# Supplementary material for: Transcriptome Profiling of Powdery Mildew-Stressed ‘Yeniang No. 2’ Grapevine Reveals Differential Expression, Alternative Splicing, and the Identification of 1232 Annotated Novel Genes
Source: Metabolites. 2026 Mar 9;16(3):182. doi: 10.3390/metabo16030182 (PMC13027967; doi:10.3390/metabo16030182)
Supplement: Supplementary file 1 [file metabolites-16-00182-s001.zip]

Archive with 85 entries (63 files):
- Supplementary Figures.pdf
- Supplementary File S1/
- Supplementary File S1/List of software and database.docx
- Supplementary File S1/~$st of software and database.docx
- Supplementary File S10/
- Supplementary File S10/P1-He_vs_P2-In.annotation.xls
- Supplementary File S11/
- Supplementary File S11/P1-He_vs_P2-In.COG.classify.xls
- Supplementary File S12/
- Supplementary File S12/P1-He_vs_P2-In.GO_enrichment.stat.xls
- Supplementary File S13/
- Supplementary File S13/P1-He_vs_P2-In_Biological_Process_enrich.xls
- Supplementary File S13/P1-He_vs_P2-In_Cellular_Component_enrich.xls
- Supplementary File S13/P1-He_vs_P2-In_Molecular_Function_enrich.xls
- Supplementary File S14/
- Supplementary File S14/P1-He_vs_P2-In.KEGG.xls
- Supplementary File S14/P1-He_vs_P2-In_KEGG_pathway_enrich.xls
- Supplementary File S15/
- Supplementary File S15/All/
- Supplementary File S15/All/P1-He_vs_P2-In.topGO_BP.pdf
- Supplementary File S15/All/P1-He_vs_P2-In.topGO_CC.pdf
- Supplementary File S15/All/P1-He_vs_P2-In.topGO_MF.pdf
- Supplementary File S15/down/
- Supplementary File S15/down/P1-He_vs_P2-In.topGO_BP.pdf
- Supplementary File S15/down/P1-He_vs_P2-In.topGO_CC.pdf
- Supplementary File S15/down/P1-He_vs_P2-In.topGO_MF.pdf
- Supplementary File S15/up/
- Supplementary File S15/up/P1-He_vs_P2-In.topGO_BP.pdf
- Supplementary File S15/up/P1-He_vs_P2-In.topGO_CC.pdf
- Supplementary File S15/up/P1-He_vs_P2-In.topGO_MF.pdf
- Supplementary File S16/
- Supplementary File S16/P1-He_vs_P2-In_Biological_Process_GSEA.xls
- Supplementary File S16/P1-He_vs_P2-In_Cellular_Component_GSEA.xls
- Supplementary File S16/P1-He_vs_P2-In_KEGG_pathway_GSEA.xls
- Supplementary File S16/P1-He_vs_P2-In_Molecular_Function_GSEA.xls
- Supplementary File S17/
- Supplementary File S17/A3SS.MATS.JC.xls
- Supplementary File S17/A5SS.MATS.JC.xls
- Supplementary File S17/MXE.MATS.JC.xls
- Supplementary File S17/RI.MATS.JC.xls
- Supplementary File S17/SE.MATS.JC.xls
- Supplementary File S18/
- Supplementary File S18/P1-He_vs_P2-InDEU.final.xls
- Supplementary File S19/
- Supplementary File S19/cleaned_interaction_network.csv
- Supplementary File S19/community_color_legend.csv
- Supplementary File S19/hub_genes.csv
- Supplementary File S19/interaction_network.csv
- Supplementary File S19/node_analysis_results.csv
- Supplementary File S19/node_attributes.csv
- Supplementary File S19/P1-He_vs_P2-In.DEG.detail.txt
- Supplementary File S2/
- Supplementary File S2/P1-He-A.AS.xls
- Supplementary File S2/P1-He-B.AS.xls
- Supplementary File S2/P1-He-C.AS.xls
- Supplementary File S2/P2-In-A.AS.xls
- Supplementary File S2/P2-In-B.AS.xls
- Supplementary File S2/P2-In-C.AS.xls
- Supplementary File S3/
- Supplementary File S3/Vitis_adenoclada.geneStructure.optimize.xls
- Supplementary File S4/
- Supplementary File S4/Vitis_adenoclada.newGene_final.filtered.gff
- Supplementary File S5/
- Supplementary File S5/newGene.longest_transcript.pep.fa.Cog.txt
- Supplementary File S5/newGene.longest_transcript.pep.fa.eggNOG.txt
- Supplementary File S5/newGene.longest_transcript.pep.fa.GO.anno.txt
- Supplementary File S5/newGene.longest_transcript.pep.fa.Kegg.globe.txt
- Supplementary File S5/newGene.longest_transcript.pep.fa.Kegg.ko.txt
- Supplementary File S5/newGene.longest_transcript.pep.fa.Kegg.pathway.txt
- Supplementary File S5/newGene.longest_transcript.pep.fa.Kog.txt
- Supplementary File S5/newGene.longest_transcript.pep.fa.nr.anno.txt
- Supplementary File S5/newGene.longest_transcript.pep.fa.Pfam.anno.txt
- Supplementary File S5/newGene.longest_transcript.pep.fa.Swissprot.anno.txt
- Supplementary File S6/
- Supplementary File S6/All_Database_annotation.xls
- Supplementary File S6/Function_Annotation.stat.xls
- Supplementary File S7/
- Supplementary File S7/All_gene_counts.xls
- Supplementary File S7/All_gene_fpkm.xls
- Supplementary File S8/
- Supplementary File S8/P1-He_vs_P2-In.annotation.xls
- Supplementary File S8/P1-He_vs_P2-In.DEG.final.xls
- Supplementary File S9/
- Supplementary File S9/P1-He_vs_P2-In.txt
- Supplementary Tables.pdf
