# Supplementary material for: Transcriptome Profiling of Powdery Mildew-Stressed ‘Yeniang No. 2’ Grapevine Reveals Differential Expression, Alternative Splicing, and the Identification of 1232 Annotated Novel Genes
Source: Metabolites. 2026 Mar 9;16(3):182. doi: 10.3390/metabo16030182 (PMC13027967; doi:10.3390/metabo16030182)
Supplement: Supplementary file 1 [file metabolites-16-00182-s001.zip › Supplementary File S10/P1-He_vs_P2-In.annotation.xls]

#ID	P1-He-A_Count	P1-He-B_Count	P1-He-C_Count	P2-In-A_Count	P2-In-B_Count	P2-In-C_Count	P1-He-A_FPKM	P1-He-B_FPKM	P1-He-C_FPKM	P2-In-A_FPKM	P2-In-B_FPKM	P2-In-C_FPKM	FDR	log2FC	regulated	COG_class	COG_class_annotation	GO_annotation	KEGG_annotation	KEGG_pathway_annotation	KOG_class	KOG_class_annotation	Pfam_annotation	Swiss-Prot_annotation	eggNOG_class	eggNOG_class_annotation	NR_annotation
Vad03G000220	250	231	169	464	371	440	1.899413	1.835659	1.355169	3.576533	3.11184	3.46634	1.11282456064016e-05	1.11112975410523	up	--	--	Molecular Function: microtubule motor activity (GO:0003777);; Molecular Function: ATP binding (GO:0005524);; Cellular Component: kinesin complex (GO:0005871);; Cellular Component: microtubule (GO:0005874);; Biological Process: microtubule-based movement (GO:0007018);; Molecular Function: microtubule binding (GO:0008017);; Molecular Function: ATPase activity (GO:0016887);;	K11498|0.0e+00|vvi:100253714|K11498 centromeric protein E | (RefSeq) kinesin-like protein KIN-7D, mitochondrial	--	[Z]	Cytoskeleton	Kinesin motor domain	Kinesin-like protein KIN-7D, mitochondrial OS=Arabidopsis thaliana OX=3702 GN=KIN7D PE=2 SV=1	Z	Cytoskeleton	PREDICTED: kinesin-like protein KIN-7D, mitochondrial isoform X1 [Vitis vinifera]
Vad01G015000	79	43	57	194	96	120	0.744896	0.416364	0.558261	1.852599	0.993438	1.171579	0.00751680504953973	1.31729801892035	up	[L]	Replication, recombination and repair	Biological Process: double-strand break repair via break-induced replication (GO:0000727);; Molecular Function: DNA helicase activity (GO:0003678);; Molecular Function: DNA replication origin binding (GO:0003688);; Molecular Function: single-stranded DNA binding (GO:0003697);; Molecular Function: ATP binding (GO:0005524);; Cellular Component: nucleus (GO:0005634);; Biological Process: pre-replica…	K02540|0.0e+00|vvi:100266163|K02540 DNA replication licensing factor MCM2 [EC:3.6.4.12] | (RefSeq) DNA replication licensing factor MCM2	DNA replication (ko03030)	[L]	Replication, recombination and repair	MCM P-loop domain	DNA replication licensing factor MCM2 OS=Oryza sativa subsp. indica OX=39946 GN=OsI_36121 PE=3 SV=1	L	Replication, recombination and repair	PREDICTED: DNA replication licensing factor MCM2 [Vitis vinifera]
Vad01G004510	2680	1473	1496	4653	2299	3383	33.341431	19.162886	19.649284	58.796608	31.626095	43.720955	0.0153054688295645	1.0032090396875	up	[DPM]	Cell cycle control, cell division, chromosome partitioning;; Inorganic ion transport and metabolism;; Cell wall/membrane/envelope biogenesis	Molecular Function: copper ion binding (GO:0005507);; Molecular Function: oxidoreductase activity (GO:0016491);;	K06324|3.8e-84|zju:107409543|K06324 spore coat protein A, manganese oxidase [EC:1.16.3.3] | (RefSeq) uncharacterized protein LOC107409543	--	--	--	Multicopper oxidase	Multicopper oxidase LPR1 OS=Arabidopsis thaliana OX=3702 GN=LPR1 PE=2 SV=1	Q	Secondary metabolites biosynthesis, transport and catabolism	unnamed protein product, partial [Vitis vinifera]
Vad09G008010	108	65	61	179	148	123	1.091612	0.686801	0.650101	1.841535	1.658025	1.293423	0.00970667433894107	1.08409768892866	up	[K]	Transcription	Molecular Function: ADP binding (GO:0043531);;	K13459|7.8e-286|vvi:100854107|K13459 disease resistance protein RPS2 | (RefSeq) probable disease resistance protein At1g12290	Plant-pathogen interaction (ko04626)	[T]	Signal transduction mechanisms	NB-ARC domain	Probable disease resistance protein At5g63020 OS=Arabidopsis thaliana OX=3702 GN=At5g63020 PE=2 SV=2	T	Signal transduction mechanisms	putative disease resistance protein [Vitis vinifera]
Vad18G019110	4084	2114	1818	1182	675	918	43.973663	23.816147	20.669458	12.928312	8.035705	10.263899	0.000546074552562525	-1.38791664744449	down	[T]	Signal transduction mechanisms	Molecular Function: protein kinase activity (GO:0004672);; Molecular Function: ATP binding (GO:0005524);; Cellular Component: integral component of membrane (GO:0016021);;	K13436|9.1e-57|bna:106419995|K13436 pto-interacting protein 1 [EC:2.7.11.1] | (RefSeq) PTI1-like tyrosine-protein kinase 1	Plant-pathogen interaction (ko04626)	[T]	Signal transduction mechanisms	Protein tyrosine and serine/threonine kinase	Serine/threonine-protein kinase-like protein CCR4 OS=Arabidopsis thaliana OX=3702 GN=CCR4 PE=1 SV=1	T	Signal transduction mechanisms	PREDICTED: serine/threonine-protein kinase-like protein CCR4 [Vitis vinifera]
Vad15G004980	34	48	36	100	61	98	0.765926	1.132289	0.859942	2.282378	1.504171	2.284079	0.0103123028736743	1.25924215890725	up	[M]	Cell wall/membrane/envelope biogenesis	Molecular Function: catalytic activity (GO:0003824);;	K13265|2.1e-111|mtr:MTR_7g074710|K13265 vestitone reductase [EC:1.1.1.348] | (RefSeq) dihydroflavonol 4-reductase-like protein	Isoflavonoid biosynthesis (ko00943)	[V]	Defense mechanisms	NAD dependent epimerase/dehydratase family	Vestitone reductase OS=Medicago sativa OX=3879 PE=1 SV=1	V	Defense mechanisms	hypothetical protein VITISV_025424 [Vitis vinifera]
Vad0G022560	0	0	0	80	31	67	0	0	0	3.361154	1.426294	2.894801	1.86190757499591e-08	8.44911009742372	up	--	--	Molecular Function: magnesium ion binding (GO:0000287);; Molecular Function: terpene synthase activity (GO:0010333);;	K15803|1.4e-114|vvi:100260210|K15803 (-)-germacrene D synthase [EC:4.2.3.75] | (RefSeq) GERA; valencene synthase-like	Sesquiterpenoid and triterpenoid biosynthesis (ko00909)	--	--	Terpene synthase family, metal binding domain	Valencene synthase OS=Vitis vinifera OX=29760 GN=ValCS PE=1 SV=1	S	Function unknown	alpha-selinene synthase [Vitis vinifera]
Vad12G012870	22	7	8	38	37	45	0.443234	0.142601	0.183396	0.825828	0.819657	0.990436	0.0189155895082248	1.85574972033302	up	--	--	Molecular Function: DNA binding (GO:0003677);; Cellular Component: nucleus (GO:0005634);; Biological Process: regulation of transcription, DNA-templated (GO:0006355);;	K00521|1.9e-25|cmos:111447866|K00521 ferric-chelate reductase [EC:1.16.1.7] | (RefSeq) ferric reduction oxidase 7, chloroplastic-like	--	--	--	No apical meristem (NAM) protein	NAC domain-containing protein 104 OS=Arabidopsis thaliana OX=3702 GN=NAC104 PE=2 SV=1	K	Transcription	PREDICTED: NAC domain-containing protein 104 [Vitis vinifera]
Vad12G007930	706	471	538	1605	799	885	7.55458	5.267982	6.078303	17.460018	9.460191	9.842261	0.00513242848525916	1.05741916521964	up	[O]	Posttranslational modification, protein turnover, chaperones	Molecular Function: serine-type endopeptidase activity (GO:0004252);;	K15333|1.3e-79|nsy:104224633|K15333 tRNA guanosine-2'-O-methyltransferase [EC:2.1.1.34] | (RefSeq) uncharacterized protein LOC104224633	--	--	--	Subtilase family	Subtilisin-like protease SBT5.3 OS=Arabidopsis thaliana OX=3702 GN=AIR3 PE=2 SV=1	G	Carbohydrate transport and metabolism	PREDICTED: subtilisin-like protease SBT5.3 [Vitis vinifera]
Vad09G000750	2041	2432	1132	1109	718	639	24.10084	30.191376	14.0942	13.330713	9.426368	7.891726	0.0111310381929677	-1.05124058657876	down	--	--	Biological Process: lipid catabolic process (GO:0016042);;	--	--	[IOT]	Lipid transport and metabolism;; Posttranslational modification, protein turnover, chaperones;; Signal transduction mechanisms	Lipase (class 3)	--	--	--	PREDICTED: uncharacterized protein LOC100266986 isoform X1 [Vitis vinifera]
Vad05G002770	44	60	24	383	166	139	1.543097	2.229374	0.886531	13.856565	6.536517	5.125796	5.61419276410245e-06	2.54206998249595	up	--	--	Molecular Function: protein phosphatase inhibitor activity (GO:0004864);; Cellular Component: nucleus (GO:0005634);; Cellular Component: cytoplasm (GO:0005737);; Biological Process: defense response (GO:0006952);; Biological Process: response to biotic stimulus (GO:0009607);; Biological Process: abscisic acid-activated signaling pathway (GO:0009738);; Molecular Function: abscisic acid binding (GO…	K05387|2.2e-18|peq:110030824|K05387 glutamate receptor, ionotropic, plant | (RefSeq) LOW QUALITY PROTEIN: glutamate receptor 2.3-like	--	--	--	Pathogenesis-related protein Bet v 1 family	Major strawberry allergen Fra a 1-3 OS=Fragaria ananassa OX=3747 GN=FRAA3 PE=1 SV=1	J	Translation, ribosomal structure and biogenesis	PREDICTED: pathogenesis-related protein STH-2 [Vitis vinifera]
Vad11G004450	85	118	79	281	189	247	4.161188	6.049695	4.084459	14.056979	10.257301	12.61732	9.18251538315448e-06	1.47400060306907	up	--	--	Cellular Component: mitochondrial respiratory chain complex I (GO:0005747);; Cellular Component: chloroplast (GO:0009507);; Cellular Component: integral component of membrane (GO:0016021);;	--	--	--	--	--	--	--	--	PREDICTED: uncharacterized protein LOC100854061 [Vitis vinifera]
Vad08G008770	13	7	26	211	41	168	0.373009	0.211068	0.794108	6.17544	1.288269	5.041679	5.94737018484551e-05	3.27200099370285	up	[O]	Posttranslational modification, protein turnover, chaperones	Molecular Function: glutathione transferase activity (GO:0004364);; Cellular Component: cytoplasm (GO:0005737);; Biological Process: glutathione metabolic process (GO:0006749);;	K00799|9.3e-124|vvi:100264838|K00799 glutathione S-transferase [EC:2.5.1.18] | (RefSeq) probable glutathione S-transferase	Glutathione metabolism (ko00480)	[O]	Posttranslational modification, protein turnover, chaperones	Glutathione S-transferase, N-terminal domain	Probable glutathione S-transferase OS=Nicotiana tabacum OX=4097 PE=2 SV=1	O	Posttranslational modification, protein turnover, chaperones	PREDICTED: probable glutathione S-transferase [Vitis vinifera]
Vad01G014970	286	178	194	85	57	68	6.407497	4.163142	4.573413	1.926378	1.404665	1.565935	1.87745076586051e-05	-1.51285148054206	down	--	--	Molecular Function: RNA binding (GO:0003723);;	--	--	--	--	RNA recognition motif. (a.k.a. RRM, RBD, or RNP domain)	--	A	RNA processing and modification	uncharacterized protein LOC117911815 [Vitis riparia]
Vad15G007830	204	206	300	559	690	1324	9.246586	9.792854	14.392538	25.776323	34.649971	62.479259	2.38389704300538e-05	1.99289574528901	up	--	--	--	--	--	--	--	--	--	S	Function unknown	PREDICTED: uncharacterized protein LOC100261908 [Vitis vinifera]
Vad12G013100	1185	408	703	3594	877	2072	20.771641	7.473446	13.012248	64.025383	16.998512	37.732048	0.0118403833983631	1.62432161436353	up	--	--	Molecular Function: UDP-glycosyltransferase activity (GO:0008194);; Cellular Component: intracellular membrane-bounded organelle (GO:0043231);;	K22950|3.5e-115|fve:101295404|K22950 acylphloroglucinol glucosyltransferase [EC:2.4.1.358] | (RefSeq) anthocyanidin 3-O-glucosyltransferase 2-like	--	[GC]	Carbohydrate transport and metabolism;; Energy production and conversion	UDP-glucoronosyl and UDP-glucosyl transferase	Putative UDP-glucose flavonoid 3-O-glucosyltransferase 3 OS=Fragaria ananassa OX=3747 GN=GT3 PE=2 SV=1	--	--	PREDICTED: anthocyanidin 3-O-glucosyltransferase 2 [Vitis vinifera]
Vad02G005190	418	425	353	919	538	794	13.72784	14.608577	12.257984	30.707237	19.57622	27.110752	0.000231801189114537	1.03851927928528	up	--	--	--	--	--	--	--	Probable lipid transfer	--	S	Function unknown	PREDICTED: probable non-specific lipid-transfer protein AKCS9 [Vitis vinifera]
Vitis_adenoclada_newGene_618	31	51	53	63	126	113	0.42254	0.70766	0.764003	0.866022	1.899307	1.594542	0.0384729531934384	1.30307306874041	up	--	--	Molecular Function: protein binding (GO:0005515);;	--	--	--	--	NPH3 family	BTB/POZ domain-containing protein At3g22104 OS=Arabidopsis thaliana OX=3702 GN=At3g22104 PE=2 SV=1	S	Function unknown	PREDICTED: BTB/POZ domain-containing protein At3g22104 [Vitis vinifera]
Vad06G011720	223	270	94	79	41	20	2.844704	3.608341	1.258361	1.020774	0.572362	0.264481	0.00516887609878271	-1.94240373260731	down	[O]	Posttranslational modification, protein turnover, chaperones	Molecular Function: serine-type endopeptidase activity (GO:0004252);;	K15333|5.3e-86|nsy:104224633|K15333 tRNA guanosine-2'-O-methyltransferase [EC:2.1.1.34] | (RefSeq) uncharacterized protein LOC104224633	--	--	--	Subtilase family	Subtilisin-like serine-protease S OS=Lotus japonicus OX=34305 GN=SbtS PE=2 SV=1	O	Posttranslational modification, protein turnover, chaperones	PREDICTED: cucumisin [Vitis vinifera]
Vad10G008320	50	73	45	20	23	13	0.565801	0.853669	0.528055	0.224917	0.276837	0.152598	0.0230275485489865	-1.44775240349731	down	--	--	Molecular Function: zinc ion binding (GO:0008270);;	K23541|4.6e-116|egu:105049642|K23541 Ca2+/H+ antiporter, TMEM165/GDT1 family | (RefSeq) pentatricopeptide repeat-containing protein At3g24000, mitochondrial-like	--	[R]	General function prediction only	PPR repeat family	Pentatricopeptide repeat-containing protein At5g46460, mitochondrial OS=Arabidopsis thaliana OX=3702 GN=PCMP-H49 PE=2 SV=1	S	Function unknown	PREDICTED: pentatricopeptide repeat-containing protein At5g46460, mitochondrial [Vitis vinifera]
Vad07G011480	550	411	622	1484	861	1242	5.280144	4.132072	6.307937	14.495301	9.158868	12.406558	8.04672961753106e-05	1.29548734192615	up	--	--	Molecular Function: protein binding (GO:0005515);; Cellular Component: cellular_component (GO:0005575);; Cellular Component: cell (GO:0005623);; Cellular Component: plasma membrane (GO:0005886);; Cellular Component: membrane (GO:0016020);; Cellular Component: cell part (GO:0044464);; Cellular Component: cell periphery (GO:0071944);;	K03453|3.2e-07|han:110873038|K03453 bile acid:Na+ symporter, BASS family | (RefSeq) probable sodium/metabolite cotransporter BASS3, chloroplastic	--	--	--	NPH3 family	BTB/POZ domain-containing protein At5g66560 OS=Arabidopsis thaliana OX=3702 GN=At5g66560 PE=2 SV=2	S	Function unknown	BTB/POZ domain-containing protein At5g66560 [Vitis riparia]
Vad13G006300	131	176	134	53	23	30	2.724536	3.809197	2.936003	1.117711	0.524287	0.637884	1.88195955667841e-05	-1.94292611348214	down	--	--	--	--	--	--	--	--	ACT domain-containing protein ACR10 OS=Arabidopsis thaliana OX=3702 GN=ACR10 PE=2 SV=1	S	Function unknown	PREDICTED: ACT domain-containing protein ACR10 [Vitis vinifera]
Vad08G011540	789	971	1093	1542	1959	2389	9.798453	13.007132	14.809054	20.578347	27.988364	33.209463	0.000608131622167391	1.18064698170936	up	--	--	Cellular Component: integral component of membrane (GO:0016021);; Biological Process: protein ubiquitination (GO:0016567);; Cellular Component: Cul4A-RING E3 ubiquitin ligase complex (GO:0031464);;	--	--	--	--	Sulfite exporter TauE/SafE	Sulfite exporter TauE/SafE family protein 4 OS=Arabidopsis thaliana OX=3702 GN=At2g36630 PE=2 SV=1	S	Function unknown	LOW QUALITY PROTEIN: sulfite exporter TauE/SafE family protein 4 [Vitis riparia]
Vad04G003160	743	763	415	1647	1164	1193	9.1904	9.876824	5.420182	20.712141	15.928637	15.343009	0.000185152502432707	1.19778716790228	up	--	--	Cellular Component: membrane (GO:0016020);; Cellular Component: integral component of membrane (GO:0016021);;	K15503|2.0e-11|cqi:110720991|K15503 serine/threonine-protein phosphatase 6 regulatory ankyrin repeat subunit B | (RefSeq) uncharacterized protein LOC110720991	--	[R]	General function prediction only	Ankyrin repeats (3 copies)	Ankyrin repeat-containing protein ITN1 OS=Arabidopsis thaliana OX=3702 GN=ITN1 PE=1 SV=1	S	Function unknown	PREDICTED: ankyrin repeat-containing protein At5g02620 [Vitis vinifera]
Vad17G003320	807	1334	1144	2537	4269	3674	18.398298	31.812035	27.524553	58.750977	107.653206	86.9963	1.0548471030818e-06	1.81532795361714	up	--	--	--	--	--	--	--	--	--	A	RNA processing and modification	uncharacterized protein LOC117934490 [Vitis riparia]
Vad19G002570	23	43	25	96	108	139	0.525295	1.066067	0.614875	2.313679	2.83042	3.414979	2.1199190471217e-05	2.05540173805582	up	--	--	Cellular Component: Golgi apparatus (GO:0005794);; Molecular Function: O-acetyltransferase activity (GO:0016413);;	K23877|3.1e-39|hbr:110632062|K23877 xyloglucan O-acetyltransferase | (RefSeq) protein ALTERED XYLOGLUCAN 4-like isoform X1	--	--	--	GDSL/SGNH-like Acyl-Esterase family found in Pmr5 and Cas1p	Protein trichome birefringence-like 38 OS=Arabidopsis thaliana OX=3702 GN=TBL38 PE=2 SV=1	S	Function unknown	protein trichome birefringence-like 38 [Vitis riparia]
Vad12G000960	381	393	420	1069	533	1060	7.153426	7.70617	8.318441	20.386665	11.066052	20.655169	0.000453200435668906	1.27443472257012	up	[V]	Defense mechanisms	Molecular Function: antiporter activity (GO:0015297);; Cellular Component: integral component of membrane (GO:0016021);; Molecular Function: xenobiotic transporter activity (GO:0042910);;	K03327|4.2e-276|vvi:100250616|K03327 multidrug resistance protein, MATE family | (RefSeq) protein DETOXIFICATION 41	--	[R]	General function prediction only	MatE	Protein DETOXIFICATION 41 OS=Arabidopsis thaliana OX=3702 GN=DTX41 PE=2 SV=1	V	Defense mechanisms	Protein detoxification 41 [Vitis vinifera]
Vad09G000890	234	118	121	80	7	8	5.097453	2.676514	2.769361	1.75058	0.15055	0.17432	0.044408430973828	-2.23666073831036	down	[T]	Signal transduction mechanisms	Molecular Function: protein kinase activity (GO:0004672);; Molecular Function: ATP binding (GO:0005524);;	K00924|4.9e-92|csat:104712177|K00924 kinase [EC:2.7.1.-] | (RefSeq) probable receptor-like protein kinase At3g55450 isoform X1	--	[T]	Signal transduction mechanisms	Protein tyrosine and serine/threonine kinase	Serine/threonine-protein kinase RIPK OS=Arabidopsis thaliana OX=3702 GN=RIPK PE=1 SV=1	--	--	serine/threonine-protein kinase RIPK-like [Vitis riparia]
Vad07G004450	408	235	311	167	100	113	14.468205	8.70041	11.629078	5.997661	3.907244	4.154459	0.00157497417494374	-1.20169303944245	down	--	--	--	--	--	--	--	Domain of unknown function (DUF4228)	--	S	Function unknown	PREDICTED: uncharacterized protein LOC100253802 [Vitis vinifera]
Vitis_adenoclada_newGene_2402	88	94	148	220	292	285	3.603642	4.025258	6.447742	9.184516	13.299887	12.215954	0.00102756814754076	1.40030755096825	up	--	--	Cellular Component: integral component of membrane (GO:0016021);; Biological Process: transmembrane transport (GO:0055085);;	--	--	[T]	Signal transduction mechanisms	--	Oligopeptide transporter 4 OS=Arabidopsis thaliana OX=3702 GN=OPT4 PE=1 SV=1	T	Signal transduction mechanisms	Oligopeptide transporter 4 [Vitis vinifera]
Vad01G006110	130	99	153	24	26	20	3.944078	3.139962	4.892774	0.739962	0.847889	0.620657	1.24899882263879e-07	-2.3205242696243	down	[Q]	Secondary metabolites biosynthesis, transport and catabolism	Molecular Function: alditol:NADP+ 1-oxidoreductase activity (GO:0004032);; Cellular Component: cytosol (GO:0005829);; Molecular Function: alcohol dehydrogenase (NADP+) activity (GO:0008106);; Molecular Function: oxidoreductase activity (GO:0016491);;	K22374|7.4e-183|vvi:100242453|K22374 3''-deamino-3''-oxonicotianamine reductase [EC:1.1.1.285] | (RefSeq) non-functional NADPH-dependent codeinone reductase 2	--	[R]	General function prediction only	Aldo/keto reductase family	Non-functional NADPH-dependent codeinone reductase 2 OS=Papaver somniferum OX=3469 GN=COR2 PE=1 SV=1	S	Function unknown	PREDICTED: non-functional NADPH-dependent codeinone reductase 2 [Vitis vinifera]
Vad01G001940	161	140	121	360	236	337	3.670197	3.34481	2.924533	8.369218	5.978958	8.009459	1.06745480920592e-05	1.27702985575087	up	--	--	--	--	--	--	--	--	Uncharacterized protein At5g23160 OS=Arabidopsis thaliana OX=3702 GN=At5g23160 PE=2 SV=1	J	Translation, ribosomal structure and biogenesis	PREDICTED: uncharacterized protein LOC104878994 [Vitis vinifera]
Vad06G000920	36	23	17	123	41	98	0.766935	0.507487	0.383345	2.659187	0.949999	2.16642	0.00343121362776074	1.91429133604296	up	--	--	--	--	--	--	--	Family of unknown function (DUF716)	--	S	Function unknown	PREDICTED: transmembrane protein 45A-like [Vitis vinifera]
Vad05G011760	618	775	248	5543	1573	3932	16.048262	21.065247	6.805153	146.365082	45.21904	106.18396	1.54200388315935e-07	2.87762781392555	up	[R]	General function prediction only	Molecular Function: chitinase activity (GO:0004568);; Biological Process: carbohydrate metabolic process (GO:0005975);; Biological Process: chitin catabolic process (GO:0006032);; Molecular Function: chitin binding (GO:0008061);; Biological Process: cell wall macromolecule catabolic process (GO:0016998);;	K01183|1.2e-146|vvi:100233077|K01183 chitinase [EC:3.2.1.14] | (RefSeq) VVCHI4A; class IV endochitinase	Amino sugar and nucleotide sugar metabolism (ko00520)	[R]	General function prediction only	Chitinase class I	Chitinase 5 OS=Oryza sativa subsp. japonica OX=39947 GN=Cht5 PE=2 SV=1	L	Replication, recombination and repair	class IV chitinase [Vitis pseudoreticulata]
Vad08G009480	77	67	47	176	100	132	0.361271	0.328174	0.230893	0.843028	0.519512	0.646801	0.00332179745966921	1.22623034184705	up	[NW]	Cell motility;; Extracellular structures	Molecular Function: protein serine/threonine kinase activity (GO:0004674);; Molecular Function: ATP binding (GO:0005524);; Cellular Component: integral component of membrane (GO:0016021);;	K20181|7.0e-113|mtr:MTR_5g026090|K20181 vacuolar protein sorting-associated protein 18 | (RefSeq) vacuolar sorting-associated-like protein	--	--	--	Protein kinase domain	Putative receptor-like protein kinase At3g47110 OS=Arabidopsis thaliana OX=3702 GN=At3g47110 PE=3 SV=1	T	Signal transduction mechanisms	putative LRR receptor-like serine/threonine-protein kinase [Vitis vinifera]
Vad16G007300	81	77	53	35	4	12	1.057217	1.057668	0.735851	0.458711	0.050482	0.161105	0.0340007271390801	-1.95105477589419	down	[O]	Posttranslational modification, protein turnover, chaperones	Molecular Function: ATP binding (GO:0005524);; Cellular Component: cytoplasm (GO:0005737);; Cellular Component: cytosol (GO:0005829);; Cellular Component: plasma membrane (GO:0005886);; Biological Process: protein folding (GO:0006457);; Cellular Component: cell surface (GO:0009986);; Cellular Component: macromolecular complex (GO:0032991);; Biological Process: cellular response to heat (GO:003460…	K04079|0.0e+00|vvi:100257736|K04079 molecular chaperone HtpG | (RefSeq) heat shock protein 83	Protein processing in endoplasmic reticulum (ko04141);; Plant-pathogen interaction (ko04626)	[O]	Posttranslational modification, protein turnover, chaperones	Hsp90 protein	Heat shock protein 83 OS=Ipomoea nil OX=35883 GN=HSP83A PE=2 SV=1	O	Posttranslational modification, protein turnover, chaperones	heat shock protein 83-like [Vitis riparia]
Vad04G011060	3757	2741	1897	997	616	582	32.8293	25.056242	17.505859	8.843307	5.949457	5.277651	5.90351720559766e-08	-1.79945515257162	down	[R]	General function prediction only	Biological Process: defense response (GO:0006952);; Molecular Function: ADP binding (GO:0043531);;	K13457|1.7e-72|nnu:104607772|K13457 disease resistance protein RPM1 | (RefSeq) disease resistance protein RPM1-like	Plant-pathogen interaction (ko04626)	[T]	Signal transduction mechanisms	NB-ARC domain	Disease resistance RPP13-like protein 4 OS=Arabidopsis thaliana OX=3702 GN=RPP13L4 PE=1 SV=2	T	Signal transduction mechanisms	Disease resistance RPP13-like protein 4 [Vitis vinifera]
Vad18G009190	100	108	68	23	30	24	1.521445	1.717569	1.089512	0.354085	0.494868	0.366847	0.000307922012067762	-1.69366335049328	down	[M]	Cell wall/membrane/envelope biogenesis	Molecular Function: protein kinase activity (GO:0004672);; Molecular Function: ATP binding (GO:0005524);; Cellular Component: integral component of membrane (GO:0016021);;	K13429|4.9e-61|vra:106774891|K13429 chitin elicitor receptor kinase 1 | (RefSeq) chitin elicitor receptor kinase 1 isoform X1	Plant-pathogen interaction (ko04626)	--	--	Protein kinase domain	Protein LYK5 OS=Arabidopsis thaliana OX=3702 GN=LYK5 PE=2 SV=1	T	Signal transduction mechanisms	protein LYK5-like [Vitis riparia]
Vitis_adenoclada_newGene_733	360	207	147	123	58	75	3.387455	1.838737	1.42336	0.865441	0.574897	0.679339	0.0115202212326989	-1.34247203011052	down	[T]	Signal transduction mechanisms	Molecular Function: protein kinase activity (GO:0004672);; Molecular Function: ATP binding (GO:0005524);; Cellular Component: integral component of membrane (GO:0016021);;	K13415|1.18e-92|han:110929858|K13415 protein brassinosteroid insensitive 1 [EC:2.7.10.1 2.7.11.1] | (RefSeq) systemin receptor SR160-like	Plant hormone signal transduction (ko04075)	--	--	Protein kinase domain	MDIS1-interacting receptor like kinase 2 OS=Arabidopsis thaliana OX=3702 GN=MIK2 PE=1 SV=3	T	Signal transduction mechanisms	MDIS1-interacting receptor like kinase 2 [Vitis vinifera]
Vad15G001730	365	213	215	100	106	80	3.935757	2.396984	2.444941	1.095146	1.258187	0.891059	0.000440358845936429	-1.3231927209365	down	[R]	General function prediction only	Biological Process: defense response (GO:0006952);; Molecular Function: ADP binding (GO:0043531);;	K13457|2.1e-126|nnu:104601526|K13457 disease resistance protein RPM1 | (RefSeq) disease resistance protein RPM1-like	Plant-pathogen interaction (ko04626)	[T]	Signal transduction mechanisms	NB-ARC domain	Putative disease resistance protein At1g50180 OS=Arabidopsis thaliana OX=3702 GN=At1g50180 PE=3 SV=2	T	Signal transduction mechanisms	PREDICTED: putative disease resistance protein At1g50180 [Vitis vinifera]
Vad08G003300	598	364	314	1364	942	1907	12.219302	7.783322	6.782575	28.330704	21.310949	40.512848	1.53117713240685e-06	1.87318951079293	up	[P]	Inorganic ion transport and metabolism	Cellular Component: integral component of plasma membrane (GO:0005887);; Molecular Function: ammonium transmembrane transporter activity (GO:0008519);;	K03320|2.7e-253|vvi:100248822|K03320 ammonium transporter, Amt family | (RefSeq) ammonium transporter 3 member 3	--	[P]	Inorganic ion transport and metabolism	Ammonium Transporter Family	Ammonium transporter 3 member 3 OS=Oryza sativa subsp. japonica OX=39947 GN=AMT3-3 PE=2 SV=1	P	Inorganic ion transport and metabolism	ammonium transporter 3 member 3-like [Vitis riparia]
Vad05G002660	16	29	9	549	246	323	0.933787	1.779458	0.537399	33.353161	16.271812	20.079634	2.77503891729916e-20	4.49212169038751	up	--	--	Molecular Function: protein phosphatase inhibitor activity (GO:0004864);; Cellular Component: nucleus (GO:0005634);; Cellular Component: cytoplasm (GO:0005737);; Biological Process: defense response (GO:0006952);; Biological Process: response to biotic stimulus (GO:0009607);; Biological Process: abscisic acid-activated signaling pathway (GO:0009738);; Molecular Function: abscisic acid binding (GO…	--	--	--	--	Pathogenesis-related protein Bet v 1 family	Major strawberry allergen Fra a 1.05 OS=Fragaria ananassa OX=3747 GN=Fra a 1.05 PE=1 SV=1	S	Function unknown	PREDICTED: major allergen Pru av 1-like [Vitis vinifera]
Vad14G004430	169	202	103	290	400	540	8.672874	10.831837	5.576615	15.120152	22.761642	28.86306	0.000498711790813178	1.53550350285291	up	--	--	Biological Process: positive regulation of sequence-specific DNA binding transcription factor activity (GO:0051091);;	--	--	--	--	VQ motif	--	S	Function unknown	hypothetical protein ES319_A13G188600v1 [Gossypium barbadense]
Vad15G001000	65	13	11	158	126	145	1.932755	0.381873	0.34497	4.775746	4.137521	4.466722	0.0016400188684345	2.44275828354338	up	[O]	Posttranslational modification, protein turnover, chaperones	Molecular Function: glutathione transferase activity (GO:0004364);; Cellular Component: cytoplasm (GO:0005737);; Biological Process: glutathione metabolic process (GO:0006749);;	K00799|2.3e-125|vvi:100246477|K00799 glutathione S-transferase [EC:2.5.1.18] | (RefSeq) probable glutathione S-transferase	Glutathione metabolism (ko00480)	[O]	Posttranslational modification, protein turnover, chaperones	Glutathione S-transferase, N-terminal domain	Probable glutathione S-transferase OS=Glycine max OX=3847 GN=HSP26-A PE=2 SV=1	O	Posttranslational modification, protein turnover, chaperones	putative glutathione S-transferase [Vitis vinifera]
Vad15G005820	858	1072	385	7670	2549	6524	14.145205	18.484348	6.700808	128.475128	46.479332	111.748276	2.03846279173647e-09	2.9852841314896	up	[QV]	Secondary metabolites biosynthesis, transport and catabolism;; Defense mechanisms	Molecular Function: monooxygenase activity (GO:0004497);; Molecular Function: iron ion binding (GO:0005506);; Molecular Function: oxidoreductase activity, acting on paired donors, with incorporation or reduction of molecular oxygen (GO:0016705);; Molecular Function: heme binding (GO:0020037);;	K07437|3.2e-177|dzi:111304682|K07437 cytochrome P450 family 26 subfamily A | (RefSeq) cytochrome P450 87A3-like	--	[QI]	Secondary metabolites biosynthesis, transport and catabolism;; Lipid transport and metabolism	Cytochrome P450	Cytochrome P450 87A3 OS=Oryza sativa subsp. japonica OX=39947 GN=CYP87A3 PE=2 SV=3	Q	Secondary metabolites biosynthesis, transport and catabolism	PREDICTED: cytochrome P450 87A3 isoform X2 [Vitis vinifera]
Vad06G004060	80	33	52	106	101	141	2.703646	1.15888	1.838553	3.627589	3.770302	4.936656	0.0250723479054128	1.22428263707192	up	--	--	--	K16283|1.2e-126|vvi:100260437|K16283 E3 ubiquitin-protein ligase SDIR1 [EC:2.3.2.27] | (RefSeq) E3 ubiquitin-protein ligase SDIR1	--	[O]	Posttranslational modification, protein turnover, chaperones	Ring finger domain	E3 ubiquitin-protein ligase SDIR1 OS=Arabidopsis thaliana OX=3702 GN=SDIR1 PE=1 SV=1	O	Posttranslational modification, protein turnover, chaperones	E3 ubiquitin-protein ligase SDIR1 [Vitis vinifera]
Vad07G012940	166	233	142	365	278	344	7.505552	11.03699	6.766762	16.792759	13.930416	16.21114	0.00265016685879794	1.00046505422427	up	--	--	--	--	--	--	--	Protein of unknown function (DUF740)	--	--	--	PREDICTED: uncharacterized protein LOC104878641 [Vitis vinifera]
Vad07G006230	47	32	29	100	109	96	2.393649	1.697975	1.548584	5.129701	6.126965	5.052575	5.18248908176128e-05	1.64405403361346	up	--	--	Molecular Function: DNA binding (GO:0003677);; Molecular Function: transcription factor activity, sequence-specific DNA binding (GO:0003700);; Cellular Component: nucleus (GO:0005634);;	K14516|8.4e-23|pper:18772169|K14516 ethylene-responsive transcription factor 1 | (RefSeq) ethylene-responsive transcription factor 1B	MAPK signaling pathway - plant (ko04016);; Plant hormone signal transduction (ko04075)	--	--	AP2 domain	Ethylene-responsive transcription factor ERF098 OS=Arabidopsis thaliana OX=3702 GN=ERF098 PE=1 SV=1	K	Transcription	Ethylene-responsive transcription factor ERF098 [Vitis vinifera]
Vad14G003530	367	648	588	920	1044	982	30.496998	56.395519	51.654701	77.759613	96.127312	84.891922	0.00737548799261108	1.0054597088527	up	--	--	--	--	--	--	--	--	--	--	--	unnamed protein product, partial [Vitis vinifera]
Vad05G006230	54	43	50	99	102	78	0.359498	0.299141	0.354156	0.676124	0.754504	0.542966	0.0119525419716735	1.0591125521802	up	--	--	Molecular Function: microfilament motor activity (GO:0000146);; Molecular Function: ATP binding (GO:0005524);; Cellular Component: cytoplasm (GO:0005737);; Biological Process: actin filament organization (GO:0007015);; Cellular Component: actin cytoskeleton (GO:0015629);; Cellular Component: integral component of membrane (GO:0016021);; Cellular Component: myosin complex (GO:0016459);; Biological…	K10357|0.0e+00|vvi:100259730|K10357 myosin V | (RefSeq) myosin-6	--	[Z]	Cytoskeleton	Myosin head (motor domain)	Myosin-8 OS=Arabidopsis thaliana OX=3702 GN=XI-B PE=3 SV=1	Z	Cytoskeleton	myosin-6-like isoform X2 [Vitis riparia]
Vad08G012410	2994	2831	2815	8226	7181	7930	60.687634	60.035229	60.256184	169.390732	161.009323	166.982651	2.98393062733755e-29	1.56619694958861	up	--	--	Biological Process: positive regulation of sequence-specific DNA binding transcription factor activity (GO:0051091);;	--	--	--	--	VQ motif	--	S	Function unknown	PREDICTED: sigma factor binding protein 2, chloroplastic [Vitis vinifera]
Vad06G010620	905	1120	1137	1714	2516	1616	18.86721	24.391581	24.97881	36.122651	60.148839	35.765495	0.00349318796257521	1.02403016963599	up	--	--	Molecular Function: zinc ion binding (GO:0008270);;	K10144|9.0e-159|vvi:100258546|K10144 RING finger and CHY zinc finger domain-containing protein 1 [EC:2.3.2.27] | (RefSeq) E3 ubiquitin-protein ligase MIEL1	Ubiquitin mediated proteolysis (ko04120)	[R]	General function prediction only	Zinc-ribbon	E3 ubiquitin-protein ligase RZFP34 OS=Arabidopsis thaliana OX=3702 GN=RZPF34 PE=1 SV=1	O	Posttranslational modification, protein turnover, chaperones	PREDICTED: E3 ubiquitin-protein ligase MIEL1 [Vitis vinifera]
Vad08G014520	54	43	63	88	125	95	0.829524	0.696415	1.033284	1.380131	2.147972	1.536644	0.0270573874231782	1.08287999100134	up	--	--	Biological Process: spliceosomal snRNP assembly (GO:0000387);; Cellular Component: nucleus (GO:0005634);; Cellular Component: cytoplasm (GO:0005737);; Cellular Component: integral component of membrane (GO:0016021);; Cellular Component: SMN complex (GO:0032797);;	--	--	--	--	--	Protein SINE1 OS=Arabidopsis thaliana OX=3702 GN=SINE1 PE=1 SV=1	--	--	PREDICTED: uncharacterized protein LOC100262437 [Vitis vinifera]
Vad06G005240	201	147	163	323	398	316	3.172134	2.419874	2.717548	5.185376	6.951094	5.186957	9.09936354011543e-05	1.16522656671112	up	--	--	Molecular Function: UDP-glycosyltransferase activity (GO:0008194);;	K22950|1.6e-133|fve:101295404|K22950 acylphloroglucinol glucosyltransferase [EC:2.4.1.358] | (RefSeq) anthocyanidin 3-O-glucosyltransferase 2-like	--	[GC]	Carbohydrate transport and metabolism;; Energy production and conversion	UDP-glucoronosyl and UDP-glucosyl transferase	UDP-glycosyltransferase 71K1 OS=Malus domestica OX=3750 GN=UGT71K1 PE=1 SV=1	--	--	PREDICTED: UDP-glycosyltransferase 71K1-like [Vitis vinifera]
Vad02G000260	1153	918	541	298	69	111	12.602147	10.49397	6.241525	3.30794	0.830157	1.255275	5.09976562462433e-05	-2.33981463751144	down	[O]	Posttranslational modification, protein turnover, chaperones	Molecular Function: ATP binding (GO:0005524);; Cellular Component: cytoplasm (GO:0005737);; Cellular Component: cytosol (GO:0005829);; Cellular Component: plasma membrane (GO:0005886);; Biological Process: protein folding (GO:0006457);; Cellular Component: cell surface (GO:0009986);; Cellular Component: macromolecular complex (GO:0032991);; Biological Process: cellular response to heat (GO:003460…	K04079|0.0e+00|vvi:100265661|K04079 molecular chaperone HtpG | (RefSeq) heat shock protein 83	Protein processing in endoplasmic reticulum (ko04141);; Plant-pathogen interaction (ko04626)	[O]	Posttranslational modification, protein turnover, chaperones	Hsp90 protein	Heat shock protein 83 OS=Ipomoea nil OX=35883 GN=HSP83A PE=2 SV=1	O	Posttranslational modification, protein turnover, chaperones	PREDICTED: heat shock protein 83 [Vitis vinifera]
Vad08G002900	596	519	210	143	73	76	12.304759	11.21434	4.572642	2.995648	1.665088	1.626462	4.62473846459694e-05	-2.0438538040916	down	--	--	Molecular Function: transcription factor activity, sequence-specific DNA binding (GO:0003700);; Cellular Component: nucleus (GO:0005634);; Molecular Function: sequence-specific DNA binding (GO:0043565);;	--	--	[K]	Transcription	Myb/SANT-like DNA-binding domain	Trihelix transcription factor GT-3b OS=Arabidopsis thaliana OX=3702 GN=GT-3B PE=1 SV=1	K	Transcription	PREDICTED: trihelix transcription factor GT-3b [Vitis vinifera]
Vad13G009140	31	33	25	71	101	84	0.286767	0.320304	0.241538	0.671602	1.035425	0.814211	0.000266128975741546	1.67239790426568	up	--	--	Biological Process: defense response (GO:0006952);; Molecular Function: ADP binding (GO:0043531);;	K12818|8.5e-111|mtr:MTR_0267s0070|K12818 ATP-dependent RNA helicase DHX8/PRP22 [EC:3.6.4.13] | (RefSeq) NB-ARC domain disease resistance protein, putative	Spliceosome (ko03040)	[T]	Signal transduction mechanisms	NB-ARC domain	Putative disease resistance protein At3g14460 OS=Arabidopsis thaliana OX=3702 GN=At3g14460 PE=3 SV=1	T	Signal transduction mechanisms	putative disease resistance RPP13-like protein 1 [Vitis riparia]
Vad08G008510	75	96	74	220	186	117	2.270754	3.022541	2.356759	6.755889	6.223516	3.65945	0.00345591996538973	1.21974489849833	up	[Q]	Secondary metabolites biosynthesis, transport and catabolism	Molecular Function: alditol:NADP+ 1-oxidoreductase activity (GO:0004032);; Cellular Component: cytosol (GO:0005829);; Molecular Function: alcohol dehydrogenase (NADP+) activity (GO:0008106);; Molecular Function: oxidoreductase activity (GO:0016491);;	K00002|1.1e-183|vvi:100244158|K00002 alcohol dehydrogenase (NADP+) [EC:1.1.1.2] | (RefSeq) aldo-keto reductase family 4 member C9	Glycolysis / Gluconeogenesis (ko00010);; Pentose and glucuronate interconversions (ko00040);; Glycerolipid metabolism (ko00561)	[R]	General function prediction only	Aldo/keto reductase family	NADPH-dependent aldo-keto reductase, chloroplastic OS=Arabidopsis thaliana OX=3702 GN=AKR4C9 PE=1 SV=1	L	Replication, recombination and repair	NADPH-dependent aldo-keto reductase, chloroplastic-like isoform X1 [Vitis riparia]
Vad08G005390	0	0	4	125	70	60	0	0	0.138735	5.134305	3.124183	2.497428	2.86035942851695e-09	6.08827002872492	up	--	--	Molecular Function: transferase activity (GO:0016740);;	K00799|2.3e-74|vvi:100262021|K00799 glutathione S-transferase [EC:2.5.1.18] | (RefSeq) glutathione transferase GST 23	Glutathione metabolism (ko00480)	[O]	Posttranslational modification, protein turnover, chaperones	Glutathione S-transferase, C-terminal domain	Glutathione transferase GST 23 OS=Zea mays OX=4577 PE=2 SV=1	O	Posttranslational modification, protein turnover, chaperones	Glutathione transferase GST 23 [Vitis vinifera]
Vad14G012630	164	142	131	60	22	46	2.821215	2.558044	2.392956	1.049587	0.409877	0.823214	0.000490852177319528	-1.65098697397134	down	--	--	Cellular Component: integral component of membrane (GO:0016021);;	K23877|2.7e-233|vvi:100257711|K23877 xyloglucan O-acetyltransferase | (RefSeq) protein ALTERED XYLOGLUCAN 4-like	--	--	--	GDSL/SGNH-like Acyl-Esterase family found in Pmr5 and Cas1p	Protein ALTERED XYLOGLUCAN 4-like OS=Arabidopsis thaliana OX=3702 GN=AXY4L PE=2 SV=1	S	Function unknown	PREDICTED: protein ALTERED XYLOGLUCAN 4-like [Vitis vinifera]
Vad03G007090	3258	2920	1636	1858	746	638	55.960962	52.310667	29.566424	32.579876	14.147503	11.393243	0.0391118125740718	-1.1519301869147	down	--	--	Molecular Function: protein serine/threonine phosphatase activity (GO:0004722);; Molecular Function: magnesium-dependent protein serine/threonine phosphatase activity (GO:0004724);; Molecular Function: metal ion binding (GO:0046872);;	K01102|6.2e-166|vvi:100254953|K01102 pyruvate dehydrogenase phosphatase [EC:3.1.3.43] | (RefSeq) probable protein phosphatase 2C 63	--	[T]	Signal transduction mechanisms	Protein phosphatase 2C	Probable protein phosphatase 2C 63 OS=Arabidopsis thaliana OX=3702 GN=At4g33920 PE=2 SV=1	T	Signal transduction mechanisms	PREDICTED: probable protein phosphatase 2C 63 [Vitis vinifera]
Vad09G009080	406	615	595	806	1018	1199	4.48104	7.098141	6.931032	9.03012	12.421815	13.741879	0.00658757361033679	1.03774535942219	up	--	--	Cellular Component: integral component of membrane (GO:0016021);;	K13466|1.6e-22|zju:107423984|K13466 EIX receptor 1/2 | (RefSeq) receptor-like protein EIX2	Plant-pathogen interaction (ko04626)	--	--	Leucine rich repeat	Receptor-like protein EIX1 OS=Solanum lycopersicum OX=4081 GN=EIX1 PE=2 SV=2	S	Function unknown	PREDICTED: LRR receptor-like serine/threonine-protein kinase FLS2 [Vitis vinifera]
Vad11G010030	9093	2445	1557	149	80	67	260.430206	73.26561	47.091774	4.309796	2.505864	1.991805	3.13216657863058e-18	-5.30842247158934	down	[G]	Carbohydrate transport and metabolism	Molecular Function: hydrolase activity, hydrolyzing O-glycosyl compounds (GO:0004553);; Cellular Component: cell wall (GO:0005618);; Biological Process: xyloglucan metabolic process (GO:0010411);; Molecular Function: xyloglucan:xyloglucosyl transferase activity (GO:0016762);; Biological Process: cell wall biogenesis (GO:0042546);; Cellular Component: apoplast (GO:0048046);; Biological Process: ce…	K08235|1.2e-171|vvi:100263324|K08235 xyloglucan:xyloglucosyl transferase [EC:2.4.1.207] | (RefSeq) probable xyloglucan endotransglucosylase/hydrolase protein 23-like	--	--	--	Glycosyl hydrolases family 16	Probable xyloglucan endotransglucosylase/hydrolase protein 23 OS=Arabidopsis thaliana OX=3702 GN=XTH23 PE=2 SV=1	G	Carbohydrate transport and metabolism	PREDICTED: probable xyloglucan endotransglucosylase/hydrolase protein 23 [Vitis vinifera]
Vad17G008370	466	573	644	845	1693	1252	10.058426	12.930619	14.682499	18.537825	40.431873	28.091125	0.00194891128534949	1.31544897017205	up	--	--	Cellular Component: Golgi membrane (GO:0000139);; Cellular Component: integral component of membrane (GO:0016021);; Molecular Function: transferase activity, transferring glycosyl groups (GO:0016757);; Biological Process: cell wall organization (GO:0071555);;	--	--	--	--	Nucleotide-diphospho-sugar transferase	Uncharacterized protein At4g15970 OS=Arabidopsis thaliana OX=3702 GN=At4g15970 PE=2 SV=1	G	Carbohydrate transport and metabolism	PREDICTED: uncharacterized protein At4g15970-like [Vitis vinifera]
Vad03G010450	546	367	439	249	91	102	11.816628	8.311963	10.028852	5.476447	2.176705	2.274035	0.00203117479020663	-1.50669725862065	down	[Q]	Secondary metabolites biosynthesis, transport and catabolism	Molecular Function: oxidoreductase activity (GO:0016491);; Molecular Function: metal ion binding (GO:0046872);;	K24028|2.8e-93|adu:107460505|K24028 salicylic acid 3-hydroxylase [EC:1.14.11.-] | (RefSeq) protein DMR6-LIKE OXYGENASE 1	--	[QR]	Secondary metabolites biosynthesis, transport and catabolism;; General function prediction only	2OG-Fe(II) oxygenase superfamily	2-oxoglutarate-dependent dioxygenase 19 OS=Oryza sativa subsp. japonica OX=39947 GN=2ODD19 PE=1 SV=1	Q	Secondary metabolites biosynthesis, transport and catabolism	Protein DMR6-like oxygenase 2 [Vitis vinifera]
Vad14G001720	115	103	96	43	38	11	3.681251	3.419582	3.244416	1.373019	1.345851	0.344754	0.0114988540400345	-1.64465953069751	down	--	--	Cellular Component: plasma membrane (GO:0005886);; Biological Process: carbohydrate transport (GO:0008643);; Cellular Component: integral component of membrane (GO:0016021);; Molecular Function: sugar transmembrane transporter activity (GO:0051119);;	K15382|2.9e-152|vvi:100257903|K15382 solute carrier family 50 (sugar transporter) | (RefSeq) bidirectional sugar transporter SWEET16	--	[R]	General function prediction only	Sugar efflux transporter for intercellular exchange	Bidirectional sugar transporter SWEET16 OS=Oryza sativa subsp. japonica OX=39947 GN=SWEET16 PE=3 SV=1	U	Intracellular trafficking, secretion, and vesicular transport	bidirectional sugar transporter SWEET16-like [Vitis riparia]
Vad04G009970	301	210	177	571	454	926	6.018683	4.39358	3.731876	11.60932	10.059714	19.279211	4.21478791750216e-05	1.65451789770965	up	--	--	Cellular Component: integral component of membrane (GO:0016021);;	--	--	[I]	Lipid transport and metabolism	GNS1/SUR4 family	Elongation of fatty acids protein 3-like OS=Arabidopsis thaliana OX=3702 GN=HOS3 PE=2 SV=1	I	Lipid transport and metabolism	PREDICTED: elongation of fatty acids protein 3-like [Vitis vinifera]
Vad16G005840	9882	9341	4465	1141	368	553	295.698944	292.449677	141.074753	34.67345	12.165309	17.185106	5.27637274242418e-14	-3.40170479102475	down	--	--	Molecular Function: DNA binding (GO:0003677);; Molecular Function: transcription factor activity, sequence-specific DNA binding (GO:0003700);; Cellular Component: nucleus (GO:0005634);;	K09286|3.5e-123|vvi:100245286|K09286 EREBP-like factor | (RefSeq) CBF4; CBF4 transcription factor	--	--	--	AP2 domain	Dehydration-responsive element-binding protein 1B OS=Arabidopsis thaliana OX=3702 GN=DREB1B PE=1 SV=2	K	Transcription	dehydration-responsive element-binding protein 1B-like [Vitis riparia]
Vad02G002390	3836	3015	2892	10778	4238	4954	69.602859	57.241936	55.422077	198.685638	85.049767	93.374016	0.00757187274900453	1.14547417880444	up	[E]	Amino acid transport and metabolism	Cellular Component: cytoplasm (GO:0005737);; Molecular Function: carbon-sulfur lyase activity (GO:0016846);; Biological Process: transsulfuration (GO:0019346);; Molecular Function: pyridoxal phosphate binding (GO:0030170);;	K01761|2.7e-247|vvi:100253026|K01761 methionine-gamma-lyase [EC:4.4.1.11] | (RefSeq) methionine gamma-lyase	Cysteine and methionine metabolism (ko00270);; Selenocompound metabolism (ko00450)	[E]	Amino acid transport and metabolism	Cys/Met metabolism PLP-dependent enzyme	Methionine gamma-lyase OS=Arabidopsis thaliana OX=3702 GN=MGL PE=1 SV=1	E	Amino acid transport and metabolism	PREDICTED: methionine gamma-lyase [Vitis vinifera]
Vad07G017940	48	53	43	89	74	109	2.463585	2.86136	2.358371	4.681703	4.259396	5.87913	0.0175367264619247	1.05375325931456	up	--	--	Cellular Component: integral component of membrane (GO:0016021);;	K19040|4.4e-26|fve:101312760|K19040 E3 ubiquitin-protein ligase ATL10/75/76/77/78 [EC:2.3.2.27] | (RefSeq) RING-H2 finger protein ATL78	--	[O]	Posttranslational modification, protein turnover, chaperones	Ring finger domain	RING-H2 finger protein ATL80 OS=Arabidopsis thaliana OX=3702 GN=ATL80 PE=2 SV=1	O	Posttranslational modification, protein turnover, chaperones	RING-H2 finger protein ATL80 [Vitis vinifera]
Vad19G001800	1758	1675	968	4151	2461	2872	9.301267	9.272743	5.407217	22.320814	14.407035	15.791886	0.00017271670101711	1.24180350370315	up	--	--	Cellular Component: integral component of membrane (GO:0016021);; Cellular Component: intracellular membrane-bounded organelle (GO:0043231);;	K10581|3.4e-139|egu:105047412|K10581 ubiquitin-conjugating enzyme E2 O [EC:2.3.2.24] | (RefSeq) uncharacterized protein LOC105047412	Ubiquitin mediated proteolysis (ko04120)	--	--	Protein of unknown function (DUF2921)	--	S	Function unknown	unnamed protein product, partial [Vitis vinifera]
Vad16G004690	1595	1556	2530	3116	5697	6204	18.745481	19.133547	31.394875	37.197769	74.055153	75.743645	0.000647998900619591	1.53997454150524	up	--		Molecular Function: protein kinase activity (GO:0004672);; Molecular Function: ATP binding (GO:0005524);; Molecular Function: polysaccharide binding (GO:0030247);;	K13418|2.3e-47|csv:101208905|K13418 somatic embryogenesis receptor kinase 1 [EC:2.7.10.1 2.7.11.1] | (RefSeq) LOW QUALITY PROTEIN: somatic embryogenesis receptor kinase 2	--	[T]	Signal transduction mechanisms	Protein kinase domain	Rust resistance kinase Lr10 OS=Triticum aestivum OX=4565 GN=LRK10 PE=2 SV=1	T	Signal transduction mechanisms	PREDICTED: rust resistance kinase Lr10 isoform X1 [Vitis vinifera]
Vad19G000370	71	89	78	113	169	176	2.293587	2.991539	2.636604	3.712143	6.046513	5.918819	0.0138555404379038	1.08924492472655	up	[R]	General function prediction only	--	--	--	--	--	--	Pathogen-related protein OS=Hordeum vulgare OX=4513 PE=2 SV=2	S	Function unknown	PREDICTED: pathogen-related protein [Vitis vinifera]
Vad01G013290	212	239	311	433	859	600	24.971571	29.445841	38.803341	51.987251	112.26445	73.670792	0.000986831868754813	1.45349516990406	up	--	--	--	--	--	--	--	--	--	--	--	unnamed protein product, partial [Vitis vinifera]
Vad04G006290	680	510	239	242	161	135	19.947166	15.669351	7.401611	7.194963	5.230377	4.098662	0.0129765575792714	-1.26395371068953	down	--	--	--	--	--	--	--	VQ motif	VQ motif-containing protein 11 OS=Arabidopsis thaliana OX=3702 GN=VQ11 PE=1 SV=1	S	Function unknown	PREDICTED: VQ motif-containing protein 11-like [Vitis vinifera]
Vad16G006380	19	42	103	617	225	374	0.4193	0.95672	2.390793	13.839025	5.487375	8.576859	3.10026122498095e-05	2.95370481769639	up	[Q]	Secondary metabolites biosynthesis, transport and catabolism	Biological Process: biosynthetic process (GO:0009058);; Molecular Function: transferase activity, transferring acyl groups other than amino-acyl groups (GO:0016747);;	K00660|7.5e-225|vvi:100263437|K00660 chalcone synthase [EC:2.3.1.74] | (RefSeq) stilbene synthase 1	Flavonoid biosynthesis (ko00941);; Circadian rhythm - plant (ko04712)	--	--	Chalcone and stilbene synthases, N-terminal domain	Stilbene synthase 1 OS=Vitis vinifera OX=29760 GN=VINST1 PE=1 SV=2	H	Coenzyme transport and metabolism	stilbene synthase [Vitis quinquangularis]
Vad08G003750	465	118	137	102	32	24	7.734107	2.042946	2.427868	1.69592	0.582775	0.387971	0.0162968679533103	-2.06122213557114	down	--	--	Cellular Component: integral component of membrane (GO:0016021);;	K19996|6.1e-100|atr:18449038|K19996 phosphatidylinositol transfer protein SFH5 | (RefSeq) patellin-3	--	[I]	Lipid transport and metabolism	CRAL/TRIO domain	Patellin-6 OS=Arabidopsis thaliana OX=3702 GN=PATL6 PE=2 SV=1	I	Lipid transport and metabolism	Patellin-6 [Vitis vinifera]
Vad15G004170	21	9	15	51	58	74	0.406913	0.169295	0.29954	1.004252	1.246735	1.486812	0.000284270431332377	2.17151451894865	up	--	--	Biological Process: reproduction (GO:0000003);; Biological Process: developmental process involved in reproduction (GO:0003006);; Molecular Function: molecular_function (GO:0003674);; Molecular Function: transcription factor activity, sequence-specific DNA binding (GO:0003700);; Cellular Component: cellular_component (GO:0005575);; Cellular Component: intracellular (GO:0005622);; Cellular Compone…	--	--	[R]	General function prediction only	C2H2-type zinc finger	Zinc finger protein ZAT3 OS=Arabidopsis thaliana OX=3702 GN=ZAT3 PE=1 SV=1	S	Function unknown	zinc finger protein ZAT9-like [Vitis riparia]
Vad13G003160	11722	5104	5353	4994	1386	1288	220.525681	100.454445	106.339745	95.430214	28.839054	25.169285	0.0429277162022068	-1.4231644331863	down	--	--	--	--	--	--	--	--	--	--	--	uncharacterized protein LOC117929111 isoform X1 [Vitis riparia]
Vad01G011970	533	422	310	215	67	115	14.491552	12.002192	8.913952	5.927041	2.002205	3.240593	0.00203117479020663	-1.55468805064827	down	--	--	--	--	--	--	--	GRAM domain	GEM-like protein 5 OS=Arabidopsis thaliana OX=3702 GN=At5g13200 PE=1 SV=1	S	Function unknown	PREDICTED: GEM-like protein 5 [Vitis vinifera]
Vad16G009800	188	116	185	530	253	422	8.202178	5.175151	8.743645	23.014436	11.942512	18.948192	0.000680908611314002	1.41632064367112	up	--	--	Molecular Function: metal ion binding (GO:0046872);;	--	--	[R]	General function prediction only	--	Protein yippee-like At4g27740 OS=Arabidopsis thaliana OX=3702 GN=At4g27740 PE=3 SV=1	S	Function unknown	protein yippee-like At4g27740 [Vitis riparia]
Vad11G010060	1912	608	497	29	16	27	61.636917	20.489624	16.906008	0.933615	0.544438	0.880839	1.27150219456083e-21	-5.22685975200202	down	[G]	Carbohydrate transport and metabolism	Molecular Function: hydrolase activity, hydrolyzing O-glycosyl compounds (GO:0004553);; Cellular Component: cell wall (GO:0005618);; Biological Process: xyloglucan metabolic process (GO:0010411);; Molecular Function: xyloglucan:xyloglucosyl transferase activity (GO:0016762);; Biological Process: cell wall biogenesis (GO:0042546);; Cellular Component: apoplast (GO:0048046);; Biological Process: ce…	K08235|3.3e-164|vvi:100256520|K08235 xyloglucan:xyloglucosyl transferase [EC:2.4.1.207] | (RefSeq) probable xyloglucan endotransglucosylase/hydrolase protein 23	--	--	--	Glycosyl hydrolases family 16	Probable xyloglucan endotransglucosylase/hydrolase protein 23 OS=Arabidopsis thaliana OX=3702 GN=XTH23 PE=2 SV=1	G	Carbohydrate transport and metabolism	putative xyloglucan endotransglucosylase/hydrolase protein 23 [Vitis vinifera]
Vad18G012840	30	33	32	130	54	104	0.332253	0.381347	0.379288	1.483884	0.667127	1.216308	0.00108392433726105	1.71416421852146	up	--		Molecular Function: protein serine/threonine kinase activity (GO:0004674);; Molecular Function: ATP binding (GO:0005524);; Cellular Component: integral component of membrane (GO:0016021);; Molecular Function: carbohydrate binding (GO:0030246);; Biological Process: recognition of pollen (GO:0048544);;	K13416|9.0e-57|lsv:111899016|K13416 brassinosteroid insensitive 1-associated receptor kinase 1 [EC:2.7.10.1 2.7.11.1] | (RefSeq) BRASSINOSTEROID INSENSITIVE 1-associated receptor kinase 1-like isoform X1	MAPK signaling pathway - plant (ko04016);; Plant hormone signal transduction (ko04075);; Plant-pathogen interaction (ko04626)	--	--	Protein kinase domain	G-type lectin S-receptor-like serine/threonine-protein kinase LECRK1 OS=Oryza sativa subsp. japonica OX=39947 GN=LECRK1 PE=2 SV=1	T	Signal transduction mechanisms	G-type lectin S-receptor-like serine/threonine-protein kinase LECRK1 [Vitis vinifera]
Vad15G007710	4402	4929	5183	13666	8627	12289	81.365875	95.319839	101.174103	256.626678	176.394577	235.980316	4.61346626201417e-08	1.37099097460272	up	--	--	Molecular Function: UDP-glycosyltransferase activity (GO:0008194);; Cellular Component: intracellular membrane-bounded organelle (GO:0043231);;	K08237|1.2e-270|vvi:100248268|K08237 hydroquinone glucosyltransferase [EC:2.4.1.218] | (RefSeq) hydroquinone glucosyltransferase	--	[GC]	Carbohydrate transport and metabolism;; Energy production and conversion	UDP-glucoronosyl and UDP-glucosyl transferase	Hydroquinone glucosyltransferase OS=Rauvolfia serpentina OX=4060 GN=AS PE=1 SV=1	--	--	PREDICTED: hydroquinone glucosyltransferase [Vitis vinifera]
Vad06G006630	186	75	75	1421	253	472	3.852696	1.626596	1.628502	29.98863	5.810662	10.188244	5.49457331147988e-05	2.78332794732686	up	--	--	Molecular Function: peroxidase activity (GO:0004601);; Cellular Component: extracellular region (GO:0005576);; Biological Process: response to oxidative stress (GO:0006979);; Molecular Function: heme binding (GO:0020037);; Biological Process: hydrogen peroxide catabolic process (GO:0042744);; Molecular Function: metal ion binding (GO:0046872);;	K00430|1.7e-174|vvi:100257005|K00430 peroxidase [EC:1.11.1.7] | (RefSeq) Peroxidase 4	Phenylpropanoid biosynthesis (ko00940)	--	--	Peroxidase	Peroxidase 4 OS=Vitis vinifera OX=29760 GN=GSVIVT00023967001 PE=1 SV=1	Q	Secondary metabolites biosynthesis, transport and catabolism	peroxidase 4-like [Vitis riparia]
Vad03G008350	150	191	142	789	441	2515	4.610227	6.150006	4.598267	24.688421	15.006402	80.508514	1.64675022572512e-06	3.09999598394706	up	[S]	Function unknown	Cellular Component: extracellular region (GO:0005576);;	K13449|1.4e-89|vvi:100258414|K13449 pathogenesis-related protein 1 | (RefSeq) PR1; pathogenesis-related protein	MAPK signaling pathway - plant (ko04016);; Plant hormone signal transduction (ko04075);; Plant-pathogen interaction (ko04626)	[S]	Function unknown	Cysteine-rich secretory protein family	Basic form of pathogenesis-related protein 1 OS=Nicotiana tabacum OX=4097 PE=3 SV=1	S	Function unknown	basic form of pathogenesis-related protein 1-like [Vitis riparia]
Vad01G005660	23	42	69	97	189	153	0.688784	1.31968	2.20381	2.994805	6.378183	4.857035	0.00531453891744791	1.83780839244946	up	[P]	Inorganic ion transport and metabolism	Molecular Function: manganese ion transmembrane transporter activity (GO:0005384);; Cellular Component: integral component of membrane (GO:0016021);; Biological Process: cellular manganese ion homeostasis (GO:0030026);;	K22736|9.1e-128|vvi:100247446|K22736 vacuolar iron transporter family protein | (RefSeq) vacuolar iron transporter 1	--	[S]	Function unknown	VIT family	Vacuolar iron transporter 1 OS=Eucalyptus grandis OX=71139 GN=VIT1 PE=1 SV=1	S	Function unknown	PREDICTED: vacuolar iron transporter 1 [Vitis vinifera]
Vad08G000150	747	772	948	1191	2039	1817	29.420647	31.795755	39.421806	47.676468	88.857956	74.376511	0.00175948580728762	1.17527734558839	up	--	--	Molecular Function: protein kinase activity (GO:0004672);; Molecular Function: ATP binding (GO:0005524);;	--	--	--	--	--	--	--	--	PREDICTED: uncharacterized protein LOC100246776 [Vitis vinifera]
Vad01G011960	218	126	83	64	12	19	0.715442	0.430348	0.286282	0.211242	0.042107	0.062462	0.0107506992036808	-2.05572722951941	down	[L]	Replication, recombination and repair	Molecular Function: RNA binding (GO:0003723);; Molecular Function: ATP binding (GO:0005524);;	K10706|0.0e+00|vvi:100855072|K10706 senataxin [EC:3.6.4.-] | (RefSeq) uncharacterized LOC100855072	--	[A]	RNA processing and modification	AAA domain	Regulator of nonsense transcripts 1 homolog OS=Arabidopsis thaliana OX=3702 GN=UPF1 PE=1 SV=2	A	RNA processing and modification	PREDICTED: uncharacterized protein LOC100265010 [Vitis vinifera]
Vad06G005720	72	64	55	12	3	8	1.176935	1.080856	0.939901	0.192721	0.036273	0.124225	5.332331092123e-06	-2.93119191511249	down	[E]	Amino acid transport and metabolism	Molecular Function: asparagine synthase (glutamine-hydrolyzing) activity (GO:0004066);; Molecular Function: ATP binding (GO:0005524);; Biological Process: asparagine biosynthetic process (GO:0006529);; Biological Process: glutamine metabolic process (GO:0006541);;	K01953|0.0e+00|vvi:100241610|K01953 asparagine synthase (glutamine-hydrolysing) [EC:6.3.5.4] | (RefSeq) asparagine synthetase [glutamine-hydrolyzing]-like	Alanine, aspartate and glutamate metabolism (ko00250);; Biosynthesis of amino acids (ko01230)	[E]	Amino acid transport and metabolism	Asparagine synthase	Asparagine synthetase [glutamine-hydrolyzing] 1 OS=Arabidopsis thaliana OX=3702 GN=ASN1 PE=2 SV=2	E	Amino acid transport and metabolism	asparagine synthetase [glutamine-hydrolyzing]-like [Vitis vinifera]
Vad09G001020	487	204	132	1749	452	1335	15.259783	6.699204	4.364306	55.761612	15.688499	43.509258	0.000569978766986238	2.24435473303836	up	--	--	Cellular Component: cell wall (GO:0005618);; Molecular Function: manganese ion binding (GO:0030145);; Molecular Function: nutrient reservoir activity (GO:0045735);; Cellular Component: apoplast (GO:0048046);;	--	--	--	--	Cupin	Auxin-binding protein ABP19a OS=Prunus persica OX=3760 GN=ABP19A PE=3 SV=1	S	Function unknown	germin-like protein [Vitis riparia]
Vad0G015950	2413	1463	1363	9782	2247	4507	40.348663	25.585682	24.064285	166.153412	41.542782	78.280617	0.00170542033258282	1.76686502643171	up	--	--	Molecular Function: UDP-glycosyltransferase activity (GO:0008194);;	K22950|9.2e-108|fve:101295404|K22950 acylphloroglucinol glucosyltransferase [EC:2.4.1.358] | (RefSeq) anthocyanidin 3-O-glucosyltransferase 2-like	--	[GC]	Carbohydrate transport and metabolism;; Energy production and conversion	UDP-glucoronosyl and UDP-glucosyl transferase	Putative UDP-glucose flavonoid 3-O-glucosyltransferase 3 OS=Fragaria ananassa OX=3747 GN=GT3 PE=2 SV=1	--	--	PREDICTED: anthocyanidin 3-O-glucosyltransferase 6 [Vitis vinifera]
Vad05G003350	49	37	53	148	79	69	0.301622	0.24125	0.348442	0.94241	0.545166	0.446101	0.0310414695044399	1.19944226693062	up	--	--	Molecular Function: protein binding (GO:0005515);;	--	--	--	--	WD domain, G-beta repeat	Putative E3 ubiquitin-protein ligase LIN-1 OS=Lotus japonicus OX=34305 GN=CERBERUS PE=2 SV=2	S	Function unknown	PREDICTED: putative E3 ubiquitin-protein ligase LIN-1 isoform X3 [Vitis vinifera]
Vitis_adenoclada_newGene_3013	86	62	52	20	7	28	1.366749	0.883949	0.763277	0.27063	0.096296	0.385184	0.0190013498125565	-1.72425254465874	down	--	--	--	--	--	--	--	--	--	T	Signal transduction mechanisms	PREDICTED: putative disease resistance protein RGA4 [Vitis vinifera]
Vad14G005530	419	237	190	582	511	480	4.48383	2.617215	2.154902	6.331404	5.819124	5.094957	0.00715236020323799	1.04602670077074	up	--	--	Biological Process: protein N-linked glycosylation (GO:0006487);; Biological Process: N-glycan fucosylation (GO:0036071);; Molecular Function: alpha-(1->6)-fucosyltransferase activity (GO:0046921);;	--	--	--	--	--	--	--	--	uncharacterized protein LOC117930741 [Vitis riparia]
Vad04G007630	7179	4038	5601	13566	15893	11872	82.85128	48.753235	68.265205	159.046768	202.881134	142.334625	2.24507519325341e-06	1.44095566006811	up	--	--	Molecular Function: DNA binding (GO:0003677);; Cellular Component: nucleus (GO:0005634);;	K12133|1.1e-36|ppp:112280611|K12133 MYB-related transcription factor LHY | (RefSeq) uncharacterized protein LOC112280611	Circadian rhythm - plant (ko04712)	[O]	Posttranslational modification, protein turnover, chaperones	Myb-like DNA-binding domain	Protein REVEILLE 1 OS=Arabidopsis thaliana OX=3702 GN=RVE1 PE=1 SV=1	K	Transcription	PREDICTED: protein REVEILLE 1 [Vitis vinifera]
Vad17G001360	202	154	100	75	62	49	3.403415	2.71323	1.778883	1.284052	1.153971	0.846794	0.0119007117538621	-1.14923431618544	down	[F]	Nucleotide transport and metabolism	Molecular Function: uridine kinase activity (GO:0004849);; Molecular Function: ATP binding (GO:0005524);; Biological Process: nucleoside metabolic process (GO:0009116);; Cellular Component: chloroplast (GO:0009507);; Molecular Function: kinase activity (GO:0016301);; Biological Process: UMP salvage (GO:0044206);; Biological Process: CTP salvage (GO:0044211);;	K00876|1.2e-272|vvi:100257659|K00876 uridine kinase [EC:2.7.1.48] | (RefSeq) uridine kinase-like protein 1, chloroplastic	Pyrimidine metabolism (ko00240)	[TZ]	Signal transduction mechanisms;; Cytoskeleton	Uracil phosphoribosyltransferase	Uridine kinase-like protein 1, chloroplastic OS=Arabidopsis thaliana OX=3702 GN=UKL1 PE=1 SV=1	F	Nucleotide transport and metabolism	uridine kinase-like protein 1, chloroplastic isoform X1 [Vitis riparia]
Vad06G007610	2096	2457	1306	999	753	647	37.082225	45.485166	24.449737	17.957203	14.75781	11.88828	0.000530382544724184	-1.15226609303456	down	[C]	Energy production and conversion	Molecular Function: electron-transferring-flavoprotein dehydrogenase activity (GO:0004174);; Cellular Component: cytoplasm (GO:0005737);; Molecular Function: flavin adenine dinucleotide binding (GO:0050660);;	K17871|2.8e-11|fve:101307516|K17871 NADH:ubiquinone reductase (non-electrogenic) [EC:1.6.5.9] | (RefSeq) external alternative NAD(P)H-ubiquinone oxidoreductase B1, mitochondrial	--	[C]	Energy production and conversion	Pyridine nucleotide-disulphide oxidoreductase	--	C	Energy production and conversion	PREDICTED: apoptosis-inducing factor homolog A [Vitis vinifera]
Vad18G002780	77	51	30	1315	407	839	1.921894	1.336408	0.784495	33.569473	11.313828	21.891647	6.46473830165845e-18	4.14565149761587	up	--	--	Molecular Function: hydrolase activity, acting on ester bonds (GO:0016788);;	K01206|1.3e-104|thj:104825554|K01206 alpha-L-fucosidase [EC:3.2.1.51] | (RefSeq) alpha-L-fucosidase 3	Other glycan degradation (ko00511)	--	--	GDSL-like Lipase/Acylhydrolase	Esterase OS=Hevea brasiliensis OX=3981 PE=1 SV=1	S	Function unknown	Esterase [Vitis vinifera]
Vad01G008470	475	430	348	716	1262	1011	8.264544	7.799451	6.391416	12.605053	24.215124	18.205138	4.97323220855968e-05	1.41308376304518	up	--	--	--	--	--	--	--	Domain of unknown function (DUF4228)	--	S	Function unknown	PREDICTED: uncharacterized protein LOC100250100 isoform X2 [Vitis vinifera]
Vad03G008850	502	577	728	2114	1364	1782	5.690184	6.842138	8.718456	24.367161	17.111612	21.003206	1.51592278001551e-08	1.65333458688617	up	--	--	Cellular Component: integral component of plasma membrane (GO:0005887);; Molecular Function: oligopeptide transmembrane transporter activity (GO:0035673);; Biological Process: response to karrikin (GO:0080167);;	--	--	[T]	Signal transduction mechanisms	OPT oligopeptide transporter protein	Oligopeptide transporter 4 OS=Arabidopsis thaliana OX=3702 GN=OPT4 PE=1 SV=1	T	Signal transduction mechanisms	PREDICTED: oligopeptide transporter 4 [Vitis vinifera]
Vad05G009010	172	342	357	567	537	577	3.162982	6.586728	6.948052	10.609903	10.945582	11.041883	0.0177307701662429	1.06521426291327	up	[V]	Defense mechanisms	Biological Process: nucleoside triphosphate catabolic process (GO:0009143);; Molecular Function: nucleoside-triphosphate diphosphatase activity (GO:0047429);;	K16904|3.8e-76|vvi:100266931|K16904 dCTP diphosphatase [EC:3.6.1.12] | (RefSeq) dCTP pyrophosphatase 1	Pyrimidine metabolism (ko00240)	--	--	MazG-like family	--	S	Function unknown	PREDICTED: dCTP pyrophosphatase 1 [Vitis vinifera]
Vad06G002090	163	93	50	413	180	265	2.05833	1.220762	0.617079	5.289195	2.517173	3.43349	0.00428935035126184	1.6280328984014	up	--	--	Molecular Function: calmodulin binding (GO:0005516);; Biological Process: defense response (GO:0006952);; Biological Process: response to biotic stimulus (GO:0009607);; Cellular Component: integral component of membrane (GO:0016021);;	K08472|6.3e-225|vvi:100233064|K08472 mlo protein | (RefSeq) MLO12; MLO-like protein 3	--	--	--	Mlo family	MLO-like protein 3 OS=Arabidopsis thaliana OX=3702 GN=MLO3 PE=2 SV=1	G	Carbohydrate transport and metabolism	PREDICTED: MLO-like protein 3 [Vitis vinifera]
Vad18G012290	638	905	1982	1856	5721	3767	18.343756	27.207598	60.175304	54.207035	181.956238	112.514709	0.00811285819727111	1.81533667825208	up	--	--	Cellular Component: endoplasmic reticulum membrane (GO:0005789);; Cellular Component: integral component of plasma membrane (GO:0005887);; Biological Process: carbohydrate transport (GO:0008643);; Cellular Component: integral component of membrane (GO:0016021);; Molecular Function: sugar transmembrane transporter activity (GO:0051119);; Biological Process: protein homooligomerization (GO:0051260)…	K15382|2.1e-132|vvi:100247121|K15382 solute carrier family 50 (sugar transporter) | (RefSeq) bidirectional sugar transporter SWEET1	--	[R]	General function prediction only	Sugar efflux transporter for intercellular exchange	Bidirectional sugar transporter SWEET1 OS=Arabidopsis thaliana OX=3702 GN=SWEET1 PE=1 SV=1	U	Intracellular trafficking, secretion, and vesicular transport	PREDICTED: bidirectional sugar transporter SWEET1 [Vitis vinifera]
Vad03G010570	43	45	14	147	102	212	2.092092	2.270741	0.686525	7.31047	5.532735	10.827861	6.93889872091322e-05	2.33135826860545	up	--	--	--	--	--	--	--	Probable lipid transfer	--	S	Function unknown	PREDICTED: uncharacterized protein LOC104881989 [Vitis vinifera]
Vad19G007090	40	59	25	66	123	124	0.268915	0.421711	0.18036	0.458688	0.930868	0.880245	0.016164827063655	1.49897444240784	up	--		Molecular Function: protein serine/threonine kinase activity (GO:0004674);; Molecular Function: ATP binding (GO:0005524);; Cellular Component: plasma membrane (GO:0005886);; Cellular Component: integral component of membrane (GO:0016021);;	K00924|3.2e-71|ghi:107910708|K00924 kinase [EC:2.7.1.-] | (RefSeq) receptor protein kinase CLAVATA1-like	--	--	--	Leucine rich repeat	LRR receptor-like serine/threonine-protein kinase OS=Arabidopsis thaliana OX=3702 GN=RGI3 PE=1 SV=1	T	Signal transduction mechanisms	PREDICTED: probable LRR receptor-like serine/threonine-protein kinase At4g26540 [Vitis vinifera]
Vad16G002080	139	104	56	233	202	277	7.290123	5.697387	3.090068	12.441572	11.71475	15.13902	0.00129641782945135	1.4074092705477	up	--	--	--	--	--	--	--	Probable lipid transfer	--	S	Function unknown	probable non-specific lipid-transfer protein AKCS9 [Vitis riparia]
Vad19G005000	157	94	118	47	23	29	2.492301	1.552565	1.974385	0.754477	0.405599	0.477086	0.000180869042317163	-1.77420432675784	down	--	--	Molecular Function: transcription regulatory region sequence-specific DNA binding (GO:0000976);; Molecular Function: transcription factor activity, sequence-specific DNA binding (GO:0003700);; Cellular Component: nucleus (GO:0005634);; Biological Process: cell differentiation (GO:0030154);; Molecular Function: sequence-specific DNA binding (GO:0043565);;	K09422|2.9e-268|vvi:100262343|K09422 transcription factor MYB, plant | (RefSeq) protein ODORANT1	--	[K]	Transcription	Myb-like DNA-binding domain	Transcription factor GAMYB OS=Oryza sativa subsp. indica OX=39946 GN=GAM1 PE=2 SV=1	--	--	transcription factor MYB97-like [Vitis riparia]
Vad09G005220	49	34	50	14	13	19	2.935813	2.107656	3.20158	0.851311	0.87611	1.150994	0.0385605865810596	-1.39824938241417	down	--	--	Biological Process: response to acid chemical (GO:0001101);; Cellular Component: cellular_component (GO:0005575);; Cellular Component: intracellular (GO:0005622);; Cellular Component: cell (GO:0005623);; Cellular Component: nucleus (GO:0005634);; Cellular Component: cytoplasm (GO:0005737);; Cellular Component: cytosol (GO:0005829);; Biological Process: response to stress (GO:0006950);; Biological…	--	--	--	--	--	--	S	Function unknown	LEA5 [Vitis amurensis]
Vad14G012490	32	39	17	129	60	64	1.021004	1.318748	0.554581	4.20991	2.129306	2.12967	0.00781023769816941	1.64648374952492	up	--	--	Cellular Component: integral component of membrane (GO:0016021);;	--	--	--	--	--	--	--	--	hypothetical protein CK203_067249 [Vitis vinifera]
Vad01G013870	48	21	31	77	92	110	0.523687	0.259421	0.410091	1.035069	1.086754	1.301983	0.00219838202768585	1.63223069345469	up	--	--	Molecular Function: DNA binding (GO:0003677);; Cellular Component: nucleus (GO:0005634);; Cellular Component: host cell nucleus (GO:0042025);; Molecular Function: metal ion binding (GO:0046872);;	K13415|1.0e-16|mdm:103413440|K13415 protein brassinosteroid insensitive 1 [EC:2.7.10.1 2.7.11.1] | (RefSeq) uncharacterized protein LOC103413440 isoform X1	Plant hormone signal transduction (ko04075)	--	--	SBP domain	Squamosa promoter-binding-like protein 13A OS=Arabidopsis thaliana OX=3702 GN=SPL13A PE=1 SV=1	S	Function unknown	PREDICTED: squamosa promoter-binding-like protein 16 [Vitis vinifera]
Vad01G005180	16	6	20	52	72	65	0.505824	0.205505	0.680917	1.747585	2.623168	2.221939	0.000585530043736118	2.30595325140747	up	--	--	Cellular Component: integral component of membrane (GO:0016021);;	--	--	--	--	PLAC8 family	Protein PLANT CADMIUM RESISTANCE 2 OS=Arabidopsis thaliana OX=3702 GN=PCR2 PE=1 SV=1	S	Function unknown	protein PLANT CADMIUM RESISTANCE 2-like [Vitis riparia]
Vad03G008360	48	137	119	285	748	1265	1.57552	4.724704	4.118836	9.554859	27.3158	43.358479	5.18503507200856e-06	3.0623748772603	up	[S]	Function unknown	Cellular Component: extracellular space (GO:0005615);;	K13449|2.2e-104|zju:107413742|K13449 pathogenesis-related protein 1 | (RefSeq) pathogenesis-related protein 1-like	MAPK signaling pathway - plant (ko04016);; Plant hormone signal transduction (ko04075);; Plant-pathogen interaction (ko04626)	[S]	Function unknown	Cysteine-rich secretory protein family	Basic form of pathogenesis-related protein 1 OS=Nicotiana tabacum OX=4097 PE=3 SV=1	S	Function unknown	hypothetical protein DKX38_014182 [Salix brachista]
Vad06G000960	871	377	332	1342	720	1897	26.314928	11.913193	10.595328	41.197876	24.057152	59.58683	0.00956994515756599	1.48146434574871	up	--	--	Cellular Component: integral component of membrane (GO:0016021);; Cellular Component: apoplast (GO:0048046);;	K01870|2.4e-43|csat:104723377|K01870 isoleucyl-tRNA synthetase [EC:6.1.1.5] | (RefSeq) isoleucine--tRNA ligase, chloroplastic/mitochondrial-like	Aminoacyl-tRNA biosynthesis (ko00970)	--	--	Dirigent-like protein	Dirigent protein 19 OS=Arabidopsis thaliana OX=3702 GN=DIR19 PE=2 SV=1	S	Function unknown	dirigent protein 22-like [Vitis riparia]
Vad19G010790	11	36	34	258	93	277	0.206281	0.711771	0.68181	5.075594	1.991634	5.580478	3.52793845178392e-06	3.05305478609629	up	[Q]	Secondary metabolites biosynthesis, transport and catabolism	Biological Process: fatty acid biosynthetic process (GO:0006633);; Cellular Component: integral component of membrane (GO:0016021);; Molecular Function: transferase activity, transferring acyl groups other than amino-acyl groups (GO:0016747);;	K15397|9.6e-270|vvi:100248107|K15397 3-ketoacyl-CoA synthase [EC:2.3.1.199] | (RefSeq) 3-ketoacyl-CoA synthase 6	Fatty acid elongation (ko00062);; Plant-pathogen interaction (ko04626)	--	--	FAE1/Type III polyketide synthase-like protein	3-ketoacyl-CoA synthase 6 OS=Arabidopsis thaliana OX=3702 GN=CUT1 PE=1 SV=1	I	Lipid transport and metabolism	3-ketoacyl-CoA synthase 6-like [Vitis riparia]
Vad03G010660	184	100	84	31	21	30	3.724058	2.229704	1.92005	0.624513	0.456921	0.620745	6.40431914033332e-05	-2.01758627244482	down	[R]	General function prediction only	--	K22684|3.5e-197|vvi:100255633|K22684 metacaspase-1 [EC:3.4.22.-] | (RefSeq) metacaspase-1-like	--	[DO]	Cell cycle control, cell division, chromosome partitioning;; Posttranslational modification, protein turnover, chaperones	Caspase domain	Metacaspase-1 OS=Arabidopsis thaliana OX=3702 GN=AMC1 PE=1 SV=1	--	--	PREDICTED: metacaspase-1 [Vitis vinifera]
Vad18G011690	191	173	202	469	878	629	1.49657	1.417804	1.66604	3.731849	7.618297	5.121464	8.99681261208643e-08	1.95290510519363	up	[CO]	Energy production and conversion;; Posttranslational modification, protein turnover, chaperones	Molecular Function: ATP binding (GO:0005524);; Cellular Component: integral component of membrane (GO:0016021);; Molecular Function: ATPase activity (GO:0016887);; Molecular Function: ATPase activity, coupled to transmembrane movement of substances (GO:0042626);;	K05658|0.0e+00|vvi:100259227|K05658 ATP-binding cassette, subfamily B (MDR/TAP), member 1 [EC:7.6.2.2] | (RefSeq) ABC transporter B family member 13	ABC transporters (ko02010)	[Q]	Secondary metabolites biosynthesis, transport and catabolism	ABC transporter transmembrane region	ABC transporter B family member 13 OS=Arabidopsis thaliana OX=3702 GN=ABCB13 PE=3 SV=1	Q	Secondary metabolites biosynthesis, transport and catabolism	ABC transporter B family member 13-like [Vitis riparia]
Vad15G005320	68	124	52	375	167	246	1.979031	3.773313	1.602709	11.129604	5.397494	7.482752	0.000382329907481894	1.81065903329538	up	[I]	Lipid transport and metabolism	Biological Process: catabolic process (GO:0009056);; Molecular Function: hydrolase activity (GO:0016787);;	K22097|2.3e-78|psom:113322812|K22097 3-O-acetylpapaveroxine carboxylesterase [EC:3.1.1.105] | (RefSeq) carboxylesterase 1-like	Isoquinoline alkaloid biosynthesis (ko00950)	[V]	Defense mechanisms	alpha/beta hydrolase fold	Probable carboxylesterase 8 OS=Arabidopsis thaliana OX=3702 GN=CXE8 PE=2 SV=1	V	Defense mechanisms	PREDICTED: probable carboxylesterase 8 [Vitis vinifera]
Vad15G003680	8	9	27	196	44	99	0.155178	0.183038	0.556876	3.952991	0.962631	2.026899	0.00030433449804556	3.00864289315775	up	--	--	Molecular Function: UDP-glycosyltransferase activity (GO:0008194);; Cellular Component: intracellular membrane-bounded organelle (GO:0043231);;	K08237|8.3e-271|vvi:100253104|K08237 hydroquinone glucosyltransferase [EC:2.4.1.218] | (RefSeq) hydroquinone glucosyltransferase	--	[GC]	Carbohydrate transport and metabolism;; Energy production and conversion	UDP-glucoronosyl and UDP-glucosyl transferase	Hydroquinone glucosyltransferase OS=Rauvolfia serpentina OX=4060 GN=AS PE=1 SV=1	--	--	PREDICTED: hydroquinone glucosyltransferase [Vitis vinifera]
Vitis_adenoclada_newGene_1242	1430	976	839	587	434	357	72.694282	53.53144	45.889702	29.127797	23.159495	14.225724	0.000661489466179005	-1.09865497065389	down	--	--	--	--	--	--	--	--	--	S	Function unknown	hypothetical protein VITISV_011264 [Vitis vinifera]
Vad11G010000	940	293	154	60	15	22	25.915363	8.432907	4.46106	1.670512	0.45683	0.616703	1.42780441426486e-06	-3.69683403539165	down	[G]	Carbohydrate transport and metabolism	Molecular Function: hydrolase activity, hydrolyzing O-glycosyl compounds (GO:0004553);; Cellular Component: cell wall (GO:0005618);; Biological Process: xyloglucan metabolic process (GO:0010411);; Molecular Function: xyloglucan:xyloglucosyl transferase activity (GO:0016762);; Biological Process: cell wall biogenesis (GO:0042546);; Cellular Component: apoplast (GO:0048046);; Biological Process: ce…	K08235|2.3e-170|vvi:100246166|K08235 xyloglucan:xyloglucosyl transferase [EC:2.4.1.207] | (RefSeq) probable xyloglucan endotransglucosylase/hydrolase protein 23	--	--	--	Glycosyl hydrolases family 16	Probable xyloglucan endotransglucosylase/hydrolase protein 23 OS=Arabidopsis thaliana OX=3702 GN=XTH23 PE=2 SV=1	G	Carbohydrate transport and metabolism	PREDICTED: probable xyloglucan endotransglucosylase/hydrolase protein 23 [Vitis vinifera]
Vad06G008790	91	76	54	6	6	3	2.038375	1.773044	1.275192	0.136855	0.14437	0.052304	4.76069261472467e-09	-3.73773058258158	down	--	--	Cellular Component: integral component of membrane (GO:0016021);;	K21435|2.8e-09|mtr:MTR_7g099570|K21435 ankyrin repeat domain-containing protein 6 | (RefSeq) ankyrin repeat protein	--	[R]	General function prediction only	Ankyrin repeats (3 copies)	--	S	Function unknown	Ankyrin repeat-containing protein BDA1 [Vitis vinifera]
Vad03G000110	359	423	261	970	585	683	4.284605	5.280833	3.284102	11.750782	7.719157	8.462923	7.94840301889006e-05	1.22917110870506	up	[T]	Signal transduction mechanisms	Molecular Function: acid phosphatase activity (GO:0003993);; Molecular Function: metal ion binding (GO:0046872);;	K22390|4.3e-283|vvi:100246877|K22390 acid phosphatase type 7 | (RefSeq) purple acid phosphatase	--	[G]	Carbohydrate transport and metabolism	Calcineurin-like phosphoesterase	Purple acid phosphatase OS=Glycine max OX=3847 GN=PAP PE=1 SV=2	G	Carbohydrate transport and metabolism	purple acid phosphatase-like [Vitis riparia]
Vad15G001660	74	44	45	278	83	85	1.422178	0.872661	0.90874	5.456127	1.776555	1.702153	0.0268009341093419	1.55669650744503	up	[M]	Cell wall/membrane/envelope biogenesis	Molecular Function: hydrolase activity, acting on ester bonds (GO:0016788);;	K01114|9.9e-291|vvi:100253773|K01114 phospholipase C [EC:3.1.4.3] | (RefSeq) non-specific phospholipase C4	Inositol phosphate metabolism (ko00562);; Glycerophospholipid metabolism (ko00564);; Ether lipid metabolism (ko00565)	--	--	Phosphoesterase family	Non-specific phospholipase C3 OS=Arabidopsis thaliana OX=3702 GN=NPC3 PE=2 SV=1	M	Cell wall/membrane/envelope biogenesis	PREDICTED: non-specific phospholipase C3 isoform X1 [Vitis vinifera]
Vad0G011620	919	722	844	1450	1870	1506	10.691463	8.796174	10.37442	17.142298	24.080673	18.210239	2.94337892361254e-05	1.10027508469501	up	--	--	Cellular Component: membrane (GO:0016020);; Cellular Component: integral component of membrane (GO:0016021);;	K00889|2.3e-94|dcr:108218789|K00889 1-phosphatidylinositol-4-phosphate 5-kinase [EC:2.7.1.68] | (RefSeq) phosphatidylinositol 4-phosphate 5-kinase 6-like	Inositol phosphate metabolism (ko00562);; Phosphatidylinositol signaling system (ko04070);; Endocytosis (ko04144)	[R]	General function prediction only	Ankyrin repeats (3 copies)	Protein ACCELERATED CELL DEATH 6 OS=Arabidopsis thaliana OX=3702 GN=ACD6 PE=1 SV=1	L	Replication, recombination and repair	PREDICTED: protein ACCELERATED CELL DEATH 6 [Vitis vinifera]
Vad17G005150	129	92	87	264	138	208	3.765957	2.806864	2.680734	7.835958	4.454631	6.32229	0.0056756828391007	1.11423968553542	up	[IQR]	Lipid transport and metabolism;; Secondary metabolites biosynthesis, transport and catabolism;; General function prediction only	--	K13070|1.9e-54|dosa:Os04t0179200-01|K13070 momilactone-A synthase [EC:1.1.1.295] | (RefSeq) Os04g0179200, MAS, MOMILACTONE_A_SYNTHASE; Similar to Stem secoisolariciresinol dehydrogenase (Fragment).	Diterpenoid biosynthesis (ko00904)	[R]	General function prediction only	Enoyl-(Acyl carrier protein) reductase	(+)-cis,trans-nepetalactol synthase NEPS2 OS=Nepeta racemosa OX=54731 GN=NEPS2 PE=1 SV=1	Q	Secondary metabolites biosynthesis, transport and catabolism	PREDICTED: (-)-isopiperitenol/(-)-carveol dehydrogenase, mitochondrial [Vitis vinifera]
Vad01G009080	6595	5907	4519	2155	1572	1968	254.279022	238.293396	184.008911	84.385666	67.019234	78.807419	5.99526375312079e-12	-1.44231379450844	down	[O]	Posttranslational modification, protein turnover, chaperones	Biological Process: glycerol ether metabolic process (GO:0006662);; Molecular Function: protein disulfide oxidoreductase activity (GO:0015035);; Biological Process: cell redox homeostasis (GO:0045454);;	K03671|2.0e-59|vvi:100246832|K03671 thioredoxin 1 | (RefSeq) Trxh3; thioredoxin H2	--	[O]	Posttranslational modification, protein turnover, chaperones	Thioredoxin	Thioredoxin H2 OS=Arabidopsis thaliana OX=3702 GN=TRX2 PE=1 SV=2	O	Posttranslational modification, protein turnover, chaperones	Thioredoxin H2 [Vitis vinifera]
Vad10G003240	243	209	125	605	297	328	1.245159	1.120739	0.67491	3.150237	1.679793	1.745448	0.00584912422634504	1.21980022147621	up	[O]	Posttranslational modification, protein turnover, chaperones	Molecular Function: serine-type endopeptidase activity (GO:0004252);;	K15333|4.4e-81|nsy:104224633|K15333 tRNA guanosine-2'-O-methyltransferase [EC:2.1.1.34] | (RefSeq) uncharacterized protein LOC104224633	--	--	--	Subtilase family	Subtilisin-like protease SBT5.3 OS=Arabidopsis thaliana OX=3702 GN=AIR3 PE=2 SV=1	O	Posttranslational modification, protein turnover, chaperones	Subtilisin-like protease SBT5.3 [Vitis vinifera]
Vad14G004960	6	6	6	67	50	44	0.109474	0.113467	0.119062	1.384394	1.125526	0.926264	1.37307680450363e-07	3.2865964583987	up	[QV]	Secondary metabolites biosynthesis, transport and catabolism;; Defense mechanisms	Molecular Function: iron ion binding (GO:0005506);; Cellular Component: membrane (GO:0016020);; Molecular Function: oxidoreductase activity, acting on paired donors, with incorporation or reduction of molecular oxygen, NAD(P)H as one donor, and incorporation of one atom of oxygen (GO:0016709);; Molecular Function: heme binding (GO:0020037);;	K24184|1.9e-227|vvi:100244230|K24184 cytochrome P450 family 89 subfamily A [EC:1.14.-.-] | (RefSeq) cytochrome P450 89A2	--	[Q]	Secondary metabolites biosynthesis, transport and catabolism	Cytochrome P450	Cytochrome P450 89A9 OS=Arabidopsis thaliana OX=3702 GN=CYP89A9 PE=2 SV=1	Q	Secondary metabolites biosynthesis, transport and catabolism	cytochrome P450 89A2-like [Vitis riparia]
Vad17G002900	4655	4289	2803	1039	928	719	76.94149	74.16185	48.912697	17.433538	16.953108	12.334547	1.30161366270265e-14	-1.98659019587425	down	--	--	Molecular Function: transcription factor activity, sequence-specific DNA binding (GO:0003700);; Molecular Function: calmodulin binding (GO:0005516);; Cellular Component: nucleus (GO:0005634);; Molecular Function: sequence-specific DNA binding (GO:0043565);; Biological Process: regulation of salicylic acid biosynthetic process (GO:0080142);;	--	--	--	--	Calmodulin binding protein-like	Protein SAR DEFICIENT 1 OS=Arabidopsis thaliana OX=3702 GN=SARD1 PE=1 SV=1	S	Function unknown	PREDICTED: protein SAR DEFICIENT 1 isoform X2 [Vitis vinifera]
Vad01G003460	210	158	177	34	37	81	7.007636	5.50521	6.248487	1.123185	1.366782	2.792846	0.00115642739078714	-1.69403296402425	down	--	--	Molecular Function: nucleic acid binding (GO:0003676);; Molecular Function: endonuclease activity (GO:0004519);; Biological Process: DNA catabolic process (GO:0006308);;	--	--	--	--	S1/P1 Nuclease	Endonuclease 2 OS=Arabidopsis thaliana OX=3702 GN=ENDO2 PE=1 SV=1	S	Function unknown	endonuclease 2 [Vitis riparia]
Vad09G011260	353	242	415	148	98	150	3.624591	2.601927	4.497056	1.545323	1.107491	1.600156	0.00226440056733065	-1.23100315581332	down	[I]	Lipid transport and metabolism	Molecular Function: lanosterol synthase activity (GO:0000250);; Cellular Component: lipid droplet (GO:0005811);; Biological Process: triterpenoid biosynthetic process (GO:0016104);; Molecular Function: beta-amyrin synthase activity (GO:0042300);;	K15813|0.0e+00|vvi:100249623|K15813 beta-amyrin synthase [EC:5.4.99.39] | (RefSeq) beta-Amyrin Synthase 1	Sesquiterpenoid and triterpenoid biosynthesis (ko00909)	[I]	Lipid transport and metabolism	Squalene-hopene cyclase C-terminal domain	Beta-amyrin synthase OS=Betula platyphylla OX=78630 GN=OSCBPY PE=1 SV=1	I	Lipid transport and metabolism	PREDICTED: beta-Amyrin Synthase 1 isoform X1 [Vitis vinifera]
Vad15G009020	3804	2089	2414	5451	2704	8095	87.70253	50.371525	58.754902	127.662048	68.939217	193.86676	0.0421609986102692	1.10922639229982	up	[G]	Carbohydrate transport and metabolism	Molecular Function: channel activity (GO:0015267);; Cellular Component: integral component of membrane (GO:0016021);;	K09872|3.0e-162|vvi:100240701|K09872 aquaporin PIP | (RefSeq) PIP1;2, PIP1, PIP1a; aquaporin PIP1;2	--	[G]	Carbohydrate transport and metabolism	Major intrinsic protein	Aquaporin PIP1-1 OS=Arabidopsis thaliana OX=3702 GN=PIP1-1 PE=1 SV=1	G	Carbohydrate transport and metabolism	aquaporin PIP1;2 [Vitis vinifera]
Vad04G012850	187	126	180	81	33	62	3.333794	2.349925	3.385975	1.471384	0.642781	1.146648	0.00574280172960839	-1.37118123235002	down	--	--	Biological Process: protein localization (GO:0008104);; Biological Process: protein transport (GO:0015031);;	K19476|9.4e-135|vvi:100854227|K19476 vacuolar protein sorting-associated protein IST1 | (RefSeq) IST1-like protein	Endocytosis (ko04144)	[Z]	Cytoskeleton	Regulator of Vps4 activity in the MVB pathway	--	Z	Cytoskeleton	PREDICTED: IST1-like protein [Vitis vinifera]
Vad06G012680	93	44	51	278	111	159	2.914111	1.432762	1.673344	8.855749	3.854267	5.184052	0.00201080659122468	1.66687159984882	up	--	--	Cellular Component: integral component of membrane (GO:0016021);;	--	--	--	--	Late embryogenesis abundant protein	NDR1/HIN1-like protein 1 OS=Arabidopsis thaliana OX=3702 GN=NHL1 PE=2 SV=1	S	Function unknown	NDR1/HIN1-like protein 1 [Vitis riparia]
Vad15G004590	895	432	611	1326	1886	1138	19.554699	9.865366	14.088856	29.431667	45.584892	25.840796	0.00140585720912518	1.31929913778098	up	--	--	Cellular Component: nucleus (GO:0005634);; Biological Process: polarity specification of adaxial/abaxial axis (GO:0009944);; Biological Process: fruit development (GO:0010154);; Biological Process: abaxial cell fate specification (GO:0010158);; Biological Process: cell fate commitment (GO:0045165);; Biological Process: regulation of shoot apical meristem development (GO:1902183);; Biological Proc…	--	--	--	--	YABBY protein	Axial regulator YABBY 1 OS=Arabidopsis thaliana OX=3702 GN=YAB1 PE=1 SV=1	S	Function unknown	PREDICTED: axial regulator YABBY 1 isoform X2 [Vitis vinifera]
Vad11G007900	1094	885	1620	448	503	499	17.330524	14.670076	27.114546	7.211391	8.820187	8.211908	0.001705374585051	-1.18754284549468	down	[E]	Amino acid transport and metabolism	Molecular Function: serine-type carboxypeptidase activity (GO:0004185);; Biological Process: proteolysis involved in cellular protein catabolic process (GO:0051603);;	K16297|2.8e-274|vvi:100263885|K16297 serine carboxypeptidase-like clade II [EC:3.4.16.-] | (RefSeq) serine carboxypeptidase II-2	--	[OE]	Posttranslational modification, protein turnover, chaperones;; Amino acid transport and metabolism	Serine carboxypeptidase	Serine carboxypeptidase-like 29 OS=Arabidopsis thaliana OX=3702 GN=SCPL29 PE=2 SV=1	O	Posttranslational modification, protein turnover, chaperones	unnamed protein product, partial [Vitis vinifera]
Vad05G001870	2929	2178	1320	1324	579	736	56.467743	43.921986	26.866976	25.91646	12.330018	14.725013	0.0131147602396406	-1.15435664709408	down	--	--	Molecular Function: transcription factor activity, sequence-specific DNA binding (GO:0003700);; Cellular Component: nucleus (GO:0005634);; Molecular Function: sequence-specific DNA binding (GO:0043565);;	K12835|1.1e-42|cmax:111493042|K12835 ATP-dependent RNA helicase DDX42 [EC:3.6.4.13] | (RefSeq) DEAD-box ATP-dependent RNA helicase 24 isoform X1	Spliceosome (ko03040)	--	--	WRKY DNA -binding domain	Probable WRKY transcription factor 48 OS=Arabidopsis thaliana OX=3702 GN=WRKY48 PE=2 SV=1	K	Transcription	PREDICTED: probable WRKY transcription factor 48 [Vitis vinifera]
Vad09G006960	71	39	70	169	218	207	1.082455	0.609686	1.123814	2.620762	3.678905	3.275885	5.57702458611171e-06	1.86352813131711	up	--	--	Cellular Component: integral component of membrane (GO:0016021);;	K01193|7.6e-08|ats:109747879|K01193 beta-fructofuranosidase [EC:3.2.1.26] | (RefSeq) LOC109747879; beta-fructofuranosidase, insoluble isoenzyme 3-like	Galactose metabolism (ko00052);; Starch and sucrose metabolism (ko00500)	--	--	Plant protein of unknown function	Putative UPF0481 protein At3g02645 OS=Arabidopsis thaliana OX=3702 GN=At3g02645 PE=3 SV=1	S	Function unknown	putative UPF0481 protein [Vitis vinifera]
Vad10G011340	141	91	144	170	241	316	2.195392	1.4786	2.364735	2.695045	4.160442	5.112173	0.0257947221127608	1.09641763405428	up	[QV]	Secondary metabolites biosynthesis, transport and catabolism;; Defense mechanisms	Molecular Function: monooxygenase activity (GO:0004497);; Molecular Function: iron ion binding (GO:0005506);; Cellular Component: integral component of membrane (GO:0016021);; Biological Process: sterol metabolic process (GO:0016125);; Molecular Function: oxidoreductase activity (GO:0016491);; Molecular Function: oxidoreductase activity, acting on paired donors, with incorporation or reduction of…	K20667|9.3e-278|vvi:100242468|K20667 beta-amyrin 28-monooxygenase [EC:1.14.14.126] | (RefSeq) beta-amyrin 28-oxidase	--	[QI]	Secondary metabolites biosynthesis, transport and catabolism;; Lipid transport and metabolism	Cytochrome P450	Beta-amyrin 28-monooxygenase OS=Vitis vinifera OX=29760 GN=CYP716A15 PE=1 SV=1	Q	Secondary metabolites biosynthesis, transport and catabolism	PREDICTED: beta-amyrin 28-oxidase [Vitis vinifera]
Vad01G008720	1341	815	731	365	193	331	15.693797	9.978167	9.027374	4.336327	2.495634	4.0157	2.76235554351618e-05	-1.56156734079801	down	--	--	Cellular Component: cellular_component (GO:0005575);; Cellular Component: intracellular (GO:0005622);; Cellular Component: cell (GO:0005623);; Cellular Component: cytoplasm (GO:0005737);; Cellular Component: Golgi apparatus (GO:0005794);; Cellular Component: endomembrane system (GO:0012505);; Cellular Component: organelle (GO:0043226);; Cellular Component: membrane-bounded organelle (GO:0043227);…	--	--	--	--	Glycosyltransferase family 92	Glycosyltransferase family 92 protein RCOM_0530710 OS=Ricinus communis OX=3988 GN=RCOM_0699480 PE=3 SV=1	S	Function unknown	PREDICTED: glycosyltransferase family 92 protein RCOM_0530710 [Vitis vinifera]
Vad13G001910	168	139	194	77	71	79	5.040535	4.335598	6.12464	2.334599	2.353168	2.457573	0.00675505426032828	-1.01418687934732	down	[K]	Transcription	Molecular Function: translation elongation factor activity (GO:0003746);; Cellular Component: nucleus (GO:0005634);; Biological Process: transcription, DNA-templated (GO:0006351);; Biological Process: regulation of transcription, DNA-templated (GO:0006355);; Molecular Function: zinc ion binding (GO:0008270);;	K03145|1.1e-165|vvi:104881085|K03145 transcription elongation factor S-II | (RefSeq) transcription elongation factor TFIIS	--	[K]	Transcription	Transcription factor S-II (TFIIS), central domain	Transcription elongation factor TFIIS OS=Arabidopsis thaliana OX=3702 GN=TFIIS PE=1 SV=1	K	Transcription	Transcription elongation factor TFIIS [Vitis vinifera]
Vad07G018620	39	13	15	318	33	223	1.205629	0.409092	0.478978	10.140855	1.120045	7.259637	0.000266306952207305	3.2198097019321	up	--	--	--	K23050|5.7e-156|vvi:100245603|K23050 phenylcoumaran benzylic ether reductase [EC:1.3.1.-] | (RefSeq) IFRL3; isoflavone reductase-like protein 3	--	--	--	NmrA-like family	Isoeugenol synthase 1 OS=Petunia hybrida OX=4102 GN=IGS1 PE=1 SV=1	S	Function unknown	PREDICTED: uncharacterized protein LOC100245603 isoform X1 [Vitis vinifera]
Vad03G006100	458	529	175	2153	799	1241	10.306301	12.463981	4.161396	49.272217	19.888388	29.025177	0.000201408356063746	1.97936309264831	up	[G]	Carbohydrate transport and metabolism	Molecular Function: alpha-amylase activity (GO:0004556);; Molecular Function: calcium ion binding (GO:0005509);; Biological Process: carbohydrate metabolic process (GO:0005975);; Cellular Component: integral component of membrane (GO:0016021);; Molecular Function: alpha-amylase activity (releasing maltohexaose) (GO:0103025);;	K01176|2.5e-250|vvi:100245165|K01176 alpha-amylase [EC:3.2.1.1] | (RefSeq) alpha-amylase	Starch and sucrose metabolism (ko00500)	[G]	Carbohydrate transport and metabolism	Alpha-amylase C-terminal beta-sheet domain	Alpha-amylase OS=Vigna mungo OX=3915 GN=AMY1.1 PE=2 SV=1	G	Carbohydrate transport and metabolism	PREDICTED: alpha-amylase [Vitis vinifera]
Vad01G008760	3531	3903	10643	8658	20593	21805	60.0196	69.401306	191.03714	149.491943	387.166046	385.019714	0.0199012589767888	1.6206998981647	up	--	--	Molecular Function: DNA binding (GO:0003677);; Molecular Function: chromatin binding (GO:0003682);; Molecular Function: transcription factor activity, sequence-specific DNA binding (GO:0003700);; Cellular Component: nucleus (GO:0005634);; Molecular Function: zinc ion binding (GO:0008270);; Biological Process: regulation of anthocyanin biosynthetic process (GO:0031540);; Biological Process: respon…	K08869|1.2e-20|cre:CHLREDRAFT_165812|K08869 aarF domain-containing kinase | (RefSeq) predicted protein	--	--	--	Myb-like DNA-binding domain	Transcription factor MYB1R1 OS=Solanum tuberosum OX=4113 PE=2 SV=1	K	Transcription	PREDICTED: transcription factor MYB1R1 [Vitis vinifera]
Vad10G008850	406	429	443	1153	1920	1270	4.902517	5.418971	5.646543	14.150718	25.673214	15.94322	2.32233446157141e-09	1.90991291760605	up	[T]	Signal transduction mechanisms	Molecular Function: voltage-gated potassium channel activity (GO:0005249);; Cellular Component: integral component of membrane (GO:0016021);; Biological Process: regulation of ion transmembrane transport (GO:0034765);;	K21867|0.0e+00|vvi:100233105|K21867 potassium channel | (RefSeq) SIRK; inward rectifying shaker-like K+ channel	--	[PT]	Inorganic ion transport and metabolism;; Signal transduction mechanisms	Ion transport protein	Potassium channel KAT2 OS=Arabidopsis thaliana OX=3702 GN=KAT2 PE=1 SV=3	P	Inorganic ion transport and metabolism	inward rectifying potassium channel [Vitis vinifera]
Vad14G007230	183	71	88	53	29	26	15.204595	6.147271	7.723275	4.446374	2.604095	2.206267	0.0174089611995356	-1.52772738306737	down	--	--	Cellular Component: integral component of membrane (GO:0016021);;	--	--	--	--	--	--	--	--	unnamed protein product, partial [Vitis vinifera]
Vad18G008130	2164	3016	3098	7996	7953	7651	211.417557	308.345123	319.627167	793.625854	859.432312	776.549927	1.51252404374425e-10	1.63603654079392	up	--	--	Molecular Function: molecular_function (GO:0003674);; Molecular Function: binding (GO:0005488);; Molecular Function: calcium ion binding (GO:0005509);; Cellular Component: cellular_component (GO:0005575);; Cellular Component: intracellular (GO:0005622);; Cellular Component: cell (GO:0005623);; Cellular Component: cytoplasm (GO:0005737);; Cellular Component: vacuole (GO:0005773);; Cellular Compone…	--	--	--	--	EF-hand domain	--	S	Function unknown	PREDICTED: calmodulin-like [Vitis vinifera]
Vad06G012160	212	465	524	165	129	117	8.914652	20.551394	23.348959	7.041275	5.995144	5.113699	0.00445488941238142	-1.44327626212912	down	--	--	--	--	--	--	--	--	--	--	--	uncharacterized protein LOC117916702 [Vitis riparia]
Vad18G020070	9123	8544	3800	3939	2109	3064	98.303909	96.308162	43.436716	43.512066	25.181679	34.577316	0.0155365336593459	-1.09598679971879	down	[M]	Cell wall/membrane/envelope biogenesis	Molecular Function: protein kinase activity (GO:0004672);; Molecular Function: calcium ion binding (GO:0005509);; Molecular Function: ATP binding (GO:0005524);; Cellular Component: integral component of membrane (GO:0016021);; Molecular Function: polysaccharide binding (GO:0030247);;	K23544|2.2e-87|brp:103842861|K23544 serine incorporator 1/3 | (RefSeq) serine incorporator 3	--	--	--	Protein kinase domain	Wall-associated receptor kinase 5 OS=Arabidopsis thaliana OX=3702 GN=WAK5 PE=2 SV=1	T	Signal transduction mechanisms	wall-associated receptor kinase 2-like [Vitis riparia]
Vad13G001920	507	454	725	1313	1116	2337	17.542828	16.435902	26.497349	46.20055	42.755733	84.092186	0.000212596103383351	1.62548608372312	up	--	--	--	--	--	--	--	--	--	--	--	hypothetical protein CK203_016601 [Vitis vinifera]
Vad18G017780	74	59	43	4	0	0	1.199399	0.998379	0.737294	0.062822	0	0	8.37759885138496e-07	-5.33822704770862	down	--	--	--	K00695|2.5e-07|mtr:MTR_6g478030|K00695 sucrose synthase [EC:2.4.1.13] | (RefSeq) sucrose synthase	Starch and sucrose metabolism (ko00500)	--	--	Leucine Rich repeats (2 copies)	--	S	Function unknown	hypothetical protein VITISV_009715 [Vitis vinifera]
Vad02G009100	181	134	255	513	338	370	5.226067	4.041446	7.786805	15.105568	10.835286	11.131895	0.00333527246294288	1.20817193262457	up	[R]	General function prediction only	Biological Process: nitrogen compound metabolic process (GO:0006807);; Molecular Function: hydrolase activity, acting on carbon-nitrogen (but not peptide) bonds (GO:0016810);;	K13035|2.2e-193|vvi:100853652|K13035 beta-cyano-L-alanine hydratase/nitrilase [EC:3.5.5.4 4.2.1.65] | (RefSeq) bifunctional nitrilase/nitrile hydratase NIT4B-like	Cyanoamino acid metabolism (ko00460)	[E]	Amino acid transport and metabolism	Carbon-nitrogen hydrolase	Bifunctional nitrilase/nitrile hydratase NIT4B OS=Lupinus angustifolius OX=3871 GN=NIT4B PE=1 SV=1	E	Amino acid transport and metabolism	PREDICTED: bifunctional nitrilase/nitrile hydratase NIT4B-like [Vitis vinifera]
Vad14G006450	44	17	22	88	142	84	0.748375	0.287612	0.394723	1.521596	2.67941	1.492958	0.0003941600414336	2.08237928324735	up	--	--	--	--	--	--	--	--	--	--	--	uncharacterized protein LOC117929880 [Vitis riparia]
Vad07G000540	95	102	62	404	178	289	1.20207	1.348614	0.824079	5.1951	2.490893	3.805829	5.55806179421481e-06	1.87352933569565	up	[G]	Carbohydrate transport and metabolism	Molecular Function: magnesium ion binding (GO:0000287);; Molecular Function: pyruvate kinase activity (GO:0004743);; Cellular Component: cytoplasm (GO:0005737);; Biological Process: glycolytic process (GO:0006096);; Cellular Component: chloroplast stroma (GO:0009570);; Molecular Function: kinase activity (GO:0016301);; Molecular Function: potassium ion binding (GO:0030955);;	K00873|0.0e+00|vvi:100256253|K00873 pyruvate kinase [EC:2.7.1.40] | (RefSeq) pyruvate kinase isozyme A, chloroplastic	Glycolysis / Gluconeogenesis (ko00010);; Purine metabolism (ko00230);; Pyruvate metabolism (ko00620);; Carbon metabolism (ko01200);; Biosynthesis of amino acids (ko01230)	[G]	Carbohydrate transport and metabolism	Pyruvate kinase, barrel domain	Pyruvate kinase isozyme A, chloroplastic OS=Ricinus communis OX=3988 PE=1 SV=1	G	Carbohydrate transport and metabolism	PREDICTED: pyruvate kinase isozyme A, chloroplastic [Vitis vinifera]
Vad01G000310	124	101	96	312	151	197	1.68489	1.466183	1.375581	4.370934	2.304627	2.773859	0.00374031194007314	1.15969731600574	up	--	--	Molecular Function: mRNA binding (GO:0003729);; Cellular Component: cytosol (GO:0005829);; Cellular Component: ribonucleoprotein complex (GO:1990904);;	K14050|5.6e-20|aly:9318693|K14050 geranylgeranyl transferase type-2 subunit alpha [EC:2.5.1.60] | (RefSeq) geranylgeranyl transferase type-2 subunit alpha 2	--	[T]	Signal transduction mechanisms	Nuclear transport factor 2 (NTF2) domain	Nuclear transport factor 2 OS=Arabidopsis thaliana OX=3702 GN=NTF2 PE=1 SV=1	A	RNA processing and modification	nuclear transport factor 2-like [Vitis riparia]
Vad04G011810	161	157	105	63	31	28	2.807703	2.864087	1.932023	1.111542	0.594341	0.494741	0.000536592414457318	-1.67055711005126	down	[G]	Carbohydrate transport and metabolism	Molecular Function: cellulase activity (GO:0008810);; Cellular Component: integral component of membrane (GO:0016021);; Biological Process: cellulose catabolic process (GO:0030245);;	K01179|1.5e-241|jre:108982352|K01179 endoglucanase [EC:3.2.1.4] | (RefSeq) endoglucanase 2-like	Starch and sucrose metabolism (ko00500)	--	--	Glycosyl hydrolase family 9	Endoglucanase 24 OS=Oryza sativa subsp. japonica OX=39947 GN=Os09g0533900 PE=2 SV=1	G	Carbohydrate transport and metabolism	Endoglucanase 24 [Vitis vinifera]
Vitis_adenoclada_newGene_2240	351	345	304	1210	980	1082	6.581001	6.768312	6.006374	23.074211	20.354917	21.120191	2.2610953638292e-28	1.84276751963869	up	--	--	Cellular Component: integral component of membrane (GO:0016021);;	--	--	--	--	Wall-associated receptor kinase galacturonan-binding	Rust resistance kinase Lr10 OS=Triticum aestivum OX=4565 GN=LRK10 PE=2 SV=1	S	Function unknown	RING-H2 finger protein ATL22-like [Vitis riparia]
Vad11G001570	82	29	28	89	106	125	1.461806	0.535024	0.520006	1.600412	2.073553	2.314113	0.0407313762550975	1.37290705896944	up	--	--	Molecular Function: UDP-glycosyltransferase activity (GO:0008194);; Cellular Component: integral component of membrane (GO:0016021);;	K18823|7.5e-99|adu:107468558|K18823 soyasaponin III rhamnosyltransferase [EC:2.4.1.273] | (RefSeq) soyasaponin III rhamnosyltransferase	--	[GC]	Carbohydrate transport and metabolism;; Energy production and conversion	UDP-glucoronosyl and UDP-glucosyl transferase	UDP-glycosyltransferase 91C1 OS=Arabidopsis thaliana OX=3702 GN=UGT91C1 PE=1 SV=1	--	--	UDP-glycosyltransferase 91C1 [Vitis vinifera]
Vad06G005850	9	7	17	53	40	43	0.217892	0.174328	0.444485	1.331714	1.092537	1.097198	0.00169188280704332	2.15566963044723	up	--	--	Molecular Function: N-acetyltransferase activity (GO:0008080);;	--	--	--	--	Acetyltransferase (GNAT) family	Probable N-acetyltransferase HLS1-like OS=Arabidopsis thaliana OX=3702 GN=At2g23060 PE=2 SV=1	S	Function unknown	PREDICTED: probable N-acetyltransferase HLS1-like [Vitis vinifera]
Vad18G021850	1306	1324	2136	667	570	553	19.219513	20.381645	33.193848	9.962809	9.2647	8.451692	0.000157506559815254	-1.3000502878763	down	--	--	Molecular Function: transaminase activity (GO:0008483);; Cellular Component: integral component of membrane (GO:0016021);; Molecular Function: carbon-sulfur lyase activity (GO:0016846);;	K14548|5.0e-167|mesc:110609029|K14548 U3 small nucleolar RNA-associated protein 4 | (RefSeq) LOW QUALITY PROTEIN: U3 small nucleolar RNA-associated protein 4 homolog	Ribosome biogenesis in eukaryotes (ko03008)	--	--	Allinase	Tryptophan aminotransferase-related protein 3 OS=Arabidopsis thaliana OX=3702 GN=TAR3 PE=3 SV=1	S	Function unknown	Tryptophan aminotransferase-related protein 4 [Vitis vinifera]
Vad18G008990	144	124	198	305	717	646	2.135518	1.922305	3.103442	4.603002	11.815543	9.99562	4.98731512726131e-05	1.98687930724612	up	--	--	Biological Process: reproduction (GO:0000003);; Molecular Function: nucleotide binding (GO:0000166);; Biological Process: mitotic cell cycle (GO:0000278);; Biological Process: mitotic cytokinesis (GO:0000281);; Biological Process: cytokinesis (GO:0000910);; Molecular Function: molecular_function (GO:0003674);; Molecular Function: catalytic activity (GO:0003824);; Molecular Function: protein kinas…	K14753|2.5e-06|apro:F751_3102|K14753 guanine nucleotide-binding protein subunit beta-2-like 1 protein | (RefSeq) Guanine nucleotide-binding protein subunit beta-like protein	--	[R]	General function prediction only	WD domain, G-beta repeat	Protein JINGUBANG OS=Arabidopsis thaliana OX=3702 GN=JGB PE=1 SV=1	M	Cell wall/membrane/envelope biogenesis	PREDICTED: uncharacterized protein LOC100262588 [Vitis vinifera]
Vad06G012000	2151	2514	1613	1221	531	424	43.094669	55.092615	34.298437	26.467063	12.278336	8.977411	0.00269262230189934	-1.41936411175119	down	--	--	Molecular Function: calcium ion binding (GO:0005509);;	K13448|2.8e-94|vvi:100251852|K13448 calcium-binding protein CML | (RefSeq) probable calcium-binding protein CML48	Plant-pathogen interaction (ko04626)	[T]	Signal transduction mechanisms	EF-hand domain	Probable calcium-binding protein CML48 OS=Arabidopsis thaliana OX=3702 GN=CML48 PE=2 SV=2	T	Signal transduction mechanisms	PREDICTED: probable calcium-binding protein CML48 [Vitis vinifera]
Vad06G008960	68	96	93	44	24	16	1.417779	2.105362	2.056164	0.921836	0.537012	0.329196	0.0139989858510583	-1.50834946453027	down	[G]	Carbohydrate transport and metabolism	Molecular Function: UDP-glycosyltransferase activity (GO:0008194);;	K13691|1.2e-53|nsy:104231869|K13691 pathogen-inducible salicylic acid glucosyltransferase [EC:2.4.1.-] | (RefSeq) UDP-glycosyltransferase 74F1-like	--	[GC]	Carbohydrate transport and metabolism;; Energy production and conversion	UDP-glucoronosyl and UDP-glucosyl transferase	UDP-glycosyltransferase 87A1 OS=Arabidopsis thaliana OX=3702 GN=UGT87A1 PE=2 SV=1	--	--	UDP-glycosyltransferase 87A2 [Vitis vinifera]
Vad07G015050	556	753	202	242	99	58	14.287567	20.255991	5.489874	6.320887	2.802213	1.545726	0.014919142197022	-1.80239121433689	down	--	--	Molecular Function: transcription cofactor activity (GO:0003712);; Molecular Function: histone acetyltransferase activity (GO:0004402);; Biological Process: regulation of transcription, DNA-templated (GO:0006355);; Molecular Function: zinc ion binding (GO:0008270);; Cellular Component: host cell nucleus (GO:0042025);;	K04498|1.5e-12|oeu:111390337|K04498 E1A/CREB-binding protein [EC:2.3.1.48] | (RefSeq) histone acetyltransferase HAC1-like isoform X1	--	[K]	Transcription	TAZ zinc finger	BTB/POZ and TAZ domain-containing protein 4 OS=Arabidopsis thaliana OX=3702 GN=BT4 PE=1 SV=1	K	Transcription	PREDICTED: BTB/POZ and TAZ domain-containing protein 4 [Vitis vinifera]
Vad18G004810	28	16	6	50	56	129	0.834641	0.502376	0.173748	1.509237	1.847494	4.031461	0.00313218130355869	2.41097206815881	up	--	--	Molecular Function: peroxidase activity (GO:0004601);; Cellular Component: extracellular region (GO:0005576);; Biological Process: response to oxidative stress (GO:0006979);; Molecular Function: heme binding (GO:0020037);; Biological Process: hydrogen peroxide catabolic process (GO:0042744);; Molecular Function: metal ion binding (GO:0046872);;	K00430|1.5e-167|vvi:109121407|K00430 peroxidase [EC:1.11.1.7] | (RefSeq) cationic peroxidase 1-like	Phenylpropanoid biosynthesis (ko00940)	--	--	Peroxidase	Cationic peroxidase 1 OS=Arachis hypogaea OX=3818 GN=PNC1 PE=1 SV=2	Q	Secondary metabolites biosynthesis, transport and catabolism	PREDICTED: cationic peroxidase 1-like [Vitis vinifera]
Vad14G003570	19	13	29	56	132	42	0.450039	0.314634	0.733883	1.391922	3.613941	1.073825	0.0104780586780678	2.05604574605689	up	[G]	Carbohydrate transport and metabolism	Molecular Function: sugar:proton symporter activity (GO:0005351);; Cellular Component: integral component of plasma membrane (GO:0005887);; Biological Process: glucose import (GO:0046323);;	K03444|5.6e-124|vvi:100245278|K03444 MFS transporter, SP family, ERD6-like sugar transporter | (RefSeq) sugar transporter ERD6-like 5	--	[R]	General function prediction only	Sugar (and other) transporter	Sugar transporter ERD6-like 5 OS=Arabidopsis thaliana OX=3702 GN=At1g54730 PE=2 SV=2	U	Intracellular trafficking, secretion, and vesicular transport	unnamed protein product, partial [Vitis vinifera]
Vad07G016740	29229	22115	43556	86115	91739	93998	402.723572	318.810852	633.739014	1205.297607	1398.069702	1345.329834	3.37271993700747e-06	1.64032052428516	up	[I]	Lipid transport and metabolism	Molecular Function: inositol-3-phosphate synthase activity (GO:0004512);; Biological Process: inositol biosynthetic process (GO:0006021);; Biological Process: phospholipid biosynthetic process (GO:0008654);;	K01858|1.1e-292|vvi:100259515|K01858 myo-inositol-1-phosphate synthase [EC:5.5.1.4] | (RefSeq) inositol-3-phosphate synthase	Inositol phosphate metabolism (ko00562)	[I]	Lipid transport and metabolism	Myo-inositol-1-phosphate synthase	Inositol-3-phosphate synthase OS=Nicotiana paniculata OX=62141 GN=INPS1 PE=2 SV=1	I	Lipid transport and metabolism	PREDICTED: inositol-3-phosphate synthase [Vitis vinifera]
Vad10G004660	39	32	43	52	143	101	0.607741	0.512646	0.707192	0.830029	2.494321	1.644613	0.0192941289516365	1.5329042389158	up	--	--	Molecular Function: protein binding (GO:0005515);;	--	--	[S]	Function unknown	Armadillo/beta-catenin-like repeat	--	Q	Secondary metabolites biosynthesis, transport and catabolism	Vacuolar protein 8 [Vitis vinifera]
Vad02G005580	18	5	2	37	34	76	0.662327	0.186237	0.077887	1.359766	1.375215	2.879686	0.00675075392645694	2.73874307718141	up	--	--	--	K11855|1.3e-19|bvg:104906049|K11855 ubiquitin carboxyl-terminal hydrolase 36/42 [EC:3.4.19.12] | (RefSeq) ubiquitin carboxyl-terminal hydrolase 36	--	--	--	Hydrophobic seed protein	14 kDa proline-rich protein DC2.15 OS=Daucus carota OX=4039 PE=2 SV=1	S	Function unknown	14 kDa proline-rich protein DC2.15-like [Vitis riparia]
Vad19G002270	161	140	215	305	509	573	4.129008	3.742306	5.826111	7.936209	14.444583	15.263145	0.000332863788153709	1.56753512716732	up	--	--	Cellular Component: integral component of membrane (GO:0016021);;	--	--	--	--	Protein of unknown function (DUF1218)	--	S	Function unknown	uncharacterized protein LOC117908078 [Vitis riparia]
Vad04G005690	424	358	415	595	941	851	8.943282	7.884501	9.248465	12.752522	21.968388	18.656887	0.00069992359614129	1.14356095059314	up	--	--	--	--	--	--	--	--	--	--	--	hypothetical protein VITISV_030561 [Vitis vinifera]
Vitis_adenoclada_newGene_1027	205	133	94	85	48	55	3.132358	2.112888	1.526393	1.352485	0.790287	0.860539	0.0446639028129169	-1.06166044966717	down	--	--	Biological Process: defense response (GO:0006952);; Molecular Function: ADP binding (GO:0043531);;	--	--	--	--	--	--	--	--	hypothetical protein VITISV_003723 [Vitis vinifera]
Vad10G010560	287	200	115	83	97	46	3.373864	2.466013	1.425844	0.993883	1.25796	0.562281	0.0297746033752671	-1.25584170297793	down	[M]	Cell wall/membrane/envelope biogenesis	Molecular Function: protein kinase activity (GO:0004672);; Molecular Function: calcium ion binding (GO:0005509);; Molecular Function: ATP binding (GO:0005524);; Cellular Component: integral component of membrane (GO:0016021);; Molecular Function: polysaccharide binding (GO:0030247);;	K23544|3.5e-122|brp:103842861|K23544 serine incorporator 1/3 | (RefSeq) serine incorporator 3	--	--	--	Protein kinase domain	Wall-associated receptor kinase 5 OS=Arabidopsis thaliana OX=3702 GN=WAK5 PE=2 SV=1	--	--	Wall-associated receptor kinase 5 [Vitis vinifera]
Vad10G004360	456	693	296	169	71	90	3.571813	5.686287	2.447623	1.344768	0.61012	0.728885	2.96145806422489e-05	-2.01086227691752	down	[T]	Signal transduction mechanisms	Molecular Function: protein serine/threonine kinase activity (GO:0004674);; Molecular Function: ATP binding (GO:0005524);; Cellular Component: plasma membrane (GO:0005886);; Biological Process: protein phosphorylation (GO:0006468);; Cellular Component: integral component of membrane (GO:0016021);; Biological Process: recognition of pollen (GO:0048544);;	K13416|2.4e-77|mdm:103416333|K13416 brassinosteroid insensitive 1-associated receptor kinase 1 [EC:2.7.10.1 2.7.11.1] | (RefSeq) BRASSINOSTEROID INSENSITIVE 1-associated receptor kinase 1-like isoform X1	MAPK signaling pathway - plant (ko04016);; Plant hormone signal transduction (ko04075);; Plant-pathogen interaction (ko04626)	--	--	Protein tyrosine and serine/threonine kinase	G-type lectin S-receptor-like serine/threonine-protein kinase SD1-13 OS=Arabidopsis thaliana OX=3702 GN=SD113 PE=1 SV=2	T	Signal transduction mechanisms	G-type lectin S-receptor-like serine/threonine-protein kinase [Vitis vinifera]
Vad03G002170	936	1200	1527	1639	2672	2752	31.698137	42.532194	54.641925	56.413852	100.216402	96.950151	0.0133386731988343	1.08275660934571	up	--	--	Biological Process: chromatin remodeling (GO:0006338);; Cellular Component: Ino80 complex (GO:0031011);;	K11667|5.3e-68|vvi:100260691|K11667 INO80 complex subunit C | (RefSeq) chromatin-remodeling complex subunit ies6	--	--	--	YL1 nuclear protein C-terminal domain	--	S	Function unknown	PREDICTED: chromatin-remodeling complex subunit ies6 [Vitis vinifera]
Vad05G002680	1785	2749	1524	15389	6824	11445	106.788567	172.121658	96.287041	935.601929	451.703796	711.522034	8.25926608002054e-13	2.59261503329606	up	--	--	Molecular Function: protein phosphatase inhibitor activity (GO:0004864);; Cellular Component: nucleus (GO:0005634);; Cellular Component: cytoplasm (GO:0005737);; Biological Process: defense response (GO:0006952);; Biological Process: response to biotic stimulus (GO:0009607);; Biological Process: abscisic acid-activated signaling pathway (GO:0009738);; Molecular Function: abscisic acid binding (GO…	K05387|7.4e-14|peq:110030824|K05387 glutamate receptor, ionotropic, plant | (RefSeq) LOW QUALITY PROTEIN: glutamate receptor 2.3-like	--	--	--	Pathogenesis-related protein Bet v 1 family	Major allergen Pru av 1 OS=Prunus avium OX=42229 GN=PRUA1 PE=1 SV=1	S	Function unknown	major allergen Pru av 1-like [Vitis riparia]
Vad13G008620	517	581	461	117	214	106	9.260359	10.885489	8.713486	2.113773	4.243689	1.962104	3.5294529487753e-05	-1.68349876458781	down	[M]	Cell wall/membrane/envelope biogenesis	Molecular Function: oxidoreductase activity (GO:0016491);; Molecular Function: oxidoreductase activity, acting on the CH-OH group of donors, NAD or NADP as acceptor (GO:0016616);;	K09753|6.7e-78|sbi:8077848|K09753 cinnamoyl-CoA reductase [EC:1.2.1.44] | (RefSeq) cinnamoyl-CoA reductase 1	Phenylpropanoid biosynthesis (ko00940)	[V]	Defense mechanisms	NAD dependent epimerase/dehydratase family	Phenylacetaldehyde reductase OS=Rosa hybrid cultivar OX=128735 GN=PAR PE=1 SV=1	V	Defense mechanisms	PREDICTED: uncharacterized protein LOC100257572 isoform X2 [Vitis vinifera]
Vad11G002030	393	313	211	1609	606	1075	3.227967	2.691008	1.830992	13.452157	5.516181	9.191922	2.32544538600233e-06	1.96821314018637	up	[E]	Amino acid transport and metabolism	Molecular Function: glycine dehydrogenase (decarboxylating) activity (GO:0004375);; Cellular Component: mitochondrion (GO:0005739);; Cellular Component: glycine cleavage complex (GO:0005960);; Cellular Component: chloroplast envelope (GO:0009941);; Molecular Function: glycine binding (GO:0016594);; Biological Process: glycine decarboxylation via glycine cleavage system (GO:0019464);; Molecular Fu…	K00281|0.0e+00|vvi:100266280|K00281 glycine dehydrogenase [EC:1.4.4.2] | (RefSeq) glycine dehydrogenase (decarboxylating), mitochondrial	Glycine, serine and threonine metabolism (ko00260);; Glyoxylate and dicarboxylate metabolism (ko00630);; Carbon metabolism (ko01200)	[E]	Amino acid transport and metabolism	Glycine cleavage system P-protein	Glycine dehydrogenase (decarboxylating), mitochondrial OS=Solanum tuberosum OX=4113 GN=GDCSP PE=2 SV=1	E	Amino acid transport and metabolism	glycine dehydrogenase (decarboxylating), mitochondrial-like [Vitis riparia]
Vad01G004540	104	138	122	255	274	213	1.219475	1.707727	1.523784	3.063756	3.585171	2.617015	0.000301525228903668	1.15910245751768	up	[L]	Replication, recombination and repair	Molecular Function: ubiquitin-protein transferase activity (GO:0004842);; Cellular Component: nucleus (GO:0005634);; Cellular Component: cytoplasm (GO:0005737);;	K10260|3.3e-20|cre:CHLREDRAFT_205525|K10260 F-box and WD-40 domain protein 7 | (RefSeq) predicted protein	Ubiquitin mediated proteolysis (ko04120)	[S]	Function unknown	Armadillo/beta-catenin-like repeat	U-box domain-containing protein 11 OS=Arabidopsis thaliana OX=3702 GN=PUB11 PE=2 SV=2	S	Function unknown	PREDICTED: U-box domain-containing protein 11 [Vitis vinifera]
Vad10G009630	81	94	53	296	105	127	1.025963	1.252518	0.71332	3.836351	1.4774	1.671116	0.0260925079021359	1.32269022468223	up	--	--	Cellular Component: plasma membrane (GO:0005886);;	--	--	--	--	Remorin, C-terminal region	--	S	Function unknown	PREDICTED: uncharacterized protein LOC100256651 isoform X1 [Vitis vinifera]
Vitis_adenoclada_newGene_2312	65	29	19	101	125	70	0.61155	0.283989	0.183689	0.976565	1.318032	0.688404	0.0226011121726373	1.55614155824488	up	--	--	Biological Process: defense response (GO:0006952);; Molecular Function: ADP binding (GO:0043531);;	K13457|5.09e-63|nnu:104588068|K13457 disease resistance protein RPM1 | (RefSeq) disease resistance protein RPM1-like	Plant-pathogen interaction (ko04626)	[T]	Signal transduction mechanisms	NB-ARC domain	Putative disease resistance protein At1g50180 OS=Arabidopsis thaliana OX=3702 GN=At1g50180 PE=3 SV=2	T	Signal transduction mechanisms	Disease resistance protein RPP13 [Vitis vinifera]
Vad02G008130	137	63	103	23	32	24	14.020031	6.731923	11.178982	2.385683	3.558619	2.562008	0.00105874248354722	-1.79206784438022	down	--	--	--	--	--	--	--	--	--	--	--	uncharacterized protein LOC117927483 [Vitis riparia]
Vad18G007910	181	133	100	653	348	491	2.720047	2.090825	1.590804	10.013492	5.808615	7.690551	6.81912350429066e-09	1.98220284341813	up	[I]	Lipid transport and metabolism	Biological Process: lipid metabolic process (GO:0006629);; Cellular Component: integral component of membrane (GO:0016021);;	K16818|4.7e-08|jre:109015008|K16818 phospholipase A1 [EC:3.1.1.32] | (RefSeq) phospholipase A(1) DAD1, chloroplastic-like	Glycerophospholipid metabolism (ko00564);; alpha-Linolenic acid metabolism (ko00592)	[I]	Lipid transport and metabolism	Lipase (class 3)	Triacylglycerol lipase OBL1 OS=Arabidopsis thaliana OX=3702 GN=OBL1 PE=1 SV=1	I	Lipid transport and metabolism	uncharacterized protein LOC117906302 [Vitis riparia]
Vad04G001990	191	71	60	28	14	21	8.722963	3.350382	2.879102	1.290597	0.683393	0.951946	0.00129279969644176	-2.20255190930059	down	--	--	Molecular Function: DNA binding (GO:0003677);; Molecular Function: transcription factor activity, sequence-specific DNA binding (GO:0003700);; Cellular Component: nucleus (GO:0005634);;	K09286|1.9e-24|aly:9328140|K09286 EREBP-like factor | (RefSeq) ethylene-responsive transcription factor ERF023	--	--	--	AP2 domain	Ethylene-responsive transcription factor ERF017 OS=Arabidopsis thaliana OX=3702 GN=ERF017 PE=2 SV=1	K	Transcription	Ethylene-responsive transcription factor ERF017 [Vitis vinifera]
Vad11G008270	118	117	252	291	827	845	3.683754	3.843964	8.355424	9.276812	28.77545	27.592289	0.000578976139669036	2.14853569128722	up	--	--	--	--	--	--	--	--	--	--	--	hypothetical protein CK203_046707 [Vitis vinifera]
Vad17G004380	558	323	356	983	1187	973	9.201173	5.569348	6.199997	16.485926	21.664682	16.682766	9.53056416840798e-07	1.49673594161082	up	--	--	Molecular Function: protein dimerization activity (GO:0046983);;	--	--	--	--	Helix-loop-helix DNA-binding domain	Transcription factor BIM1 OS=Arabidopsis thaliana OX=3702 GN=BIM1 PE=1 SV=2	K	Transcription	transcription factor BIM2 isoform X1 [Vitis riparia]
Vad05G002690	3789	4132	2016	26389	10255	16936	115.541595	131.833008	64.900658	817.482727	345.889282	536.510559	2.20375762886355e-10	2.55545657787697	up	--	--	Molecular Function: protein phosphatase inhibitor activity (GO:0004864);; Cellular Component: nucleus (GO:0005634);; Cellular Component: cytoplasm (GO:0005737);; Biological Process: defense response (GO:0006952);; Biological Process: abscisic acid-activated signaling pathway (GO:0009738);; Molecular Function: abscisic acid binding (GO:0010427);; Molecular Function: signaling receptor activity (GO…	K05387|1.1e-13|peq:110030824|K05387 glutamate receptor, ionotropic, plant | (RefSeq) LOW QUALITY PROTEIN: glutamate receptor 2.3-like	--	--	--	Pathogenesis-related protein Bet v 1 family	Major strawberry allergen Fra a 1.05 OS=Fragaria ananassa OX=3747 GN=Fra a 1.05 PE=1 SV=1	S	Function unknown	hypothetical protein ES332_D02G075300v1 [Gossypium tomentosum]
Vad11G009880	896	676	1632	1733	3892	3606	25.466555	20.097801	48.999908	50.047806	122.433289	106.514381	0.00321602602283378	1.66176538326282	up	--	--	Cellular Component: plasma membrane (GO:0005886);; Cellular Component: integral component of membrane (GO:0016021);;	--	--	--	--	Domain of unknown function (DUF588)	CASP-like protein 2C1 OS=Vitis vinifera OX=29760 GN=VIT_11s0052g01140 PE=2 SV=1	S	Function unknown	CASP-like protein 2C1 [Vitis vinifera]
Vad11G001370	62	54	83	308	172	257	1.100849	0.999376	1.562306	5.61975	3.405052	4.780396	1.90340113977139e-07	2.00099476238346	up	--	--	Cellular Component: integral component of membrane (GO:0016021);;	K21435|1.0e-24|vra:106756904|K21435 ankyrin repeat domain-containing protein 6 | (RefSeq) ankyrin repeat-containing protein ITN1-like	--	--	--	Ankyrin repeats (3 copies)	--	S	Function unknown	ankyrin repeat-containing protein BDA1-like [Vitis riparia]
Vad11G010010	1195	491	141	94	13	11	32.911728	14.140385	4.086889	2.618514	0.385479	0.299844	0.00983134875258639	-3.83806843954177	down	[G]	Carbohydrate transport and metabolism	Molecular Function: hydrolase activity, hydrolyzing O-glycosyl compounds (GO:0004553);; Cellular Component: cell wall (GO:0005618);; Biological Process: xyloglucan metabolic process (GO:0010411);; Molecular Function: xyloglucan:xyloglucosyl transferase activity (GO:0016762);; Biological Process: cell wall biogenesis (GO:0042546);; Cellular Component: apoplast (GO:0048046);; Biological Process: ce…	K14504|1.2e-171|vvi:100241056|K14504 xyloglucan:xyloglucosyl transferase TCH4 [EC:2.4.1.207] | (RefSeq) xyloglucan endotransglucosylase/hydrolase protein 22	Plant hormone signal transduction (ko04075)	--	--	Glycosyl hydrolases family 16	Probable xyloglucan endotransglucosylase/hydrolase protein 23 OS=Arabidopsis thaliana OX=3702 GN=XTH23 PE=2 SV=1	G	Carbohydrate transport and metabolism	PREDICTED: xyloglucan endotransglucosylase/hydrolase protein 22 [Vitis vinifera]
Vad11G001540	15164	8725	8827	5678	1193	1893	216.62233	130.404358	133.153152	82.389015	18.845741	28.077299	0.00362737815571802	-1.80019639621002	down	--	--	--	--	--	[L]	Replication, recombination and repair	DDE superfamily endonuclease	--	L	Replication, recombination and repair	PREDICTED: uncharacterized protein LOC100247440 [Vitis vinifera]
Vad16G001940	153	142	108	268	301	278	3.456494	3.3508	2.562452	6.149248	7.516765	6.532862	1.24906617811648e-05	1.21744016495887	up	--	--	--	--	--	--	--	Fantastic Four meristem regulator	Protein FANTASTIC FOUR 3 OS=Arabidopsis thaliana OX=3702 GN=FAF3 PE=2 SV=1	S	Function unknown	unnamed protein product, partial [Vitis vinifera]
Vad05G001260	173	228	297	313	511	450	3.581376	4.714876	6.083995	6.373794	11.251226	9.741878	0.0368313780792816	1.00155343079742	up	--	--	Molecular Function: methyltransferase activity (GO:0008168);; Biological Process: methylation (GO:0032259);;	K22857|5.2e-77|vvi:100249334|K22857 EEF1A lysine methyltransferase 4 [EC:2.1.1.-] | (RefSeq) S-adenosyl-L-methionine-dependent methyltransferase-like	--	[E]	Amino acid transport and metabolism	Methyltransferase domain	--	E	Amino acid transport and metabolism	EEF1A lysine methyltransferase 4 [Vitis riparia]
Vad15G004190	342	248	142	685	358	370	1.965469	1.504973	0.863362	4.00704	2.275237	2.207348	0.0282094251359143	1.0836280743282	up	--	--	Cellular Component: Golgi membrane (GO:0000139);; Cellular Component: endoplasmic reticulum (GO:0005783);; Biological Process: protein transport (GO:0015031);; Biological Process: COPII vesicle coating (GO:0048208);;	K20353|0.0e+00|vvi:100251258|K20353 COPII coat assembly protein SEC16 | (RefSeq) protein transport protein SEC16B homolog	--	[K]	Transcription	Sec23-binding domain of Sec16	Protein transport protein SEC16B homolog OS=Arabidopsis thaliana OX=3702 GN=SEC16B PE=1 SV=1	U	Intracellular trafficking, secretion, and vesicular transport	protein transport protein SEC16B homolog [Vitis riparia]
Vad18G012200	57	13	28	228	129	94	1.481104	0.349174	0.764651	6.010409	3.694088	2.520238	0.000547186037004261	2.3326712288092	up	--	--	Cellular Component: integral component of membrane (GO:0016021);;	--	--	--	--	--	--	--	--	uncharacterized protein LOC117907146 [Vitis riparia]
Vad17G002290	275	274	238	690	458	709	4.56136	4.756499	4.167235	11.643309	8.416901	12.248081	2.57453526833569e-07	1.36906080086861	up	[G]	Carbohydrate transport and metabolism	Biological Process: carbohydrate metabolic process (GO:0005975);; Molecular Function: beta-glucosidase activity (GO:0008422);;	K05350|2.0e-307|vvi:100255914|K05350 beta-glucosidase [EC:3.2.1.21] | (RefSeq) beta-glucosidase 44	Cyanoamino acid metabolism (ko00460);; Starch and sucrose metabolism (ko00500);; Phenylpropanoid biosynthesis (ko00940)	[G]	Carbohydrate transport and metabolism	Glycosyl hydrolase family 1	Beta-glucosidase 44 OS=Arabidopsis thaliana OX=3702 GN=BGLU44 PE=2 SV=1	G	Carbohydrate transport and metabolism	beta-glucosidase 44-like [Vitis riparia]
Vad14G008120	3894	4304	6400	8496	14023	16620	66.301491	76.682388	115.087952	146.959656	264.106598	293.986633	0.000301606697583069	1.55807564756895	up	--	--	Molecular Function: molecular_function (GO:0003674);; Molecular Function: receptor binding (GO:0005102);; Molecular Function: hormone activity (GO:0005179);; Molecular Function: binding (GO:0005488);; Molecular Function: protein binding (GO:0005515);; Cellular Component: cellular_component (GO:0005575);; Cellular Component: extracellular region (GO:0005576);; Biological Process: cell communicatio…	--	--	--	--	Rapid ALkalinization Factor (RALF)	--	S	Function unknown	hypothetical protein CK203_085113 [Vitis vinifera]
Vad18G016840	99	60	53	32	22	17	1.674524	1.06713	0.949803	0.550724	0.408291	0.285277	0.0152826176154548	-1.44036239627945	down	--	--	Molecular Function: magnesium ion binding (GO:0000287);; Molecular Function: terpene synthase activity (GO:0010333);;	K15803|0.0e+00|vvi:100241480|K15803 (-)-germacrene D synthase [EC:4.2.3.75] | (RefSeq) valencene synthase	Sesquiterpenoid and triterpenoid biosynthesis (ko00909)	--	--	Terpene synthase family, metal binding domain	Valencene synthase OS=Vitis vinifera OX=29760 GN=ValCS PE=1 SV=1	S	Function unknown	PREDICTED: valencene synthase [Vitis vinifera]
Vitis_adenoclada_newGene_2979	699	746	301	56	88	36	3.779376	4.242277	1.736513	0.294362	0.530211	0.185997	2.26396809380973e-10	-3.11468257524011	down	--	--	--	--	--	[R]	General function prediction only	C2H2-type zinc finger	Zinc finger protein ZAT3 OS=Arabidopsis thaliana OX=3702 GN=ZAT3 PE=1 SV=1	B	Chromatin structure and dynamics	zinc finger protein ZAT9-like [Vitis riparia]
Vad19G011390	70	76	74	21	25	13	1.273277	1.456114	1.427256	0.389908	0.496534	0.231983	0.000706326927002386	-1.76618793132193	down	[QV]	Secondary metabolites biosynthesis, transport and catabolism;; Defense mechanisms	Molecular Function: monooxygenase activity (GO:0004497);; Molecular Function: iron ion binding (GO:0005506);; Cellular Component: integral component of membrane (GO:0016021);; Molecular Function: oxidoreductase activity, acting on paired donors, with incorporation or reduction of molecular oxygen (GO:0016705);; Molecular Function: heme binding (GO:0020037);;	K07426|4.2e-175|cpep:111792333|K07426 cytochrome P450 family 4 subfamily B polypeptide 1 [EC:1.14.14.1] | (RefSeq) cytochrome P450 CYP72A219-like	--	[QI]	Secondary metabolites biosynthesis, transport and catabolism;; Lipid transport and metabolism	Cytochrome P450	Cytochrome P450 CYP72A219 OS=Panax ginseng OX=4054 PE=2 SV=1	Q	Secondary metabolites biosynthesis, transport and catabolism	PREDICTED: cytochrome P450 CYP72A219 isoform X1 [Vitis vinifera]
Vad14G011970	62	66	53	333	570	576	1.013561	1.13434	0.924618	5.59571	10.434269	9.90466	7.00393883161301e-19	3.18541661808476	up	--	--	Cellular Component: Golgi apparatus (GO:0005794);; Molecular Function: antiporter activity (GO:0015297);; Cellular Component: integral component of membrane (GO:0016021);; Molecular Function: transmembrane transporter activity (GO:0022857);;	K15283|1.0e-216|vvi:100266464|K15283 solute carrier family 35, member E1 | (RefSeq) phosphoenolpyruvate/phosphate translocator 2, chloroplastic	--	[GE]	Carbohydrate transport and metabolism;; Amino acid transport and metabolism	Triose-phosphate Transporter family	Phosphoenolpyruvate/phosphate translocator 2, chloroplastic OS=Arabidopsis thaliana OX=3702 GN=PPT2 PE=2 SV=1	--	--	phosphoenolpyruvate/phosphate translocator 2, chloroplastic-like [Vitis riparia]
Vad07G003950	1711	1572	901	651	203	304	36.192318	34.774429	20.122355	13.987248	4.744046	6.661203	0.000479694107350875	-1.73740654987782	down	--	--	Molecular Function: DNA binding (GO:0003677);; Molecular Function: transcription factor activity, sequence-specific DNA binding (GO:0003700);; Cellular Component: nucleus (GO:0005634);;	K09286|9.1e-181|vvi:100252208|K09286 EREBP-like factor | (RefSeq) ERF1; ethylene-responsive transcription factor ERF073	--	--	--	AP2 domain	Ethylene-responsive transcription factor ERF071 OS=Arabidopsis thaliana OX=3702 GN=ERF071 PE=2 SV=1	K	Transcription	PREDICTED: ethylene-responsive transcription factor ERF073 [Vitis vinifera]
Vad11G010350	84	110	160	161	485	624	2.840903	3.895224	5.697459	5.526902	18.158312	21.935516	0.0025882544618238	1.98808710613957	up	[S]	Function unknown	Cellular Component: extracellular space (GO:0005615);;	K13449|1.3e-39|egu:105031941|K13449 pathogenesis-related protein 1 | (RefSeq) pathogenesis-related protein PRB1-3-like	MAPK signaling pathway - plant (ko04016);; Plant hormone signal transduction (ko04075);; Plant-pathogen interaction (ko04626)	[S]	Function unknown	Cysteine-rich secretory protein family	Pathogenesis-related protein PR-1 OS=Medicago truncatula OX=3880 GN=PR-1 PE=2 SV=1	S	Function unknown	pathogenesis-related protein PR-1-like [Vitis riparia]
Vad06G011650	4152	5449	1037	1390	740	335	75.580887	103.778915	19.930521	25.689985	14.889126	6.318683	0.00832263466382365	-1.97848588983437	down	[QV]	Secondary metabolites biosynthesis, transport and catabolism;; Defense mechanisms	Molecular Function: iron ion binding (GO:0005506);; Cellular Component: integral component of membrane (GO:0016021);; Molecular Function: oxidoreductase activity, acting on paired donors, with incorporation or reduction of molecular oxygen (GO:0016705);; Molecular Function: heme binding (GO:0020037);;	K20624|8.1e-269|vvi:100261934|K20624 12-hydroxyjasmonoyl-L-amino acid 12-hydroxylase / fatty acid hydroxylase [EC:1.14.14.49] | (RefSeq) cytochrome P450 94A1-like	--	[QI]	Secondary metabolites biosynthesis, transport and catabolism;; Lipid transport and metabolism	Cytochrome P450	Cytochrome P450 94C1 OS=Arabidopsis thaliana OX=3702 GN=CYP94C1 PE=1 SV=1	--	--	cytochrome P450 94C1-like [Vitis riparia]
Vad15G007680	9791	5376	3753	2295	2345	2102	134.062668	77.019096	54.258392	31.915916	35.507046	29.89485	0.000805989674864568	-1.32724706503324	down	--	--	Molecular Function: transcription factor activity, sequence-specific DNA binding (GO:0003700);; Cellular Component: nucleus (GO:0005634);; Molecular Function: sequence-specific DNA binding (GO:0043565);;	K13459|4.2e-19|bvg:104889681|K13459 disease resistance protein RPS2 | (RefSeq) disease resistance protein At4g27190	Plant-pathogen interaction (ko04626)	--	--	WRKY DNA -binding domain	Probable WRKY transcription factor 53 OS=Arabidopsis thaliana OX=3702 GN=WRKY53 PE=1 SV=1	K	Transcription	PREDICTED: probable WRKY transcription factor 46 [Vitis vinifera]
Vad17G007110	297	178	177	95	69	67	4.531549	2.847952	2.86297	1.471973	1.167433	1.060398	0.000332558236221571	-1.35853944238318	down	[TK]	Signal transduction mechanisms;; Transcription	Biological Process: phosphorelay signal transduction system (GO:0000160);; Molecular Function: DNA binding (GO:0003677);; Cellular Component: nucleus (GO:0005634);;	K14491|0.0e+00|vvi:100250227|K14491 two-component response regulator ARR-B family | (RefSeq) two-component response regulator ORR26	Plant hormone signal transduction (ko04075)	[K]	Transcription	Response regulator receiver domain	Two-component response regulator ORR26 OS=Oryza sativa subsp. japonica OX=39947 GN=RR26 PE=3 SV=2	K	Transcription	PREDICTED: two-component response regulator ORR26 isoform X1 [Vitis vinifera]
Vad05G012310	104	91	100	903	597	968	2.016141	1.843243	2.043421	17.849426	12.839921	19.553782	5.20481795755388e-32	3.19262913908274	up	[G]	Carbohydrate transport and metabolism	Molecular Function: UDP-glycosyltransferase activity (GO:0008194);;	K13691|5.3e-158|tcc:108661751|K13691 pathogen-inducible salicylic acid glucosyltransferase [EC:2.4.1.-] | (RefSeq) UDP-glycosyltransferase 74E1-like	--	[GC]	Carbohydrate transport and metabolism;; Energy production and conversion	UDP-glucoronosyl and UDP-glucosyl transferase	UDP-glycosyltransferase 74E2 OS=Arabidopsis thaliana OX=3702 GN=UGT74E2 PE=1 SV=1	--	--	UDP-glycosyltransferase 74E2 [Vitis vinifera]
Vad01G014870	514	516	627	1001	1024	1014	16.600252	17.427389	21.381861	32.832756	36.572754	34.022518	4.54581421164921e-05	1.00423426791489	up	--	--	Cellular Component: cellular_component (GO:0005575);; Cellular Component: intracellular (GO:0005622);; Cellular Component: cell (GO:0005623);; Cellular Component: cytoplasm (GO:0005737);; Cellular Component: vacuole (GO:0005773);; Cellular Component: organelle (GO:0043226);; Cellular Component: membrane-bounded organelle (GO:0043227);; Cellular Component: intracellular organelle (GO:0043229);; Ce…	--	--	--	--	--	Uncharacterized protein At4g14100 OS=Arabidopsis thaliana OX=3702 GN=At4g14100 PE=2 SV=1	S	Function unknown	unnamed protein product, partial [Vitis vinifera]
Vad10G005480	322	591	251	1333	1735	657	11.095465	21.307262	9.125697	46.698196	66.169777	23.504976	0.0005568000959172	1.82245511618865	up	--	--	--	--	--	--	--	Aluminium induced protein	Stem-specific protein TSJT1 OS=Nicotiana tabacum OX=4097 GN=TSJT1 PE=2 SV=1	S	Function unknown	PREDICTED: stem-specific protein TSJT1 [Vitis vinifera]
Vad02G002870	4808	5744	5131	2566	1785	1914	74.731369	93.422783	84.226761	40.516171	30.679468	30.900244	3.47845347292079e-08	-1.20252526151469	down	--	--	Molecular Function: DNA binding (GO:0003677);; Cellular Component: nucleus (GO:0005634);; Biological Process: regulation of transcription, DNA-templated (GO:0006355);; Cellular Component: integral component of membrane (GO:0016021);;	K00521|5.2e-31|cmos:111447866|K00521 ferric-chelate reductase [EC:1.16.1.7] | (RefSeq) ferric reduction oxidase 7, chloroplastic-like	--	--	--	No apical meristem (NAM) protein	NAC domain-containing protein 14 OS=Arabidopsis thaliana OX=3702 GN=NAC014 PE=2 SV=1	G	Carbohydrate transport and metabolism	NAC domain-containing protein 14 [Vitis vinifera]
Vad13G005060	29	14	21	38	39	105	0.726562	0.35538	0.556486	0.957206	1.080546	2.739239	0.0455450833775962	1.66155327620511	up	--	--	--	K02725|1.2e-37|nau:109221636|K02725 20S proteasome subunit alpha 6 [EC:3.4.25.1] | (RefSeq) proteasome subunit alpha type-1-like	Proteasome (ko03050)	--	--	Lateral organ boundaries (LOB) domain	LOB domain-containing protein 11 OS=Arabidopsis thaliana OX=3702 GN=LBD11 PE=2 SV=2	S	Function unknown	LOB domain-containing protein 1 [Vitis vinifera]
Vad05G002040	34	36	33	8	10	6	0.931987	1.006517	0.928438	0.213503	0.281835	0.145169	0.00715236020323799	-1.96561634259124	down	[GI]	Carbohydrate transport and metabolism;; Lipid transport and metabolism	Molecular Function: pectinesterase activity (GO:0030599);; Biological Process: cell wall modification (GO:0042545);; Molecular Function: aspartyl esterase activity (GO:0045330);; Biological Process: pectin catabolic process (GO:0045490);; Molecular Function: carboxylic ester hydrolase activity (GO:0052689);;	K01051|4.2e-70|smo:SELMODRAFT_76693|K01051 pectinesterase [EC:3.1.1.11] | (RefSeq) hypothetical protein	Pentose and glucuronate interconversions (ko00040)	--	--	Pectinesterase	Probable pectinesterase 67 OS=Arabidopsis thaliana OX=3702 GN=PME67 PE=2 SV=1	G	Carbohydrate transport and metabolism	probable pectinesterase 67 [Vitis riparia]
Vad07G017110	29	42	34	56	89	66	0.729632	1.124688	0.919295	1.45051	2.50068	1.744173	0.0452277888317325	1.1500711245348	up	[QV]	Secondary metabolites biosynthesis, transport and catabolism;; Defense mechanisms	Molecular Function: monooxygenase activity (GO:0004497);; Molecular Function: iron ion binding (GO:0005506);; Molecular Function: oxidoreductase activity, acting on paired donors, with incorporation or reduction of molecular oxygen (GO:0016705);; Molecular Function: heme binding (GO:0020037);;	K20562|3.0e-162|vvi:100264547|K20562 biphenyl-4-hydroxylase | (RefSeq) cytochrome P450 CYP736A12	--	[Q]	Secondary metabolites biosynthesis, transport and catabolism	Cytochrome P450	Cytochrome P450 71AU50 OS=Prunus mume OX=102107 GN=CYP71AU50 PE=2 SV=1	Q	Secondary metabolites biosynthesis, transport and catabolism	Cytochrome P450 CYP736A12 [Vitis vinifera]
Vad13G002740	359	462	195	207	91	100	5.920569	8.000181	3.307065	3.426323	1.574985	1.64844	0.026877174225845	-1.2293607045323	down	--	--	--	--	--	[L]	Replication, recombination and repair	DDE superfamily endonuclease	Protein ALP1-like OS=Arabidopsis thaliana OX=3702 GN=At3g55350 PE=2 SV=1	B	Chromatin structure and dynamics	unnamed protein product, partial [Vitis vinifera]
Vad0G022740	622	519	293	225	143	141	11.119065	9.671179	5.538666	4.060113	2.798929	2.601274	0.00058848956026532	-1.35526480866544	down	[T]	Signal transduction mechanisms	Molecular Function: protein serine/threonine phosphatase activity (GO:0004722);; Molecular Function: magnesium-dependent protein serine/threonine phosphatase activity (GO:0004724);;	K17506|1.7e-166|vvi:100263754|K17506 protein phosphatase 1L [EC:3.1.3.16] | (RefSeq) probable protein phosphatase 2C 2	--	[T]	Signal transduction mechanisms	Protein phosphatase 2C	Probable protein phosphatase 2C 77 OS=Oryza sativa subsp. japonica OX=39947 GN=Os12g0198200 PE=3 SV=1	T	Signal transduction mechanisms	PREDICTED: probable protein phosphatase 2C 2 [Vitis vinifera]
Vitis_adenoclada_newGene_210	50	51	29	116	75	133	0.415921	0.441178	0.257506	0.987632	0.694458	1.163021	0.00268187815502325	1.45785393546517	up	--	--	Cellular Component: integral component of membrane (GO:0016021);; Molecular Function: kinase activity (GO:0016301);;	K13466|1.57e-34|jre:108979830|K13466 EIX receptor 1/2 | (RefSeq) receptor-like protein EIX2 isoform X1	Plant-pathogen interaction (ko04626)	[R]	General function prediction only	Leucine rich repeat	Receptor-like protein EIX1 OS=Solanum lycopersicum OX=4081 GN=EIX1 PE=2 SV=2	S	Function unknown	receptor-like protein EIX2 isoform X1 [Vitis riparia]
Vad09G000760	599	499	787	982	1071	1706	16.38838	14.278845	22.720852	27.274782	32.39772	48.458591	0.00759383626813402	1.1283193793597	up	--	--	--	--	--	--	--	Protein of unknown function (DUF1677)	--	S	Function unknown	hypothetical protein VITISV_005458 [Vitis vinifera]
Vad12G009080	207	122	98	70	58	28	1.949186	1.196754	0.972197	0.663072	0.604277	0.271457	0.0285706052155451	-1.31021263637681	down	--	--	Biological Process: signal transduction (GO:0007165);; Molecular Function: ADP binding (GO:0043531);;	K00695|2.8e-98|mtr:MTR_6g478030|K00695 sucrose synthase [EC:2.4.1.13] | (RefSeq) sucrose synthase	Starch and sucrose metabolism (ko00500)	--	--	TIR domain	TMV resistance protein N OS=Nicotiana glutinosa OX=35889 GN=N PE=1 SV=1	S	Function unknown	PREDICTED: TMV resistance protein N [Vitis vinifera]
Vad17G002880	9547	9737	6083	4043	3766	2599	142.750978	152.963127	96.118929	61.688864	62.528824	40.438691	0.000160548244024186	-1.14425257807753	down	--	--	Molecular Function: transcription factor activity, sequence-specific DNA binding (GO:0003700);; Molecular Function: calmodulin binding (GO:0005516);; Cellular Component: nucleus (GO:0005634);; Molecular Function: sequence-specific DNA binding (GO:0043565);; Biological Process: regulation of salicylic acid biosynthetic process (GO:0080142);;	--	--	--	--	Calmodulin binding protein-like	Protein SAR DEFICIENT 1 OS=Arabidopsis thaliana OX=3702 GN=SARD1 PE=1 SV=1	S	Function unknown	PREDICTED: protein SAR DEFICIENT 1 [Vitis vinifera]
Vad12G013060	58	36	57	171	85	104	1.129766	0.738212	1.162799	3.404816	1.843089	2.118307	0.00660297306608582	1.3664779638926	up	[G]	Carbohydrate transport and metabolism	Molecular Function: UDP-glycosyltransferase activity (GO:0008194);;	K22950|4.6e-112|fve:101295404|K22950 acylphloroglucinol glucosyltransferase [EC:2.4.1.358] | (RefSeq) anthocyanidin 3-O-glucosyltransferase 2-like	--	[GC]	Carbohydrate transport and metabolism;; Energy production and conversion	UDP-glucoronosyl and UDP-glucosyl transferase	UDP-glucose flavonoid 3-O-glucosyltransferase 6 OS=Fragaria ananassa OX=3747 GN=GT6 PE=1 SV=1	--	--	anthocyanidin 3-O-glucosyltransferase 2-like [Vitis riparia]
Vad0G015940	110	60	78	0	0	0	4.423868	2.514375	3.333366	0	0	0	1.47129536975428e-09	-8.66995408388245	down	--	--	Molecular Function: magnesium ion binding (GO:0000287);; Molecular Function: terpene synthase activity (GO:0010333);;	K12742|1.7e-107|vvi:100265475|K12742 isoprene synthase [EC:4.2.3.27] | (RefSeq) isoprene synthase, chloroplastic-like	Terpenoid backbone biosynthesis (ko00900)	--	--	Terpene synthase family, metal binding domain	Probable terpene synthase 12 OS=Ricinus communis OX=3988 GN=TPS12 PE=3 SV=1	S	Function unknown	isoprene synthase, chloroplastic-like [Vitis riparia]
Vad0G016960	6	0	5	37	63	38	0.046561	0	0.041503	0.313665	0.589578	0.327545	6.40431914033332e-05	3.79914335510977	up	[T]	Signal transduction mechanisms	Molecular Function: protein kinase activity (GO:0004672);; Molecular Function: ATP binding (GO:0005524);; Cellular Component: plasma membrane (GO:0005886);; Biological Process: hormone-mediated signaling pathway (GO:0009755);; Cellular Component: integral component of membrane (GO:0016021);;	K13415|1.1e-63|han:110929858|K13415 protein brassinosteroid insensitive 1 [EC:2.7.10.1 2.7.11.1] | (RefSeq) systemin receptor SR160-like	Plant hormone signal transduction (ko04075)	--	--	Leucine rich repeat	MDIS1-interacting receptor like kinase 2 OS=Arabidopsis thaliana OX=3702 GN=MIK2 PE=1 SV=3	T	Signal transduction mechanisms	PREDICTED: probable leucine-rich repeat receptor-like protein kinase At1g35710 [Vitis vinifera]
Vad13G001230	6152	8645	7486	14484	15243	12886	417.80777	614.285889	536.829163	999.235779	1144.987061	909.048523	3.43757484515293e-05	1.06552102284129	up	--	--	--	--	--	--	--	Ataxin-2 C-terminal region	Protein EARLY RESPONSIVE TO DEHYDRATION 15 OS=Glycine max OX=3847 GN=ERD15 PE=2 SV=1	S	Function unknown	ERD protein [Vitis amurensis]
Vad04G005220	958	529	211	2441	818	1126	21.596467	12.582596	4.982662	55.316326	20.194818	26.073906	0.0310355392857408	1.50586931668612	up	--	--	Biological Process: response to acid chemical (GO:0001101);; Biological Process: response to molecule of bacterial origin (GO:0002237);; Molecular Function: molecular_function (GO:0003674);; Molecular Function: transcription factor activity, sequence-specific DNA binding (GO:0003700);; Molecular Function: binding (GO:0005488);; Molecular Function: protein binding (GO:0005515);; Cellular Component…	K18834|1.3e-18|sly:101256064|K18834 WRKY transcription factor 1 | (RefSeq) WRKY transcription factor 1 isoform X2	Plant-pathogen interaction (ko04626)	--	--	WRKY DNA -binding domain	WRKY transcription factor 18 OS=Arabidopsis thaliana OX=3702 GN=WRKY18 PE=1 SV=2	K	Transcription	WRKY transcription factor 18 [Vitis vinifera]
Vitis_adenoclada_newGene_335	429	207	102	57	9	8	12.14781	6.134951	3.085819	1.630227	0.282483	0.208581	0.000358651049106548	-3.20690399351317	down	--	--	--	--	--	--	--	tify domain	--	--	--	Protein TIFY 5A [Vitis vinifera]
Vad17G001080	51	19	18	150	79	155	1.08152	0.420893	0.387324	3.251721	1.846389	3.439794	0.000160548244024186	2.27416005059769	up	--	--	Cellular Component: Golgi apparatus (GO:0005794);; Cellular Component: cytosol (GO:0005829);; Biological Process: plant-type cell wall biogenesis (GO:0009832);; Biological Process: UDP-L-arabinose metabolic process (GO:0033356);; Molecular Function: UDP-arabinopyranose mutase activity (GO:0052691);;	K13379|7.8e-224|vvi:100250902|K13379 reversibly glycosylated polypeptide / UDP-arabinopyranose mutase [EC:2.4.1.- 5.4.99.30] | (RefSeq) UDP-arabinopyranose mutase 1	Amino sugar and nucleotide sugar metabolism (ko00520)	--	--	Reversibly glycosylated polypeptide	UDP-arabinopyranose mutase 1 OS=Oryza sativa subsp. japonica OX=39947 GN=UAM1 PE=1 SV=1	S	Function unknown	PREDICTED: UDP-arabinopyranose mutase 1 isoform X2 [Vitis vinifera]
Vad03G006160	555	518	567	850	1386	1240	10.961804	10.696795	11.828794	17.062346	30.297377	25.462519	0.00020334825147934	1.23138774953475	up	--	--	--	--	--	--	--	--	Cold-regulated protein 27 OS=Arabidopsis thaliana OX=3702 GN=COR27 PE=1 SV=1	--	--	cold-regulated protein 27 [Vitis riparia]
Vad11G002950	40	43	31	4	7	4	1.951142	2.183032	1.574271	0.189238	0.360067	0.193171	0.000280153641078973	-2.78001858092232	down	--	--	--	--	--	--	--	Polyketide cyclase / dehydrase and lipid transport	--	S	Function unknown	PREDICTED: lachrymatory-factor synthase-like [Vitis vinifera]
Vad08G001150	34	27	29	48	72	63	0.413648	0.342458	0.370207	0.598951	0.994429	0.807182	0.0350427921941522	1.1719279814216	up	--	--	Cellular Component: integral component of membrane (GO:0016021);;	--	--	--	--	Plant protein of unknown function (DUF639)	--	S	Function unknown	PREDICTED: uncharacterized protein LOC100267295 [Vitis vinifera]
Vad10G007020	74	53	93	221	277	274	3.739364	2.794506	4.970478	11.392239	15.527871	14.409421	2.78915698578709e-07	1.94526603862947	up	--	--	Biological Process: metal ion transport (GO:0030001);; Molecular Function: metal ion binding (GO:0046872);;	K12848|1.6e-13|dzi:111295277|K12848 U4/U6.U5 tri-snRNP component SNU23 | (RefSeq) zinc finger matrin-type protein 2 isoform X1	Spliceosome (ko03040)	[P]	Inorganic ion transport and metabolism	Heavy-metal-associated domain	Heavy metal-associated isoprenylated plant protein 28 OS=Arabidopsis thaliana OX=3702 GN=HIPP28 PE=3 SV=1	P	Inorganic ion transport and metabolism	PREDICTED: heavy metal-associated isoprenylated plant protein 28 [Vitis vinifera]
Vad09G008200	944	664	938	1803	2074	2349	12.590068	9.270962	13.220117	24.440599	30.608875	32.560474	5.17602598858233e-07	1.42937175995054	up	[T]	Signal transduction mechanisms	Molecular Function: protein serine/threonine kinase activity (GO:0004674);; Molecular Function: ATP binding (GO:0005524);; Biological Process: signal transduction (GO:0007165);;	K07198|5.6e-179|aly:9308209|K07198 5'-AMP-activated protein kinase, catalytic alpha subunit [EC:2.7.11.11] | (RefSeq) CBL-interacting serine/threonine-protein kinase 25	--	[T]	Signal transduction mechanisms	Protein kinase domain	CBL-interacting serine/threonine-protein kinase 25 OS=Arabidopsis thaliana OX=3702 GN=CIPK25 PE=2 SV=1	T	Signal transduction mechanisms	CBL-interacting protein kinase 05 [Vitis amurensis]
Vad14G002730	427	377	259	7122	3872	5663	11.983892	11.054936	7.663723	203.158371	120.253433	165.178696	1.49755919779496e-50	4.10158569306153	up	--	--	Cellular Component: cell wall (GO:0005618);; Molecular Function: manganese ion binding (GO:0030145);; Molecular Function: nutrient reservoir activity (GO:0045735);; Cellular Component: apoplast (GO:0048046);;	K00384|9.5e-15|vvi:109124153|K00384 thioredoxin reductase (NADPH) [EC:1.8.1.9] | (RefSeq) thioredoxin reductase 1-like	Selenocompound metabolism (ko00450)	--	--	Cupin	Germin-like protein subfamily 1 member 14 OS=Arabidopsis thaliana OX=3702 GN=At5g39110 PE=3 SV=1	S	Function unknown	Germin-like protein subfamily 1 member 14 [Vitis vinifera]
Vad02G003820	4843	8030	7209	2637	1874	2327	91.953112	163.816349	142.796135	52.747806	40.481919	46.21991	3.37271993700747e-06	-1.43819693247022	down	[O]	Posttranslational modification, protein turnover, chaperones	Molecular Function: serine-type endopeptidase activity (GO:0004252);; Cellular Component: integral component of membrane (GO:0016021);;	K00729|8.3e-11|ghi:107900980|K00729 dolichyl-phosphate beta-glucosyltransferase [EC:2.4.1.117] | (RefSeq) dolichyl-phosphate beta-glucosyltransferase-like	N-Glycan biosynthesis (ko00510)	[T]	Signal transduction mechanisms	Rhomboid family	RHOMBOID-like protein 2 OS=Arabidopsis thaliana OX=3702 GN=RBL2 PE=1 SV=1	T	Signal transduction mechanisms	PREDICTED: RHOMBOID-like protein 2 [Vitis vinifera]
Vad07G015210	114	87	120	1999	539	1193	1.791471	1.430067	1.993276	32.006657	9.394997	19.529991	2.00368954445436e-15	3.6367382023359	up	--	--	Molecular Function: peroxidase activity (GO:0004601);; Cellular Component: extracellular region (GO:0005576);; Biological Process: response to oxidative stress (GO:0006979);; Molecular Function: heme binding (GO:0020037);; Biological Process: hydrogen peroxide catabolic process (GO:0042744);; Molecular Function: metal ion binding (GO:0046872);;	K00430|1.6e-188|vvi:100266458|K00430 peroxidase [EC:1.11.1.7] | (RefSeq) peroxidase 73	Phenylpropanoid biosynthesis (ko00940)	--	--	Peroxidase	Peroxidase 73 OS=Arabidopsis thaliana OX=3702 GN=PER73 PE=1 SV=1	Q	Secondary metabolites biosynthesis, transport and catabolism	peroxidase 73 [Vitis riparia]
Vitis_adenoclada_newGene_1979	31	12	17	42	85	45	0.781115	0.312856	0.448421	1.102632	2.41704	1.204787	0.0269654160249015	1.68537524243273	up	--	--	Biological Process: signal transduction (GO:0007165);;	K13459|1.79e-06|dzi:111275814|K13459 disease resistance protein RPS2 | (RefSeq) probable disease resistance protein At1g61300	Plant-pathogen interaction (ko04626)	--	--	TIR domain	Disease resistance protein RPV1 OS=Vitis rotundifolia OX=103349 GN=RPV1 PE=1 SV=1	--	--	hypothetical protein CK203_031552 [Vitis vinifera]
Vad07G003000	52	123	48	13	22	26	0.63823	1.602607	0.624648	0.160601	0.300162	0.324971	0.0248728364444303	-1.71759232345243	down	[P]	Inorganic ion transport and metabolism	Molecular Function: potassium ion transmembrane transporter activity (GO:0015079);; Cellular Component: integral component of membrane (GO:0016021);;	K03549|0.0e+00|vvi:100266566|K03549 KUP system potassium uptake protein | (RefSeq) potassium transporter 5	--	--	--	K+ potassium transporter	Potassium transporter 5 OS=Oryza sativa subsp. japonica OX=39947 GN=HAK5 PE=2 SV=2	P	Inorganic ion transport and metabolism	Potassium transporter 5 [Vitis vinifera]
Vad08G003890	48	43	24	85	81	107	1.27911	1.213835	0.662673	2.321238	2.39272	2.983389	0.00402106680267863	1.39808561068909	up	[IQR]	Lipid transport and metabolism;; Secondary metabolites biosynthesis, transport and catabolism;; General function prediction only	--	K09841|1.3e-70|egu:105052461|K09841 xanthoxin dehydrogenase [EC:1.1.1.288] | (RefSeq) LOW QUALITY PROTEIN: zerumbone synthase-like	Carotenoid biosynthesis (ko00906)	[R]	General function prediction only	Enoyl-(Acyl carrier protein) reductase	Short-chain dehydrogenase reductase 2a OS=Arabidopsis thaliana OX=3702 GN=SDR2a PE=3 SV=1	Q	Secondary metabolites biosynthesis, transport and catabolism	Short-chain dehydrogenase reductase 2a [Vitis vinifera]
Vad08G008040	1668	1315	2616	4805	6462	5852	26.560989	21.901283	43.991417	77.713631	113.80117	96.796616	6.80411645957956e-06	1.73919082171484	up	[H]	Coenzyme transport and metabolism	Molecular Function: hydrolase activity (GO:0016787);;	K07025|5.1e-165|vvi:100232886|K07025 putative hydrolase of the HAD superfamily | (RefSeq) GRIP21; ripening-related protein-like	--	[R]	General function prediction only	Haloacid dehalogenase-like hydrolase	--	S	Function unknown	uncharacterized protein LOC117920183 [Vitis riparia]
Vad19G003130	221	354	272	699	442	466	2.013341	3.372041	2.611675	6.467494	4.450691	4.406905	0.0038343728316981	1.03944722348522	up	[NW]	Cell motility;; Extracellular structures	Molecular Function: protein serine/threonine kinase activity (GO:0004674);; Molecular Function: ATP binding (GO:0005524);; Biological Process: recognition of pollen (GO:0048544);;	K24104|5.4e-76|thj:104799061|K24104 GPN-loop GTPase | (RefSeq) LOW QUALITY PROTEIN: uncharacterized protein LOC104799061	--	--	--	Protein tyrosine and serine/threonine kinase	G-type lectin S-receptor-like serine/threonine-protein kinase At4g27290 OS=Arabidopsis thaliana OX=3702 GN=At4g27290 PE=3 SV=4	--	--	G-type lectin S-receptor-like serine/threonine-protein kinase At4g27290 isoform X1 [Vitis riparia]
Vad13G007260	1413	1734	1441	3169	2761	3203	27.725269	35.589989	29.854969	63.168774	59.916206	65.271614	1.86190757499591e-08	1.12495069365858	up	[G]	Carbohydrate transport and metabolism	Cellular Component: plasma membrane (GO:0005886);; Cellular Component: plant-type vacuole membrane (GO:0009705);; Cellular Component: integral component of membrane (GO:0016021);; Molecular Function: potassium ion antiporter activity (GO:0022821);; Biological Process: regulation of stomatal closure (GO:0090333);;	K12818|2.3e-90|smo:SELMODRAFT_429199|K12818 ATP-dependent RNA helicase DHX8/PRP22 [EC:3.6.4.13] | (RefSeq) hypothetical protein	Spliceosome (ko03040)	[R]	General function prediction only	Major Facilitator Superfamily	Protein ZINC INDUCED FACILITATOR-LIKE 1 OS=Arabidopsis thaliana OX=3702 GN=ZIFL1 PE=2 SV=1	J	Translation, ribosomal structure and biogenesis	protein ZINC INDUCED FACILITATOR-LIKE 1-like [Vitis riparia]
Vad11G000990	1200	1775	2913	3523	5572	5341	14.33819	22.191175	36.76889	42.782108	73.674805	66.315147	0.00488406022336336	1.416397244233	up	--	--	Cellular Component: cell wall (GO:0005618);; Molecular Function: manganese ion binding (GO:0030145);; Molecular Function: nutrient reservoir activity (GO:0045735);; Cellular Component: apoplast (GO:0048046);;	--	--	--	--	Cupin	Auxin-binding protein ABP19a OS=Prunus persica OX=3760 GN=ABP19A PE=3 SV=1	S	Function unknown	Auxin-binding protein ABP19a [Vitis vinifera]
Vad05G004810	14	3	11	209	47	190	0.611388	0.123363	0.473595	9.34511	2.28986	8.701469	1.40310799970753e-07	4.10689220268001	up	--	--	--	--	--	--	--	--	--	--	--	early nodulin-75-like [Vitis riparia]
Vad17G007740	18	23	20	122	49	521	0.804575	1.074967	0.951209	5.740449	2.518685	25.162876	3.94824858299018e-05	3.64769373957497	up	--	--	Molecular Function: endopeptidase inhibitor activity (GO:0004866);;	--	--	--	--	Trypsin and protease inhibitor	Kunitz trypsin inhibitor 5 OS=Arabidopsis thaliana OX=3702 GN=KTI5 PE=2 SV=1	S	Function unknown	kunitz trypsin inhibitor 5-like [Vitis riparia]
Vitis_adenoclada_newGene_268	972	661	681	371	220	337	29.380268	20.885452	21.716282	11.387926	7.326696	10.581646	0.000155884370513785	-1.185657857128	down	--	--	--	--	--	--	--	--	--	--	--	fruit protein pKIWI501 [Vitis riparia]
Vad05G002720	16	21	13	294	199	243	0.57002	0.778302	0.486244	10.690612	7.858105	9.03427	5.3491839078877e-29	4.00832677864669	up	--	--	Molecular Function: protein phosphatase inhibitor activity (GO:0004864);; Cellular Component: nucleus (GO:0005634);; Cellular Component: cytoplasm (GO:0005737);; Biological Process: defense response (GO:0006952);; Biological Process: abscisic acid-activated signaling pathway (GO:0009738);; Molecular Function: abscisic acid binding (GO:0010427);; Molecular Function: signaling receptor activity (GO…	--	--	--	--	Pathogenesis-related protein Bet v 1 family	Major allergen Pru ar 1 OS=Prunus armeniaca OX=36596 PE=1 SV=1	S	Function unknown	Major allergen Pru ar 1 [Vitis vinifera]
Vad09G007500	531	560	253	249	178	170	5.054134	5.578461	2.536684	2.402465	1.865515	1.677205	0.0197970587124059	-1.02915519807685	down	[R]	General function prediction only	Biological Process: defense response (GO:0006952);; Molecular Function: ADP binding (GO:0043531);;	K15078|1.0e-115|spen:107032673|K15078 structure-specific endonuclease subunit SLX1 [EC:3.6.1.-] | (RefSeq) putative disease resistance protein RGA3	--	[T]	Signal transduction mechanisms	NB-ARC domain	Putative disease resistance protein RGA3 OS=Solanum bulbocastanum OX=147425 GN=RGA3 PE=2 SV=2	T	Signal transduction mechanisms	putative disease resistance protein RGA3 [Vitis riparia]
Vad06G003550	62	49	74	127	152	209	1.484616	1.24147	1.881749	3.120049	4.078922	5.265243	0.00053054208566875	1.53680964840881	up	--	--	--	--	--	--	--	--	Uncharacterized protein At3g17950 OS=Arabidopsis thaliana OX=3702 GN=Y-3 PE=1 SV=1	S	Function unknown	PREDICTED: uncharacterized protein At3g17950 [Vitis vinifera]
Vad08G005490	71	63	40	376	132	209	0.8382	0.781442	0.496558	4.525793	1.726815	2.570071	1.12939215925646e-05	2.16128041674901	up	[E]	Amino acid transport and metabolism	Molecular Function: serine-type carboxypeptidase activity (GO:0004185);; Cellular Component: vacuole (GO:0005773);; Biological Process: proteolysis involved in cellular protein catabolic process (GO:0051603);;	K16297|3.9e-265|vvi:100256829|K16297 serine carboxypeptidase-like clade II [EC:3.4.16.-] | (RefSeq) serine carboxypeptidase-like 45	--	[OE]	Posttranslational modification, protein turnover, chaperones;; Amino acid transport and metabolism	Serine carboxypeptidase	Serine carboxypeptidase-like 45 OS=Arabidopsis thaliana OX=3702 GN=SCPL45 PE=2 SV=1	O	Posttranslational modification, protein turnover, chaperones	unnamed protein product, partial [Vitis vinifera]
Vad15G005140	249	163	153	443	300	381	3.458966	2.368742	2.240509	6.263756	4.625537	5.516114	0.000399369084032698	1.12957369910807	up	--	--	Molecular Function: transcription factor activity, sequence-specific DNA binding (GO:0003700);;	K16221|3.0e-26|ccaj:109796718|K16221 transcription factor TCP21 (protein CCA1 HIKING EXPEDITION) | (RefSeq) transcription factor TCP7-like	Circadian rhythm - plant (ko04712)	--	--	TCP family transcription factor	Transcription factor TCP9 OS=Arabidopsis thaliana OX=3702 GN=TCP9 PE=1 SV=1	K	Transcription	PREDICTED: transcription factor TCP9 [Vitis vinifera]
Vad10G004150	353	218	253	496	640	641	6.052073	3.89649	4.582181	8.629461	12.134536	11.413997	0.000101647938380289	1.26017057265317	up	--	--	Molecular Function: phosphatidic acid binding (GO:0070300);;	--	--	--	--	--	--	S	Function unknown	hypothetical protein VITISV_006002 [Vitis vinifera]
Vitis_adenoclada_newGene_1418	832	1038	816	1677	2175	1937	5.923594	7.534793	6.101115	12.369696	16.873439	14.410072	1.81172208281203e-06	1.25102243606794	up	[R]	General function prediction only	Biological Process: defense response (GO:0006952);; Molecular Function: ADP binding (GO:0043531);;	K13457|1.17e-64|hbr:110641499|K13457 disease resistance protein RPM1 | (RefSeq) disease resistance protein RPM1-like	Plant-pathogen interaction (ko04626)	[T]	Signal transduction mechanisms	NB-ARC domain	Putative disease resistance protein At1g50180 OS=Arabidopsis thaliana OX=3702 GN=At1g50180 PE=3 SV=2	T	Signal transduction mechanisms	putative disease resistance RPP13-like protein 3 [Vitis riparia]
Vad17G005300	38	19	21	78	103	126	1.534088	0.781009	0.91171	3.271694	4.700069	5.40412	3.50260789930895e-05	2.13477494037294	up	--	--	--	--	--	--	--	C2 domain	Protein SRC2 OS=Glycine max OX=3847 GN=SRC2 PE=2 SV=1	S	Function unknown	PREDICTED: protein SRC2-like [Vitis vinifera]
Vad08G006620	885	856	859	1393	1803	1743	10.803983	10.939186	11.078775	17.290817	24.366304	22.116037	1.94101500245685e-05	1.06887298836642	up	[T]	Signal transduction mechanisms	--	--	--	--	--	alpha/beta hydrolase fold	--	S	Function unknown	PREDICTED: uncharacterized protein LOC100248201 [Vitis vinifera]
Vitis_adenoclada_newGene_2923	1656	1425	1570	2734	4090	2896	25.821579	23.246868	25.850273	43.308315	70.546928	46.905613	4.17503630990517e-05	1.20920233727657	up	--	--	Cellular Component: integral component of membrane (GO:0016021);;	--	--	--	--	Plant protein of unknown function	--	S	Function unknown	UPF0481 protein At3g47200-like isoform X2 [Vitis riparia]
Vad01G003300	2037	1489	2168	4631	5473	4726	26.99571	20.640186	30.341345	62.352558	80.240906	65.073006	1.4346366755812e-08	1.51645042827344	up	--	--	Cellular Component: nucleus (GO:0005634);; Biological Process: regulation of transcription, DNA-templated (GO:0006355);; Molecular Function: zinc ion binding (GO:0008270);;	K12127|2.4e-06|dcr:108222970|K12127 pseudo-response regulator 1 | (RefSeq) two-component response regulator-like APRR1	Circadian rhythm - plant (ko04712)	[K]	Transcription	CCT motif	Zinc finger protein CONSTANS-LIKE 16 OS=Arabidopsis thaliana OX=3702 GN=COL16 PE=1 SV=2	K	Transcription	PREDICTED: zinc finger protein CONSTANS-LIKE 16 [Vitis vinifera]
Vad13G001500	388	343	534	613	1099	1069	5.287864	4.891785	7.686581	8.482033	16.57132	15.12707	0.00378936756046251	1.2772683183309	up	--	--	Cellular Component: nuclear chromatin (GO:0000790);; Molecular Function: chromatin binding (GO:0003682);; Biological Process: DNA-dependent DNA replication (GO:0006261);;	--	--	[S]	Function unknown	Mini-chromosome maintenance replisome factor	Mini-chromosome maintenance complex-binding protein OS=Arabidopsis thaliana OX=3702 GN=ETG1 PE=1 SV=1	S	Function unknown	mini-chromosome maintenance complex-binding protein [Vitis riparia]
Vad18G008210	2371	1570	1972	3915	3206	3801	43.914925	30.415848	38.552654	73.658768	65.678978	73.122963	2.70934743248616e-05	1.01964135552923	up	--	--	Cellular Component: plasma membrane (GO:0005886);; Molecular Function: kinase inhibitor activity (GO:0019210);;	K14499|5.4e-157|vvi:100243702|K14499 BRI1 kinase inhibitor 1 | (RefSeq) BRI1 kinase inhibitor 1	Plant hormone signal transduction (ko04075)	--	--	--	BRI1 kinase inhibitor 1 OS=Arabidopsis thaliana OX=3702 GN=BKI1 PE=1 SV=1	S	Function unknown	PREDICTED: BRI1 kinase inhibitor 1 [Vitis vinifera]
Vad17G008550	50	51	56	21	12	9	1.13646	1.219591	1.344664	0.480966	0.292911	0.212729	0.00457498017815069	-1.78756840882146	down	--	--	Cellular Component: extracellular region (GO:0005576);; Cellular Component: cell wall (GO:0005618);; Biological Process: plant-type cell wall organization (GO:0009664);; Cellular Component: membrane (GO:0016020);;	K20628|1.0e-123|jcu:105640551|K20628 expansin | (RefSeq) expansin-A1	--	--	--	Expansin C-terminal domain	Expansin-A10 OS=Arabidopsis thaliana OX=3702 GN=EXPA10 PE=2 SV=1	S	Function unknown	PREDICTED: expansin-A10 [Vitis vinifera]
Vad13G000340	1148	1249	1583	2540	2389	2576	14.410537	16.411617	20.985481	32.406933	33.178268	33.599354	0.000103263255493771	1.03864880520615	up	[QV]	Secondary metabolites biosynthesis, transport and catabolism;; Defense mechanisms	Molecular Function: monooxygenase activity (GO:0004497);; Molecular Function: iron ion binding (GO:0005506);; Cellular Component: integral component of membrane (GO:0016021);; Molecular Function: oxidoreductase activity, acting on paired donors, with incorporation or reduction of molecular oxygen (GO:0016705);; Molecular Function: heme binding (GO:0020037);;	K09588|1.1e-278|vvi:100258692|K09588 cytochrome P450 family 90 subfamily A polypeptide 1 [EC:1.14.-.-] | (RefSeq) cytochrome P450 90A1	Brassinosteroid biosynthesis (ko00905)	[QI]	Secondary metabolites biosynthesis, transport and catabolism;; Lipid transport and metabolism	Cytochrome P450	Cytochrome P450 90A1 OS=Arabidopsis thaliana OX=3702 GN=CYP90A1 PE=1 SV=1	Q	Secondary metabolites biosynthesis, transport and catabolism	cytochrome P450 90A1 [Vitis riparia]
Vad16G002240	69	79	44	171	103	120	1.734138	2.057143	1.144468	4.351586	2.835541	3.112848	0.00832341810871614	1.16748929491639	up	[R]	General function prediction only	Molecular Function: cysteine-type endopeptidase activity (GO:0004197);;	K22684|4.8e-192|vvi:100254560|K22684 metacaspase-1 [EC:3.4.22.-] | (RefSeq) metacaspase-1-like	--	[DO]	Cell cycle control, cell division, chromosome partitioning;; Posttranslational modification, protein turnover, chaperones	Caspase domain	Metacaspase-1 OS=Arabidopsis thaliana OX=3702 GN=AMC1 PE=1 SV=1	--	--	Metacaspase-1 [Vitis vinifera]
Vad11G010410	522	650	468	239	119	198	6.790322	8.837103	6.425809	3.150311	1.698583	2.667465	3.16009252690851e-05	-1.43851686560886	down	[HI]	Coenzyme transport and metabolism;; Lipid transport and metabolism	Molecular Function: 1-deoxy-D-xylulose-5-phosphate synthase activity (GO:0008661);; Biological Process: terpenoid biosynthetic process (GO:0016114);; Molecular Function: transferase activity, transferring aldehyde or ketonic groups (GO:0016744);;	K01662|0.0e+00|vvi:100247834|K01662 1-deoxy-D-xylulose-5-phosphate synthase [EC:2.2.1.7] | (RefSeq) probable 1-deoxy-D-xylulose-5-phosphate synthase 2, chloroplastic	Thiamine metabolism (ko00730);; Terpenoid backbone biosynthesis (ko00900)	[G]	Carbohydrate transport and metabolism	1-deoxy-D-xylulose-5-phosphate synthase	Probable 1-deoxy-D-xylulose-5-phosphate synthase 2, chloroplastic OS=Oryza sativa subsp. japonica OX=39947 GN=Os07g0190000 PE=2 SV=1	G	Carbohydrate transport and metabolism	probable 1-deoxy-D-xylulose-5-phosphate synthase 2, chloroplastic isoform X1 [Vitis riparia]
Vad13G007280	163	302	162	442	499	493	3.355386	6.4871	3.519765	9.236519	11.352983	10.52494	0.000573501487169235	1.3342561329625	up	--	--	Cellular Component: integral component of membrane (GO:0016021);;	K01193|6.1e-08|ats:109747879|K01193 beta-fructofuranosidase [EC:3.2.1.26] | (RefSeq) LOC109747879; beta-fructofuranosidase, insoluble isoenzyme 3-like	Galactose metabolism (ko00052);; Starch and sucrose metabolism (ko00500)	--	--	Plant protein of unknown function	Putative UPF0481 protein At3g02645 OS=Arabidopsis thaliana OX=3702 GN=At3g02645 PE=3 SV=1	S	Function unknown	putative UPF0481 protein [Vitis vinifera]
Vad19G003690	45	31	25	123	157	121	0.712529	0.512935	0.418548	2.009654	2.797727	2.030291	1.56437061711752e-07	2.14163868611892	up	--	--	Molecular Function: magnesium ion binding (GO:0000287);; Molecular Function: terpene synthase activity (GO:0010333);;	K15803|8.5e-299|vvi:100257265|K15803 (-)-germacrene D synthase [EC:4.2.3.75] | (RefSeq) (E)-beta-caryophyllene synthase	Sesquiterpenoid and triterpenoid biosynthesis (ko00909)	--	--	Terpene synthase family, metal binding domain	(-)-germacrene D synthase OS=Vitis vinifera OX=29760 GN=VIT_19s0014g04930 PE=1 SV=1	S	Function unknown	(-)-germacrene D synthase-like [Vitis riparia]
Vad02G007830	731	752	848	136	120	208	7.898325	8.439448	9.678048	1.493966	1.415574	2.312892	4.23543816226739e-12	-2.19676675863172	down	--	--	Molecular Function: DNA binding (GO:0003677);; Cellular Component: nucleus (GO:0005634);; Biological Process: regulation of transcription, DNA-templated (GO:0006355);;	K00521|2.4e-41|cmos:111447866|K00521 ferric-chelate reductase [EC:1.16.1.7] | (RefSeq) ferric reduction oxidase 7, chloroplastic-like	--	--	--	No apical meristem (NAM) protein	NAC domain-containing protein 71 OS=Arabidopsis thaliana OX=3702 GN=NAC071 PE=2 SV=1	K	Transcription	NAC domain-containing protein 71 [Vitis vinifera]
Vad13G003690	14893	20120	17963	25830	45796	34362	253.81025	357.570905	322.006279	436.919831	832.271915	593.39541	0.00204874535520986	1.14625426193839	up	[G]	Carbohydrate transport and metabolism	Molecular Function: ATP binding (GO:0005524);; Cellular Component: chloroplast stroma (GO:0009570);; Cellular Component: thylakoid (GO:0009579);; Molecular Function: ribulose-1,5-bisphosphate carboxylase/oxygenase activator activity (GO:0046863);;	--	--	[O]	Posttranslational modification, protein turnover, chaperones	ATPase family associated with various cellular activities (AAA)	Ribulose bisphosphate carboxylase/oxygenase activase 2, chloroplastic OS=Larrea tridentata OX=66636 GN=RCA2 PE=2 SV=1	O	Posttranslational modification, protein turnover, chaperones	PREDICTED: ribulose bisphosphate carboxylase/oxygenase activase, chloroplastic [Vitis vinifera]
Vad04G011620	176	222	318	728	847	1768	4.765294	6.303894	9.097779	20.058531	25.420113	49.83987	1.86228255548273e-06	2.352810018955	up	[Q]	Secondary metabolites biosynthesis, transport and catabolism	--	--	--	--	--	Glyoxalase/Bleomycin resistance protein/Dioxygenase superfamily	--	S	Function unknown	hypothetical protein CK203_006084 [Vitis vinifera]
Vad18G008140	2016	2693	4328	4277	6201	7493	196.973495	275.31778	446.530243	424.53363	670.111877	760.505615	0.0295719275293312	1.11652611294528	up	--	--	Molecular Function: calcium ion binding (GO:0005509);;	--	--	--	--	EF-hand domain	--	S	Function unknown	hypothetical protein CK203_024698 [Vitis vinifera]
Vad12G004980	731	477	748	1168	1898	1535	9.458928	6.464118	10.268137	15.608068	27.155567	20.578226	0.000220338670661214	1.37976750646434	up	--	--	Cellular Component: cytoplasm (GO:0005737);; Molecular Function: acid-amino acid ligase activity (GO:0016881);;	K14487|1.5e-239|vvi:100248306|K14487 auxin responsive GH3 gene family | (RefSeq) jasmonic acid-amido synthetase JAR1	Plant hormone signal transduction (ko04075)	--	--	GH3 auxin-responsive promoter	Indole-3-acetic acid-amido synthetase GH3.10 OS=Arabidopsis thaliana OX=3702 GN=GH3.10 PE=2 SV=1	S	Function unknown	indole-3-acetic acid-amido synthetase GH3.10 [Vitis riparia]
Vad05G004610	122	259	288	337	504	756	3.165897	7.023717	7.889962	8.870144	14.441951	20.363789	0.0202410710603474	1.38508454222197	up	[GER]	Carbohydrate transport and metabolism;; Amino acid transport and metabolism;; General function prediction only	Cellular Component: integral component of membrane (GO:0016021);; Molecular Function: transmembrane transporter activity (GO:0022857);;	K17500|1.3e-61|nto:104085001|K17500 integrin-linked kinase-associated serine/threonine phosphatase 2C [EC:3.1.3.16] | (RefSeq) WAT1-related protein At3g18200 isoform X1	--	--	--	EamA-like transporter family	WAT1-related protein At5g07050 OS=Arabidopsis thaliana OX=3702 GN=At5g07050 PE=2 SV=1	S	Function unknown	PREDICTED: WAT1-related protein At5g07050 [Vitis vinifera]
Vitis_adenoclada_newGene_2276	271	110	113	64	62	36	3.844699	1.682861	1.630939	0.834844	0.905821	0.488835	0.0151874204210301	-1.45473581859339	down	--	--	--	--	--	--	--	--	--	T	Signal transduction mechanisms	PREDICTED: putative disease resistance protein RGA4 isoform X1 [Vitis vinifera]
Vad17G005660	13	8	6	63	51	102	0.360103	0.230354	0.169538	1.878793	1.638594	3.105259	6.14551202371365e-07	3.15022227500343	up	[O]	Posttranslational modification, protein turnover, chaperones	Molecular Function: glutathione transferase activity (GO:0004364);; Cellular Component: cytoplasm (GO:0005737);; Biological Process: glutathione metabolic process (GO:0006749);;	K00799|6.0e-129|vvi:100243397|K00799 glutathione S-transferase [EC:2.5.1.18] | (RefSeq) glutathione S-transferase U9-like	Glutathione metabolism (ko00480)	[O]	Posttranslational modification, protein turnover, chaperones	Glutathione S-transferase, N-terminal domain	Glutathione S-transferase U9 OS=Arabidopsis thaliana OX=3702 GN=GSTU9 PE=2 SV=1	O	Posttranslational modification, protein turnover, chaperones	PREDICTED: glutathione S-transferase U9-like isoform X2 [Vitis vinifera]
Vad19G003490	138	118	110	378	332	297	1.481665	1.303113	1.221214	4.081781	3.931379	3.297411	1.10889577928121e-11	1.59485266549577	up	--		Molecular Function: protein serine/threonine kinase activity (GO:0004674);; Molecular Function: ATP binding (GO:0005524);; Cellular Component: plasma membrane (GO:0005886);; Biological Process: protein phosphorylation (GO:0006468);; Cellular Component: integral component of membrane (GO:0016021);; Biological Process: recognition of pollen (GO:0048544);;	K24104|2.7e-57|thj:104799061|K24104 GPN-loop GTPase | (RefSeq) LOW QUALITY PROTEIN: uncharacterized protein LOC104799061	--	--	--	D-mannose binding lectin	G-type lectin S-receptor-like serine/threonine-protein kinase At4g27290 OS=Arabidopsis thaliana OX=3702 GN=At4g27290 PE=3 SV=4	T	Signal transduction mechanisms	uncharacterized protein LOC117909146 [Vitis riparia]
Vad14G003980	44	54	36	145	43	128	0.659962	0.846022	0.576609	2.241863	0.710075	2.024815	0.0474928280494764	1.35488561604036	up	[E]	Amino acid transport and metabolism	Molecular Function: 3-dehydroquinate dehydratase activity (GO:0003855);; Molecular Function: shikimate 3-dehydrogenase (NADP+) activity (GO:0004764);; Biological Process: chorismate biosynthetic process (GO:0009423);; Biological Process: shikimate metabolic process (GO:0019632);;	K13832|1.3e-299|vvi:100243536|K13832 3-dehydroquinate dehydratase / shikimate dehydrogenase [EC:4.2.1.10 1.1.1.25] | (RefSeq) SDH4; bifunctional 3-dehydroquinate dehydratase/shikimate dehydrogenase, chloroplastic	Phenylalanine, tyrosine and tryptophan biosynthesis (ko00400);; Biosynthesis of amino acids (ko01230)	[E]	Amino acid transport and metabolism	Type I 3-dehydroquinase	Bifunctional 3-dehydroquinate dehydratase/shikimate dehydrogenase, chloroplastic OS=Arabidopsis thaliana OX=3702 GN=EMB3004 PE=1 SV=1	E	Amino acid transport and metabolism	unnamed protein product, partial [Vitis vinifera]
Vad07G017010	461	723	927	1206	1409	1853	24.44046	40.119648	51.975933	65.031723	82.754089	102.203835	0.00715236020323799	1.20510696433104	up	--	--	Cellular Component: integral component of membrane (GO:0016021);; Molecular Function: ligase activity (GO:0016874);;	K16282|1.5e-86|vvi:104879925|K16282 E3 ubiquitin-protein ligase RHA2 [EC:2.3.2.27] | (RefSeq) probable E3 ubiquitin-protein ligase XERICO	--	[O]	Posttranslational modification, protein turnover, chaperones	Ring finger domain	E3 ubiquitin-protein ligase RHA2A OS=Arabidopsis thaliana OX=3702 GN=RHA2A PE=1 SV=1	O	Posttranslational modification, protein turnover, chaperones	PREDICTED: probable E3 ubiquitin-protein ligase XERICO [Vitis vinifera]
Vad04G014670	8	14	14	38	40	41	0.134727	0.246157	0.241198	0.648766	0.735004	0.701147	0.00525163670999075	1.85317290466479	up	--	--	Molecular Function: ubiquitin-protein transferase activity (GO:0004842);;	K09561|2.9e-06|vcn:VOLCADRAFT_67840|K09561 STIP1 homology and U-box containing protein 1 [EC:2.3.2.27] | (RefSeq) hypothetical protein	Ubiquitin mediated proteolysis (ko04120);; Protein processing in endoplasmic reticulum (ko04141)	--	--	U-box domain	U-box domain-containing protein 26 OS=Arabidopsis thaliana OX=3702 GN=PUB26 PE=2 SV=1	H	Coenzyme transport and metabolism	U-box domain-containing protein 26-like [Vitis riparia]
Vad04G013490	511	333	656	239	125	222	7.137117	4.871963	9.683863	3.387497	1.933279	3.213202	0.00803293577976901	-1.24553409630971	down	[G]	Carbohydrate transport and metabolism	Molecular Function: zinc ion binding (GO:0008270);; Molecular Function: oxidoreductase activity, acting on the CH-OH group of donors, NAD or NADP as acceptor (GO:0016616);;	K00083|1.2e-208|vvi:100245522|K00083 cinnamyl-alcohol dehydrogenase [EC:1.1.1.195] | (RefSeq) probable mannitol dehydrogenase	Phenylpropanoid biosynthesis (ko00940)	[Q]	Secondary metabolites biosynthesis, transport and catabolism	Alcohol dehydrogenase GroES-like domain	Probable mannitol dehydrogenase OS=Medicago sativa OX=3879 GN=CAD1 PE=1 SV=1	Q	Secondary metabolites biosynthesis, transport and catabolism	PREDICTED: probable mannitol dehydrogenase [Vitis vinifera]
Vad14G002790	292	225	144	3483	1995	2850	9.598735	7.738515	4.990431	116.414909	72.584221	97.413177	9.9210402493181e-36	3.793468099873	up	--	--	Cellular Component: cell wall (GO:0005618);; Molecular Function: manganese ion binding (GO:0030145);; Molecular Function: nutrient reservoir activity (GO:0045735);; Cellular Component: apoplast (GO:0048046);;	K00384|9.5e-15|vvi:109124153|K00384 thioredoxin reductase (NADPH) [EC:1.8.1.9] | (RefSeq) thioredoxin reductase 1-like	Selenocompound metabolism (ko00450)	--	--	Cupin	Germin-like protein subfamily 1 member 14 OS=Arabidopsis thaliana OX=3702 GN=At5g39110 PE=3 SV=1	S	Function unknown	Germin-like protein subfamily 1 member 14 [Vitis vinifera]
Vad01G013850	700	777	896	1442	1830	1931	103.113335	119.729378	139.289688	215.763321	298.088806	295.368561	1.57893722883095e-05	1.26808546293312	up	--	--	Molecular Function: RNA polymerase II regulatory region sequence-specific DNA binding (GO:0000977);; Molecular Function: transcription factor activity, sequence-specific DNA binding (GO:0003700);; Cellular Component: nucleus (GO:0005634);; Biological Process: positive regulation of transcription from RNA polymerase II promoter (GO:0045944);; Molecular Function: protein dimerization activity (GO:0…	K09264|4.5e-26|vvi:100267653|K09264 MADS-box transcription factor, plant | (RefSeq) FLC; flowering locus C	--	[K]	Transcription	SRF-type transcription factor (DNA-binding and dimerisation domain)	Agamous-like MADS-box protein AGL11 OS=Arabidopsis thaliana OX=3702 GN=AGL11 PE=1 SV=1	K	Transcription	hypothetical protein VITISV_031401 [Vitis vinifera]
Vad14G009770	172	160	102	454	172	256	3.699108	3.600307	2.306238	9.928092	4.079953	5.715414	0.0243015871568842	1.14266267266178	up	[IQR]	Lipid transport and metabolism;; Secondary metabolites biosynthesis, transport and catabolism;; General function prediction only	--	K13237|2.5e-14|ghi:107928399|K13237 2,4-dienoyl-CoA reductase [(3E)-enoyl-CoA-producing], peroxisomal [EC:1.3.1.124] | (RefSeq) peroxisomal 2,4-dienoyl-CoA reductase-like	Peroxisome (ko04146)	[R]	General function prediction only	Enoyl-(Acyl carrier protein) reductase	--	Q	Secondary metabolites biosynthesis, transport and catabolism	levodione reductase [Vitis riparia]
Vad17G000540	46	26	11	125	36	122	2.96271	1.712543	0.707224	8.225552	2.518548	8.210531	0.023067722071609	1.91524138817323	up	--	--	--	--	--	--	--	--	--	--	--	unnamed protein product, partial [Vitis vinifera]
Vad01G006720	759	976	1447	2685	4472	5258	12.510727	16.839611	25.211382	44.992435	81.612404	90.117271	1.72045025125972e-06	2.09596483336584	up	[QV]	Secondary metabolites biosynthesis, transport and catabolism;; Defense mechanisms	Molecular Function: monooxygenase activity (GO:0004497);; Molecular Function: iron ion binding (GO:0005506);; Cellular Component: integral component of membrane (GO:0016021);; Molecular Function: oxidoreductase activity, acting on paired donors, with incorporation or reduction of molecular oxygen (GO:0016705);; Molecular Function: heme binding (GO:0020037);;	K01773|2.8e-179|pop:7480951|K01773 aldoxime dehydratase [EC:4.99.1.-] | (RefSeq) cytochrome P450 71B36	--	[Q]	Secondary metabolites biosynthesis, transport and catabolism	Cytochrome P450	Cytochrome P450 71B35 OS=Arabidopsis thaliana OX=3702 GN=CYP71B35 PE=2 SV=1	Q	Secondary metabolites biosynthesis, transport and catabolism	Cytochrome P450 71B35 [Vitis vinifera]
Vad09G004770	47	66	41	522	151	292	0.295041	0.434169	0.27156	3.350069	1.053847	1.916002	7.85924407848522e-08	2.75267073820143	up	[V]	Defense mechanisms	Molecular Function: ATP binding (GO:0005524);; Cellular Component: plasma membrane (GO:0005886);; Cellular Component: integral component of membrane (GO:0016021);; Molecular Function: ATPase activity (GO:0016887);; Molecular Function: ATPase activity, coupled to transmembrane movement of substances (GO:0042626);; Biological Process: transmembrane transport (GO:0055085);;	K08712|4.9e-144|gsl:Gasu_29800|K08712 ATP-binding cassette, subfamily G (WHITE), member 2, SNQ2 | (RefSeq) ABC transporter, ATP-binding protein	ABC transporters (ko02010)	[Q]	Secondary metabolites biosynthesis, transport and catabolism	ABC-2 type transporter	Pleiotropic drug resistance protein 1 OS=Nicotiana tabacum OX=4097 GN=PDR1 PE=2 SV=1	Q	Secondary metabolites biosynthesis, transport and catabolism	PREDICTED: pleiotropic drug resistance protein 1 [Vitis vinifera]
Vad08G002050	1085	953	1067	1499	2675	2360	10.62526	9.766245	11.039671	14.915724	28.989843	24.02249	0.000578976139669036	1.22446306191762	up	[T]	Signal transduction mechanisms	Molecular Function: ATP binding (GO:0005524);; Cellular Component: plasma membrane (GO:0005886);; Cellular Component: integral component of membrane (GO:0016021);; Molecular Function: ATPase activity (GO:0016887);; Molecular Function: ATPase activity, coupled to transmembrane movement of substances (GO:0042626);; Biological Process: transmembrane transport (GO:0055085);;	K05681|6.8e-164|nto:104101789|K05681 ATP-binding cassette, subfamily G (WHITE), member 2 | (RefSeq) ABC transporter G family member 9-like	ABC transporters (ko02010)	[Q]	Secondary metabolites biosynthesis, transport and catabolism	ABC-2 type transporter	ABC transporter G family member 22 OS=Arabidopsis thaliana OX=3702 GN=ABCG22 PE=1 SV=1	Q	Secondary metabolites biosynthesis, transport and catabolism	ABC transporter G family member 22 isoform X3 [Vitis riparia]
Vad05G003390	392	290	134	138	54	68	3.164995	2.447259	1.138708	1.129524	0.481999	0.562524	0.0121416191393199	-1.51731447134798	down	[P]	Inorganic ion transport and metabolism	Molecular Function: calcium-transporting ATPase activity (GO:0005388);; Molecular Function: ATP binding (GO:0005524);; Cellular Component: integral component of membrane (GO:0016021);;	K01537|0.0e+00|vvi:100254571|K01537 P-type Ca2+ transporter type 2C [EC:7.2.2.10] | (RefSeq) putative calcium-transporting ATPase 13, plasma membrane-type	--	[P]	Inorganic ion transport and metabolism	Cation transporting ATPase, C-terminus	Putative calcium-transporting ATPase 13, plasma membrane-type OS=Arabidopsis thaliana OX=3702 GN=ACA13 PE=3 SV=1	P	Inorganic ion transport and metabolism	PREDICTED: putative calcium-transporting ATPase 13, plasma membrane-type [Vitis vinifera]
Vad15G005920	4710	2410	2446	1136	730	851	207.491577	111.068184	113.76844	50.821087	35.563007	38.946346	1.09066445684558e-06	-1.67566529581878	down	--	--	--	K03110|2.9e-19|cmax:111479767|K03110 fused signal recognition particle receptor | (RefSeq) cell division protein FtsY homolog, chloroplastic-like isoform X1	Protein export (ko03060)	--	--	C2 domain	BON1-associated protein 2 OS=Arabidopsis thaliana OX=3702 GN=BAP2 PE=1 SV=1	S	Function unknown	PREDICTED: BON1-associated protein 2 [Vitis vinifera]
Vad19G009100	126	164	114	43	73	54	1.127801	1.533548	1.073628	0.38539	0.719717	0.499999	0.0237755258618722	-1.09943970714389	down	--	--	Molecular Function: ADP binding (GO:0043531);;	K13459|2.3e-180|vvi:100254678|K13459 disease resistance protein RPS2 | (RefSeq) probable disease resistance protein At1g12280	Plant-pathogen interaction (ko04626)	[T]	Signal transduction mechanisms	Leucine rich repeat	Disease resistance protein RPS5 OS=Arabidopsis thaliana OX=3702 GN=RPS5 PE=1 SV=2	S	Function unknown	CC-NBS [Vitis quinquangularis]
Vad18G015350	2432	6066	2396	586	1167	569	134.587021	351.296936	139.999939	32.943405	71.436623	32.673714	0.00015036088514194	-2.07469734591176	down	--	--	Molecular Function: DNA binding (GO:0003677);; Molecular Function: transcription factor activity, sequence-specific DNA binding (GO:0003700);; Cellular Component: nucleus (GO:0005634);;	K09286|7.4e-84|vvi:100263585|K09286 EREBP-like factor | (RefSeq) ethylene-responsive transcription factor ERF023-like	--	--	--	AP2 domain	Ethylene-responsive transcription factor ERF023 OS=Arabidopsis thaliana OX=3702 GN=ERF023 PE=2 SV=1	K	Transcription	PREDICTED: ethylene-responsive transcription factor ERF023-like [Vitis vinifera]
Vad06G004290	71	58	37	7	9	8	2.492935	2.119985	1.380358	0.217784	0.314752	0.286998	4.10746760696087e-05	-2.63705524849596	down	[IQR]	Lipid transport and metabolism;; Secondary metabolites biosynthesis, transport and catabolism;; General function prediction only	Cellular Component: integral component of membrane (GO:0016021);; Molecular Function: oxidoreductase activity (GO:0016491);;	K08081|1.3e-148|vvi:100262098|K08081 tropinone reductase I [EC:1.1.1.206] | (RefSeq) tropinone reductase homolog At5g06060	Tropane, piperidine and pyridine alkaloid biosynthesis (ko00960)	[R]	General function prediction only	Enoyl-(Acyl carrier protein) reductase	Tropinone reductase homolog At2g29260, chloroplastic OS=Arabidopsis thaliana OX=3702 GN=At2g29260 PE=2 SV=1	Q	Secondary metabolites biosynthesis, transport and catabolism	PREDICTED: tropinone reductase homolog At5g06060 [Vitis vinifera]
Vad14G013500	196	276	251	112	100	117	3.178235	4.761171	4.297978	1.833153	1.85254	1.962254	0.00352080334612062	-1.00891025215664	down	[R]	General function prediction only	Cellular Component: mitochondrion (GO:0005739);; Biological Process: mitochondrial respiratory chain complex I assembly (GO:0032981);; Molecular Function: protein-arginine omega-N symmetric methyltransferase activity (GO:0035243);;	K18164|3.5e-272|vvi:100266373|K18164 NADH dehydrogenase [ubiquinone] 1 alpha subcomplex assembly factor 7 | (RefSeq) protein arginine methyltransferase NDUFAF7 homolog, mitochondrial	--	[S]	Function unknown	Putative S-adenosyl-L-methionine-dependent methyltransferase	--	C	Energy production and conversion	PREDICTED: protein arginine methyltransferase NDUFAF7, mitochondrial isoform X1 [Vitis vinifera]
Vad10G011670	5	20	13	85	41	56	0.07141	0.319311	0.21407	1.364747	0.705907	0.910878	0.00157066272801815	2.36321307796416	up	[QV]	Secondary metabolites biosynthesis, transport and catabolism;; Defense mechanisms	Molecular Function: iron ion binding (GO:0005506);; Cellular Component: membrane (GO:0016020);; Molecular Function: oxidoreductase activity, acting on paired donors, with incorporation or reduction of molecular oxygen, NAD(P)H as one donor, and incorporation of one atom of oxygen (GO:0016709);; Molecular Function: heme binding (GO:0020037);;	K23806|1.9e-180|vvi:100263449|K23806 alpha-guaiene 2-oxidase | (RefSeq) CYP71BE5; premnaspirodiene oxygenase-like	--	[Q]	Secondary metabolites biosynthesis, transport and catabolism	Cytochrome P450	Cytochrome P450 71D10 OS=Glycine max OX=3847 GN=CYP71D10 PE=2 SV=1	Q	Secondary metabolites biosynthesis, transport and catabolism	cytochrome P450 71D10-like [Vitis riparia]
Vad06G000180	262	312	172	71	103	49	4.892964	6.101429	3.383796	1.34285	2.127556	0.935392	0.000689584266070416	-1.59048650507411	down	[T]	Signal transduction mechanisms	Molecular Function: magnesium ion binding (GO:0000287);; Molecular Function: pyruvate kinase activity (GO:0004743);; Molecular Function: kinase activity (GO:0016301);; Molecular Function: potassium ion binding (GO:0030955);;	K00873|3.7e-285|vvi:100255318|K00873 pyruvate kinase [EC:2.7.1.40] | (RefSeq) pyruvate kinase, cytosolic isozyme	Glycolysis / Gluconeogenesis (ko00010);; Purine metabolism (ko00230);; Pyruvate metabolism (ko00620);; Carbon metabolism (ko01200);; Biosynthesis of amino acids (ko01230)	[G]	Carbohydrate transport and metabolism	Pyruvate kinase, barrel domain	Pyruvate kinase, cytosolic isozyme OS=Nicotiana tabacum OX=4097 PE=2 SV=1	G	Carbohydrate transport and metabolism	PREDICTED: pyruvate kinase, cytosolic isozyme [Vitis vinifera]
Vad13G006940	37	32	23	85	64	48	0.592007	0.52622	0.38516	1.380554	1.133518	0.795659	0.0233730356960509	1.23173380025561	up	[E]	Amino acid transport and metabolism	Cellular Component: integral component of membrane (GO:0016021);; Molecular Function: transmembrane transporter activity (GO:0022857);;	K03294|1.3e-132|sot:102601781|K03294 basic amino acid/polyamine antiporter, APA family | (RefSeq) cationic amino acid transporter 1-like	--	[E]	Amino acid transport and metabolism	Amino acid permease	Cationic amino acid transporter 6, chloroplastic OS=Arabidopsis thaliana OX=3702 GN=CAT6 PE=2 SV=1	E	Amino acid transport and metabolism	PREDICTED: cationic amino acid transporter 6, chloroplastic [Vitis vinifera]
Vad19G011410	6978	7179	6285	2104	2579	1430	114.296988	122.750358	108.486058	35.002241	46.566004	24.306784	5.05108076147037e-08	-1.60202805566251	down	[QV]	Secondary metabolites biosynthesis, transport and catabolism;; Defense mechanisms	Molecular Function: monooxygenase activity (GO:0004497);; Molecular Function: iron ion binding (GO:0005506);; Cellular Component: integral component of membrane (GO:0016021);; Molecular Function: oxidoreductase activity, acting on paired donors, with incorporation or reduction of molecular oxygen (GO:0016705);; Molecular Function: heme binding (GO:0020037);;	K07426|8.4e-171|cpep:111792333|K07426 cytochrome P450 family 4 subfamily B polypeptide 1 [EC:1.14.14.1] | (RefSeq) cytochrome P450 CYP72A219-like	--	[QI]	Secondary metabolites biosynthesis, transport and catabolism;; Lipid transport and metabolism	Cytochrome P450	Cytochrome P450 CYP72A219 OS=Panax ginseng OX=4054 PE=2 SV=1	Q	Secondary metabolites biosynthesis, transport and catabolism	cytochrome P450 CYP72A219-like [Vitis riparia]
Vad17G002120	15341	15558	12945	11336	3918	4811	1562.749756	1658.199585	1392.500488	1173.022705	441.427673	509.051453	0.0366771723170165	-1.02468412374528	down	--	--	Molecular Function: calcium ion binding (GO:0005509);;	K13448|4.2e-25|vvi:100264572|K13448 calcium-binding protein CML | (RefSeq) calcium-binding allergen Ole e 8-like	Plant-pathogen interaction (ko04626)	[T]	Signal transduction mechanisms	EF hand	Calcium-binding allergen Ole e 8 OS=Olea europaea OX=4146 PE=1 SV=1	--	--	unnamed protein product, partial [Vitis vinifera]
Vitis_adenoclada_newGene_526	30	29	39	61	148	88	0.416465	0.418244	0.58234	0.868313	2.301778	1.278972	0.00443419193342347	1.74901585702425	up	--	--	--	--	--	--	--	--	--	--	--	hypothetical protein VITISV_042278 [Vitis vinifera]
Vad12G012590	7	3	5	93	57	64	0.151779	0.059356	0.106714	2.12422	1.409366	1.50684	3.19816056074177e-10	3.96007452927649	up	[E]	Amino acid transport and metabolism	Cellular Component: plastid (GO:0009536);; Biological Process: systemic acquired resistance, salicylic acid mediated signaling pathway (GO:0009862);; Biological Process: leaf senescence (GO:0010150);; Molecular Function: pyridoxal phosphate binding (GO:0030170);; Biological Process: defense response to bacterium (GO:0042742);;	K10206|3.9e-235|vvi:100253830|K10206 LL-diaminopimelate aminotransferase [EC:2.6.1.83] | (RefSeq) aminotransferase ALD1	Lysine biosynthesis (ko00300);; Biosynthesis of amino acids (ko01230)	[E]	Amino acid transport and metabolism	Aminotransferase class I and II	Aminotransferase ALD1, chloroplastic OS=Arabidopsis thaliana OX=3702 GN=ALD1 PE=1 SV=2	E	Amino acid transport and metabolism	PREDICTED: aminotransferase ALD1 [Vitis vinifera]
Vad18G010040	197	93	106	425	239	250	4.138314	2.033075	2.341007	9.06685	5.54002	5.437664	0.00342624585280183	1.33872766080203	up	[M]	Cell wall/membrane/envelope biogenesis	Biological Process: anthocyanin-containing compound biosynthetic process (GO:0009718);; Molecular Function: oxidoreductase activity (GO:0016491);; Molecular Function: oxidoreductase activity, acting on the CH-OH group of donors, NAD or NADP as acceptor (GO:0016616);; Molecular Function: dihydrokaempferol 4-reductase activity (GO:0045552);;	K13082|1.1e-195|vvi:100267635|K13082 bifunctional dihydroflavonol 4-reductase/flavanone 4-reductase [EC:1.1.1.219 1.1.1.234] | (RefSeq) dihydroflavonol 4-reductase-like	Flavonoid biosynthesis (ko00941)	[V]	Defense mechanisms	NAD dependent epimerase/dehydratase family	Dihydroflavonol 4-reductase OS=Vitis vinifera OX=29760 GN=DFR PE=1 SV=1	V	Defense mechanisms	dihydroflavonol 4-reductase-like [Vitis riparia]
Vad10G004100	1950	2731	414	794	450	191	32.303391	47.336189	7.232032	13.356849	8.238272	3.271537	0.0474413007891437	-1.69377975106941	down	--	--	Molecular Function: magnesium ion binding (GO:0000287);; Molecular Function: terpene synthase activity (GO:0010333);; Molecular Function: S-linalool synthase activity (GO:0034007);;	K14175|0.0e+00|vvi:100266449|K14175 (3S,6E)-nerolidol synthase [EC:4.2.3.48] | (RefSeq) LinNer; (3S,6E)-nerolidol synthase 1	Sesquiterpenoid and triterpenoid biosynthesis (ko00909)	--	--	Terpene synthase family, metal binding domain	(3S,6E)-nerolidol synthase 1, chloroplastic OS=Fragaria vesca OX=57918 PE=1 SV=1	S	Function unknown	(3S)-linalool/(E)-nerolidol synthase [Vitis vinifera]
Vad06G011920	239	133	129	61	28	23	3.598606	2.08295	2.031613	0.925487	0.458377	0.353097	0.000165526866065083	-2.03621237236688	down	--	--	Molecular Function: transcription factor activity, sequence-specific DNA binding (GO:0003700);; Biological Process: transcription, DNA-templated (GO:0006351);; Molecular Function: sequence-specific DNA binding (GO:0043565);;	K14431|2.3e-271|vvi:100258619|K14431 transcription factor TGA | (RefSeq) transcription factor TGA2.2	Plant hormone signal transduction (ko04075)	--	--	Seed dormancy control	Transcription factor TGA9 OS=Arabidopsis thaliana OX=3702 GN=TGA9 PE=1 SV=1	K	Transcription	transcription factor TGA9 [Vitis riparia]
Vad03G003850	111	184	143	61	49	60	10.257966	17.831001	14.018594	5.713722	5.001692	5.755167	0.0037465901987264	-1.24003670025417	down	[F]	Nucleotide transport and metabolism	Molecular Function: dihydrofolate reductase activity (GO:0004146);; Molecular Function: thymidylate synthase activity (GO:0004799);; Biological Process: dTMP biosynthetic process (GO:0006231);; Biological Process: one-carbon metabolic process (GO:0006730);; Biological Process: methylation (GO:0032259);; Biological Process: tetrahydrofolate biosynthetic process (GO:0046654);;	K13998|2.1e-54|vvi:100267529|K13998 dihydrofolate reductase / thymidylate synthase [EC:1.5.1.3 2.1.1.45] | (RefSeq) bifunctional dihydrofolate reductase-thymidylate synthase	Pyrimidine metabolism (ko00240);; One carbon pool by folate (ko00670);; Folate biosynthesis (ko00790)	[F]	Nucleotide transport and metabolism	Thymidylate synthase	Bifunctional dihydrofolate reductase-thymidylate synthase 1 OS=Arabidopsis thaliana OX=3702 GN=THY-1 PE=1 SV=2	H	Coenzyme transport and metabolism	bifunctional dihydrofolate reductase-thymidylate synthase-like [Vitis riparia]
Vad08G000890	98	152	92	69	23	30	1.784491	2.906603	1.764711	1.277639	0.45669	0.566146	0.0330765905899094	-1.38148937108181	down	[V]	Defense mechanisms	Molecular Function: antiporter activity (GO:0015297);; Cellular Component: membrane (GO:0016020);; Cellular Component: integral component of membrane (GO:0016021);; Molecular Function: transmembrane transporter activity (GO:0022857);; Molecular Function: xenobiotic transporter activity (GO:0042910);;	K03327|5.2e-260|vvi:100241535|K03327 multidrug resistance protein, MATE family | (RefSeq) protein DETOXIFICATION 24	--	[R]	General function prediction only	MatE	Protein DETOXIFICATION 24 OS=Arabidopsis thaliana OX=3702 GN=DTX24 PE=2 SV=1	V	Defense mechanisms	PREDICTED: protein DETOXIFICATION 24 isoform X2 [Vitis vinifera]
Vad06G000640	48	36	23	581	61	106	0.678451	0.53038	0.336172	8.417834	0.961503	1.557641	0.00118650056845732	2.8895761334716	up	[S]	Function unknown	--	K12486|1.8e-13|han:110942573|K12486 stromal membrane-associated protein | (RefSeq) probable ADP-ribosylation factor GTPase-activating protein AGD5	Endocytosis (ko04144)	--	--	--	IQ domain-containing protein IQM2 OS=Arabidopsis thaliana OX=3702 GN=IQM2 PE=2 SV=1	S	Function unknown	IQ domain-containing protein IQM2 [Vitis vinifera]
Vad13G010540	20	20	13	33	45	42	0.479344	0.49541	0.317369	0.794986	1.215405	1.052724	0.0448428227083987	1.33013992996467	up	[R]	General function prediction only	Biological Process: defense response (GO:0006952);; Molecular Function: ADP binding (GO:0043531);;	K15078|4.3e-71|tcc:18614561|K15078 structure-specific endonuclease subunit SLX1 [EC:3.6.1.-] | (RefSeq) putative disease resistance protein RGA3	--	[T]	Signal transduction mechanisms	NB-ARC domain	Putative disease resistance protein RGA3 OS=Solanum bulbocastanum OX=147425 GN=RGA3 PE=2 SV=2	T	Signal transduction mechanisms	putative disease resistance RPP13-like protein 1 [Vitis riparia]
Vad02G003120	85	98	68	172	245	349	1.490651	1.799035	1.247994	3.067181	4.766795	6.391927	4.97323220855968e-05	1.76381415746008	up	[QV]	Secondary metabolites biosynthesis, transport and catabolism;; Defense mechanisms	Molecular Function: monooxygenase activity (GO:0004497);; Molecular Function: iron ion binding (GO:0005506);; Molecular Function: oxidoreductase activity, acting on paired donors, with incorporation or reduction of molecular oxygen (GO:0016705);; Molecular Function: heme binding (GO:0020037);;	K15398|8.0e-310|vvi:100247907|K15398 fatty acid omega-hydroxylase [EC:1.14.-.-] | (RefSeq) cytochrome P450 86A22	Cutin, suberine and wax biosynthesis (ko00073)	[QI]	Secondary metabolites biosynthesis, transport and catabolism;; Lipid transport and metabolism	Cytochrome P450	Cytochrome P450 86A22 OS=Petunia hybrida OX=4102 GN=CYP86A22 PE=1 SV=1	Q	Secondary metabolites biosynthesis, transport and catabolism	cytochrome P450 86A22 [Vitis riparia]
Vad14G008500	840	728	841	1337	1707	1821	8.787839	7.96137	9.287605	14.209867	19.753119	19.794231	2.29128076281392e-05	1.1562994069971	up	--	--	Molecular Function: transcription factor activity, sequence-specific DNA binding (GO:0003700);;	--	--	--	--	TCP family transcription factor	Transcription factor TCP13 OS=Arabidopsis thaliana OX=3702 GN=TCP13 PE=1 SV=1	K	Transcription	transcription factor TCP13 [Vitis riparia]
Vad14G001650	3	5	5	88	74	126	0.063485	0.140606	0.161669	2.814961	2.592482	4.148834	3.64529475735296e-13	4.60242457565248	up	--	--	--	--	--	--	--	Protein of unknown function, DUF538	--	S	Function unknown	PREDICTED: uncharacterized protein LOC100252793 [Vitis vinifera]
Vad19G009660	142	180	184	43	78	71	2.834082	3.820153	3.876524	0.865346	1.710765	1.46465	0.00880021541531808	-1.25563792158769	down	--	--	--	--	--	--	--	Transglycosylase SLT domain	--	S	Function unknown	uncharacterized protein LOC117909389 [Vitis riparia]
Vad11G009830	107	142	69	48	27	31	4.370927	6.095711	2.990057	1.986792	1.213795	1.299663	0.00625674551877885	-1.45473977836728	down	--	--	--	--	--	--	--	Cotton fibre expressed protein	--	S	Function unknown	hypothetical protein CK203_051969 [Vitis vinifera]
Vad12G005430	49	25	57	90	104	127	2.498933	1.295208	3.05416	4.626348	5.833645	6.692488	0.0104489479059305	1.42766809660072	up	--	--	Molecular Function: transcription regulatory region sequence-specific DNA binding (GO:0000976);; Molecular Function: transcription factor activity, sequence-specific DNA binding (GO:0003700);; Cellular Component: nucleus (GO:0005634);; Biological Process: cell differentiation (GO:0030154);; Molecular Function: sequence-specific DNA binding (GO:0043565);;	K09422|6.0e-11|mtr:MTR_5g009460|K09422 transcription factor MYB, plant | (RefSeq) myb transcription factor	--	--	--	Myb-like DNA-binding domain	Transcription factor CPC OS=Arabidopsis thaliana OX=3702 GN=CPC PE=1 SV=1	K	Transcription	unnamed protein product, partial [Vitis vinifera]
Vad06G000460	1193	617	876	2349	2309	2979	40.015862	21.65443	31.018238	80.069099	85.710114	103.839828	2.93440989824613e-07	1.65278279206002	up	--	--	--	--	--	--	--	--	--	--	--	unnamed protein product, partial [Vitis vinifera]
Vad18G010030	1289	1082	864	4345	1347	3527	21.034138	18.463772	14.882174	72.037842	24.307913	59.795944	0.000452329038487397	1.63112358542483	up	[M]	Cell wall/membrane/envelope biogenesis	Biological Process: anthocyanin-containing compound biosynthetic process (GO:0009718);; Cellular Component: integral component of membrane (GO:0016021);; Molecular Function: oxidoreductase activity (GO:0016491);; Molecular Function: oxidoreductase activity, acting on the CH-OH group of donors, NAD or NADP as acceptor (GO:0016616);; Molecular Function: dihydrokaempferol 4-reductase activity (GO:00…	K13082|1.4e-196|vvi:100233141|K13082 bifunctional dihydroflavonol 4-reductase/flavanone 4-reductase [EC:1.1.1.219 1.1.1.234] | (RefSeq) DFR, FNR, dfr1; dihydroflavonol reductase	Flavonoid biosynthesis (ko00941)	[V]	Defense mechanisms	NAD dependent epimerase/dehydratase family	Dihydroflavonol 4-reductase OS=Vitis vinifera OX=29760 GN=DFR PE=1 SV=1	V	Defense mechanisms	unnamed protein product, partial [Vitis vinifera]
Vad01G002050	3210	2451	2909	6864	4280	5692	56.282887	44.962097	53.864628	122.282867	83.01075	103.68586	1.41072707315294e-05	1.09799527274989	up	[E]	Amino acid transport and metabolism	Molecular Function: glutamate-ammonia ligase activity (GO:0004356);; Molecular Function: ATP binding (GO:0005524);; Cellular Component: cytoplasm (GO:0005737);; Biological Process: glutamine biosynthetic process (GO:0006542);;	K01915|5.1e-212|vvi:100249247|K01915 glutamine synthetase [EC:6.3.1.2] | (RefSeq) GS; glutamine synthetase	Arginine biosynthesis (ko00220);; Alanine, aspartate and glutamate metabolism (ko00250);; Glyoxylate and dicarboxylate metabolism (ko00630);; Nitrogen metabolism (ko00910);; Biosynthesis of amino acids (ko01230)	[E]	Amino acid transport and metabolism	Glutamine synthetase, catalytic domain	Glutamine synthetase nodule isozyme OS=Vigna aconitifolia OX=3918 PE=2 SV=1	E	Amino acid transport and metabolism	PREDICTED: glutamine synthetase isoform X1 [Vitis vinifera]
Vad14G013780	307	351	258	66	156	120	3.447709	4.121679	3.052943	0.744737	1.937589	1.393677	0.0114427529055605	-1.26035608517586	down	[M]	Cell wall/membrane/envelope biogenesis	Molecular Function: protein kinase activity (GO:0004672);; Molecular Function: ATP binding (GO:0005524);; Cellular Component: plasma membrane (GO:0005886);; Biological Process: hormone-mediated signaling pathway (GO:0009755);; Cellular Component: integral component of membrane (GO:0016021);;	K13415|1.7e-109|han:110929858|K13415 protein brassinosteroid insensitive 1 [EC:2.7.10.1 2.7.11.1] | (RefSeq) systemin receptor SR160-like	Plant hormone signal transduction (ko04075)	--	--	Leucine rich repeat	MDIS1-interacting receptor like kinase 2 OS=Arabidopsis thaliana OX=3702 GN=MIK2 PE=1 SV=3	T	Signal transduction mechanisms	probable leucine-rich repeat receptor-like protein kinase At1g35710 isoform X3 [Vitis riparia]
Vad03G005150	153	125	36	15	17	0	2.887057	2.476196	0.720004	0.274617	0.341378	0	0.00697994628288781	-3.13636048802946	down	[QV]	Secondary metabolites biosynthesis, transport and catabolism;; Defense mechanisms	Molecular Function: iron ion binding (GO:0005506);; Cellular Component: membrane (GO:0016020);; Molecular Function: oxidoreductase activity, acting on paired donors, with incorporation or reduction of molecular oxygen, NAD(P)H as one donor, and incorporation of one atom of oxygen (GO:0016709);; Molecular Function: heme binding (GO:0020037);; Biological Process: defense response to other organism …	K23136|1.2e-166|qsu:112004233|K23136 fraxetin 5-hydroxylase [EC:1.14.14.164] | (RefSeq) cytochrome P450 82C4-like	--	[Q]	Secondary metabolites biosynthesis, transport and catabolism	Cytochrome P450	Xanthotoxin 5-hydroxylase CYP82C4 OS=Arabidopsis thaliana OX=3702 GN=CYP82C4 PE=1 SV=1	Q	Secondary metabolites biosynthesis, transport and catabolism	PREDICTED: cytochrome P450 82C4 [Vitis vinifera]
Vad12G006420	935	788	706	1510	1365	1555	15.283268	13.481406	12.221413	25.170823	24.603042	26.307179	9.48557287060034e-08	1.00722322896863	up	--	--	Molecular Function: nucleoside transmembrane transporter activity (GO:0005337);; Cellular Component: plasma membrane (GO:0005886);; Cellular Component: integral component of membrane (GO:0016021);;	K15014|4.5e-236|vvi:100261396|K15014 solute carrier family 29 (equilibrative nucleoside transporter), member 1/2/3 | (RefSeq) equilibrative nucleotide transporter 3	--	[F]	Nucleotide transport and metabolism	Nucleoside transporter	Equilibrative nucleotide transporter 3 OS=Arabidopsis thaliana OX=3702 GN=ENT3 PE=1 SV=1	F	Nucleotide transport and metabolism	PREDICTED: equilibrative nucleotide transporter 3 [Vitis vinifera]
Vad07G001870	61	52	87	27	14	28	1.621528	1.466102	2.477329	0.720291	0.410138	0.774475	0.0276436427730266	-1.42235947937651	down	--	--	--	K13161|3.2e-09|csv:101218373|K13161 heterogeneous nuclear ribonucleoprotein R | (RefSeq) heterogeneous nuclear ribonucleoprotein Q	--	--	--	Fantastic Four meristem regulator	Protein FANTASTIC FOUR 3 OS=Arabidopsis thaliana OX=3702 GN=FAF3 PE=2 SV=1	S	Function unknown	PREDICTED: protein FANTASTIC FOUR 3 [Vitis vinifera]
Vad17G005410	29	6	15	56	33	97	0.724704	0.160164	0.404127	1.458336	0.939678	2.584779	0.0227859443962074	2.0462677598271	up	--	--	--	--	--	--	--	--	--	--	--	unnamed protein product, partial [Vitis vinifera]
Vad18G015600	8195	9961	5557	2011	2115	2474	72.189529	91.811073	51.688293	17.990112	20.603151	22.632833	1.96499625677781e-09	-1.69620634321118	down	--	--	Cellular Component: integral component of membrane (GO:0016021);;	K13466|1.1e-22|zju:107423984|K13466 EIX receptor 1/2 | (RefSeq) receptor-like protein EIX2	Plant-pathogen interaction (ko04626)	[R]	General function prediction only	Leucine rich repeat	Receptor-like protein 6 OS=Arabidopsis thaliana OX=3702 GN=RLP6 PE=3 SV=1	V	Defense mechanisms	PREDICTED: receptor-like protein 12 [Vitis vinifera]
Vad13G000820	414	310	608	827	1213	1230	14.538575	11.389801	22.57378	29.531342	47.143021	44.894032	0.00085864493661351	1.42818783300505	up	--	--	--	K21994|6.1e-30|bna:106385876|K21994 LOB domain-containing protein 18 | (RefSeq) LOB domain-containing protein 30-like	--	--	--	Lateral organ boundaries (LOB) domain	LOB domain-containing protein 21 OS=Arabidopsis thaliana OX=3702 GN=LBD21 PE=2 SV=1	S	Function unknown	PREDICTED: LOB domain-containing protein 21 [Vitis vinifera]
Vad12G011140	13	18	11	81	51	171	0.2894	0.446391	0.269018	2.052079	1.428052	4.537967	1.02524498395591e-05	2.99269833316444	up	--	--	Cellular Component: nucleus (GO:0005634);; Biological Process: response to wounding (GO:0009611);; Biological Process: regulation of defense response (GO:0031347);; Biological Process: regulation of jasmonic acid mediated signaling pathway (GO:2000022);;	K13464|7.6e-122|vvi:100244072|K13464 jasmonate ZIM domain-containing protein | (RefSeq) protein TIFY 10A	Plant hormone signal transduction (ko04075)	--	--	Jas motif	Protein TIFY 3B OS=Arabidopsis thaliana OX=3702 GN=TIFY3B PE=1 SV=1	S	Function unknown	protein TIFY 10b-like [Vitis riparia]
Vad11G000110	29	22	18	59	54	42	0.433229	0.335498	0.274668	0.906386	0.908235	0.656246	0.0197104015239879	1.30714533075518	up	[GI]	Carbohydrate transport and metabolism;; Lipid transport and metabolism	Cellular Component: extracellular region (GO:0005576);; Cellular Component: cell wall (GO:0005618);; Cellular Component: integral component of membrane (GO:0016021);; Molecular Function: pectinesterase activity (GO:0030599);; Biological Process: cell wall modification (GO:0042545);; Molecular Function: aspartyl esterase activity (GO:0045330);; Biological Process: pectin catabolic process (GO:0045…	K01051|1.3e-312|vvi:104880619|K01051 pectinesterase [EC:3.1.1.11] | (RefSeq) pectinesterase	Pentose and glucuronate interconversions (ko00040)	--	--	Pectinesterase	Pectinesterase/pectinesterase inhibitor U1 OS=Solanum lycopersicum OX=4081 GN=PMEU1 PE=2 SV=1	G	Carbohydrate transport and metabolism	PREDICTED: pectinesterase [Vitis vinifera]
Vad01G002100	164	120	66	38	17	50	2.003767	1.525781	0.844827	0.462597	0.221493	0.62956	0.0175652541500281	-1.58800328152648	down	[S]	Function unknown	Cellular Component: plasma membrane (GO:0005886);; Cellular Component: membrane (GO:0016020);; Cellular Component: integral component of membrane (GO:0016021);; Biological Process: transmembrane transport (GO:0055085);;	K15363|1.5e-77|bna:111210893|K15363 fanconi-associated nuclease 1 [EC:3.1.21.- 3.1.4.1] | (RefSeq) fanconi-associated nuclease 1 homolog	--	--	--	OPT oligopeptide transporter protein	Probable metal-nicotianamine transporter YSL7 OS=Arabidopsis thaliana OX=3702 GN=YSL7 PE=2 SV=1	S	Function unknown	PREDICTED: probable metal-nicotianamine transporter YSL7 [Vitis vinifera]
Vad01G007630	392	219	264	150	51	130	5.998728	3.499356	4.265613	2.322704	0.853882	2.06933	0.0221546615088702	-1.27833065511121	down	[O]	Posttranslational modification, protein turnover, chaperones	Biological Process: cell redox homeostasis (GO:0045454);;	K17609|0.0e+00|vvi:100852797|K17609 nucleoredoxin [EC:1.8.1.8] | (RefSeq) probable nucleoredoxin 1	--	[R]	General function prediction only	Thioredoxin-like	Probable nucleoredoxin 1 OS=Arabidopsis thaliana OX=3702 GN=At1g60420 PE=1 SV=1	O	Posttranslational modification, protein turnover, chaperones	PREDICTED: probable nucleoredoxin 1 [Vitis vinifera]
Vad01G006090	3116	2572	2924	1178	982	838	79.625412	68.773514	78.903587	30.578136	27.75691	22.222677	1.40458058920504e-11	-1.3945366887734	down	[Q]	Secondary metabolites biosynthesis, transport and catabolism	Molecular Function: alditol:NADP+ 1-oxidoreductase activity (GO:0004032);; Cellular Component: cytosol (GO:0005829);; Molecular Function: alcohol dehydrogenase (NADP+) activity (GO:0008106);; Molecular Function: oxidoreductase activity (GO:0016491);;	K22374|5.6e-178|vvi:100252687|K22374 3''-deamino-3''-oxonicotianamine reductase [EC:1.1.1.285] | (RefSeq) non-functional NADPH-dependent codeinone reductase 2	--	[R]	General function prediction only	Aldo/keto reductase family	Non-functional NADPH-dependent codeinone reductase 2 OS=Papaver somniferum OX=3469 GN=COR2 PE=1 SV=1	S	Function unknown	PREDICTED: non-functional NADPH-dependent codeinone reductase 2 [Vitis vinifera]
Vad04G001520	191	122	143	68	83	54	2.39789	1.596232	1.896573	0.861797	1.147585	0.696081	0.0221546615088702	-1.00948944134417	down	--	--	Cellular Component: plasma membrane (GO:0005886);; Biological Process: anion transport (GO:0006820);; Molecular Function: mechanically-gated ion channel activity (GO:0008381);; Cellular Component: integral component of membrane (GO:0016021);; Biological Process: detection of mechanical stimulus (GO:0050982);;	K22048|0.0e+00|vvi:100245659|K22048 mechanosensitive ion channel protein 4/5/6/7/8/9/10 | (RefSeq) mechanosensitive ion channel protein 10	--	[M]	Cell wall/membrane/envelope biogenesis	Mechanosensitive ion channel	Mechanosensitive ion channel protein 10 OS=Arabidopsis thaliana OX=3702 GN=MSL10 PE=1 SV=1	M	Cell wall/membrane/envelope biogenesis	LOW QUALITY PROTEIN: mechanosensitive ion channel protein 10 [Vitis riparia]
Vad14G014300	2662	1612	2613	4237	5334	4827	32.694908	20.70911	33.886303	52.852196	72.457703	61.576649	0.000252940657662716	1.20394821854955	up	--	--	Molecular Function: DNA binding (GO:0003677);; Molecular Function: transcription factor activity, sequence-specific DNA binding (GO:0003700);; Cellular Component: nucleus (GO:0005634);;	K16222|1.4e-52|csat:104726841|K16222 Dof zinc finger protein DOF5.5 | (RefSeq) cyclic dof factor 1-like	Circadian rhythm - plant (ko04712)	--	--	Dof domain, zinc finger	Cyclic dof factor 2 OS=Arabidopsis thaliana OX=3702 GN=CDF2 PE=1 SV=2	K	Transcription	cyclic dof factor 2 [Vitis riparia]
Vad10G001160	450	118	138	540	647	940	5.996692	1.636479	1.944416	7.31934	9.547385	13.028467	0.00521097955952927	1.77057447590489	up	--	--	Molecular Function: peroxidase activity (GO:0004601);; Cellular Component: extracellular region (GO:0005576);; Biological Process: response to oxidative stress (GO:0006979);; Molecular Function: heme binding (GO:0020037);; Biological Process: hydrogen peroxide catabolic process (GO:0042744);; Molecular Function: metal ion binding (GO:0046872);;	K00430|8.4e-193|vvi:100241814|K00430 peroxidase [EC:1.11.1.7] | (RefSeq) peroxidase 42-like	Phenylpropanoid biosynthesis (ko00940)	--	--	Peroxidase	Peroxidase 42 OS=Arabidopsis thaliana OX=3702 GN=PER42 PE=1 SV=2	Q	Secondary metabolites biosynthesis, transport and catabolism	Peroxidase 42 [Vitis vinifera]
Vad02G010320	25	26	20	403	39	64	0.545927	0.612821	0.46435	9.247795	0.968825	1.498095	0.00232486360341971	2.90176105862708	up	--	--	Cellular Component: integral component of membrane (GO:0016021);;	--	--	--	--	Family of unknown function (DUF716)	--	S	Function unknown	transmembrane protein 45B-like [Vitis riparia]
Vad12G009390	76	68	77	192	141	152	1.258084	1.180371	1.347076	3.242347	2.598035	2.619382	6.23723661134737e-05	1.25950350524907	up	--	--	Molecular Function: UDP-glycosyltransferase activity (GO:0008194);; Cellular Component: intracellular membrane-bounded organelle (GO:0043231);;	K22950|4.1e-108|fve:101295404|K22950 acylphloroglucinol glucosyltransferase [EC:2.4.1.358] | (RefSeq) anthocyanidin 3-O-glucosyltransferase 2-like	--	[GC]	Carbohydrate transport and metabolism;; Energy production and conversion	UDP-glucoronosyl and UDP-glucosyl transferase	UDP-glucose flavonoid 3-O-glucosyltransferase 6 OS=Fragaria ananassa OX=3747 GN=GT6 PE=1 SV=1	--	--	PREDICTED: anthocyanidin 3-O-glucosyltransferase 2 [Vitis vinifera]
Vad18G003220	261	296	379	810	1243	947	3.264752	3.875898	5.012329	10.306815	17.222073	12.329529	1.41066494064009e-07	1.81549407536738	up	--	--	Biological Process: fucose metabolic process (GO:0006004);; Cellular Component: integral component of membrane (GO:0016021);; Molecular Function: transferase activity, transferring glycosyl groups (GO:0016757);;	K23280|1.2e-74|gab:108466956|K23280 rhamnogalacturonan I rhamnosyltransferase [EC:2.4.1.351] | (RefSeq) uncharacterized protein At1g04910	--	--	--	GDP-fucose protein O-fucosyltransferase	O-fucosyltransferase 11 OS=Arabidopsis thaliana OX=3702 GN=OFUT11 PE=2 SV=1	G	Carbohydrate transport and metabolism	PREDICTED: uncharacterized protein At1g04910 isoform X2 [Vitis vinifera]
Vad13G008710	50902	47717	61815	26032	19449	26045	647.313599	634.901611	830.130188	336.286682	273.5625	344.042114	5.28775563171434e-05	-1.04397075260734	down	--	--	Molecular Function: magnesium ion binding (GO:0000287);; Molecular Function: terpene synthase activity (GO:0010333);;	K18108|0.0e+00|vvi:100232956|K18108 (-)-alpha-terpineol synthase [EC:4.2.3.111] | (RefSeq) (-)-a-terpineol synthase	Monoterpenoid biosynthesis (ko00902)	--	--	Terpene synthase family, metal binding domain	(-)-alpha-terpineol synthase OS=Vitis vinifera OX=29760 PE=1 SV=1	S	Function unknown	PREDICTED: (-)-alpha-terpineol synthase isoform X1 [Vitis vinifera]
Vad14G010270	59	42	24	168	97	110	0.601343	0.450029	0.26017	1.765396	1.108814	1.174128	0.000475098990107114	1.72281740679868	up	--	--	Biological Process: nucleoside metabolic process (GO:0009116);;	K13466|2.6e-58|vvi:104882119|K13466 EIX receptor 1/2 | (RefSeq) receptor-like protein 12	Plant-pathogen interaction (ko04626)	[R]	General function prediction only	Leucine rich repeat	Receptor-like protein EIX1 OS=Solanum lycopersicum OX=4081 GN=EIX1 PE=2 SV=2	Q	Secondary metabolites biosynthesis, transport and catabolism	unnamed protein product, partial [Vitis vinifera]
Vad19G006220	107	79	88	33	25	19	2.001858	1.548479	1.743392	0.611821	0.504639	0.363199	0.000184929119460844	-1.70174414998047	down	[QV]	Secondary metabolites biosynthesis, transport and catabolism;; Defense mechanisms	Molecular Function: iron ion binding (GO:0005506);; Cellular Component: membrane (GO:0016020);; Molecular Function: oxidoreductase activity, acting on paired donors, with incorporation or reduction of molecular oxygen, NAD(P)H as one donor, and incorporation of one atom of oxygen (GO:0016709);; Molecular Function: heme binding (GO:0020037);;	K23806|1.7e-290|vvi:100263449|K23806 alpha-guaiene 2-oxidase | (RefSeq) CYP71BE5; premnaspirodiene oxygenase-like	--	[Q]	Secondary metabolites biosynthesis, transport and catabolism	Cytochrome P450	Premnaspirodiene oxygenase OS=Hyoscyamus muticus OX=35626 GN=CYP71D55 PE=1 SV=1	Q	Secondary metabolites biosynthesis, transport and catabolism	PREDICTED: premnaspirodiene oxygenase-like [Vitis vinifera]
Vad07G000230	1100	1065	618	452	226	191	17.867764	18.11231	10.596778	7.455324	4.059985	3.223274	0.000304894230056518	-1.55592772482399	down	[M]	Cell wall/membrane/envelope biogenesis	Cellular Component: Golgi membrane (GO:0000139);; Biological Process: pectin biosynthetic process (GO:0045489);; Molecular Function: polygalacturonate 4-alpha-galacturonosyltransferase activity (GO:0047262);; Biological Process: cell wall organization (GO:0071555);;	K13648|0.0e+00|vvi:100251205|K13648 alpha-1,4-galacturonosyltransferase [EC:2.4.1.43] | (RefSeq) probable galacturonosyltransferase 6	Amino sugar and nucleotide sugar metabolism (ko00520)	--	--	Glycosyl transferase family 8	Probable galacturonosyltransferase 6 OS=Arabidopsis thaliana OX=3702 GN=GAUT6 PE=2 SV=1	G	Carbohydrate transport and metabolism	probable galacturonosyltransferase 6 isoform X2 [Vitis riparia]
Vad12G003470	46	37	35	79	82	119	1.372859	1.152531	1.096105	2.420101	2.764379	3.768333	0.00248779659465565	1.39216049599457	up	[HR]	Coenzyme transport and metabolism;; General function prediction only	Molecular Function: hydrolase activity (GO:0016787);;	K08726|3.9e-59|sbi:8071538|K08726 soluble epoxide hydrolase / lipid-phosphate phosphatase [EC:3.3.2.10 3.1.3.76] | (RefSeq) uncharacterized protein LOC8071538	Arachidonic acid metabolism (ko00590);; Peroxisome (ko04146)	[I]	Lipid transport and metabolism	alpha/beta hydrolase fold	--	I	Lipid transport and metabolism	PREDICTED: bifunctional epoxide hydrolase 2 [Vitis vinifera]
Vad10G003790	957	1314	1109	5438	2805	5703	11.805244	16.95911	14.451614	68.155724	38.278763	73.097603	1.26575610254848e-10	2.16366989489083	up	[M]	Cell wall/membrane/envelope biogenesis	Molecular Function: catalytic activity (GO:0003824);;	K21102|3.4e-189|vvi:100232981|K21102 anthocyanidin reductase [(2S)-flavan-3-ol-forming] [EC:1.3.1.112] | (RefSeq) ANR, VvANR, ban; anthocyanidin reductase	--	[V]	Defense mechanisms	NAD dependent epimerase/dehydratase family	Anthocyanidin reductase ((2S)-flavan-3-ol-forming) OS=Vitis vinifera OX=29760 GN=ANR PE=3 SV=1	V	Defense mechanisms	RecName: Full=Anthocyanidin reductase ((2S)-flavan-3-ol-forming); Short=VvANR [Vitis vinifera]
Vad07G002760	579	890	779	149	129	106	20.079668	32.281551	28.537121	5.220422	4.940636	3.792341	2.7686748411225e-16	-2.42830334371599	down	--	--	Molecular Function: electron carrier activity (GO:0009055);; Molecular Function: protein disulfide oxidoreductase activity (GO:0015035);;	K03676|3.8e-54|vvi:100263137|K03676 glutaredoxin 3 | (RefSeq) monothiol glutaredoxin-S1-like	--	[O]	Posttranslational modification, protein turnover, chaperones	Glutaredoxin	Monothiol glutaredoxin-S1 OS=Arabidopsis thaliana OX=3702 GN=GRXS1 PE=3 SV=1	O	Posttranslational modification, protein turnover, chaperones	PREDICTED: monothiol glutaredoxin-S1 [Vitis vinifera]
Vad02G009340	400	527	136	117	98	37	16.071079	22.149841	5.772076	4.770674	4.350131	1.535314	0.00528178473221918	-1.93268711928178	down	--	--	Molecular Function: transferase activity, transferring acyl groups other than amino-acyl groups (GO:0016747);;	K19861|8.0e-105|vvi:100266675|K19861 benzyl alcohol O-benzoyltransferase [EC:2.3.1.196 2.3.1.232] | (RefSeq) methanol O-anthraniloyltransferase	--	--	--	Transferase family	Methanol O-anthraniloyltransferase OS=Vitis labrusca OX=103355 GN=AMAT PE=1 SV=1	S	Function unknown	unnamed protein product, partial [Vitis vinifera]
Vad15G006890	49	48	49	123	182	172	1.12646	1.140297	1.196138	2.874517	4.650582	4.129977	1.42780441426486e-06	1.85380238989168	up	--	--	--	K03283|2.6e-48|cann:107854185|K03283 heat shock 70kDa protein 1/2/6/8 | (RefSeq) heat shock cognate 70 kDa protein 2-like	Spliceosome (ko03040);; Protein processing in endoplasmic reticulum (ko04141);; Endocytosis (ko04144)	--	--	Lecithin retinol acyltransferase	Protein LEAD-SENSITIVE 1 OS=Arabidopsis thaliana OX=3702 GN=PSE1 PE=2 SV=1	S	Function unknown	PREDICTED: uncharacterized protein LOC100253490 [Vitis vinifera]
Vad04G012770	191	185	299	364	647	702	4.244401	4.301734	7.01019	8.202516	15.906374	16.21381	0.00174629277827143	1.48122190697803	up	--	--	--	--	--	[BK]	Chromatin structure and dynamics;; Transcription	Divergent CRAL/TRIO domain	--	--	--	ganglioside-induced differentiation-associated protein 2 [Vitis riparia]
Vad14G013230	1435	566	413	267	211	149	28.65888	11.823538	8.698812	5.40965	4.660335	3.083747	0.00111377516059135	-1.78681945519839	down	[M]	Cell wall/membrane/envelope biogenesis	Molecular Function: transferase activity, transferring glycosyl groups (GO:0016757);;	K20893|2.3e-114|qsu:112032935|K20893 probable galacturonosyltransferase-like 1 [EC:2.4.1.-] | (RefSeq) probable galacturonosyltransferase-like 1	--	--	--	Glycosyl transferase family 8	Probable galacturonosyltransferase-like 9 OS=Arabidopsis thaliana OX=3702 GN=GATL9 PE=2 SV=1	G	Carbohydrate transport and metabolism	putative galacturonosyltransferase-like 9 [Vitis vinifera]
Vad08G014160	162	294	515	453	1235	1359	2.748375	5.210983	9.231888	7.806142	23.180874	23.9554	0.0109811013653745	1.7797662868029	up	[HR]	Coenzyme transport and metabolism;; General function prediction only	Cellular Component: integral component of membrane (GO:0016021);;	--	--	--	--	alpha/beta hydrolase fold	Strigolactone esterase D14 OS=Oryza sativa subsp. japonica OX=39947 GN=D14 PE=1 SV=1	S	Function unknown	Strigolactone esterase D14 [Vitis vinifera]
Vad13G008780	69	59	89	35	26	30	1.111925	0.983978	1.522774	0.571836	0.462083	0.50064	0.0363746697445798	-1.1340499215469	down	--	--	Molecular Function: magnesium ion binding (GO:0000287);; Molecular Function: terpene synthase activity (GO:0010333);;	K18108|0.0e+00|vvi:100855144|K18108 (-)-alpha-terpineol synthase [EC:4.2.3.111] | (RefSeq) (-)-alpha-terpineol synthase	Monoterpenoid biosynthesis (ko00902)	--	--	Terpene synthase family, metal binding domain	(-)-alpha-terpineol synthase OS=Vitis vinifera OX=29760 PE=1 SV=1	S	Function unknown	PREDICTED: (-)-alpha-terpineol synthase [Vitis vinifera]
Vad03G006840	1290	662	376	4024	1557	3532	37.737659	20.25886	11.60894	119.557838	50.365005	107.310333	9.09936354011543e-05	2.11631133359477	up	--	--	--	--	--	--	--	Peptidase of plants and bacteria	Basic secretory protease (Fragments) OS=Boswellia serrata OX=613112 PE=1 SV=1	S	Function unknown	hypothetical protein VITISV_038846 [Vitis vinifera]
Vad01G004550	4	10	0	63	37	79	0.114911	0.307601	0	1.883959	1.186475	2.41586	7.29428884583561e-05	3.8241509661567	up	--	--	Cellular Component: plasma membrane (GO:0005886);;	--	--	--	--	Domain of unknown function (DUF4228)	Uncharacterized protein At1g66480 OS=Arabidopsis thaliana OX=3702 GN=At1g66480 PE=2 SV=1	S	Function unknown	PREDICTED: uncharacterized protein At1g66480 [Vitis vinifera]
Vad14G002450	0	7	0	258	148	194	0	0.295741	0	11.210352	6.998877	8.628204	0.000221533300781044	6.5482639548423	up	--	--	Cellular Component: cell wall (GO:0005618);; Molecular Function: manganese ion binding (GO:0030145);; Molecular Function: nutrient reservoir activity (GO:0045735);; Cellular Component: apoplast (GO:0048046);;	K00384|2.1e-11|vvi:109124153|K00384 thioredoxin reductase (NADPH) [EC:1.8.1.9] | (RefSeq) thioredoxin reductase 1-like	Selenocompound metabolism (ko00450)	--	--	Cupin	Germin-like protein subfamily 1 member 14 OS=Arabidopsis thaliana OX=3702 GN=At5g39110 PE=3 SV=1	S	Function unknown	unnamed protein product, partial [Vitis vinifera]
Vad02G004730	103	52	67	120	150	137	0.849116	0.448532	0.584058	0.999264	1.367221	1.174035	0.0306969103859048	1.02583439949877	up	[M]	Cell wall/membrane/envelope biogenesis	Molecular Function: protein kinase activity (GO:0004672);; Molecular Function: ATP binding (GO:0005524);; Cellular Component: integral component of membrane (GO:0016021);;	K20718|5.7e-55|crb:17884170|K20718 LRR receptor-like serine/threonine-protein kinase ERECTA [EC:2.7.11.1] | (RefSeq) LRR receptor-like serine/threonine-protein kinase ERL2	MAPK signaling pathway - plant (ko04016)	--	--	Protein kinase domain	Probable LRR receptor-like serine/threonine-protein kinase At1g12460 OS=Arabidopsis thaliana OX=3702 GN=At1g12460 PE=1 SV=1	T	Signal transduction mechanisms	probable LRR receptor-like serine/threonine-protein kinase At1g12460 [Vitis riparia]
Vad07G011920	4457	5747	3710	2120	1497	1254	41.998474	56.4494	36.707855	20.238124	15.842274	12.374754	1.92763579653263e-06	-1.38830502342416	down	[R]	General function prediction only	Molecular Function: ADP binding (GO:0043531);;	K13415|1.1e-23|mdm:103413440|K13415 protein brassinosteroid insensitive 1 [EC:2.7.10.1 2.7.11.1] | (RefSeq) uncharacterized protein LOC103413440 isoform X1	Plant hormone signal transduction (ko04075)	--	--	Arabidopsis broad-spectrum mildew resistance protein RPW8	Probable disease resistance protein At5g66900 OS=Arabidopsis thaliana OX=3702 GN=At5g66900 PE=3 SV=1	S	Function unknown	resistance to powdery mildew 8.2-like protein [Vitis pseudoreticulata]
Vad17G006530	47	64	41	91	80	112	0.77466	1.10397	0.707626	1.519288	1.454464	1.931534	0.0285588168025959	1.03497693513606	up	--	--	--	K10406|3.9e-57|cam:101493596|K10406 kinesin family member C2/C3 | (RefSeq) kinesin KP1-like	--	--	--	Plant protein of unknown function (DUF868)	--	S	Function unknown	PREDICTED: uncharacterized protein LOC100243254 [Vitis vinifera]
Vad18G007790	109	96	154	21	24	38	3.343198	3.064038	4.98695	0.639802	0.802096	1.200083	0.000140104571686711	-1.98325573640302	down	--	--	Molecular Function: protein dimerization activity (GO:0046983);;	--	--	--	--	Helix-loop-helix DNA-binding domain	Transcription factor bHLH95 OS=Arabidopsis thaliana OX=3702 GN=BHLH95 PE=2 SV=2	K	Transcription	hypothetical protein VITISV_042279 [Vitis vinifera]
Vad04G004910	996	807	959	1743	1420	2373	24.060135	20.387033	24.449776	42.759087	37.930054	59.556999	0.000222106827764684	1.13766857620732	up	--	--	Biological Process: cellular response to phosphate starvation (GO:0016036);;	--	--	[P]	Inorganic ion transport and metabolism	SPX domain	SPX domain-containing protein 2 OS=Arabidopsis thaliana OX=3702 GN=SPX2 PE=2 SV=1	P	Inorganic ion transport and metabolism	SPX domain-containing protein 2 [Vitis vinifera]
Vitis_adenoclada_newGene_622	20	18	17	47	38	35	1.018592	0.966744	0.897215	2.461737	2.157867	1.87394	0.0385674263642813	1.25670644650805	up	--	--	Molecular Function: protein binding (GO:0005515);;	--	--	--	--	Leucine rich repeat	--	S	Function unknown	--
Vad18G020350	243	194	134	116	59	53	1.889759	1.572486	1.100514	0.913235	0.503057	0.426999	0.0169362104708832	-1.19753196593738	down	[R]	General function prediction only	Biological Process: signal transduction (GO:0007165);; Molecular Function: ADP binding (GO:0043531);;	K00695|1.8e-70|mtr:MTR_6g478030|K00695 sucrose synthase [EC:2.4.1.13] | (RefSeq) sucrose synthase	Starch and sucrose metabolism (ko00500)	--	--	NB-ARC domain	Disease resistance protein RUN1 OS=Vitis rotundifolia OX=103349 GN=RUN1 PE=1 SV=1	--	--	disease resistance protein RPV1-like [Vitis riparia]
Vad11G009990	2771	1027	434	211	61	32	76.006294	29.477329	12.557966	5.85544	1.82414	0.903127	0.00247361235004827	-3.67055529734786	down	[G]	Carbohydrate transport and metabolism	Molecular Function: hydrolase activity, hydrolyzing O-glycosyl compounds (GO:0004553);; Cellular Component: cell wall (GO:0005618);; Biological Process: xyloglucan metabolic process (GO:0010411);; Molecular Function: xyloglucan:xyloglucosyl transferase activity (GO:0016762);; Biological Process: cell wall biogenesis (GO:0042546);; Cellular Component: apoplast (GO:0048046);; Biological Process: ce…	K08235|1.2e-169|vvi:100251303|K08235 xyloglucan:xyloglucosyl transferase [EC:2.4.1.207] | (RefSeq) probable xyloglucan endotransglucosylase/hydrolase protein 23	--	--	--	Glycosyl hydrolases family 16	Probable xyloglucan endotransglucosylase/hydrolase protein 23 OS=Arabidopsis thaliana OX=3702 GN=XTH23 PE=2 SV=1	G	Carbohydrate transport and metabolism	probable xyloglucan endotransglucosylase/hydrolase protein 23 [Vitis riparia]
Vad01G002480	26	23	33	120	92	219	1.008401	0.942648	1.373237	4.837808	4.01612	9.049533	2.22704277784631e-06	2.5252620789695	up	--	--	--	--	--	--	--	--	--	--	--	PREDICTED: uncharacterized protein LOC104878916 [Vitis vinifera]
Vad07G018500	571	437	524	1746	1487	1839	10.477201	8.38899	10.150618	32.569454	30.193666	35.073509	3.34594529497775e-19	1.86061304873325	up	[P]	Inorganic ion transport and metabolism	Molecular Function: ammonium transmembrane transporter activity (GO:0008519);; Cellular Component: integral component of membrane (GO:0016021);;	K03320|4.7e-285|vvi:100256159|K03320 ammonium transporter, Amt family | (RefSeq) ammonium transporter 3 member 1-like	--	[P]	Inorganic ion transport and metabolism	Ammonium Transporter Family	Ammonium transporter 3 member 1 OS=Oryza sativa subsp. japonica OX=39947 GN=AMT3-1 PE=2 SV=1	P	Inorganic ion transport and metabolism	PREDICTED: ammonium transporter 3 member 1-like [Vitis vinifera]
Vad03G006330	409	184	206	1358	441	1307	10.678542	5.014816	5.675943	36.041382	12.743915	35.472	0.000101965192398483	2.09235970900497	up	[R]	General function prediction only	Molecular Function: O-methyltransferase activity (GO:0008171);; Biological Process: methylation (GO:0032259);;	K00588|1.1e-136|vvi:100233087|K00588 caffeoyl-CoA O-methyltransferase [EC:2.1.1.104] | (RefSeq) CCOAMT, CCOAOMT; caffeoyl-CoA O-methyltransferase	Phenylpropanoid biosynthesis (ko00940);; Flavonoid biosynthesis (ko00941);; Stilbenoid, diarylheptanoid and gingerol biosynthesis (ko00945)	[Q]	Secondary metabolites biosynthesis, transport and catabolism	O-methyltransferase	Caffeoyl-CoA O-methyltransferase OS=Vitis vinifera OX=29760 PE=2 SV=1	Q	Secondary metabolites biosynthesis, transport and catabolism	Caffeoyl-CoA O-methyltransferase [Vitis vinifera]
Vitis_adenoclada_newGene_1556	251	316	193	595	457	457	4.322604	5.515988	3.764703	11.833631	8.747525	9.044217	0.000111061928019432	1.12252288562007	up	--	--	Molecular Function: protein kinase activity (GO:0004672);; Molecular Function: ATP binding (GO:0005524);; Molecular Function: polysaccharide binding (GO:0030247);;	--	--	--	--	--	--	T	Signal transduction mechanisms	uncharacterized protein LOC117910022 [Vitis riparia]
Vad02G009390	9981	5953	1899	1257	690	459	195.436676	121.96125	39.258209	24.992695	14.928909	9.327011	6.72936507851243e-06	-2.74224109514436	down	--	--	Molecular Function: transferase activity, transferring acyl groups other than amino-acyl groups (GO:0016747);;	K19861|3.1e-251|vvi:100257911|K19861 benzyl alcohol O-benzoyltransferase [EC:2.3.1.196 2.3.1.232] | (RefSeq) methanol O-anthraniloyltransferase	--	--	--	Transferase family	Methanol O-anthraniloyltransferase OS=Vitis labrusca OX=103355 GN=AMAT PE=1 SV=1	S	Function unknown	hypothetical protein VITISV_040970 [Vitis vinifera]
Vad06G000060	180	140	144	320	316	257	2.648084	2.152308	2.240715	4.787328	5.155076	3.938856	6.02438029081401e-05	1.08212934174237	up	--	--	Molecular Function: S-adenosylmethionine-dependent methyltransferase activity (GO:0008757);; Biological Process: methylation (GO:0032259);;	K18886|3.8e-232|vvi:100241662|K18886 gibberellin A4 carboxyl methyltransferase [EC:2.1.1.276] | (RefSeq) gibberellic acid methyltransferase 2	--	--	--	SAM dependent carboxyl methyltransferase	Gibberellic acid methyltransferase 2 OS=Arabidopsis thaliana OX=3702 GN=GAMT2 PE=1 SV=1	S	Function unknown	PREDICTED: gibberellic acid methyltransferase 2 [Vitis vinifera]
Vad08G008830	942	616	1034	2097	2698	3244	23.169382	15.856854	26.865471	52.416607	73.441467	82.952019	4.02380477799522e-07	1.7725134974982	up	--	--	Molecular Function: copper ion transmembrane transporter activity (GO:0005375);; Biological Process: cellular copper ion homeostasis (GO:0006878);; Cellular Component: integral component of membrane (GO:0016021);;	K14686|5.7e-80|vvi:100249436|K14686 solute carrier family 31 (copper transporter), member 1 | (RefSeq) CTR2; copper transporter	--	[P]	Inorganic ion transport and metabolism	Ctr copper transporter family	Copper transporter 2 OS=Arabidopsis thaliana OX=3702 GN=COPT2 PE=2 SV=1	P	Inorganic ion transport and metabolism	copper transporter 6-like [Vitis riparia]
Vad02G010460	3912	2194	1634	526	845	394	64.923592	38.089775	28.626694	8.855677	15.499805	6.792097	2.08486808806504e-05	-1.96311697713751	down	[Q]	Secondary metabolites biosynthesis, transport and catabolism	Cellular Component: chloroplast (GO:0009507);; Cellular Component: chloroplast stroma (GO:0009570);; Molecular Function: carotenoid dioxygenase activity (GO:0010436);; Biological Process: carotene catabolic process (GO:0016121);; Molecular Function: metal ion binding (GO:0046872);;	K09840|0.0e+00|vvi:100252859|K09840 9-cis-epoxycarotenoid dioxygenase [EC:1.13.11.51] | (RefSeq) CCD4b; probable carotenoid cleavage dioxygenase 4, chloroplastic	Carotenoid biosynthesis (ko00906)	[Q]	Secondary metabolites biosynthesis, transport and catabolism	Retinal pigment epithelial membrane protein	Probable carotenoid cleavage dioxygenase 4, chloroplastic OS=Arabidopsis thaliana OX=3702 GN=CCD4 PE=1 SV=1	Q	Secondary metabolites biosynthesis, transport and catabolism	probable carotenoid cleavage dioxygenase 4, chloroplastic [Vitis riparia]
Vad14G001290	91	64	41	197	108	131	0.687774	0.540516	0.324048	1.546103	0.902613	1.115803	0.00817634197976996	1.28943892383061	up	--	--	--	--	--	--	--	Domain of unknown function (DUF4378)	--	S	Function unknown	PREDICTED: uncharacterized protein LOC100264914 [Vitis vinifera]
Vad19G004650	408	544	605	716	1025	1238	13.73419	19.181902	21.512619	24.498549	38.200111	43.334667	0.00983134875258639	1.07263737443598	up	[S]	Function unknown	Cellular Component: integral component of membrane (GO:0016021);;	--	--	[S]	Function unknown	Transmembrane proteins 14C	Protein FATTY ACID EXPORT 6 OS=Arabidopsis thaliana OX=3702 GN=FAX6 PE=3 SV=1	S	Function unknown	PREDICTED: protein FATTY ACID EXPORT 5 [Vitis vinifera]
Vad0G012380	23	42	20	90	71	98	0.198458	0.387087	0.184916	0.804617	0.689543	0.900032	0.000830893775312432	1.74282944142906	up	--	--	Cellular Component: integral component of membrane (GO:0016021);;	K13466|1.9e-44|hbr:110645737|K13466 EIX receptor 1/2 | (RefSeq) probable leucine-rich repeat receptor-like protein kinase At1g35710	Plant-pathogen interaction (ko04626)	[R]	General function prediction only	Leucine rich repeat	Receptor-like protein EIX1 OS=Solanum lycopersicum OX=4081 GN=EIX1 PE=2 SV=2	S	Function unknown	probable leucine-rich repeat receptor-like protein kinase At2g33170 [Vitis riparia]
Vad10G010640	35	29	38	73	55	69	0.244255	0.207994	0.276614	0.518825	0.421342	0.498136	0.0300738064972205	1.07622727401094	up	[M]	Cell wall/membrane/envelope biogenesis	Molecular Function: protein kinase activity (GO:0004672);; Molecular Function: ATP binding (GO:0005524);; Cellular Component: integral component of membrane (GO:0016021);;	K00924|5.7e-33|cqi:110739999|K00924 kinase [EC:2.7.1.-] | (RefSeq) LOW QUALITY PROTEIN: receptor protein kinase TMK1-like	--	--	--	Leucine rich repeat	LRR receptor-like serine/threonine-protein kinase GHR1 OS=Arabidopsis thaliana OX=3702 GN=GHR1 PE=1 SV=2	T	Signal transduction mechanisms	PREDICTED: probable LRR receptor-like serine/threonine-protein kinase At4g20940 [Vitis vinifera]
Vad02G000180	70	66	49	176	140	199	0.96656	0.956297	0.720235	2.491586	2.161281	2.889564	1.81172208281203e-06	1.61668261343735	up	--	--	Molecular Function: acetylglucosaminyltransferase activity (GO:0008375);; Cellular Component: integral component of membrane (GO:0016021);;	K14780|3.4e-87|dcr:108220614|K14780 ATP-dependent RNA helicase DHX37/DHR1 [EC:3.6.4.13] | (RefSeq) ATP-dependent RNA helicase DEAH13-like isoform X1	--	[G]	Carbohydrate transport and metabolism	Protein of unknown function, DUF604	--	G	Carbohydrate transport and metabolism	PREDICTED: uncharacterized protein LOC100267372 [Vitis vinifera]
Vad01G006610	52	63	101	155	262	343	0.766669	0.965171	1.569618	2.329524	4.273846	5.259018	0.000305243355494767	1.94825584164652	up	[QV]	Secondary metabolites biosynthesis, transport and catabolism;; Defense mechanisms	Molecular Function: monooxygenase activity (GO:0004497);; Molecular Function: iron ion binding (GO:0005506);; Cellular Component: integral component of membrane (GO:0016021);; Molecular Function: oxidoreductase activity, acting on paired donors, with incorporation or reduction of molecular oxygen (GO:0016705);; Molecular Function: heme binding (GO:0020037);;	K15402|4.7e-307|vvi:100250807|K15402 fatty acid omega-hydroxylase [EC:1.14.-.-] | (RefSeq) cytochrome P450 86B1	Cutin, suberine and wax biosynthesis (ko00073)	[QI]	Secondary metabolites biosynthesis, transport and catabolism;; Lipid transport and metabolism	Cytochrome P450	Cytochrome P450 86B1 OS=Arabidopsis thaliana OX=3702 GN=CYP86B1 PE=2 SV=1	Q	Secondary metabolites biosynthesis, transport and catabolism	Cytochrome P450 86B1 [Vitis vinifera]
Vitis_adenoclada_newGene_2988	6	12	6	45	51	261	0.101167	0.235936	0.111167	0.873424	1.074446	5.219494	1.25399632731834e-05	4.05194797408832	up	--	--	Molecular Function: nucleic acid binding (GO:0003676);; Biological Process: DNA integration (GO:0015074);;	--	--	--	--	--	--	--	--	Transposon Tf2-8 polyprotein [Vitis vinifera]
Vad05G010430	2043	1584	3171	3864	4089	5293	38.552917	31.27043	63.200958	74.083374	85.349045	103.772675	0.0117353834148467	1.08539216443865	up	[T]	Signal transduction mechanisms	Cellular Component: chloroplast (GO:0009507);; Biological Process: chloroplast-nucleus signaling pathway (GO:0010019);; Molecular Function: tetrapyrrole binding (GO:0046906);;	--	--	--	--	GUN4-like	Tetrapyrrole-binding protein, chloroplastic OS=Arabidopsis thaliana OX=3702 GN=GUN4 PE=1 SV=1	S	Function unknown	tetrapyrrole-binding protein, chloroplastic [Vitis riparia]
Vad07G007190	211	268	467	624	1567	1344	9.401441	12.52155	22.037638	28.357309	77.517471	62.435856	0.000235554348845669	2.03719664897449	up	[M]	Cell wall/membrane/envelope biogenesis	Cellular Component: cell wall (GO:0005618);;	--	--	--	--	Lytic transglycolase	EG45-like domain containing protein OS=Citrus jambhiri OX=64884 GN=CjBAp12 PE=1 SV=1	S	Function unknown	unnamed protein product, partial [Vitis vinifera]
Vad04G001040	250	174	210	438	388	439	12.178401	8.875546	10.809134	21.719774	20.933857	22.24197	1.10721557710264e-05	1.13268049110944	up	--	--	Biological Process: response to abscisic acid (GO:0009737);; Cellular Component: integral component of membrane (GO:0016021);;	--	--	--	--	Cotton fibre expressed protein	Pathogen-associated molecular patterns-induced protein A70 OS=Arabidopsis thaliana OX=3702 GN=A70 PE=1 SV=1	S	Function unknown	PREDICTED: uncharacterized protein LOC100249297 [Vitis vinifera]
Vad12G006590	71	60	150	165	507	421	2.453302	2.153589	5.514564	5.830013	19.519316	15.222114	0.0017539001876503	2.09779237083284	up	--	--	Molecular Function: transferase activity, transferring acyl groups other than amino-acyl groups (GO:0016747);;	K13264|4.7e-40|lang:109354735|K13264 isoflavone 7-O-glucoside-6''-O-malonyltransferase [EC:2.3.1.115] | (RefSeq) phenolic glucoside malonyltransferase 1-like	Isoflavonoid biosynthesis (ko00943);; Flavone and flavonol biosynthesis (ko00944)	--	--	Transferase family	Anthocyanin 5-aromatic acyltransferase OS=Gentiana triflora OX=55190 PE=1 SV=1	S	Function unknown	hypothetical protein VITISV_039456 [Vitis vinifera]
Vad11G002670	43	31	45	97	60	76	1.03634	0.788295	1.146029	2.41843	1.611556	1.921801	0.030665657261424	1.09006759070625	up	[R]	General function prediction only	Molecular Function: protein serine/threonine kinase activity (GO:0004674);; Molecular Function: ATP binding (GO:0005524);;	K04368|7.5e-200|vvi:100252603|K04368 mitogen-activated protein kinase kinase 1 [EC:2.7.12.2] | (RefSeq) mitogen-activated protein kinase kinase 6	Plant-pathogen interaction (ko04626)	[T]	Signal transduction mechanisms	Protein kinase domain	Mitogen-activated protein kinase kinase 6 OS=Arabidopsis thaliana OX=3702 GN=MKK6 PE=1 SV=1	T	Signal transduction mechanisms	PREDICTED: mitogen-activated protein kinase kinase 6 [Vitis vinifera]
Vad05G004780	36	12	17	1419	206	934	1.318183	0.460207	0.660027	53.327625	8.403746	35.905804	7.45448121782332e-16	5.41425929971368	up	--	--	--	--	--	--	--	--	--	--	--	PREDICTED: early nodulin-75-like [Vitis vinifera]
Vitis_adenoclada_newGene_3193	94	88	49	202	133	115	4.836006	4.749014	2.702611	11.099004	7.749812	6.198609	0.0205370017144727	1.09639889547944	up	--	--	Molecular Function: monooxygenase activity (GO:0004497);; Molecular Function: iron ion binding (GO:0005506);; Molecular Function: oxidoreductase activity, acting on paired donors, with incorporation or reduction of molecular oxygen (GO:0016705);; Molecular Function: heme binding (GO:0020037);;	K20562|1.44e-95|vvi:100264547|K20562 biphenyl-4-hydroxylase | (RefSeq) cytochrome P450 CYP736A12	--	[Q]	Secondary metabolites biosynthesis, transport and catabolism	Cytochrome P450	Cytochrome P450 71AU50 OS=Prunus mume OX=102107 GN=CYP71AU50 PE=2 SV=1	Q	Secondary metabolites biosynthesis, transport and catabolism	cytochrome P450 monooxygenase CYP736B [Vitis arizonica x Vitis rupestris]
Vad02G003990	408	346	177	1798	508	1591	21.302439	18.895845	9.726336	95.526413	29.351019	86.470848	5.38158180457605e-05	2.19721728249106	up	--	--	Cellular Component: extracellular region (GO:0005576);; Biological Process: defense response (GO:0006952);;	K12173|1.5e-13|gmx:100794341|K12173 BRCA1-A complex subunit BRE | (RefSeq) BRISC and BRCA1-A complex member 2	Homologous recombination (ko03440)	--	--	Thaumatin family	Thaumatin-like protein OS=Actinidia chinensis var. chinensis OX=1590841 GN=TLP PE=1 SV=2	S	Function unknown	protein P21-like [Vitis riparia]
Vad05G010260	346	499	498	713	1930	1632	9.287592	13.828639	13.964743	19.203815	56.514109	44.860973	0.000277948481806771	1.82218861964112	up	[VI]	Defense mechanisms;; Lipid transport and metabolism	Molecular Function: glutathione peroxidase activity (GO:0004602);; Biological Process: response to oxidative stress (GO:0006979);;	K00432|1.6e-90|vvi:100245705|K00432 glutathione peroxidase [EC:1.11.1.9] | (RefSeq) probable glutathione peroxidase 2	Glutathione metabolism (ko00480);; Arachidonic acid metabolism (ko00590)	[O]	Posttranslational modification, protein turnover, chaperones	Glutathione peroxidase	Probable glutathione peroxidase 3, mitochondrial OS=Arabidopsis thaliana OX=3702 GN=GPX3 PE=1 SV=1	O	Posttranslational modification, protein turnover, chaperones	probable glutathione peroxidase 2 [Vitis riparia]
Vad11G009910	338	143	110	10	11	6	11.49939	5.086847	3.951236	0.342338	0.39297	0.201778	1.89673752733972e-12	-4.28882357609789	down	[G]	Carbohydrate transport and metabolism	Molecular Function: hydrolase activity, hydrolyzing O-glycosyl compounds (GO:0004553);; Cellular Component: cell wall (GO:0005618);; Biological Process: xyloglucan metabolic process (GO:0010411);; Molecular Function: xyloglucan:xyloglucosyl transferase activity (GO:0016762);; Biological Process: cell wall biogenesis (GO:0042546);; Cellular Component: apoplast (GO:0048046);; Biological Process: ce…	K14504|1.8e-161|vvi:100261619|K14504 xyloglucan:xyloglucosyl transferase TCH4 [EC:2.4.1.207] | (RefSeq) probable xyloglucan endotransglucosylase/hydrolase protein 23	Plant hormone signal transduction (ko04075)	--	--	Glycosyl hydrolases family 16	Xyloglucan endotransglucosylase/hydrolase protein 22 OS=Arabidopsis thaliana OX=3702 GN=XTH22 PE=1 SV=1	G	Carbohydrate transport and metabolism	PREDICTED: probable xyloglucan endotransglucosylase/hydrolase protein 23 [Vitis vinifera]
Vad06G005730	5794	4598	4392	1887	1527	1672	92.107424	76.796738	73.945959	30.571496	26.842999	27.658292	3.38242580283285e-16	-1.40329418152901	down	--	--	Molecular Function: protein serine/threonine phosphatase activity (GO:0004722);; Molecular Function: magnesium-dependent protein serine/threonine phosphatase activity (GO:0004724);; Molecular Function: metal ion binding (GO:0046872);;	K17506|2.8e-156|vvi:100246740|K17506 protein phosphatase 1L [EC:3.1.3.16] | (RefSeq) probable protein phosphatase 2C 25	--	[T]	Signal transduction mechanisms	Protein phosphatase 2C	Probable protein phosphatase 2C 25 OS=Arabidopsis thaliana OX=3702 GN=At2g30020 PE=1 SV=1	T	Signal transduction mechanisms	probable protein phosphatase 2C 25 [Vitis riparia]
Vad12G006170	11752	7307	13008	5699	3486	5379	405.263153	263.656311	473.702454	199.623352	132.935883	192.694992	0.00792560385458739	-1.02073228456363	down	--	--	Molecular Function: calcium ion binding (GO:0005509);;	K24345|1.9e-59|vvi:100265313|K24345 calcium-binding protein KIC and related proteins | (RefSeq) calcium-binding protein PBP1	--	[ZD]	Cytoskeleton;; Cell cycle control, cell division, chromosome partitioning	EF-hand domain pair	Calcium-binding protein KRP1 OS=Arabidopsis thaliana OX=3702 GN=KRP1 PE=2 SV=1	--	--	calcium-binding protein KRP1-like [Vitis riparia]
Vad07G013700	698	488	336	242	148	88	8.635501	6.251646	4.457467	3.053199	2.061123	1.132155	0.00170542033258282	-1.53906420562884	down	[HI]	Coenzyme transport and metabolism;; Lipid transport and metabolism	Molecular Function: 1-deoxy-D-xylulose-5-phosphate synthase activity (GO:0008661);; Biological Process: terpenoid biosynthetic process (GO:0016114);; Molecular Function: transferase activity, transferring aldehyde or ketonic groups (GO:0016744);;	K01662|0.0e+00|vvi:100268079|K01662 1-deoxy-D-xylulose-5-phosphate synthase [EC:2.2.1.7] | (RefSeq) probable 1-deoxy-D-xylulose-5-phosphate synthase 2, chloroplastic	Thiamine metabolism (ko00730);; Terpenoid backbone biosynthesis (ko00900)	[G]	Carbohydrate transport and metabolism	1-deoxy-D-xylulose-5-phosphate synthase	Probable 1-deoxy-D-xylulose-5-phosphate synthase 2, chloroplastic OS=Oryza sativa subsp. japonica OX=39947 GN=Os07g0190000 PE=2 SV=1	G	Carbohydrate transport and metabolism	PREDICTED: probable 1-deoxy-D-xylulose-5-phosphate synthase 2, chloroplastic [Vitis vinifera]
Vad09G002050	91	97	294	439	290	838	2.353636	2.630834	8.066103	11.571898	8.328568	22.611553	0.0162591392677591	1.79928596171752	up	[E]	Amino acid transport and metabolism	Molecular Function: phosphatase activity (GO:0016791);; Molecular Function: metal ion binding (GO:0046872);;	K13248|3.2e-158|vvi:100248102|K13248 pyridoxal phosphate phosphatase PHOSPHO2 [EC:3.1.3.74] | (RefSeq) inorganic pyrophosphatase 2	Vitamin B6 metabolism (ko00750)	[R]	General function prediction only	Putative Phosphatase	Inorganic pyrophosphatase 2 OS=Arabidopsis thaliana OX=3702 GN=At1g17710 PE=2 SV=1	S	Function unknown	Inorganic pyrophosphatase 2 [Vitis vinifera]
Vad16G007980	78	85	116	142	141	395	4.562777	5.187466	7.160701	8.454762	9.110819	24.070818	0.0346848451519714	1.41546037274605	up	--	--	Cellular Component: integral component of membrane (GO:0016021);;	--	--	--	--	--	--	--	--	hypothetical protein CK203_030818 [Vitis vinifera]
Vad19G011140	821	770	632	5986	822	1871	21.778484	21.368681	17.718176	161.425232	24.12458	51.588886	0.00311484729989342	2.04942264103447	up	[O]	Posttranslational modification, protein turnover, chaperones	Molecular Function: transferase activity (GO:0016740);;	K00799|1.7e-125|vvi:100264557|K00799 glutathione S-transferase [EC:2.5.1.18] | (RefSeq) probable glutathione S-transferase	Glutathione metabolism (ko00480)	[O]	Posttranslational modification, protein turnover, chaperones	Glutathione S-transferase, N-terminal domain	Probable glutathione S-transferase parC OS=Nicotiana tabacum OX=4097 GN=PARC PE=2 SV=1	O	Posttranslational modification, protein turnover, chaperones	probable glutathione S-transferase [Vitis riparia]
Vad11G005950	1186	981	667	600	277	296	11.780854	10.188789	6.986775	6.054008	3.040904	3.052856	0.00751680504953973	-1.14899525979588	down	[C]	Energy production and conversion	Molecular Function: inorganic diphosphatase activity (GO:0004427);; Molecular Function: hydrogen-translocating pyrophosphatase activity (GO:0009678);; Cellular Component: integral component of membrane (GO:0016021);;	K23025|0.0e+00|vvi:100232894|K23025 H+-translocating diphosphatase [EC:7.1.3.1] | (RefSeq) VPP2, VPP; vacuolar pyrophosphatase	--	--	--	Inorganic H+ pyrophosphatase	Pyrophosphate-energized vacuolar membrane proton pump OS=Vigna radiata var. radiata OX=3916 PE=1 SV=4	C	Energy production and conversion	pyrophosphate-energized vacuolar membrane proton pump-like [Vitis riparia]
Vad05G003510	700	340	117	109	20	18	6.616035	3.356313	1.16517	1.043903	0.202203	0.17129	0.00170542033258282	-2.85832131922998	down	[P]	Inorganic ion transport and metabolism	Molecular Function: calcium-transporting ATPase activity (GO:0005388);; Molecular Function: ATP binding (GO:0005524);; Cellular Component: integral component of membrane (GO:0016021);; Molecular Function: cation-transporting ATPase activity (GO:0019829);; Cellular Component: intracellular membrane-bounded organelle (GO:0043231);;	K01537|0.0e+00|vvi:100242476|K01537 P-type Ca2+ transporter type 2C [EC:7.2.2.10] | (RefSeq) putative calcium-transporting ATPase 13, plasma membrane-type	--	[P]	Inorganic ion transport and metabolism	Cation transporting ATPase, C-terminus	Putative calcium-transporting ATPase 13, plasma membrane-type OS=Arabidopsis thaliana OX=3702 GN=ACA13 PE=3 SV=1	P	Inorganic ion transport and metabolism	PREDICTED: putative calcium-transporting ATPase 13, plasma membrane-type [Vitis vinifera]
Vad06G006970	5548	7262	5213	14012	7383	13333	58.935951	80.718079	58.47599	151.214691	86.755913	147.141647	0.00203117479020663	1.06949921651877	up	[QV]	Secondary metabolites biosynthesis, transport and catabolism;; Defense mechanisms	Molecular Function: iron ion binding (GO:0005506);; Biological Process: lignin metabolic process (GO:0009808);; Cellular Component: membrane (GO:0016020);; Molecular Function: oxidoreductase activity, acting on paired donors, with incorporation or reduction of molecular oxygen, NAD(P)H as one donor, and incorporation of one atom of oxygen (GO:0016709);; Molecular Function: trans-cinnamate 4-monoo…	K00487|3.7e-293|vvi:100253493|K00487 trans-cinnamate 4-monooxygenase [EC:1.14.14.91] | (RefSeq) trans-cinnamate 4-monooxygenase-like	Ubiquinone and other terpenoid-quinone biosynthesis (ko00130);; Phenylpropanoid biosynthesis (ko00940);; Flavonoid biosynthesis (ko00941);; Stilbenoid, diarylheptanoid and gingerol biosynthesis (ko00945)	[Q]	Secondary metabolites biosynthesis, transport and catabolism	Cytochrome P450	Trans-cinnamate 4-monooxygenase OS=Catharanthus roseus OX=4058 GN=CYP73A4 PE=2 SV=1	Q	Secondary metabolites biosynthesis, transport and catabolism	trans-cinnamate 4-monooxygenase [Vitis riparia]
Vad03G008000	313	332	432	976	1289	935	4.030339	4.469407	5.866573	12.764164	18.356518	12.499925	5.32103097453445e-08	1.70233744649243	up	[O]	Posttranslational modification, protein turnover, chaperones	Cellular Component: integral component of membrane (GO:0016021);;	--	--	--	--	--	Probable zinc metallopeptidase EGY3, chloroplastic OS=Arabidopsis thaliana OX=3702 GN=EGY3 PE=1 SV=1	M	Cell wall/membrane/envelope biogenesis	PREDICTED: probable zinc metallopeptidase EGY3, chloroplastic [Vitis vinifera]
Vad08G002710	6	10	0	42	34	54	0.131716	0.227422	0	0.93345	0.810088	1.232001	0.00159154433592752	3.18111584782861	up	[L]	Replication, recombination and repair	Molecular Function: ubiquitin-protein transferase activity (GO:0004842);;	K10260|1.0e-14|cre:CHLREDRAFT_205525|K10260 F-box and WD-40 domain protein 7 | (RefSeq) predicted protein	Ubiquitin mediated proteolysis (ko04120)	--	--	U-box domain	E3 ubiquitin-protein ligase PUB24 OS=Arabidopsis thaliana OX=3702 GN=PUB24 PE=1 SV=1	H	Coenzyme transport and metabolism	PREDICTED: E3 ubiquitin-protein ligase PUB24 [Vitis vinifera]
Vad11G001300	167	183	26	723	209	295	2.637203	3.013381	0.425751	11.608236	3.651108	4.831284	0.036136542199146	1.8351117071061	up	--	--	Cellular Component: integral component of membrane (GO:0016021);;	K21435|1.3e-27|var:108322980|K21435 ankyrin repeat domain-containing protein 6 | (RefSeq) ankyrin repeat-containing protein At3g12360-like	--	[R]	General function prediction only	Ankyrin repeats (3 copies)	Ankyrin repeat-containing protein At2g01680 OS=Arabidopsis thaliana OX=3702 GN=At2g01680 PE=2 SV=1	S	Function unknown	ankyrin repeat-containing protein BDA1-like [Vitis riparia]
Vad07G012210	914	491	314	2250	1012	2670	12.234851	6.87894	4.433853	30.620613	14.994226	37.158596	0.000233554115292906	1.93886756965261	up	[G]	Carbohydrate transport and metabolism	Molecular Function: hydrolase activity, hydrolyzing O-glycosyl compounds (GO:0004553);; Cellular Component: cytoplasm (GO:0005737);; Biological Process: carbohydrate metabolic process (GO:0005975);; Biological Process: establishment or maintenance of cell polarity (GO:0007163);; Cellular Component: actin cytoskeleton (GO:0015629);; Biological Process: cell migration (GO:0016477);; Molecular Funct…	K01210|4.6e-33|qsu:112018746|K01210 glucan 1,3-beta-glucosidase [EC:3.2.1.58] | (RefSeq) glucan 1,3-beta-glucosidase-like	Starch and sucrose metabolism (ko00500)	--	--	Cellulase (glycosyl hydrolase family 5)	--	G	Carbohydrate transport and metabolism	probable glucan 1,3-beta-glucosidase A [Vitis riparia]
Vad17G003480	92	44	56	202	112	287	1.08801	0.54689	0.70399	2.447088	1.47727	3.556754	0.00102213995476551	1.78846392746238	up	--	--	Molecular Function: aspartic-type endopeptidase activity (GO:0004190);; Biological Process: response to water deprivation (GO:0009414);; Biological Process: response to abscisic acid (GO:0009737);;	K22683|1.9e-281|vvi:100242440|K22683 aspartyl protease family protein [EC:3.4.23.-] | (RefSeq) protein ASPARTIC PROTEASE IN GUARD CELL 1	--	[O]	Posttranslational modification, protein turnover, chaperones	Xylanase inhibitor N-terminal	Protein ASPARTIC PROTEASE IN GUARD CELL 1 OS=Arabidopsis thaliana OX=3702 GN=ASPG1 PE=1 SV=1	O	Posttranslational modification, protein turnover, chaperones	PREDICTED: protein ASPARTIC PROTEASE IN GUARD CELL 1 [Vitis vinifera]
Vad07G001680	536	775	844	205	252	234	12.702995	19.211641	21.102295	4.915916	6.590199	5.753573	8.95773827034727e-06	-1.51278129927306	down	[J]	Translation, ribosomal structure and biogenesis	Biological Process: tRNA processing (GO:0008033);; Molecular Function: transferase activity (GO:0016740);;	K10760|3.5e-183|vvi:100245931|K10760 adenylate dimethylallyltransferase (cytokinin synthase) [EC:2.5.1.27 2.5.1.112] | (RefSeq) IPT1; adenylate isopentenyltransferase 3, chloroplastic	Zeatin biosynthesis (ko00908)	[J]	Translation, ribosomal structure and biogenesis	IPP transferase	Adenylate isopentenyltransferase 3, chloroplastic OS=Arabidopsis thaliana OX=3702 GN=IPT3 PE=1 SV=1	J	Translation, ribosomal structure and biogenesis	PREDICTED: adenylate isopentenyltransferase 3, chloroplastic [Vitis vinifera]
Vad18G011510	791	1735	1604	1653	4312	3595	24.523546	56.306389	52.517902	52.068146	147.933685	115.831345	0.0243637949735165	1.35526471425021	up	[O]	Posttranslational modification, protein turnover, chaperones	Cellular Component: cellular_component (GO:0005575);; Cellular Component: intracellular (GO:0005622);; Cellular Component: cell (GO:0005623);; Cellular Component: nucleus (GO:0005634);; Cellular Component: cytoplasm (GO:0005737);; Cellular Component: chloroplast (GO:0009507);; Cellular Component: plastid (GO:0009536);; Cellular Component: organelle (GO:0043226);; Cellular Component: membrane-boun…	K03686|2.4e-10|fve:101292433|K03686 molecular chaperone DnaJ | (RefSeq) dnaJ homolog 1, mitochondrial	--	[O]	Posttranslational modification, protein turnover, chaperones	DnaJ domain	Chaperone protein dnaJ 11, chloroplastic OS=Arabidopsis thaliana OX=3702 GN=ATJ11 PE=1 SV=2	O	Posttranslational modification, protein turnover, chaperones	chaperone protein dnaJ 11, chloroplastic-like [Vitis riparia]
Vad18G004580	103	55	98	172	212	223	1.940148	1.077745	1.963735	3.310979	4.453906	4.385023	0.00121528036021585	1.38693648505305	up	[R]	General function prediction only	Molecular Function: alcohol dehydrogenase activity, zinc-dependent (GO:0004024);; Cellular Component: cytosol (GO:0005829);; Molecular Function: zinc ion binding (GO:0008270);; Biological Process: formaldehyde catabolic process (GO:0046294);; Molecular Function: S-(hydroxymethyl)glutathione dehydrogenase activity (GO:0051903);;	K00121|1.4e-223|vvi:100245520|K00121 S-(hydroxymethyl)glutathione dehydrogenase / alcohol dehydrogenase [EC:1.1.1.284 1.1.1.1] | (RefSeq) alcohol dehydrogenase-like 1	Glycolysis / Gluconeogenesis (ko00010);; Fatty acid degradation (ko00071);; Tyrosine metabolism (ko00350);; Carbon metabolism (ko01200)	[Q]	Secondary metabolites biosynthesis, transport and catabolism	Zinc-binding dehydrogenase	Alcohol dehydrogenase-like 1 OS=Arabidopsis thaliana OX=3702 GN=At1g22430 PE=2 SV=1	Q	Secondary metabolites biosynthesis, transport and catabolism	alcohol dehydrogenase-like 1 [Vitis riparia]
Vad19G011160	60459	58229	72039	115185	112785	122387	1297.113281	1307.103638	1632.136719	2510.364502	2676.399902	2727.553467	1.00937936443462e-05	1.00615886216047	up	[O]	Posttranslational modification, protein turnover, chaperones	Biological Process: response to acid chemical (GO:0001101);; Molecular Function: molecular_function (GO:0003674);; Molecular Function: catalytic activity (GO:0003824);; Molecular Function: glutathione transferase activity (GO:0004364);; Molecular Function: binding (GO:0005488);; Molecular Function: protein binding (GO:0005515);; Cellular Component: cellular_component (GO:0005575);; Cellular Compo…	K00799|2.7e-123|vvi:100257648|K00799 glutathione S-transferase [EC:2.5.1.18] | (RefSeq) probable glutathione S-transferase	Glutathione metabolism (ko00480)	[O]	Posttranslational modification, protein turnover, chaperones	Glutathione S-transferase, N-terminal domain	Probable glutathione S-transferase parC OS=Nicotiana tabacum OX=4097 GN=PARC PE=2 SV=1	O	Posttranslational modification, protein turnover, chaperones	putative glutathione S-transferase [Vitis vinifera]
Vad10G005060	2892	2372	1743	1058	995	952	43.001282	36.892944	27.364731	15.976252	16.361259	14.701563	8.55768855433165e-06	-1.07523651812177	down	--	--	Molecular Function: protein binding (GO:0005515);;	--	--	--	--	Bromodomain	--	K	Transcription	uncharacterized protein LOC117922890 isoform X1 [Vitis riparia]
Vad05G000020	45	36	32	5	5	5	1.101217	0.90383	0.813493	0.120184	0.13549	0.103264	0.000172785999177257	-2.77204233068596	down	[J]	Translation, ribosomal structure and biogenesis	--	K14565|3.2e-135|nnu:104586063|K14565 nucleolar protein 58 | (RefSeq) probable nucleolar protein 5-2	Ribosome biogenesis in eukaryotes (ko03008)	[AJ]	RNA processing and modification;; Translation, ribosomal structure and biogenesis	snoRNA binding domain, fibrillarin	Probable nucleolar protein 5-2 OS=Arabidopsis thaliana OX=3702 GN=NOP5-2 PE=1 SV=1	--	--	hypothetical protein VITISV_038844 [Vitis vinifera]
Vad01G009980	18	16	17	37	47	51	0.434845	0.415457	0.441376	0.933183	1.295759	1.317777	0.0097167544403323	1.54748859635367	up	--	--	Molecular Function: calcium ion binding (GO:0005509);; Cellular Component: integral component of membrane (GO:0016021);;	K02183|3.9e-25|jre:109009908|K02183 calmodulin | (RefSeq) probable calcium-binding protein CML46	MAPK signaling pathway - plant (ko04016);; Phosphatidylinositol signaling system (ko04070);; Plant-pathogen interaction (ko04626)	[T]	Signal transduction mechanisms	EF hand	Probable calcium-binding protein CML45 OS=Arabidopsis thaliana OX=3702 GN=CML45 PE=2 SV=1	T	Signal transduction mechanisms	PREDICTED: probable calcium-binding protein CML30 [Vitis vinifera]
Vad19G001930	53	106	45	169	123	172	3.350154	7.028097	3.012207	10.856055	8.611119	11.318628	0.0119140653983229	1.319520840034	up	--	--	Molecular Function: motor activity (GO:0003774);; Cellular Component: cytoplasm (GO:0005737);; Cellular Component: microtubule (GO:0005874);; Biological Process: microtubule-based process (GO:0007017);; Cellular Component: dynein complex (GO:0030286);; Molecular Function: dynein intermediate chain binding (GO:0045505);; Molecular Function: dynein light intermediate chain binding (GO:0051959);; Bi…	K10418|6.2e-70|vvi:100257280|K10418 dynein light chain LC8-type | (RefSeq) dynein light chain 1, cytoplasmic	--	[Z]	Cytoskeleton	Dynein light chain type 1	--	Z	Cytoskeleton	Dynein light chain, cytoplasmic [Vitis vinifera]
Vad19G000660	207	158	122	320	359	339	1.869471	1.493122	1.165779	2.943802	3.59292	3.188036	6.24839825410538e-05	1.21472067937704	up	--	--	Biological Process: response to acid chemical (GO:0001101);; Molecular Function: protein binding (GO:0005515);; Biological Process: response to stress (GO:0006950);; Biological Process: response to osmotic stress (GO:0006970);; Biological Process: biological_process (GO:0008150);; Biological Process: response to abiotic stimulus (GO:0009628);; Biological Process: response to salt stress (GO:00096…	K09527|3.1e-117|vvi:100242128|K09527 DnaJ homolog subfamily C member 7 | (RefSeq) TPR repeat-containing thioredoxin TTL1	--	[R]	General function prediction only	Tetratricopeptide repeat	TPR repeat-containing thioredoxin TTL1 OS=Arabidopsis thaliana OX=3702 GN=TTL1 PE=1 SV=1	O	Posttranslational modification, protein turnover, chaperones	TPR repeat-containing thioredoxin TTL1 [Vitis riparia]
Vad18G003110	1354	742	823	3140	1186	2518	29.407637	16.851267	18.881968	69.301262	28.499666	56.815983	0.00339655577597122	1.35549359224323	up	[Q]	Secondary metabolites biosynthesis, transport and catabolism	Molecular Function: metal ion binding (GO:0046872);; Molecular Function: dioxygenase activity (GO:0051213);;	K05278|3.8e-193|vvi:100267819|K05278 flavonol synthase [EC:1.14.20.6] | (RefSeq) FLS5; flavonol synthase/flavanone 3-hydroxylase	Flavonoid biosynthesis (ko00941)	[QR]	Secondary metabolites biosynthesis, transport and catabolism;; General function prediction only	non-haem dioxygenase in morphine synthesis N-terminal	Flavonol synthase/flavanone 3-hydroxylase OS=Citrus unshiu OX=55188 GN=FLS PE=1 SV=1	Q	Secondary metabolites biosynthesis, transport and catabolism	PREDICTED: flavonol synthase/flavanone 3-hydroxylase [Vitis vinifera]
Vad06G009580	12	10	9	36	34	31	0.199817	0.174506	0.153934	0.604039	0.621356	0.527291	0.0056458908912554	1.84161325420964	up	[M]	Cell wall/membrane/envelope biogenesis	Molecular Function: phospholipase C activity (GO:0004629);; Biological Process: phospholipid catabolic process (GO:0009395);; Cellular Component: chloroplast (GO:0009507);; Biological Process: gametophyte development (GO:0048229);; Biological Process: root development (GO:0048364);;	K01114|6.5e-301|vvi:100244850|K01114 phospholipase C [EC:3.1.4.3] | (RefSeq) non-specific phospholipase C2	Inositol phosphate metabolism (ko00562);; Glycerophospholipid metabolism (ko00564);; Ether lipid metabolism (ko00565)	--	--	Phosphoesterase family	Non-specific phospholipase C2 OS=Arabidopsis thaliana OX=3702 GN=NPC2 PE=2 SV=1	M	Cell wall/membrane/envelope biogenesis	non-specific phospholipase C2 [Vitis riparia]
Vad02G004250	1074	1067	1613	1656	2726	2709	12.498583	12.992926	19.834623	19.589001	35.10556	32.760105	0.0156318031083672	1.0539155896272	up	[IR]	Lipid transport and metabolism;; General function prediction only	Molecular Function: oxidoreductase activity, acting on CH-OH group of donors (GO:0016614);; Molecular Function: flavin adenine dinucleotide binding (GO:0050660);;	K00108|3.0e-262|mcha:111023383|K00108 choline dehydrogenase [EC:1.1.99.1] | (RefSeq) protein HOTHEAD	Glycine, serine and threonine metabolism (ko00260)	[R]	General function prediction only	GMC oxidoreductase	Protein HOTHEAD OS=Arabidopsis thaliana OX=3702 GN=HTH PE=1 SV=1	E	Amino acid transport and metabolism	protein HOTHEAD-like [Vitis riparia]
Vad08G006000	5770	5087	5307	13057	6469	11507	61.11525	56.376308	59.354794	140.497162	75.785744	126.606773	0.0010953237408755	1.06119477593873	up	[E]	Amino acid transport and metabolism	Cellular Component: cytoplasm (GO:0005737);; Biological Process: L-phenylalanine catabolic process (GO:0006559);; Biological Process: cinnamic acid biosynthetic process (GO:0009800);; Molecular Function: ammonia-lyase activity (GO:0016841);; Molecular Function: phenylalanine ammonia-lyase activity (GO:0045548);;	K10775|0.0e+00|vvi:100241377|K10775 phenylalanine ammonia-lyase [EC:4.3.1.24] | (RefSeq) PAL2; phenylalanine ammonia-lyase	Phenylalanine metabolism (ko00360);; Phenylpropanoid biosynthesis (ko00940)	[Q]	Secondary metabolites biosynthesis, transport and catabolism	Aromatic amino acid lyase	Phenylalanine ammonia-lyase OS=Camellia sinensis OX=4442 GN=PAL PE=2 SV=1	Q	Secondary metabolites biosynthesis, transport and catabolism	PREDICTED: phenylalanine ammonia-lyase [Vitis vinifera]
Vad19G002850	1683	2443	4993	4920	9732	8891	31.91893	48.50119	100.030228	94.831375	204.238892	175.228546	0.0151581284857386	1.48979769356372	up	--	--	Biological Process: response to light stimulus (GO:0009416);; Cellular Component: photosystem I (GO:0009522);; Cellular Component: photosystem II (GO:0009523);; Cellular Component: chloroplast thylakoid membrane (GO:0009535);; Biological Process: photosynthesis, light harvesting in photosystem I (GO:0009768);; Cellular Component: chloroplast envelope (GO:0009941);; Cellular Component: plastoglobu…	K08912|1.8e-154|vvi:100245214|K08912 light-harvesting complex II chlorophyll a/b binding protein 1 | (RefSeq) chlorophyll a-b binding protein 40, chloroplastic-like	Photosynthesis - antenna proteins (ko00196)	--	--	Chlorophyll A-B binding protein	Chlorophyll a-b binding protein 40, chloroplastic OS=Nicotiana tabacum OX=4097 GN=CAB40 PE=2 SV=1	C	Energy production and conversion	PREDICTED: chlorophyll a-b binding protein of LHCII type 1 [Vitis vinifera]
Vad15G009840	625	919	466	250	76	33	28.667921	44.087048	22.540049	11.643158	3.814829	1.533224	0.00107118317410738	-2.39415652966414	down	--	--	Molecular Function: molecular_function (GO:0003674);; Molecular Function: binding (GO:0005488);; Cellular Component: cellular_component (GO:0005575);; Cellular Component: intracellular (GO:0005622);; Cellular Component: cell (GO:0005623);; Cellular Component: cytoplasm (GO:0005737);; Biological Process: transport (GO:0006810);; Biological Process: ion transport (GO:0006811);; Biological Process: …	K13459|3.3e-09|hbr:110673008|K13459 disease resistance protein RPS2 | (RefSeq) probable disease resistance protein At5g63020	Plant-pathogen interaction (ko04626)	--	--	--	Disease resistance protein Pik-1 OS=Oryza sativa subsp. japonica OX=39947 GN=PIK-1 PE=1 SV=1	L	Replication, recombination and repair	PREDICTED: heavy metal-associated isoprenylated plant protein 47 [Vitis vinifera]
Vad16G010520	73	116	64	253	159	166	1.569996	2.617391	1.463179	5.573966	3.811358	3.720847	0.00189319195583085	1.31583374561808	up	--	--	Molecular Function: protein kinase activity (GO:0004672);; Molecular Function: ATP binding (GO:0005524);; Cellular Component: integral component of membrane (GO:0016021);; Molecular Function: polysaccharide binding (GO:0030247);;	K03283|3.8e-12|qsu:112017276|K03283 heat shock 70kDa protein 1/2/6/8 | (RefSeq) heat shock cognate 70 kDa protein 2-like	Spliceosome (ko03040);; Protein processing in endoplasmic reticulum (ko04141);; Endocytosis (ko04144)	[T]	Signal transduction mechanisms	Wall-associated receptor kinase galacturonan-binding	Rust resistance kinase Lr10 OS=Triticum aestivum OX=4565 GN=LRK10 PE=2 SV=1	--	--	rust resistance kinase Lr10-like [Vitis riparia]
Vad13G009490	223	269	348	392	823	887	5.795912	7.32097	9.54493	10.356107	23.663034	23.966715	0.00342055289424513	1.46641115585859	up	[I]	Lipid transport and metabolism	Molecular Function: sterol 24-C-methyltransferase activity (GO:0003838);; Cellular Component: vacuole (GO:0005773);; Cellular Component: endoplasmic reticulum (GO:0005783);; Cellular Component: plasmodesma (GO:0009506);; Biological Process: embryo development ending in seed dormancy (GO:0009793);; Biological Process: sterol biosynthetic process (GO:0016126);; Biological Process: methylation (GO:0…	K00559|5.5e-177|vvi:100263590|K00559 sterol 24-C-methyltransferase [EC:2.1.1.41] | (RefSeq) cycloartenol-C-24-methyltransferase	Steroid biosynthesis (ko00100)	[IR]	Lipid transport and metabolism;; General function prediction only	Sterol methyltransferase C-terminal	Cycloartenol-C-24-methyltransferase OS=Arabidopsis thaliana OX=3702 GN=SMT1 PE=1 SV=1	I	Lipid transport and metabolism	cycloartenol-C-24-methyltransferase-like [Vitis riparia]
Vad01G014880	104	115	164	243	212	263	3.461088	4.01655	5.755333	8.23127	7.83161	9.111333	0.0093787358966049	1.02668108443182	up	--	--	--	--	--	--	--	--	Uncharacterized protein At4g14100 OS=Arabidopsis thaliana OX=3702 GN=At4g14100 PE=2 SV=1	--	--	Uncharacterized protein CK203_044892 [Vitis vinifera]
Vad12G005890	316	130	182	4	0	0	5.11281	2.201539	3.104331	0.059662	0	0	5.68779603878618e-14	-7.16564613097931	down	--	--	Molecular Function: magnesium ion binding (GO:0000287);; Molecular Function: terpene synthase activity (GO:0010333);;	K12742|1.2e-271|vvi:100265475|K12742 isoprene synthase [EC:4.2.3.27] | (RefSeq) isoprene synthase, chloroplastic-like	Terpenoid backbone biosynthesis (ko00900)	--	--	Terpene synthase family, metal binding domain	Isoprene synthase, chloroplastic OS=Populus alba OX=43335 GN=ISPS PE=1 SV=1	S	Function unknown	isoprene synthase, chloroplastic-like [Vitis riparia]
Vad14G007200	118	104	67	53	43	29	3.584813	3.318513	2.144686	1.646008	1.425971	0.901703	0.0439810404432211	-1.07018063130721	down	--	--	Cellular Component: plasma membrane (GO:0005886);; Biological Process: embryo development ending in seed dormancy (GO:0009793);; Biological Process: pollen tube guidance (GO:0010183);;	--	--	--	--	PQQ enzyme repeat	Protein GAMETE EXPRESSED 3 OS=Arabidopsis thaliana OX=3702 GN=GEX3 PE=2 SV=1	S	Function unknown	Protein gamete expressed 3 [Vitis vinifera]
Vad12G005690	11	12	10	158	85	242	0.430656	0.457441	0.376586	6.274499	3.680139	9.844663	9.69952850236191e-13	4.01027106058111	up	--	--	Biological Process: response to acid chemical (GO:0001101);; Cellular Component: cellular_component (GO:0005575);; Cellular Component: cell wall (GO:0005618);; Cellular Component: intracellular (GO:0005622);; Cellular Component: cell (GO:0005623);; Cellular Component: cytoplasm (GO:0005737);; Cellular Component: vacuole (GO:0005773);; Biological Process: biological_process (GO:0008150);; Biologic…	--	--	--	--	Salt stress response/antifungal	Cysteine-rich repeat secretory protein 38 OS=Arabidopsis thaliana OX=3702 GN=CRRSP38 PE=2 SV=1	S	Function unknown	Cysteine-rich repeat secretory protein 38 [Vitis vinifera]
Vad16G004390	21	40	33	125	89	98	0.658145	1.324027	1.099725	4.099335	3.180094	3.267446	5.97675971922972e-05	1.84892163275003	up	--	--	Molecular Function: enzyme inhibitor activity (GO:0004857);;	K01051|4.8e-16|egu:105045622|K01051 pectinesterase [EC:3.1.1.11] | (RefSeq) pectinesterase-like	Pentose and glucuronate interconversions (ko00040)	--	--	Plant invertase/pectin methylesterase inhibitor	21 kDa protein OS=Daucus carota OX=4039 PE=2 SV=1	S	Function unknown	PREDICTED: 21 kDa protein [Vitis vinifera]
Vad12G002200	234	162	137	455	256	478	6.158483	4.451303	3.806856	12.172933	7.452979	13.079285	0.000991994521377301	1.29579044509149	up	--	--	Cellular Component: integral component of membrane (GO:0016021);;	K19038|1.4e-99|vvi:100248798|K19038 E3 ubiquitin-protein ligase ATL41 [EC:2.3.2.27] | (RefSeq) RING-H2 finger protein ATL40	--	[O]	Posttranslational modification, protein turnover, chaperones	Ring finger domain	RING-H2 finger protein ATL40 OS=Arabidopsis thaliana OX=3702 GN=ATL40 PE=2 SV=1	O	Posttranslational modification, protein turnover, chaperones	PREDICTED: RING-H2 finger protein ATL40 [Vitis vinifera]
Vad08G003970	424	439	276	984	721	990	20.062477	21.73901	13.800091	47.357529	37.801163	48.741768	6.14551202371365e-07	1.38203421962166	up	--	--	--	K08238|2.0e-27|brp:103847104|K08238 xyloglucan 6-xylosyltransferase [EC:2.4.2.39] | (RefSeq) probable xyloglucan 6-xylosyltransferase 3	--	--	--	LURP-one-related	Protein LURP-one-related 15 OS=Arabidopsis thaliana OX=3702 GN=At5g01750 PE=1 SV=1	S	Function unknown	Protein LURP-one-related 15 [Vitis vinifera]
Vad11G004970	1209	865	1465	2478	3117	6420	28.740948	21.516066	36.780491	59.855171	81.975388	158.574707	9.9875250789408e-05	1.90422874677338	up	--	--	Biological Process: cellular response to phosphate starvation (GO:0016036);;	--	--	[P]	Inorganic ion transport and metabolism	SPX domain	SPX domain-containing protein 2 OS=Arabidopsis thaliana OX=3702 GN=SPX2 PE=2 SV=1	P	Inorganic ion transport and metabolism	SPX domain-containing protein 2-like [Vitis riparia]
Vad01G011120	22	15	11	32	39	44	0.494987	0.349475	0.249994	0.733828	0.985507	1.037705	0.043068412596601	1.41560191355894	up	--	--	Biological Process: oxidation-reduction process (GO:0055114);;	--	--	[S]	Function unknown	AhpC/TSA antioxidant enzyme	--	S	Function unknown	Redox-regulatory protein FAM213A [Vitis vinifera]
Vad04G000160	47	71	64	109	111	125	2.648208	4.209273	3.821198	6.273462	6.940636	7.366792	0.0148776826243388	1.05325104145435	up	--	--	Biological Process: phosphorelay signal transduction system (GO:0000160);; Cellular Component: nucleus (GO:0005634);; Cellular Component: cytoplasm (GO:0005737);; Biological Process: cytokinin-activated signaling pathway (GO:0009736);; Molecular Function: histidine phosphotransfer kinase activity (GO:0009927);; Biological Process: phosphorylation (GO:0016310);; Molecular Function: protein histidi…	K14490|6.2e-76|vvi:100252462|K14490 histidine-containing phosphotransfer peotein | (RefSeq) histidine-containing phosphotransfer protein 4	Plant hormone signal transduction (ko04075)	[T]	Signal transduction mechanisms	Hpt domain	Pseudo histidine-containing phosphotransfer protein 5 OS=Oryza sativa subsp. japonica OX=39947 GN=PHP5 PE=2 SV=1	T	Signal transduction mechanisms	PREDICTED: histidine-containing phosphotransfer protein 4 [Vitis vinifera]
Vad19G003330	13	16	7	40	73	45	0.341482	0.422687	0.194031	1.069309	2.108154	1.215525	0.00081918954339619	2.29403964134759	up	[T]	Signal transduction mechanisms	Molecular Function: protein serine/threonine kinase activity (GO:0004674);; Molecular Function: ATP binding (GO:0005524);; Cellular Component: plasma membrane (GO:0005886);; Biological Process: protein phosphorylation (GO:0006468);;	K24104|5.5e-60|thj:104799061|K24104 GPN-loop GTPase | (RefSeq) LOW QUALITY PROTEIN: uncharacterized protein LOC104799061	--	--	--	Protein tyrosine and serine/threonine kinase	G-type lectin S-receptor-like serine/threonine-protein kinase At4g27290 OS=Arabidopsis thaliana OX=3702 GN=At4g27290 PE=3 SV=4	--	--	PREDICTED: uncharacterized protein LOC100260657 [Vitis vinifera]
Vad15G003050	35	55	26	108	108	76	1.200295	1.972928	0.923434	3.797839	4.131101	2.74045	0.00399570619995598	1.4705989374119	up	--	--	Biological Process: regulation of cyclin-dependent protein serine/threonine kinase activity (GO:0000079);; Molecular Function: protein kinase binding (GO:0019901);;	K01255|4.0e-28|mng:MNEG_4524|K01255 leucyl aminopeptidase [EC:3.4.11.1] | (RefSeq) leucyl aminopeptidase	Glutathione metabolism (ko00480)	[R]	General function prediction only	Cyclin	Cyclin-U4-1 OS=Arabidopsis thaliana OX=3702 GN=CYCU4-1 PE=1 SV=1	S	Function unknown	PREDICTED: cyclin-U4-1 [Vitis vinifera]
Vad08G001050	97	73	99	270	230	165	1.452979	1.143876	1.551592	4.109628	3.807332	2.555777	6.16407432573278e-05	1.43052971549727	up	--	--	Molecular Function: DNA binding (GO:0003677);; Cellular Component: nucleus (GO:0005634);; Biological Process: regulation of transcription, DNA-templated (GO:0006355);;	K16222|1.9e-44|crb:17875230|K16222 Dof zinc finger protein DOF5.5 | (RefSeq) cyclic dof factor 1	Circadian rhythm - plant (ko04712)	--	--	Dof domain, zinc finger	Cyclic dof factor 2 OS=Arabidopsis thaliana OX=3702 GN=CDF2 PE=1 SV=2	K	Transcription	PREDICTED: cyclic dof factor 3 [Vitis vinifera]
Vad07G014850	149	144	120	90	34	44	4.482273	4.523151	3.824958	2.749555	1.130214	1.357871	0.0263633954532474	-1.18504444498407	down	--	--	Cellular Component: integral component of membrane (GO:0016021);;	--	--	--	--	--	--	--	--	hypothetical protein VITISV_002044 [Vitis vinifera]
Vad18G009220	143	93	31	239	240	267	2.288911	1.562956	0.513956	3.899267	4.260716	4.447499	0.00618349774854528	1.65301488831172	up	[M]	Cell wall/membrane/envelope biogenesis	Cellular Component: endoplasmic reticulum (GO:0005783);; Cellular Component: Golgi apparatus (GO:0005794);; Biological Process: xylem and phloem pattern formation (GO:0010051);; Biological Process: glucuronoxylan biosynthetic process (GO:0010417);; Molecular Function: transferase activity, transferring glycosyl groups (GO:0016757);; Biological Process: multicellular organism reproduction (GO:0032…	K20893|6.1e-219|vvi:100852929|K20893 probable galacturonosyltransferase-like 1 [EC:2.4.1.-] | (RefSeq) probable galacturonosyltransferase-like 1	--	--	--	Glycosyl transferase family 8	Probable galacturonosyltransferase-like 1 OS=Arabidopsis thaliana OX=3702 GN=GATL1 PE=2 SV=1	G	Carbohydrate transport and metabolism	PREDICTED: probable galacturonosyltransferase-like 1 [Vitis vinifera]
Vad04G006860	95	115	126	49	60	26	0.975957	1.2326	1.364414	0.509812	0.673868	0.268947	0.0370910607566758	-1.18862245383215	down	--	--	Molecular Function: ligand-gated ion channel activity (GO:0015276);; Cellular Component: integral component of membrane (GO:0016021);;	K05387|0.0e+00|vvi:100855255|K05387 glutamate receptor, ionotropic, plant | (RefSeq) glutamate receptor 2.8	--	[PET]	Inorganic ion transport and metabolism;; Amino acid transport and metabolism;; Signal transduction mechanisms	Receptor family ligand binding region	Glutamate receptor 2.7 OS=Arabidopsis thaliana OX=3702 GN=GLR2.7 PE=2 SV=3	--	--	hypothetical protein VITISV_020535 [Vitis vinifera]
Vad12G010360	15	16	20	44	63	53	0.402325	0.431165	0.557732	1.188812	1.869592	1.471648	0.0020508887636885	1.78743749708823	up	[T]	Signal transduction mechanisms	Molecular Function: protein kinase activity (GO:0004672);; Molecular Function: ATP binding (GO:0005524);; Cellular Component: integral component of membrane (GO:0016021);; Biological Process: oxidation-reduction process (GO:0055114);;	K13415|1.8e-31|han:110929858|K13415 protein brassinosteroid insensitive 1 [EC:2.7.10.1 2.7.11.1] | (RefSeq) systemin receptor SR160-like	Plant hormone signal transduction (ko04075)	--	--	Protein kinase domain	MDIS1-interacting receptor like kinase 2 OS=Arabidopsis thaliana OX=3702 GN=MIK2 PE=1 SV=3	T	Signal transduction mechanisms	PREDICTED: probable leucine-rich repeat receptor-like protein kinase At1g35710 [Vitis vinifera]
Vad03G001840	193	150	119	78	44	73	5.007305	4.068798	3.265451	2.04198	1.263337	1.949744	0.0106415126269688	-1.108261008248	down	--	--	Biological Process: biological_process (GO:0008150);; Biological Process: regulation of smoothened signaling pathway (GO:0008589);; Biological Process: regulation of signal transduction (GO:0009966);; Biological Process: negative regulation of signal transduction (GO:0009968);; Biological Process: regulation of cell communication (GO:0010646);; Biological Process: negative regulation of cell comm…	K19042|3.6e-144|vvi:100262284|K19042 E3 ubiquitin-protein ligase BOI and related proteins [EC:2.3.2.27] | (RefSeq) probable BOI-related E3 ubiquitin-protein ligase 2	--	[O]	Posttranslational modification, protein turnover, chaperones	Zinc finger, C3HC4 type (RING finger)	--	O	Posttranslational modification, protein turnover, chaperones	probable BOI-related E3 ubiquitin-protein ligase 2 [Vitis riparia]
Vad10G006360	54	61	47	437	102	268	0.954058	1.121526	0.861357	7.842133	1.989639	4.914754	2.0943780687133e-05	2.4200767980609	up	[H]	Coenzyme transport and metabolism	Molecular Function: O-methyltransferase activity (GO:0008171);; Biological Process: methylation (GO:0032259);; Molecular Function: protein dimerization activity (GO:0046983);;	K16040|2.4e-111|qsu:111988269|K16040 trans-resveratrol di-O-methyltransferase [EC:2.1.1.240] | (RefSeq) trans-resveratrol di-O-methyltransferase-like	Stilbenoid, diarylheptanoid and gingerol biosynthesis (ko00945)	[R]	General function prediction only	O-methyltransferase domain	Trans-resveratrol di-O-methyltransferase OS=Vitis vinifera OX=29760 GN=ROMT PE=1 SV=2	J	Translation, ribosomal structure and biogenesis	Trans-resveratrol di-O-methyltransferase [Vitis vinifera]
Vad04G004930	26	32	63	266	666	556	0.621589	0.800092	1.5939	6.539667	17.833178	13.981542	5.99526375312079e-12	3.75557581031451	up	--	--	Molecular Function: DNA binding (GO:0003677);; Molecular Function: transcription factor activity, sequence-specific DNA binding (GO:0003700);; Cellular Component: nucleus (GO:0005634);;	K13434|3.6e-18|mus:103972357|K13434 pathogenesis-related genes transcriptional activator PTI6 | (RefSeq) pathogenesis-related genes transcriptional activator PTI6-like isoform X2	Plant-pathogen interaction (ko04626)	--	--	AP2 domain	Ethylene-responsive transcription factor SHINE 2 OS=Arabidopsis thaliana OX=3702 GN=SHN2 PE=2 SV=1	K	Transcription	ethylene-responsive transcription factor SHINE 2-like [Vitis riparia]
Vad11G000390	233	261	421	502	777	1094	7.832053	9.193238	14.962379	17.174051	28.955782	38.287552	0.00280936917225317	1.50699143655558	up	--	--	Cellular Component: integral component of membrane (GO:0016021);;	--	--	--	--	--	--	--	--	uncharacterized protein LOC117925389 [Vitis riparia]
Vad03G002960	1714	1475	524	699	234	100	25.257069	22.745573	8.15291	10.463369	3.807805	1.522334	0.0386115300557479	-1.73219757184169	down	[DPM]	Cell cycle control, cell division, chromosome partitioning;; Inorganic ion transport and metabolism;; Cell wall/membrane/envelope biogenesis	Molecular Function: ferroxidase activity (GO:0004322);; Molecular Function: copper ion binding (GO:0005507);; Cellular Component: plasma membrane (GO:0005886);; Biological Process: iron ion transport (GO:0006826);; Biological Process: iron ion homeostasis (GO:0055072);;	K19791|1.1e-197|han:110912433|K19791 iron transport multicopper oxidase | (RefSeq) L-ascorbate oxidase homolog	--	[Q]	Secondary metabolites biosynthesis, transport and catabolism	Multicopper oxidase	L-ascorbate oxidase homolog OS=Brassica napus OX=3708 GN=Bp10 PE=2 SV=1	Q	Secondary metabolites biosynthesis, transport and catabolism	L-ascorbate oxidase homolog [Vitis riparia]
Vad13G011600	50	53	18	172	169	83	1.371028	1.514518	0.518452	4.82016	5.134889	2.358999	0.0010953237408755	1.95841038802304	up	[K]	Transcription	Molecular Function: protein binding (GO:0005515);;	K13466|3.6e-10|jre:108979830|K13466 EIX receptor 1/2 | (RefSeq) receptor-like protein EIX2 isoform X1	Plant-pathogen interaction (ko04626)	--	--	Leucine rich repeat	Polygalacturonase inhibitor OS=Pyrus communis OX=23211 GN=PGIP PE=1 SV=1	--	--	polygalacturonase inhibitor-like [Vitis riparia]
Vad19G007380	3902	3276	4966	10701	7062	8939	147.674118	129.713181	198.486908	411.43631	295.618683	351.423676	2.56934413797428e-05	1.2508517553028	up	[O]	Posttranslational modification, protein turnover, chaperones	Cellular Component: cellular_component (GO:0005575);; Cellular Component: intracellular (GO:0005622);; Cellular Component: cell (GO:0005623);; Cellular Component: nucleus (GO:0005634);; Cellular Component: cytoplasm (GO:0005737);; Cellular Component: chloroplast (GO:0009507);; Cellular Component: plastid (GO:0009536);; Cellular Component: organelle (GO:0043226);; Cellular Component: membrane-boun…	K03686|6.1e-10|smo:SELMODRAFT_271998|K03686 molecular chaperone DnaJ | (RefSeq) hypothetical protein	--	[O]	Posttranslational modification, protein turnover, chaperones	DnaJ domain	Chaperone protein dnaJ 11, chloroplastic OS=Arabidopsis thaliana OX=3702 GN=ATJ11 PE=1 SV=2	O	Posttranslational modification, protein turnover, chaperones	chaperone protein dnaJ 11, chloroplastic [Vitis riparia]
Vad10G003070	7875	7542	3995	3223	2241	1519	46.54409	46.641449	24.932993	19.347666	14.646546	9.320864	0.000934134093682773	-1.33968351354999	down	[P]	Inorganic ion transport and metabolism	Molecular Function: nucleotide binding (GO:0000166);; Cellular Component: integral component of membrane (GO:0016021);;	K01537|0.0e+00|vvi:109122192|K01537 P-type Ca2+ transporter type 2C [EC:7.2.2.10] | (RefSeq) putative calcium-transporting ATPase 13, plasma membrane-type	--	[P]	Inorganic ion transport and metabolism	Cation transporting ATPase, C-terminus	Putative calcium-transporting ATPase 13, plasma membrane-type OS=Arabidopsis thaliana OX=3702 GN=ACA13 PE=3 SV=1	P	Inorganic ion transport and metabolism	Calcium-transporting ATPase 12, plasma membrane-type [Vitis vinifera]
Vad18G020000	569	602	515	298	169	129	7.905703	8.750462	8.171499	4.44231	3.085084	2.373919	0.00022665455235555	-1.38549175701235	down	[P]	Inorganic ion transport and metabolism	Cellular Component: plasma membrane (GO:0005886);; Biological Process: cellular cadmium ion homeostasis (GO:0006876);; Biological Process: cellular iron ion homeostasis (GO:0006879);; Biological Process: cellular zinc ion homeostasis (GO:0006882);; Molecular Function: cation transmembrane transporter activity (GO:0008324);; Molecular Function: cadmium ion transmembrane transporter activity (GO:00…	--	--	[P]	Inorganic ion transport and metabolism	Cation efflux family	Metal tolerance protein 9 OS=Arabidopsis thaliana OX=3702 GN=MTP9 PE=3 SV=2	P	Inorganic ion transport and metabolism	PREDICTED: metal tolerance protein 10 [Vitis vinifera]
Vad14G002800	38	26	24	508	73	268	1.24898	0.879248	0.825413	17.58155	2.707042	9.441872	9.53056416840798e-07	3.37191918589448	up	--	--	Cellular Component: cell wall (GO:0005618);; Molecular Function: manganese ion binding (GO:0030145);; Molecular Function: nutrient reservoir activity (GO:0045735);; Cellular Component: apoplast (GO:0048046);;	K00384|2.4e-10|vvi:109124153|K00384 thioredoxin reductase (NADPH) [EC:1.8.1.9] | (RefSeq) thioredoxin reductase 1-like	Selenocompound metabolism (ko00450)	--	--	Cupin	Germin-like protein subfamily 1 member 14 OS=Arabidopsis thaliana OX=3702 GN=At5g39110 PE=3 SV=1	S	Function unknown	germin-like protein subfamily 1 member 7 [Vitis riparia]
Vad19G002240	1627	2952	1632	4221	4753	3506	40.770981	77.415039	43.199265	107.485344	131.783615	91.273819	0.00226531586440237	1.1445831034845	up	[IQR]	Lipid transport and metabolism;; Secondary metabolites biosynthesis, transport and catabolism;; General function prediction only	Cellular Component: chloroplast (GO:0009507);; Biological Process: photosynthesis (GO:0015979);; Biological Process: chlorophyll biosynthetic process (GO:0015995);; Molecular Function: protochlorophyllide reductase activity (GO:0016630);;	K00218|1.3e-200|vvi:100255647|K00218 protochlorophyllide reductase [EC:1.3.1.33] | (RefSeq) protochlorophyllide reductase, chloroplastic	Porphyrin and chlorophyll metabolism (ko00860)	[Q]	Secondary metabolites biosynthesis, transport and catabolism	short chain dehydrogenase	Protochlorophyllide reductase, chloroplastic OS=Daucus carota OX=4039 GN=POR1 PE=2 SV=1	Q	Secondary metabolites biosynthesis, transport and catabolism	protochlorophyllide reductase, chloroplastic [Vitis riparia]
Vad18G002800	54	28	33	88	86	143	1.508881	0.81189	0.956824	2.496878	2.63241	4.143734	0.0022246826073139	1.61423181838267	up	--	--	--	--	--	--	--	Protein of unknown function (DUF740)	--	L	Replication, recombination and repair	uncharacterized protein LOC117906172 [Vitis riparia]
Vad10G010250	1717	1505	1113	5517	1818	2382	24.066645	22.076523	16.469227	78.563744	28.17947	34.680569	0.00947165511641266	1.27412648926021	up	[C]	Energy production and conversion	Molecular Function: oxidoreductase activity (GO:0016491);; Molecular Function: FAD binding (GO:0071949);;	K22395|2.2e-163|qsu:111984226|K22395 cinnamyl-alcohol dehydrogenase [EC:1.1.1.195] | (RefSeq) berberine bridge enzyme-like 13	Phenylpropanoid biosynthesis (ko00940)	--	--	Berberine and berberine like	Berberine bridge enzyme-like 21 OS=Arabidopsis thaliana OX=3702 GN=At4g20840 PE=2 SV=1	C	Energy production and conversion	berberine bridge enzyme-like 21 [Vitis riparia]
Vad01G009160	4453	2898	3072	1245	1847	1454	101.832741	69.330414	74.181961	28.922413	46.707844	34.544273	0.00168777751557814	-1.04146691606116	down	--	--	Cellular Component: nucleus (GO:0005634);; Molecular Function: sequence-specific DNA binding (GO:0043565);; Biological Process: positive regulation of transcription, DNA-templated (GO:0045893);;	K09338|1.7e-174|vvi:100241577|K09338 homeobox-leucine zipper protein | (RefSeq) homeobox-leucine zipper protein HAT5	--	[K]	Transcription	Homeodomain	Homeobox-leucine zipper protein HAT5 OS=Arabidopsis thaliana OX=3702 GN=HAT5 PE=1 SV=1	K	Transcription	PREDICTED: homeobox-leucine zipper protein HAT5 [Vitis vinifera]
Vad06G002400	473	207	262	176	139	111	10.957057	4.99688	6.406663	4.135126	3.561647	2.661953	0.0408711136290844	-1.00351760072501	down	--	--	Molecular Function: DNA binding (GO:0003677);; Cellular Component: nucleus (GO:0005634);; Biological Process: regulation of transcription, DNA-templated (GO:0006355);;	K20043|1.6e-25|aip:107640400|K20043 clathrin coat assembly protein AP180 | (RefSeq) putative clathrin assembly protein At5g35200	--	--	--	Dof domain, zinc finger	Dof zinc finger protein DOF2.1 OS=Arabidopsis thaliana OX=3702 GN=DOF2.1 PE=2 SV=2	K	Transcription	PREDICTED: dof zinc finger protein DOF2.1 [Vitis vinifera]
Vad15G004670	6	10	18	67	44	42	0.134825	0.263596	0.478579	1.798641	1.288821	1.150591	0.00157066272801815	2.26958119975317	up	[C]	Energy production and conversion	Molecular Function: L-lactate dehydrogenase activity (GO:0004459);; Cellular Component: cytoplasm (GO:0005737);; Biological Process: carbohydrate metabolic process (GO:0005975);; Biological Process: carboxylic acid metabolic process (GO:0019752);;	K00016|1.1e-195|vvi:100248878|K00016 L-lactate dehydrogenase [EC:1.1.1.27] | (RefSeq) L-lactate dehydrogenase B	Glycolysis / Gluconeogenesis (ko00010);; Cysteine and methionine metabolism (ko00270);; Pyruvate metabolism (ko00620);; Propanoate metabolism (ko00640)	[C]	Energy production and conversion	lactate/malate dehydrogenase, NAD binding domain	L-lactate dehydrogenase A OS=Hordeum vulgare OX=4513 PE=1 SV=1	C	Energy production and conversion	L-lactate dehydrogenase B-like [Vitis riparia]
Vad13G013060	27	31	32	446	308	348	0.829764	0.97736	1.036889	13.991588	10.521422	11.13821	1.69426543154268e-36	3.73647039060374	up	[C]	Energy production and conversion	Cellular Component: cytosol (GO:0005829);; Molecular Function: FMN binding (GO:0010181);; Molecular Function: oxidoreductase activity (GO:0016491);;	K19784|1.3e-105|vvi:100256621|K19784 chromate reductase, NAD(P)H dehydrogenase (quinone) | (RefSeq) NADPH:quinone oxidoreductase	--	[R]	General function prediction only	NADPH-dependent FMN reductase	NADPH:quinone oxidoreductase OS=Arabidopsis thaliana OX=3702 GN=NQR PE=1 SV=1	S	Function unknown	PREDICTED: NADPH:quinone oxidoreductase [Vitis vinifera]
Vad12G002190	1773	1312	2249	2740	3541	3569	25.091007	19.396931	33.539131	39.509453	55.200092	52.530554	0.00637429386416668	1.01849578555453	up	--	--	Molecular Function: transcription factor activity, sequence-specific DNA binding (GO:0003700);;	--	--	--	--	TCP family transcription factor	Transcription factor TCP4 OS=Arabidopsis thaliana OX=3702 GN=TCP4 PE=1 SV=1	K	Transcription	transcription factor TCP4-like [Vitis riparia]
Vad07G005830	362	301	396	135	142	127	4.833115	4.201845	5.593383	1.829149	2.100161	1.764445	1.28505974233356e-05	-1.25908712856317	down	[S]	Function unknown	Molecular Function: potassium channel activity (GO:0005267);; Cellular Component: integral component of membrane (GO:0016021);;	K05389|1.6e-211|vvi:100257187|K05389 potassium channel subfamily K, other eukaryote | (RefSeq) two-pore potassium channel 5	--	[P]	Inorganic ion transport and metabolism	Ion channel	Two-pore potassium channel 5 OS=Arabidopsis thaliana OX=3702 GN=TPK5 PE=1 SV=1	P	Inorganic ion transport and metabolism	Two-pore potassium channel 5 [Vitis vinifera]
Vad07G000520	609	265	222	1488	672	746	11.721972	5.332439	4.514784	29.105234	14.318024	14.924954	0.00397975779740975	1.54260420769085	up	--	--	Biological Process: cellular protein modification process (GO:0006464);; Biological Process: protein transport (GO:0015031);;	K12183|1.5e-189|vvi:100256221|K12183 ESCRT-I complex subunit TSG101 | (RefSeq) protein ELC	Endocytosis (ko04144)	--	--	UEV domain	--	U	Intracellular trafficking, secretion, and vesicular transport	PREDICTED: protein ELC [Vitis vinifera]
Vad18G010530	2	0	0	70	42	68	0.034545	0	0	1.932935	1.241724	1.922922	5.40949122692196e-07	6.62774232001189	up	[O]	Posttranslational modification, protein turnover, chaperones	Molecular Function: cysteine-type endopeptidase activity (GO:0004197);; Cellular Component: extracellular space (GO:0005615);; Cellular Component: lysosome (GO:0005764);; Biological Process: proteolysis involved in cellular protein catabolic process (GO:0051603);;	K01373|9.4e-203|vvi:100245344|K01373 cathepsin F [EC:3.4.22.41] | (RefSeq) cysteine proteinase 15A	Plant-pathogen interaction (ko04626)	[O]	Posttranslational modification, protein turnover, chaperones	Papain family cysteine protease	Cysteine protease RD19A OS=Arabidopsis thaliana OX=3702 GN=RD19A PE=1 SV=1	O	Posttranslational modification, protein turnover, chaperones	PREDICTED: cysteine proteinase 15A [Vitis vinifera]
Vad16G008530	1866	1935	502	731	327	329	30.237028	32.820244	8.582027	12.030041	5.855553	5.528625	0.0210522071204636	-1.49854641956106	down	--	--	Molecular Function: transcription factor activity, sequence-specific DNA binding (GO:0003700);; Cellular Component: nucleus (GO:0005634);; Molecular Function: sequence-specific DNA binding (GO:0043565);;	K13459|1.2e-19|bvg:104889681|K13459 disease resistance protein RPS2 | (RefSeq) disease resistance protein At4g27190	Plant-pathogen interaction (ko04626)	--	--	WRKY DNA -binding domain	Probable WRKY transcription factor 53 OS=Arabidopsis thaliana OX=3702 GN=WRKY53 PE=1 SV=1	K	Transcription	WRKY transcription factor 52 [Vitis quinquangularis]
Vad03G004110	181	99	107	374	216	189	2.059376	1.174354	1.281143	4.337279	2.717396	2.234864	0.0151076795157456	1.13717697095847	up	--	--	Molecular Function: transcription factor activity, sequence-specific DNA binding (GO:0003700);; Cellular Component: nucleus (GO:0005634);; Molecular Function: protein dimerization activity (GO:0046983);;	K18878|1.3e-31|cann:107866053|K18878 BHLH transcription factor Upa20 | (RefSeq) Upa20; transcription factor bHLH137-like	Plant-pathogen interaction (ko04626)	--	--	Helix-loop-helix DNA-binding domain	Transcription factor bHLH63 OS=Arabidopsis thaliana OX=3702 GN=BHLH63 PE=1 SV=1	K	Transcription	PREDICTED: transcription factor bHLH63 [Vitis vinifera]
Vad02G005070	216	125	174	429	201	344	2.900996	1.757878	2.465492	5.858553	2.988097	4.814183	0.0229655173666811	1.04066697265486	up	[M]	Cell wall/membrane/envelope biogenesis	Cellular Component: integral component of membrane (GO:0016021);;	K08679|3.6e-252|vvi:100244845|K08679 UDP-glucuronate 4-epimerase [EC:5.1.3.6] | (RefSeq) UDP-glucuronate 4-epimerase 3	Amino sugar and nucleotide sugar metabolism (ko00520)	[M]	Cell wall/membrane/envelope biogenesis	GDP-mannose 4,6 dehydratase	UDP-glucuronate 4-epimerase 3 OS=Arabidopsis thaliana OX=3702 GN=GAE3 PE=2 SV=1	M	Cell wall/membrane/envelope biogenesis	hypothetical protein VITISV_008097 [Vitis vinifera]
Vad16G005860	373	217	80	102	44	42	14.407296	8.770209	3.259917	3.981193	1.881932	1.684309	0.0233101760615906	-1.69111680621387	down	--	--	Molecular Function: DNA binding (GO:0003677);; Molecular Function: transcription factor activity, sequence-specific DNA binding (GO:0003700);; Cellular Component: nucleus (GO:0005634);;	K09286|7.7e-31|spen:107013784|K09286 EREBP-like factor | (RefSeq) dehydration-responsive element-binding protein 1A-like	--	--	--	AP2 domain	Ethylene-responsive transcription factor ERF026 OS=Arabidopsis thaliana OX=3702 GN=ERF026 PE=2 SV=1	K	Transcription	ethylene-responsive transcription factor ERF027-like [Vitis riparia]
Vad17G005900	5627	4635	7688	12032	13506	11760	176.274963	151.902145	254.323181	382.904205	467.978546	382.67569	0.000256027740264392	1.18083831334524	up	--	--	Biological Process: response to light stimulus (GO:0009416);; Cellular Component: photosystem I (GO:0009522);; Cellular Component: photosystem II (GO:0009523);; Cellular Component: chloroplast thylakoid membrane (GO:0009535);; Biological Process: photosynthesis, light harvesting in photosystem I (GO:0009768);; Cellular Component: integral component of membrane (GO:0016021);; Molecular Function: c…	K08910|7.2e-145|vvi:100232934|K08910 light-harvesting complex I chlorophyll a/b binding protein 4 | (RefSeq) LHCA1; chlorophyll a-b binding protein 4, chloroplastic	Photosynthesis - antenna proteins (ko00196)	--	--	Chlorophyll A-B binding protein	Chlorophyll a-b binding protein P4, chloroplastic OS=Pisum sativum OX=3888 GN=lhcA-P4 PE=1 SV=1	C	Energy production and conversion	PREDICTED: chlorophyll a-b binding protein 4, chloroplastic [Vitis vinifera]
Vad18G008960	485	1044	558	133	160	103	8.816376	19.882019	10.723787	2.441293	3.205021	1.946533	7.56286525757333e-08	-2.26180124262409	down	[QV]	Secondary metabolites biosynthesis, transport and catabolism;; Defense mechanisms	Molecular Function: iron ion binding (GO:0005506);; Cellular Component: membrane (GO:0016020);; Cellular Component: integral component of membrane (GO:0016021);; Molecular Function: oxidoreductase activity, acting on paired donors, with incorporation or reduction of molecular oxygen, NAD(P)H as one donor, and incorporation of one atom of oxygen (GO:0016709);; Molecular Function: heme binding (GO:…	K23136|2.2e-187|gra:105769156|K23136 fraxetin 5-hydroxylase [EC:1.14.14.164] | (RefSeq) uncharacterized LOC105769156	--	[Q]	Secondary metabolites biosynthesis, transport and catabolism	Cytochrome P450	Cytochrome P450 82A3 OS=Glycine max OX=3847 GN=CYP82A3 PE=2 SV=1	Q	Secondary metabolites biosynthesis, transport and catabolism	cytochrome P450 CYP82D47-like [Vitis riparia]
Vad19G003030	40	31	30	117	78	52	0.539764	0.429828	0.430724	1.618512	1.174159	0.733833	0.00912887003449153	1.41388055291388	up	[T]	Signal transduction mechanisms	Molecular Function: protein serine/threonine kinase activity (GO:0004674);; Molecular Function: ATP binding (GO:0005524);; Cellular Component: plasma membrane (GO:0005886);; Biological Process: protein phosphorylation (GO:0006468);; Cellular Component: integral component of membrane (GO:0016021);; Biological Process: recognition of pollen (GO:0048544);;	K01183|1.7e-54|nsy:104241083|K01183 chitinase [EC:3.2.1.14] | (RefSeq) chitinase-3-like protein 2	Amino sugar and nucleotide sugar metabolism (ko00520)	--	--	Protein tyrosine and serine/threonine kinase	Receptor-like serine/threonine-protein kinase SD1-8 OS=Arabidopsis thaliana OX=3702 GN=SD18 PE=1 SV=1	T	Signal transduction mechanisms	PREDICTED: receptor-like serine/threonine-protein kinase SD1-8 [Vitis vinifera]
Vad01G013840	1988	1718	2009	4245	4168	4558	147.559387	133.405167	157.458939	320.067352	342.166412	351.401917	6.62584120983736e-12	1.31646389880632	up	--	--	Molecular Function: transcription regulatory region sequence-specific DNA binding (GO:0000976);; Molecular Function: RNA polymerase II regulatory region sequence-specific DNA binding (GO:0000977);; Molecular Function: RNA polymerase II transcription factor activity, sequence-specific DNA binding (GO:0000981);; Cellular Component: nucleus (GO:0005634);; Molecular Function: transcription factor bin…	K09264|3.3e-36|vvi:100267653|K09264 MADS-box transcription factor, plant | (RefSeq) FLC; flowering locus C	--	--	--	K-box region	--	S	Function unknown	unnamed protein product, partial [Vitis vinifera]
Vad05G012300	598	320	372	1355	795	966	7.934006	4.697036	5.541572	15.905674	10.729405	12.077624	5.40006598928236e-05	1.40398224716546	up	--	--	Molecular Function: UDP-glycosyltransferase activity (GO:0008194);;	K13691|1.4e-145|jre:108988962|K13691 pathogen-inducible salicylic acid glucosyltransferase [EC:2.4.1.-] | (RefSeq) UDP-glycosyltransferase 74F2-like	--	[GC]	Carbohydrate transport and metabolism;; Energy production and conversion	UDP-glucoronosyl and UDP-glucosyl transferase	UDP-glycosyltransferase 74E2 OS=Arabidopsis thaliana OX=3702 GN=UGT74E2 PE=1 SV=1	--	--	UDP-glycosyltransferase 74E2-like isoform X2 [Vitis riparia]
Vad17G001540	302	319	307	90	165	91	9.483556	10.50377	10.211187	2.850412	5.732691	2.946399	0.00283548796539392	-1.2758074859048	down	--	--	--	K15803|1.9e-07|qsu:111999375|K15803 (-)-germacrene D synthase [EC:4.2.3.75] | (RefSeq) (-)-germacrene D synthase-like	Sesquiterpenoid and triterpenoid biosynthesis (ko00909)	--	--	--	--	--	--	uncharacterized protein LOC117934371 [Vitis riparia]
Vad18G008320	78	57	76	412	211	339	2.099697	1.582005	2.147608	11.289008	6.265639	9.494693	9.50667469136582e-11	2.30725298273687	up	[I]	Lipid transport and metabolism	Cellular Component: integral component of membrane (GO:0016021);; Molecular Function: hydrolase activity (GO:0016787);;	K20506|1.1e-92|egu:105060863|K20506 tuliposide A-converting enzyme [EC:4.2.99.22] | (RefSeq) tuliposide A-converting enzyme 2, chloroplastic-like	--	[V]	Defense mechanisms	alpha/beta hydrolase fold	Probable carboxylesterase 2 OS=Arabidopsis thaliana OX=3702 GN=CXE2 PE=2 SV=1	V	Defense mechanisms	putative carboxylesterase 2 [Vitis vinifera]
Vad02G004140	391	109	66	38	10	11	19.980461	5.813659	3.55885	1.941337	0.550158	0.582288	0.000375962202260086	-3.12214350772895	down	--	--	Molecular Function: DNA binding (GO:0003677);; Molecular Function: transcription factor activity, sequence-specific DNA binding (GO:0003700);; Cellular Component: nucleus (GO:0005634);;	K09286|1.2e-34|spen:107013784|K09286 EREBP-like factor | (RefSeq) dehydration-responsive element-binding protein 1A-like	--	--	--	AP2 domain	Ethylene-responsive transcription factor ERF026 OS=Arabidopsis thaliana OX=3702 GN=ERF026 PE=2 SV=1	K	Transcription	PREDICTED: ethylene-responsive transcription factor ERF026 [Vitis vinifera]
Vad06G002700	126	45	67	39	16	9	5.181272	1.91451	2.886353	1.623865	0.726193	0.343804	0.0389336813064905	-1.77648808279476	down	--	--	--	--	--	--	--	Embryo-specific protein 3, (ATS3)	Embryo-specific protein ATS3 OS=Arabidopsis thaliana OX=3702 GN=ATS3 PE=2 SV=1	S	Function unknown	embryo-specific protein ATS3A-like [Vitis riparia]
Vad19G003800	7	10	20	42	126	141	0.060924	0.087592	0.189449	0.387906	1.28196	1.349924	3.85711962991281e-05	3.20095005441105	up	--	--	--	--	--	--	--	--	--	S	Function unknown	PREDICTED: uncharacterized protein LOC100260605 [Vitis vinifera]
Vad06G000280	194	210	211	780	766	842	6.632092	7.508692	7.629824	27.131353	29.010178	29.970278	3.35995117189499e-24	2.09050143923262	up	--	--	Molecular Function: transcription factor activity, sequence-specific DNA binding (GO:0003700);; Cellular Component: nucleus (GO:0005634);; Molecular Function: sequence-specific DNA binding (GO:0043565);;	K08956|9.7e-11|gra:105797721|K08956 AFG3 family protein [EC:3.4.24.-] | (RefSeq) ATP-dependent zinc metalloprotease FTSH 10, mitochondrial	--	--	--	WRKY DNA -binding domain	Probable WRKY transcription factor 48 OS=Arabidopsis thaliana OX=3702 GN=WRKY48 PE=2 SV=1	--	--	putative WRKY transcription factor 48 [Vitis vinifera]
Vitis_adenoclada_newGene_279	146	89	109	210	192	225	0.844415	0.514327	0.662523	1.249291	1.296172	1.345589	0.00365995873583451	1.00656143462617	up	--	--	Cellular Component: integral component of membrane (GO:0016021);; Molecular Function: cellulose synthase (UDP-forming) activity (GO:0016760);; Biological Process: cellulose biosynthetic process (GO:0030244);; Biological Process: cell wall organization (GO:0071555);;	--	--	--	--	Cellulose synthase	Cellulose synthase-like protein E1 OS=Arabidopsis thaliana OX=3702 GN=CSLE1 PE=2 SV=1	G	Carbohydrate transport and metabolism	Cellulose synthase-like protein E6 [Vitis vinifera]
Vad18G010550	6	3	6	85	29	71	0.134504	0.05367	0.162049	2.203685	0.805141	1.871868	1.20444808375541e-06	3.73745414936504	up	[O]	Posttranslational modification, protein turnover, chaperones	Molecular Function: cysteine-type endopeptidase activity (GO:0004197);; Cellular Component: extracellular space (GO:0005615);; Cellular Component: lysosome (GO:0005764);; Biological Process: proteolysis involved in cellular protein catabolic process (GO:0051603);;	K01373|8.7e-215|vvi:100250475|K01373 cathepsin F [EC:3.4.22.41] | (RefSeq) cysteine proteinase 15A	Plant-pathogen interaction (ko04626)	[O]	Posttranslational modification, protein turnover, chaperones	Papain family cysteine protease	Probable cysteine protease RD19C OS=Arabidopsis thaliana OX=3702 GN=RD19C PE=2 SV=1	O	Posttranslational modification, protein turnover, chaperones	cysteine proteinase 15A-like [Vitis riparia]
Vad01G008230	1253	1581	1971	734	393	748	24.527085	31.768159	39.833844	14.721305	8.389576	15.003637	0.00195766120807492	-1.24850441260642	down	--	--	Cellular Component: plasma membrane (GO:0005886);; Cellular Component: integral component of membrane (GO:0016021);; Molecular Function: transmembrane transporter activity (GO:0022857);;	--	--	--	--	EamA-like transporter family	WAT1-related protein At5g40240 OS=Arabidopsis thaliana OX=3702 GN=At5g40240 PE=2 SV=1	S	Function unknown	WAT1-related protein At5g40240-like isoform X2 [Vitis riparia]
Vad07G005660	12	11	15	32	32	45	0.363711	0.356189	0.518229	1.050168	1.159122	1.523781	0.0171253053404373	1.65373791560115	up	--	--	Biological Process: meiotic cell cycle (GO:0051321);;	K09584|1.8e-08|bna:106417581|K09584 protein disulfide-isomerase A6 [EC:5.3.4.1] | (RefSeq) protein disulfide isomerase-like 2-1	Protein processing in endoplasmic reticulum (ko04141)	--	--	--	Meiosis-specific protein ASY3 OS=Arabidopsis thaliana OX=3702 GN=ASY3 PE=1 SV=1	S	Function unknown	unnamed protein product, partial [Vitis vinifera]
Vad10G004480	64	30	37	157	84	148	1.14876	0.555895	0.703863	2.878963	1.662688	2.782125	0.000776383520636292	1.7056357221019	up	--	--	Cellular Component: nucleus (GO:0005634);; Cellular Component: host cell nucleus (GO:0042025);; Biological Process: regulation of cell cycle (GO:0051726);;	K18812|1.4e-166|vvi:100251622|K18812 cyclin D6, plant | (RefSeq) putative cyclin-D6-1	--	[D]	Cell cycle control, cell division, chromosome partitioning	Cyclin, N-terminal domain	Putative cyclin-D6-1 OS=Arabidopsis thaliana OX=3702 GN=CYCD6-1 PE=3 SV=1	D	Cell cycle control, cell division, chromosome partitioning	putative cyclin-D6-1 [Vitis vinifera]
Vad10G011780	9	19	24	266	109	147	0.084941	0.179884	0.233066	2.557353	1.139145	1.440711	1.06543225336023e-09	3.41749888342127	up	[R]	General function prediction only	Molecular Function: protein kinase activity (GO:0004672);; Molecular Function: ATP binding (GO:0005524);; Cellular Component: integral component of membrane (GO:0016021);;	K13416|4.6e-69|lsv:111899012|K13416 brassinosteroid insensitive 1-associated receptor kinase 1 [EC:2.7.10.1 2.7.11.1] | (RefSeq) BRASSINOSTEROID INSENSITIVE 1-associated receptor kinase 1-like	MAPK signaling pathway - plant (ko04016);; Plant hormone signal transduction (ko04075);; Plant-pathogen interaction (ko04626)	--	--	Protein tyrosine and serine/threonine kinase	Probable LRR receptor-like serine/threonine-protein kinase At1g56140 OS=Arabidopsis thaliana OX=3702 GN=At1g56140 PE=2 SV=2	T	Signal transduction mechanisms	probable LRR receptor-like serine/threonine-protein kinase At1g56140 isoform X1 [Vitis riparia]
Vad05G000440	65	67	49	24	12	7	1.903075	2.045151	1.488363	0.713283	0.371138	0.187168	0.00365995873583451	-1.95502909249107	down	--	--	Biological Process: metal ion transport (GO:0030001);; Molecular Function: metal ion binding (GO:0046872);;	--	--	[P]	Inorganic ion transport and metabolism	Heavy-metal-associated domain	Heavy metal-associated isoprenylated plant protein 36 OS=Arabidopsis thaliana OX=3702 GN=HIPP36 PE=1 SV=1	P	Inorganic ion transport and metabolism	PREDICTED: heavy metal-associated isoprenylated plant protein 35 [Vitis vinifera]
Vad08G008210	412	219	363	185	134	98	5.638861	3.138961	5.245527	2.568782	2.023325	1.384259	0.0128732711013914	-1.13062209566323	down	[Q]	Secondary metabolites biosynthesis, transport and catabolism	Molecular Function: metal ion binding (GO:0046872);; Molecular Function: dioxygenase activity (GO:0051213);;	K05658|5.6e-138|cpep:111781709|K05658 ATP-binding cassette, subfamily B (MDR/TAP), member 1 [EC:7.6.2.2] | (RefSeq) uncharacterized protein LOC111781709	ABC transporters (ko02010)	[QR]	Secondary metabolites biosynthesis, transport and catabolism;; General function prediction only	2OG-Fe(II) oxygenase superfamily	Protein SRG1 OS=Arabidopsis thaliana OX=3702 GN=SRG1 PE=2 SV=1	Q	Secondary metabolites biosynthesis, transport and catabolism	unnamed protein product, partial [Vitis vinifera]
Vad03G004840	40	41	37	47	167	93	0.450724	0.459323	0.462637	0.50935	2.180549	1.155001	0.032990882309559	1.54650616060591	up	[I]	Lipid transport and metabolism	Molecular Function: long-chain fatty acid-CoA ligase activity (GO:0004467);; Cellular Component: endoplasmic reticulum (GO:0005783);; Biological Process: wax biosynthetic process (GO:0010025);; Biological Process: cutin biosynthetic process (GO:0010143);; Cellular Component: membrane (GO:0016020);;	K01897|0.0e+00|vvi:100257137|K01897 long-chain acyl-CoA synthetase [EC:6.2.1.3] | (RefSeq) long chain acyl-CoA synthetase 2	Fatty acid biosynthesis (ko00061);; Fatty acid degradation (ko00071);; Fatty acid metabolism (ko01212);; Peroxisome (ko04146)	[I]	Lipid transport and metabolism	AMP-binding enzyme	Long chain acyl-CoA synthetase 2 OS=Arabidopsis thaliana OX=3702 GN=LACS2 PE=2 SV=1	I	Lipid transport and metabolism	PREDICTED: long chain acyl-CoA synthetase 2 [Vitis vinifera]
Vitis_adenoclada_newGene_1545	171	190	130	285	547	414	1.554066	1.850557	0.977041	1.762917	2.979651	2.170242	0.000235554348845669	1.50306648158023	up	--	--	Cellular Component: integral component of membrane (GO:0016021);; Molecular Function: kinase activity (GO:0016301);;	K13466|1.54e-64|vvi:100246778|K13466 EIX receptor 1/2 | (RefSeq) receptor-like protein 12	Plant-pathogen interaction (ko04626)	--	--	Leucine rich repeat	--	P	Inorganic ion transport and metabolism	receptor-like protein EIX1 isoform X1 [Vitis riparia]
Vad18G002950	255	881	372	185	64	180	4.541798	16.409611	6.990924	3.334985	1.253751	3.32735	0.015759212584623	-1.70135777279816	down	--	--	Cellular Component: integral component of membrane (GO:0016021);; Molecular Function: transmembrane transporter activity (GO:0022857);;	K17500|1.3e-56|nto:104085001|K17500 integrin-linked kinase-associated serine/threonine phosphatase 2C [EC:3.1.3.16] | (RefSeq) WAT1-related protein At3g18200 isoform X1	--	--	--	EamA-like transporter family	WAT1-related protein At4g08290 OS=Arabidopsis thaliana OX=3702 GN=At4g08290 PE=2 SV=1	S	Function unknown	PREDICTED: WAT1-related protein At4g08290 isoform X1 [Vitis vinifera]
Vad18G016470	1099	1285	870	620	396	362	19.741688	23.863747	16.188726	11.19192	7.711794	6.571916	0.000327407173216106	-1.11487621023719	down	[O]	Posttranslational modification, protein turnover, chaperones	Molecular Function: protein serine/threonine kinase activity (GO:0004674);; Molecular Function: ATP binding (GO:0005524);; Cellular Component: plasma membrane (GO:0005886);; Biological Process: protein phosphorylation (GO:0006468);; Biological Process: cell surface receptor signaling pathway (GO:0007166);;	K23544|2.6e-37|brp:103842861|K23544 serine incorporator 1/3 | (RefSeq) serine incorporator 3	--	[T]	Signal transduction mechanisms	Protein kinase domain	Non-functional pseudokinase ZED1 OS=Arabidopsis thaliana OX=3702 GN=ZED1 PE=1 SV=1	T	Signal transduction mechanisms	PREDICTED: non-functional pseudokinase ZED1 [Vitis vinifera]
Vad06G012240	9	26	58	108	187	299	0.236392	0.708642	1.622703	2.947057	5.540775	8.341786	0.000606494693561389	2.78702218260921	up	--	--	--	--	--	--	--	Pollen protein Ole e 1 like	--	S	Function unknown	PREDICTED: uncharacterized protein LOC100258720 [Vitis vinifera]
Vitis_adenoclada_newGene_1241	7893	5546	4465	3564	2321	1960	394.329254	289.894073	235.551468	180.848114	128.247314	101.713921	0.00220489646744711	-1.05713152725624	down	--	--	--	--	--	--	--	--	--	--	--	hypothetical protein VITISV_011264 [Vitis vinifera]
Vad03G002270	27	17	18	78	35	84	0.45652	0.28577	0.322806	1.342394	0.640258	1.474308	0.00471291862222957	1.79876559892816	up	--	--	Biological Process: double-strand break repair via homologous recombination (GO:0000724);; Biological Process: recombinational repair (GO:0000725);; Molecular Function: molecular_function (GO:0003674);; Molecular Function: nucleic acid binding (GO:0003676);; Molecular Function: DNA binding (GO:0003677);; Molecular Function: DNA helicase activity (GO:0003678);; Molecular Function: catalytic activi…	K01410|1.6e-09|pmum:103333437|K01410 mitochondrial intermediate peptidase [EC:3.4.24.59] | (RefSeq) probable mitochondrial intermediate peptidase, mitochondrial	--	--	--	Protein of unknown function (DUF295)	F-box protein SKIP23 OS=Arabidopsis thaliana OX=3702 GN=SKIP23 PE=1 SV=1	S	Function unknown	F-box protein SKIP23 [Vitis vinifera]
Vad17G003930	120	207	75	793	197	289	1.905181	3.425648	1.258254	12.796618	3.461807	4.759266	0.0105600023143425	1.77139174340561	up	[T]	Signal transduction mechanisms	Molecular Function: protein serine/threonine kinase activity (GO:0004674);; Molecular Function: ATP binding (GO:0005524);; Cellular Component: plasma membrane (GO:0005886);; Biological Process: protein phosphorylation (GO:0006468);; Biological Process: cell surface receptor signaling pathway (GO:0007166);; Cellular Component: integral component of membrane (GO:0016021);; Molecular Function: polys…	K23544|7.3e-51|brp:103842861|K23544 serine incorporator 1/3 | (RefSeq) serine incorporator 3	--	--	--	Protein kinase domain	Wall-associated receptor kinase-like 1 OS=Arabidopsis thaliana OX=3702 GN=WAKL1 PE=2 SV=1	T	Signal transduction mechanisms	PREDICTED: wall-associated receptor kinase-like 8 [Vitis vinifera]
Vad09G001790	77	60	51	198	193	202	1.96162	1.581491	1.371737	5.132856	5.441541	5.348042	1.13334761225332e-09	1.80050360911526	up	--	--	Cellular Component: plasma membrane (GO:0005886);; Cellular Component: plasmodesma (GO:0009506);; Cellular Component: integral component of membrane (GO:0016021);;	K04077|1.9e-51|cpep:111806851|K04077 chaperonin GroEL | (RefSeq) chaperonin CPN60-like 2, mitochondrial	RNA degradation (ko03018)	--	--	Late embryogenesis abundant protein	--	S	Function unknown	PREDICTED: protein NDR1 [Vitis vinifera]
Vad01G009970	710	555	778	1497	2145	2008	9.626255	7.867824	11.14338	20.628664	32.18959	28.299355	1.889451744181e-07	1.60898630073341	up	--	--	Molecular Function: DNA binding (GO:0003677);; Cellular Component: nucleus (GO:0005634);; Biological Process: regulation of transcription, DNA-templated (GO:0006355);;	K16222|3.8e-61|csat:104740088|K16222 Dof zinc finger protein DOF5.5 | (RefSeq) cyclic dof factor 1	Circadian rhythm - plant (ko04712)	--	--	Dof domain, zinc finger	Cyclic dof factor 2 OS=Arabidopsis thaliana OX=3702 GN=CDF2 PE=1 SV=2	K	Transcription	Cyclic dof factor 2 [Vitis vinifera]
Vad15G009340	141	117	97	226	227	236	1.385669	1.205868	1.001521	2.25849	2.47032	2.420068	0.000105157741767104	1.10057821846423	up	[R]	General function prediction only	Biological Process: defense response (GO:0006952);; Molecular Function: ADP binding (GO:0043531);;	K13457|5.5e-127|zju:107414247|K13457 disease resistance protein RPM1 | (RefSeq) disease resistance protein RPM1-like	Plant-pathogen interaction (ko04626)	[T]	Signal transduction mechanisms	NB-ARC domain	Putative disease resistance protein At1g50180 OS=Arabidopsis thaliana OX=3702 GN=At1g50180 PE=3 SV=2	T	Signal transduction mechanisms	putative disease resistance protein [Vitis vinifera]
Vad04G005110	78	91	137	50	46	23	2.202659	2.700556	4.05045	1.421829	1.443259	0.6629	0.047711897162473	-1.25285870147558	down	[F]	Nucleotide transport and metabolism	Molecular Function: adenine phosphoribosyltransferase activity (GO:0003999);; Cellular Component: cytosol (GO:0005829);; Biological Process: adenine salvage (GO:0006168);; Biological Process: nucleoside metabolic process (GO:0009116);;	K00759|2.9e-105|vvi:100245563|K00759 adenine phosphoribosyltransferase [EC:2.4.2.7] | (RefSeq) adenine phosphoribosyltransferase 5	Purine metabolism (ko00230)	[F]	Nucleotide transport and metabolism	Phosphoribosyl transferase domain	Adenine phosphoribosyltransferase 5 OS=Arabidopsis thaliana OX=3702 GN=APT5 PE=1 SV=1	F	Nucleotide transport and metabolism	PREDICTED: adenine phosphoribosyltransferase 5 [Vitis vinifera]
Vad07G011780	55	33	72	5	7	12	1.491232	0.920857	2.051842	0.130809	0.181251	0.320239	0.000704203000665297	-2.60436149032274	down	[I]	Lipid transport and metabolism	Biological Process: jasmonic acid metabolic process (GO:0009694);; Biological Process: salicylic acid metabolic process (GO:0009696);; Molecular Function: hydrolase activity (GO:0016787);; Molecular Function: methyl indole-3-acetate esterase activity (GO:0080030);; Molecular Function: methyl salicylate esterase activity (GO:0080031);; Molecular Function: methyl jasmonate esterase activity (GO:008…	K20802|5.4e-54|ath:AT5G10300|K20802 (R)-mandelonitrile lyase [EC:4.1.2.10] | (RefSeq) MES5; methyl esterase 5	Cyanoamino acid metabolism (ko00460)	--	--	Alpha/beta hydrolase family	Salicylic acid-binding protein 2 OS=Nicotiana tabacum OX=4097 GN=SABP2 PE=1 SV=1	S	Function unknown	methylesterase 10-like isoform X1 [Vitis riparia]
Vad16G005300	37	34	27	59	52	73	5.082196	4.911363	3.946232	8.27072	7.957166	10.411322	0.0453827036298043	1.0501097240267	up	--	--	--	--	--	--	--	--	--	--	--	unnamed protein product, partial [Vitis vinifera]
Vad08G003230	242	286	211	577	441	411	2.28506	2.823723	2.104845	5.53587	4.605646	4.0269	3.57671814933182e-05	1.08024370125776	up	--	--	Molecular Function: protein binding (GO:0005515);; Biological Process: biological_process (GO:0008150);; Biological Process: tissue development (GO:0009888);; Biological Process: meristem maintenance (GO:0010073);; Biological Process: multicellular organismal process (GO:0032501);; Biological Process: developmental process (GO:0032502);; Biological Process: meristem development (GO:0048507);; Bio…	K13466|3.2e-17|cic:CICLE_v10017769mg|K13466 EIX receptor 1/2 | (RefSeq) hypothetical protein	Plant-pathogen interaction (ko04626)	[R]	General function prediction only	Leucine rich repeat	Receptor-like protein 6 OS=Arabidopsis thaliana OX=3702 GN=RLP6 PE=3 SV=1	S	Function unknown	PREDICTED: receptor-like protein 12 [Vitis vinifera]
Vad11G010250	411	137	160	120	59	32	8.02791	2.794483	3.288761	2.362798	1.263064	0.642165	0.0310414695044399	-1.61549462467648	down	[V]	Defense mechanisms	Molecular Function: antiporter activity (GO:0015297);; Cellular Component: membrane (GO:0016020);; Cellular Component: integral component of membrane (GO:0016021);; Molecular Function: transmembrane transporter activity (GO:0022857);; Molecular Function: xenobiotic transporter activity (GO:0042910);;	K03327|1.5e-267|vvi:100242781|K03327 multidrug resistance protein, MATE family | (RefSeq) protein DETOXIFICATION 16	--	[R]	General function prediction only	MatE	Protein DETOXIFICATION 16 OS=Arabidopsis thaliana OX=3702 GN=DTX16 PE=2 SV=1	V	Defense mechanisms	PREDICTED: protein DETOXIFICATION 16 [Vitis vinifera]
Vad14G009800	86	159	154	371	629	429	5.624292	10.860489	10.613977	24.605059	45.513905	29.122639	7.40576155466824e-06	1.97587162562859	up	--	--	--	--	--	--	--	--	--	--	--	PREDICTED: uncharacterized protein LOC100263446 [Vitis vinifera]
Vad13G001470	2026	3064	2307	4244	4167	5468	28.251581	44.705257	33.962337	60.121578	64.259415	79.196579	0.000695006497080958	1.04279161890639	up	[F]	Nucleotide transport and metabolism	Cellular Component: integral component of membrane (GO:0016021);; Molecular Function: transmembrane transporter activity (GO:0022857);;	K06901|0.0e+00|vvi:100263955|K06901 adenine/guanine/hypoxanthine permease | (RefSeq) adenine/guanine permease AZG1	--	--	--	Permease family	Adenine/guanine permease AZG1 OS=Arabidopsis thaliana OX=3702 GN=AZG1 PE=2 SV=1	S	Function unknown	Adenine/guanine permease AZG1 [Vitis vinifera]
Vad08G009330	624	560	892	2474	3104	3652	11.933429	11.213221	18.033997	48.126064	65.748421	72.648079	4.66715926531252e-12	2.28374322284103	up	--	--	Biological Process: cutin biosynthetic process (GO:0010143);; Cellular Component: membrane (GO:0016020);; Cellular Component: integral component of membrane (GO:0016021);; Molecular Function: phosphatase activity (GO:0016791);; Molecular Function: glycerol-3-phosphate 2-O-acyltransferase activity (GO:0090447);;	K13508|1.8e-284|vvi:100264832|K13508 glycerol-3-phosphate acyltransferase [EC:2.3.1.15 2.3.1.198] | (RefSeq) glycerol-3-phosphate 2-O-acyltransferase 6	Glycerolipid metabolism (ko00561);; Glycerophospholipid metabolism (ko00564)	--	--	haloacid dehalogenase-like hydrolase	Glycerol-3-phosphate 2-O-acyltransferase 6 OS=Arabidopsis thaliana OX=3702 GN=GPAT6 PE=1 SV=1	I	Lipid transport and metabolism	glycerol-3-phosphate 2-O-acyltransferase 6 [Vitis riparia]
Vad03G008220	65	21	26	170	96	555	3.549304	1.190476	1.480438	9.428443	5.760608	31.52499	0.000166820120044714	3.04326207745871	up	[S]	Function unknown	Cellular Component: extracellular region (GO:0005576);;	K13449|1.8e-92|vvi:100242852|K13449 pathogenesis-related protein 1 | (RefSeq) pathogenesis-related leaf protein 6	MAPK signaling pathway - plant (ko04016);; Plant hormone signal transduction (ko04075);; Plant-pathogen interaction (ko04626)	[S]	Function unknown	Cysteine-rich secretory protein family	Pathogenesis-related leaf protein 6 OS=Solanum lycopersicum OX=4081 GN=PR1B1 PE=1 SV=2	S	Function unknown	PREDICTED: pathogenesis-related leaf protein 6 [Vitis vinifera]
Vad18G019620	13	7	10	75	42	34	0.19173	0.09819	0.149239	1.146156	0.684399	0.506292	0.000312578336394902	2.44987981213081	up	[E]	Amino acid transport and metabolism	Biological Process: oligopeptide transport (GO:0006857);; Cellular Component: integral component of membrane (GO:0016021);; Molecular Function: transmembrane transporter activity (GO:0022857);;	K14638|2.7e-250|vvi:100854655|K14638 solute carrier family 15 (peptide/histidine transporter), member 3/4 | (RefSeq) protein NRT1/ PTR FAMILY 5.10	--	[E]	Amino acid transport and metabolism	POT family	Protein NRT1/ PTR FAMILY 5.10 OS=Arabidopsis thaliana OX=3702 GN=NPF5.10 PE=2 SV=1	E	Amino acid transport and metabolism	protein NRT1/ PTR FAMILY 5.10-like [Vitis riparia]
Vad12G009770	141	85	90	830	383	495	3.7346	2.369535	2.511423	22.464493	11.281289	13.688849	5.32186773799057e-12	2.55658507444931	up	--	--	Molecular Function: nutrient reservoir activity (GO:0045735);;	--	--	--	--	Cupin	11S globulin seed storage protein 2 OS=Sesamum indicum OX=4182 PE=1 SV=1	S	Function unknown	PREDICTED: glutelin type-A 3 isoform X1 [Vitis vinifera]
Vad07G009270	51	38	20	124	106	95	0.50907	0.391981	0.208119	1.257262	1.167439	0.979863	0.000291831554853436	1.72432741840407	up	[L]	Replication, recombination and repair	Molecular Function: DNA binding (GO:0003677);; Molecular Function: DNA helicase activity (GO:0003678);; Molecular Function: ATP binding (GO:0005524);; Cellular Component: nucleus (GO:0005634);; Biological Process: DNA replication initiation (GO:0006270);; Cellular Component: MCM complex (GO:0042555);;	K02542|0.0e+00|vvi:100260804|K02542 DNA replication licensing factor MCM6 [EC:3.6.4.12] | (RefSeq) MCM6; DNA replication licensing factor MCM6	DNA replication (ko03030)	[L]	Replication, recombination and repair	MCM P-loop domain	DNA replication licensing factor MCM6 OS=Arabidopsis thaliana OX=3702 GN=MCM6 PE=1 SV=1	L	Replication, recombination and repair	PREDICTED: DNA replication licensing factor MCM6 [Vitis vinifera]
Vad08G002440	15134	6902	4498	4511	1841	1858	473.592377	225.970062	148.614624	143.379456	63.708454	60.397675	0.00896762856281127	-1.55693170021513	down	--	--	Molecular Function: SNARE binding (GO:0000149);; Molecular Function: SNAP receptor activity (GO:0005484);; Cellular Component: plasma membrane (GO:0005886);; Biological Process: intracellular protein transport (GO:0006886);; Biological Process: exocytosis (GO:0006887);; Biological Process: vesicle fusion (GO:0006906);; Cellular Component: endomembrane system (GO:0012505);; Cellular Component: int…	K08486|5.6e-127|vvi:100265818|K08486 syntaxin 1B/2/3 | (RefSeq) syntaxin-121	SNARE interactions in vesicular transport (ko04130)	[U]	Intracellular trafficking, secretion, and vesicular transport	Syntaxin	Syntaxin-121 OS=Arabidopsis thaliana OX=3702 GN=SYP121 PE=1 SV=1	U	Intracellular trafficking, secretion, and vesicular transport	PREDICTED: syntaxin-121 [Vitis vinifera]
Vitis_adenoclada_newGene_2732	1247	1652	1342	497	513	410	14.47758	20.075697	16.454302	5.86222	6.583518	4.935627	2.87652585078281e-09	-1.4463503146866	down	[N]	Cell motility	Cellular Component: Golgi apparatus (GO:0005794);; Cellular Component: trans-Golgi network (GO:0005802);; Cellular Component: plasma membrane (GO:0005886);; Biological Process: plant-type primary cell wall biogenesis (GO:0009833);; Cellular Component: integral component of membrane (GO:0016021);; Molecular Function: cellulose synthase activity (GO:0016759);; Molecular Function: cellulose synthase…	K10999|1.49e-112|han:110940310|K10999 cellulose synthase A [EC:2.4.1.12] | (RefSeq) cellulose synthase A catalytic subunit 7 [UDP-forming]	--	--	--	Cellulose synthase	Cellulose synthase-like protein G2 OS=Arabidopsis thaliana OX=3702 GN=CSLG2 PE=2 SV=1	G	Carbohydrate transport and metabolism	cellulose synthase-like protein G2 [Vitis riparia]
Vitis_adenoclada_newGene_212	67	98	62	319	206	266	0.490219	0.758392	0.482378	2.422733	1.69462	2.065679	9.83957486620985e-09	1.92729454491723	up	--	--	Cellular Component: integral component of membrane (GO:0016021);;	K13466|1.97e-50|cann:107846229|K13466 EIX receptor 1/2 | (RefSeq) receptor-like protein 12	Plant-pathogen interaction (ko04626)	[R]	General function prediction only	Leucine rich repeat	Receptor-like protein EIX1 OS=Solanum lycopersicum OX=4081 GN=EIX1 PE=2 SV=2	S	Function unknown	PREDICTED: LOW QUALITY PROTEIN: LRR receptor-like serine/threonine-protein kinase GSO1 [Vitis vinifera]
Vad16G001650	151	152	238	303	337	356	4.02279	4.217746	6.683489	8.175697	9.917371	9.848852	0.0129183209281922	1.0052740420464	up	[G]	Carbohydrate transport and metabolism	Molecular Function: ATP binding (GO:0005524);; Biological Process: D-gluconate catabolic process (GO:0046177);; Molecular Function: gluconokinase activity (GO:0046316);;	K00851|3.5e-100|vvi:100264923|K00851 gluconokinase [EC:2.7.1.12] | (RefSeq) probable gluconokinase	Pentose phosphate pathway (ko00030);; Carbon metabolism (ko01200)	[G]	Carbohydrate transport and metabolism	Shikimate kinase	Gluconokinase OS=Arabidopsis thaliana OX=3702 GN=At2g16790 PE=2 SV=2	F	Nucleotide transport and metabolism	PREDICTED: probable gluconokinase [Vitis vinifera]
Vad06G008870	94	92	107	61	33	35	1.654414	1.688975	1.995092	1.084622	0.62846	0.633167	0.0313172053862394	-1.0701296999451	down	--	--	Biological Process: RNA modification (GO:0009451);; Cellular Component: intracellular membrane-bounded organelle (GO:0043231);;	K19090|3.5e-79|fve:101300361|K19090 CRISPR-associated protein Cas5t | (RefSeq) putative pentatricopeptide repeat-containing protein At3g05240	--	[R]	General function prediction only	PPR repeat	Pentatricopeptide repeat-containing protein At1g08070, chloroplastic OS=Arabidopsis thaliana OX=3702 GN=PCMP-H12 PE=2 SV=1	L	Replication, recombination and repair	pentatricopeptide repeat-containing protein At1g08070, chloroplastic-like isoform X1 [Vitis riparia]
Vad03G004810	120	105	169	225	492	376	4.458148	4.083327	6.614691	8.49913	20.24008	14.536949	0.0010953237408755	1.61623029099592	up	--	--	Cellular Component: plasma membrane (GO:0005886);; Cellular Component: membrane (GO:0016020);; Cellular Component: integral component of membrane (GO:0016021);;	--	--	--	--	Domain of unknown function (DUF588)	CASP-like protein 5C1 OS=Oryza sativa subsp. japonica OX=39947 GN=Os03g0767900 PE=2 SV=1	S	Function unknown	PREDICTED: CASP-like protein 5C1 [Vitis vinifera]
Vad15G006940	19	22	26	401	189	719	0.353853	0.402847	0.496421	7.629021	3.90766	14.013538	5.90236616630781e-16	4.41266792170289	up	--	--	Molecular Function: DNA binding (GO:0003677);; Cellular Component: nucleus (GO:0005634);;	K09422|5.7e-153|vvi:100232899|K09422 transcription factor MYB, plant | (RefSeq) MYBPA1; MYBPA1 protein	--	[K]	Transcription	Myb-like DNA-binding domain	Transcription factor MYB3 OS=Arabidopsis thaliana OX=3702 GN=MYB3 PE=1 SV=1	--	--	PREDICTED: MYBPA1 protein isoform X1 [Vitis vinifera]
Vad01G005320	46	14	20	140	216	260	0.952381	0.295048	0.427681	2.989648	5.041878	5.687673	2.16859782803252e-08	3.1151634685948	up	--	--	Cellular Component: plasmodesma (GO:0009506);; Biological Process: defense response to bacterium (GO:0042742);; Biological Process: response to other organism (GO:0051707);;	--	--	--	--	Salt stress response/antifungal	Plasmodesmata-located protein 6 OS=Arabidopsis thaliana OX=3702 GN=PDLP6 PE=1 SV=2	S	Function unknown	unnamed protein product, partial [Vitis vinifera]
Vad08G000920	20	41	34	139	45	94	0.258108	0.56923	0.486631	1.885875	0.687431	1.26453	0.01663346428134	1.64694509661053	up	[V]	Defense mechanisms	Molecular Function: antiporter activity (GO:0015297);; Cellular Component: membrane (GO:0016020);; Cellular Component: integral component of membrane (GO:0016021);; Molecular Function: transmembrane transporter activity (GO:0022857);; Molecular Function: xenobiotic transporter activity (GO:0042910);;	K03327|5.0e-271|vvi:100265386|K03327 multidrug resistance protein, MATE family | (RefSeq) protein DETOXIFICATION 24	--	[R]	General function prediction only	MatE	Protein DETOXIFICATION 24 OS=Arabidopsis thaliana OX=3702 GN=DTX24 PE=2 SV=1	V	Defense mechanisms	protein DETOXIFICATION 24-like [Vitis riparia]
Vad13G003380	198	292	257	641	605	759	6.456371	9.947987	8.853532	21.251907	21.809254	25.737877	1.01701664559098e-07	1.55416661739212	up	--	--	--	K01803|5.0e-39|sbi:8057784|K01803 triosephosphate isomerase (TIM) [EC:5.3.1.1] | (RefSeq) triosephosphate isomerase, cytosolic	Glycolysis / Gluconeogenesis (ko00010);; Fructose and mannose metabolism (ko00051);; Inositol phosphate metabolism (ko00562);; Carbon fixation in photosynthetic organisms (ko00710);; Carbon metabolism (ko01200);; Biosynthesis of amino acids (ko01230)	[R]	General function prediction only	C2 domain	16 kDa phloem protein 1 OS=Arabidopsis thaliana OX=3702 GN=PP16-1 PE=1 SV=1	G	Carbohydrate transport and metabolism	PREDICTED: elicitor-responsive protein 1 [Vitis vinifera]
Vad11G006750	46	17	13	313	134	199	0.83082	0.317887	0.246241	5.748544	2.670867	3.743404	2.10210768725322e-08	3.22744299990048	up	[G]	Carbohydrate transport and metabolism	Biological Process: carbohydrate metabolic process (GO:0005975);; Molecular Function: chitin binding (GO:0008061);;	K01183|1.5e-185|vvi:104877292|K01183 chitinase [EC:3.2.1.14] | (RefSeq) chitotriosidase-1-like	Amino sugar and nucleotide sugar metabolism (ko00520)	[G]	Carbohydrate transport and metabolism	Glycosyl hydrolases family 18	Class V chitinase OS=Arabidopsis thaliana OX=3702 GN=ChiC PE=1 SV=1	G	Carbohydrate transport and metabolism	Chitotriosidase-1 [Vitis vinifera]
Vad02G006220	139	98	143	283	284	284	2.501636	1.838766	2.719094	5.161366	5.648855	5.311078	2.38389704300538e-05	1.29620445803636	up	--	--	Molecular Function: DNA binding (GO:0003677);; Molecular Function: transcription factor activity, sequence-specific DNA binding (GO:0003700);; Cellular Component: nucleus (GO:0005634);;	K09286|5.7e-36|psom:113304009|K09286 EREBP-like factor | (RefSeq) dehydration-responsive element-binding protein 3-like	--	--	--	AP2 domain	Ethylene-responsive transcription factor ERF035 OS=Arabidopsis thaliana OX=3702 GN=ERF035 PE=2 SV=1	K	Transcription	PREDICTED: ethylene-responsive transcription factor ERF039 [Vitis vinifera]
Vad01G005940	1198	1130	1494	2451	2414	4388	28.633671	28.259031	37.72953	59.555573	63.854622	109.01474	0.000250279279819566	1.40910265540851	up	[T]	Signal transduction mechanisms	Molecular Function: acid phosphatase activity (GO:0003993);; Molecular Function: ferrous iron binding (GO:0008198);; Molecular Function: ferric iron binding (GO:0008199);;	K14379|2.9e-159|vvi:100261163|K14379 tartrate-resistant acid phosphatase type 5 [EC:3.1.3.2] | (RefSeq) purple acid phosphatase 3	Riboflavin metabolism (ko00740)	[O]	Posttranslational modification, protein turnover, chaperones	Calcineurin-like phosphoesterase	Purple acid phosphatase 3 OS=Arabidopsis thaliana OX=3702 GN=PAP3 PE=2 SV=1	O	Posttranslational modification, protein turnover, chaperones	PREDICTED: purple acid phosphatase 3 [Vitis vinifera]
Vad15G007320	5746	5216	7325	2593	1607	2919	107.88401	102.460106	145.230347	49.449291	33.368465	56.928806	0.000345992783055355	-1.24313989528903	down	[Q]	Secondary metabolites biosynthesis, transport and catabolism	Molecular Function: diacylglycerol O-acyltransferase activity (GO:0004144);; Cellular Component: integral component of membrane (GO:0016021);; Biological Process: glycerolipid biosynthetic process (GO:0045017);;	K15406|4.1e-106|ath:AT5G37300|K15406 wax-ester synthase / diacylglycerol O-acyltransferase [EC:2.3.1.75 2.3.1.20] | (RefSeq) WSD1; O-acyltransferase (WSD1-like) family protein	Cutin, suberine and wax biosynthesis (ko00073)	--	--	WS/DGAT C-terminal domain	O-acyltransferase WSD1 OS=Arabidopsis thaliana OX=3702 GN=WSD1 PE=2 SV=1	S	Function unknown	O-acyltransferase WSD1-like [Vitis riparia]
Vad10G000290	98	121	142	32	42	53	3.465924	4.521368	5.34995	1.148183	1.624042	1.946617	0.00536172449357035	-1.374318308885	down	--	--	Biological Process: nucleocytoplasmic transport (GO:0006913);; Cellular Component: nuclear pore central transport channel (GO:0044613);;	--	--	[U]	Intracellular trafficking, secretion, and vesicular transport	Nuclear transport factor 2 (NTF2) domain	Nuclear transport factor 2B OS=Arabidopsis thaliana OX=3702 GN=NTF2B PE=1 SV=1	U	Intracellular trafficking, secretion, and vesicular transport	nuclear transport factor 2B [Vitis riparia]
Vad18G005140	42182	25426	21285	11412	3746	7139	780.796448	492.409973	416.048157	214.571121	76.68766	137.256714	4.35012252287318e-05	-1.87119872002124	down	--	--	Biological Process: mitochondrial transport (GO:0006839);; Cellular Component: integral component of membrane (GO:0016021);; Cellular Component: mitochondrial membrane (GO:0031966);;	K15104|2.2e-177|vvi:100245527|K15104 solute carrier family 25 (mitochondrial oxoglutarate transporter), member 11 | (RefSeq) mitochondrial uncoupling protein 5	--	[C]	Energy production and conversion	Mitochondrial carrier protein	Mitochondrial uncoupling protein 5 OS=Arabidopsis thaliana OX=3702 GN=PUMP5 PE=2 SV=1	C	Energy production and conversion	Mitochondrial uncoupling protein 4 [Vitis vinifera]
Vad14G001590	0	10	13	65	65	133	0	0.558552	0.798338	3.806376	4.163867	8.050738	0.000278864297952455	3.62233555415777	up	--	--	--	--	--	--	--	Protein of unknown function, DUF538	--	S	Function unknown	PREDICTED: uncharacterized protein At5g01610 [Vitis vinifera]
Vad08G009000	1968	1334	694	849	265	399	21.731992	15.416667	8.092538	9.514491	3.222737	4.569457	0.0401633196861779	-1.27502509555725	down	--	--	Biological Process: fucose metabolic process (GO:0006004);; Cellular Component: integral component of membrane (GO:0016021);; Molecular Function: transferase activity, transferring glycosyl groups (GO:0016757);;	K23280|3.6e-100|aof:109841559|K23280 rhamnogalacturonan I rhamnosyltransferase [EC:2.4.1.351] | (RefSeq) uncharacterized protein At1g04910-like	--	--	--	GDP-fucose protein O-fucosyltransferase	O-fucosyltransferase 28 OS=Arabidopsis thaliana OX=3702 GN=OFUT28 PE=2 SV=1	G	Carbohydrate transport and metabolism	O-fucosyltransferase 19-like [Vitis riparia]
Vad10G003470	21	15	10	156	60	104	0.199789	0.153109	0.103952	1.569503	0.648872	1.067074	2.4306612403256e-07	2.92319158515214	up	--		Molecular Function: protein serine/threonine kinase activity (GO:0004674);; Molecular Function: ATP binding (GO:0005524);; Cellular Component: plasma membrane (GO:0005886);; Biological Process: protein phosphorylation (GO:0006468);; Cellular Component: integral component of membrane (GO:0016021);;	K24104|7.1e-83|thj:104799061|K24104 GPN-loop GTPase | (RefSeq) LOW QUALITY PROTEIN: uncharacterized protein LOC104799061	--	--	--	Protein tyrosine and serine/threonine kinase	Cysteine-rich receptor-like protein kinase 29 OS=Arabidopsis thaliana OX=3702 GN=CRK29 PE=2 SV=1	T	Signal transduction mechanisms	unnamed protein product, partial [Vitis vinifera]
Vad03G007670	521	579	557	798	1023	1387	11.277186	13.114121	12.734775	17.557623	24.526274	31.23756	0.00177773882438708	1.09655696125185	up	--	--	Biological Process: response to acid chemical (GO:0001101);; Molecular Function: molecular_function (GO:0003674);; Molecular Function: catalytic activity (GO:0003824);; Molecular Function: thiol-dependent ubiquitin-specific protease activity (GO:0004843);; Molecular Function: protein binding (GO:0005515);; Cellular Component: cellular_component (GO:0005575);; Cellular Component: intracellular (GO…	K11838|7.9e-26|cmax:111481561|K11838 ubiquitin carboxyl-terminal hydrolase 7 [EC:3.4.19.12] | (RefSeq) ubiquitin carboxyl-terminal hydrolase 12-like	--	[DR]	Cell cycle control, cell division, chromosome partitioning;; General function prediction only	MATH domain	Ubiquitin carboxyl-terminal hydrolase 12 OS=Arabidopsis thaliana OX=3702 GN=UBP12 PE=1 SV=2	D	Cell cycle control, cell division, chromosome partitioning	PREDICTED: uncharacterized protein LOC100259955 [Vitis vinifera]
Vad14G010680	124	71	41	15	7	5	2.77121	1.650833	0.949326	0.331191	0.171661	0.100866	5.18969338149295e-05	-2.98724748472307	down	--	--	--	K15803|3.4e-15|qsu:111999375|K15803 (-)-germacrene D synthase [EC:4.2.3.75] | (RefSeq) (-)-germacrene D synthase-like	Sesquiterpenoid and triterpenoid biosynthesis (ko00909)	--	--	--	--	S	Function unknown	PREDICTED: uncharacterized protein LOC100249110 [Vitis vinifera]
Vad11G002150	543	296	388	1035	1192	760	17.428026	9.925547	13.144156	33.768547	42.364887	25.346916	5.03189946787482e-05	1.42802087265613	up	--	--	Molecular Function: DNA binding (GO:0003677);; Cellular Component: nucleus (GO:0005634);; Molecular Function: zinc ion binding (GO:0008270);;	K08869|4.3e-23|cre:CHLREDRAFT_165812|K08869 aarF domain-containing kinase | (RefSeq) predicted protein	--	--	--	Myb-like DNA-binding domain	Transcription factor MYBS3 OS=Oryza sativa subsp. japonica OX=39947 GN=MYBS3 PE=2 SV=1	K	Transcription	Transcription factor MYBS3 [Vitis vinifera]
Vad05G009350	45	72	72	12	11	9	0.929108	1.544653	1.570498	0.245253	0.243248	0.178461	5.18969338149295e-05	-2.44253116438073	down	--	--	Biological Process: amino acid transmembrane transport (GO:0003333);; Molecular Function: amino acid transmembrane transporter activity (GO:0015171);; Cellular Component: integral component of membrane (GO:0016021);;	K14209|5.2e-240|vvi:100265282|K14209 solute carrier family 36 (proton-coupled amino acid transporter) | (RefSeq) amino acid transporter ANT1	--	[E]	Amino acid transport and metabolism	Transmembrane amino acid transporter protein	Amino acid transporter ANT1 OS=Arabidopsis thaliana OX=3702 GN=ANT1 PE=1 SV=1	E	Amino acid transport and metabolism	amino acid transporter ANT1 [Vitis riparia]
Vad05G002590	1837	1340	923	624	275	214	19.99872	15.26426	10.608136	6.898556	3.302822	2.416651	0.000273320230384197	-1.76058687564728	down	--	--	Biological Process: cellulose microfibril organization (GO:0010215);; Cellular Component: anchored component of membrane (GO:0031225);;	K10956|1.3e-19|obr:102718200|K10956 protein transport protein SEC61 subunit alpha | (RefSeq) preprotein translocase subunit SECY, chloroplastic	Protein export (ko03060);; Protein processing in endoplasmic reticulum (ko04141);; Phagosome (ko04145)	--	--	COBRA-like protein	COBRA-like protein 7 OS=Arabidopsis thaliana OX=3702 GN=COBL7 PE=2 SV=2	S	Function unknown	COBRA-like protein 7 [Vitis riparia]
Vad18G008120	4614	4346	6552	10135	11254	12664	441.750916	435.43277	662.524292	985.808289	1191.915405	1259.6698	6.32983917789091e-05	1.26174323512581	up	--	--	Molecular Function: calcium ion binding (GO:0005509);;	--	--	--	--	EF-hand domain	--	S	Function unknown	hypothetical protein CK203_024700 [Vitis vinifera]
Vad12G002790	12242	6235	4527	3125	3411	2149	322.030975	171.619659	125.759171	83.502342	99.240372	58.720463	0.00741285026254378	-1.24350795965674	down	--	--	Molecular Function: DNA binding (GO:0003677);; Molecular Function: transcription factor activity, sequence-specific DNA binding (GO:0003700);; Cellular Component: nucleus (GO:0005634);;	K09286|2.4e-113|vvi:100242144|K09286 EREBP-like factor | (RefSeq) ethylene-responsive transcription factor 4	--	--	--	AP2 domain	Ethylene-responsive transcription factor 4 OS=Nicotiana sylvestris OX=4096 GN=ERF4 PE=2 SV=1	K	Transcription	ethylene-responsive transcription factor 4 [Vitis riparia]
Vad10G008580	29179	29551	56406	56496	70904	87608	929.311646	984.722961	1897.068481	1827.804443	2497.71875	2898.352783	0.0375410069697932	1.02290735896137	up	--	--	Biological Process: response to light stimulus (GO:0009416);; Cellular Component: photosystem I (GO:0009522);; Cellular Component: photosystem II (GO:0009523);; Cellular Component: chloroplast thylakoid membrane (GO:0009535);; Biological Process: photosynthesis, light harvesting in photosystem I (GO:0009768);; Cellular Component: chloroplast envelope (GO:0009941);; Cellular Component: plastoglobu…	K08912|8.0e-154|vvi:100252004|K08912 light-harvesting complex II chlorophyll a/b binding protein 1 | (RefSeq) chlorophyll a-b binding protein 40, chloroplastic-like	Photosynthesis - antenna proteins (ko00196)	--	--	Chlorophyll A-B binding protein	Chlorophyll a-b binding protein 40, chloroplastic OS=Nicotiana tabacum OX=4097 GN=CAB40 PE=2 SV=1	C	Energy production and conversion	PREDICTED: chlorophyll a-b binding protein of LHCII type 1 [Vitis vinifera]
Vad19G003650	402	195	248	21	55	32	6.624918	3.367558	4.319	0.344208	0.992544	0.534857	8.02538125139145e-08	-2.79917562084361	down	--	--	Molecular Function: magnesium ion binding (GO:0000287);; Molecular Function: terpene synthase activity (GO:0010333);;	K15803|8.6e-294|vvi:100264159|K15803 (-)-germacrene D synthase [EC:4.2.3.75] | (RefSeq) (-)-germacrene D synthase	Sesquiterpenoid and triterpenoid biosynthesis (ko00909)	--	--	Terpene synthase family, metal binding domain	(-)-germacrene D synthase OS=Vitis vinifera OX=29760 GN=VIT_19s0014g04930 PE=1 SV=1	S	Function unknown	unnamed protein product, partial [Vitis vinifera]
Vad16G010480	289	298	220	576	519	539	7.812855	8.420644	6.265667	15.828767	15.526411	15.136473	8.77347742978098e-08	1.15645373319657	up	--		Molecular Function: protein kinase activity (GO:0004672);; Molecular Function: ATP binding (GO:0005524);; Cellular Component: integral component of membrane (GO:0016021);; Molecular Function: polysaccharide binding (GO:0030247);;	K13418|1.2e-41|zma:542016|K13418 somatic embryogenesis receptor kinase 1 [EC:2.7.10.1 2.7.11.1] | (RefSeq) serk2; somatic embryogenesis receptor-like kinase 2 precursor	--	--	--	Protein kinase domain	Rust resistance kinase Lr10 OS=Triticum aestivum OX=4565 GN=LRK10 PE=2 SV=1	T	Signal transduction mechanisms	PREDICTED: rust resistance kinase Lr10-like isoform X1 [Vitis vinifera]
Vad18G011100	69	41	27	111	92	107	0.78439	0.484166	0.319399	1.292456	1.160334	1.275605	0.00945165266496648	1.33011961751874	up	[G]	Carbohydrate transport and metabolism	Molecular Function: cellulase activity (GO:0008810);; Cellular Component: integral component of membrane (GO:0016021);; Biological Process: cellulose catabolic process (GO:0030245);;	K01179|3.0e-221|jre:108982352|K01179 endoglucanase [EC:3.2.1.4] | (RefSeq) endoglucanase 2-like	Starch and sucrose metabolism (ko00500)	--	--	Glycosyl hydrolase family 9	Endoglucanase 10 OS=Arabidopsis thaliana OX=3702 GN=At1g75680 PE=2 SV=2	G	Carbohydrate transport and metabolism	endoglucanase 10 [Vitis riparia]
Vad07G014520	555	510	433	258	230	168	9.132122	8.69283	7.569456	4.206505	4.058664	2.753431	0.000107102640756086	-1.05674941600505	down	[R]	General function prediction only	Cellular Component: cytoplasm (GO:0005737);; Cellular Component: integral component of membrane (GO:0016021);; Biological Process: cellular manganese ion homeostasis (GO:0030026);; Cellular Component: intracellular membrane-bounded organelle (GO:0043231);;	K16302|1.1e-193|vvi:100259537|K16302 metal transporter CNNM | (RefSeq) DUF21 domain-containing protein At2g14520	--	[S]	Function unknown	Cyclin M transmembrane N-terminal domain	DUF21 domain-containing protein At2g14520 OS=Arabidopsis thaliana OX=3702 GN=CBSDUF3 PE=2 SV=2	S	Function unknown	PREDICTED: DUF21 domain-containing protein At2g14520 [Vitis vinifera]
Vad12G001890	52	37	43	91	80	91	0.483993	0.355912	0.424914	0.860279	0.828358	0.881848	0.00669277342190894	1.12512048865397	up	[O]	Posttranslational modification, protein turnover, chaperones	Biological Process: regionalization (GO:0003002);; Biological Process: response to stress (GO:0006950);; Biological Process: response to osmotic stress (GO:0006970);; Biological Process: cell communication (GO:0007154);; Biological Process: signal transduction (GO:0007165);; Biological Process: multicellular organism development (GO:0007275);; Biological Process: pattern specification process (GO…	K09527|3.5e-111|hbr:110634411|K09527 DnaJ homolog subfamily C member 7 | (RefSeq) TPR repeat-containing thioredoxin TTL1-like	--	[R]	General function prediction only	Tetratricopeptide repeat	Inactive TPR repeat-containing thioredoxin TTL3 OS=Arabidopsis thaliana OX=3702 GN=TTL3 PE=1 SV=2	O	Posttranslational modification, protein turnover, chaperones	PREDICTED: inactive TPR repeat-containing thioredoxin TTL3 isoform X1 [Vitis vinifera]
Vad12G005870	524	428	734	784	1700	1223	7.047725	6.01802	10.418349	10.706166	25.297846	17.080536	0.00976930243626903	1.27985076263653	up	--	--	--	K14494|2.4e-38|cqi:110699930|K14494 DELLA protein | (RefSeq) DELLA protein GAI-like	Plant hormone signal transduction (ko04075)	--	--	GRAS domain family	Scarecrow-like protein 32 OS=Arabidopsis thaliana OX=3702 GN=SCL32 PE=1 SV=1	K	Transcription	scarecrow-like protein 32 [Vitis riparia]
Vad02G010290	21376	20566	8238	11080	5434	4770	271.655006	273.228078	110.055606	144.133738	76.51699	62.939258	0.0469150476522184	-1.10668282682901	down	[QV]	Secondary metabolites biosynthesis, transport and catabolism;; Defense mechanisms	Molecular Function: monooxygenase activity (GO:0004497);; Molecular Function: iron ion binding (GO:0005506);; Biological Process: abscisic acid metabolic process (GO:0009687);; Molecular Function: (+)-abscisic acid 8'-hydroxylase activity (GO:0010295);; Biological Process: sterol metabolic process (GO:0016125);; Molecular Function: oxidoreductase activity (GO:0016491);; Molecular Function: oxidor…	K09843|4.7e-230|vvi:100264783|K09843 (+)-abscisic acid 8'-hydroxylase [EC:1.14.14.137] | (RefSeq) HYD2; hypodontia, autosomal recessive (2)	Carotenoid biosynthesis (ko00906)	[QI]	Secondary metabolites biosynthesis, transport and catabolism;; Lipid transport and metabolism	Cytochrome P450	Abscisic acid 8'-hydroxylase CYP707A2 OS=Solanum lycopersicum OX=4081 GN=CYP707A2 PE=2 SV=1	Q	Secondary metabolites biosynthesis, transport and catabolism	hypodontia, autosomal recessive (2) [Vitis vinifera]
Vad09G009100	22	18	64	225	214	280	0.621998	0.523943	1.966998	6.680736	6.902991	8.491659	1.24803346145994e-06	2.89332343016537	up	--	--	Molecular Function: peroxidase activity (GO:0004601);; Cellular Component: extracellular region (GO:0005576);; Biological Process: response to oxidative stress (GO:0006979);; Cellular Component: plant-type cell wall (GO:0009505);; Cellular Component: plasmodesma (GO:0009506);; Molecular Function: heme binding (GO:0020037);; Biological Process: hydrogen peroxide catabolic process (GO:0042744);; Mo…	K00430|9.8e-178|vvi:100262330|K00430 peroxidase [EC:1.11.1.7] | (RefSeq) peroxidase 27	Phenylpropanoid biosynthesis (ko00940)	--	--	Peroxidase	Peroxidase 27 OS=Arabidopsis thaliana OX=3702 GN=PER27 PE=1 SV=1	Q	Secondary metabolites biosynthesis, transport and catabolism	PREDICTED: peroxidase 27 [Vitis vinifera]
Vad18G001960	6208	5346	4630	2039	1535	1875	45.235756	40.760761	35.626549	15.091633	12.368673	14.188811	3.61499345632987e-15	-1.43491655824859	down	[M]	Cell wall/membrane/envelope biogenesis	Molecular Function: protein serine/threonine kinase activity (GO:0004674);; Molecular Function: calcium ion binding (GO:0005509);; Molecular Function: ATP binding (GO:0005524);; Cellular Component: plasma membrane (GO:0005886);; Biological Process: protein phosphorylation (GO:0006468);; Biological Process: cell surface receptor signaling pathway (GO:0007166);; Cellular Component: integral compone…	K23544|2.2e-119|brp:103842861|K23544 serine incorporator 1/3 | (RefSeq) serine incorporator 3	--	--	--	Protein kinase domain	Wall-associated receptor kinase 2 OS=Arabidopsis thaliana OX=3702 GN=WAK2 PE=1 SV=1	T	Signal transduction mechanisms	LOW QUALITY PROTEIN: uncharacterized protein LOC117906993 [Vitis riparia]
Vad18G020100	98	126	44	27	32	32	0.978831	1.316054	0.525665	0.27572	0.349555	0.326196	0.0303589722173755	-1.40120432352152	down	--	--	Biological Process: signal transduction (GO:0007165);;	K23533|2.1e-24|nta:107799167|K23533 leucine-rich repeat and immunoglobulin-like domain-containing nogo receptor-interacting protein | (RefSeq) disease resistance protein TAO1-like	--	--	--	Leucine Rich repeats (2 copies)	Disease resistance-like protein DSC1 OS=Arabidopsis thaliana OX=3702 GN=DSC1 PE=1 SV=1	S	Function unknown	unnamed protein product, partial [Vitis vinifera]
Vad18G011830	41	66	57	102	301	139	0.753018	1.271272	1.109987	1.92377	6.193048	2.692053	0.00295077657911122	1.879265149387	up	[IR]	Lipid transport and metabolism;; General function prediction only	Cellular Component: extracellular region (GO:0005576);; Molecular Function: hydrolase activity, acting on ester bonds (GO:0016788);;	K14209|9.2e-76|ats:109773794|K14209 solute carrier family 36 (proton-coupled amino acid transporter) | (RefSeq) uncharacterized protein LOC109773794	--	--	--	GDSL-like Lipase/Acylhydrolase	GDSL esterase/lipase EXL3 OS=Arabidopsis thaliana OX=3702 GN=EXL3 PE=2 SV=1	I	Lipid transport and metabolism	GDSL esterase/lipase EXL3 [Vitis vinifera]
Vad10G008200	67	49	50	399	297	230	1.374635	1.051294	1.083919	8.428239	6.823493	4.953956	6.16791390505878e-16	2.60840952653027	up	[Q]	Secondary metabolites biosynthesis, transport and catabolism	Molecular Function: oxidoreductase activity (GO:0016491);; Molecular Function: metal ion binding (GO:0046872);;	K05658|3.1e-132|cpep:111781709|K05658 ATP-binding cassette, subfamily B (MDR/TAP), member 1 [EC:7.6.2.2] | (RefSeq) uncharacterized protein LOC111781709	ABC transporters (ko02010)	[QR]	Secondary metabolites biosynthesis, transport and catabolism;; General function prediction only	non-haem dioxygenase in morphine synthesis N-terminal	Protein SRG1 OS=Arabidopsis thaliana OX=3702 GN=SRG1 PE=2 SV=1	Q	Secondary metabolites biosynthesis, transport and catabolism	PREDICTED: protein SRG1 [Vitis vinifera]
Vad11G009050	181	135	164	231	445	265	1.723736	1.343843	1.650956	2.236225	4.6895	2.62195	0.0155815025282288	1.12414060794324	up	[T]	Signal transduction mechanisms	Molecular Function: protein serine/threonine kinase activity (GO:0004674);; Molecular Function: ATP binding (GO:0005524);; Cellular Component: integral component of membrane (GO:0016021);;	K13420|7.7e-138|qsu:112038753|K13420 LRR receptor-like serine/threonine-protein kinase FLS2 [EC:2.7.11.1] | (RefSeq) putative receptor-like protein kinase At3g47110	MAPK signaling pathway - plant (ko04016);; Plant-pathogen interaction (ko04626)	--	--	Protein kinase domain	Receptor kinase-like protein Xa21 OS=Oryza sativa subsp. indica OX=39946 GN=XA21 PE=1 SV=1	T	Signal transduction mechanisms	PREDICTED: probable LRR receptor-like serine/threonine-protein kinase At3g47570 [Vitis vinifera]
Vad06G001560	1570	1416	1375	831	468	507	12.710041	11.732866	11.702701	6.87208	4.390781	4.319357	4.11154001605689e-05	-1.15287939037459	down	--	--	Molecular Function: RNA polymerase II core promoter proximal region sequence-specific DNA binding (GO:0000978);; Molecular Function: RNA polymerase II transcription factor activity, sequence-specific DNA binding (GO:0000981);; Cellular Component: nucleus (GO:0005634);; Biological Process: regulation of transcription from RNA polymerase II promoter (GO:0006357);;	--	--	[K]	Transcription	Associated with HOX	BEL1-like homeodomain protein 8 OS=Arabidopsis thaliana OX=3702 GN=BLH8 PE=1 SV=1	K	Transcription	BEL1-like homeodomain protein 9 [Vitis riparia]
Vad03G003210	5396	6605	4295	3414	1842	2200	78.879677	101.028999	66.300934	50.69767	29.778664	33.396278	0.00223892121102658	-1.00639383136738	down	[T]	Signal transduction mechanisms	Molecular Function: protein serine/threonine kinase activity (GO:0004674);; Molecular Function: ATP binding (GO:0005524);;	K00924|1.1e-120|csat:104716570|K00924 kinase [EC:2.7.1.-] | (RefSeq) probable serine/threonine-protein kinase Cx32, chloroplastic	--	[T]	Signal transduction mechanisms	Protein tyrosine and serine/threonine kinase	Probable serine/threonine-protein kinase PIX13 OS=Arabidopsis thaliana OX=3702 GN=PIX13 PE=1 SV=2	T	Signal transduction mechanisms	PREDICTED: probable serine/threonine-protein kinase Cx32, chloroplastic [Vitis vinifera]
Vad14G004310	157	56	154	493	229	1108	7.518604	2.770733	7.76468	23.989721	12.11896	55.182793	0.0005568000959172	2.45101677913234	up	--	--	Biological Process: defense response to bacterium (GO:0042742);; Biological Process: defense response to fungus (GO:0050832);;	--	--	[R]	General function prediction only	Barwin family	Pathogenesis-related protein PR-4B OS=Nicotiana tabacum OX=4097 PE=2 SV=1	S	Function unknown	PR-4 type protein [Vitis vinifera]
Vad08G009540	10	10	13	50	38	53	0.344684	0.374701	0.501617	1.894234	1.58469	2.064389	0.000200425869386557	2.22135577400408	up	--	--	Cellular Component: ubiquitin ligase complex (GO:0000151);; Molecular Function: metal ion binding (GO:0046872);;	--	--	[R]	General function prediction only	Yippee zinc-binding/DNA-binding /Mis18, centromere assembly	Protein yippee-like OS=Solanum tuberosum OX=4113 PE=2 SV=1	S	Function unknown	PREDICTED: protein yippee-like [Vitis vinifera]
Vad19G003460	231	218	118	33	93	43	2.317174	2.278423	1.244846	0.331373	1.02599	0.438857	0.0144597656405921	-1.57044979700001	down	[T]	Signal transduction mechanisms	Molecular Function: protein serine/threonine kinase activity (GO:0004674);; Molecular Function: ATP binding (GO:0005524);; Cellular Component: plasma membrane (GO:0005886);; Biological Process: protein phosphorylation (GO:0006468);; Cellular Component: integral component of membrane (GO:0016021);; Biological Process: recognition of pollen (GO:0048544);;	K24104|3.4e-78|thj:104799061|K24104 GPN-loop GTPase | (RefSeq) LOW QUALITY PROTEIN: uncharacterized protein LOC104799061	--	--	--	Protein tyrosine and serine/threonine kinase	G-type lectin S-receptor-like serine/threonine-protein kinase At4g27290 OS=Arabidopsis thaliana OX=3702 GN=At4g27290 PE=3 SV=4	T	Signal transduction mechanisms	PREDICTED: G-type lectin S-receptor-like serine/threonine-protein kinase At4g27290 [Vitis vinifera]
Vad05G003300	30	117	25	285	94	172	0.887445	3.650297	0.784109	8.651313	3.086216	5.32197	0.0389336813064905	1.79150225690054	up	--	--	--	--	--	--	--	--	Phylloplanin OS=Nicotiana tabacum OX=4097 PE=1 SV=1	S	Function unknown	PREDICTED: phylloplanin [Vitis vinifera]
Vad17G008180	37	30	34	161	75	137	1.377149	1.154747	1.31499	6.087317	3.076915	5.281909	1.28766098215182e-05	2.00462032281936	up	--	--	Cellular Component: integral component of membrane (GO:0016021);;	--	--	--	--	Cotton fibre expressed protein	--	S	Function unknown	hypothetical protein CK203_114579 [Vitis vinifera]
Vad03G011140	10	19	8	155	88	65	0.119304	0.257375	0.108359	2.070261	1.276674	0.885476	1.32412912622933e-07	3.17436665721629	up	[T]	Signal transduction mechanisms	Molecular Function: protein serine/threonine kinase activity (GO:0004674);; Molecular Function: ATP binding (GO:0005524);; Cellular Component: plasma membrane (GO:0005886);; Biological Process: protein phosphorylation (GO:0006468);; Cellular Component: integral component of membrane (GO:0016021);;	K24104|3.7e-94|thj:104799061|K24104 GPN-loop GTPase | (RefSeq) LOW QUALITY PROTEIN: uncharacterized protein LOC104799061	--	--	--	Protein tyrosine and serine/threonine kinase	Cysteine-rich receptor-like protein kinase 10 OS=Arabidopsis thaliana OX=3702 GN=CRK10 PE=1 SV=3	T	Signal transduction mechanisms	PREDICTED: cysteine-rich receptor-like protein kinase 10 isoform X2 [Vitis vinifera]
Vad05G000880	14	21	49	73	302	171	0.567008	0.913286	2.131594	3.100586	13.979955	7.437253	0.000399109007925393	2.83575697841898	up	--	--	--	K00951|7.3e-06|cmo:103483930|K00951 GTP pyrophosphokinase [EC:2.7.6.5] | (RefSeq) probable GTP diphosphokinase CRSH, chloroplastic	Purine metabolism (ko00230)	--	--	--	--	--	--	PREDICTED: uncharacterized protein LOC100254553 [Vitis vinifera]
Vad19G003630	1432	1397	1388	453	456	518	21.996893	22.452528	22.517111	7.060735	7.744786	8.260721	9.42539502056346e-14	-1.42670113457547	down	[G]	Carbohydrate transport and metabolism	Cellular Component: integral component of membrane (GO:0016021);; Molecular Function: transmembrane transporter activity (GO:0022857);;	K08202|6.3e-302|vvi:100265876|K08202 MFS transporter, OCT family, solute carrier family 22 (organic cation transporter), member 4/5 | (RefSeq) organic cation/carnitine transporter 4	--	[R]	General function prediction only	Sugar (and other) transporter	Organic cation/carnitine transporter 4 OS=Arabidopsis thaliana OX=3702 GN=OCT4 PE=2 SV=1	S	Function unknown	PREDICTED: organic cation/carnitine transporter 4 isoform X2 [Vitis vinifera]
Vad08G009160	44	29	26	109	39	113	0.605269	0.423849	0.403714	1.562136	0.611472	1.708043	0.0226478780226495	1.52911537800847	up	[G]	Carbohydrate transport and metabolism	Cellular Component: integral component of membrane (GO:0016021);; Molecular Function: transmembrane transporter activity (GO:0022857);;	K08193|1.2e-253|vvi:100245864|K08193 MFS transporter, ACS family, solute carrier family 17 (sodium-dependent inorganic phosphate cotransporter), other | (RefSeq) probable anion transporter 3, chloroplastic	--	[G]	Carbohydrate transport and metabolism	Major Facilitator Superfamily	Probable anion transporter 3, chloroplastic OS=Arabidopsis thaliana OX=3702 GN=ANTR3 PE=2 SV=2	G	Carbohydrate transport and metabolism	hypothetical protein VITISV_018284 [Vitis vinifera]
Vad09G001700	2578	2101	2509	6365	7774	4662	29.314365	24.992516	30.125175	73.531425	97.777313	55.068405	1.41066494064009e-07	1.52409374464072	up	[G]	Carbohydrate transport and metabolism	Molecular Function: beta-galactosidase activity (GO:0004565);; Biological Process: carbohydrate metabolic process (GO:0005975);; Cellular Component: integral component of membrane (GO:0016021);; Molecular Function: carbohydrate binding (GO:0030246);;	K12309|0.0e+00|brp:103872148|K12309 beta-galactosidase [EC:3.2.1.23] | (RefSeq) beta-galactosidase 2	Galactose metabolism (ko00052);; Other glycan degradation (ko00511);; Glycosaminoglycan degradation (ko00531);; Sphingolipid metabolism (ko00600);; Glycosphingolipid biosynthesis - ganglio series (ko00604)	[G]	Carbohydrate transport and metabolism	Glycosyl hydrolases family 35	Beta-galactosidase 1 OS=Arabidopsis thaliana OX=3702 GN=BGAL1 PE=2 SV=1	G	Carbohydrate transport and metabolism	beta-galactosidase 1 [Vitis riparia]
Vad11G008280	15	2	13	56	29	41	0.563323	0.080602	0.51889	2.269658	1.253238	1.682036	0.0205320650492016	2.18928377767848	up	--	--	Biological Process: brassinosteroid mediated signaling pathway (GO:0009742);; Biological Process: regulation of growth (GO:0040008);; Molecular Function: protein dimerization activity (GO:0046983);;	--	--	--	--	--	Transcription factor IBH1-like 1 OS=Arabidopsis thaliana OX=3702 GN=IBL1 PE=1 SV=1	S	Function unknown	PREDICTED: transcription factor IBH1 [Vitis vinifera]
Vad08G012270	586	229	291	913	576	960	9.258021	3.781977	4.851992	14.650409	10.050929	15.752621	0.00683974698224469	1.29331229388199	up	--	--	Molecular Function: DNA binding (GO:0003677);; Cellular Component: nucleus (GO:0005634);;	K09422|2.3e-193|vvi:100267549|K09422 transcription factor MYB, plant | (RefSeq) transcription factor RAX2	--	[K]	Transcription	Myb-like DNA-binding domain	Transcription factor MYB36 OS=Arabidopsis thaliana OX=3702 GN=MYB36 PE=1 SV=1	--	--	transcription factor RAX2 [Vitis riparia]
Vad03G001060	78	63	31	19	12	19	2.214916	1.851969	0.919535	0.540303	0.37785	0.555813	0.0178021996674075	-1.63357487750079	down	[G]	Carbohydrate transport and metabolism	Molecular Function: channel activity (GO:0015267);; Cellular Component: integral component of membrane (GO:0016021);;	K09866|1.5e-164|vvi:104878514|K09866 aquaporin-4 | (RefSeq) aquaporin AQPAn.G	--	[G]	Carbohydrate transport and metabolism	Major intrinsic protein	Aquaporin PIP1-5 OS=Zea mays OX=4577 GN=PIP1-5 PE=2 SV=1	G	Carbohydrate transport and metabolism	aquaporin AQPAn.G-like [Vitis riparia]
Vad09G000970	127	172	180	56	67	59	1.892677	2.695881	2.838518	0.841118	1.106084	0.919044	0.00175322802962061	-1.26675471969442	down	--	--	Cellular Component: integral component of membrane (GO:0016021);;	K01728|9.0e-18|zju:107419134|K01728 pectate lyase [EC:4.2.2.2] | (RefSeq) pectate lyase 1-like	Pentose and glucuronate interconversions (ko00040)	--	--	Domain of unknown function (DUF4220)	--	S	Function unknown	PREDICTED: uncharacterized protein LOC100246334 [Vitis vinifera]
Vad11G004960	90	42	73	16	7	8	2.490857	1.213709	2.125237	0.441255	0.211832	0.209878	9.15672169438293e-05	-2.60541333197283	down	--	--	Molecular Function: peroxidase activity (GO:0004601);; Cellular Component: extracellular region (GO:0005576);; Biological Process: response to oxidative stress (GO:0006979);; Cellular Component: plant-type cell wall (GO:0009505);; Cellular Component: plasmodesma (GO:0009506);; Molecular Function: heme binding (GO:0020037);; Biological Process: hydrogen peroxide catabolic process (GO:0042744);; Mo…	K00430|4.8e-185|vvi:100262758|K00430 peroxidase [EC:1.11.1.7] | (RefSeq) peroxidase 25	Phenylpropanoid biosynthesis (ko00940)	--	--	Peroxidase	Peroxidase 25 OS=Arabidopsis thaliana OX=3702 GN=PER25 PE=2 SV=2	Q	Secondary metabolites biosynthesis, transport and catabolism	PREDICTED: peroxidase 25 [Vitis vinifera]
Vad14G009880	3453	3362	3106	6478	7421	5241	32.059768	30.862065	29.032479	57.214535	65.361604	45.443804	2.66502679043363e-06	1.08698716326133	up	[P]	Inorganic ion transport and metabolism	Cellular Component: membrane (GO:0016020);; Cellular Component: integral component of membrane (GO:0016021);;	--	--	--	--	Nodulin-like	--	S	Function unknown	protein NUCLEAR FUSION DEFECTIVE 4-like [Vitis riparia]
Vad02G004360	12711	10095	12611	2385	2455	2324	256.603241	213.223923	268.832001	48.905834	54.803936	48.728668	3.77534630683509e-29	-2.17136494084053	down	--	--	Cellular Component: cellular_component (GO:0005575);; Cellular Component: intracellular (GO:0005622);; Cellular Component: cell (GO:0005623);; Cellular Component: cytoplasm (GO:0005737);; Cellular Component: chloroplast (GO:0009507);; Cellular Component: plastid envelope (GO:0009526);; Cellular Component: plastid stroma (GO:0009532);; Cellular Component: plastid (GO:0009536);; Cellular Component:…	K22013|2.7e-149|vvi:100265112|K22013 magnesium dechelatase [EC:4.99.1.10] | (RefSeq) protein STAY-GREEN 1, chloroplastic	Porphyrin and chlorophyll metabolism (ko00860)	--	--	Staygreen protein	Protein STAY-GREEN homolog, chloroplastic OS=Capsicum annuum OX=4072 GN=SGR PE=1 SV=2	S	Function unknown	protein STAY-GREEN homolog, chloroplastic-like [Vitis riparia]
Vad08G009730	774	296	326	1251	706	1000	12.124247	4.848881	5.391642	19.926317	12.244026	16.274298	0.015323806265953	1.22765149375104	up	--	--	Cellular Component: plasmodesma (GO:0009506);; Cellular Component: integral component of membrane (GO:0016021);; Cellular Component: anchored component of plasma membrane (GO:0046658);;	--	--	--	--	Late embryogenesis abundant protein	NDR1/HIN1-like protein 1 OS=Arabidopsis thaliana OX=3702 GN=NHL1 PE=2 SV=1	S	Function unknown	NDR1/HIN1-like protein 1 [Vitis riparia]
Vad03G009110	400	384	552	858	1438	1077	6.304153	6.321798	9.180197	13.73125	25.070648	17.631084	0.000102539286423681	1.47408258056679	up	[QV]	Secondary metabolites biosynthesis, transport and catabolism;; Defense mechanisms	Molecular Function: monooxygenase activity (GO:0004497);; Molecular Function: iron ion binding (GO:0005506);; Cellular Component: integral component of membrane (GO:0016021);; Molecular Function: oxidoreductase activity, acting on paired donors, with incorporation or reduction of molecular oxygen (GO:0016705);; Molecular Function: heme binding (GO:0020037);;	K20666|1.4e-167|dzi:111309893|K20666 gibberellin 13-oxidase [EC:1.14.-.-] | (RefSeq) cytochrome P450 714B2-like	--	[QI]	Secondary metabolites biosynthesis, transport and catabolism;; Lipid transport and metabolism	Cytochrome P450	Cytochrome P450 714C2 OS=Oryza sativa subsp. japonica OX=39947 GN=CYP714C2 PE=2 SV=1	Q	Secondary metabolites biosynthesis, transport and catabolism	PREDICTED: cytochrome P450 714C2 isoform X1 [Vitis vinifera]
Vitis_adenoclada_newGene_1576	58	68	38	211	100	154	1.871684	2.314206	1.29726	7.017684	3.625076	5.222467	0.000380997543549787	1.6289627372596	up	--	--	Molecular Function: protein kinase activity (GO:0004672);; Molecular Function: ATP binding (GO:0005524);; Molecular Function: polysaccharide binding (GO:0030247);;	--	--	--	--	Wall-associated receptor kinase galacturonan-binding	--	T	Signal transduction mechanisms	PREDICTED: uncharacterized protein LOC100854759 isoform X1 [Vitis vinifera]
Vad19G001260	208	483	180	122	113	93	13.21609	32.085503	12.071648	7.850432	7.88137	6.091512	0.0240368542529564	-1.27282988086032	down	--	--	Cellular Component: integral component of membrane (GO:0016021);;	--	--	--	--	--	Signaling peptide TAXIMIN 1 OS=Arabidopsis thaliana OX=3702 GN=TAX1 PE=2 SV=2	--	--	hypothetical protein CK203_040837 [Vitis vinifera]
Vad09G010230	4262	3085	3976	832	869	1140	140.056793	106.066818	138.003967	27.776781	31.577684	38.889835	2.04280916852089e-12	-1.85495428393967	down	--	--	--	--	--	--	--	--	--	--	--	uncharacterized protein LOC117921924 [Vitis riparia]
Vad10G011970	57	35	55	18	5	16	3.047258	1.949956	3.143234	0.971644	0.262783	0.867736	0.022234268740902	-1.79892083575691	down	--	--	--	K13944|5.7e-31|pxb:103957286|K13944 LOB domain-containing protein 16 | (RefSeq) LOB domain-containing protein 16	--	--	--	Lateral organ boundaries (LOB) domain	LOB domain-containing protein 4 OS=Arabidopsis thaliana OX=3702 GN=LBD4 PE=1 SV=1	S	Function unknown	LOB domain-containing protein 4 [Vitis vinifera]
Vad11G007600	4997	4028	2854	1829	1975	1333	54.870856	46.271694	33.092856	20.391157	23.988119	15.18823	0.00074029831901901	-1.06016631047196	down	--	--	Cellular Component: cytoplasm (GO:0005737);; Cellular Component: nuclear microtubule (GO:0005880);; Molecular Function: microtubule binding (GO:0008017);; Biological Process: spindle assembly (GO:0051225);;	K13172|1.2e-89|cmos:111450450|K13172 serine/arginine repetitive matrix protein 2 | (RefSeq) uncharacterized protein LOC111450450 isoform X1	--	--	--	QWRF family	AUGMIN subunit 8 OS=Arabidopsis thaliana OX=3702 GN=AUG8 PE=1 SV=1	S	Function unknown	AUGMIN subunit 8 isoform X1 [Vitis riparia]
Vad07G004480	3308	2456	2615	976	1542	1031	63.634571	49.439404	53.131134	19.068233	32.802391	20.60688	0.00112413580293234	-1.08700644856131	down	[T]	Signal transduction mechanisms	Cellular Component: vacuole (GO:0005773);;	--	--	--	--	Universal stress protein family	--	T	Signal transduction mechanisms	PREDICTED: universal stress protein A-like protein [Vitis vinifera]
Vad09G000850	238	214	188	86	121	80	4.337083	3.46913	3.002068	1.40122	2.010857	1.413772	0.00687019411464784	-1.01005306654822	down	--	--	Biological Process: cytidine to uridine editing (GO:0016554);;	K00655|1.2e-18|sind:105166581|K00655 1-acyl-sn-glycerol-3-phosphate acyltransferase [EC:2.3.1.51] | (RefSeq) uncharacterized protein LOC105166581	Glycerolipid metabolism (ko00561);; Glycerophospholipid metabolism (ko00564)	--	--	--	Multiple organellar RNA editing factor 7, mitochondrial OS=Arabidopsis thaliana OX=3702 GN=MORF7 PE=1 SV=1	S	Function unknown	multiple organellar RNA editing factor 7, mitochondrial [Vitis riparia]
Vad18G010750	155	75	90	367	118	299	2.253383	1.14584	1.381016	5.444524	1.900989	4.528473	0.0181130852495738	1.4181331185958	up	[O]	Posttranslational modification, protein turnover, chaperones	--	--	--	--	--	Glyoxal oxidase N-terminus	Aldehyde oxidase GLOX1 OS=Arabidopsis thaliana OX=3702 GN=GLOX1 PE=2 SV=1	S	Function unknown	PREDICTED: aldehyde oxidase GLOX1 [Vitis vinifera]
Vad19G011090	846	831	1191	2030	1711	2435	17.712038	18.20505	26.388554	43.19034	39.739559	53.024539	0.000123004175580182	1.22860898889173	up	[O]	Posttranslational modification, protein turnover, chaperones	Molecular Function: glutathione transferase activity (GO:0004364);; Cellular Component: cytoplasm (GO:0005737);; Biological Process: glutathione metabolic process (GO:0006749);;	K00799|1.3e-125|vvi:100254264|K00799 glutathione S-transferase [EC:2.5.1.18] | (RefSeq) probable glutathione S-transferase parA-like	Glutathione metabolism (ko00480)	[O]	Posttranslational modification, protein turnover, chaperones	Glutathione S-transferase, N-terminal domain	Probable glutathione S-transferase parA OS=Nicotiana tabacum OX=4097 GN=PARA PE=2 SV=1	O	Posttranslational modification, protein turnover, chaperones	PREDICTED: probable glutathione S-transferase parA [Vitis vinifera]
Vad03G009120	117	82	93	170	224	160	1.493132	1.099402	1.252462	2.221942	3.175182	2.134665	0.0050958047580016	1.0696499021488	up	[T]	Signal transduction mechanisms	Molecular Function: protein kinase activity (GO:0004672);; Molecular Function: ATP binding (GO:0005524);; Cellular Component: integral component of membrane (GO:0016021);; Molecular Function: carbohydrate binding (GO:0030246);;	K22133|3.9e-71|egr:104443802|K22133 oxalate---CoA ligase [EC:6.2.1.8] | (RefSeq) oxalate--CoA ligase	Glyoxylate and dicarboxylate metabolism (ko00630)	--	--	Protein kinase domain	L-type lectin-domain containing receptor kinase IX.1 OS=Arabidopsis thaliana OX=3702 GN=LECRK91 PE=1 SV=1	T	Signal transduction mechanisms	L-type lectin-domain containing receptor kinase IX.1-like [Vitis riparia]
Vad06G003410	213	71	66	43	10	6	5.169375	1.790087	1.688855	1.039688	0.247915	0.126665	0.0117088357595546	-2.453039959102	down	--	--	--	K12173|9.1e-30|gmx:100794341|K12173 BRCA1-A complex subunit BRE | (RefSeq) BRISC and BRCA1-A complex member 2	Homologous recombination (ko03440)	--	--	Thaumatin family	Osmotin-like protein OS=Solanum lycopersicum OX=4081 PE=1 SV=1	O	Posttranslational modification, protein turnover, chaperones	PREDICTED: osmotin-like protein [Vitis vinifera]
Vad15G003530	3638	3569	3852	9367	11052	10619	96.215782	98.765427	107.591125	251.694397	323.345428	291.782532	2.80118963347103e-15	1.62647564958915	up	--	--	Cellular Component: nucleus (GO:0005634);; Biological Process: regulation of transcription, DNA-templated (GO:0006355);; Molecular Function: sequence-specific DNA binding (GO:0043565);;	K09338|1.4e-143|vvi:100264963|K09338 homeobox-leucine zipper protein | (RefSeq) homeobox-leucine zipper protein HAT4	--	[K]	Transcription	HD-ZIP protein N terminus	Homeobox-leucine zipper protein HAT4 OS=Arabidopsis thaliana OX=3702 GN=HAT4 PE=1 SV=1	K	Transcription	homeobox-leucine zipper protein HAT3 [Vitis riparia]
Vad17G000880	796	506	557	1165	1300	1280	15.067611	10.053251	11.082659	22.34649	27.126712	25.123485	1.81201888613909e-05	1.15824140142738	up	--	--	Biological Process: metal ion transport (GO:0030001);; Molecular Function: metal ion binding (GO:0046872);;	K22763|3.0e-06|peq:110038247|K22763 deubiquitinase DESI2 [EC:3.4.19.12] | (RefSeq) LOW QUALITY PROTEIN: uncharacterized protein LOC110038247	--	[P]	Inorganic ion transport and metabolism	Heavy-metal-associated domain	Heavy metal-associated isoprenylated plant protein 7 OS=Arabidopsis thaliana OX=3702 GN=HIPP07 PE=1 SV=1	P	Inorganic ion transport and metabolism	PREDICTED: heavy metal-associated isoprenylated plant protein 7 [Vitis vinifera]
Vad11G008050	129	56	71	213	150	213	23.696806	10.657643	13.748813	39.836582	30.537691	40.630207	0.00504772489224875	1.31333507586881	up	--	--	--	K01611|3.8e-20|psom:113297823|K01611 S-adenosylmethionine decarboxylase [EC:4.1.1.50] | (RefSeq) S-adenosylmethionine decarboxylase proenzyme-like	Cysteine and methionine metabolism (ko00270);; Arginine and proline metabolism (ko00330)	--	--	S-adenosyl-l-methionine decarboxylase leader peptide	--	S	Function unknown	hypothetical protein VITISV_017166 [Vitis vinifera]
Vad02G003070	641	180	118	129	52	75	15.278409	4.488319	2.9535	3.121574	1.384115	1.818361	0.0342657583809561	-1.72073425142723	down	[E]	Amino acid transport and metabolism	Molecular Function: channel activity (GO:0015267);; Cellular Component: integral component of membrane (GO:0016021);;	K09874|1.3e-160|vvi:100265051|K09874 aquaporin NIP | (RefSeq) probable aquaporin NIP5-1	--	[G]	Carbohydrate transport and metabolism	Major intrinsic protein	Probable aquaporin NIP5-1 OS=Arabidopsis thaliana OX=3702 GN=NIP5-1 PE=2 SV=1	G	Carbohydrate transport and metabolism	PREDICTED: probable aquaporin NIP5-1 [Vitis vinifera]
Vad19G007360	22	16	21	55	43	44	0.250098	0.179957	0.240948	0.632133	0.539792	0.51	0.0133238607736809	1.39556394004184	up	[G]	Carbohydrate transport and metabolism	Molecular Function: transferase activity, transferring glycosyl groups (GO:0016757);;	K06617|0.0e+00|vvi:100253252|K06617 raffinose synthase [EC:2.4.1.82] | (RefSeq) probable galactinol--sucrose galactosyltransferase 1	Galactose metabolism (ko00052)	--	--	Raffinose synthase or seed imbibition protein Sip1	Probable galactinol--sucrose galactosyltransferase 1 OS=Arabidopsis thaliana OX=3702 GN=RFS1 PE=2 SV=1	S	Function unknown	putative galactinol--sucrose galactosyltransferase 1 [Vitis vinifera]
Vad06G001030	268	348	126	2081	1262	2353	16.39596	22.330273	8.156159	129.705429	85.672302	149.997726	1.00315247562016e-13	3.08492465463804	up	--	--	Cellular Component: integral component of membrane (GO:0016021);; Cellular Component: apoplast (GO:0048046);;	K01870|1.3e-34|csat:104723377|K01870 isoleucyl-tRNA synthetase [EC:6.1.1.5] | (RefSeq) isoleucine--tRNA ligase, chloroplastic/mitochondrial-like	Aminoacyl-tRNA biosynthesis (ko00970)	--	--	Dirigent-like protein	Dirigent protein 7 OS=Arabidopsis thaliana OX=3702 GN=DIR7 PE=2 SV=1	S	Function unknown	Dirigent protein 7 [Vitis vinifera]
Vad07G009980	5	4	15	98	67	61	0.311599	0.288915	1.140756	7.533403	5.581033	4.754094	1.86228255548273e-06	3.3333883337542	up	--	--	--	--	--	--	--	--	--	--	--	unnamed protein product, partial [Vitis vinifera]
Vad03G008900	123	170	239	9	17	6	2.489884	3.588387	5.104559	0.176139	0.375642	0.119141	9.01668132609044e-12	-3.93195474708832	down	[QV]	Secondary metabolites biosynthesis, transport and catabolism;; Defense mechanisms	Molecular Function: iron ion binding (GO:0005506);; Cellular Component: membrane (GO:0016020);; Molecular Function: oxidoreductase activity, acting on paired donors, with incorporation or reduction of molecular oxygen, NAD(P)H as one donor, and incorporation of one atom of oxygen (GO:0016709);; Molecular Function: heme binding (GO:0020037);;	K23810|5.1e-127|vvi:100232891|K23810 (E)-8-carboxylinalool synthase [EC:1.14.14.-] | (RefSeq) GFH2; ripening-related P-450 enzyme-like	Monoterpenoid biosynthesis (ko00902)	[Q]	Secondary metabolites biosynthesis, transport and catabolism	Cytochrome P450	Geraniol 8-hydroxylase OS=Swertia mussotii OX=137888 GN=CYP76B10 PE=1 SV=1	Q	Secondary metabolites biosynthesis, transport and catabolism	PREDICTED: geraniol 8-hydroxylase [Vitis vinifera]
Vad11G008070	759	525	318	354	148	98	7.714846	5.582803	3.405076	3.647401	1.652836	1.033481	0.0467263938631756	-1.29539963896682	down	--		Molecular Function: transmembrane receptor protein serine/threonine kinase activity (GO:0004675);; Molecular Function: ATP binding (GO:0005524);; Cellular Component: plasma membrane (GO:0005886);; Biological Process: protein phosphorylation (GO:0006468);; Cellular Component: integral component of membrane (GO:0016021);;	K13418|7.1e-140|ppp:112278174|K13418 somatic embryogenesis receptor kinase 1 [EC:2.7.10.1 2.7.11.1] | (RefSeq) LRR receptor kinase BAK1-like	--	--	--	Protein kinase domain	Probable LRR receptor-like serine/threonine-protein kinase At4g30520 OS=Arabidopsis thaliana OX=3702 GN=At4g30520 PE=1 SV=1	T	Signal transduction mechanisms	probable LRR receptor-like serine/threonine-protein kinase At2g23950 [Vitis riparia]
Vad05G005810	2502	2579	1856	1419	808	510	35.544838	38.331116	27.835398	20.473122	12.686636	7.522245	0.00524937607001425	-1.22460222680309	down	[E]	Amino acid transport and metabolism	Molecular Function: 3-isopropylmalate dehydratase activity (GO:0003861);; Biological Process: cellular amino acid biosynthetic process (GO:0008652);; Molecular Function: 4 iron, 4 sulfur cluster binding (GO:0051539);;	K01703|1.4e-295|vvi:100251128|K01703 3-isopropylmalate/(R)-2-methylmalate dehydratase large subunit [EC:4.2.1.33 4.2.1.35] | (RefSeq) 3-isopropylmalate dehydratase large subunit, chloroplastic	Valine, leucine and isoleucine biosynthesis (ko00290);; C5-Branched dibasic acid metabolism (ko00660);; Glucosinolate biosynthesis (ko00966);; 2-Oxocarboxylic acid metabolism (ko01210);; Biosynthesis of amino acids (ko01230)	[E]	Amino acid transport and metabolism	Aconitase family (aconitate hydratase)	3-isopropylmalate dehydratase large subunit, chloroplastic OS=Arabidopsis thaliana OX=3702 GN=IIL1 PE=1 SV=1	E	Amino acid transport and metabolism	PREDICTED: 3-isopropylmalate dehydratase large subunit, chloroplastic isoform X1 [Vitis vinifera]
Vad18G001650	3055	3924	3623	6281	7685	8625	67.770241	91.074646	84.852425	141.536316	188.548401	198.745819	1.19144001810576e-05	1.2294156994546	up	[I]	Lipid transport and metabolism	Biological Process: steroid biosynthetic process (GO:0006694);; Molecular Function: methyltransferase activity (GO:0008168);; Biological Process: methylation (GO:0032259);;	K08242|9.3e-214|vvi:100254003|K08242 24-methylenesterol C-methyltransferase [EC:2.1.1.143] | (RefSeq) 24-methylenesterol C-methyltransferase 2	Steroid biosynthesis (ko00100)	[IR]	Lipid transport and metabolism;; General function prediction only	Sterol methyltransferase C-terminal	24-methylenesterol C-methyltransferase 2 OS=Arabidopsis thaliana OX=3702 GN=SMT2 PE=1 SV=2	I	Lipid transport and metabolism	24-methylenesterol C-methyltransferase 2 [Vitis riparia]
Vad18G013100	79	93	61	28	16	25	1.903555	2.354732	1.559083	0.685111	0.424736	0.60774	0.00130214543857453	-1.62433800323681	down	--	--	--	K14494|1.5e-36|dzi:111318061|K14494 DELLA protein | (RefSeq) DELLA protein GAIP-B-like	Plant hormone signal transduction (ko04075)	--	--	GRAS domain family	GRAS family protein RAM1 OS=Medicago truncatula OX=3880 GN=RAM1 PE=1 SV=1	K	Transcription	PREDICTED: scarecrow-like protein 21 [Vitis vinifera]
Vitis_adenoclada_newGene_1783	2961	3177	2663	1055	1184	760	46.56693	52.345001	44.293904	16.879207	20.611622	12.414801	4.00792022803853e-08	-1.41555465630687	down	--	--	Molecular Function: iron ion binding (GO:0005506);; Cellular Component: membrane (GO:0016020);; Molecular Function: oxidoreductase activity, acting on paired donors, with incorporation or reduction of molecular oxygen, NAD(P)H as one donor, and incorporation of one atom of oxygen (GO:0016709);; Molecular Function: heme binding (GO:0020037);; Biological Process: defense response to other organism …	K23136|3.82e-99|ghi:107942681|K23136 fraxetin 5-hydroxylase [EC:1.14.14.164] | (RefSeq) cytochrome P450 82C4-like	--	[Q]	Secondary metabolites biosynthesis, transport and catabolism	Cytochrome P450	Cytochrome P450 82A4 OS=Glycine max OX=3847 GN=CYP82A4 PE=2 SV=1	Q	Secondary metabolites biosynthesis, transport and catabolism	PREDICTED: cytochrome P450 CYP82D47 [Vitis vinifera]
Vad18G018050	741	541	373	304	102	131	6.582543	5.024827	3.494918	2.745435	0.995202	1.208967	0.00434701347757957	-1.50562208763697	down	[J]	Translation, ribosomal structure and biogenesis	Molecular Function: aminoacyl-tRNA editing activity (GO:0002161);; Molecular Function: leucine-tRNA ligase activity (GO:0004823);; Molecular Function: ATP binding (GO:0005524);; Biological Process: leucyl-tRNA aminoacylation (GO:0006429);;	K01869|0.0e+00|vvi:100249854|K01869 leucyl-tRNA synthetase [EC:6.1.1.4] | (RefSeq) leucine--tRNA ligase, cytoplasmic	Aminoacyl-tRNA biosynthesis (ko00970)	[J]	Translation, ribosomal structure and biogenesis	tRNA synthetases class I (I, L, M and V)	Leucine--tRNA ligase, cytoplasmic OS=Arabidopsis thaliana OX=3702 GN=At1g09620 PE=1 SV=1	J	Translation, ribosomal structure and biogenesis	Leucine--tRNA ligase, cytoplasmic [Vitis vinifera]
Vad10G001480	1573	1285	1399	2899	3323	2824	28.556686	24.407076	26.816696	53.473053	66.725876	53.256973	3.71464694709681e-09	1.22788054077344	up	--	--	--	--	--	--	--	--	--	--	--	translation initiation factor IF-2 [Vitis riparia]
Vad01G006730	63	89	174	171	300	355	1.188068	1.760517	3.45805	3.271591	6.273296	6.964749	0.0267292718607472	1.46438539946776	up	[QV]	Secondary metabolites biosynthesis, transport and catabolism;; Defense mechanisms	Molecular Function: monooxygenase activity (GO:0004497);; Molecular Function: iron ion binding (GO:0005506);; Cellular Component: integral component of membrane (GO:0016021);; Molecular Function: oxidoreductase activity, acting on paired donors, with incorporation or reduction of molecular oxygen (GO:0016705);; Molecular Function: heme binding (GO:0020037);;	K01773|1.9e-180|pop:7480951|K01773 aldoxime dehydratase [EC:4.99.1.-] | (RefSeq) cytochrome P450 71B36	--	[Q]	Secondary metabolites biosynthesis, transport and catabolism	Cytochrome P450	Cytochrome P450 71B35 OS=Arabidopsis thaliana OX=3702 GN=CYP71B35 PE=2 SV=1	Q	Secondary metabolites biosynthesis, transport and catabolism	Cytochrome P450 71B34 [Vitis vinifera]
Vitis_adenoclada_newGene_176	267	209	261	49	120	113	2.582448	2.027733	2.856889	0.453572	1.306428	1.17987	0.0259411930857144	-1.22922336256401	down	--	--	--	--	--	--	--	--	--	--	--	hypothetical protein CK203_099619 [Vitis vinifera]
Vad12G001550	214	100	46	381	139	436	4.149829	2.020913	0.937095	7.500887	2.982512	8.787933	0.0438229563799353	1.56691043390351	up	[H]	Coenzyme transport and metabolism	Molecular Function: O-methyltransferase activity (GO:0008171);; Biological Process: methylation (GO:0032259);; Molecular Function: protein dimerization activity (GO:0046983);;	K16040|3.3e-127|vvi:100247273|K16040 trans-resveratrol di-O-methyltransferase [EC:2.1.1.240] | (RefSeq) trans-resveratrol di-O-methyltransferase-like	Stilbenoid, diarylheptanoid and gingerol biosynthesis (ko00945)	[R]	General function prediction only	Dimerisation domain	Trans-resveratrol di-O-methyltransferase OS=Vitis vinifera OX=29760 GN=ROMT PE=1 SV=2	J	Translation, ribosomal structure and biogenesis	O-methyltransferase [Vitis pseudoreticulata]
Vad12G005940	216	71	83	0	0	0	8.752354	3.010409	3.528411	0	0	0	3.44778722194079e-10	-9.22793111025416	down	--	--	Molecular Function: magnesium ion binding (GO:0000287);; Molecular Function: terpene synthase activity (GO:0010333);;	K12742|5.5e-106|vvi:100265475|K12742 isoprene synthase [EC:4.2.3.27] | (RefSeq) isoprene synthase, chloroplastic-like	Terpenoid backbone biosynthesis (ko00900)	--	--	Terpene synthase family, metal binding domain	Probable terpene synthase 12 OS=Ricinus communis OX=3988 GN=TPS12 PE=3 SV=1	S	Function unknown	isoprene synthase, chloroplastic-like [Vitis riparia]
Vad06G008270	11085	4774	3475	3665	1515	1532	283.046387	127.550339	93.684311	95.057419	42.784702	40.627586	0.0221546615088702	-1.39121222485906	down	--	--	Cellular Component: plasmodesma (GO:0009506);; Cellular Component: integral component of membrane (GO:0016021);; Biological Process: defense response to bacterium (GO:0042742);;	K04077|1.3e-18|cmos:111455859|K04077 chaperonin GroEL | (RefSeq) chaperonin CPN60-like 2, mitochondrial	RNA degradation (ko03018)	--	--	Late embryogenesis abundant protein	NDR1/HIN1-like protein 13 OS=Arabidopsis thaliana OX=3702 GN=NHL13 PE=2 SV=1	S	Function unknown	PREDICTED: protein YLS9 [Vitis vinifera]
Vad05G008870	3585	2831	3937	9525	7261	9361	49.669842	41.043987	57.606926	134.076248	111.282074	134.742584	2.32233446157141e-09	1.46088414254221	up	[G]	Carbohydrate transport and metabolism	Molecular Function: UDP-glycosyltransferase activity (GO:0008194);; Cellular Component: intracellular membrane-bounded organelle (GO:0043231);; Molecular Function: quercetin 3-O-glucosyltransferase activity (GO:0080043);; Molecular Function: quercetin 7-O-glucosyltransferase activity (GO:0080044);;	K13692|6.7e-138|crb:17879960|K13692 UDP-glucose:(indol-3-yl)acetate beta-D-glucosyltransferase [EC:2.4.1.121] | (RefSeq) UDP-glycosyltransferase 75D1	--	[GC]	Carbohydrate transport and metabolism;; Energy production and conversion	UDP-glucoronosyl and UDP-glucosyl transferase	UDP-glycosyltransferase 75C1 OS=Solanum lycopersicum OX=4081 GN=UGT75C1 PE=1 SV=1	--	--	PREDICTED: crocetin glucosyltransferase, chloroplastic-like [Vitis vinifera]
Vad18G021000	225	160	135	484	305	433	2.958852	2.192391	1.869687	6.470142	4.427211	5.913868	1.93804504289532e-05	1.36950626731643	up	--	--	Biological Process: ubiquitin-dependent protein catabolic process (GO:0006511);; Cellular Component: SCF ubiquitin ligase complex (GO:0019005);; Biological Process: SCF-dependent proteasomal ubiquitin-dependent protein catabolic process (GO:0031146);;	K10268|8.2e-89|gmx:100779319|K10268 F-box and leucine-rich repeat protein 2/20 | (RefSeq) F-box protein SKIP2	--	[R]	General function prediction only	Leucine Rich repeat	F-box protein SKIP2 OS=Arabidopsis thaliana OX=3702 GN=SKIP2 PE=1 SV=1	S	Function unknown	PREDICTED: F-box protein SKIP2-like [Vitis vinifera]
Vad15G004550	50	30	34	534	241	392	0.777559	0.480574	0.552449	8.556021	4.21123	6.428862	2.89790194158737e-19	3.47846664935873	up	[GI]	Carbohydrate transport and metabolism;; Lipid transport and metabolism	Molecular Function: enzyme inhibitor activity (GO:0004857);; Cellular Component: extracellular region (GO:0005576);; Cellular Component: cell wall (GO:0005618);; Molecular Function: pectinesterase activity (GO:0030599);; Biological Process: cell wall modification (GO:0042545);; Molecular Function: aspartyl esterase activity (GO:0045330);; Biological Process: pectin catabolic process (GO:0045490);;	K01051|2.8e-310|vvi:100255703|K01051 pectinesterase [EC:3.1.1.11] | (RefSeq) pectinesterase 2	Pentose and glucuronate interconversions (ko00040)	--	--	Pectinesterase	Pectinesterase 2 OS=Citrus sinensis OX=2711 GN=PECS-2.1 PE=2 SV=1	G	Carbohydrate transport and metabolism	PREDICTED: pectinesterase 2 [Vitis vinifera]
Vad05G002700	120418	130292	88702	244485	162141	231781	3418.306396	3869.817627	2659.023926	7050.050781	5090.888672	6834.623535	6.40431914033332e-05	1.04528045821049	up	--	--	Molecular Function: protein phosphatase inhibitor activity (GO:0004864);; Biological Process: defense response (GO:0006952);; Biological Process: response to biotic stimulus (GO:0009607);; Biological Process: abscisic acid-activated signaling pathway (GO:0009738);; Molecular Function: abscisic acid binding (GO:0010427);; Molecular Function: signaling receptor activity (GO:0038023);;	--	--	--	--	Pathogenesis-related protein Bet v 1 family	Major allergen Pru av 1 OS=Prunus avium OX=42229 GN=PRUA1 PE=1 SV=1	S	Function unknown	pathogenesis-related protein 10 [Vitis hybrid cultivar]
Vad15G004880	524	547	569	244	171	212	8.697624	9.499924	9.966558	4.105241	3.139271	3.644672	1.69886821178154e-07	-1.26370022373866	down	--	--	Molecular Function: AT DNA binding (GO:0003680);; Cellular Component: nucleus (GO:0005634);;	--	--	--	--	Plants and Prokaryotes Conserved (PCC) domain	AT-hook motif nuclear-localized protein 1 OS=Arabidopsis thaliana OX=3702 GN=AHL1 PE=1 SV=1	K	Transcription	AT-hook motif nuclear-localized protein 1 [Vitis vinifera]
Vad02G002330	168	195	155	383	498	352	1.928928	2.344562	1.874986	4.477295	6.339572	4.204466	4.05006745470429e-06	1.39376409488394	up	[S]	Function unknown	Cellular Component: plasma membrane (GO:0005886);; Biological Process: response to iron ion (GO:0010039);; Cellular Component: membrane (GO:0016020);; Cellular Component: integral component of membrane (GO:0016021);; Biological Process: seed development (GO:0048316);; Molecular Function: iron-nicotianamine transmembrane transporter activity (GO:0051980);;	K15363|2.9e-51|bna:111210893|K15363 fanconi-associated nuclease 1 [EC:3.1.21.- 3.1.4.1] | (RefSeq) fanconi-associated nuclease 1 homolog	--	--	--	OPT oligopeptide transporter protein	Metal-nicotianamine transporter YSL1 OS=Arabidopsis thaliana OX=3702 GN=YSL1 PE=2 SV=2	S	Function unknown	PREDICTED: YS1-like protein-like isoform X1 [Vitis vinifera]
Vitis_adenoclada_newGene_619	266	95	161	2	0	0	3.843066	1.444	2.496908	0.029053	0	0	5.9691462663553e-10	-7.89296339489542	down	--	--	Molecular Function: magnesium ion binding (GO:0000287);; Molecular Function: terpene synthase activity (GO:0010333);; Cellular Component: integral component of membrane (GO:0016021);;	K12742|7.36e-294|vvi:100265475|K12742 isoprene synthase [EC:4.2.3.27] | (RefSeq) isoprene synthase, chloroplastic-like	Terpenoid backbone biosynthesis (ko00900)	--	--	Terpene synthase family, metal binding domain	Isoprene synthase, chloroplastic OS=Populus canescens OX=80863 GN=ISPS PE=1 SV=1	S	Function unknown	PREDICTED: isoprene synthase, chloroplastic-like [Vitis vinifera]
Vad06G006790	2233	3183	1659	1214	899	920	16.700408	24.664668	12.976605	8.852315	7.485492	7.143301	0.000984169139632211	-1.08876659629349	down	--	--	--	--	--	[L]	Replication, recombination and repair	--	--	L	Replication, recombination and repair	uncharacterized protein LOC117916529 isoform X1 [Vitis riparia]
Vad07G003190	187	175	121	475	173	262	8.293983	8.112166	5.64577	21.465963	8.505784	12.086372	0.0481499414883553	1.03018893376812	up	[O]	Posttranslational modification, protein turnover, chaperones	Molecular Function: glutathione transferase activity (GO:0004364);; Cellular Component: cytoplasm (GO:0005737);; Biological Process: glutathione metabolic process (GO:0006749);; Molecular Function: glutathione binding (GO:0043295);;	K00799|1.2e-112|vvi:100243577|K00799 glutathione S-transferase [EC:2.5.1.18] | (RefSeq) glutathione S-transferase	Glutathione metabolism (ko00480)	[O]	Posttranslational modification, protein turnover, chaperones	Glutathione S-transferase, N-terminal domain	Glutathione S-transferase OS=Hyoscyamus muticus OX=35626 PE=1 SV=1	O	Posttranslational modification, protein turnover, chaperones	PREDICTED: glutathione S-transferase [Vitis vinifera]
Vad06G012560	19280	14147	11541	6103	6119	5425	495.840424	380.67984	313.433441	159.419601	174.038879	144.90741	6.82980789120112e-07	-1.20137141200052	down	--	--	Cellular Component: P-body (GO:0000932);; Molecular Function: nucleic acid binding (GO:0003676);; Molecular Function: poly(A)-specific ribonuclease activity (GO:0004535);; Biological Process: negative regulation of translation (GO:0017148);; Cellular Component: CCR4-NOT core complex (GO:0030015);; Biological Process: exonucleolytic nuclear-transcribed mRNA catabolic process involved in deadenylat…	K12581|5.4e-161|vvi:100253485|K12581 CCR4-NOT transcription complex subunit 7/8 | (RefSeq) probable CCR4-associated factor 1 homolog 9	RNA degradation (ko03018)	[A]	RNA processing and modification	CAF1 family ribonuclease	Probable CCR4-associated factor 1 homolog 9 OS=Arabidopsis thaliana OX=3702 GN=CAF1-9 PE=2 SV=1	A	RNA processing and modification	PREDICTED: probable CCR4-associated factor 1 homolog 9 [Vitis vinifera]
Vad01G012920	40	56	48	120	75	216	1.061435	1.563376	1.357509	3.248893	2.227003	6.020891	0.00592298074838	1.64417927660024	up	[F]	Nucleotide transport and metabolism	Molecular Function: adenylate kinase activity (GO:0004017);; Molecular Function: ATP binding (GO:0005524);; Cellular Component: cytoplasm (GO:0005737);; Cellular Component: mitochondrion (GO:0005739);; Biological Process: purine nucleotide metabolic process (GO:0006163);; Biological Process: nucleoside diphosphate metabolic process (GO:0009132);;	K00939|1.5e-135|vvi:100240759|K00939 adenylate kinase [EC:2.7.4.3] | (RefSeq) adenylate kinase 4	Purine metabolism (ko00230);; Thiamine metabolism (ko00730)	[F]	Nucleotide transport and metabolism	Adenylate kinase	Adenylate kinase 4 OS=Oryza sativa subsp. japonica OX=39947 GN=ADK-B PE=2 SV=1	F	Nucleotide transport and metabolism	adenylate kinase 4-like [Vitis riparia]
Vad11G009980	1309	1004	944	2552	2122	1459	29.131742	23.380869	22.18556	57.73098	52.266232	33.748352	0.000454474230185831	1.04626332746836	up	[G]	Carbohydrate transport and metabolism	Molecular Function: hydrolase activity, hydrolyzing O-glycosyl compounds (GO:0004553);; Cellular Component: cell wall (GO:0005618);; Biological Process: xyloglucan metabolic process (GO:0010411);; Molecular Function: xyloglucan:xyloglucosyl transferase activity (GO:0016762);; Biological Process: cell wall biogenesis (GO:0042546);; Cellular Component: apoplast (GO:0048046);; Biological Process: ce…	K14504|1.3e-168|vvi:100256457|K14504 xyloglucan:xyloglucosyl transferase TCH4 [EC:2.4.1.207] | (RefSeq) xyloglucan endotransglucosylase/hydrolase 2	Plant hormone signal transduction (ko04075)	--	--	Glycosyl hydrolases family 16	Xyloglucan endotransglucosylase/hydrolase 2 OS=Glycine max OX=3847 PE=2 SV=1	G	Carbohydrate transport and metabolism	PREDICTED: xyloglucan endotransglucosylase/hydrolase 2 [Vitis vinifera]
Vad18G004370	10	15	11	204	337	346	0.165892	0.259963	0.184628	3.500066	6.290965	6.064291	3.34634402185531e-26	4.77321720074271	up	--	--	Molecular Function: UDP-glycosyltransferase activity (GO:0008194);; Cellular Component: intracellular membrane-bounded organelle (GO:0043231);; Molecular Function: quercetin 3-O-glucosyltransferase activity (GO:0080043);; Molecular Function: quercetin 7-O-glucosyltransferase activity (GO:0080044);;	K22706|3.0e-188|pmum:103319663|K22706 (R)-mandelonitrile beta-glucosyltransferase [EC:2.4.1.354] | (RefSeq) 7-deoxyloganetin glucosyltransferase-like	Cyanoamino acid metabolism (ko00460)	[GC]	Carbohydrate transport and metabolism;; Energy production and conversion	UDP-glucoronosyl and UDP-glucosyl transferase	7-deoxyloganetin glucosyltransferase OS=Catharanthus roseus OX=4058 GN=UGT85A23 PE=1 SV=1	--	--	PREDICTED: 7-deoxyloganetin glucosyltransferase [Vitis vinifera]
Vad11G007690	381	528	532	856	811	1132	8.927802	12.9475	13.177953	20.39016	21.044003	27.597792	0.00113302236950328	1.0860508469098	up	--	--	Molecular Function: transferase activity, transferring acyl groups other than amino-acyl groups (GO:0016747);;	K13065|1.8e-213|vvi:100246835|K13065 shikimate O-hydroxycinnamoyltransferase [EC:2.3.1.133] | (RefSeq) spermidine hydroxycinnamoyl transferase-like	Phenylpropanoid biosynthesis (ko00940);; Flavonoid biosynthesis (ko00941);; Stilbenoid, diarylheptanoid and gingerol biosynthesis (ko00945)	--	--	Transferase family	Hydroxycinnamoyltransferase 1 OS=Oryza sativa subsp. japonica OX=39947 GN=HCT1 PE=2 SV=1	S	Function unknown	spermidine hydroxycinnamoyl transferase-like [Vitis riparia]
Vad04G006920	1203	1596	910	272	296	205	8.142745	11.301668	6.502795	1.870393	2.21665	1.440282	3.13052220977333e-12	-2.12040016028448	down	[ET]	Amino acid transport and metabolism;; Signal transduction mechanisms	Molecular Function: ligand-gated ion channel activity (GO:0015276);; Cellular Component: integral component of membrane (GO:0016021);;	K05387|0.0e+00|vvi:100265839|K05387 glutamate receptor, ionotropic, plant | (RefSeq) glutamate receptor 2.7-like	--	[PET]	Inorganic ion transport and metabolism;; Amino acid transport and metabolism;; Signal transduction mechanisms	Receptor family ligand binding region	Glutamate receptor 2.7 OS=Arabidopsis thaliana OX=3702 GN=GLR2.7 PE=2 SV=3	--	--	Glutamate receptor 2.7 [Vitis vinifera]
Vad09G010380	1260	1137	2139	1637	3655	4229	48.444851	45.718575	86.842697	63.923046	155.434174	168.906677	0.0422109292400431	1.20921472839293	up	--	--	Molecular Function: zinc ion binding (GO:0008270);;	--	--	--	--	B-box zinc finger	B-box domain protein 30 OS=Arabidopsis thaliana OX=3702 GN=MIP1A PE=1 SV=1	S	Function unknown	B-box zinc finger protein 32 [Vitis riparia]
Vad15G007130	661	326	326	232	126	161	10.492587	5.408948	5.468302	3.729698	2.207152	2.656674	0.00839292647577999	-1.20175216082308	down	--	--	Molecular Function: aspartic-type endopeptidase activity (GO:0004190);; Biological Process: proteolysis (GO:0006508);; Biological Process: protein catabolic process (GO:0030163);;	K22683|9.5e-278|vvi:100245075|K22683 aspartyl protease family protein [EC:3.4.23.-] | (RefSeq) aspartic proteinase nepenthesin-1-like	--	[O]	Posttranslational modification, protein turnover, chaperones	Xylanase inhibitor N-terminal	Aspartyl protease family protein 2 OS=Arabidopsis thaliana OX=3702 GN=APF2 PE=2 SV=1	O	Posttranslational modification, protein turnover, chaperones	PREDICTED: aspartyl protease family protein 2 [Vitis vinifera]
Vad06G000910	18	9	5	113	113	98	0.58516	0.291448	0.169821	3.789572	4.122286	3.345538	2.81134839750825e-11	3.49300545012299	up	--	--	Cellular Component: integral component of membrane (GO:0016021);;	--	--	--	--	Family of unknown function (DUF716)	--	S	Function unknown	PREDICTED: transmembrane protein 45B-like [Vitis vinifera]
Vitis_adenoclada_newGene_1951	101	65	54	20	22	10	0.973851	0.623382	0.523141	0.186586	0.319478	0.094225	0.00140471724959751	-1.93329258130915	down	--	--	Biological Process: signal transduction (GO:0007165);; Molecular Function: ADP binding (GO:0043531);;	K00695|1.13e-34|mtr:MTR_6g478030|K00695 sucrose synthase [EC:2.4.1.13] | (RefSeq) sucrose synthase	Starch and sucrose metabolism (ko00500)	--	--	NB-ARC domain	Disease resistance protein RUN1 OS=Vitis rotundifolia OX=103349 GN=RUN1 PE=1 SV=1	S	Function unknown	TMV resistance protein N [Vitis vinifera]
Vad09G005150	585	579	509	291	120	213	11.906646	12.357468	10.962851	6.028904	2.699198	4.506725	0.00058278386345267	-1.30616384749148	down	[R]	General function prediction only	Cellular Component: integral component of membrane (GO:0016021);; Molecular Function: hydrolase activity (GO:0016787);;	K06130|9.5e-152|vvi:100246445|K06130 lysophospholipase II [EC:3.1.1.5] | (RefSeq) acyl-protein thioesterase 2	Glycerophospholipid metabolism (ko00564)	[I]	Lipid transport and metabolism	Phospholipase/Carboxylesterase	--	I	Lipid transport and metabolism	acyl-protein thioesterase 2 [Vitis riparia]
Vad10G011560	19	18	8	82	54	74	0.189585	0.18734	0.081617	0.826566	0.589326	0.758918	1.72287906857505e-05	2.36251068034313	up	[G]	Carbohydrate transport and metabolism	Molecular Function: hydrolase activity, hydrolyzing O-glycosyl compounds (GO:0004553);; Biological Process: carbohydrate metabolic process (GO:0005975);; Molecular Function: carbohydrate binding (GO:0030246);;	K01187|0.0e+00|vvi:100259567|K01187 alpha-glucosidase [EC:3.2.1.20] | (RefSeq) alpha-glucosidase	Galactose metabolism (ko00052);; Starch and sucrose metabolism (ko00500)	[G]	Carbohydrate transport and metabolism	Glycosyl hydrolases family 31	Alpha-glucosidase OS=Spinacia oleracea OX=3562 PE=1 SV=1	G	Carbohydrate transport and metabolism	alpha-glucosidase-like [Vitis riparia]
[truncated: 592 more rows]
