# Supplementary material for: Transcriptome Profiling of Powdery Mildew-Stressed ‘Yeniang No. 2’ Grapevine Reveals Differential Expression, Alternative Splicing, and the Identification of 1232 Annotated Novel Genes
Source: Metabolites. 2026 Mar 9;16(3):182. doi: 10.3390/metabo16030182 (PMC13027967; doi:10.3390/metabo16030182)
Supplement: Supplementary file 1 [file metabolites-16-00182-s001.zip › Supplementary File S11/P1-He_vs_P2-In.COG.classify.xls]

#ID	Class_Name	Numbers	Genes
J	Translation, ribosomal structure and biogenesis	6	Vad07G001680;Vad05G000020;Vad18G018050;Vad13G005600;Vad07G002490;Vad07G015290
A	RNA processing and modification	0	--
K	Transcription	5	Vad09G008010;Vad13G001910;Vad17G007110;Vad13G011600;Vad11G008900
L	Replication, recombination and repair	6	Vad01G015000;Vad01G011960;Vad01G004540;Vad08G002710;Vad07G009270;Vad05G005870
B	Chromatin structure and dynamics	0	--
D	Cell cycle control, cell division, chromosome partitioning	6	Vad01G004510;Vad03G002960;Vad02G000610;Vad18G013530;Vad01G004490;Vad14G012950
Y	Nuclear structure	0	--
V	Defense mechanisms	43	Vad12G000960;Vad15G005820;Vad05G009010;Vad14G004960;Vad10G011340;Vad19G011390;Vad06G011650;Vad07G017110;Vad13G000340;Vad01G006720;Vad09G004770;Vad10G011670;Vad19G011410;Vad08G000890;Vad02G003120;Vad03G005150;Vad19G006220;Vad01G006610;Vad05G010260;Vad06G006970;Vad18G008960;Vad11G010250;Vad08G000920;Vad02G010290;Vad03G009110;Vad03G008900;Vad01G006730;Vad11G010210;Vad17G001750;Vad01G007120;Vitis_ade…
T	Signal transduction mechanisms	55	Vad18G019110;Vad09G000890;Vitis_adenoclada_newGene_733;Vad03G000110;Vad10G008850;Vad10G004360;Vad17G007110;Vad0G022740;Vad0G016960;Vad09G008200;Vad08G006620;Vad08G002050;Vad06G000180;Vad05G010430;Vad19G003330;Vad12G010360;Vad19G003030;Vad17G003930;Vad01G005940;Vad11G009050;Vad03G003210;Vad19G003460;Vad03G011140;Vad07G004480;Vad03G009120;Vad04G006920;Vad08G011040;Vad17G001250;Vad02G000610;Vad09G00…
M	Cell wall/membrane/envelope biogenesis	37	Vad01G004510;Vad15G004980;Vad18G009190;Vad15G001660;Vad18G020070;Vad10G010560;Vad13G008620;Vad18G010040;Vad18G010030;Vad14G013780;Vad07G000230;Vad10G003790;Vad14G013230;Vad02G004730;Vad10G010640;Vad07G007190;Vad06G009580;Vad18G009220;Vad03G002960;Vad02G005070;Vad18G001960;Vad08G005170;Vad07G005090;Vad18G000420;Vad02G000610;Vad18G020850;Vad14G000690;Vad12G010290;Vad17G003850;Vad04G011180;Vad18G013…
N	Cell motility	4	Vad08G009480;Vad19G003130;Vitis_adenoclada_newGene_2732;Vad11G006710
Z	Cytoskeleton	0	--
W	Extracellular structures	3	Vad08G009480;Vad19G003130;Vad11G006710
U	Intracellular trafficking, secretion, and vesicular transport	0	--
O	Posttranslational modification, protein turnover, chaperones	40	Vad12G007930;Vad08G008770;Vad06G011720;Vad16G007300;Vad15G001000;Vad02G000260;Vad18G011690;Vad01G009080;Vad10G003240;Vad02G003820;Vad17G005660;Vad01G007630;Vad19G011140;Vad03G008000;Vad18G011510;Vad19G011160;Vad19G007380;Vad18G010530;Vad18G010550;Vad18G016470;Vad12G001890;Vad18G010750;Vad19G011090;Vad07G003190;Vad19G011170;Vad03G001530;Vad06G004570;Vitis_adenoclada_newGene_1190;Vad08G007250;Vad08…
C	Energy production and conversion	23	Vad06G007610;Vad18G011690;Vad11G005950;Vad10G010250;Vad15G004670;Vad13G013060;Vad10G004180;Vad18G018600;Vad07G014550;Vad14G013290;Vad06G012280;Vad01G008080;Vad18G010370;Vad10G004170;Vad01G007480;Vad03G008550;Vad10G010270;Vad04G005290;Vad12G005260;Vad09G004950;Vad02G005630;Vad04G001680;Vad08G015930
G	Carbohydrate transport and metabolism	66	Vad11G010030;Vad11G010060;Vad11G010000;Vad15G009020;Vad03G006100;Vad07G000540;Vad04G011810;Vad06G008960;Vad14G003570;Vad11G010010;Vad17G002290;Vad05G012310;Vad05G002040;Vad12G013060;Vad13G007260;Vad13G003690;Vad05G004610;Vad04G013490;Vad11G000110;Vad11G009990;Vad11G009910;Vad07G012210;Vad16G001650;Vad11G006750;Vad18G011100;Vad19G003630;Vad08G009160;Vad09G001700;Vad03G001060;Vad19G007360;Vad05G008…
E	Amino acid transport and metabolism	28	Vad02G002390;Vad06G005720;Vad11G007900;Vad11G002030;Vad08G005490;Vad05G004610;Vad14G003980;Vad13G006940;Vad12G012590;Vad01G002050;Vad09G002050;Vad08G006000;Vad18G019620;Vad02G003070;Vad05G005810;Vad04G006920;Vad05G001670;Vad18G003820;Vad16G008830;Vad18G012450;Vad13G005770;Vad01G009110;Vad01G001060;Vad04G006910;Vad11G003390;Vad08G005270;Vad05G005470;Vad18G006130
F	Nucleotide transport and metabolism	8	Vad17G001360;Vad03G003850;Vad04G005110;Vad13G001470;Vad01G012920;Vad11G003260;Vad12G007580;Vad08G011020
H	Coenzyme transport and metabolism	15	Vad08G008040;Vad11G010410;Vad12G003470;Vad08G014160;Vad07G013700;Vad10G006360;Vad12G001550;Vad07G014550;Vad06G012280;Vad05G002270;Vad03G008550;Vad07G005390;Vad02G009720;Vad05G003050;Vad18G006130
I	Lipid transport and metabolism	44	Vad15G005320;Vad17G005150;Vad09G011260;Vad07G016740;Vad18G007910;Vad05G002040;Vad08G003890;Vad11G010410;Vad14G009770;Vad06G004290;Vad11G000110;Vad05G010260;Vad07G013700;Vad02G004250;Vad13G009490;Vad19G002240;Vad18G008320;Vad03G004840;Vad07G011780;Vad18G011830;Vad18G001650;Vad15G004550;Vad14G008550;Vad10G010310;Vad01G003950;Vad15G002270;Vad06G004280;Vad08G007550;Vad12G004730;Vad06G004300;Vad19G002…
P	Inorganic ion transport and metabolism	20	Vad01G004510;Vad08G003300;Vad01G005660;Vad07G003000;Vad05G003390;Vad07G018500;Vad05G003510;Vad03G002960;Vad10G003070;Vad18G020000;Vad14G009880;Vad04G008220;Vad06G005430;Vad07G018510;Vad10G003080;Vad19G006310;Vad18G011850;Vad05G003480;Vad18G013530;Vad01G004490
Q	Secondary metabolites biosynthesis, transport and catabolism	71	Vad01G006110;Vad15G005820;Vad08G008510;Vad03G010450;Vad16G006380;Vad19G010790;Vad17G005150;Vad14G004960;Vad10G011340;Vad19G011390;Vad06G011650;Vad07G017110;Vad08G003890;Vad13G000340;Vad04G011620;Vad14G009770;Vad01G006720;Vad06G004290;Vad10G011670;Vad19G011410;Vad02G003120;Vad03G005150;Vad01G006090;Vad19G006220;Vad02G010460;Vad01G006610;Vad06G006970;Vad18G003110;Vad19G002240;Vad18G008960;Vad08G008…
R	General function prediction only	62	Vad05G011760;Vad04G011060;Vad15G001730;Vad19G000370;Vad03G010660;Vad17G005150;Vad02G009100;Vad08G003890;Vad09G007500;Vitis_adenoclada_newGene_1418;Vad16G002240;Vad05G004610;Vad14G009770;Vad06G004290;Vad14G013500;Vad13G010540;Vad12G003470;Vad08G014160;Vad07G011920;Vad18G020350;Vad03G006330;Vad11G002670;Vad18G004580;Vad02G004250;Vad19G002240;Vad10G011780;Vad15G009340;Vad07G014520;Vad18G011830;Vad09…
S	Function unknown	16	Vad03G008350;Vad03G008360;Vad11G010350;Vad06G000640;Vad01G002100;Vad19G004650;Vad07G005830;Vad03G008220;Vad02G002330;Vad05G009260;Vad03G008290;Vad14G002900;Vad18G002790;Vad04G002510;Vad03G008270;Vad17G007880
X	Mobilome: prophages, transposons	0	--
