# Supplementary material for: Transcriptome Profiling of Powdery Mildew-Stressed ‘Yeniang No. 2’ Grapevine Reveals Differential Expression, Alternative Splicing, and the Identification of 1232 Annotated Novel Genes
Source: Metabolites. 2026 Mar 9;16(3):182. doi: 10.3390/metabo16030182 (PMC13027967; doi:10.3390/metabo16030182)
Supplement: Supplementary file 1 [file metabolites-16-00182-s001.zip › Supplementary File S12/P1-He_vs_P2-In.GO_enrichment.stat.xls]

#GO_classify1	GO_classify2	All	DE	DE_ID
#Total_gene		22845	1008	--
cellular component	extracellular region	586	70	Vad11G010040;Vad05G008600;Vad09G001020;Vad10G001160;Vad11G009930;Vad09G009100;Vad0G011720;Vad11G010070;Vad14G002450;Vad14G002790;Vad06G001050;Vad06G006630;Vad14G002800;Vad06G000950;Vad11G004960;Vad08G004060;Vad11G009920;Vad03G008270;Vad14G002460;Vad11G010030;Vad12G001520;Vad14G002740;Vad06G010480;Vad14G002470;Vad17G004470;Vad05G009380;Vad14G002730;Vad11G002030;Vad09G001010;Vad03G008220;Vad18G0135…
cellular component	cell	10207	369	Vad04G005220;Vad15G001000;Vad14G001330;Vad07G014010;Vad02G005630;Vad14G002470;Vad03G004940;Vad10G009630;Vad01G009970;Vad14G002740;Vad11G008060;Vad15G007710;Vad17G003850;Vad16G002280;Vad07G018790;Vad08G015930;Vad09G005840;Vad10G003080;Vad19G003330;Vad19G002240;Vad06G001560;Vad18G013530;Vad17G008550;Vad01G013870;Vad08G005490;Vad17G006120;Vad10G000290;Vad05G002270;Vad18G005140;Vad06G000280;Vad16G005…
cellular component	nucleoid	30	0	--
cellular component	membrane	7388	368	Vad02G004010;Vad03G009110;Vad19G006220;Vitis_adenoclada_newGene_2195;Vad19G004130;Vad13G013780;Vad02G002900;Vad06G000960;Vad09G000970;Vad04G006860;Vad19G005310;Vad11G009050;Vad16G008780;Vad04G001000;Vad10G001940;Vad07G005380;Vad17G004660;Vad01G003820;Vad09G008980;Vad19G003630;Vad18G020070;Vad13G007300;Vad10G004360;Vad06G005430;Vad16G007300;Vad0G011730;Vad19G007090;Vad15G002270;Vad13G002240;Vad10G…
cellular component	cell junction	216	8	Vad09G001790;Vad13G002240;Vad08G009730;Vad01G005320;Vad09G009100;Vad06G008270;Vad13G009490;Vad11G004960
cellular component	membrane-enclosed lumen	765	4	Vad03G002170;Vad13G001500;Vad15G004940;Vad04G007910
cellular component	macromolecular complex	2534	35	Vad02G000360;Vad06G012560;Vad01G015000;Vad16G007300;Vad11G004450;Vad07G002490;Vad10G008580;Vad10G000290;Vad13G005600;Vad07G009270;Vad07G005380;Vad05G006230;Vad09G003610;Vad08G009540;Vad03G002170;Vad08G002440;Vad02G000260;Vad08G014520;Vad03G000220;Vad15G004940;Vad08G011540;Vad09G004060;Vad01G000310;Vad17G005900;Vad08G002480;Vad01G013280;Vad05G005870;Vad02G009790;Vad18G021000;Vad08G015930;Vad11G002…
cellular component	organelle	7487	226	Vad14G014300;Vad01G003300;Vad18G008990;Vad05G008870;Vad16G008240;Vad12G002040;Vad06G009580;Vad07G006230;Vad15G003680;Vad08G014520;Vad12G002610;Vad08G004900;Vad10G003090;Vad18G011510;Vad03G007650;Vad02G002870;Vad19G005000;Vad10G004480;Vad02G000360;Vad16G009590;Vad16G005050;Vad07G012210;Vad04G007910;Vad05G003510;Vad19G001820;Vad05G001870;Vad05G007200;Vad05G004260;Vad08G015220;Vad01G008550;Vad02G008…
cellular component	other organism	159	8	Vad07G015050;Vad01G000120;Vad04G000880;Vad10G004480;Vad17G004630;Vad01G013870;Vad01G013690;Vad07G015850
cellular component	other organism part	159	8	Vad07G015850;Vad01G013690;Vad17G004630;Vad01G013870;Vad04G000880;Vad10G004480;Vad07G015050;Vad01G000120
cellular component	extracellular region part	61	5	Vad03G008360;Vad08G004120;Vad11G010350;Vad18G010550;Vad18G010530
cellular component	organelle part	3058	48	Vad02G010460;Vad13G007260;Vad02G004360;Vad19G001930;Vad07G000540;Vad11G002030;Vad16G002280;Vad19G002850;Vad10G008590;Vad18G009280;Vad03G004940;Vad09G004060;Vad11G007600;Vad17G002520;Vad15G004190;Vad17G005900;Vad02G000880;Vad06G011810;Vad19G011160;Vad17G008370;Vad08G002480;Vad15G004870;Vad06G011840;Vad03G002170;Vad09G003610;Vad16G001530;Vad18G012290;Vad07G014330;Vad18G003470;Vad04G003550;Vad17G000…
cellular component	membrane part	6256	334	Vad02G009720;Vitis_adenoclada_newGene_1512;Vad06G001020;Vad10G008580;Vad18G011650;Vad05G006230;Vad02G002330;Vad13G007280;Vad12G005000;Vitis_adenoclada_newGene_1532;Vad06G002090;Vad01G003950;Vad08G002440;Vad11G000390;Vad18G008940;Vad07G014520;Vad05G005470;Vad02G003070;Vad18G008960;Vad08G014160;Vad09G006350;Vitis_adenoclada_newGene_211;Vad05G010310;Vad04G009970;Vad06G011440;Vad12G000960;Vad06G01181…
cellular component	synapse part	8	0	--
cellular component	cell part	10207	369	Vad09G005890;Vad05G001870;Vad16G005050;Vad18G008210;Vad07G012210;Vad16G009590;Vad14G002790;Vad11G009930;Vad05G008600;Vad02G002870;Vad08G004900;Vad12G002610;Vad08G014520;Vad07G003190;Vad06G009580;Vad12G002040;Vad16G008240;Vad18G008990;Vad01G003300;Vad14G014300;Vad08G002050;Vad16G000180;Vad04G004930;Vad05G002720;Vad13G001110;Vad14G009960;Vad01G001060;Vad08G002480;Vad01G012920;Vad12G009390;Vad15G009…
cellular component	synapse	8	0	--
cellular component	symplast	208	8	Vad09G009100;Vad13G002240;Vad08G009730;Vad01G005320;Vad09G001790;Vad11G004960;Vad13G009490;Vad06G008270
cellular component	supramolecular complex	158	5	Vad11G007600;Vad09G003610;Vad19G001930;Vad03G000220;Vad07G014330
molecular function	transcription factor activity, protein binding	136	1	Vad07G015050
molecular function	nucleic acid binding transcription factor activity	691	53	Vad14G014300;Vad15G007680;Vad02G006220;Vad09G003310;Vad07G003950;Vad07G006230;Vad08G006400;Vad14G009780;Vad07G013910;Vad19G005000;Vad14G008500;Vad02G004140;Vad15G005140;Vad17G002880;Vad10G003090;Vad06G011920;Vad11G001070;Vad17G002900;Vad12G005430;Vad02G004290;Vad18G000380;Vad04G001990;Vad05G001870;Vad16G005860;Vad04G000880;Vad06G000280;Vad04G005470;Vad01G008550;Vad07G018790;Vad04G000700;Vad18G014…
molecular function	catalytic activity	10311	492	Vad11G009050;Vad01G003460;Vad11G010060;Vitis_adenoclada_newGene_2335;Vad19G006220;Vad03G009110;Vad15G002270;Vitis_adenoclada_newGene_1578;Vad19G007090;Vad02G009340;Vad07G013700;Vad08G002500;Vad10G004360;Vad18G020070;Vad10G005240;Vad06G012560;Vad07G015290;Vad09G004500;Vad08G013170;Vad04G001000;Vitis_adenoclada_newGene_3167;Vad0G022280;Vad04G014670;Vad03G008900;Vad15G002260;Vad16G009310;Vad13G01306…
molecular function	signal transducer activity	257	16	Vad11G008070;Vad05G002680;Vad05G002660;Vad05G002690;Vad05G002770;Vad01G008320;Vad02G008020;Vad05G002760;Vad14G008120;Vad05G002700;Vad05G002720;Vad13G001110;Vad05G002750;Vad04G000160;Vad05G002650;Vad05G002670
molecular function	structural molecule activity	466	2	Vad13G005600;Vad07G014330
molecular function	transporter activity	1340	71	Vad08G003300;Vad13G013780;Vad14G001720;Vad04G001520;Vad05G005470;Vad08G009160;Vad04G006860;Vad05G003480;Vad08G008830;Vad07G018500;Vad05G003390;Vad09G008980;Vad19G000900;Vad19G006310;Vad18G009140;Vad19G003630;Vad02G002330;Vad06G005430;Vad08G011040;Vad01G008230;Vad01G007120;Vad07G005830;Vad17G000650;Vad03G001060;Vad09G003390;Vad08G000920;Vad07G018510;Vad02G003070;Vad05G004610;Vad04G008220;Vad18G011…
molecular function	binding	11310	488	Vad07G011900;Vad07G006230;Vad05G000440;Vad02G004730;Vad12G003050;Vad11G006710;Vad16G010520;Vad10G010560;Vad10G004180;Vad14G002800;Vitis_adenoclada_newGene_733;Vad01G009980;Vad0G019820;Vad15G001730;Vad12G009470;Vitis_adenoclada_newGene_1027;Vad10G007020;Vad05G003510;Vad05G007200;Vad03G007650;Vad10G003090;Vitis_adenoclada_newGene_619;Vad09G009100;Vad10G003620;Vad02G007870;Vad08G000150;Vad19G005000;…
molecular function	electron carrier activity	167	4	Vad14G009600;Vad07G002760;Vad09G005890;Vad11G007390
molecular function	antioxidant activity	170	11	Vad18G021610;Vad09G009100;Vad06G006630;Vad07G015210;Vad08G004080;Vad10G001160;Vad08G004060;Vad12G001520;Vad18G004810;Vad11G004960;Vad05G010260
molecular function	metallochaperone activity	2	0	--
molecular function	protein tag	14	0	--
molecular function	translation regulator activity	2	0	--
molecular function	nutrient reservoir activity	77	16	Vad14G002790;Vad14G002470;Vad14G002450;Vad14G002740;Vad12G009810;Vad14G002460;Vad09G001020;Vad14G002510;Vad14G002520;Vad12G009770;Vad14G002480;Vad09G001010;Vad11G000990;Vad14G002730;Vad12G009840;Vad14G002800
molecular function	molecular transducer activity	250	18	Vad05G002680;Vad05G002660;Vad11G008070;Vad04G006860;Vad04G006910;Vad02G008020;Vad05G002770;Vad01G008320;Vad05G002690;Vad05G002720;Vad13G001110;Vad05G002700;Vad04G006920;Vad05G002760;Vad19G000900;Vad05G002670;Vad05G002650;Vad05G002750
molecular function	molecular function regulator	399	29	Vad16G004350;Vad14G008120;Vad05G009380;Vad05G002760;Vad05G002720;Vad18G008210;Vad13G001110;Vad05G002700;Vad13G003690;Vad05G002650;Vad15G004550;Vad05G002750;Vad16G004390;Vad17G007740;Vad16G004310;Vad05G002670;Vad16G004340;Vad07G003610;Vad05G002660;Vad05G008980;Vad05G002680;Vad01G008320;Vad05G002770;Vad11G000110;Vad14G000670;Vad05G002690;Vad02G008020;Vad17G001250;Vad16G002280
biological process	reproduction	596	21	Vad15G004170;Vad18G007340;Vitis_adenoclada_newGene_296;Vad07G005660;Vad18G009220;Vad18G012840;Vad19G003460;Vad18G008990;Vad14G007200;Vad08G011200;Vad19G003490;Vad01G002600;Vad13G009490;Vad18G000380;Vad19G003130;Vad10G004360;Vad02G002330;Vad15G004590;Vad19G003030;Vad10G000310;Vad10G007040
biological process	immune system process	77	1	Vad12G012590
biological process	behavior	5	0	--
biological process	metabolic process	10568	416	Vad09G000850;Vad09G002360;Vad12G007930;Vad18G003940;Vad11G008070;Vad01G006730;Vad13G001910;Vad13G011700;Vad19G003460;Vad18G012840;Vad04G011910;Vad07G004890;Vad01G004510;Vad03G006100;Vad13G000050;Vad02G010290;Vad19G011410;Vad13G009490;Vad03G001790;Vad06G010910;Vad04G013490;Vitis_adenoclada_newGene_1190;Vad18G008960;Vad03G005360;Vad02G007320;Vitis_adenoclada_newGene_211;Vad10G007230;Vad06G011810;Va…
biological process	cellular process	10339	351	Vad06G011810;Vad10G007230;Vitis_adenoclada_newGene_211;Vad07G009480;Vad15G004190;Vitis_adenoclada_newGene_1190;Vad12G012590;Vad03G001790;Vad02G010290;Vad11G007600;Vad07G004890;Vad19G003460;Vad18G012840;Vad19G001930;Vad13G011700;Vad13G001910;Vad18G003940;Vad11G008070;Vad09G002360;Vad09G000850;Vad05G006230;Vad18G011650;Vad07G001680;Vad10G008580;Vad02G009720;Vitis_adenoclada_newGene_1512;Vad08G00517…
biological process	reproductive process	590	20	Vad15G004590;Vad19G003030;Vad10G007040;Vad10G000310;Vad19G003130;Vad13G009490;Vad18G000380;Vad02G002330;Vad10G004360;Vad18G008990;Vad14G007200;Vad08G011200;Vad19G003460;Vad18G012840;Vad01G002600;Vad19G003490;Vitis_adenoclada_newGene_296;Vad18G007340;Vad15G004170;Vad07G005660
biological process	biological adhesion	12	0	--
biological process	signaling	1103	50	Vad13G001110;Vad05G002720;Vad05G002700;Vad12G010280;Vitis_adenoclada_newGene_1951;Vad18G020350;Vad10G007230;Vad14G013780;Vad05G002670;Vad07G009480;Vad09G004380;Vad09G001770;Vad05G002650;Vad03G007670;Vad12G012590;Vad12G007580;Vad04G000160;Vad05G002660;Vad11G008070;Vad17G003930;Vad09G008200;Vad18G016470;Vad07G007720;Vad01G008550;Vad17G007110;Vad18G020100;Vad17G003850;Vad11G008280;Vad02G008020;Vad0G…
biological process	multicellular organismal process	827	29	Vad10G004360;Vad02G002330;Vad19G003130;Vad18G008010;Vad13G009490;Vad18G000380;Vad09G001770;Vad10G007040;Vad12G012590;Vad10G000310;Vad19G003030;Vad15G004590;Vad02G007870;Vad06G009580;Vad18G009220;Vad18G001130;Vad15G004170;Vad18G007340;Vitis_adenoclada_newGene_296;Vad01G002600;Vad19G003490;Vad08G003230;Vad02G005350;Vad12G001890;Vad08G011200;Vad18G008990;Vad14G007200;Vad19G003460;Vad18G012840
biological process	developmental process	877	25	Vad15G004170;Vad18G001130;Vad06G009580;Vad18G009220;Vad07G018790;Vad01G008550;Vad14G007200;Vad12G001890;Vad02G005350;Vad08G003230;Vad01G002600;Vad18G008010;Vad18G000380;Vad13G009490;Vad11G001070;Vad12G005430;Vad02G002330;Vad16G009500;Vad15G004590;Vad02G007870;Vad19G005000;Vad10G000310;Vad12G012590;Vad08G013650;Vad09G001770
biological process	growth	106	2	Vad02G007870;Vad10G000310
biological process	locomotion	46	2	Vad07G012210;Vad14G007200
biological process	single-organism process	7259	316	Vad04G011910;Vad01G004510;Vad19G003460;Vad18G012840;Vad13G011700;Vad18G003940;Vad11G008070;Vad01G006730;Vad02G007320;Vad10G007230;Vad12G000960;Vad06G011810;Vad03G005360;Vad07G009480;Vad15G004190;Vad18G008960;Vitis_adenoclada_newGene_1190;Vad12G012590;Vad04G013490;Vad19G011410;Vad13G009490;Vad13G000050;Vad02G010290;Vad11G007600;Vad04G012130;Vad14G004960;Vad18G017710;Vad01G008320;Vad10G008200;Vad18…
biological process	rhythmic process	21	0	--
biological process	response to stimulus	2952	126	Vad13G000560;Vad01G012170;Vad12G010280;Vad05G002720;Vad13G001110;Vad05G010260;Vad12G001520;Vad05G002650;Vad04G005220;Vad19G000660;Vad04G001040;Vitis_adenoclada_newGene_1951;Vad09G007500;Vad14G013780;Vad07G014010;Vad01G004870;Vad13G000650;Vad13G009140;Vad13G010540;Vad17G003930;Vad09G008200;Vad05G002660;Vad18G004810;Vad04G011060;Vad01G008550;Vad18G016470;Vad14G007200;Vad17G003480;Vad19G002850;Vad0G…
biological process	localization	2557	98	Vad15G009020;Vad04G006910;Vad18G012290;Vad05G000440;Vad18G020000;Vad13G006940;Vad05G009350;Vad08G002050;Vad14G013580;Vad01G002100;Vad12G006420;Vad03G008850;Vad18G005140;Vad10G007020;Vad05G003510;Vad07G012210;Vad04G013580;Vad18G019620;Vad11G010210;Vad07G003000;Vad10G000290;Vad01G005660;Vad06G007950;Vad09G005840;Vad10G003080;Vad08G005270;Vad14G002180;Vad13G007260;Vad18G013530;Vad14G003570;Vad08G000…
biological process	multi-organism process	508	24	Vad15G004170;Vitis_adenoclada_newGene_296;Vad18G007340;Vad06G008270;Vad14G004320;Vad08G011200;Vad18G008990;Vad14G007200;Vad19G003460;Vad18G012840;Vad03G005150;Vad19G003490;Vad19G003130;Vitis_adenoclada_newGene_1783;Vad10G004360;Vad14G004310;Vitis_adenoclada_newGene_1183;Vad19G003030;Vad04G005220;Vad10G007040;Vad18G008960;Vad12G012590;Vad10G000310;Vad01G005320
biological process	biological regulation	4306	181	Vad08G002480;Vitis_adenoclada_newGene_1951;Vad03G001840;Vad15G009840;Vad01G013840;Vad19G000660;Vad08G001050;Vad16G005840;Vad18G008010;Vad04G004930;Vad01G009080;Vad05G002720;Vad13G001110;Vad15G003050;Vad05G009380;Vad17G004470;Vad12G010280;Vad02G008020;Vad0G016960;Vad18G009280;Vad01G008550;Vad18G016470;Vad08G015220;Vad05G004260;Vad13G007260;Vad05G002660;Vad17G003930;Vad04G001680;Vad12G002190;Vad02G…
biological process	cellular component organization or biogenesis	2121	52	Vad05G002040;Vad17G008550;Vad11G009990;Vad11G010000;Vad18G009220;Vad17G001080;Vad03G002270;Vad11G010030;Vad03G004940;Vitis_adenoclada_newGene_279;Vad05G009380;Vad07G015050;Vad11G007600;Vad14G009960;Vad06G010480;Vad15G004870;Vad11G009910;Vad04G014640;Vad17G008370;Vad10G000310;Vad15G004190;Vad14G013500;Vad18G012290;Vad07G014330;Vad08G002440;Vad03G008180;Vad16G001530;Vad08G014520;Vad03G002170;Vad11G…
biological process	detoxification	195	14	Vitis_adenoclada_newGene_1190;Vad09G009100;Vad18G004580;Vad18G021610;Vad07G015210;Vad19G011160;Vad08G004080;Vad10G001160;Vad06G006630;Vad08G004060;Vad11G004960;Vad05G010260;Vad12G001520;Vad18G004810
