# Supplementary material for: Transcriptome Profiling of Powdery Mildew-Stressed ‘Yeniang No. 2’ Grapevine Reveals Differential Expression, Alternative Splicing, and the Identification of 1232 Annotated Novel Genes
Source: Metabolites. 2026 Mar 9;16(3):182. doi: 10.3390/metabo16030182 (PMC13027967; doi:10.3390/metabo16030182)
Supplement: Supplementary file 1 [file metabolites-16-00182-s001.zip › Supplementary File S13/P1-He_vs_P2-In_Biological_Process_enrich.xls]

ID	Description	GeneRatio	BgRatio	enrich_factor	pvalue	qvalue	geneID	gene_number	Contained
GO:0010411	xyloglucan metabolic process	2.81%	0.3%	9.3	4.73201691139834e-10	2.8292480059729e-07	Vad03G008180;Vad05G008600;Vad06G010480;Vad11G009910;Vad11G009930;Vad11G009980;Vad11G009990;Vad11G010000;Vad11G010010;Vad11G010030;Vad11G010040;Vad11G010060;Vad11G010070	13	up&down
GO:0009738	abscisic acid-activated signaling pathway	2.81%	0.36%	7.88	4.71209171439638e-09	1.40866741777744e-06	Vad01G008320;Vad02G008020;Vad05G002650;Vad05G002660;Vad05G002670;Vad05G002680;Vad05G002690;Vad05G002700;Vad05G002720;Vad05G002750;Vad05G002760;Vad05G002770;Vad13G001110	13	up
GO:0042546	cell wall biogenesis	2.81%	0.39%	7.25	1.44114254227506e-08	2.70821663766678e-06	Vad03G008180;Vad05G008600;Vad06G010480;Vad11G009910;Vad11G009930;Vad11G009980;Vad11G009990;Vad11G010000;Vad11G010010;Vad11G010030;Vad11G010040;Vad11G010060;Vad11G010070	13	up&down
GO:0080163	regulation of protein serine/threonine phosphatase activity	1.95%	0.16%	11.96	1.81183507449538e-08	2.70821663766678e-06	Vad02G008020;Vad05G002660;Vad05G002670;Vad05G002680;Vad05G002690;Vad05G002720;Vad05G002750;Vad05G002760;Vad05G002770	9	up
GO:0071555	cell wall organization	4.11%	1.27%	3.23	6.51266772230925e-06	0.000778777950794033	Vad03G008180;Vad04G014640;Vad05G008600;Vad06G010480;Vad07G000230;Vad11G009910;Vad11G009920;Vad11G009930;Vad11G009980;Vad11G009990;Vad11G010000;Vad11G010010;Vad11G010030;Vad11G010040;Vad11G010060;Vad11G010070;Vad16G001530;Vad17G008370;Vitis_adenoclada_newGene_279	19	up&down
GO:0006749	glutathione metabolic process	2.38%	0.5%	4.79	1.48794367962462e-05	0.0014827228246084	Vad07G003190;Vad08G008770;Vad0G015980;Vad15G001000;Vad16G000180;Vad17G005660;Vad19G011030;Vad19G011090;Vad19G011160;Vad19G011470;Vitis_adenoclada_newGene_1190	11	up
GO:0006952	defense response	6.28%	3.01%	2.09	0.000153054365848436	0.0130729142559266	Vad01G004870;Vad01G008320;Vad01G012170;Vad02G003960;Vad02G003990;Vad04G005220;Vad04G011060;Vad05G002650;Vad05G002660;Vad05G002670;Vad05G002680;Vad05G002690;Vad05G002700;Vad05G002720;Vad05G002750;Vad05G002760;Vad05G002770;Vad06G002090;Vad09G007500;Vad0G021700;Vad12G009470;Vad13G009140;Vad13G010540;Vad15G001730;Vad15G009340;Vitis_adenoclada_newGene_1027;Vitis_adenoclada_newGene_139;Vitis_adenoclada…	29	up&down
GO:0018210	peptidyl-threonine modification	0.43%	0.02%	27.9	0.00128234695539324	0.0547648925310798	Vad03G004940;Vad18G008990	2	up&down
GO:0031033	myosin filament organization	0.43%	0.02%	27.9	0.00128234695539324	0.0547648925310798	Vad03G004940;Vad18G008990	2	up&down
GO:0031035	myosin filament disassembly	0.43%	0.02%	27.9	0.00128234695539324	0.0547648925310798	Vad03G004940;Vad18G008990	2	up&down
GO:0031037	myosin II filament disassembly	0.43%	0.02%	27.9	0.00128234695539324	0.0547648925310798	Vad03G004940;Vad18G008990	2	up&down
GO:0031038	myosin II filament organization	0.43%	0.02%	27.9	0.00128234695539324	0.0547648925310798	Vad03G004940;Vad18G008990	2	up&down
GO:0043624	cellular protein complex disassembly	0.43%	0.02%	27.9	0.00128234695539324	0.0547648925310798	Vad03G004940;Vad18G008990	2	up&down
GO:0050826	response to freezing	0.43%	0.02%	27.9	0.00128234695539324	0.0547648925310798	Vad09G005220;Vad13G000650	2	up&down
GO:0080142	regulation of salicylic acid biosynthetic process	0.65%	0.06%	10.46	0.00223996333609235	0.0851183409525732	Vad14G001330;Vad17G002880;Vad17G002900	3	down
GO:0042744	hydrogen peroxide catabolic process	2.16%	0.74%	2.91	0.00227781475788576	0.0851183409525732	Vad06G006630;Vad07G015210;Vad08G004060;Vad08G004080;Vad09G009100;Vad10G001160;Vad11G004960;Vad12G001520;Vad18G004810;Vad18G021610	10	up&down
GO:0006979	response to oxidative stress	3.03%	1.32%	2.3	0.00323129876663413	0.106178981010594	Vad01G003110;Vad04G007910;Vad05G010260;Vad06G006630;Vad07G015210;Vad08G004060;Vad08G004080;Vad09G009100;Vad10G001160;Vad11G004960;Vad12G001520;Vad18G004810;Vad18G021610;Vad19G011160	14	up&down
GO:0080167	response to karrikin	0.87%	0.14%	6.2	0.00334236215691755	0.106178981010594	Vad01G008760;Vad02G009790;Vad03G008850;Vad19G011160	4	up
GO:0018298	protein-chromophore linkage	1.08%	0.23%	4.81	0.00337417360429792	0.106178981010594	Vad07G005380;Vad10G008580;Vad10G008590;Vad17G005900;Vad19G002850	5	up
GO:0009116	nucleoside metabolic process	1.08%	0.23%	4.65	0.00393181668090553	0.117540624987071	Vad04G005110;Vad08G011020;Vad11G003260;Vad14G010270;Vad17G001360	5	up&down
GO:0010143	cutin biosynthetic process	0.65%	0.08%	8.37	0.00454933202174417	0.129524841521338	Vad03G004840;Vad07G004890;Vad08G009330	3	up&down
GO:0009765	photosynthesis, light harvesting	0.43%	0.03%	13.95	0.00733275957836533	0.190618189497094	Vad07G005380;Vad10G008590	2	up
GO:0032984	macromolecular complex disassembly	0.43%	0.03%	13.95	0.00733275957836533	0.190618189497094	Vad03G004940;Vad18G008990	2	up&down
GO:0009768	photosynthesis, light harvesting in photosystem I	0.65%	0.1%	6.44	0.0100084609138631	0.230154080934179	Vad10G008580;Vad17G005900;Vad19G002850	3	up
GO:0009809	lignin biosynthetic process	0.65%	0.1%	6.44	0.0100084609138631	0.230154080934179	Vad04G011520;Vad07G013800;Vitis_adenoclada_newGene_3167	3	up
GO:0071395	cellular response to jasmonic acid stimulus	0.65%	0.1%	6.44	0.0100084609138631	0.230154080934179	Vad03G007650;Vad03G007670;Vad13G001110	3	up&down
GO:0006468	protein phosphorylation	3.9%	2.16%	1.8	0.0118324434884814	0.252926879912283	Vad03G004940;Vad03G011140;Vad08G005170;Vad10G000090;Vad10G003470;Vad10G003600;Vad10G004360;Vad10G007040;Vad11G008070;Vad17G003850;Vad17G003930;Vad18G001960;Vad18G008990;Vad18G016470;Vad19G003030;Vad19G003330;Vad19G003460;Vad19G003490	18	up&down
GO:0051091	positive regulation of sequence-specific DNA binding transcription factor activity	0.43%	0.04%	11.16	0.0119321625312316	0.252926879912283	Vad08G012410;Vad14G004430	2	up
GO:0048544	recognition of pollen	2.16%	0.95%	2.29	0.0122678442633511	0.252926879912283	Vad08G011200;Vad10G004360;Vad10G007040;Vad18G007340;Vad18G012840;Vad19G003030;Vad19G003130;Vad19G003460;Vad19G003490;Vitis_adenoclada_newGene_296	10	up&down
GO:0009407	toxin catabolic process	0.43%	0.05%	9.3	0.0174761335476347	0.306184455552288	Vad19G011160;Vitis_adenoclada_newGene_1190	2	up
GO:0009718	anthocyanin-containing compound biosynthetic process	0.43%	0.05%	9.3	0.0174761335476347	0.306184455552288	Vad18G010030;Vad18G010040	2	up
GO:0006013	mannose metabolic process	0.43%	0.05%	7.97	0.0238913368979616	0.306184455552288	Vad04G012130;Vad17G000290	2	up
GO:0006517	protein deglycosylation	0.43%	0.05%	7.97	0.0238913368979616	0.306184455552288	Vad04G012130;Vad17G000290	2	up
GO:0009404	toxin metabolic process	0.43%	0.05%	7.97	0.0238913368979616	0.306184455552288	Vad19G011160;Vitis_adenoclada_newGene_1190	2	up
GO:0022411	cellular component disassembly	0.43%	0.05%	7.97	0.0238913368979616	0.306184455552288	Vad03G004940;Vad18G008990	2	up&down
GO:2000582	positive regulation of ATP-dependent microtubule motor activity, plus-end-directed	0.43%	0.05%	7.97	0.0238913368979616	0.306184455552288	Vad09G003610;Vad19G001930	2	up
GO:0042742	defense response to bacterium	1.52%	0.62%	2.44	0.0244017540444994	0.306184455552288	Vad01G005320;Vad04G005220;Vad06G008270;Vad12G012590;Vad14G004310;Vad14G004320;Vitis_adenoclada_newGene_1183	7	up&down
GO:0009867	jasmonic acid mediated signaling pathway	0.65%	0.14%	4.65	0.0250148354152003	0.306184455552288	Vad03G007650;Vad03G007670;Vad13G001110	3	up&down
GO:0001101	response to acid chemical	1.73%	0.78%	2.23	0.0270454178193614	0.306184455552288	Vad03G007650;Vad03G007670;Vad04G005220;Vad09G005220;Vad12G005690;Vad13G001110;Vad19G000660;Vad19G011160	8	up&down
GO:0009755	hormone-mediated signaling pathway	1.73%	0.78%	2.23	0.0270454178193614	0.306184455552288	Vad03G007650;Vad03G007670;Vad0G016960;Vad12G001890;Vad12G010280;Vad13G001110;Vad14G013780;Vad18G011650	8	up&down
GO:0050821	protein stabilization	0.65%	0.15%	4.4	0.0289334989584484	0.306184455552288	Vad02G000260;Vad09G005220;Vad16G007300	3	down
GO:0009607	response to biotic stimulus	1.73%	0.79%	2.19	0.0299874402168914	0.306184455552288	Vad04G005220;Vad05G002650;Vad05G002660;Vad05G002670;Vad05G002680;Vad05G002700;Vad05G002770;Vad06G002090	8	up
GO:0071229	cellular response to acid chemical	0.87%	0.26%	3.28	0.0323284946323205	0.306184455552288	Vad03G007650;Vad03G007670;Vad13G001110;Vad19G011160	4	up&down
GO:1901701	cellular response to oxygen-containing compound	1.08%	0.39%	2.79	0.0326941402677532	0.306184455552288	Vad03G007650;Vad03G007670;Vad12G001890;Vad13G001110;Vad19G011160	5	up&down
GO:0016998	cell wall macromolecule catabolic process	0.65%	0.16%	4.18	0.0331569711276031	0.306184455552288	Vad05G011700;Vad05G011760;Vad06G010480	3	up
GO:0006213	pyrimidine nucleoside metabolic process	0.22%	0.01%	27.9	0.0358472998137802	0.306184455552288	Vad08G011020	1	up
GO:0006218	uridine catabolic process	0.22%	0.01%	27.9	0.0358472998137802	0.306184455552288	Vad08G011020	1	up
GO:0008589	regulation of smoothened signaling pathway	0.22%	0.01%	27.9	0.0358472998137802	0.306184455552288	Vad03G001840	1	down
GO:0009143	nucleoside triphosphate catabolic process	0.22%	0.01%	27.9	0.0358472998137802	0.306184455552288	Vad05G009010	1	up
GO:0009164	nucleoside catabolic process	0.22%	0.01%	27.9	0.0358472998137802	0.306184455552288	Vad08G011020	1	up
GO:0009687	abscisic acid metabolic process	0.22%	0.01%	27.9	0.0358472998137802	0.306184455552288	Vad02G010290	1	down
GO:0010430	fatty acid omega-oxidation	0.22%	0.01%	27.9	0.0358472998137802	0.306184455552288	Vad09G001770	1	up
GO:0018973	trinitrotoluene metabolic process	0.22%	0.01%	27.9	0.0358472998137802	0.306184455552288	Vad19G011160	1	up
GO:0018974	2,4,6-trinitrotoluene metabolic process	0.22%	0.01%	27.9	0.0358472998137802	0.306184455552288	Vad19G011160	1	up
GO:0019326	nitrotoluene metabolic process	0.22%	0.01%	27.9	0.0358472998137802	0.306184455552288	Vad19G011160	1	up
GO:0034656	nucleobase-containing small molecule catabolic process	0.22%	0.01%	27.9	0.0358472998137802	0.306184455552288	Vad08G011020	1	up
GO:0042454	ribonucleoside catabolic process	0.22%	0.01%	27.9	0.0358472998137802	0.306184455552288	Vad08G011020	1	up
GO:0045879	negative regulation of smoothened signaling pathway	0.22%	0.01%	27.9	0.0358472998137802	0.306184455552288	Vad03G001840	1	down
GO:0046108	uridine metabolic process	0.22%	0.01%	27.9	0.0358472998137802	0.306184455552288	Vad08G011020	1	up
GO:0046131	pyrimidine ribonucleoside metabolic process	0.22%	0.01%	27.9	0.0358472998137802	0.306184455552288	Vad08G011020	1	up
GO:0046133	pyrimidine ribonucleoside catabolic process	0.22%	0.01%	27.9	0.0358472998137802	0.306184455552288	Vad08G011020	1	up
GO:0046135	pyrimidine nucleoside catabolic process	0.22%	0.01%	27.9	0.0358472998137802	0.306184455552288	Vad08G011020	1	up
GO:0046256	2,4,6-trinitrotoluene catabolic process	0.22%	0.01%	27.9	0.0358472998137802	0.306184455552288	Vad19G011160	1	up
GO:0046260	trinitrotoluene catabolic process	0.22%	0.01%	27.9	0.0358472998137802	0.306184455552288	Vad19G011160	1	up
GO:0046263	nitrotoluene catabolic process	0.22%	0.01%	27.9	0.0358472998137802	0.306184455552288	Vad19G011160	1	up
GO:0072490	toluene-containing compound metabolic process	0.22%	0.01%	27.9	0.0358472998137802	0.306184455552288	Vad19G011160	1	up
GO:0072491	toluene-containing compound catabolic process	0.22%	0.01%	27.9	0.0358472998137802	0.306184455552288	Vad19G011160	1	up
GO:0072529	pyrimidine-containing compound catabolic process	0.22%	0.01%	27.9	0.0358472998137802	0.306184455552288	Vad08G011020	1	up
GO:1905775	negative regulation of DNA helicase activity	0.22%	0.01%	27.9	0.0358472998137802	0.306184455552288	Vad01G015000	1	up
GO:2000030	regulation of response to red or far red light	0.22%	0.01%	27.9	0.0358472998137802	0.306184455552288	Vad19G011160	1	up
GO:0030245	cellulose catabolic process	0.65%	0.16%	3.99	0.0376823282708213	0.317324869649022	Vad02G001320;Vad04G011810;Vad18G011100	3	up&down
GO:0018107	peptidyl-threonine phosphorylation	0.43%	0.07%	6.2	0.0390620272168225	0.324374728935017	Vad03G004940;Vad18G008990	2	up&down
GO:0016126	sterol biosynthetic process	0.65%	0.18%	3.64	0.0476219493435952	0.385320543056277	Vad03G008550;Vad07G014550;Vad13G009490	3	up
GO:0046654	tetrahydrofolate biosynthetic process	0.43%	0.08%	5.58	0.047690201015592	0.385320543056277	Vad03G003850;Vitis_adenoclada_newGene_2335	2	down
GO:0009753	response to jasmonic acid	0.65%	0.19%	3.49	0.0530256276322194	0.422716582387377	Vad03G007650;Vad03G007670;Vad13G001110	3	up&down
GO:0006575	cellular modified amino acid metabolic process	0.43%	0.09%	4.65	0.0667402221935674	0.447862928530695	Vad19G011160;Vitis_adenoclada_newGene_1190	2	up
GO:0009800	cinnamic acid biosynthetic process	0.43%	0.09%	4.65	0.0667402221935674	0.447862928530695	Vad08G006000;Vad13G005770	2	up
GO:0007166	cell surface receptor signaling pathway	0.87%	0.33%	2.59	0.0671275194178305	0.447862928530695	Vad17G003850;Vad17G003930;Vad18G001960;Vad18G016470	4	up&down
GO:0006152	purine nucleoside catabolic process	0.22%	0.02%	13.95	0.0704122526721673	0.447862928530695	Vad08G011020	1	up
GO:0006231	dTMP biosynthetic process	0.22%	0.02%	13.95	0.0704122526721673	0.447862928530695	Vad03G003850	1	down
GO:0006557	S-adenosylmethioninamine biosynthetic process	0.22%	0.02%	13.95	0.0704122526721673	0.447862928530695	Vad11G008060	1	up
GO:0006659	phosphatidylserine biosynthetic process	0.22%	0.02%	13.95	0.0704122526721673	0.447862928530695	Vad17G002520	1	up
GO:0009119	ribonucleoside metabolic process	0.22%	0.02%	13.95	0.0704122526721673	0.447862928530695	Vad08G011020	1	up
GO:0009132	nucleoside diphosphate metabolic process	0.22%	0.02%	13.95	0.0704122526721673	0.447862928530695	Vad01G012920	1	up
GO:0009635	response to herbicide	0.22%	0.02%	13.95	0.0704122526721673	0.447862928530695	Vad19G011160	1	up
GO:0009808	lignin metabolic process	0.22%	0.02%	13.95	0.0704122526721673	0.447862928530695	Vad06G006970	1	up
GO:0010025	wax biosynthetic process	0.22%	0.02%	13.95	0.0704122526721673	0.447862928530695	Vad03G004840	1	up
GO:0010227	floral organ abscission	0.22%	0.02%	13.95	0.0704122526721673	0.447862928530695	Vad01G002600	1	up
GO:0010230	alternative respiration	0.22%	0.02%	13.95	0.0704122526721673	0.447862928530695	Vad02G009720	1	up
GO:0036071	N-glycan fucosylation	0.22%	0.02%	13.95	0.0704122526721673	0.447862928530695	Vad14G005530	1	up
GO:0042278	purine nucleoside metabolic process	0.22%	0.02%	13.95	0.0704122526721673	0.447862928530695	Vad08G011020	1	up
GO:0072665	protein localization to vacuole	0.22%	0.02%	13.95	0.0704122526721673	0.447862928530695	Vad14G002180	1	down
GO:0072666	establishment of protein localization to vacuole	0.22%	0.02%	13.95	0.0704122526721673	0.447862928530695	Vad14G002180	1	down
GO:1901658	glycosyl compound catabolic process	0.22%	0.02%	13.95	0.0704122526721673	0.447862928530695	Vad08G011020	1	up
GO:0016125	sterol metabolic process	0.87%	0.34%	2.54	0.0718479115941306	0.452184086265553	Vad02G010290;Vad10G011340;Vad18G001130;Vad18G008010	4	up&down
GO:0030001	metal ion transport	1.3%	0.64%	2.04	0.0736579740176738	0.458045670191349	Vad05G000440;Vad07G016880;Vad10G007020;Vad15G009840;Vad16G006710;Vad17G000880	6	up&down
GO:0006970	response to osmotic stress	1.08%	0.49%	2.21	0.0748573103001362	0.458045670191349	Vad04G003550;Vad07G014010;Vad12G001890;Vad16G003980;Vad19G000660	5	up&down
GO:0030029	actin filament-based process	0.43%	0.1%	4.29	0.0770550878807865	0.458045670191349	Vad03G004940;Vad18G008990	2	up&down
GO:0031222	arabinan catabolic process	0.43%	0.1%	4.29	0.0770550878807865	0.458045670191349	Vad08G002150;Vad08G002170	2	up
GO:0045493	xylan catabolic process	0.43%	0.1%	4.29	0.0770550878807865	0.458045670191349	Vad08G002150;Vad08G002170	2	up
GO:0043086	negative regulation of catalytic activity	0.65%	0.22%	2.99	0.0773758486881337	0.458045670191349	Vad07G003610;Vad13G001110;Vad16G004310	3	up
GO:1901700	response to oxygen-containing compound	1.95%	1.13%	1.72	0.0794945020025094	0.465973964266515	Vad03G007650;Vad03G007670;Vad04G005220;Vad09G005220;Vad12G001890;Vad12G005690;Vad13G001110;Vad19G000660;Vad19G011160	9	up&down
GO:0010051	xylem and phloem pattern formation	0.43%	0.11%	3.99	0.0878302836580596	0.469893786940017	Vad12G001890;Vad18G009220	2	up
GO:0010215	cellulose microfibril organization	0.43%	0.11%	3.99	0.0878302836580596	0.469893786940017	Vad05G002590;Vad17G004660	2	up&down
GO:0030026	cellular manganese ion homeostasis	0.43%	0.11%	3.99	0.0878302836580596	0.469893786940017	Vad01G005660;Vad07G014520	2	up&down
GO:0000281	mitotic cytokinesis	0.43%	0.12%	3.72	0.0990197168944393	0.469893786940017	Vad03G004940;Vad18G008990	2	up&down
GO:0000910	cytokinesis	0.43%	0.12%	3.72	0.0990197168944393	0.469893786940017	Vad03G004940;Vad18G008990	2	up&down
GO:0061640	cytoskeleton-dependent cytokinesis	0.43%	0.12%	3.72	0.0990197168944393	0.469893786940017	Vad03G004940;Vad18G008990	2	up&down
GO:0071214	cellular response to abiotic stimulus	0.43%	0.12%	3.72	0.0990197168944393	0.469893786940017	Vad07G014010;Vad19G011160	2	up&down
GO:0002237	response to molecule of bacterial origin	0.22%	0.02%	9.3	0.103740635356124	0.469893786940017	Vad04G005220	1	up
GO:0006021	inositol biosynthetic process	0.22%	0.02%	9.3	0.103740635356124	0.469893786940017	Vad07G016740	1	up
GO:0006529	asparagine biosynthetic process	0.22%	0.02%	9.3	0.103740635356124	0.469893786940017	Vad06G005720	1	down
GO:0006597	spermine biosynthetic process	0.22%	0.02%	9.3	0.103740635356124	0.469893786940017	Vad11G008060	1	up
GO:0006876	cellular cadmium ion homeostasis	0.22%	0.02%	9.3	0.103740635356124	0.469893786940017	Vad18G020000	1	down
GO:0010019	chloroplast-nucleus signaling pathway	0.22%	0.02%	9.3	0.103740635356124	0.469893786940017	Vad05G010430	1	up
GO:0010074	maintenance of meristem identity	0.22%	0.02%	9.3	0.103740635356124	0.469893786940017	Vad02G007870	1	up
GO:0010158	abaxial cell fate specification	0.22%	0.02%	9.3	0.103740635356124	0.469893786940017	Vad15G004590	1	up
GO:0019632	shikimate metabolic process	0.22%	0.02%	9.3	0.103740635356124	0.469893786940017	Vad14G003980	1	up
GO:0032392	DNA geometric change	0.22%	0.02%	9.3	0.103740635356124	0.469893786940017	Vad03G002270	1	up
GO:0042537	benzene-containing compound metabolic process	0.22%	0.02%	9.3	0.103740635356124	0.469893786940017	Vad19G011160	1	up
GO:0043488	regulation of mRNA stability	0.22%	0.02%	9.3	0.103740635356124	0.469893786940017	Vad04G002750	1	down
GO:0045491	xylan metabolic process	0.22%	0.02%	9.3	0.103740635356124	0.469893786940017	Vad14G009960	1	up
GO:0046177	D-gluconate catabolic process	0.22%	0.02%	9.3	0.103740635356124	0.469893786940017	Vad16G001650	1	up
GO:0046685	response to arsenic-containing substance	0.22%	0.02%	9.3	0.103740635356124	0.469893786940017	Vad08G014550	1	up
GO:0048208	COPII vesicle coating	0.22%	0.02%	9.3	0.103740635356124	0.469893786940017	Vad15G004190	1	up
GO:0050982	detection of mechanical stimulus	0.22%	0.02%	9.3	0.103740635356124	0.469893786940017	Vad04G001520	1	down
GO:0055062	phosphate ion homeostasis	0.22%	0.02%	9.3	0.103740635356124	0.469893786940017	Vad16G004000	1	up
GO:0071481	cellular response to X-ray	0.22%	0.02%	9.3	0.103740635356124	0.469893786940017	Vad15G004940	1	down
GO:0072488	ammonium transmembrane transport	0.22%	0.02%	9.3	0.103740635356124	0.469893786940017	Vad04G008220	1	up
GO:0072527	pyrimidine-containing compound metabolic process	0.22%	0.02%	9.3	0.103740635356124	0.469893786940017	Vad08G011020	1	up
GO:1900364	negative regulation of mRNA polyadenylation	0.22%	0.02%	9.3	0.103740635356124	0.469893786940017	Vad04G002750	1	down
GO:1902975	mitotic DNA replication initiation	0.22%	0.02%	9.3	0.103740635356124	0.469893786940017	Vad01G015000	1	up
GO:0032259	methylation	2.16%	1.39%	1.56	0.110139170993964	0.489742202061308	Vad03G003850;Vad03G006330;Vad04G011000;Vad05G001260;Vad06G000060;Vad07G016180;Vad10G006360;Vad12G001550;Vad13G009490;Vad18G001650	10	up&down
GO:0010268	brassinosteroid homeostasis	0.43%	0.12%	3.49	0.110579995447822	0.489742202061308	Vad18G001130;Vad18G008010	2	up
GO:0016132	brassinosteroid biosynthetic process	0.43%	0.12%	3.49	0.110579995447822	0.489742202061308	Vad18G001130;Vad18G008010	2	up
GO:0005975	carbohydrate metabolic process	4.55%	3.45%	1.32	0.121127763040427	0.507749377387284	Vad02G005630;Vad02G008290;Vad03G006100;Vad04G000910;Vad04G014640;Vad05G011700;Vad05G011760;Vad06G010070;Vad07G012210;Vad08G013150;Vad08G013170;Vad08G015930;Vad09G001700;Vad10G005240;Vad10G011560;Vad11G006710;Vad11G006750;Vad12G004530;Vad15G004670;Vad15G005710;Vad17G002290	21	up&down
GO:0016104	triterpenoid biosynthetic process	0.65%	0.26%	2.46	0.121189593534585	0.507749377387284	Vad09G010980;Vad09G011260;Vad0G022280	3	up&down
GO:0010200	response to chitin	0.43%	0.13%	3.28	0.122470293969022	0.507749377387284	Vad04G005220;Vad13G000560	2	up&down
GO:1901361	organic cyclic compound catabolic process	0.43%	0.13%	3.28	0.122470293969022	0.507749377387284	Vad08G011020;Vad19G011160	2	up
GO:1901419	regulation of response to alcohol	0.43%	0.13%	3.28	0.122470293969022	0.507749377387284	Vad07G014010;Vad19G000660	2	up&down
GO:1905957	regulation of cellular response to alcohol	0.43%	0.13%	3.28	0.122470293969022	0.507749377387284	Vad07G014010;Vad19G000660	2	up&down
GO:0032870	cellular response to hormone stimulus	0.87%	0.43%	2.03	0.133996289636331	0.507749377387284	Vad03G007650;Vad03G007670;Vad12G001890;Vad13G001110	4	up&down
GO:0007267	cell-cell signaling	0.43%	0.14%	3.1	0.13465222628825	0.507749377387284	Vad09G001770;Vad14G008120	2	up
GO:0019439	aromatic compound catabolic process	0.43%	0.14%	3.1	0.13465222628825	0.507749377387284	Vad08G011020;Vad19G011160	2	up
GO:0006267	pre-replicative complex assembly involved in nuclear cell cycle DNA replication	0.22%	0.03%	6.97	0.13587659394871	0.507749377387284	Vad01G015000	1	up
GO:0006308	DNA catabolic process	0.22%	0.03%	6.97	0.13587659394871	0.507749377387284	Vad01G003460	1	down
GO:0006882	cellular zinc ion homeostasis	0.22%	0.03%	6.97	0.13587659394871	0.507749377387284	Vad18G020000	1	down
GO:0009862	systemic acquired resistance, salicylic acid mediated signaling pathway	0.22%	0.03%	6.97	0.13587659394871	0.507749377387284	Vad12G012590	1	up
GO:0009944	polarity specification of adaxial/abaxial axis	0.22%	0.03%	6.97	0.13587659394871	0.507749377387284	Vad15G004590	1	up
GO:0019346	transsulfuration	0.22%	0.03%	6.97	0.13587659394871	0.507749377387284	Vad02G002390	1	up
GO:0031540	regulation of anthocyanin biosynthetic process	0.22%	0.03%	6.97	0.13587659394871	0.507749377387284	Vad01G008760	1	up
GO:0044206	UMP salvage	0.22%	0.03%	6.97	0.13587659394871	0.507749377387284	Vad17G001360	1	down
GO:0044211	CTP salvage	0.22%	0.03%	6.97	0.13587659394871	0.507749377387284	Vad17G001360	1	down
GO:0046168	glycerol-3-phosphate catabolic process	0.22%	0.03%	6.97	0.13587659394871	0.507749377387284	Vad08G015930	1	up
GO:0051560	mitochondrial calcium ion homeostasis	0.22%	0.03%	6.97	0.13587659394871	0.507749377387284	Vad18G009280	1	up
GO:0070574	cadmium ion transmembrane transport	0.22%	0.03%	6.97	0.13587659394871	0.507749377387284	Vad18G020000	1	down
GO:0071462	cellular response to water stimulus	0.22%	0.03%	6.97	0.13587659394871	0.507749377387284	Vad19G011160	1	up
GO:0072523	purine-containing compound catabolic process	0.22%	0.03%	6.97	0.13587659394871	0.507749377387284	Vad08G011020	1	up
GO:1902183	regulation of shoot apical meristem development	0.22%	0.03%	6.97	0.13587659394871	0.507749377387284	Vad15G004590	1	up
GO:1905786	positive regulation of anaphase-promoting complex-dependent catabolic process	0.22%	0.03%	6.97	0.13587659394871	0.507749377387284	Vad16G002280	1	up
GO:0009719	response to endogenous stimulus	1.73%	1.11%	1.56	0.141927960829635	0.527068203669386	Vad03G007650;Vad03G007670;Vad04G005220;Vad12G001890;Vad12G005690;Vad13G001110;Vad19G000660;Vad19G011160	8	up&down
GO:0009725	response to hormone	1.73%	1.12%	1.55	0.145903551761224	0.529784166244916	Vad03G007650;Vad03G007670;Vad04G005220;Vad12G001890;Vad12G005690;Vad13G001110;Vad19G000660;Vad19G011160	8	up&down
GO:0006559	L-phenylalanine catabolic process	0.43%	0.15%	2.94	0.147089723621168	0.529784166244916	Vad08G006000;Vad13G005770	2	up
GO:0015995	chlorophyll biosynthetic process	0.43%	0.15%	2.94	0.147089723621168	0.529784166244916	Vad19G002230;Vad19G002240	2	up
GO:0016036	cellular response to phosphate starvation	0.43%	0.15%	2.94	0.147089723621168	0.529784166244916	Vad04G004910;Vad11G004970	2	up
GO:0034605	cellular response to heat	0.43%	0.15%	2.94	0.147089723621168	0.529784166244916	Vad02G000260;Vad16G007300	2	down
GO:0019748	secondary metabolic process	0.65%	0.29%	2.2	0.154378191421351	0.548166654853377	Vad03G007930;Vad19G011160;Vitis_adenoclada_newGene_1190	3	up
GO:0048583	regulation of response to stimulus	1.3%	0.79%	1.64	0.159469685783835	0.548166654853377	Vad03G001840;Vad04G005220;Vad07G014010;Vad14G008120;Vad19G000660;Vad19G011160	6	up&down
GO:0006730	one-carbon metabolic process	0.43%	0.16%	2.79	0.159748918342675	0.548166654853377	Vad03G003850;Vad07G005390	2	up&down
GO:0071495	cellular response to endogenous stimulus	0.87%	0.46%	1.89	0.160671281046387	0.548166654853377	Vad03G007650;Vad03G007670;Vad12G001890;Vad13G001110	4	up&down
GO:0000082	G1/S transition of mitotic cell cycle	0.22%	0.04%	5.58	0.166862701803079	0.548166654853377	Vad14G008920	1	down
GO:0006168	adenine salvage	0.22%	0.04%	5.58	0.166862701803079	0.548166654853377	Vad04G005110	1	down
GO:0008295	spermidine biosynthetic process	0.22%	0.04%	5.58	0.166862701803079	0.548166654853377	Vad11G008060	1	up
GO:0009269	response to desiccation	0.22%	0.04%	5.58	0.166862701803079	0.548166654853377	Vad15G008750	1	down
GO:0010731	protein glutathionylation	0.22%	0.04%	5.58	0.166862701803079	0.548166654853377	Vad08G007250	1	up
GO:0010921	regulation of phosphatase activity	0.22%	0.04%	5.58	0.166862701803079	0.548166654853377	Vad13G001110	1	up
GO:0019464	glycine decarboxylation via glycine cleavage system	0.22%	0.04%	5.58	0.166862701803079	0.548166654853377	Vad11G002030	1	up
GO:0033356	UDP-L-arabinose metabolic process	0.22%	0.04%	5.58	0.166862701803079	0.548166654853377	Vad17G001080	1	up
GO:0035305	negative regulation of dephosphorylation	0.22%	0.04%	5.58	0.166862701803079	0.548166654853377	Vad13G001110	1	up
GO:0045839	negative regulation of mitotic nuclear division	0.22%	0.04%	5.58	0.166862701803079	0.548166654853377	Vad08G015220	1	down
GO:0071480	cellular response to gamma radiation	0.22%	0.04%	5.58	0.166862701803079	0.548166654853377	Vad15G004940	1	down
GO:1901136	carbohydrate derivative catabolic process	0.22%	0.04%	5.58	0.166862701803079	0.548166654853377	Vad08G011020	1	up
GO:0009736	cytokinin-activated signaling pathway	0.43%	0.16%	2.66	0.17259803308708	0.551847356000347	Vad01G008550;Vad04G000160	2	up&down
GO:0009856	pollination	0.43%	0.16%	2.66	0.17259803308708	0.551847356000347	Vad10G000310;Vad18G008990	2	up
GO:0016114	terpenoid biosynthetic process	0.43%	0.16%	2.66	0.17259803308708	0.551847356000347	Vad07G013700;Vad11G010410	2	down
GO:0044706	multi-multicellular organism process	0.43%	0.16%	2.66	0.17259803308708	0.551847356000347	Vad10G000310;Vad18G008990	2	up
GO:0098754	detoxification	0.43%	0.16%	2.66	0.17259803308708	0.551847356000347	Vad19G011160;Vitis_adenoclada_newGene_1190	2	up
GO:0009737	response to abscisic acid	1.3%	0.82%	1.58	0.180377577386657	0.573653213637296	Vad04G001040;Vad10G007230;Vad12G005690;Vad13G001110;Vad17G003480;Vad19G000660	6	up
GO:0050832	defense response to fungus	0.87%	0.48%	1.8	0.181839641830818	0.575243199999469	Vad04G005220;Vad14G004310;Vad14G004320;Vitis_adenoclada_newGene_1183	4	up
GO:0009787	regulation of abscisic acid-activated signaling pathway	0.43%	0.17%	2.54	0.185607274943421	0.575441946116627	Vad07G014010;Vad19G000660	2	up&down
GO:0042545	cell wall modification	0.87%	0.49%	1.77	0.189092681256627	0.575441946116627	Vad05G002040;Vad05G009380;Vad11G000110;Vad15G004550	4	up&down
GO:0008610	lipid biosynthetic process	0.65%	0.33%	1.99	0.190010303031501	0.575441946116627	Vad10G010310;Vad15G002260;Vad15G002270	3	up
GO:0006429	leucyl-tRNA aminoacylation	0.22%	0.05%	4.65	0.196740015454168	0.575441946116627	Vad18G018050	1	down
GO:0006556	S-adenosylmethionine biosynthetic process	0.22%	0.05%	4.65	0.196740015454168	0.575441946116627	Vad07G005390	1	up
GO:0010212	response to ionizing radiation	0.22%	0.05%	4.65	0.196740015454168	0.575441946116627	Vad16G008240	1	down
GO:0010469	regulation of receptor activity	0.22%	0.05%	4.65	0.196740015454168	0.575441946116627	Vad14G008120	1	up
GO:0010923	negative regulation of phosphatase activity	0.22%	0.05%	4.65	0.196740015454168	0.575441946116627	Vad13G001110	1	up
GO:0016477	cell migration	0.22%	0.05%	4.65	0.196740015454168	0.575441946116627	Vad07G012210	1	up
GO:0019676	ammonia assimilation cycle	0.22%	0.05%	4.65	0.196740015454168	0.575441946116627	Vad16G008830	1	down
GO:0042631	cellular response to water deprivation	0.22%	0.05%	4.65	0.196740015454168	0.575441946116627	Vad19G011160	1	up
GO:0071470	cellular response to osmotic stress	0.22%	0.05%	4.65	0.196740015454168	0.575441946116627	Vad07G014010	1	down
GO:0090333	regulation of stomatal closure	0.22%	0.05%	4.65	0.196740015454168	0.575441946116627	Vad13G007260	1	up
GO:0006032	chitin catabolic process	0.43%	0.18%	2.43	0.198748734524357	0.575441946116627	Vad05G011700;Vad05G011760	2	up
GO:0018193	peptidyl-amino acid modification	0.43%	0.18%	2.43	0.198748734524357	0.575441946116627	Vad03G004940;Vad18G008990	2	up&down
GO:0030036	actin cytoskeleton organization	0.43%	0.18%	2.43	0.198748734524357	0.575441946116627	Vad03G004940;Vad18G008990	2	up&down
GO:1903047	mitotic cell cycle process	0.43%	0.18%	2.43	0.198748734524357	0.575441946116627	Vad03G004940;Vad18G008990	2	up&down
GO:0006096	glycolytic process	0.65%	0.33%	1.95	0.199226511802526	0.575441946116627	Vad07G000540;Vad08G012650;Vad18G003940	3	up
GO:0006869	lipid transport	0.65%	0.35%	1.86	0.217962171333458	0.610348892828654	Vad10G001940;Vad12G012380;Vitis_adenoclada_newGene_262	3	up&down
GO:0008643	carbohydrate transport	0.43%	0.19%	2.23	0.225325513767885	0.610348892828654	Vad14G001720;Vad18G012290	2	up&down
GO:0006101	citrate metabolic process	0.22%	0.05%	3.99	0.225548128546869	0.610348892828654	Vad12G005260	1	up
GO:0006537	glutamate biosynthetic process	0.22%	0.05%	3.99	0.225548128546869	0.610348892828654	Vad16G008830	1	down
GO:0009969	xyloglucan biosynthetic process	0.22%	0.05%	3.99	0.225548128546869	0.610348892828654	Vad17G006120	1	down
GO:0010417	glucuronoxylan biosynthetic process	0.22%	0.05%	3.99	0.225548128546869	0.610348892828654	Vad18G009220	1	up
GO:0010928	regulation of auxin mediated signaling pathway	0.22%	0.05%	3.99	0.225548128546869	0.610348892828654	Vad07G014010	1	down
GO:0016121	carotene catabolic process	0.22%	0.05%	3.99	0.225548128546869	0.610348892828654	Vad02G010460	1	down
GO:0018401	peptidyl-proline hydroxylation to 4-hydroxy-L-proline	0.22%	0.05%	3.99	0.225548128546869	0.610348892828654	Vad07G015290	1	down
GO:0032515	negative regulation of phosphoprotein phosphatase activity	0.22%	0.05%	3.99	0.225548128546869	0.610348892828654	Vad13G001110	1	up
GO:0043928	exonucleolytic nuclear-transcribed mRNA catabolic process involved in deadenylation-dependent decay	0.22%	0.05%	3.99	0.225548128546869	0.610348892828654	Vad06G012560	1	down
GO:0051346	negative regulation of hydrolase activity	0.22%	0.05%	3.99	0.225548128546869	0.610348892828654	Vad13G001110	1	up
GO:0052386	cell wall thickening	0.22%	0.05%	3.99	0.225548128546869	0.610348892828654	Vad18G009220	1	up
GO:0008104	protein localization	0.87%	0.53%	1.64	0.226624263199935	0.610348892828654	Vad01G003110;Vad04G012850;Vad09G004060;Vad14G002180	4	up&down
GO:0009966	regulation of signal transduction	0.87%	0.53%	1.64	0.226624263199935	0.610348892828654	Vad03G001840;Vad07G014010;Vad14G008120;Vad19G000660	4	up&down
GO:0015031	protein transport	1.3%	0.9%	1.44	0.236889054363342	0.631090908540862	Vad01G003110;Vad04G012850;Vad07G000520;Vad09G004060;Vad14G002180;Vad15G004190	6	up&down
GO:0009742	brassinosteroid mediated signaling pathway	0.43%	0.2%	2.15	0.238713587940496	0.631090908540862	Vad11G008280;Vad12G001890	2	up
GO:0023051	regulation of signaling	0.87%	0.54%	1.59	0.242140409194227	0.631090908540862	Vad03G001840;Vad07G014010;Vad14G008120;Vad19G000660	4	up&down
GO:0071310	cellular response to organic substance	0.87%	0.54%	1.59	0.242140409194227	0.631090908540862	Vad03G007650;Vad03G007670;Vad12G001890;Vad13G001110	4	up&down
GO:0071396	cellular response to lipid	0.43%	0.21%	2.07	0.252139217836645	0.631090908540862	Vad12G001890;Vad13G001110	2	up
GO:0007165	signal transduction	3.68%	3.06%	1.2	0.252417423119092	0.631090908540862	Vad03G007650;Vad03G007670;Vad07G009480;Vad09G008200;Vad10G007230;Vad12G001890;Vad12G007580;Vad12G009080;Vad12G013580;Vad13G001110;Vad14G008120;Vad18G014910;Vad18G018430;Vad18G020100;Vad18G020350;Vitis_adenoclada_newGene_1951;Vitis_adenoclada_newGene_1979	17	up&down
GO:0000727	double-strand break repair via break-induced replication	0.22%	0.06%	3.49	0.253325223850909	0.631090908540862	Vad01G015000	1	up
GO:0007034	vacuolar transport	0.22%	0.06%	3.49	0.253325223850909	0.631090908540862	Vad14G002180	1	down
GO:0009751	response to salicylic acid	0.22%	0.06%	3.49	0.253325223850909	0.631090908540862	Vad04G005220	1	up
GO:0010183	pollen tube guidance	0.22%	0.06%	3.49	0.253325223850909	0.631090908540862	Vad14G007200	1	down
GO:0010315	auxin efflux	0.22%	0.06%	3.49	0.253325223850909	0.631090908540862	Vad14G013580	1	down
GO:0019932	second-messenger-mediated signaling	0.22%	0.06%	3.49	0.253325223850909	0.631090908540862	Vad14G008120	1	up
GO:0035303	regulation of dephosphorylation	0.22%	0.06%	3.49	0.253325223850909	0.631090908540862	Vad13G001110	1	up
GO:0035308	negative regulation of protein dephosphorylation	0.22%	0.06%	3.49	0.253325223850909	0.631090908540862	Vad13G001110	1	up
GO:0045017	glycerolipid biosynthetic process	0.22%	0.06%	3.49	0.253325223850909	0.631090908540862	Vad15G007320	1	down
GO:1901421	positive regulation of response to alcohol	0.22%	0.06%	3.49	0.253325223850909	0.631090908540862	Vad19G000660	1	up
GO:1905959	positive regulation of cellular response to alcohol	0.22%	0.06%	3.49	0.253325223850909	0.631090908540862	Vad19G000660	1	up
GO:2000024	regulation of leaf development	0.22%	0.06%	3.49	0.253325223850909	0.631090908540862	Vad15G004590	1	up
GO:0010646	regulation of cell communication	0.87%	0.56%	1.55	0.257888567094982	0.637149656850586	Vad03G001840;Vad07G014010;Vad14G008120;Vad19G000660	4	up&down
GO:0033993	response to lipid	0.87%	0.56%	1.55	0.257888567094982	0.637149656850586	Vad12G001890;Vad12G005690;Vad13G001110;Vad19G000660	4	up
GO:0070887	cellular response to chemical stimulus	1.08%	0.74%	1.45	0.261155335119096	0.642565433604707	Vad03G007650;Vad03G007670;Vad12G001890;Vad13G001110;Vad19G011160	5	up&down
GO:0006790	sulfur compound metabolic process	0.43%	0.22%	1.99	0.265582553924992	0.650780373724743	Vad19G011160;Vitis_adenoclada_newGene_1190	2	up
GO:0007154	cell communication	1.3%	0.95%	1.37	0.273103120234617	0.656765383316148	Vad03G007650;Vad03G007670;Vad12G001890;Vad13G001110;Vad14G008120;Vad19G011160	6	up&down
GO:0045490	pectin catabolic process	0.87%	0.57%	1.51	0.273832331359429	0.656765383316148	Vad05G002040;Vad05G009380;Vad11G000110;Vad15G004550	4	up&down
GO:0006662	glycerol ether metabolic process	0.22%	0.07%	3.1	0.28010812343017	0.656765383316148	Vad01G009080	1	down
GO:0009052	pentose-phosphate shunt, non-oxidative branch	0.22%	0.07%	3.1	0.28010812343017	0.656765383316148	Vad06G002320	1	up
GO:0010039	response to iron ion	0.22%	0.07%	3.1	0.28010812343017	0.656765383316148	Vad02G002330	1	up
GO:0031400	negative regulation of protein modification process	0.22%	0.07%	3.1	0.28010812343017	0.656765383316148	Vad13G001110	1	up
GO:0033314	mitotic DNA replication checkpoint	0.22%	0.07%	3.1	0.28010812343017	0.656765383316148	Vad16G008240	1	down
GO:0043401	steroid hormone mediated signaling pathway	0.22%	0.07%	3.1	0.28010812343017	0.656765383316148	Vad12G001890	1	up
GO:0051017	actin filament bundle assembly	0.22%	0.07%	3.1	0.28010812343017	0.656765383316148	Vad07G012210	1	up
GO:0071367	cellular response to brassinosteroid stimulus	0.22%	0.07%	3.1	0.28010812343017	0.656765383316148	Vad12G001890	1	up
GO:0071383	cellular response to steroid hormone stimulus	0.22%	0.07%	3.1	0.28010812343017	0.656765383316148	Vad12G001890	1	up
GO:0051603	proteolysis involved in cellular protein catabolic process	1.08%	0.78%	1.39	0.288818146484729	0.674542381592624	Vad05G001670;Vad08G005490;Vad11G007900;Vad18G010530;Vad18G010550	5	up&down
GO:0032504	multicellular organism reproduction	0.43%	0.23%	1.86	0.292449719257302	0.679982654799674	Vad15G004170;Vad18G009220	2	up
GO:0014070	response to organic cyclic compound	0.43%	0.24%	1.8	0.305840408691047	0.679982654799674	Vad04G005220;Vad12G001890	2	up
GO:0042886	amide transport	0.43%	0.24%	1.8	0.305840408691047	0.679982654799674	Vad09G004060;Vad14G002180	2	up&down
GO:0006542	glutamine biosynthetic process	0.22%	0.08%	2.79	0.30593233703179	0.679982654799674	Vad01G002050	1	up
GO:0006878	cellular copper ion homeostasis	0.22%	0.08%	2.79	0.30593233703179	0.679982654799674	Vad08G008830	1	up
GO:0006879	cellular iron ion homeostasis	0.22%	0.08%	2.79	0.30593233703179	0.679982654799674	Vad18G020000	1	down
GO:0009251	glucan catabolic process	0.22%	0.08%	2.79	0.30593233703179	0.679982654799674	Vad08G001780	1	up
GO:0009789	positive regulation of abscisic acid-activated signaling pathway	0.22%	0.08%	2.79	0.30593233703179	0.679982654799674	Vad19G000660	1	up
GO:0030050	vesicle transport along actin filament	0.22%	0.08%	2.79	0.30593233703179	0.679982654799674	Vad05G006230	1	up
GO:0031647	regulation of protein stability	0.22%	0.08%	2.79	0.30593233703179	0.679982654799674	Vad09G005220	1	down
GO:0035304	regulation of protein dephosphorylation	0.22%	0.08%	2.79	0.30593233703179	0.679982654799674	Vad13G001110	1	up
GO:0045786	negative regulation of cell cycle	0.22%	0.08%	2.79	0.30593233703179	0.679982654799674	Vad08G015220	1	down
GO:1901657	glycosyl compound metabolic process	0.22%	0.08%	2.79	0.30593233703179	0.679982654799674	Vad08G011020	1	up
GO:0023052	signaling	1.08%	0.8%	1.35	0.309900218045345	0.685438834010005	Vad03G007650;Vad03G007670;Vad12G001890;Vad13G001110;Vad14G008120	5	up&down
GO:0010033	response to organic substance	1.73%	1.39%	1.25	0.312876475048445	0.685438834010005	Vad03G007650;Vad03G007670;Vad04G005220;Vad12G001890;Vad12G005690;Vad13G001110;Vad19G000660;Vad19G011160	8	up&down
GO:0009414	response to water deprivation	0.65%	0.43%	1.52	0.315427117138747	0.685438834010005	Vad09G005220;Vad17G003480;Vad19G011160	3	up&down
GO:0097305	response to alcohol	0.65%	0.43%	1.52	0.315427117138747	0.685438834010005	Vad12G005690;Vad13G001110;Vad19G000660	3	up
GO:0042221	response to chemical	2.38%	1.99%	1.19	0.316719045082855	0.685438834010005	Vad03G007650;Vad03G007670;Vad04G005220;Vad09G005220;Vad12G001890;Vad12G005690;Vad13G001110;Vad16G003980;Vad19G000660;Vad19G011160;Vitis_adenoclada_newGene_1190	11	up&down
GO:0009415	response to water	0.43%	0.25%	1.74	0.319182390190655	0.685438834010005	Vad09G005220;Vad19G011160	2	up&down
GO:0015833	peptide transport	0.43%	0.25%	1.74	0.319182390190655	0.685438834010005	Vad09G004060;Vad14G002180	2	up&down
GO:0071705	nitrogen compound transport	0.43%	0.25%	1.74	0.319182390190655	0.685438834010005	Vad09G004060;Vad14G002180	2	up&down
GO:0045454	cell redox homeostasis	0.87%	0.62%	1.39	0.322485755346712	0.685438834010005	Vad01G007630;Vad01G009080;Vad12G001890;Vad19G000660	4	up&down
GO:0000725	recombinational repair	0.22%	0.09%	2.54	0.330832108758092	0.685438834010005	Vad03G002270	1	up
GO:0006002	fructose 6-phosphate metabolic process	0.22%	0.09%	2.54	0.330832108758092	0.685438834010005	Vad07G013180	1	up
GO:0006820	anion transport	0.22%	0.09%	2.54	0.330832108758092	0.685438834010005	Vad04G001520	1	down
GO:0009696	salicylic acid metabolic process	0.22%	0.09%	2.54	0.330832108758092	0.685438834010005	Vad07G011780	1	down
GO:0009933	meristem structural organization	0.22%	0.09%	2.54	0.330832108758092	0.685438834010005	Vad02G007870	1	up
GO:0010274	hydrotropism	0.22%	0.09%	2.54	0.330832108758092	0.685438834010005	Vad18G000180	1	up
GO:0010563	negative regulation of phosphorus metabolic process	0.22%	0.09%	2.54	0.330832108758092	0.685438834010005	Vad13G001110	1	up
GO:0045936	negative regulation of phosphate metabolic process	0.22%	0.09%	2.54	0.330832108758092	0.685438834010005	Vad13G001110	1	up
GO:0048545	response to steroid hormone	0.22%	0.09%	2.54	0.330832108758092	0.685438834010005	Vad12G001890	1	up
GO:0071103	DNA conformation change	0.22%	0.09%	2.54	0.330832108758092	0.685438834010005	Vad03G002270	1	up
GO:0031347	regulation of defense response	0.43%	0.26%	1.69	0.332461969665064	0.685438834010005	Vad04G005220;Vad12G011140	2	up
GO:0051726	regulation of cell cycle	0.43%	0.26%	1.69	0.332461969665064	0.685438834010005	Vad10G004480;Vad14G008920	2	up&down
GO:0006351	transcription, DNA-templated	1.08%	0.83%	1.3	0.338314829466758	0.688822223043934	Vad06G011920;Vad08G013650;Vad13G001910;Vad14G008920;Vad16G009500	5	up&down
GO:0051716	cellular response to stimulus	1.73%	1.43%	1.21	0.339724116275489	0.688822223043934	Vad03G002270;Vad03G007650;Vad03G007670;Vad07G014010;Vad12G001890;Vad13G001110;Vad14G008120;Vad19G011160	8	up&down
GO:0016310	phosphorylation	0.65%	0.45%	1.44	0.345126001959666	0.688822223043934	Vad03G004940;Vad04G000160;Vad18G008990	3	up&down
GO:0045893	positive regulation of transcription, DNA-templated	1.08%	0.84%	1.29	0.345455163316237	0.688822223043934	Vad01G009160;Vad02G002420;Vad07G004580;Vad10G006280;Vad13G005690	5	up&down
GO:0006518	peptide metabolic process	0.43%	0.26%	1.64	0.345666493173219	0.688822223043934	Vad19G011160;Vitis_adenoclada_newGene_1190	2	up
GO:0006839	mitochondrial transport	0.22%	0.09%	2.32	0.354840462082139	0.688822223043934	Vad18G005140	1	down
GO:0008654	phospholipid biosynthetic process	0.22%	0.09%	2.32	0.354840462082139	0.688822223043934	Vad07G016740	1	up
GO:0009686	gibberellin biosynthetic process	0.22%	0.09%	2.32	0.354840462082139	0.688822223043934	Vad09G004500	1	up
GO:0009740	gibberellic acid mediated signaling pathway	0.22%	0.09%	2.32	0.354840462082139	0.688822223043934	Vad01G008550	1	down
GO:0016554	cytidine to uridine editing	0.22%	0.09%	2.32	0.354840462082139	0.688822223043934	Vad09G000850	1	down
GO:0031408	oxylipin biosynthetic process	0.22%	0.09%	2.32	0.354840462082139	0.688822223043934	Vad13G011700	1	down
GO:0043666	regulation of phosphoprotein phosphatase activity	0.22%	0.09%	2.32	0.354840462082139	0.688822223043934	Vad13G001110	1	up
GO:0045165	cell fate commitment	0.22%	0.09%	2.32	0.354840462082139	0.688822223043934	Vad15G004590	1	up
GO:0045489	pectin biosynthetic process	0.22%	0.09%	2.32	0.354840462082139	0.688822223043934	Vad07G000230	1	down
GO:0046294	formaldehyde catabolic process	0.22%	0.09%	2.32	0.354840462082139	0.688822223043934	Vad18G004580	1	up
GO:0046916	cellular transition metal ion homeostasis	0.22%	0.09%	2.32	0.354840462082139	0.688822223043934	Vad15G009840	1	down
GO:0071407	cellular response to organic cyclic compound	0.22%	0.09%	2.32	0.354840462082139	0.688822223043934	Vad12G001890	1	up
GO:0097306	cellular response to alcohol	0.22%	0.09%	2.32	0.354840462082139	0.688822223043934	Vad13G001110	1	up
GO:0022402	cell cycle process	0.43%	0.27%	1.59	0.35878429022317	0.689017619303121	Vad03G004940;Vad18G008990	2	up&down
GO:0009628	response to abiotic stimulus	1.73%	1.47%	1.18	0.366895703561548	0.689017619303121	Vad02G009790;Vad04G003550;Vad07G014010;Vad09G005220;Vad12G001890;Vad16G003980;Vad19G000660;Vad19G011160	8	up&down
GO:0098542	defense response to other organism	0.87%	0.67%	1.3	0.371679552549251	0.689017619303121	Vad03G005150;Vad04G005220;Vad18G008960;Vitis_adenoclada_newGene_1783	4	up&down
GO:0007010	cytoskeleton organization	0.43%	0.28%	1.55	0.37180461978551	0.689017619303121	Vad03G004940;Vad18G008990	2	up&down
GO:0045184	establishment of protein localization	0.43%	0.28%	1.55	0.37180461978551	0.689017619303121	Vad09G004060;Vad14G002180	2	up&down
GO:0007017	microtubule-based process	0.65%	0.47%	1.37	0.374707079347514	0.689017619303121	Vad07G014330;Vad09G003610;Vad19G001930	3	up
GO:0006303	double-strand break repair via nonhomologous end joining	0.22%	0.1%	2.15	0.377989243265585	0.689017619303121	Vad15G004940	1	down
GO:0006865	amino acid transport	0.22%	0.1%	2.15	0.377989243265585	0.689017619303121	Vad01G001060	1	up
GO:0006913	nucleocytoplasmic transport	0.22%	0.1%	2.15	0.377989243265585	0.689017619303121	Vad10G000290	1	down
GO:0009395	phospholipid catabolic process	0.22%	0.1%	2.15	0.377989243265585	0.689017619303121	Vad06G009580	1	up
GO:0009846	pollen germination	0.22%	0.1%	2.15	0.377989243265585	0.689017619303121	Vad18G008990	1	up
GO:0010252	auxin homeostasis	0.22%	0.1%	2.15	0.377989243265585	0.689017619303121	Vad14G013580	1	down
GO:0016117	carotenoid biosynthetic process	0.22%	0.1%	2.15	0.377989243265585	0.689017619303121	Vad06G012280	1	down
GO:0032508	DNA duplex unwinding	0.22%	0.1%	2.15	0.377989243265585	0.689017619303121	Vad03G002270	1	up
GO:0032981	mitochondrial respiratory chain complex I assembly	0.22%	0.1%	2.15	0.377989243265585	0.689017619303121	Vad14G013500	1	down
GO:0034440	lipid oxidation	0.22%	0.1%	2.15	0.377989243265585	0.689017619303121	Vad13G011700	1	down
GO:0034655	nucleobase-containing compound catabolic process	0.22%	0.1%	2.15	0.377989243265585	0.689017619303121	Vad08G011020	1	up
GO:0048235	pollen sperm cell differentiation	0.22%	0.1%	2.15	0.377989243265585	0.689017619303121	Vad15G004170	1	up
GO:0071215	cellular response to abscisic acid stimulus	0.22%	0.1%	2.15	0.377989243265585	0.689017619303121	Vad13G001110	1	up
GO:0071577	zinc II ion transmembrane transport	0.22%	0.1%	2.15	0.377989243265585	0.689017619303121	Vad19G006310	1	down
GO:0055085	transmembrane transport	2.16%	1.9%	1.14	0.383100171503859	0.693747077704666	Vad01G002100;Vad02G000880;Vad06G007950;Vad06G011440;Vad08G001210;Vad08G002050;Vad08G011040;Vad09G004770;Vad17G007880;Vitis_adenoclada_newGene_2402	10	up&down
GO:0006004	fucose metabolic process	0.43%	0.29%	1.51	0.384717618900077	0.693747077704666	Vad08G009000;Vad18G003220	2	up&down
GO:0046777	protein autophosphorylation	0.87%	0.69%	1.25	0.396223493440851	0.693747077704666	Vad03G004940;Vad08G002040;Vad13G002240;Vad18G008990	4	up&down
GO:0009636	response to toxic substance	0.43%	0.29%	1.47	0.397514253760006	0.693747077704666	Vad19G011160;Vitis_adenoclada_newGene_1190	2	up
GO:0043603	cellular amide metabolic process	0.43%	0.29%	1.47	0.397514253760006	0.693747077704666	Vad19G011160;Vitis_adenoclada_newGene_1190	2	up
GO:0006694	steroid biosynthetic process	0.22%	0.11%	1.99	0.400309163235395	0.693747077704666	Vad18G001650	1	up
GO:0006857	oligopeptide transport	0.22%	0.11%	1.99	0.400309163235395	0.693747077704666	Vad18G019620	1	up
GO:0009423	chorismate biosynthetic process	0.22%	0.11%	1.99	0.400309163235395	0.693747077704666	Vad14G003980	1	up
GO:0009691	cytokinin biosynthetic process	0.22%	0.11%	1.99	0.400309163235395	0.693747077704666	Vad18G011090	1	up
GO:0009694	jasmonic acid metabolic process	0.22%	0.11%	1.99	0.400309163235395	0.693747077704666	Vad07G011780	1	down
GO:0031145	anaphase-promoting complex-dependent catabolic process	0.22%	0.11%	1.99	0.400309163235395	0.693747077704666	Vad16G002280	1	up
GO:0032436	positive regulation of proteasomal ubiquitin-dependent protein catabolic process	0.22%	0.11%	1.99	0.400309163235395	0.693747077704666	Vad02G000360	1	up
GO:0044270	cellular nitrogen compound catabolic process	0.22%	0.11%	1.99	0.400309163235395	0.693747077704666	Vad08G011020	1	up
GO:0046700	heterocycle catabolic process	0.22%	0.11%	1.99	0.400309163235395	0.693747077704666	Vad08G011020	1	up
GO:0048588	developmental cell growth	0.22%	0.11%	1.99	0.400309163235395	0.693747077704666	Vad10G000310	1	up
GO:0051260	protein homooligomerization	0.22%	0.11%	1.99	0.400309163235395	0.693747077704666	Vad18G012290	1	up
GO:0071365	cellular response to auxin stimulus	0.22%	0.11%	1.99	0.400309163235395	0.693747077704666	Vad12G001890	1	up
GO:0046686	response to cadmium ion	0.65%	0.5%	1.31	0.404015215814073	0.698146159362317	Vad04G007910;Vad16G003980;Vad19G011160	3	up&down
GO:0009833	plant-type primary cell wall biogenesis	0.43%	0.3%	1.43	0.410186273162156	0.706767186883374	Vad16G001530;Vitis_adenoclada_newGene_2732	2	down
GO:0006073	cellular glucan metabolic process	0.22%	0.12%	1.86	0.421829837974035	0.70700929818795	Vad11G009920	1	down
GO:0007163	establishment or maintenance of cell polarity	0.22%	0.12%	1.86	0.421829837974035	0.70700929818795	Vad07G012210	1	up
GO:0032269	negative regulation of cellular protein metabolic process	0.22%	0.12%	1.86	0.421829837974035	0.70700929818795	Vad13G001110	1	up
GO:0046856	phosphatidylinositol dephosphorylation	0.22%	0.12%	1.86	0.421829837974035	0.70700929818795	Vad01G005960	1	up
GO:0048232	male gamete generation	0.22%	0.12%	1.86	0.421829837974035	0.70700929818795	Vad15G004170	1	up
GO:0048278	vesicle docking	0.22%	0.12%	1.86	0.421829837974035	0.70700929818795	Vad08G002440	1	down
GO:0055076	transition metal ion homeostasis	0.22%	0.12%	1.86	0.421829837974035	0.70700929818795	Vad15G009840	1	down
GO:2000028	regulation of photoperiodism, flowering	0.22%	0.12%	1.86	0.421829837974035	0.70700929818795	Vad07G014010	1	down
GO:0006310	DNA recombination	0.43%	0.31%	1.39	0.422726164217687	0.70700929818795	Vad03G002270;Vad15G004940	2	up&down
GO:0071702	organic substance transport	0.43%	0.31%	1.39	0.422726164217687	0.70700929818795	Vad09G004060;Vad14G002180	2	up&down
GO:0030244	cellulose biosynthetic process	0.65%	0.51%	1.27	0.423334264636834	0.70700929818795	Vad16G001530;Vitis_adenoclada_newGene_2732;Vitis_adenoclada_newGene_279	3	up&down
GO:0007049	cell cycle	0.43%	0.32%	1.36	0.435127110221129	0.721024930463916	Vad03G004940;Vad18G008990	2	up&down
GO:0000387	spliceosomal snRNP assembly	0.22%	0.12%	1.74	0.442579827475782	0.721024930463916	Vad08G014520	1	up
GO:0009690	cytokinin metabolic process	0.22%	0.12%	1.74	0.442579827475782	0.721024930463916	Vad04G001680	1	down
GO:0009926	auxin polar transport	0.22%	0.12%	1.74	0.442579827475782	0.721024930463916	Vad14G013580	1	down
GO:0009932	cell tip growth	0.22%	0.12%	1.74	0.442579827475782	0.721024930463916	Vad10G000310	1	up
GO:0019220	regulation of phosphate metabolic process	0.22%	0.12%	1.74	0.442579827475782	0.721024930463916	Vad13G001110	1	up
GO:0045492	xylan biosynthetic process	0.22%	0.12%	1.74	0.442579827475782	0.721024930463916	Vad14G009960	1	up
GO:0051174	regulation of phosphorus metabolic process	0.22%	0.12%	1.74	0.442579827475782	0.721024930463916	Vad13G001110	1	up
GO:0051248	negative regulation of protein metabolic process	0.22%	0.12%	1.74	0.442579827475782	0.721024930463916	Vad13G001110	1	up
GO:0009826	unidimensional cell growth	0.43%	0.33%	1.33	0.447382950580611	0.726869324741953	Vad02G007870;Vad10G000310	2	up
GO:0006605	protein targeting	0.22%	0.13%	1.64	0.462586673319955	0.737541699496798	Vad14G002180	1	down
GO:0009741	response to brassinosteroid	0.22%	0.13%	1.64	0.462586673319955	0.737541699496798	Vad12G001890	1	up
GO:0009788	negative regulation of abscisic acid-activated signaling pathway	0.22%	0.13%	1.64	0.462586673319955	0.737541699496798	Vad02G000360	1	up
GO:0010073	meristem maintenance	0.22%	0.13%	1.64	0.462586673319955	0.737541699496798	Vad08G003230	1	up
GO:0010305	leaf vascular tissue pattern formation	0.22%	0.13%	1.64	0.462586673319955	0.737541699496798	Vad12G001890	1	up
GO:0032875	regulation of DNA endoreduplication	0.22%	0.13%	1.64	0.462586673319955	0.737541699496798	Vad08G015220	1	down
GO:0055046	microgametogenesis	0.22%	0.13%	1.64	0.462586673319955	0.737541699496798	Vad15G004170	1	up
GO:0051186	cofactor metabolic process	0.43%	0.34%	1.27	0.471437725836722	0.749654614432414	Vad19G011160;Vitis_adenoclada_newGene_1190	2	up
GO:0009266	response to temperature stimulus	0.65%	0.56%	1.16	0.479856056205891	0.754219065938031	Vad09G005220;Vad16G003980;Vad19G011160	3	up&down
GO:0006012	galactose metabolic process	0.22%	0.14%	1.55	0.481876934910055	0.754219065938031	Vad07G005090	1	down
GO:0006268	DNA unwinding involved in DNA replication	0.22%	0.14%	1.55	0.481876934910055	0.754219065938031	Vad01G015000	1	up
GO:0006906	vesicle fusion	0.22%	0.14%	1.55	0.481876934910055	0.754219065938031	Vad08G002440	1	down
GO:0010026	trichome differentiation	0.22%	0.14%	1.55	0.481876934910055	0.754219065938031	Vad01G008550	1	down
GO:0072594	establishment of protein localization to organelle	0.22%	0.14%	1.55	0.481876934910055	0.754219065938031	Vad14G002180	1	down
GO:0043933	macromolecular complex subunit organization	0.43%	0.35%	1.24	0.483227286511293	0.754357836301812	Vad03G004940;Vad18G008990	2	up&down
GO:0030154	cell differentiation	1.3%	1.22%	1.07	0.495452583546542	0.761404835875257	Vad07G018790;Vad10G000310;Vad11G001070;Vad12G005430;Vad15G004170;Vad19G005000	6	up&down
GO:0009734	auxin-activated signaling pathway	0.65%	0.57%	1.13	0.498121033310657	0.761404835875257	Vad09G004380;Vad12G001890;Vad14G013580	3	up&down
GO:0006357	regulation of transcription from RNA polymerase II promoter	0.87%	0.79%	1.09	0.499764492076739	0.761404835875257	Vad04G000700;Vad06G001560;Vad12G003020;Vad14G008920	4	up&down
GO:0006270	DNA replication initiation	0.22%	0.15%	1.47	0.500476224426105	0.761404835875257	Vad07G009270	1	up
GO:0007276	gamete generation	0.22%	0.15%	1.47	0.500476224426105	0.761404835875257	Vad15G004170	1	up
GO:0017148	negative regulation of translation	0.22%	0.15%	1.47	0.500476224426105	0.761404835875257	Vad06G012560	1	down
GO:0019722	calcium-mediated signaling	0.22%	0.15%	1.47	0.500476224426105	0.761404835875257	Vad14G008120	1	up
GO:0031668	cellular response to extracellular stimulus	0.22%	0.15%	1.47	0.500476224426105	0.761404835875257	Vad19G011160	1	up
GO:0048193	Golgi vesicle transport	0.22%	0.15%	1.47	0.500476224426105	0.761404835875257	Vad09G004060	1	up
GO:2000022	regulation of jasmonic acid mediated signaling pathway	0.22%	0.15%	1.47	0.500476224426105	0.761404835875257	Vad12G011140	1	up
GO:0009416	response to light stimulus	0.87%	0.81%	1.07	0.515054143717609	0.77295300859512	Vad09G004500;Vad10G008580;Vad17G005900;Vad19G002850	4	up
GO:0000911	cytokinesis by cell plate formation	0.22%	0.16%	1.39	0.518409240535759	0.77295300859512	Vad15G004870	1	down
GO:0006298	mismatch repair	0.22%	0.16%	1.39	0.518409240535759	0.77295300859512	Vad05G005870	1	down
GO:0009082	branched-chain amino acid biosynthetic process	0.22%	0.16%	1.39	0.518409240535759	0.77295300859512	Vad18G006130	1	up
GO:0009967	positive regulation of signal transduction	0.22%	0.16%	1.39	0.518409240535759	0.77295300859512	Vad19G000660	1	up
GO:0010150	leaf senescence	0.22%	0.16%	1.39	0.518409240535759	0.77295300859512	Vad12G012590	1	up
GO:0031399	regulation of protein modification process	0.22%	0.16%	1.39	0.518409240535759	0.77295300859512	Vad13G001110	1	up
GO:0044092	negative regulation of molecular function	0.22%	0.16%	1.39	0.518409240535759	0.77295300859512	Vad13G001110	1	up
GO:0048229	gametophyte development	0.43%	0.38%	1.14	0.528714406715993	0.784405858729747	Vad06G009580;Vad15G004170	2	up
GO:0051649	establishment of localization in cell	0.43%	0.38%	1.14	0.528714406715993	0.784405858729747	Vad09G004060;Vad14G002180	2	up&down
GO:0050896	response to stimulus	3.46%	3.45%	1	0.531859492003157	0.785029636005813	Vad02G009790;Vad03G002270;Vad03G007650;Vad03G007670;Vad04G003550;Vad04G005220;Vad07G014010;Vad09G005220;Vad12G001890;Vad12G005690;Vad13G001110;Vad14G008120;Vad16G003980;Vad19G000660;Vad19G011160;Vitis_adenoclada_newGene_1190	16	up&down
GO:0006284	base-excision repair	0.22%	0.16%	1.33	0.535699800908192	0.785029636005813	Vad03G002270	1	up
GO:0009832	plant-type cell wall biogenesis	0.22%	0.16%	1.33	0.535699800908192	0.785029636005813	Vad17G001080	1	up
GO:0030003	cellular cation homeostasis	0.22%	0.16%	1.33	0.535699800908192	0.785029636005813	Vad15G009840	1	down
GO:0034765	regulation of ion transmembrane transport	0.22%	0.16%	1.33	0.535699800908192	0.785029636005813	Vad10G008850	1	up
GO:0006950	response to stress	1.95%	1.95%	1	0.547717592726492	0.79198953979444	Vad03G002270;Vad04G003550;Vad04G005220;Vad07G014010;Vad09G005220;Vad12G001890;Vad16G003980;Vad19G000660;Vad19G011160	9	up&down
GO:0046907	intracellular transport	0.43%	0.4%	1.09	0.550418083970001	0.79198953979444	Vad09G004060;Vad14G002180	2	up&down
GO:0003002	regionalization	0.22%	0.17%	1.27	0.552370873573182	0.79198953979444	Vad12G001890	1	up
GO:0006541	glutamine metabolic process	0.22%	0.17%	1.27	0.552370873573182	0.79198953979444	Vad06G005720	1	down
GO:0022412	cellular process involved in reproduction in multicellular organism	0.22%	0.17%	1.27	0.552370873573182	0.79198953979444	Vad15G004170	1	up
GO:0048868	pollen tube development	0.22%	0.17%	1.27	0.552370873573182	0.79198953979444	Vad10G000310	1	up
GO:0051225	spindle assembly	0.22%	0.17%	1.27	0.552370873573182	0.79198953979444	Vad11G007600	1	down
GO:0055082	cellular chemical homeostasis	0.22%	0.17%	1.27	0.552370873573182	0.79198953979444	Vad15G009840	1	down
GO:0071496	cellular response to external stimulus	0.22%	0.17%	1.27	0.552370873573182	0.79198953979444	Vad19G011160	1	up
GO:0006338	chromatin remodeling	0.22%	0.18%	1.21	0.56844460716631	0.803475269056773	Vad03G002170	1	up
GO:0006487	protein N-linked glycosylation	0.22%	0.18%	1.21	0.56844460716631	0.803475269056773	Vad14G005530	1	up
GO:0006623	protein targeting to vacuole	0.22%	0.18%	1.21	0.56844460716631	0.803475269056773	Vad14G002180	1	down
GO:0008033	tRNA processing	0.22%	0.18%	1.21	0.56844460716631	0.803475269056773	Vad07G001680	1	down
GO:0023056	positive regulation of signaling	0.22%	0.18%	1.21	0.56844460716631	0.803475269056773	Vad19G000660	1	up
GO:0051336	regulation of hydrolase activity	0.22%	0.18%	1.21	0.56844460716631	0.803475269056773	Vad13G001110	1	up
GO:0000278	mitotic cell cycle	0.43%	0.41%	1.05	0.571409521033065	0.805761191526268	Vad03G004940;Vad18G008990	2	up&down
GO:0006302	double-strand break repair	0.22%	0.19%	1.16	0.583942360099786	0.808284485921033	Vad03G002270	1	up
GO:0006644	phospholipid metabolic process	0.22%	0.19%	1.16	0.583942360099786	0.808284485921033	Vad01G003950	1	down
GO:0009968	negative regulation of signal transduction	0.22%	0.19%	1.16	0.583942360099786	0.808284485921033	Vad03G001840	1	down
GO:0009991	response to extracellular stimulus	0.22%	0.19%	1.16	0.583942360099786	0.808284485921033	Vad19G011160	1	up
GO:0040008	regulation of growth	0.22%	0.19%	1.16	0.583942360099786	0.808284485921033	Vad11G008280	1	up
GO:0055065	metal ion homeostasis	0.22%	0.19%	1.16	0.583942360099786	0.808284485921033	Vad15G009840	1	down
GO:0033554	cellular response to stress	0.65%	0.65%	1	0.58415734562322	0.808284485921033	Vad03G002270;Vad07G014010;Vad19G011160	3	up&down
GO:0006260	DNA replication	0.43%	0.43%	1.01	0.591681226184879	0.808284485921033	Vad03G002270;Vad16G008240	2	up&down
GO:0009409	response to cold	0.43%	0.43%	1.01	0.591681226184879	0.808284485921033	Vad09G005220;Vad19G011160	2	up&down
GO:0034613	cellular protein localization	0.43%	0.43%	1.01	0.591681226184879	0.808284485921033	Vad09G004060;Vad14G002180	2	up&down
GO:0009056	catabolic process	1.08%	1.13%	0.96	0.598321289355098	0.808284485921033	Vad03G005860;Vad08G011020;Vad15G005320;Vad19G011160;Vitis_adenoclada_newGene_1190	5	up
GO:0006873	cellular ion homeostasis	0.22%	0.19%	1.12	0.598884728696948	0.808284485921033	Vad15G009840	1	down
GO:0010243	response to organonitrogen compound	0.22%	0.19%	1.12	0.598884728696948	0.808284485921033	Vad04G005220	1	up
GO:0010647	positive regulation of cell communication	0.22%	0.19%	1.12	0.598884728696948	0.808284485921033	Vad19G000660	1	up
GO:0044282	small molecule catabolic process	0.22%	0.19%	1.12	0.598884728696948	0.808284485921033	Vad08G011020	1	up
GO:0048507	meristem development	0.22%	0.19%	1.12	0.598884728696948	0.808284485921033	Vad08G003230	1	up
GO:0048609	multicellular organismal reproductive process	0.22%	0.19%	1.12	0.598884728696948	0.808284485921033	Vad15G004170	1	up
GO:0060560	developmental growth involved in morphogenesis	0.22%	0.19%	1.12	0.598884728696948	0.808284485921033	Vad10G000310	1	up
GO:0072521	purine-containing compound metabolic process	0.22%	0.19%	1.12	0.598884728696948	0.808284485921033	Vad08G011020	1	up
GO:0016042	lipid catabolic process	0.43%	0.44%	0.98	0.611230282617542	0.813046129578371	Vad07G016670;Vad09G000750	2	up&down
GO:0000723	telomere maintenance	0.22%	0.2%	1.07	0.613291574327206	0.813046129578371	Vad15G004940	1	down
GO:0009834	plant-type secondary cell wall biogenesis	0.22%	0.2%	1.07	0.613291574327206	0.813046129578371	Vad14G009960	1	up
GO:0010648	negative regulation of cell communication	0.22%	0.2%	1.07	0.613291574327206	0.813046129578371	Vad03G001840	1	down
GO:0023057	negative regulation of signaling	0.22%	0.2%	1.07	0.613291574327206	0.813046129578371	Vad03G001840	1	down
GO:0046677	response to antibiotic	0.22%	0.2%	1.07	0.613291574327206	0.813046129578371	Vad04G005220	1	up
GO:0055080	cation homeostasis	0.22%	0.2%	1.07	0.613291574327206	0.813046129578371	Vad15G009840	1	down
GO:0098771	inorganic ion homeostasis	0.22%	0.2%	1.07	0.613291574327206	0.813046129578371	Vad15G009840	1	down
GO:0055072	iron ion homeostasis	0.43%	0.45%	0.96	0.620734006926752	0.819279460751469	Vad03G002960;Vad18G013530	2	up&down
GO:0070727	cellular macromolecule localization	0.43%	0.45%	0.96	0.620734006926752	0.819279460751469	Vad09G004060;Vad14G002180	2	up&down
GO:0007015	actin filament organization	0.22%	0.21%	1.03	0.627182049576843	0.824151310953492	Vad05G006230	1	up
GO:0050801	ion homeostasis	0.22%	0.21%	1.03	0.627182049576843	0.824151310953492	Vad15G009840	1	down
GO:0006259	DNA metabolic process	0.22%	0.22%	1	0.640574623489875	0.838066074265228	Vad03G002270	1	up
GO:0044703	multi-organism reproductive process	0.22%	0.22%	1	0.640574623489875	0.838066074265228	Vad15G004170	1	up
GO:0006826	iron ion transport	0.43%	0.47%	0.91	0.648168091251712	0.842061425040786	Vad03G002960;Vad18G013530	2	up&down
GO:0010038	response to metal ion	0.43%	0.47%	0.91	0.648168091251712	0.842061425040786	Vad16G003980;Vad19G011160	2	up&down
GO:0065009	regulation of molecular function	0.43%	0.47%	0.91	0.648168091251712	0.842061425040786	Vad13G001110;Vad14G008120	2	up
GO:0006875	cellular metal ion homeostasis	0.22%	0.23%	0.96	0.653487105911934	0.842061425040786	Vad15G009840	1	down
GO:0007389	pattern specification process	0.22%	0.23%	0.96	0.653487105911934	0.842061425040786	Vad12G001890	1	up
GO:0008652	cellular amino acid biosynthetic process	0.22%	0.23%	0.96	0.653487105911934	0.842061425040786	Vad05G005810	1	down
GO:2000241	regulation of reproductive process	0.22%	0.23%	0.96	0.653487105911934	0.842061425040786	Vad07G014010	1	down
GO:0000160	phosphorelay signal transduction system	0.65%	0.73%	0.89	0.660220155999855	0.848907863289004	Vad04G000160;Vad07G007720;Vad17G007110	3	up&down
GO:0009553	embryo sac development	0.22%	0.23%	0.93	0.66593667096899	0.850769296244684	Vad09G001770	1	up
GO:0016049	cell growth	0.22%	0.23%	0.93	0.66593667096899	0.850769296244684	Vad10G000310	1	up
GO:0048584	positive regulation of response to stimulus	0.22%	0.23%	0.93	0.66593667096899	0.850769296244684	Vad19G000660	1	up
GO:0035556	intracellular signal transduction	0.65%	0.74%	0.87	0.674165686664635	0.85514068771082	Vad08G002040;Vad08G005170;Vad14G008120	3	up&down
GO:0000904	cell morphogenesis involved in differentiation	0.22%	0.24%	0.9	0.677939879711588	0.85514068771082	Vad10G000310	1	up
GO:0006163	purine nucleotide metabolic process	0.22%	0.24%	0.9	0.677939879711588	0.85514068771082	Vad01G012920	1	up
GO:0032268	regulation of cellular protein metabolic process	0.22%	0.24%	0.9	0.677939879711588	0.85514068771082	Vad13G001110	1	up
GO:0046323	glucose import	0.22%	0.24%	0.9	0.677939879711588	0.85514068771082	Vad14G003570	1	up
GO:0048878	chemical homeostasis	0.22%	0.24%	0.9	0.677939879711588	0.85514068771082	Vad15G009840	1	down
GO:0006890	retrograde vesicle-mediated transport, Golgi to ER	0.22%	0.25%	0.87	0.689512701954199	0.866084066143266	Vad09G004060	1	up
GO:0019953	sexual reproduction	0.22%	0.25%	0.87	0.689512701954199	0.866084066143266	Vad15G004170	1	up
GO:0006811	ion transport	0.22%	0.26%	0.85	0.700670537338234	0.872537655767127	Vad15G009840	1	down
GO:0010228	vegetative to reproductive phase transition of meristem	0.22%	0.26%	0.85	0.700670537338234	0.872537655767127	Vad18G000380	1	up
GO:0055086	nucleobase-containing small molecule metabolic process	0.22%	0.26%	0.85	0.700670537338234	0.872537655767127	Vad08G011020	1	up
GO:0006355	regulation of transcription, DNA-templated	4.98%	5.45%	0.91	0.704058811074926	0.872537655767127	Vad01G003300;Vad01G009970;Vad02G002870;Vad02G007830;Vad02G007870;Vad04G005220;Vad06G002400;Vad06G012250;Vad07G015050;Vad08G001050;Vad08G002480;Vad08G014670;Vad09G004380;Vad10G003090;Vad12G002610;Vad12G012870;Vad13G001910;Vad15G003530;Vad15G004170;Vad16G009500;Vad16G009590;Vad19G006480;Vitis_adenoclada_newGene_1380	23	up&down
GO:0015979	photosynthesis	0.43%	0.53%	0.82	0.7060357904259	0.872537655767127	Vad19G002230;Vad19G002240	2	up
GO:0000027	ribosomal large subunit assembly	0.22%	0.26%	0.82	0.711428235646265	0.872537655767127	Vad13G005600	1	up
GO:0000079	regulation of cyclin-dependent protein serine/threonine kinase activity	0.22%	0.26%	0.82	0.711428235646265	0.872537655767127	Vad15G003050	1	up
GO:0006974	cellular response to DNA damage stimulus	0.22%	0.26%	0.82	0.711428235646265	0.872537655767127	Vad03G002270	1	up
GO:0009664	plant-type cell wall organization	0.22%	0.26%	0.82	0.711428235646265	0.872537655767127	Vad17G008550	1	down
GO:0051259	protein oligomerization	0.22%	0.26%	0.82	0.711428235646265	0.872537655767127	Vad09G000420	1	down
GO:0051321	meiotic cell cycle	0.22%	0.26%	0.82	0.711428235646265	0.872537655767127	Vad07G005660	1	up
GO:0009651	response to salt stress	0.65%	0.79%	0.82	0.713457378040111	0.872537655767127	Vad04G003550;Vad09G000420;Vad19G000660	3	up&down
GO:0033036	macromolecule localization	0.43%	0.54%	0.81	0.713622126737005	0.872537655767127	Vad09G004060;Vad14G002180	2	up&down
GO:0010035	response to inorganic substance	0.65%	0.8%	0.81	0.719638026105035	0.873604232072862	Vad09G005220;Vad16G003980;Vad19G011160	3	up&down
GO:0006631	fatty acid metabolic process	0.22%	0.27%	0.8	0.721800116394003	0.873604232072862	Vad10G010310	1	up
GO:0006812	cation transport	0.22%	0.27%	0.8	0.721800116394003	0.873604232072862	Vad15G009840	1	down
GO:0006891	intra-Golgi vesicle-mediated transport	0.22%	0.27%	0.8	0.721800116394003	0.873604232072862	Vad09G004060	1	up
GO:0009860	pollen tube growth	0.22%	0.27%	0.8	0.721800116394003	0.873604232072862	Vad10G000310	1	up
GO:0006629	lipid metabolic process	0.87%	1.06%	0.82	0.723519248338695	0.873915859769013	Vad08G004120;Vad12G001650;Vad16G008990;Vad18G007910	4	up
GO:0006261	DNA-dependent DNA replication	0.22%	0.28%	0.77	0.731799987725674	0.876832386938473	Vad13G001500	1	up
GO:0009735	response to cytokinin	0.22%	0.28%	0.77	0.731799987725674	0.876832386938473	Vad19G011160	1	up
GO:0033365	protein localization to organelle	0.22%	0.28%	0.77	0.731799987725674	0.876832386938473	Vad14G002180	1	down
GO:0048580	regulation of post-embryonic development	0.22%	0.28%	0.77	0.731799987725674	0.876832386938473	Vad07G014010	1	down
GO:0044248	cellular catabolic process	0.65%	0.82%	0.79	0.737558994089747	0.877158115493984	Vad08G011020;Vad19G011160;Vitis_adenoclada_newGene_1190	3	up
GO:0006464	cellular protein modification process	0.87%	1.08%	0.8	0.739165075304129	0.877158115493984	Vad03G002270;Vad03G004940;Vad07G000520;Vad18G008990	4	up&down
GO:0019725	cellular homeostasis	0.22%	0.29%	0.75	0.741441164637497	0.877158115493984	Vad15G009840	1	down
GO:0042493	response to drug	0.22%	0.29%	0.75	0.741441164637497	0.877158115493984	Vad04G005220	1	up
GO:0042542	response to hydrogen peroxide	0.22%	0.29%	0.75	0.741441164637497	0.877158115493984	Vad09G000420	1	down
GO:0006633	fatty acid biosynthetic process	0.43%	0.57%	0.76	0.74234138401049	0.877158115493984	Vad14G006700;Vad19G010790	2	up
GO:0006793	phosphorus metabolic process	0.43%	0.57%	0.76	0.74234138401049	0.877158115493984	Vad03G004940;Vad18G008990	2	up&down
GO:0048366	leaf development	0.22%	0.29%	0.73	0.750736486553105	0.881849497181602	Vad18G009220	1	up
GO:0048589	developmental growth	0.22%	0.29%	0.73	0.750736486553105	0.881849497181602	Vad10G000310	1	up
GO:1901698	response to nitrogen compound	0.22%	0.29%	0.73	0.750736486553105	0.881849497181602	Vad04G005220	1	up
GO:0051704	multi-organism process	0.87%	1.1%	0.79	0.754133068222905	0.884102337978555	Vad04G005220;Vad10G000310;Vad15G004170;Vad18G008990	4	up
GO:0051707	response to other organism	0.43%	0.58%	0.74	0.755755245366372	0.884270222202285	Vad01G005320;Vad04G005220	2	up
GO:0009620	response to fungus	0.22%	0.31%	0.7	0.768338646326643	0.890541685963793	Vad04G005220	1	up
GO:0051246	regulation of protein metabolic process	0.22%	0.31%	0.7	0.768338646326643	0.890541685963793	Vad13G001110	1	up
GO:0080134	regulation of response to stress	0.22%	0.31%	0.7	0.768338646326643	0.890541685963793	Vad04G005220	1	up
GO:0007018	microtubule-based movement	0.43%	0.6%	0.72	0.768562560668048	0.890541685963793	Vad03G000220;Vad17G003230	2	up
GO:0051301	cell division	0.43%	0.6%	0.72	0.768562560668048	0.890541685963793	Vad03G004940;Vad18G008990	2	up&down
GO:0051641	cellular localization	0.43%	0.61%	0.72	0.774744591276096	0.894732694303279	Vad09G004060;Vad14G002180	2	up&down
GO:0006810	transport	0.65%	0.88%	0.74	0.775843221621756	0.894732694303279	Vad09G004060;Vad14G002180;Vad15G009840	3	up&down
GO:0006887	exocytosis	0.22%	0.32%	0.68	0.776668934729281	0.894732694303279	Vad08G002440	1	down
GO:0006796	phosphate-containing compound metabolic process	0.43%	0.61%	0.71	0.780782031673444	0.897741283381611	Vad03G004940;Vad18G008990	2	up&down
GO:0003333	amino acid transmembrane transport	0.22%	0.33%	0.66	0.784700300196322	0.898789615873181	Vad05G009350	1	down
GO:0032989	cellular component morphogenesis	0.22%	0.33%	0.66	0.784700300196322	0.898789615873181	Vad10G000310	1	up
GO:0006099	tricarboxylic acid cycle	0.22%	0.33%	0.65	0.792443446802993	0.900756209293776	Vad12G005260	1	up
GO:0031146	SCF-dependent proteasomal ubiquitin-dependent protein catabolic process	0.22%	0.33%	0.65	0.792443446802993	0.900756209293776	Vad18G021000	1	up
GO:0040007	growth	0.22%	0.33%	0.65	0.792443446802993	0.900756209293776	Vad10G000310	1	up
GO:1901135	carbohydrate derivative metabolic process	0.22%	0.33%	0.65	0.792443446802993	0.900756209293776	Vad08G011020	1	up
GO:0009617	response to bacterium	0.22%	0.34%	0.63	0.79990869612779	0.907516507341625	Vad04G005220	1	up
GO:0000902	cell morphogenesis	0.22%	0.35%	0.62	0.807106000891801	0.912220094530978	Vad10G000310	1	up
GO:0048585	negative regulation of response to stimulus	0.22%	0.35%	0.62	0.807106000891801	0.912220094530978	Vad03G001840	1	down
GO:0009408	response to heat	0.43%	0.65%	0.66	0.808884642814505	0.912505416323017	Vad09G000420;Vad16G003980	2	down
GO:0009611	response to wounding	0.22%	0.36%	0.61	0.814044958112699	0.914874428587283	Vad12G011140	1	up
GO:0018105	peptidyl-serine phosphorylation	0.22%	0.36%	0.61	0.814044958112699	0.914874428587283	Vad08G002040	1	up
GO:0019538	protein metabolic process	1.08%	1.48%	0.73	0.819654021984218	0.917624584751039	Vad03G002270;Vad03G004940;Vad03G007650;Vad03G007670;Vad18G008990	5	up&down
GO:0050790	regulation of catalytic activity	0.22%	0.36%	0.59	0.820734821790625	0.917624584751039	Vad13G001110	1	up
GO:1901564	organonitrogen compound metabolic process	1.73%	2.26%	0.77	0.824129768027031	0.917624584751039	Vad03G002270;Vad03G004940;Vad03G007650;Vad03G007670;Vad08G011020;Vad18G008990;Vad19G011160;Vitis_adenoclada_newGene_1190	8	up&down
GO:0006486	protein glycosylation	0.43%	0.68%	0.64	0.824165813223138	0.917624584751039	Vad06G011810;Vad18G003470	2	up&down
GO:0019752	carboxylic acid metabolic process	0.43%	0.68%	0.64	0.824165813223138	0.917624584751039	Vad02G005630;Vad15G004670	2	up
GO:0048468	cell development	0.22%	0.37%	0.58	0.827184515142602	0.91927373234396	Vad10G000310	1	up
GO:0042592	homeostatic process	0.22%	0.38%	0.57	0.83340264240149	0.922529778850716	Vad15G009840	1	down
GO:0006508	proteolysis	0.87%	1.25%	0.69	0.833941153746669	0.922529778850716	Vad03G007650;Vad03G007670;Vad08G010120;Vad15G007130	4	up&down
GO:0051234	establishment of localization	0.65%	0.98%	0.66	0.83474327436677	0.922529778850716	Vad09G004060;Vad14G002180;Vad15G009840	3	up&down
GO:0000226	microtubule cytoskeleton organization	0.22%	0.39%	0.56	0.839397500194971	0.922557624053297	Vad15G004870	1	down
GO:0051172	negative regulation of nitrogen compound metabolic process	0.22%	0.39%	0.56	0.839397500194971	0.922557624053297	Vad13G001110	1	up
GO:2000026	regulation of multicellular organismal development	0.22%	0.39%	0.56	0.839397500194971	0.922557624053297	Vad07G014010	1	down
GO:0022414	reproductive process	0.65%	1.01%	0.64	0.849968296525368	0.931295557353015	Vad10G000310;Vad15G004170;Vad18G008990	3	up
GO:0010154	fruit development	0.22%	0.4%	0.54	0.850749121323397	0.931295557353015	Vad15G004590	1	up
GO:0036211	protein modification process	0.65%	1.02%	0.64	0.853578791537978	0.931295557353015	Vad03G002270;Vad03G004940;Vad18G008990	3	up&down
GO:0000724	double-strand break repair via homologous recombination	0.22%	0.41%	0.53	0.856121036713596	0.931295557353015	Vad03G002270	1	up
GO:0048316	seed development	0.22%	0.41%	0.53	0.856121036713596	0.931295557353015	Vad02G002330	1	up
GO:0016567	protein ubiquitination	0.87%	1.3%	0.66	0.857334824989366	0.931295557353015	Vad01G004360;Vad03G002270;Vad08G011540;Vad15G002780	4	up&down
GO:0065007	biological regulation	2.81%	3.62%	0.78	0.858827588479367	0.931295557353015	Vad03G001840;Vad03G007650;Vad03G007670;Vad04G005220;Vad07G014010;Vad09G005220;Vad12G001890;Vad13G001110;Vad14G008120;Vad15G004170;Vad15G009840;Vad19G000660;Vad19G011160	13	up&down
GO:0000302	response to reactive oxygen species	0.22%	0.42%	0.52	0.861300006798389	0.931295557353015	Vad09G000420	1	down
GO:0051276	chromosome organization	0.22%	0.43%	0.51	0.866292947180121	0.931295557353015	Vad03G002270	1	up
GO:0000003	reproduction	0.65%	1.05%	0.62	0.867273135373195	0.931295557353015	Vad10G000310;Vad15G004170;Vad18G008990	3	up
GO:0031324	negative regulation of cellular metabolic process	0.22%	0.43%	0.5	0.87110652610966	0.931295557353015	Vad13G001110	1	up
GO:0048869	cellular developmental process	0.43%	0.76%	0.57	0.871223337936296	0.931295557353015	Vad10G000310;Vad15G004170	2	up
GO:1901575	organic substance catabolic process	0.43%	0.77%	0.56	0.874871510854086	0.931295557353015	Vad08G011020;Vad19G011160	2	up
GO:0009888	tissue development	0.22%	0.44%	0.49	0.875747173314877	0.931295557353015	Vad08G003230	1	up
GO:0046274	lignin catabolic process	0.22%	0.44%	0.49	0.875747173314877	0.931295557353015	Vad18G013530	1	up
GO:0006457	protein folding	0.65%	1.09%	0.6	0.882797021675542	0.931295557353015	Vad02G000260;Vad09G000420;Vad16G007300	3	down
GO:0009793	embryo development ending in seed dormancy	0.43%	0.79%	0.55	0.8852525218621	0.931295557353015	Vad13G009490;Vad14G007200	2	up&down
GO:0050794	regulation of cellular process	2.16%	2.98%	0.73	0.887086596122411	0.931295557353015	Vad03G001840;Vad03G007650;Vad03G007670;Vad04G005220;Vad07G014010;Vad12G001890;Vad13G001110;Vad14G008120;Vad15G004170;Vad19G000660	10	up&down
GO:0050789	regulation of biological process	2.38%	3.24%	0.74	0.887376526681091	0.931295557353015	Vad03G001840;Vad03G007650;Vad03G007670;Vad04G005220;Vad07G014010;Vad12G001890;Vad13G001110;Vad14G008120;Vad15G004170;Vad19G000660;Vad19G011160	11	up&down
GO:0010605	negative regulation of macromolecule metabolic process	0.22%	0.47%	0.46	0.892701159524975	0.931295557353015	Vad13G001110	1	up
GO:0051239	regulation of multicellular organismal process	0.22%	0.48%	0.45	0.896565825019592	0.931295557353015	Vad07G014010	1	down
GO:0009555	pollen development	0.22%	0.5%	0.44	0.903883419649133	0.931295557353015	Vad15G004170	1	up
GO:0034645	cellular macromolecule biosynthetic process	0.22%	0.5%	0.44	0.903883419649133	0.931295557353015	Vad03G002270	1	up
GO:0009059	macromolecule biosynthetic process	0.22%	0.5%	0.43	0.907346134880114	0.931295557353015	Vad03G002270	1	up
GO:0065008	regulation of biological quality	0.43%	0.86%	0.5	0.91180045444226	0.931295557353015	Vad09G005220;Vad15G009840	2	down
GO:0051179	localization	0.65%	1.18%	0.55	0.913645610614718	0.931295557353015	Vad09G004060;Vad14G002180;Vad15G009840	3	up&down
GO:0009058	biosynthetic process	1.52%	2.33%	0.65	0.917134406092448	0.931295557353015	Vad03G002270;Vad04G013070;Vad05G007050;Vad11G003390;Vad16G006210;Vad16G006380;Vad18G003820	7	up&down
GO:0007275	multicellular organism development	1.08%	1.78%	0.61	0.91752266940344	0.931295557353015	Vad02G005350;Vad12G001890;Vad15G004170;Vad18G001130;Vad18G008010	5	up
GO:0006996	organelle organization	0.65%	1.19%	0.54	0.918004714437171	0.931295557353015	Vad03G002270;Vad03G004940;Vad18G008990	3	up&down
GO:0048364	root development	0.22%	0.54%	0.4	0.922879346647587	0.931295557353015	Vad06G009580	1	up
GO:0032501	multicellular organismal process	1.08%	1.81%	0.6	0.924434488497828	0.931295557353015	Vad08G003230;Vad10G000310;Vad12G001890;Vad15G004170;Vad18G008990	5	up
GO:0009892	negative regulation of metabolic process	0.22%	0.55%	0.39	0.925659011326072	0.931295557353015	Vad13G001110	1	up
GO:0048523	negative regulation of cellular process	0.43%	0.91%	0.48	0.926178805809092	0.931295557353015	Vad03G001840;Vad13G001110	2	up&down
GO:0006397	mRNA processing	0.22%	0.56%	0.39	0.928338697427917	0.931295557353015	Vad04G002750	1	down
GO:0050793	regulation of developmental process	0.22%	0.56%	0.39	0.928338697427917	0.931295557353015	Vad07G014010	1	down
GO:1901565	organonitrogen compound catabolic process	0.22%	0.57%	0.38	0.930921993447604	0.931295557353015	Vad08G011020	1	up
GO:0003006	developmental process involved in reproduction	0.43%	0.93%	0.46	0.932510811959277	0.931295557353015	Vad10G000310;Vad15G004170	2	up
GO:0006888	ER to Golgi vesicle-mediated transport	0.22%	0.58%	0.37	0.935813131159641	0.931295557353015	Vad09G004060	1	up
GO:0009605	response to external stimulus	0.43%	0.95%	0.46	0.936443168707439	0.931295557353015	Vad04G005220;Vad19G011160	2	up
GO:0043207	response to external biotic stimulus	0.22%	0.59%	0.37	0.938127525400197	0.931295557353015	Vad04G005220	1	up
GO:0045944	positive regulation of transcription from RNA polymerase II promoter	0.43%	0.95%	0.45	0.938327032092926	0.931295557353015	Vad01G013850;Vad07G013910	2	up&down
GO:0070647	protein modification by small protein conjugation or removal	0.22%	0.61%	0.36	0.942509475202408	0.931295557353015	Vad03G002270	1	up
GO:0016192	vesicle-mediated transport	0.43%	0.98%	0.44	0.943666054502838	0.931295557353015	Vad09G004060;Vad15G004900	2	up&down
GO:0015074	DNA integration	0.65%	1.34%	0.48	0.950439860162193	0.931295557353015	Vitis_adenoclada_newGene_2769;Vitis_adenoclada_newGene_2930;Vitis_adenoclada_newGene_2988	3	up&down
GO:0055114	oxidation-reduction process	1.3%	2.25%	0.58	0.951289426646327	0.931295557353015	Vad01G011120;Vad02G010290;Vad10G011340;Vad12G010360;Vad18G001130;Vad18G008010	6	up&down
GO:0016043	cellular component organization	0.87%	1.68%	0.52	0.953783376375577	0.931295557353015	Vad03G002270;Vad03G004940;Vad10G000310;Vad18G008990	4	up&down
GO:0032446	protein modification by small protein conjugation	0.22%	0.65%	0.33	0.95388287904947	0.931295557353015	Vad03G002270	1	up
GO:0044267	cellular protein metabolic process	0.65%	1.38%	0.47	0.956726889468081	0.931295557353015	Vad03G002270;Vad03G004940;Vad18G008990	3	up&down
GO:0006520	cellular amino acid metabolic process	0.22%	0.69%	0.31	0.961624957448959	0.931295557353015	Vad11G003390	1	down
GO:1903506	regulation of nucleic acid-templated transcription	0.43%	1.08%	0.4	0.962122723251436	0.931295557353015	Vad04G005220;Vad15G004170	2	up
GO:2001141	regulation of RNA biosynthetic process	0.43%	1.08%	0.4	0.962122723251436	0.931295557353015	Vad04G005220;Vad15G004170	2	up
GO:2000112	regulation of cellular macromolecule biosynthetic process	0.43%	1.09%	0.4	0.963272371100362	0.931295557353015	Vad04G005220;Vad15G004170	2	up
GO:0032502	developmental process	1.3%	2.36%	0.55	0.96419794439013	0.931295557353015	Vad08G003230;Vad08G013650;Vad10G000310;Vad12G001890;Vad15G004170;Vad16G009500	6	up
GO:0071840	cellular component organization or biogenesis	0.87%	1.78%	0.49	0.966672838251697	0.931295557353015	Vad03G002270;Vad03G004940;Vad10G000310;Vad18G008990	4	up&down
GO:0009653	anatomical structure morphogenesis	0.22%	0.74%	0.29	0.970334145936305	0.931295557353015	Vad10G000310	1	up
GO:0051171	regulation of nitrogen compound metabolic process	0.65%	1.49%	0.44	0.970587097252525	0.931295557353015	Vad04G005220;Vad13G001110;Vad15G004170	3	up
GO:0048519	negative regulation of biological process	0.43%	1.15%	0.38	0.971337487834355	0.931295557353015	Vad03G001840;Vad13G001110	2	up&down
GO:0019219	regulation of nucleobase-containing compound metabolic process	0.43%	1.16%	0.37	0.973069987846985	0.931295557353015	Vad04G005220;Vad15G004170	2	up
GO:0030163	protein catabolic process	0.22%	0.78%	0.28	0.974393647172175	0.931295557353015	Vad15G007130	1	down
GO:0010556	regulation of macromolecule biosynthetic process	0.43%	1.19%	0.36	0.975480774073341	0.931295557353015	Vad04G005220;Vad15G004170	2	up
GO:0009733	response to auxin	0.43%	1.19%	0.36	0.976237038015923	0.931295557353015	Vad12G001890;Vad16G009560	2	up
GO:0080090	regulation of primary metabolic process	0.65%	1.56%	0.42	0.977155313591784	0.931295557353015	Vad04G005220;Vad13G001110;Vad15G004170	3	up
GO:0060255	regulation of macromolecule metabolic process	0.65%	1.58%	0.41	0.978412556486447	0.931295557353015	Vad04G005220;Vad13G001110;Vad15G004170	3	up
GO:0031323	regulation of cellular metabolic process	0.65%	1.6%	0.41	0.980175722222517	0.931295557353015	Vad04G005220;Vad13G001110;Vad15G004170	3	up
GO:0031326	regulation of cellular biosynthetic process	0.43%	1.24%	0.35	0.980322811035914	0.931295557353015	Vad04G005220;Vad15G004170	2	up
GO:0048522	positive regulation of cellular process	0.22%	0.85%	0.26	0.981614404474902	0.931295557353015	Vad19G000660	1	up
GO:0009889	regulation of biosynthetic process	0.43%	1.29%	0.34	0.983724593533704	0.931295557353015	Vad04G005220;Vad15G004170	2	up
GO:0051252	regulation of RNA metabolic process	0.43%	1.33%	0.33	0.986117046844621	0.931295557353015	Vad04G005220;Vad15G004170	2	up
GO:0048856	anatomical structure development	0.87%	2.06%	0.42	0.987031521167967	0.931295557353015	Vad08G003230;Vad10G000310;Vad12G001890;Vad15G004170	4	up
GO:0006886	intracellular protein transport	0.65%	1.75%	0.37	0.988532144542592	0.931295557353015	Vad08G002440;Vad09G004060;Vad14G002180	3	up&down
GO:0048518	positive regulation of biological process	0.22%	0.96%	0.22	0.989420507888883	0.931295557353015	Vad19G000660	1	up
GO:0044260	cellular macromolecule metabolic process	0.65%	1.78%	0.37	0.989796643758766	0.931295557353015	Vad03G002270;Vad03G004940;Vad18G008990	3	up&down
GO:0019222	regulation of metabolic process	0.65%	1.8%	0.36	0.99065585092069	0.931295557353015	Vad04G005220;Vad13G001110;Vad15G004170	3	up
GO:0044281	small molecule metabolic process	0.22%	1.01%	0.21	0.991520324960806	0.931295557353015	Vad08G011020	1	up
GO:0006281	DNA repair	0.22%	1.03%	0.21	0.992408647784226	0.931295557353015	Vad03G002270	1	up
GO:0010468	regulation of gene expression	0.43%	1.58%	0.27	0.995218353188623	0.931295557353015	Vad04G005220;Vad15G004170	2	up
GO:0006511	ubiquitin-dependent protein catabolic process	0.43%	1.59%	0.27	0.995372190965923	0.931295557353015	Vad06G009730;Vad18G021000	2	up&down
GO:0006807	nitrogen compound metabolic process	2.38%	4.69%	0.51	0.996757861044419	0.931295557353015	Vad02G009100;Vad02G009130;Vad03G002270;Vad03G002320;Vad03G004940;Vad03G007650;Vad03G007670;Vad08G011020;Vad18G008990;Vad19G011160;Vitis_adenoclada_newGene_1190	11	up&down
GO:0008150	biological_process	5.84%	9.16%	0.64	0.996943463669109	0.931295557353015	Vad02G009790;Vad03G001840;Vad03G002270;Vad03G002320;Vad03G004940;Vad03G007650;Vad03G007670;Vad04G003550;Vad04G005220;Vad07G014010;Vad08G003230;Vad08G011020;Vad09G004060;Vad09G005220;Vad10G000310;Vad12G001890;Vad12G005690;Vad13G001110;Vad14G002180;Vad14G008120;Vad15G004170;Vad15G009840;Vad16G003980;Vad18G008990;Vad19G000660;Vad19G011160;Vitis_adenoclada_newGene_1190	27	up&down
GO:0044249	cellular biosynthetic process	0.22%	1.26%	0.17	0.997398978394827	0.931295557353015	Vad03G002270	1	up
GO:1901576	organic substance biosynthetic process	0.22%	1.3%	0.17	0.997916631910804	0.931295557353015	Vad03G002270	1	up
GO:0034641	cellular nitrogen compound metabolic process	1.08%	2.98%	0.36	0.998320143664467	0.931295557353015	Vad03G002270;Vad03G002320;Vad08G011020;Vad19G011160;Vitis_adenoclada_newGene_1190	5	up
GO:0043412	macromolecule modification	0.87%	2.77%	0.31	0.999044472543213	0.931295557353015	Vad03G002270;Vad03G002320;Vad03G004940;Vad18G008990	4	up&down
GO:1901360	organic cyclic compound metabolic process	0.87%	3.02%	0.29	0.99963314925003	0.931295557353015	Vad03G002270;Vad03G002320;Vad08G011020;Vad19G011160	4	up
GO:0006725	cellular aromatic compound metabolic process	0.87%	3.03%	0.29	0.999644083820165	0.931295557353015	Vad03G002270;Vad03G002320;Vad08G011020;Vad19G011160	4	up
GO:0043170	macromolecule metabolic process	1.3%	3.8%	0.34	0.999687447778077	0.931295557353015	Vad03G002270;Vad03G002320;Vad03G004940;Vad03G007650;Vad03G007670;Vad18G008990	6	up&down
GO:0006139	nucleobase-containing compound metabolic process	0.65%	2.73%	0.24	0.999770698785114	0.931295557353015	Vad03G002270;Vad03G002320;Vad08G011020	3	up
GO:0009987	cellular process	3.46%	7.12%	0.49	0.999773385637575	0.931295557353015	Vad03G002270;Vad03G002320;Vad03G004940;Vad03G007650;Vad03G007670;Vad07G014010;Vad08G011020;Vad10G000310;Vad12G001890;Vad13G001110;Vad14G008120;Vad15G004170;Vad15G009840;Vad18G008990;Vad19G011160;Vitis_adenoclada_newGene_1190	16	up&down
GO:0071704	organic substance metabolic process	1.95%	4.95%	0.39	0.999793421288461	0.931295557353015	Vad03G002270;Vad03G002320;Vad03G004940;Vad03G007650;Vad03G007670;Vad08G011020;Vad18G008990;Vad19G011160;Vitis_adenoclada_newGene_1190	9	up&down
GO:0090305	nucleic acid phosphodiester bond hydrolysis	0.22%	1.83%	0.12	0.999832800721546	0.931295557353015	Vad03G002320	1	up
GO:0090304	nucleic acid metabolic process	0.43%	2.41%	0.18	0.999869036122395	0.931295557353015	Vad03G002270;Vad03G002320	2	up
GO:0046483	heterocycle metabolic process	0.65%	2.94%	0.22	0.999904250524474	0.931295557353015	Vad03G002270;Vad03G002320;Vad08G011020	3	up
GO:0044238	primary metabolic process	1.52%	4.55%	0.33	0.999925146023373	0.931295557353015	Vad03G002270;Vad03G002320;Vad03G004940;Vad03G007650;Vad03G007670;Vad08G011020;Vad18G008990	7	up&down
GO:0008152	metabolic process	1.95%	5.32%	0.37	0.999941628650319	0.931295557353015	Vad03G002270;Vad03G002320;Vad03G004940;Vad03G007650;Vad03G007670;Vad08G011020;Vad18G008990;Vad19G011160;Vitis_adenoclada_newGene_1190	9	up&down
GO:0016070	RNA metabolic process	0.22%	2.24%	0.1	0.999976815576847	0.931295557353015	Vad03G002320	1	up
GO:0044237	cellular metabolic process	1.52%	5%	0.3	0.999985322478594	0.931295557353015	Vad03G002270;Vad03G002320;Vad03G004940;Vad08G011020;Vad18G008990;Vad19G011160;Vitis_adenoclada_newGene_1190	7	up&down
GO:0009451	RNA modification	0.43%	3.03%	0.14	0.999991622579986	0.931295557353015	Vad03G002320;Vad06G008870	2	up&down
GO:0006412	translation	0.22%	2.56%	0.08	0.999995000756345	0.931295557353015	Vad13G005600	1	up
