# Supplementary material for: Transcriptome Profiling of Powdery Mildew-Stressed ‘Yeniang No. 2’ Grapevine Reveals Differential Expression, Alternative Splicing, and the Identification of 1232 Annotated Novel Genes
Source: Metabolites. 2026 Mar 9;16(3):182. doi: 10.3390/metabo16030182 (PMC13027967; doi:10.3390/metabo16030182)
Supplement: Supplementary file 1 [file metabolites-16-00182-s001.zip › Supplementary File S13/P1-He_vs_P2-In_Cellular_Component_enrich.xls]

ID	Description	GeneRatio	BgRatio	enrich_factor	pvalue	qvalue	geneID	gene_number	Contained
GO:0048046	apoplast	6.69%	1.68%	3.98	5.68349343880143e-15	7.77741207414933e-13	Vad02G000700;Vad02G000710;Vad03G008180;Vad05G008600;Vad06G000950;Vad06G000960;Vad06G000980;Vad06G001020;Vad06G001030;Vad06G001040;Vad06G001050;Vad06G010480;Vad09G001010;Vad09G001020;Vad0G011720;Vad0G011730;Vad11G000990;Vad11G002030;Vad11G009910;Vad11G009920;Vad11G009930;Vad11G009980;Vad11G009990;Vad11G010000;Vad11G010010;Vad11G010030;Vad11G010040;Vad11G010060;Vad11G010070;Vad14G002450;Vad14G00246…	43	up&down
GO:0005618	cell wall	5.13%	1.34%	3.84	2.31293167465161e-11	1.58253219844584e-09	Vad03G008180;Vad05G008600;Vad05G009380;Vad06G010480;Vad07G007190;Vad09G001010;Vad09G001020;Vad11G000110;Vad11G000990;Vad11G009910;Vad11G009920;Vad11G009930;Vad11G009980;Vad11G009990;Vad11G010000;Vad11G010010;Vad11G010030;Vad11G010040;Vad11G010060;Vad11G010070;Vad12G005690;Vad14G002450;Vad14G002460;Vad14G002470;Vad14G002480;Vad14G002510;Vad14G002520;Vad14G002730;Vad14G002740;Vad14G002790;Vad14G002…	33	up&down
GO:0016021	integral component of membrane	50.54%	38.19%	1.32	5.16774177122546e-11	2.35721554476951e-09	Vad01G001060;Vad01G002100;Vad01G003820;Vad01G003950;Vad01G004360;Vad01G005180;Vad01G005220;Vad01G005660;Vad01G006610;Vad01G006720;Vad01G006730;Vad01G007120;Vad01G008230;Vad01G009110;Vad01G009980;Vad01G013820;Vad02G000180;Vad02G000460;Vad02G000880;Vad02G002330;Vad02G002870;Vad02G002900;Vad02G003050;Vad02G003070;Vad02G003820;Vad02G004010;Vad02G004650;Vad02G004730;Vad02G005070;Vad02G006870;Vad02G008…	325	up&down
GO:0005826	actomyosin contractile ring	0.31%	0.01%	22.95	0.00189625617497339	0.0432479478502704	Vad03G004940;Vad18G008990	2	up&down
GO:0032155	cell division site part	0.31%	0.01%	22.95	0.00189625617497339	0.0432479478502704	Vad03G004940;Vad18G008990	2	up&down
GO:0070938	contractile ring	0.31%	0.01%	22.95	0.00189625617497339	0.0432479478502704	Vad03G004940;Vad18G008990	2	up&down
GO:0009522	photosystem I	0.78%	0.17%	4.59	0.00397768612110816	0.077759277555498	Vad07G005380;Vad10G008580;Vad10G008590;Vad17G005900;Vad19G002850	5	up
GO:0005576	extracellular region	3.73%	2.16%	1.73	0.00669905048715741	0.11458902149085	Vad02G003960;Vad02G003990;Vad03G008220;Vad03G008270;Vad03G008290;Vad03G008350;Vad04G014640;Vad05G009380;Vad06G006630;Vad07G015210;Vad08G004060;Vad08G004080;Vad09G009100;Vad10G001160;Vad11G000110;Vad11G004960;Vad12G001520;Vad14G008120;Vad15G004550;Vad17G008550;Vad18G004810;Vad18G011830;Vad18G021610;Vad19G011160	24	up&down
GO:0009523	photosystem II	0.78%	0.2%	3.96	0.00770376675909139	0.117133295752267	Vad07G005380;Vad10G008580;Vad10G008590;Vad17G005900;Vad19G002850	5	up
GO:0030864	cortical actin cytoskeleton	0.31%	0.03%	11.47	0.0107291399731773	0.146819810159268	Vad03G004940;Vad18G008990	2	up&down
GO:0032153	cell division site	0.31%	0.03%	9.18	0.0173677577359787	0.216058230208347	Vad03G004940;Vad18G008990	2	up&down
GO:0031463	Cul3-RING ubiquitin ligase complex	0.31%	0.05%	6.56	0.0344166157680977	0.39247017981164	Vad01G013280;Vad02G009790	2	up
GO:0000326	protein storage vacuole	0.16%	0.01%	22.95	0.0435784479837343	0.45872050509194	Vad14G002180	1	down
GO:0005615	extracellular space	0.78%	0.31%	2.49	0.0487667747868824	0.476377586294963	Vad03G008360;Vad08G004120;Vad11G010350;Vad18G010530;Vad18G010550	5	up
GO:0030286	dynein complex	0.31%	0.06%	5.1	0.0556995331667957	0.476377586294963	Vad09G003610;Vad19G001930	2	up
GO:0042555	MCM complex	0.31%	0.06%	5.1	0.0556995331667957	0.476377586294963	Vad01G015000;Vad07G009270	2	up
GO:0015629	actin cytoskeleton	0.62%	0.24%	2.62	0.0643635939297241	0.51809704092038	Vad03G004940;Vad05G006230;Vad07G012210;Vad18G008990	4	up&down
GO:0000322	storage vacuole	0.16%	0.01%	11.47	0.0852606397924954	0.534530122789778	Vad14G002180	1	down
GO:0030137	COPI-coated vesicle	0.16%	0.01%	11.47	0.0852606397924954	0.534530122789778	Vad09G004060	1	up
GO:0030663	COPI-coated vesicle membrane	0.16%	0.01%	11.47	0.0852606397924954	0.534530122789778	Vad09G004060	1	up
GO:0032797	SMN complex	0.16%	0.01%	11.47	0.0852606397924954	0.534530122789778	Vad08G014520	1	up
GO:0009986	cell surface	0.31%	0.08%	3.82	0.0937483599969764	0.534530122789778	Vad02G000260;Vad16G007300	2	down
GO:0030863	cortical cytoskeleton	0.31%	0.08%	3.82	0.0937483599969764	0.534530122789778	Vad03G004940;Vad18G008990	2	up&down
GO:0044448	cell cortex part	0.31%	0.08%	3.82	0.0937483599969764	0.534530122789778	Vad03G004940;Vad18G008990	2	up&down
GO:0048471	perinuclear region of cytoplasm	0.31%	0.09%	3.28	0.122168205156878	0.658573502435581	Vad02G000260;Vad16G007300	2	down
GO:0043564	Ku70:Ku80 complex	0.16%	0.02%	7.65	0.12512896546276	0.658573502435581	Vad15G004940	1	down
GO:0044431	Golgi apparatus part	0.31%	0.1%	3.06	0.137066193056424	0.694682459935092	Vad04G003550;Vad09G004060	2	up
GO:0099568	cytoplasmic region	0.31%	0.11%	2.87	0.152334176051847	0.744490334087973	Vad03G004940;Vad18G008990	2	up&down
GO:0005880	nuclear microtubule	0.16%	0.03%	5.74	0.163262240625955	0.7447049572412	Vad11G007600	1	down
GO:0016602	CCAAT-binding factor complex	0.16%	0.03%	5.74	0.163262240625955	0.7447049572412	Vad08G002480	1	down
GO:0046658	anchored component of plasma membrane	0.78%	0.47%	1.66	0.181691107414263	0.759229882318666	Vad08G009730;Vad09G005890;Vad11G007390;Vad12G004530;Vad14G000410	5	up&down
GO:0005798	Golgi-associated vesicle	0.16%	0.03%	4.59	0.199735861348449	0.759229882318666	Vad09G004060	1	up
GO:0005960	glycine cleavage complex	0.16%	0.03%	4.59	0.199735861348449	0.759229882318666	Vad11G002030	1	up
GO:0030120	vesicle coat	0.16%	0.03%	4.59	0.199735861348449	0.759229882318666	Vad09G004060	1	up
GO:0030662	coated vesicle membrane	0.16%	0.03%	4.59	0.199735861348449	0.759229882318666	Vad09G004060	1	up
GO:0048475	coated membrane	0.16%	0.03%	4.59	0.199735861348449	0.759229882318666	Vad09G004060	1	up
GO:0005811	lipid droplet	0.47%	0.25%	1.86	0.217392480357906	0.788622110365857	Vad09G010980;Vad09G011260;Vad0G022280	3	up&down
GO:0009331	glycerol-3-phosphate dehydrogenase complex	0.16%	0.04%	3.82	0.234621952274073	0.788622110365857	Vad08G015930	1	up
GO:0044613	nuclear pore central transport channel	0.16%	0.04%	3.82	0.234621952274073	0.788622110365857	Vad10G000290	1	down
GO:0005773	vacuole	1.4%	1.05%	1.33	0.235129338020395	0.788622110365857	Vad01G014870;Vad05G001670;Vad07G004480;Vad08G005490;Vad12G005690;Vad13G009490;Vad14G002180;Vad18G008130;Vad19G011160	9	up&down
GO:0005886	plasma membrane	9.8%	8.94%	1.1	0.236283316913463	0.788622110365857	Vad01G001060;Vad01G002100;Vad01G004550;Vad01G008230;Vad01G009110;Vad02G000260;Vad02G002330;Vad02G007870;Vad03G002960;Vad03G004810;Vad03G011140;Vad04G001520;Vad04G013580;Vad06G011440;Vad07G011480;Vad07G014010;Vad08G002050;Vad08G002440;Vad08G005270;Vad08G011040;Vad09G001790;Vad09G004770;Vad09G005840;Vad0G016960;Vad10G000090;Vad10G003470;Vad10G003600;Vad10G004360;Vad10G007040;Vad10G009630;Vad11G0080…	63	up&down
GO:0030135	coated vesicle	0.16%	0.05%	3.28	0.267989508358402	0.873148774100058	Vad09G004060	1	up
GO:0010287	plastoglobule	0.31%	0.16%	1.91	0.281437019658191	0.87318228356795	Vad10G008580;Vad19G002850	2	up
GO:0005634	nucleus	19.13%	18.2%	1.05	0.282262214848291	0.87318228356795	Vad01G000120;Vad01G003300;Vad01G004540;Vad01G008550;Vad01G008760;Vad01G009160;Vad01G009970;Vad01G013690;Vad01G013840;Vad01G013850;Vad01G013870;Vad01G015000;Vad02G000360;Vad02G001210;Vad02G002420;Vad02G002870;Vad02G004140;Vad02G004160;Vad02G004290;Vad02G006220;Vad02G007830;Vad02G008020;Vad03G001530;Vad03G002270;Vad03G004110;Vad03G007650;Vad03G007670;Vad04G000160;Vad04G000700;Vad04G000880;Vad04G001…	123	up&down
GO:0012506	vesicle membrane	0.16%	0.05%	2.87	0.299904530471607	0.87318228356795	Vad09G004060	1	up
GO:0030659	cytoplasmic vesicle membrane	0.16%	0.05%	2.87	0.299904530471607	0.87318228356795	Vad09G004060	1	up
GO:0030660	Golgi-associated vesicle membrane	0.16%	0.05%	2.87	0.299904530471607	0.87318228356795	Vad09G004060	1	up
GO:0031225	anchored component of membrane	0.31%	0.18%	1.77	0.314117814367134	0.895511312888758	Vad05G002590;Vad17G004660	2	up&down
GO:0005938	cell cortex	0.31%	0.18%	1.7	0.330342429244355	0.904335161421308	Vad03G004940;Vad18G008990	2	up&down
GO:0031464	Cul4A-RING E3 ubiquitin ligase complex	0.16%	0.06%	2.55	0.330430155134709	0.904335161421308	Vad08G011540	1	up
GO:0030117	membrane coat	0.16%	0.07%	2.29	0.359626778642669	0.935800088007942	Vad09G004060	1	up
GO:0016020	membrane	7.31%	6.9%	1.06	0.360026789717269	0.935800088007942	Vad01G002100;Vad01G004360;Vad01G006710;Vad02G000880;Vad02G002330;Vad02G004360;Vad02G009960;Vad03G004810;Vad03G004840;Vad03G005150;Vad03G008900;Vad04G003160;Vad04G011520;Vad06G006970;Vad07G004890;Vad07G011480;Vad07G014010;Vad08G000890;Vad08G000920;Vad08G001210;Vad08G009330;Vad09G004060;Vad0G011620;Vad0G011750;Vad10G001660;Vad10G001940;Vad10G011650;Vad10G011670;Vad11G010210;Vad11G010250;Vad14G00218…	47	up&down
GO:0005764	lysosome	0.31%	0.2%	1.58	0.362442572547691	0.935800088007942	Vad18G010530;Vad18G010550	2	up
GO:0098791	Golgi subcompartment	0.16%	0.07%	2.09	0.387552175816813	0.950290473603426	Vad04G003550	1	up
GO:0042025	host cell nucleus	1.24%	1.08%	1.15	0.390344853249982	0.950290473603426	Vad01G000120;Vad01G013690;Vad01G013870;Vad04G000880;Vad07G015050;Vad07G015850;Vad10G004480;Vad17G004630	8	up&down
GO:0009505	plant-type cell wall	0.62%	0.5%	1.24	0.404192174653979	0.950290473603426	Vad08G002150;Vad08G002170;Vad09G009100;Vad11G004960	4	up&down
GO:0005887	integral component of plasma membrane	0.78%	0.66%	1.17	0.425190824197764	0.950290473603426	Vad03G008850;Vad04G008220;Vad08G003300;Vad14G003570;Vad18G012290	5	up
GO:0030015	CCR4-NOT core complex	0.16%	0.09%	1.77	0.439807959846876	0.950290473603426	Vad06G012560	1	down
GO:0000139	Golgi membrane	0.78%	0.69%	1.12	0.459582240751099	0.950290473603426	Vad06G011810;Vad07G000230;Vad15G004190;Vad17G008370;Vad18G003470	5	up&down
GO:0032300	mismatch repair complex	0.16%	0.09%	1.64	0.464241787130723	0.950290473603426	Vad05G005870	1	down
GO:0030126	COPI vesicle coat	0.16%	0.1%	1.53	0.487611472421744	0.950290473603426	Vad09G004060	1	up
GO:0044433	cytoplasmic vesicle part	0.16%	0.1%	1.53	0.487611472421744	0.950290473603426	Vad09G004060	1	up
GO:0097708	intracellular vesicle	0.31%	0.26%	1.21	0.497836845758972	0.950290473603426	Vad04G003550;Vad09G004060	2	up
GO:0000325	plant-type vacuole	0.31%	0.27%	1.15	0.525379857218004	0.950290473603426	Vad02G000880;Vad14G002180	2	down
GO:0016459	myosin complex	0.16%	0.12%	1.35	0.531341513438196	0.950290473603426	Vad05G006230	1	up
GO:0042170	plastid membrane	0.16%	0.12%	1.35	0.531341513438196	0.950290473603426	Vad02G004360	1	down
GO:0031982	vesicle	0.47%	0.44%	1.06	0.543086503183739	0.950290473603426	Vad04G003550;Vad05G006230;Vad09G004060	3	up
GO:0000151	ubiquitin ligase complex	0.47%	0.45%	1.03	0.56378051362365	0.950290473603426	Vad01G013280;Vad02G009790;Vad08G009540	3	up
GO:0031011	Ino80 complex	0.16%	0.13%	1.21	0.571344700427087	0.950290473603426	Vad03G002170	1	up
GO:0031461	cullin-RING ubiquitin ligase complex	0.31%	0.3%	1.04	0.577328181103381	0.950290473603426	Vad01G013280;Vad02G009790	2	up
GO:0044430	cytoskeletal part	0.31%	0.3%	1.02	0.589647694977479	0.950290473603426	Vad03G004940;Vad18G008990	2	up&down
GO:0005680	anaphase-promoting complex	0.16%	0.14%	1.15	0.590048918506985	0.950290473603426	Vad16G002280	1	up
GO:0070469	respiratory chain	0.16%	0.16%	0.96	0.657063316620854	0.950290473603426	Vad02G009720	1	up
GO:0031410	cytoplasmic vesicle	0.31%	0.35%	0.9	0.657932375455263	0.950290473603426	Vad04G003550;Vad09G004060	2	up
GO:0000784	nuclear chromosome, telomeric region	0.16%	0.17%	0.92	0.672032313118906	0.950290473603426	Vad15G004940	1	down
GO:0080008	Cul4-RING E3 ubiquitin ligase complex	0.16%	0.17%	0.92	0.672032313118906	0.950290473603426	Vad02G000360	1	up
GO:0009506	plasmodesma	1.24%	1.4%	0.89	0.685444457977584	0.950290473603426	Vad01G005320;Vad06G008270;Vad08G009730;Vad09G001790;Vad09G009100;Vad11G004960;Vad13G002240;Vad13G009490	8	up&down
GO:0005819	spindle	0.16%	0.18%	0.88	0.686348893068976	0.950290473603426	Vad15G004870	1	down
GO:0015934	large ribosomal subunit	0.16%	0.18%	0.88	0.686348893068976	0.950290473603426	Vad13G005600	1	up
GO:0005794	Golgi apparatus	2.02%	2.25%	0.9	0.693617924110333	0.950290473603426	Vad01G008720;Vad02G004650;Vad04G003550;Vad09G004060;Vad12G002040;Vad13G000650;Vad14G009960;Vad14G011970;Vad16G001530;Vad17G001080;Vad18G009220;Vad19G002570;Vitis_adenoclada_newGene_2732	13	up&down
GO:0005747	mitochondrial respiratory chain complex I	0.16%	0.19%	0.82	0.713137141117285	0.950290473603426	Vad11G004450	1	up
GO:0031969	chloroplast membrane	0.16%	0.19%	0.82	0.713137141117285	0.950290473603426	Vad02G004360	1	down
GO:0098588	bounding membrane of organelle	0.31%	0.4%	0.78	0.734454328368147	0.950290473603426	Vad09G004060;Vad19G011160	2	up
GO:0098796	membrane protein complex	0.16%	0.2%	0.76	0.737640717203532	0.950290473603426	Vad09G004060	1	up
GO:0005783	endoplasmic reticulum	1.71%	2.01%	0.85	0.747819942953692	0.950290473603426	Vad03G004840;Vad03G008550;Vad04G013070;Vad07G014550;Vad07G015290;Vad10G010310;Vad13G009490;Vad14G002180;Vad14G013580;Vad15G004190;Vad18G009220	11	up&down
GO:0098805	whole membrane	0.31%	0.42%	0.74	0.759156381783011	0.950290473603426	Vad09G004060;Vad19G011160	2	up
GO:1990234	transferase complex	0.31%	0.43%	0.73	0.766937403641518	0.950290473603426	Vad01G013280;Vad02G009790	2	up
GO:0000932	P-body	0.16%	0.22%	0.7	0.770533387736441	0.950290473603426	Vad06G012560	1	down
GO:0016607	nuclear speck	0.16%	0.22%	0.7	0.770533387736441	0.950290473603426	Vad04G007910	1	up
GO:0030312	external encapsulating structure	0.16%	0.22%	0.7	0.770533387736441	0.950290473603426	Vad12G005690	1	up
GO:0005874	microtubule	0.62%	0.81%	0.76	0.773186209911618	0.950290473603426	Vad03G000220;Vad07G014330;Vad09G003610;Vad19G001930	4	up
GO:0031201	SNARE complex	0.16%	0.24%	0.64	0.799307821010007	0.950290473603426	Vad08G002440	1	down
GO:0031966	mitochondrial membrane	0.16%	0.24%	0.64	0.799307821010007	0.950290473603426	Vad18G005140	1	down
GO:0031090	organelle membrane	0.47%	0.67%	0.7	0.811762706177078	0.950290473603426	Vad02G004360;Vad09G004060;Vad19G011160	3	up&down
GO:0009941	chloroplast envelope	0.78%	1.06%	0.74	0.815414065243503	0.950290473603426	Vad02G004360;Vad06G011840;Vad10G008580;Vad11G002030;Vad19G002850	5	up&down
GO:0009705	plant-type vacuole membrane	0.16%	0.26%	0.6	0.816459882210848	0.950290473603426	Vad13G007260	1	up
GO:0071944	cell periphery	1.24%	1.62%	0.77	0.823054859302934	0.950290473603426	Vad03G004940;Vad07G011480;Vad07G014010;Vad12G005690;Vad14G002180;Vad18G008130;Vad18G008990;Vad19G011160	8	up&down
GO:0000790	nuclear chromatin	0.16%	0.26%	0.59	0.824478927922502	0.950290473603426	Vad13G001500	1	up
GO:0005856	cytoskeleton	0.31%	0.49%	0.63	0.833398190678606	0.950290473603426	Vad03G004940;Vad18G008990	2	up&down
GO:0005802	trans-Golgi network	0.62%	0.91%	0.68	0.841186678294863	0.950290473603426	Vad04G003550;Vad16G001530;Vad17G006120;Vitis_adenoclada_newGene_2732	4	up&down
GO:0009535	chloroplast thylakoid membrane	0.78%	1.14%	0.68	0.861632103295634	0.950290473603426	Vad07G005380;Vad10G008580;Vad10G008590;Vad17G005900;Vad19G002850	5	up
GO:0005871	kinesin complex	0.16%	0.3%	0.51	0.865757360485156	0.950290473603426	Vad03G000220	1	up
GO:0044437	vacuolar part	0.16%	0.3%	0.51	0.865757360485156	0.950290473603426	Vad19G011160	1	up
GO:0005774	vacuolar membrane	0.62%	0.96%	0.65	0.871739421790303	0.950290473603426	Vad02G000880;Vad06G005430;Vad17G000290;Vad19G011160	4	up&down
GO:0019005	SCF ubiquitin ligase complex	0.16%	0.33%	0.48	0.882604113976059	0.950290473603426	Vad18G021000	1	up
GO:1902494	catalytic complex	0.31%	0.57%	0.55	0.886342933382671	0.950290473603426	Vad01G013280;Vad02G009790	2	up
GO:0012505	endomembrane system	0.78%	1.2%	0.65	0.889572101380737	0.950290473603426	Vad01G008720;Vad04G003550;Vad08G002440;Vad09G004060;Vad14G002180	5	up&down
GO:0005694	chromosome	0.16%	0.41%	0.38	0.934362888771993	0.950290473603426	Vad03G002270	1	up
GO:0043228	non-membrane-bounded organelle	0.47%	0.94%	0.5	0.9451317101543	0.950290473603426	Vad03G002270;Vad03G004940;Vad18G008990	3	up&down
GO:0043232	intracellular non-membrane-bounded organelle	0.47%	0.94%	0.5	0.9451317101543	0.950290473603426	Vad03G002270;Vad03G004940;Vad18G008990	3	up&down
GO:0031984	organelle subcompartment	0.16%	0.45%	0.34	0.949819803757134	0.950290473603426	Vad04G003550	1	up
GO:1990904	ribonucleoprotein complex	0.31%	0.73%	0.43	0.950615498605355	0.950290473603426	Vad01G000310;Vad07G002490	2	up
GO:0009526	plastid envelope	0.16%	0.46%	0.34	0.952016553905838	0.950290473603426	Vad02G004360	1	down
GO:0032991	macromolecular complex	0.78%	1.42%	0.55	0.953204321491828	0.950290473603426	Vad01G013280;Vad02G000260;Vad02G009790;Vad09G004060;Vad16G007300	5	up&down
GO:0009532	plastid stroma	0.31%	0.74%	0.42	0.954149575405663	0.950290473603426	Vad02G004360;Vad19G011160	2	up&down
GO:0009579	thylakoid	0.16%	0.48%	0.32	0.95804723872197	0.950290473603426	Vad13G003690	1	up
GO:0005737	cytoplasm	11.51%	13.76%	0.84	0.962563000862461	0.950290473603426	Vad01G002050;Vad01G004540;Vad01G008720;Vad01G012920;Vad01G014870;Vad02G000260;Vad02G002390;Vad02G004360;Vad02G005630;Vad02G008020;Vad03G001530;Vad03G002270;Vad03G004940;Vad03G007650;Vad03G007670;Vad04G000160;Vad04G002750;Vad04G003550;Vad05G002660;Vad05G002670;Vad05G002680;Vad05G002690;Vad05G002720;Vad05G002750;Vad05G002760;Vad05G002770;Vad05G006230;Vad05G008980;Vad06G007610;Vad07G000540;Vad07G002…	74	up&down
GO:0005743	mitochondrial inner membrane	0.16%	0.54%	0.29	0.970680813097564	0.950290473603426	Vad18G009280	1	up
GO:0044444	cytoplasmic part	2.95%	4.32%	0.68	0.972357742912677	0.950290473603426	Vad01G008720;Vad01G014870;Vad02G004360;Vad03G001530;Vad03G004940;Vad03G007650;Vad03G007670;Vad04G003550;Vad08G011020;Vad09G004060;Vad09G005220;Vad12G005690;Vad14G002180;Vad14G014320;Vad18G008130;Vad18G008990;Vad18G011510;Vad19G007380;Vad19G011160	19	up&down
GO:0005768	endosome	0.31%	0.83%	0.37	0.972911510914711	0.950290473603426	Vad04G003550;Vad17G006120	2	up&down
GO:0044425	membrane part	0.16%	0.58%	0.27	0.977592752529137	0.950290473603426	Vad09G004060	1	up
GO:0005789	endoplasmic reticulum membrane	0.31%	0.95%	0.33	0.985891196944881	0.950290473603426	Vad17G002520;Vad18G012290	2	up
GO:0009536	plastid	0.93%	1.93%	0.48	0.986634913068055	0.950290473603426	Vad02G004360;Vad03G001530;Vad12G012590;Vad18G011510;Vad19G007380;Vad19G011160	6	up&down
GO:0009570	chloroplast stroma	0.78%	1.74%	0.45	0.988700328041986	0.950290473603426	Vad02G004360;Vad02G010460;Vad07G000540;Vad13G003690;Vad19G011160	5	up&down
GO:0022625	cytosolic large ribosomal subunit	0.16%	0.68%	0.23	0.989065964594428	0.950290473603426	Vad13G005600	1	up
GO:0044434	chloroplast part	0.31%	1.02%	0.3	0.990809306462327	0.950290473603426	Vad02G004360;Vad19G011160	2	up&down
GO:0044435	plastid part	0.31%	1.02%	0.3	0.990809306462327	0.950290473603426	Vad02G004360;Vad19G011160	2	up&down
GO:0031967	organelle envelope	0.16%	0.73%	0.21	0.991647091109044	0.950290473603426	Vad02G004360	1	down
GO:0031975	envelope	0.16%	0.73%	0.21	0.992013756893921	0.950290473603426	Vad02G004360	1	down
GO:0043231	intracellular membrane-bounded organelle	5.91%	8.65%	0.68	0.996745774289516	0.950290473603426	Vad01G008720;Vad01G014870;Vad02G004360;Vad03G001530;Vad03G002270;Vad03G002320;Vad03G007650;Vad03G007670;Vad04G003550;Vad04G005220;Vad05G003480;Vad05G003510;Vad05G008860;Vad05G008870;Vad06G008870;Vad07G014520;Vad09G004060;Vad09G005220;Vad10G003080;Vad12G005690;Vad12G009390;Vad12G013100;Vad13G001110;Vad14G002180;Vad14G014320;Vad15G003680;Vad15G004170;Vad15G007710;Vad16G005050;Vad18G004370;Vad18G008…	38	up&down
GO:0044424	intracellular part	4.51%	7.48%	0.6	0.999322228083394	0.950290473603426	Vad01G008720;Vad01G013280;Vad01G014870;Vad02G004360;Vad02G009790;Vad03G001530;Vad03G002270;Vad03G002320;Vad03G004940;Vad03G007650;Vad03G007670;Vad04G003550;Vad04G005220;Vad08G011020;Vad09G004060;Vad09G005220;Vad10G000310;Vad12G005690;Vad13G001110;Vad14G002180;Vad14G014320;Vad15G004170;Vad15G009840;Vad18G008130;Vad18G008990;Vad18G011510;Vad19G007380;Vad19G011160;Vitis_adenoclada_newGene_1190	29	up&down
GO:0005622	intracellular	4.51%	7.5%	0.6	0.999364561465682	0.950290473603426	Vad01G008720;Vad01G013280;Vad01G014870;Vad02G004360;Vad02G009790;Vad03G001530;Vad03G002270;Vad03G002320;Vad03G004940;Vad03G007650;Vad03G007670;Vad04G003550;Vad04G005220;Vad08G011020;Vad09G004060;Vad09G005220;Vad10G000310;Vad12G005690;Vad13G001110;Vad14G002180;Vad14G014320;Vad15G004170;Vad15G009840;Vad18G008130;Vad18G008990;Vad18G011510;Vad19G007380;Vad19G011160;Vitis_adenoclada_newGene_1190	29	up&down
GO:0005575	cellular_component	5.13%	8.32%	0.62	0.999442671423551	0.950290473603426	Vad01G008720;Vad01G013280;Vad01G014870;Vad02G004360;Vad02G009790;Vad02G009960;Vad03G001530;Vad03G002270;Vad03G002320;Vad03G004940;Vad03G007650;Vad03G007670;Vad04G003550;Vad04G005220;Vad07G011480;Vad07G014010;Vad08G011020;Vad09G004060;Vad09G005220;Vad10G000310;Vad12G005690;Vad13G001110;Vad14G002180;Vad14G008120;Vad14G014320;Vad15G004170;Vad15G009840;Vad18G008130;Vad18G008990;Vad18G011510;Vad19G007…	33	up&down
GO:0005829	cytosol	3.11%	5.77%	0.54	0.999513457927501	0.950290473603426	Vad01G000310;Vad01G006090;Vad01G006110;Vad02G000260;Vad03G007650;Vad03G007670;Vad04G005110;Vad05G002270;Vad08G008510;Vad08G011020;Vad09G005220;Vad11G008060;Vad12G005260;Vad13G013060;Vad15G008750;Vad16G007300;Vad17G001080;Vad18G004580;Vad18G017710;Vad19G011160	20	up&down
GO:0044446	intracellular organelle part	0.93%	2.68%	0.35	0.999597454165849	0.950290473603426	Vad02G004360;Vad03G004940;Vad04G003550;Vad09G004060;Vad18G008990;Vad19G011160	6	up&down
GO:0044422	organelle part	0.93%	2.72%	0.34	0.999659820565692	0.950290473603426	Vad02G004360;Vad03G004940;Vad04G003550;Vad09G004060;Vad18G008990;Vad19G011160	6	up&down
GO:0005623	cell	4.82%	8.11%	0.59	0.99967633769777	0.950290473603426	Vad01G008720;Vad01G013280;Vad01G014870;Vad02G004360;Vad02G009790;Vad03G001530;Vad03G002270;Vad03G002320;Vad03G004940;Vad03G007650;Vad03G007670;Vad04G003550;Vad04G005220;Vad07G011480;Vad07G014010;Vad08G011020;Vad09G004060;Vad09G005220;Vad10G000310;Vad12G005690;Vad13G001110;Vad14G002180;Vad14G014320;Vad15G004170;Vad15G009840;Vad18G008130;Vad18G008990;Vad18G011510;Vad19G007380;Vad19G011160;Vitis_ade…	31	up&down
GO:0044464	cell part	4.82%	8.11%	0.59	0.99967633769777	0.950290473603426	Vad01G008720;Vad01G013280;Vad01G014870;Vad02G004360;Vad02G009790;Vad03G001530;Vad03G002270;Vad03G002320;Vad03G004940;Vad03G007650;Vad03G007670;Vad04G003550;Vad04G005220;Vad07G011480;Vad07G014010;Vad08G011020;Vad09G004060;Vad09G005220;Vad10G000310;Vad12G005690;Vad13G001110;Vad14G002180;Vad14G014320;Vad15G004170;Vad15G009840;Vad18G008130;Vad18G008990;Vad18G011510;Vad19G007380;Vad19G011160;Vitis_ade…	31	up&down
GO:0043229	intracellular organelle	3.58%	6.55%	0.55	0.999727234345329	0.950290473603426	Vad01G008720;Vad01G014870;Vad02G004360;Vad03G001530;Vad03G002270;Vad03G002320;Vad03G004940;Vad03G007650;Vad03G007670;Vad04G003550;Vad04G005220;Vad09G004060;Vad09G005220;Vad12G005690;Vad13G001110;Vad14G002180;Vad14G014320;Vad15G004170;Vad18G008130;Vad18G008990;Vad18G011510;Vad19G007380;Vad19G011160	23	up&down
GO:0043227	membrane-bounded organelle	3.42%	6.38%	0.54	0.999754553680517	0.950290473603426	Vad01G008720;Vad01G014870;Vad02G004360;Vad03G001530;Vad03G002270;Vad03G002320;Vad03G007650;Vad03G007670;Vad04G003550;Vad04G005220;Vad09G004060;Vad09G005220;Vad12G005690;Vad13G001110;Vad14G002180;Vad14G014320;Vad15G004170;Vad18G008130;Vad18G008990;Vad18G011510;Vad19G007380;Vad19G011160	22	up&down
GO:0043226	organelle	3.58%	6.59%	0.54	0.999758187496093	0.950290473603426	Vad01G008720;Vad01G014870;Vad02G004360;Vad03G001530;Vad03G002270;Vad03G002320;Vad03G004940;Vad03G007650;Vad03G007670;Vad04G003550;Vad04G005220;Vad09G004060;Vad09G005220;Vad12G005690;Vad13G001110;Vad14G002180;Vad14G014320;Vad15G004170;Vad18G008130;Vad18G008990;Vad18G011510;Vad19G007380;Vad19G011160	23	up&down
GO:0005840	ribosome	0.16%	1.38%	0.11	0.999894212331667	0.950290473603426	Vad13G005600	1	up
GO:0009507	chloroplast	1.87%	4.91%	0.38	0.999988258387323	0.950290473603426	Vad02G004360;Vad02G010460;Vad03G001530;Vad05G010430;Vad06G009580;Vad11G004450;Vad17G001360;Vad18G011510;Vad19G002230;Vad19G002240;Vad19G007380;Vad19G011160	12	up&down
GO:0005739	mitochondrion	0.93%	3.69%	0.25	0.999997975299606	0.950290473603426	Vad01G012920;Vad02G009720;Vad11G002030;Vad12G005260;Vad14G013500;Vad14G014320	6	up&down
