# Supplementary material for: Transcriptome Profiling of Powdery Mildew-Stressed ‘Yeniang No. 2’ Grapevine Reveals Differential Expression, Alternative Splicing, and the Identification of 1232 Annotated Novel Genes
Source: Metabolites. 2026 Mar 9;16(3):182. doi: 10.3390/metabo16030182 (PMC13027967; doi:10.3390/metabo16030182)
Supplement: Supplementary file 1 [file metabolites-16-00182-s001.zip › Supplementary File S13/P1-He_vs_P2-In_Molecular_Function_enrich.xls]

ID	Description	GeneRatio	BgRatio	enrich_factor	pvalue	qvalue	geneID	gene_number	Contained
GO:0016762	xyloglucan:xyloglucosyl transferase activity	1.73%	0.21%	8.37	3.10219498605175e-10	1.04168442163212e-07	Vad03G008180;Vad05G008600;Vad06G010480;Vad11G009910;Vad11G009920;Vad11G009930;Vad11G009980;Vad11G009990;Vad11G010000;Vad11G010010;Vad11G010030;Vad11G010040;Vad11G010060;Vad11G010070	14	up&down
GO:0010427	abscisic acid binding	1.61%	0.2%	7.98	2.64698638439656e-09	4.44415082432896e-07	Vad01G008320;Vad02G008020;Vad05G002650;Vad05G002660;Vad05G002670;Vad05G002680;Vad05G002690;Vad05G002700;Vad05G002720;Vad05G002750;Vad05G002760;Vad05G002770;Vad13G001110	13	up
GO:0004864	protein phosphatase inhibitor activity	1.61%	0.21%	7.56	5.70250922064202e-09	6.38280856626247e-07	Vad01G008320;Vad02G008020;Vad05G002650;Vad05G002660;Vad05G002670;Vad05G002680;Vad05G002690;Vad05G002700;Vad05G002720;Vad05G002750;Vad05G002760;Vad05G002770;Vad13G001110	13	up
GO:0045735	nutrient reservoir activity	1.98%	0.43%	4.59	2.71668938337417e-07	2.28058924551673e-05	Vad09G001010;Vad09G001020;Vad11G000990;Vad12G009770;Vad12G009810;Vad12G009840;Vad14G002450;Vad14G002460;Vad14G002470;Vad14G002480;Vad14G002510;Vad14G002520;Vad14G002730;Vad14G002740;Vad14G002790;Vad14G002800	16	up
GO:0038023	signaling receptor activity	1.61%	0.38%	4.29	7.92625404051993e-06	0.000532310534510707	Vad01G008320;Vad02G008020;Vad05G002650;Vad05G002660;Vad05G002670;Vad05G002680;Vad05G002690;Vad05G002700;Vad05G002720;Vad05G002750;Vad05G002760;Vad05G002770;Vad13G001110	13	up
GO:0005506	iron ion binding	4.71%	2.3%	2.05	2.35537340250791e-05	0.00114793784585908	Vad01G006610;Vad01G006710;Vad01G006720;Vad01G006730;Vad02G003120;Vad02G010290;Vad03G005150;Vad03G008900;Vad03G009110;Vad04G011520;Vad06G006970;Vad06G011650;Vad07G000040;Vad07G015290;Vad07G017110;Vad10G010310;Vad10G011340;Vad10G011650;Vad10G011670;Vad13G000050;Vad13G000340;Vad14G004960;Vad15G002260;Vad15G002270;Vad15G005820;Vad16G008830;Vad18G001130;Vad18G008010;Vad18G008940;Vad18G008960;Vad19G006…	38	up&down
GO:0020037	heme binding	5.33%	2.73%	1.95	2.39303657522347e-05	0.00114793784585908	Vad01G006610;Vad01G006710;Vad01G006720;Vad01G006730;Vad02G003120;Vad02G010290;Vad03G005150;Vad03G008900;Vad03G009110;Vad04G011520;Vad06G006630;Vad06G006970;Vad06G011650;Vad07G000040;Vad07G015210;Vad07G017110;Vad08G004060;Vad08G004080;Vad09G009100;Vad10G001160;Vad10G011340;Vad10G011650;Vad10G011670;Vad11G004960;Vad12G001520;Vad13G000050;Vad13G000340;Vad14G004960;Vad15G005820;Vad18G001130;Vad18G004…	43	up&down
GO:0030145	manganese ion binding	1.61%	0.42%	3.83	2.83273491786476e-05	0.00118900320894587	Vad09G001010;Vad09G001020;Vad11G000990;Vad14G002450;Vad14G002460;Vad14G002470;Vad14G002480;Vad14G002510;Vad14G002520;Vad14G002730;Vad14G002740;Vad14G002790;Vad14G002800	13	up
GO:0003700	transcription factor activity, sequence-specific DNA binding	6.2%	3.42%	1.81	3.65185078460134e-05	0.00136250339214951	Vad01G008550;Vad01G008760;Vad01G013850;Vad02G001210;Vad02G004140;Vad02G004160;Vad02G004290;Vad02G006220;Vad03G004110;Vad04G000880;Vad04G001990;Vad04G004930;Vad04G005220;Vad04G005470;Vad05G001870;Vad05G004260;Vad06G000280;Vad06G011920;Vad07G003950;Vad07G004580;Vad07G004830;Vad07G006230;Vad07G013910;Vad07G016010;Vad07G018790;Vad08G002480;Vad08G002900;Vad08G006400;Vad09G003310;Vad10G003090;Vad11G001…	50	up&down
GO:0004553	hydrolase activity, hydrolyzing O-glycosyl compounds	2.97%	1.23%	2.42	5.74728205356546e-05	0.00192987681588145	Vad02G008290;Vad03G008180;Vad04G000910;Vad05G008600;Vad06G010070;Vad07G012210;Vad08G002150;Vad08G002170;Vad08G013150;Vad08G013170;Vad10G011560;Vad11G009910;Vad11G009920;Vad11G009930;Vad11G009980;Vad11G009990;Vad11G010000;Vad11G010010;Vad11G010030;Vad11G010040;Vad11G010060;Vad11G010070;Vad12G004530;Vad15G005710	24	up&down
GO:0004364	glutathione transferase activity	1.36%	0.38%	3.58	0.000219135501684161	0.00668939952509543	Vad07G003190;Vad08G008770;Vad0G015980;Vad15G001000;Vad16G000180;Vad17G005660;Vad19G011030;Vad19G011090;Vad19G011160;Vad19G011470;Vitis_adenoclada_newGene_1190	11	up
GO:0016709	oxidoreductase activity, acting on paired donors, with incorporation or reduction of molecular oxygen, NAD(P)H as one donor, and incorporation of one atom of oxygen	1.73%	0.67%	2.58	0.0010504837667429	0.0293951159290338	Vad01G006710;Vad02G010290;Vad03G005150;Vad03G008900;Vad04G011520;Vad06G006970;Vad10G011650;Vad10G011670;Vad14G004960;Vad18G008960;Vad18G017710;Vad19G006220;Vitis_adenoclada_newGene_1783;Vitis_adenoclada_newGene_3194	14	up&down
GO:0008194	UDP-glycosyltransferase activity	2.48%	1.16%	2.14	0.00116842878764356	0.030180468280024	Vad05G008860;Vad05G008870;Vad05G012300;Vad05G012310;Vad06G005240;Vad06G006160;Vad06G008960;Vad0G015950;Vad0G022030;Vad11G001570;Vad12G009390;Vad12G013060;Vad12G013100;Vad13G004560;Vad14G008630;Vad15G003680;Vad15G007710;Vad16G005050;Vad18G004370;Vad18G019310	20	up&down
GO:0010295	(+)-abscisic acid 8'-hydroxylase activity	0.25%	0.01%	22.11	0.00204313548198798	0.0457375592108187	Vad02G010290;Vad18G008010	2	up&down
GO:0016905	myosin heavy chain kinase activity	0.25%	0.01%	22.11	0.00204313548198798	0.0457375592108187	Vad03G004940;Vad18G008990	2	up&down
GO:0008519	ammonium transmembrane transporter activity	0.5%	0.08%	6.32	0.00288946317679077	0.0597828770462338	Vad04G008220;Vad07G018500;Vad07G018510;Vad08G003300	4	up
GO:0016705	oxidoreductase activity, acting on paired donors, with incorporation or reduction of molecular oxygen	2.6%	1.35%	1.93	0.00302662527992688	0.0597828770462338	Vad01G006610;Vad01G006720;Vad01G006730;Vad02G003120;Vad03G009110;Vad06G011650;Vad06G012280;Vad07G000040;Vad07G015290;Vad07G017110;Vad10G011340;Vad13G000050;Vad13G000340;Vad15G005820;Vad18G001130;Vad18G008940;Vad19G011390;Vad19G011400;Vad19G011410;Vitis_adenoclada_newGene_3192;Vitis_adenoclada_newGene_3193	21	up&down
GO:0008061	chitin binding	0.74%	0.18%	4.02	0.00326543876913136	0.0609166647574797	Vad05G011700;Vad05G011760;Vad11G006710;Vad11G006750;Vad14G004320;Vitis_adenoclada_newGene_1183	6	up&down
GO:0016168	chlorophyll binding	0.62%	0.14%	4.42	0.00466795986146832	0.0824974623716562	Vad07G005380;Vad10G008580;Vad10G008590;Vad17G005900;Vad19G002850	5	up
GO:0016630	protochlorophyllide reductase activity	0.25%	0.02%	14.74	0.00594503067521115	0.0985569536473919	Vad19G002230;Vad19G002240	2	up
GO:0004497	monooxygenase activity	2.23%	1.16%	1.92	0.00616367155255632	0.0985569536473919	Vad01G006610;Vad01G006720;Vad01G006730;Vad02G003120;Vad02G010290;Vad03G009110;Vad07G017110;Vad10G011340;Vad13G000050;Vad13G000340;Vad15G005820;Vad18G001130;Vad18G008010;Vad18G008940;Vad19G011390;Vad19G011410;Vitis_adenoclada_newGene_3192;Vitis_adenoclada_newGene_3193	18	up&down
GO:0043565	sequence-specific DNA binding	3.72%	2.3%	1.62	0.00674168004735921	0.102899327038641	Vad01G009160;Vad01G013840;Vad02G001210;Vad02G002420;Vad02G004290;Vad04G000880;Vad04G005220;Vad05G001870;Vad06G000280;Vad06G011920;Vad07G004580;Vad07G004830;Vad07G018790;Vad08G002900;Vad10G003090;Vad10G006280;Vad11G001070;Vad12G002610;Vad12G005430;Vad13G005690;Vad14G001330;Vad14G009780;Vad15G003530;Vad15G007680;Vad16G008530;Vad16G009590;Vad17G002880;Vad17G002900;Vad19G005000;Vad19G006480	30	up&down
GO:0016747	transferase activity, transferring acyl groups other than amino-acyl groups	2.11%	1.12%	1.89	0.00904487544045076	0.132051041899487	Vad02G009310;Vad02G009340;Vad02G009380;Vad02G009390;Vad02G009400;Vad02G010120;Vad03G007930;Vad0G021310;Vad11G007670;Vad11G007690;Vad12G006530;Vad12G006590;Vad14G006700;Vad16G006210;Vad16G006380;Vad16G007050;Vad19G010790	17	up&down
GO:0051213	dioxygenase activity	1.24%	0.53%	2.33	0.0106800813787234	0.134554391745611	Vad02G004420;Vad02G007320;Vad04G011910;Vad06G005670;Vad08G008210;Vad09G004500;Vad13G007370;Vad16G009310;Vad18G003110;Vad18G004760	10	up&down
GO:0005388	calcium-transporting ATPase activity	0.5%	0.11%	4.42	0.0112729633978215	0.134554391745611	Vad05G003390;Vad05G003480;Vad05G003510;Vad10G003080	4	down
GO:0004146	dihydrofolate reductase activity	0.25%	0.02%	11.06	0.011533773776379	0.134554391745611	Vad03G003850;Vitis_adenoclada_newGene_2335	2	down
GO:0004683	calmodulin-dependent protein kinase activity	0.25%	0.02%	11.06	0.011533773776379	0.134554391745611	Vad03G004940;Vad18G008990	2	up&down
GO:0047429	nucleoside-triphosphate diphosphatase activity	0.25%	0.02%	11.06	0.011533773776379	0.134554391745611	Vad04G010590;Vad05G009010	2	up&down
GO:0030247	polysaccharide binding	1.61%	0.79%	2.04	0.0116206065598482	0.134554391745611	Vad10G010560;Vad16G004690;Vad16G008770;Vad16G008780;Vad16G010480;Vad16G010520;Vad17G003850;Vad17G003930;Vad18G001960;Vad18G020070;Vitis_adenoclada_newGene_102;Vitis_adenoclada_newGene_1556;Vitis_adenoclada_newGene_1576	13	up&down
GO:0010333	terpene synthase activity	1.73%	0.9%	1.93	0.0139011743579187	0.155595600707932	Vad0G015940;Vad0G022560;Vad10G004100;Vad12G005890;Vad12G005940;Vad13G008690;Vad13G008710;Vad13G008780;Vad18G016730;Vad18G016840;Vad19G003640;Vad19G003650;Vad19G003690;Vitis_adenoclada_newGene_619	14	up&down
GO:0004857	enzyme inhibitor activity	0.87%	0.34%	2.58	0.018156835617241	0.184182194235203	Vad07G003610;Vad13G001110;Vad15G004550;Vad16G004310;Vad16G004340;Vad16G004350;Vad16G004390	7	up
GO:0004506	squalene monooxygenase activity	0.25%	0.03%	8.84	0.0186491688833763	0.184182194235203	Vad03G008550;Vad07G014550	2	up
GO:0016744	transferase activity, transferring aldehyde or ketonic groups	0.25%	0.03%	8.84	0.0186491688833763	0.184182194235203	Vad07G013700;Vad11G010410	2	down
GO:0045552	dihydrokaempferol 4-reductase activity	0.25%	0.03%	8.84	0.0186491688833763	0.184182194235203	Vad18G010030;Vad18G010040	2	up
GO:0004672	protein kinase activity	5.33%	3.87%	1.38	0.0210136565541942	0.201604704986104	Vad02G004730;Vad03G001790;Vad03G004940;Vad03G009120;Vad04G001000;Vad05G009260;Vad06G001510;Vad07G015690;Vad08G000150;Vad08G002500;Vad08G013620;Vad09G000890;Vad09G001510;Vad09G002360;Vad0G016960;Vad10G003620;Vad10G010560;Vad10G010640;Vad10G011780;Vad11G006710;Vad11G010160;Vad12G003050;Vad12G010280;Vad12G010290;Vad12G010360;Vad12G011250;Vad13G002240;Vad14G013780;Vad16G004690;Vad16G010480;Vad16G0105…	43	up&down
GO:0004601	peroxidase activity	1.24%	0.6%	2.07	0.0230181153350409	0.21470113426544	Vad06G006630;Vad07G015210;Vad08G004060;Vad08G004080;Vad09G009100;Vad10G001160;Vad11G004960;Vad12G001520;Vad18G004810;Vad18G021610	10	up&down
GO:0010181	FMN binding	0.74%	0.29%	2.6	0.0268098827531085	0.219452640302085	Vad10G004170;Vad10G004180;Vad13G013060;Vad16G008830;Vad18G017710;Vad18G018600	6	up&down
GO:0004459	L-lactate dehydrogenase activity	0.25%	0.03%	7.37	0.0271420299704857	0.219452640302085	Vad02G005630;Vad15G004670	2	up
GO:0004559	alpha-mannosidase activity	0.25%	0.03%	7.37	0.0271420299704857	0.219452640302085	Vad04G012130;Vad17G000290	2	up
GO:0019783	ubiquitin-like protein-specific protease activity	0.25%	0.03%	7.37	0.0271420299704857	0.219452640302085	Vad03G007650;Vad03G007670	2	up&down
GO:0090447	glycerol-3-phosphate 2-O-acyltransferase activity	0.25%	0.03%	7.37	0.0271420299704857	0.219452640302085	Vad07G004890;Vad08G009330	2	up&down
GO:0008106	alcohol dehydrogenase (NADP+) activity	0.37%	0.08%	4.42	0.0279152621867111	0.219452640302085	Vad01G006090;Vad01G006110;Vad08G008510	3	up&down
GO:0015267	channel activity	0.5%	0.15%	3.4	0.0281023208662701	0.219452640302085	Vad02G003070;Vad03G001060;Vad09G003390;Vad15G009020	4	up&down
GO:0042910	xenobiotic transporter activity	0.87%	0.38%	2.31	0.0312630081573909	0.230496422395439	Vad01G007120;Vad08G000890;Vad08G000920;Vad11G010210;Vad11G010250;Vad12G000960;Vad18G009140	7	up&down
GO:0015297	antiporter activity	1.12%	0.55%	2.01	0.0351445516668223	0.230496422395439	Vad01G007120;Vad02G004650;Vad08G000890;Vad08G000920;Vad11G010210;Vad11G010250;Vad12G000960;Vad14G011970;Vad18G009140	9	up&down
GO:0003955	NAD(P)H dehydrogenase (quinone) activity	0.25%	0.04%	6.32	0.0368735146395878	0.230496422395439	Vad10G004170;Vad10G004180	2	up
GO:0045505	dynein intermediate chain binding	0.25%	0.04%	6.32	0.0368735146395878	0.230496422395439	Vad09G003610;Vad19G001930	2	up
GO:0051959	dynein light intermediate chain binding	0.25%	0.04%	6.32	0.0368735146395878	0.230496422395439	Vad09G003610;Vad19G001930	2	up
GO:0004032	alditol:NADP+ 1-oxidoreductase activity	0.37%	0.1%	3.9	0.0390284569923467	0.230496422395439	Vad01G006090;Vad01G006110;Vad08G008510	3	up&down
GO:0004743	pyruvate kinase activity	0.37%	0.1%	3.9	0.0390284569923467	0.230496422395439	Vad06G000180;Vad07G000540;Vad08G012650	3	up&down
GO:0030955	potassium ion binding	0.37%	0.1%	3.9	0.0390284569923467	0.230496422395439	Vad06G000180;Vad07G000540;Vad08G012650	3	up&down
GO:0004674	protein serine/threonine kinase activity	4.34%	3.19%	1.36	0.0407358514138856	0.230496422395439	Vad01G009450;Vad02G003050;Vad02G007160;Vad03G003210;Vad03G004940;Vad03G011140;Vad05G005140;Vad08G005170;Vad08G009480;Vad09G008200;Vad10G000090;Vad10G003470;Vad10G003600;Vad10G004360;Vad10G007040;Vad10G007230;Vad11G002670;Vad11G009050;Vad16G000800;Vad17G003850;Vad17G003930;Vad18G001960;Vad18G007340;Vad18G008990;Vad18G012840;Vad18G016470;Vad18G020160;Vad19G003030;Vad19G003130;Vad19G003330;Vad19G003…	35	up&down
GO:0004512	inositol-3-phosphate synthase activity	0.12%	0.01%	22.11	0.0452278204337836	0.230496422395439	Vad07G016740	1	up
GO:0004619	phosphoglycerate mutase activity	0.12%	0.01%	22.11	0.0452278204337836	0.230496422395439	Vad18G003940	1	up
GO:0004629	phospholipase C activity	0.12%	0.01%	22.11	0.0452278204337836	0.230496422395439	Vad06G009580	1	up
GO:0016594	glycine binding	0.12%	0.01%	22.11	0.0452278204337836	0.230496422395439	Vad11G002030	1	up
GO:0033946	xyloglucan-specific endo-beta-1,4-glucanase activity	0.12%	0.01%	22.11	0.0452278204337836	0.230496422395439	Vad06G010480	1	up
GO:0045437	uridine nucleosidase activity	0.12%	0.01%	22.11	0.0452278204337836	0.230496422395439	Vad08G011020	1	up
GO:0046316	gluconokinase activity	0.12%	0.01%	22.11	0.0452278204337836	0.230496422395439	Vad16G001650	1	up
GO:0047622	adenosine nucleosidase activity	0.12%	0.01%	22.11	0.0452278204337836	0.230496422395439	Vad08G011020	1	up
GO:0047724	inosine nucleosidase activity	0.12%	0.01%	22.11	0.0452278204337836	0.230496422395439	Vad08G011020	1	up
GO:0050263	ribosylpyrimidine nucleosidase activity	0.12%	0.01%	22.11	0.0452278204337836	0.230496422395439	Vad08G011020	1	up
GO:0072585	xanthosine nucleotidase activity	0.12%	0.01%	22.11	0.0452278204337836	0.230496422395439	Vad08G011020	1	up
GO:0080132	fatty acid alpha-hydroxylase activity	0.12%	0.01%	22.11	0.0452278204337836	0.230496422395439	Vad10G010310	1	up
GO:1900750	oligopeptide binding	0.12%	0.01%	22.11	0.0452278204337836	0.230496422395439	Vad19G011160	1	up
GO:0019829	cation-transporting ATPase activity	0.37%	0.1%	3.69	0.0453044692294483	0.230496422395439	Vad05G003480;Vad05G003510;Vad10G003080	3	down
GO:0005337	nucleoside transmembrane transporter activity	0.25%	0.04%	5.53	0.0477144955003596	0.235618019576079	Vad09G005840;Vad12G006420	2	up
GO:0016841	ammonia-lyase activity	0.25%	0.04%	5.53	0.0477144955003596	0.235618019576079	Vad08G006000;Vad13G005770	2	up
GO:0003678	DNA helicase activity	0.5%	0.18%	2.76	0.0547418756354431	0.266402110262492	Vad01G015000;Vad03G002270;Vad07G009270;Vad15G004940	4	up&down
GO:0022857	transmembrane transporter activity	2.48%	1.69%	1.46	0.0574156893653878	0.275422630188853	Vad01G008230;Vad02G004650;Vad04G013580;Vad05G004610;Vad08G000890;Vad08G000920;Vad08G001210;Vad08G005270;Vad08G009160;Vad11G010210;Vad11G010250;Vad13G001470;Vad13G006940;Vad13G013780;Vad14G011970;Vad16G004000;Vad18G002950;Vad18G009140;Vad18G019620;Vad19G003630	20	up&down
GO:0008810	cellulase activity	0.37%	0.12%	3.16	0.0668760165898117	0.316285386095626	Vad02G001320;Vad04G011810;Vad18G011100	3	up&down
GO:0005509	calcium ion binding	2.35%	1.63%	1.44	0.0700975690561945	0.319225684414257	Vad01G009980;Vad01G013070;Vad03G006100;Vad06G012000;Vad07G012260;Vad07G012430;Vad08G002040;Vad08G002500;Vad10G010560;Vad12G006170;Vad14G014320;Vad17G001370;Vad17G002120;Vad18G001960;Vad18G008120;Vad18G008130;Vad18G008140;Vad18G009200;Vad18G020070	19	up&down
GO:0017022	myosin binding	0.25%	0.06%	4.42	0.0722534867895044	0.319225684414257	Vad03G004940;Vad18G008990	2	up&down
GO:0045159	myosin II binding	0.25%	0.06%	4.42	0.0722534867895044	0.319225684414257	Vad03G004940;Vad18G008990	2	up&down
GO:0045551	cinnamyl-alcohol dehydrogenase activity	0.25%	0.06%	4.42	0.0722534867895044	0.319225684414257	Vad07G013800;Vitis_adenoclada_newGene_3167	2	up
GO:0051119	sugar transmembrane transporter activity	0.25%	0.06%	4.42	0.0722534867895044	0.319225684414257	Vad14G001720;Vad18G012290	2	up&down
GO:0016616	oxidoreductase activity, acting on the CH-OH group of donors, NAD or NADP as acceptor	0.87%	0.45%	1.91	0.0735084677633091	0.319225684414257	Vad04G013490;Vad07G013800;Vad13G008620;Vad18G000420;Vad18G010030;Vad18G010040;Vitis_adenoclada_newGene_3167	7	up&down
GO:0016791	phosphatase activity	0.37%	0.13%	2.88	0.0833961025148592	0.319225684414257	Vad07G004890;Vad08G009330;Vad09G002050	3	up&down
GO:0008661	1-deoxy-D-xylulose-5-phosphate synthase activity	0.25%	0.06%	4.02	0.0857366467555543	0.319225684414257	Vad07G013700;Vad11G010410	2	down
GO:0008477	purine nucleosidase activity	0.12%	0.01%	11.06	0.0884125053855788	0.319225684414257	Vad08G011020	1	up
GO:0016210	naringenin-chalcone synthase activity	0.12%	0.01%	11.06	0.0884125053855788	0.319225684414257	Vad05G007050	1	up
GO:0016710	trans-cinnamate 4-monooxygenase activity	0.12%	0.01%	11.06	0.0884125053855788	0.319225684414257	Vad06G006970	1	up
GO:0033788	leucoanthocyanidin reductase activity	0.12%	0.01%	11.06	0.0884125053855788	0.319225684414257	Vad01G002780	1	up
GO:0034007	S-linalool synthase activity	0.12%	0.01%	11.06	0.0884125053855788	0.319225684414257	Vad10G004100	1	down
GO:0042937	tripeptide transporter activity	0.12%	0.01%	11.06	0.0884125053855788	0.319225684414257	Vad05G005470	1	up
GO:0045486	naringenin 3-dioxygenase activity	0.12%	0.01%	11.06	0.0884125053855788	0.319225684414257	Vad04G011910	1	up
GO:0046921	alpha-(1->6)-fucosyltransferase activity	0.12%	0.01%	11.06	0.0884125053855788	0.319225684414257	Vad14G005530	1	up
GO:0047780	citrate dehydratase activity	0.12%	0.01%	11.06	0.0884125053855788	0.319225684414257	Vad12G005260	1	up
GO:0051499	D-aminoacyl-tRNA deacylase activity	0.12%	0.01%	11.06	0.0884125053855788	0.319225684414257	Vad17G004470	1	up
GO:0052654	L-leucine transaminase activity	0.12%	0.01%	11.06	0.0884125053855788	0.319225684414257	Vad18G006130	1	up
GO:0052655	L-valine transaminase activity	0.12%	0.01%	11.06	0.0884125053855788	0.319225684414257	Vad18G006130	1	up
GO:0052656	L-isoleucine transaminase activity	0.12%	0.01%	11.06	0.0884125053855788	0.319225684414257	Vad18G006130	1	up
GO:1901681	sulfur compound binding	0.12%	0.01%	11.06	0.0884125053855788	0.319225684414257	Vad19G011160	1	up
GO:0080043	quercetin 3-O-glucosyltransferase activity	0.37%	0.13%	2.76	0.0922468780553339	0.326058217170654	Vad05G008860;Vad05G008870;Vad18G004370	3	up
GO:0080044	quercetin 7-O-glucosyltransferase activity	0.37%	0.13%	2.76	0.0922468780553339	0.326058217170654	Vad05G008860;Vad05G008870;Vad18G004370	3	up
GO:0004185	serine-type carboxypeptidase activity	0.62%	0.3%	2.05	0.0962441865999301	0.336643591287036	Vad03G007930;Vad05G001670;Vad08G005490;Vad11G007900;Vad18G012450	5	up&down
GO:0016846	carbon-sulfur lyase activity	0.25%	0.07%	3.69	0.0998985770615282	0.338158665047892	Vad02G002390;Vad18G021850	2	up&down
GO:0045548	phenylalanine ammonia-lyase activity	0.25%	0.07%	3.69	0.0998985770615282	0.338158665047892	Vad08G006000;Vad13G005770	2	up
GO:0101005	ubiquitinyl hydrolase activity	0.25%	0.07%	3.69	0.0998985770615282	0.338158665047892	Vad03G007650;Vad03G007670	2	up&down
GO:0000287	magnesium ion binding	2.11%	1.51%	1.4	0.103813581477227	0.338158665047892	Vad06G000180;Vad07G000540;Vad08G012650;Vad0G015940;Vad0G022560;Vad10G004100;Vad12G005890;Vad12G005940;Vad13G008690;Vad13G008710;Vad13G008780;Vad18G016730;Vad18G016840;Vad19G003640;Vad19G003650;Vad19G003690;Vitis_adenoclada_newGene_619	17	up&down
GO:0003680	AT DNA binding	0.37%	0.15%	2.55	0.111035870359019	0.338158665047892	Vad05G004260;Vad15G004880;Vad18G000380	3	up&down
GO:0009044	xylan 1,4-beta-xylosidase activity	0.25%	0.07%	3.4	0.11465047648426	0.338158665047892	Vad08G002150;Vad08G002170	2	up
GO:0019139	cytokinin dehydrogenase activity	0.25%	0.07%	3.4	0.11465047648426	0.338158665047892	Vad04G001680;Vad18G010370	2	up&down
GO:0050660	flavin adenine dinucleotide binding	0.99%	0.61%	1.62	0.120591579602827	0.338158665047892	Vad02G004250;Vad03G008550;Vad06G007610;Vad07G014550;Vad09G001770;Vad09G004950;Vad16G008830;Vad18G017710	8	up&down
GO:0016491	oxidoreductase activity	3.97%	3.2%	1.24	0.124315905419155	0.338158665047892	Vad01G004490;Vad01G004510;Vad01G006090;Vad01G006110;Vad02G010290;Vad03G005360;Vad03G010450;Vad06G004280;Vad06G004290;Vad06G004300;Vad06G004310;Vad06G004320;Vad08G008510;Vad09G004950;Vad10G008200;Vad10G010250;Vad10G010270;Vad10G011340;Vad13G008620;Vad13G013060;Vad15G002260;Vad15G002270;Vad16G008830;Vad17G005140;Vad18G000420;Vad18G001130;Vad18G008010;Vad18G010030;Vad18G010040;Vad18G017710;Vad18G018…	32	up&down
GO:0003855	3-dehydroquinate dehydratase activity	0.12%	0.02%	7.37	0.129646242740763	0.338158665047892	Vad14G003980	1	up
GO:0003861	3-isopropylmalate dehydratase activity	0.12%	0.02%	7.37	0.129646242740763	0.338158665047892	Vad05G005810	1	down
GO:0003994	aconitate hydratase activity	0.12%	0.02%	7.37	0.129646242740763	0.338158665047892	Vad12G005260	1	up
GO:0004003	ATP-dependent DNA helicase activity	0.12%	0.02%	7.37	0.129646242740763	0.338158665047892	Vad03G002270	1	up
GO:0004014	adenosylmethionine decarboxylase activity	0.12%	0.02%	7.37	0.129646242740763	0.338158665047892	Vad11G008060	1	up
GO:0004066	asparagine synthase (glutamine-hydrolyzing) activity	0.12%	0.02%	7.37	0.129646242740763	0.338158665047892	Vad06G005720	1	down
GO:0004375	glycine dehydrogenase (decarboxylating) activity	0.12%	0.02%	7.37	0.129646242740763	0.338158665047892	Vad11G002030	1	up
GO:0004764	shikimate 3-dehydrogenase (NADP+) activity	0.12%	0.02%	7.37	0.129646242740763	0.338158665047892	Vad14G003980	1	up
GO:0004799	thymidylate synthase activity	0.12%	0.02%	7.37	0.129646242740763	0.338158665047892	Vad03G003850	1	down
GO:0008373	sialyltransferase activity	0.12%	0.02%	7.37	0.129646242740763	0.338158665047892	Vad06G011810	1	up
GO:0015093	ferrous iron transmembrane transporter activity	0.12%	0.02%	7.37	0.129646242740763	0.338158665047892	Vad18G020000	1	down
GO:0015189	L-lysine transmembrane transporter activity	0.12%	0.02%	7.37	0.129646242740763	0.338158665047892	Vad01G001060	1	up
GO:0015292	uniporter activity	0.12%	0.02%	7.37	0.129646242740763	0.338158665047892	Vad18G009280	1	up
GO:0015341	zinc efflux active transmembrane transporter activity	0.12%	0.02%	7.37	0.129646242740763	0.338158665047892	Vad18G020000	1	down
GO:0016707	gibberellin 3-beta-dioxygenase activity	0.12%	0.02%	7.37	0.129646242740763	0.338158665047892	Vad09G004500	1	up
GO:0019210	kinase inhibitor activity	0.12%	0.02%	7.37	0.129646242740763	0.338158665047892	Vad18G008210	1	up
GO:0043140	ATP-dependent 3'-5' DNA helicase activity	0.12%	0.02%	7.37	0.129646242740763	0.338158665047892	Vad03G002270	1	up
GO:0046863	ribulose-1,5-bisphosphate carboxylase/oxygenase activator activity	0.12%	0.02%	7.37	0.129646242740763	0.338158665047892	Vad13G003690	1	up
GO:0047631	ADP-ribose diphosphatase activity	0.12%	0.02%	7.37	0.129646242740763	0.338158665047892	Vad12G007580	1	down
GO:0048531	beta-1,3-galactosyltransferase activity	0.12%	0.02%	7.37	0.129646242740763	0.338158665047892	Vad18G003470	1	down
GO:0051980	iron-nicotianamine transmembrane transporter activity	0.12%	0.02%	7.37	0.129646242740763	0.338158665047892	Vad02G002330	1	up
GO:0070300	phosphatidic acid binding	0.12%	0.02%	7.37	0.129646242740763	0.338158665047892	Vad10G004150	1	up
GO:0043295	glutathione binding	0.25%	0.08%	3.16	0.129910170537991	0.338158665047892	Vad07G003190;Vad19G011160	2	up
GO:0046556	alpha-L-arabinofuranosidase activity	0.25%	0.08%	3.16	0.129910170537991	0.338158665047892	Vad08G002150;Vad08G002170	2	up
GO:0046910	pectinesterase inhibitor activity	0.37%	0.16%	2.37	0.131143111519392	0.338742126110818	Vad05G009380;Vad11G000110;Vad14G000670	3	up&down
GO:0030246	carbohydrate binding	1.49%	1.04%	1.43	0.134063564160436	0.343642241600475	Vad02G001320;Vad03G009120;Vad04G012130;Vad08G013620;Vad09G001700;Vad10G005790;Vad10G011560;Vad12G003050;Vad17G000290;Vad18G010380;Vad18G012840;Vitis_adenoclada_newGene_296	12	up&down
GO:0005516	calmodulin binding	0.62%	0.34%	1.81	0.141180388163674	0.357604607923942	Vad06G002090;Vad08G002040;Vad14G001330;Vad17G002880;Vad17G002900	5	up&down
GO:0000250	lanosterol synthase activity	0.37%	0.16%	2.29	0.141640571194953	0.357604607923942	Vad09G010980;Vad09G011260;Vad0G022280	3	up&down
GO:0015276	ligand-gated ion channel activity	0.5%	0.25%	1.97	0.144878657147598	0.362159381465986	Vad04G006860;Vad04G006910;Vad04G006920;Vad19G000900	4	down
GO:0070011	peptidase activity, acting on L-amino acid peptides	0.25%	0.08%	2.95	0.145601694899726	0.362159381465986	Vad03G007650;Vad03G007670	2	up&down
GO:0004724	magnesium-dependent protein serine/threonine phosphatase activity	0.5%	0.26%	1.88	0.162060937468383	0.365037597374144	Vad02G007870;Vad03G007090;Vad06G005730;Vad0G022740	4	up&down
GO:0003838	sterol 24-C-methyltransferase activity	0.12%	0.02%	5.53	0.169017065728891	0.365037597374144	Vad13G009490	1	up
GO:0003979	UDP-glucose 6-dehydrogenase activity	0.12%	0.02%	5.53	0.169017065728891	0.365037597374144	Vad14G014950	1	down
GO:0003999	adenine phosphoribosyltransferase activity	0.12%	0.02%	5.53	0.169017065728891	0.365037597374144	Vad04G005110	1	down
GO:0004174	electron-transferring-flavoprotein dehydrogenase activity	0.12%	0.02%	5.53	0.169017065728891	0.365037597374144	Vad06G007610	1	down
GO:0004367	glycerol-3-phosphate dehydrogenase [NAD+] activity	0.12%	0.02%	5.53	0.169017065728891	0.365037597374144	Vad08G015930	1	up
GO:0004849	uridine kinase activity	0.12%	0.02%	5.53	0.169017065728891	0.365037597374144	Vad17G001360	1	down
GO:0005094	Rho GDP-dissociation inhibitor activity	0.12%	0.02%	5.53	0.169017065728891	0.365037597374144	Vad05G008980	1	up
GO:0005267	potassium channel activity	0.12%	0.02%	5.53	0.169017065728891	0.365037597374144	Vad07G005830	1	down
GO:0009916	alternative oxidase activity	0.12%	0.02%	5.53	0.169017065728891	0.365037597374144	Vad02G009720	1	up
GO:0019208	phosphatase regulator activity	0.12%	0.02%	5.53	0.169017065728891	0.365037597374144	Vad13G001110	1	up
GO:0019840	isoprenoid binding	0.12%	0.02%	5.53	0.169017065728891	0.365037597374144	Vad13G001110	1	up
GO:0035243	protein-arginine omega-N symmetric methyltransferase activity	0.12%	0.02%	5.53	0.169017065728891	0.365037597374144	Vad14G013500	1	down
GO:0046906	tetrapyrrole binding	0.12%	0.02%	5.53	0.169017065728891	0.365037597374144	Vad05G010430	1	up
GO:0051538	3 iron, 4 sulfur cluster binding	0.12%	0.02%	5.53	0.169017065728891	0.365037597374144	Vad16G008830	1	down
GO:0052691	UDP-arabinopyranose mutase activity	0.12%	0.02%	5.53	0.169017065728891	0.365037597374144	Vad17G001080	1	up
GO:0072341	modified amino acid binding	0.12%	0.02%	5.53	0.169017065728891	0.365037597374144	Vad19G011160	1	up
GO:0102721	ubiquinol:oxygen oxidoreductase activity	0.12%	0.02%	5.53	0.169017065728891	0.365037597374144	Vad02G009720	1	up
GO:0103025	alpha-amylase activity (releasing maltohexaose)	0.12%	0.02%	5.53	0.169017065728891	0.365037597374144	Vad03G006100	1	up
GO:1990757	ubiquitin ligase activator activity	0.12%	0.02%	5.53	0.169017065728891	0.365037597374144	Vad16G002280	1	up
GO:0016757	transferase activity, transferring glycosyl groups	1.24%	0.87%	1.42	0.169587999783223	0.365037597374144	Vad02G009960;Vad08G009000;Vad08G015800;Vad14G000690;Vad14G013230;Vad17G008370;Vad18G000210;Vad18G003220;Vad18G009220;Vad19G007360	10	up&down
GO:0046872	metal ion binding	6.69%	5.87%	1.14	0.174157365468145	0.368869968761728	Vad01G000120;Vad01G013690;Vad01G013870;Vad02G002210;Vad02G004420;Vad02G007320;Vad02G009720;Vad02G010460;Vad03G000110;Vad03G005360;Vad03G007090;Vad03G010450;Vad04G000420;Vad04G011910;Vad04G012130;Vad05G000440;Vad06G005670;Vad06G005730;Vad06G006630;Vad07G005250;Vad07G005390;Vad07G015210;Vad07G016880;Vad08G004060;Vad08G004080;Vad08G006400;Vad08G008210;Vad08G009540;Vad09G002050;Vad09G004500;Vad09G009…	54	up&down
GO:0016620	oxidoreductase activity, acting on the aldehyde or oxo group of donors, NAD or NADP as acceptor	0.37%	0.18%	2.07	0.174663977371345	0.368869968761728	Vad01G008080;Vad04G005290;Vad14G013290	3	up&down
GO:0042300	beta-amyrin synthase activity	0.37%	0.18%	2.07	0.174663977371345	0.368869968761728	Vad09G010980;Vad09G011260;Vad0G022280	3	up&down
GO:0016413	O-acetyltransferase activity	0.37%	0.19%	1.95	0.197754212526873	0.403355469650833	Vad12G002040;Vad13G000650;Vad19G002570	3	up
GO:0004069	L-aspartate:2-oxoglutarate aminotransferase activity	0.12%	0.03%	4.42	0.20660903994027	0.403355469650833	Vad11G003390	1	down
GO:0004751	ribose-5-phosphate isomerase activity	0.12%	0.03%	4.42	0.20660903994027	0.403355469650833	Vad06G002320	1	up
GO:0008195	phosphatidate phosphatase activity	0.12%	0.03%	4.42	0.20660903994027	0.403355469650833	Vad01G003950	1	down
GO:0008970	phosphatidylcholine 1-acylhydrolase activity	0.12%	0.03%	4.42	0.20660903994027	0.403355469650833	Vad12G001650	1	up
GO:0015930	glutamate synthase activity	0.12%	0.03%	4.42	0.20660903994027	0.403355469650833	Vad16G008830	1	down
GO:0016040	glutamate synthase (NADH) activity	0.12%	0.03%	4.42	0.20660903994027	0.403355469650833	Vad16G008830	1	down
GO:0019212	phosphatase inhibitor activity	0.12%	0.03%	4.42	0.20660903994027	0.403355469650833	Vad13G001110	1	up
GO:0030545	receptor regulator activity	0.12%	0.03%	4.42	0.20660903994027	0.403355469650833	Vad14G008120	1	up
GO:0034485	phosphatidylinositol-3,4,5-trisphosphate 5-phosphatase activity	0.12%	0.03%	4.42	0.20660903994027	0.403355469650833	Vad01G005960	1	up
GO:0035529	NADH pyrophosphatase activity	0.12%	0.03%	4.42	0.20660903994027	0.403355469650833	Vad12G007580	1	down
GO:0048018	receptor agonist activity	0.12%	0.03%	4.42	0.20660903994027	0.403355469650833	Vad14G008120	1	up
GO:0051753	mannan synthase activity	0.12%	0.03%	4.42	0.20660903994027	0.403355469650833	Vad16G001530	1	down
GO:0035673	oligopeptide transmembrane transporter activity	0.37%	0.2%	1.9	0.2095627247031	0.406756977062907	Vad01G009110;Vad03G008850;Vad05G005470	3	up
GO:0036459	thiol-dependent ubiquitinyl hydrolase activity	0.25%	0.11%	2.33	0.211362810072698	0.407893142245558	Vad03G007650;Vad03G007670	2	up&down
GO:0008171	O-methyltransferase activity	0.5%	0.3%	1.67	0.217468885752989	0.417278643941075	Vad03G006330;Vad07G016180;Vad10G006360;Vad12G001550	4	up
GO:0004478	methionine adenosyltransferase activity	0.12%	0.03%	3.69	0.242502441934227	0.447416304089175	Vad07G005390	1	up
GO:0004823	leucine-tRNA ligase activity	0.12%	0.03%	3.69	0.242502441934227	0.447416304089175	Vad18G018050	1	down
GO:0004866	endopeptidase inhibitor activity	0.12%	0.03%	3.69	0.242502441934227	0.447416304089175	Vad17G007740	1	up
GO:0008199	ferric iron binding	0.12%	0.03%	3.69	0.242502441934227	0.447416304089175	Vad01G005940	1	up
GO:0008515	sucrose transmembrane transporter activity	0.12%	0.03%	3.69	0.242502441934227	0.447416304089175	Vad17G000650	1	down
GO:0022821	potassium ion antiporter activity	0.12%	0.03%	3.69	0.242502441934227	0.447416304089175	Vad13G007260	1	up
GO:0033293	monocarboxylic acid binding	0.12%	0.03%	3.69	0.242502441934227	0.447416304089175	Vad13G001110	1	up
GO:0016765	transferase activity, transferring alkyl or aryl (other than methyl) groups	0.25%	0.12%	2.11	0.245253467615768	0.450019304972275	Vad19G011160;Vitis_adenoclada_newGene_1190	2	up
GO:0030599	pectinesterase activity	0.5%	0.32%	1.55	0.256864820517193	0.465983243171387	Vad05G002040;Vad05G009380;Vad11G000110;Vad15G004550	4	up&down
GO:0045330	aspartyl esterase activity	0.5%	0.32%	1.55	0.256864820517193	0.465983243171387	Vad05G002040;Vad05G009380;Vad11G000110;Vad15G004550	4	up&down
GO:0000978	RNA polymerase II core promoter proximal region sequence-specific DNA binding	0.37%	0.22%	1.7	0.258116736891486	0.465983243171387	Vad04G000700;Vad06G001560;Vad08G002480	3	up&down
GO:0016810	hydrolase activity, acting on carbon-nitrogen (but not peptide) bonds	0.25%	0.12%	2.01	0.262285501529519	0.470977061570034	Vad02G009100;Vad02G009130	2	up
GO:0004190	aspartic-type endopeptidase activity	0.62%	0.43%	1.44	0.26870968398723	0.474172307258414	Vad04G006420;Vad04G006450;Vad13G012420;Vad15G007130;Vad17G003480	5	up&down
GO:0004467	long-chain fatty acid-CoA ligase activity	0.12%	0.04%	3.16	0.276773929816667	0.474172307258414	Vad03G004840	1	up
GO:0005179	hormone activity	0.12%	0.04%	3.16	0.276773929816667	0.474172307258414	Vad14G008120	1	up
GO:0008026	ATP-dependent helicase activity	0.12%	0.04%	3.16	0.276773929816667	0.474172307258414	Vad03G002270	1	up
GO:0008198	ferrous iron binding	0.12%	0.04%	3.16	0.276773929816667	0.474172307258414	Vad01G005940	1	up
GO:0010436	carotenoid dioxygenase activity	0.12%	0.04%	3.16	0.276773929816667	0.474172307258414	Vad02G010460	1	down
GO:0016798	hydrolase activity, acting on glycosyl bonds	0.12%	0.04%	3.16	0.276773929816667	0.474172307258414	Vad08G011020	1	up
GO:0047216	inositol 3-alpha-galactosyltransferase activity	0.12%	0.04%	3.16	0.276773929816667	0.474172307258414	Vad07G005090	1	down
GO:0070035	purine NTP-dependent helicase activity	0.12%	0.04%	3.16	0.276773929816667	0.474172307258414	Vad03G002270	1	up
GO:0004722	protein serine/threonine phosphatase activity	0.62%	0.45%	1.38	0.295111918933882	0.500021691957588	Vad02G007870;Vad03G007090;Vad06G005730;Vad07G005250;Vad0G022740	5	up&down
GO:0008374	O-acyltransferase activity	0.25%	0.13%	1.84	0.296329469794928	0.500021691957588	Vad10G002170;Vad19G005710	2	up&down
GO:0016614	oxidoreductase activity, acting on CH-OH group of donors	0.25%	0.13%	1.84	0.296329469794928	0.500021691957588	Vad02G004250;Vad09G001770	2	up
GO:0005262	calcium channel activity	0.12%	0.04%	2.76	0.309496706147568	0.50449386438975	Vad18G009280	1	up
GO:0005375	copper ion transmembrane transporter activity	0.12%	0.04%	2.76	0.309496706147568	0.50449386438975	Vad08G008830	1	up
GO:0008375	acetylglucosaminyltransferase activity	0.12%	0.04%	2.76	0.309496706147568	0.50449386438975	Vad02G000180	1	up
GO:0008381	mechanically-gated ion channel activity	0.12%	0.04%	2.76	0.309496706147568	0.50449386438975	Vad04G001520	1	down
GO:0009378	four-way junction helicase activity	0.12%	0.04%	2.76	0.309496706147568	0.50449386438975	Vad03G002270	1	up
GO:0010329	auxin efflux transmembrane transporter activity	0.12%	0.04%	2.76	0.309496706147568	0.50449386438975	Vad14G013580	1	down
GO:0052692	raffinose alpha-galactosidase activity	0.12%	0.04%	2.76	0.309496706147568	0.50449386438975	Vad10G005240	1	up
GO:0016740	transferase activity	1.61%	1.38%	1.17	0.322165002476584	0.522606843580118	Vad01G009810;Vad02G009960;Vad03G004940;Vad06G004570;Vad07G001680;Vad08G005390;Vad09G005960;Vad15G001040;Vad18G008990;Vad19G011140;Vad19G011160;Vad19G011170;Vitis_adenoclada_newGene_1190	13	up&down
GO:0003958	NADPH-hemoprotein reductase activity	0.12%	0.05%	2.46	0.340740673522892	0.529708941782664	Vad18G017710	1	down
GO:0004017	adenylate kinase activity	0.12%	0.05%	2.46	0.340740673522892	0.529708941782664	Vad01G012920	1	up
GO:0004439	phosphatidylinositol-4,5-bisphosphate 5-phosphatase activity	0.12%	0.05%	2.46	0.340740673522892	0.529708941782664	Vad01G005960	1	up
GO:0004556	alpha-amylase activity	0.12%	0.05%	2.46	0.340740673522892	0.529708941782664	Vad03G006100	1	up
GO:0008143	poly(A) binding	0.12%	0.05%	2.46	0.340740673522892	0.529708941782664	Vad04G002750	1	down
GO:0009927	histidine phosphotransfer kinase activity	0.12%	0.05%	2.46	0.340740673522892	0.529708941782664	Vad04G000160	1	up
GO:0015086	cadmium ion transmembrane transporter activity	0.12%	0.05%	2.46	0.340740673522892	0.529708941782664	Vad18G020000	1	down
GO:0015369	calcium:proton antiporter activity	0.12%	0.05%	2.46	0.340740673522892	0.529708941782664	Vad06G005430	1	up
GO:0016799	hydrolase activity, hydrolyzing N-glycosyl compounds	0.12%	0.05%	2.46	0.340740673522892	0.529708941782664	Vad08G011020	1	up
GO:0004197	cysteine-type endopeptidase activity	0.37%	0.26%	1.41	0.35808280647841	0.541019011569882	Vad16G002240;Vad18G010530;Vad18G010550	3	up
GO:0008092	cytoskeletal protein binding	0.25%	0.16%	1.58	0.363456458252464	0.541019011569882	Vad03G004940;Vad18G008990	2	up&down
GO:0098772	molecular function regulator	0.25%	0.16%	1.58	0.363456458252464	0.541019011569882	Vad13G001110;Vad14G008120	2	up
GO:0016301	kinase activity	1.36%	1.19%	1.14	0.369809593267193	0.541019011569882	Vad03G004940;Vad05G003910;Vad06G000180;Vad07G000540;Vad08G012650;Vad10G005790;Vad17G001360;Vad18G008990;Vitis_adenoclada_newGene_1545;Vitis_adenoclada_newGene_210;Vitis_adenoclada_newGene_211	11	up&down
GO:0004024	alcohol dehydrogenase activity, zinc-dependent	0.12%	0.06%	2.21	0.370572583159935	0.541019011569882	Vad18G004580	1	up
GO:0004356	glutamate-ammonia ligase activity	0.12%	0.06%	2.21	0.370572583159935	0.541019011569882	Vad01G002050	1	up
GO:0008239	dipeptidyl-peptidase activity	0.12%	0.06%	2.21	0.370572583159935	0.541019011569882	Vad08G010120	1	up
GO:0008378	galactosyltransferase activity	0.12%	0.06%	2.21	0.370572583159935	0.541019011569882	Vad06G011810	1	up
GO:0016881	acid-amino acid ligase activity	0.12%	0.06%	2.21	0.370572583159935	0.541019011569882	Vad12G004980	1	up
GO:0019887	protein kinase regulator activity	0.12%	0.06%	2.21	0.370572583159935	0.541019011569882	Vad17G001250	1	up
GO:0033218	amide binding	0.12%	0.06%	2.21	0.370572583159935	0.541019011569882	Vad19G011160	1	up
GO:0042162	telomeric DNA binding	0.12%	0.06%	2.21	0.370572583159935	0.541019011569882	Vad15G004940	1	down
GO:0043178	alcohol binding	0.12%	0.06%	2.21	0.370572583159935	0.541019011569882	Vad13G001110	1	up
GO:0070180	large ribosomal subunit rRNA binding	0.12%	0.06%	2.21	0.370572583159935	0.541019011569882	Vad13G005600	1	up
GO:0003774	motor activity	0.25%	0.16%	1.52	0.379887264701168	0.547477015765407	Vad09G003610;Vad19G001930	2	up
GO:0016702	oxidoreductase activity, acting on single donors with incorporation of molecular oxygen, incorporation of two atoms of oxygen	0.25%	0.16%	1.52	0.379887264701168	0.547477015765407	Vad08G001110;Vad13G011700	2	up&down
GO:0035639	purine ribonucleoside triphosphate binding	0.25%	0.16%	1.52	0.379887264701168	0.547477015765407	Vad03G004940;Vad18G008990	2	up&down
GO:0008422	beta-glucosidase activity	0.25%	0.17%	1.47	0.396135873379123	0.558328598242627	Vad08G001780;Vad17G002290	2	up
GO:0015333	peptide:proton symporter activity	0.25%	0.17%	1.47	0.396135873379123	0.558328598242627	Vad01G009110;Vad05G005470	2	up
GO:0042562	hormone binding	0.12%	0.06%	2.01	0.399056176800373	0.558328598242627	Vad13G001110	1	up
GO:0051903	S-(hydroxymethyl)glutathione dehydrogenase activity	0.12%	0.06%	2.01	0.399056176800373	0.558328598242627	Vad18G004580	1	up
GO:0080030	methyl indole-3-acetate esterase activity	0.12%	0.06%	2.01	0.399056176800373	0.558328598242627	Vad07G011780	1	down
GO:0080031	methyl salicylate esterase activity	0.12%	0.06%	2.01	0.399056176800373	0.558328598242627	Vad07G011780	1	down
GO:0080032	methyl jasmonate esterase activity	0.12%	0.06%	2.01	0.399056176800373	0.558328598242627	Vad07G011780	1	down
GO:0043167	ion binding	0.87%	0.77%	1.13	0.425982759056959	0.574823465617187	Vad03G004940;Vad13G001110;Vad14G014320;Vad15G009840;Vad18G008130;Vad18G008990;Vad19G011160	7	up&down
GO:0000146	microfilament motor activity	0.12%	0.07%	1.84	0.426252322231177	0.574823465617187	Vad05G006230	1	up
GO:0004180	carboxypeptidase activity	0.12%	0.07%	1.84	0.426252322231177	0.574823465617187	Vad06G010910	1	up
GO:0004602	glutathione peroxidase activity	0.12%	0.07%	1.84	0.426252322231177	0.574823465617187	Vad05G010260	1	up
GO:0005216	ion channel activity	0.12%	0.07%	1.84	0.426252322231177	0.574823465617187	Vad09G008980	1	up
GO:0030898	actin-dependent ATPase activity	0.12%	0.07%	1.84	0.426252322231177	0.574823465617187	Vad05G006230	1	up
GO:0031418	L-ascorbic acid binding	0.12%	0.07%	1.84	0.426252322231177	0.574823465617187	Vad07G015290	1	down
GO:0042277	peptide binding	0.12%	0.07%	1.84	0.426252322231177	0.574823465617187	Vad19G011160	1	up
GO:0047262	polygalacturonate 4-alpha-galacturonosyltransferase activity	0.12%	0.07%	1.84	0.426252322231177	0.574823465617187	Vad07G000230	1	down
GO:1904680	peptide transmembrane transporter activity	0.25%	0.18%	1.38	0.428019900877244	0.574898308967751	Vad01G009110;Vad05G005470	2	up
GO:0008236	serine-type peptidase activity	0.25%	0.18%	1.34	0.443626678258895	0.593165734064628	Vad06G010910;Vad08G010120	2	up
GO:0003872	6-phosphofructokinase activity	0.12%	0.07%	1.7	0.452219142710087	0.593165734064628	Vad07G013180	1	up
GO:0005249	voltage-gated potassium channel activity	0.12%	0.07%	1.7	0.452219142710087	0.593165734064628	Vad10G008850	1	up
GO:0009678	hydrogen-translocating pyrophosphatase activity	0.12%	0.07%	1.7	0.452219142710087	0.593165734064628	Vad11G005950	1	down
GO:0010997	anaphase-promoting complex binding	0.12%	0.07%	1.7	0.452219142710087	0.593165734064628	Vad16G002280	1	up
GO:0015165	pyrimidine nucleotide-sugar transmembrane transporter activity	0.12%	0.07%	1.7	0.452219142710087	0.593165734064628	Vad02G004650	1	up
GO:0003993	acid phosphatase activity	0.25%	0.19%	1.3	0.458993707367147	0.595078206259378	Vad01G005940;Vad03G000110	2	up
GO:0030554	adenyl nucleotide binding	0.25%	0.19%	1.3	0.458993707367147	0.595078206259378	Vad03G004940;Vad18G008990	2	up&down
GO:0032559	adenyl ribonucleotide binding	0.25%	0.19%	1.3	0.458993707367147	0.595078206259378	Vad03G004940;Vad18G008990	2	up&down
GO:0004568	chitinase activity	0.25%	0.2%	1.26	0.474110736619513	0.609032911113323	Vad05G011700;Vad05G011760	2	up
GO:0003688	DNA replication origin binding	0.12%	0.08%	1.58	0.477012140569479	0.609032911113323	Vad01G015000	1	up
GO:0043138	3'-5' DNA helicase activity	0.12%	0.08%	1.58	0.477012140569479	0.609032911113323	Vad03G002270	1	up
GO:0043424	protein histidine kinase binding	0.12%	0.08%	1.58	0.477012140569479	0.609032911113323	Vad04G000160	1	up
GO:0032555	purine ribonucleotide binding	0.25%	0.2%	1.23	0.488968929390161	0.621655888422545	Vad03G004940;Vad18G008990	2	up&down
GO:0016760	cellulose synthase (UDP-forming) activity	0.37%	0.33%	1.14	0.49122272679635	0.621655888422545	Vad16G001530;Vitis_adenoclada_newGene_2732;Vitis_adenoclada_newGene_279	3	up&down
GO:0004535	poly(A)-specific ribonuclease activity	0.12%	0.08%	1.47	0.500684315260175	0.621655888422545	Vad06G012560	1	down
GO:0031406	carboxylic acid binding	0.12%	0.08%	1.47	0.500684315260175	0.621655888422545	Vad13G001110	1	up
GO:0033612	receptor serine/threonine kinase binding	0.12%	0.08%	1.47	0.500684315260175	0.621655888422545	Vad18G011650	1	down
GO:0043177	organic acid binding	0.12%	0.08%	1.47	0.500684315260175	0.621655888422545	Vad13G001110	1	up
GO:0060089	molecular transducer activity	0.12%	0.08%	1.47	0.500684315260175	0.621655888422545	Vad13G001110	1	up
GO:0017076	purine nucleotide binding	0.25%	0.21%	1.2	0.503560757267667	0.621655888422545	Vad03G004940;Vad18G008990	2	up&down
GO:0032553	ribonucleotide binding	0.25%	0.21%	1.2	0.503560757267667	0.621655888422545	Vad03G004940;Vad18G008990	2	up&down
GO:0008233	peptidase activity	0.25%	0.21%	1.16	0.517879900054402	0.634666492959487	Vad03G007650;Vad03G007670	2	up&down
GO:0016772	transferase activity, transferring phosphorus-containing groups	0.25%	0.21%	1.16	0.517879900054402	0.634666492959487	Vad03G004940;Vad18G008990	2	up&down
GO:0004144	diacylglycerol O-acyltransferase activity	0.12%	0.09%	1.38	0.523286276085004	0.636645011712877	Vad15G007320	1	down
GO:0009931	calcium-dependent protein serine/threonine kinase activity	0.12%	0.09%	1.38	0.523286276085004	0.636645011712877	Vad08G002040	1	up
GO:0000976	transcription regulatory region sequence-specific DNA binding	0.87%	0.85%	1.02	0.52802315510096	0.640088871279523	Vad01G008550;Vad01G013840;Vad07G004580;Vad07G018790;Vad11G001070;Vad12G005430;Vad19G005000	7	up&down
GO:0016773	phosphotransferase activity, alcohol group as acceptor	0.25%	0.22%	1.13	0.531921152117263	0.642494689607751	Vad03G004940;Vad18G008990	2	up&down
GO:0004843	thiol-dependent ubiquitin-specific protease activity	0.25%	0.23%	1.08	0.55915421399484	0.672968097582924	Vad03G007650;Vad03G007670	2	up&down
GO:0005385	zinc ion transmembrane transporter activity	0.12%	0.1%	1.23	0.565470683736077	0.67767188924648	Vad19G006310	1	down
GO:0015035	protein disulfide oxidoreductase activity	0.37%	0.36%	1.02	0.568547845072387	0.67767188924648	Vad01G009080;Vad07G002760;Vad14G009600	3	up&down
GO:0005524	ATP binding	14%	14.16%	0.99	0.569116925169693	0.67767188924648	Vad01G002050;Vad01G007480;Vad01G009450;Vad01G011960;Vad01G012920;Vad01G015000;Vad02G000260;Vad02G000610;Vad02G000880;Vad02G003050;Vad02G004730;Vad02G007160;Vad03G000220;Vad03G001790;Vad03G003210;Vad03G004940;Vad03G009120;Vad03G011140;Vad04G001000;Vad05G003390;Vad05G003480;Vad05G003510;Vad05G003910;Vad05G005140;Vad05G005870;Vad05G006230;Vad05G009260;Vad06G001510;Vad06G005720;Vad06G011440;Vad07G005…	113	up&down
GO:0004402	histone acetyltransferase activity	0.12%	0.11%	1.16	0.585143343384043	0.684726680105706	Vad07G015050	1	down
GO:0030983	mismatched DNA binding	0.12%	0.11%	1.16	0.585143343384043	0.684726680105706	Vad05G005870	1	down
GO:0042623	ATPase activity, coupled	0.12%	0.11%	1.16	0.585143343384043	0.684726680105706	Vad03G002270	1	up
GO:0047372	acylglycerol lipase activity	0.12%	0.11%	1.16	0.585143343384043	0.684726680105706	Vad07G016670	1	up
GO:0008094	DNA-dependent ATPase activity	0.25%	0.24%	1.03	0.585237396021382	0.684726680105706	Vad03G002270;Vad05G005870	2	up&down
GO:0043168	anion binding	0.5%	0.51%	0.97	0.594241807676949	0.692847721670127	Vad03G004940;Vad13G001110;Vad18G008990;Vad19G011160	4	up&down
GO:0097367	carbohydrate derivative binding	0.25%	0.25%	1.01	0.597844289478418	0.694636052972556	Vad03G004940;Vad18G008990	2	up&down
GO:0008146	sulfotransferase activity	0.12%	0.11%	1.11	0.603926406775486	0.696880172766793	Vad07G016690	1	up
GO:0016844	strictosidine synthase activity	0.12%	0.11%	1.11	0.603926406775486	0.696880172766793	Vad04G013070	1	down
GO:0071949	FAD binding	0.37%	0.39%	0.96	0.609341864767201	0.699268320841035	Vad04G001680;Vad10G010250;Vad10G010270	3	up&down
GO:0008144	drug binding	0.25%	0.25%	0.98	0.610160931367091	0.699268320841035	Vad03G004940;Vad18G008990	2	up&down
GO:0004427	inorganic diphosphatase activity	0.12%	0.12%	1.05	0.621860053733472	0.705452905906748	Vad11G005950	1	down
GO:0005384	manganese ion transmembrane transporter activity	0.12%	0.12%	1.05	0.621860053733472	0.705452905906748	Vad01G005660	1	up
GO:0016758	transferase activity, transferring hexosyl groups	0.12%	0.12%	1.05	0.621860053733472	0.705452905906748	Vad17G006120	1	down
GO:0000981	RNA polymerase II transcription factor activity, sequence-specific DNA binding	0.37%	0.4%	0.93	0.628747153528026	0.710864228160341	Vad01G013840;Vad04G000700;Vad06G001560	3	up&down
GO:0042626	ATPase activity, coupled to transmembrane movement of substances	0.74%	0.81%	0.92	0.638785841195361	0.717604174669716	Vad02G000880;Vad06G011440;Vad08G002050;Vad08G011040;Vad09G004770;Vad18G011690	6	up&down
GO:0008324	cation transmembrane transporter activity	0.12%	0.12%	1.01	0.638982651457469	0.717604174669716	Vad18G020000	1	down
GO:0005544	calcium-dependent phospholipid binding	0.25%	0.27%	0.92	0.645376416495649	0.719968794761714	Vad07G012260;Vad07G012430	2	down
GO:0016874	ligase activity	0.25%	0.27%	0.92	0.645376416495649	0.719968794761714	Vad03G007100;Vad07G017010	2	up&down
GO:0043169	cation binding	0.37%	0.41%	0.9	0.656586578329896	0.73004921048183	Vad14G014320;Vad15G009840;Vad18G008130	3	up&down
GO:0043531	ADP binding	3.35%	3.56%	0.94	0.66190001652199	0.731475494230559	Vad04G011060;Vad07G011900;Vad07G011920;Vad09G007500;Vad09G008010;Vad0G019820;Vad0G021700;Vad11G008900;Vad12G009080;Vad12G009470;Vad12G013580;Vad13G009140;Vad13G010540;Vad15G001730;Vad15G009340;Vad18G014910;Vad18G018430;Vad18G020350;Vad18G020620;Vad19G009100;Vad19G010300;Vitis_adenoclada_newGene_1027;Vitis_adenoclada_newGene_139;Vitis_adenoclada_newGene_1418;Vitis_adenoclada_newGene_1884;Vitis_ade…	27	up&down
GO:0015171	amino acid transmembrane transporter activity	0.25%	0.28%	0.88	0.66742393310234	0.731475494230559	Vad01G001060;Vad05G009350	2	up&down
GO:0051015	actin filament binding	0.25%	0.28%	0.88	0.66742393310234	0.731475494230559	Vad05G006230;Vad07G012210	2	up
GO:0002161	aminoacyl-tRNA editing activity	0.12%	0.13%	0.92	0.670939591259754	0.731475494230559	Vad18G018050	1	down
GO:0004620	phospholipase activity	0.12%	0.13%	0.92	0.670939591259754	0.731475494230559	Vad07G016670	1	up
GO:0048037	cofactor binding	0.12%	0.13%	0.92	0.670939591259754	0.731475494230559	Vad19G011160	1	up
GO:0030170	pyridoxal phosphate binding	0.62%	0.71%	0.88	0.679268408969623	0.738159163554113	Vad02G002390;Vad11G002030;Vad11G003390;Vad12G012590;Vad18G003820	5	up&down
GO:0005102	receptor binding	0.12%	0.14%	0.88	0.685842321483301	0.742898813423338	Vad14G008120	1	up
GO:0031625	ubiquitin protein ligase binding	0.25%	0.29%	0.85	0.688350577042643	0.743218257155536	Vad10G007040;Vad15G002780	2	up&down
GO:0005515	protein binding	3.35%	3.63%	0.92	0.695887518445186	0.748651105866236	Vad01G013280;Vad03G002270;Vad03G004940;Vad03G007650;Vad03G007670;Vad04G005220;Vad04G008940;Vad05G003350;Vad07G011480;Vad08G003230;Vad08G010240;Vad09G004060;Vad09G004270;Vad09G004300;Vad10G004660;Vad10G005060;Vad13G001110;Vad13G011600;Vad14G008120;Vad16G010130;Vad18G008990;Vad19G000660;Vad19G011160;Vitis_adenoclada_newGene_1190;Vitis_adenoclada_newGene_128;Vitis_adenoclada_newGene_618;Vitis_adenoc…	27	up&down
GO:0008289	lipid binding	0.5%	0.58%	0.85	0.697869609029423	0.748651105866236	Vad10G001940;Vad12G012380;Vad13G001110;Vitis_adenoclada_newGene_262	4	up&down
GO:0019888	protein phosphatase regulator activity	0.12%	0.15%	0.85	0.700070924388396	0.748651105866236	Vad13G001110	1	up
GO:0036094	small molecule binding	0.37%	0.45%	0.83	0.707666832909889	0.751984409387924	Vad03G004940;Vad13G001110;Vad18G008990	3	up&down
GO:0051287	NAD binding	0.37%	0.45%	0.83	0.707666832909889	0.751984409387924	Vad08G015930;Vad12G007580;Vad14G014950	3	up&down
GO:0005347	ATP transmembrane transporter activity	0.12%	0.15%	0.82	0.713655858104429	0.755469579730599	Vad07G012510	1	up
GO:0000977	RNA polymerase II regulatory region sequence-specific DNA binding	0.37%	0.45%	0.82	0.715587787215034	0.755469579730599	Vad01G013840;Vad01G013850;Vad07G013910	3	up&down
GO:1901265	nucleoside phosphate binding	0.25%	0.31%	0.8	0.717696100744069	0.755469579730599	Vad03G004940;Vad18G008990	2	up&down
GO:0004565	beta-galactosidase activity	0.12%	0.16%	0.79	0.726626206247094	0.762479473002707	Vad09G001700	1	up
GO:0005351	sugar:proton symporter activity	0.12%	0.16%	0.76	0.739009739873734	0.768271491020763	Vad14G003570	1	up
GO:0005543	phospholipid binding	0.12%	0.16%	0.76	0.739009739873734	0.768271491020763	Vad02G007870	1	up
GO:0015079	potassium ion transmembrane transporter activity	0.12%	0.16%	0.76	0.739009739873734	0.768271491020763	Vad07G003000	1	down
GO:0004322	ferroxidase activity	0.25%	0.33%	0.76	0.744681541045684	0.771778465216287	Vad03G002960;Vad18G013530	2	up&down
GO:0005200	structural constituent of cytoskeleton	0.12%	0.17%	0.74	0.750832976649411	0.775759415550322	Vad07G014330	1	up
GO:0008757	S-adenosylmethionine-dependent methyltransferase activity	0.25%	0.33%	0.75	0.753172296937854	0.775789353319908	Vad04G011000;Vad06G000060	2	up
GO:0008483	transaminase activity	0.12%	0.17%	0.71	0.76212123734912	0.780220393820184	Vad18G021850	1	down
GO:0019901	protein kinase binding	0.12%	0.17%	0.71	0.76212123734912	0.780220393820184	Vad15G003050	1	up
GO:0005484	SNAP receptor activity	0.12%	0.18%	0.69	0.772898699815955	0.788848776967812	Vad08G002440	1	down
GO:0008080	N-acetyltransferase activity	0.12%	0.18%	0.67	0.783188450489613	0.79190771233302	Vad06G005850	1	up
GO:0052689	carboxylic ester hydrolase activity	0.12%	0.18%	0.67	0.783188450489613	0.79190771233302	Vad05G002040	1	down
GO:0051539	4 iron, 4 sulfur cluster binding	0.25%	0.35%	0.7	0.784737182225207	0.79190771233302	Vad05G005810;Vad12G005260	2	up&down
GO:0004252	serine-type endopeptidase activity	0.62%	0.81%	0.77	0.785329168641225	0.79190771233302	Vad02G003820;Vad06G011720;Vad08G007970;Vad10G003240;Vad12G007930	5	up&down
GO:0016759	cellulose synthase activity	0.12%	0.2%	0.63	0.802391998232037	0.804551022796244	Vitis_adenoclada_newGene_2732	1	down
GO:0008017	microtubule binding	0.5%	0.68%	0.73	0.802659445156441	0.804551022796244	Vad03G000220;Vad11G007600;Vad15G004870;Vad17G003230	4	up&down
GO:0003746	translation elongation factor activity	0.12%	0.2%	0.61	0.81134694305609	0.809778526930493	Vad13G001910	1	down
GO:0042802	identical protein binding	0.25%	0.38%	0.66	0.812697791212531	0.809778526930493	Vad04G005220;Vad13G001110	2	up
GO:0046983	protein dimerization activity	1.49%	1.84%	0.81	0.815741049452269	0.810406087746104	Vad01G013850;Vad03G004110;Vad05G003870;Vad07G013910;Vad10G006360;Vad11G008280;Vad12G001550;Vad12G003020;Vad13G001110;Vad13G011500;Vad17G004380;Vad18G007790	12	up&down
GO:0019899	enzyme binding	0.12%	0.21%	0.58	0.828059171740791	0.820216971853167	Vad19G011160	1	up
GO:0030234	enzyme regulator activity	0.12%	0.22%	0.57	0.835852277520357	0.825045996322236	Vad13G001110	1	up
GO:0003677	DNA binding	5.08%	5.81%	0.87	0.837848434196202	0.825045996322236	Vad01G000120;Vad01G008760;Vad01G009970;Vad01G013690;Vad01G013870;Vad02G002870;Vad02G004140;Vad02G004160;Vad02G006220;Vad02G007830;Vad03G002270;Vad04G001990;Vad04G004930;Vad04G005470;Vad04G007630;Vad05G007200;Vad06G002400;Vad06G012250;Vad07G003950;Vad07G005620;Vad07G006230;Vad07G009270;Vad07G016010;Vad08G000720;Vad08G001050;Vad08G012270;Vad08G014670;Vad09G003310;Vad11G002150;Vad12G002790;Vad12G003…	41	up&down
GO:0008234	cysteine-type peptidase activity	0.25%	0.41%	0.6	0.853902071483622	0.838395693454218	Vad03G007650;Vad03G007670	2	up&down
GO:0017111	nucleoside-triphosphatase activity	0.12%	0.24%	0.53	0.857177887350355	0.839158342994517	Vad03G002270	1	up
GO:0000149	SNARE binding	0.12%	0.24%	0.51	0.863652660953426	0.840816730801583	Vad08G002440	1	down
GO:0003682	chromatin binding	0.25%	0.43%	0.58	0.864056823717157	0.840816730801583	Vad01G008760;Vad13G001500	2	up
GO:0005507	copper ion binding	0.5%	0.76%	0.65	0.868712361395183	0.840816730801583	Vad01G004490;Vad01G004510;Vad03G002960;Vad18G013530	4	up&down
GO:0003777	microtubule motor activity	0.25%	0.43%	0.57	0.868887884980381	0.840816730801583	Vad03G000220;Vad17G003230	2	up
GO:0004386	helicase activity	0.12%	0.26%	0.48	0.881370320910807	0.848743280242323	Vad03G002270	1	up
GO:0003684	damaged DNA binding	0.12%	0.26%	0.47	0.886749550613846	0.848743280242323	Vad15G004940	1	down
GO:0043621	protein self-association	0.12%	0.26%	0.47	0.886749550613846	0.848743280242323	Vad09G000420	1	down
GO:0000166	nucleotide binding	0.37%	0.63%	0.59	0.88718948839123	0.848743280242323	Vad03G004940;Vad10G003070;Vad18G008990	3	up&down
GO:0009055	electron carrier activity	0.5%	0.81%	0.61	0.8954582650588	0.85065541482593	Vad07G002760;Vad09G005890;Vad11G007390;Vad14G009600	4	up&down
GO:0004523	RNA-DNA hybrid ribonuclease activity	0.12%	0.27%	0.45	0.896788137949719	0.85065541482593	Vad10G013130	1	up
GO:0016817	hydrolase activity, acting on acid anhydrides	0.12%	0.27%	0.45	0.896788137949719	0.85065541482593	Vad03G002270	1	up
GO:0016462	pyrophosphatase activity	0.12%	0.28%	0.44	0.901469040089461	0.852686801448594	Vad03G002270	1	up
GO:0016818	hydrolase activity, acting on acid anhydrides, in phosphorus-containing anhydrides	0.12%	0.29%	0.43	0.905937903386702	0.854506774631455	Vad03G002270	1	up
GO:0051082	unfolded protein binding	0.37%	0.67%	0.55	0.912801814561117	0.857555154545208	Vad02G000260;Vad09G000420;Vad16G007300	3	down
GO:0042803	protein homodimerization activity	0.12%	0.3%	0.42	0.91427745473613	0.857555154545208	Vad13G001110	1	up
GO:0046914	transition metal ion binding	0.12%	0.31%	0.4	0.921878455567908	0.862275992746408	Vad15G009840	1	down
GO:0052716	hydroquinone:oxygen oxidoreductase activity	0.12%	0.32%	0.39	0.928806237971914	0.866342660564446	Vad18G013530	1	up
GO:0003697	single-stranded DNA binding	0.12%	0.36%	0.35	0.948565525483337	0.867673058608064	Vad01G015000	1	up
GO:0019843	rRNA binding	0.12%	0.36%	0.34	0.95090016865421	0.867673058608064	Vad13G005600	1	up
GO:0004650	polygalacturonase activity	0.12%	0.37%	0.34	0.953128966263393	0.867673058608064	Vad04G014640	1	down
GO:0016887	ATPase activity	1.12%	1.83%	0.61	0.961885334344381	0.867673058608064	Vad02G000880;Vad03G000220;Vad03G002270;Vad06G011440;Vad07G018190;Vad08G002050;Vad08G011040;Vad09G004770;Vad18G011690	9	up&down
GO:0008134	transcription factor binding	0.12%	0.41%	0.3	0.966143370721091	0.867673058608064	Vad01G013840	1	up
GO:0008168	methyltransferase activity	0.37%	0.83%	0.45	0.966160112902433	0.867673058608064	Vad05G001260;Vad06G001920;Vad18G001650	3	up&down
GO:0004842	ubiquitin-protein transferase activity	0.5%	1.05%	0.47	0.97219227258864	0.867673058608064	Vad01G004360;Vad01G004540;Vad04G014670;Vad08G002710	4	up&down
GO:0003712	transcription cofactor activity	0.12%	0.44%	0.28	0.97438362456693	0.867673058608064	Vad07G015050	1	down
GO:0016788	hydrolase activity, acting on ester bonds	1.12%	1.94%	0.57	0.977428007327494	0.867673058608064	Vad03G002320;Vad12G004730;Vad14G002900;Vad15G001660;Vad18G002780;Vad18G002790;Vad18G011790;Vad18G011830;Vad18G011840	9	up
GO:0046982	protein heterodimerization activity	0.12%	0.47%	0.26	0.979697602764324	0.867673058608064	Vad19G006480	1	up
GO:0016787	hydrolase activity	1.98%	3.19%	0.62	0.986878708105996	0.867673058608064	Vad02G001210;Vad03G002270;Vad03G002320;Vad03G005860;Vad03G007650;Vad03G007670;Vad05G003050;Vad07G011780;Vad08G008040;Vad08G011020;Vad09G005150;Vad12G003470;Vad15G005320;Vad17G001750;Vad18G008320;Vad18G011090	16	up&down
GO:0004675	transmembrane receptor protein serine/threonine kinase activity	0.12%	0.62%	0.2	0.994221647081016	0.867673058608064	Vad11G008070	1	down
GO:0061630	ubiquitin protein ligase activity	0.12%	0.77%	0.16	0.998280235516278	0.867673058608064	Vad06G009730	1	down
GO:0008270	zinc ion binding	2.48%	4.38%	0.57	0.998668918060464	0.867673058608064	Vad01G003300;Vad01G004360;Vad01G008760;Vad04G013490;Vad06G010620;Vad07G013800;Vad07G015050;Vad09G010380;Vad10G002480;Vad10G008320;Vad11G002150;Vad13G001910;Vad13G005690;Vad14G007530;Vad14G009410;Vad16G008240;Vad18G004580;Vitis_adenoclada_newGene_2347;Vitis_adenoclada_newGene_2930;Vitis_adenoclada_newGene_3167	20	up&down
GO:0003729	mRNA binding	0.25%	1.12%	0.22	0.999000226568497	0.867673058608064	Vad01G000310;Vad07G002490	2	up
GO:0003924	GTPase activity	0.12%	0.98%	0.13	0.999708401628273	0.867673058608064	Vad07G014330	1	up
GO:0004519	endonuclease activity	0.25%	1.38%	0.18	0.99987131751588	0.867673058608064	Vad01G003460;Vad03G002320	2	up&down
GO:0005488	binding	1.36%	3.36%	0.41	0.999905139983862	0.867673058608064	Vad03G002270;Vad03G002320;Vad03G004940;Vad04G005220;Vad13G001110;Vad14G008120;Vad14G014320;Vad15G009840;Vad18G008130;Vad18G008990;Vad19G011160	11	up&down
GO:0097159	organic cyclic compound binding	0.5%	2.07%	0.24	0.999965766433099	0.867673058608064	Vad03G002270;Vad03G002320;Vad03G004940;Vad18G008990	4	up&down
GO:1901363	heterocyclic compound binding	0.5%	2.07%	0.24	0.999965766433099	0.867673058608064	Vad03G002270;Vad03G002320;Vad03G004940;Vad18G008990	4	up&down
GO:0004518	nuclease activity	0.12%	1.34%	0.09	0.999985447169158	0.867673058608064	Vad03G002320	1	up
GO:0005525	GTP binding	0.12%	1.35%	0.09	0.999986114297907	0.867673058608064	Vad07G014330	1	up
GO:0003824	catalytic activity	1.86%	4.51%	0.41	0.999989426063953	0.867673058608064	Vad02G009960;Vad03G002270;Vad03G002320;Vad03G004940;Vad03G007650;Vad03G007670;Vad08G011020;Vad09G008280;Vad10G003790;Vad11G003260;Vad15G004980;Vad18G003820;Vad18G008990;Vad19G011160;Vitis_adenoclada_newGene_1190	15	up&down
GO:0003674	molecular_function	2.11%	5.28%	0.4	0.999998889790867	0.867673058608064	Vad02G009960;Vad03G002270;Vad03G002320;Vad03G004940;Vad03G007650;Vad03G007670;Vad04G005220;Vad08G011020;Vad13G001110;Vad14G008120;Vad14G014320;Vad15G004170;Vad15G009840;Vad18G008130;Vad18G008990;Vad19G011160;Vitis_adenoclada_newGene_1190	17	up&down
GO:0003676	nucleic acid binding	1.12%	4.21%	0.26	0.999999961505341	0.867673058608064	Vad01G003460;Vad03G002270;Vad03G002320;Vad06G012560;Vad10G013130;Vitis_adenoclada_newGene_2347;Vitis_adenoclada_newGene_2769;Vitis_adenoclada_newGene_2930;Vitis_adenoclada_newGene_2988	9	up&down
GO:0003735	structural constituent of ribosome	0.12%	2.07%	0.06	0.999999969586174	0.867673058608064	Vad13G005600	1	up
GO:0003723	RNA binding	0.74%	4.66%	0.16	0.999999999991394	0.867673058608064	Vad01G011960;Vad01G014970;Vad03G002320;Vad04G002670;Vad04G002750;Vad07G002490	6	up&down
