# Supplementary material for: Transcriptome Profiling of Powdery Mildew-Stressed ‘Yeniang No. 2’ Grapevine Reveals Differential Expression, Alternative Splicing, and the Identification of 1232 Annotated Novel Genes
Source: Metabolites. 2026 Mar 9;16(3):182. doi: 10.3390/metabo16030182 (PMC13027967; doi:10.3390/metabo16030182)
Supplement: Supplementary file 1 [file metabolites-16-00182-s001.zip › Supplementary File S14/P1-He_vs_P2-In.KEGG.xls]

#KEGG_n	484	KEGG_N	10241
#Pathway	ko_ID	DEgene	gene	DEgene_all	gene_all	Gene_id	KOs
Isoquinoline alkaloid biosynthesis	ko00950	4	71	484	10241	Vad01G004870;Vad11G003390;Vad15G005320;Vad18G003820	K01742+K14454+K22097+K15849
Propanoate metabolism	ko00640	2	105	484	10241	Vad02G005630;Vad15G004670	K00016+K00016
Tyrosine metabolism	ko00350	3	95	484	10241	Vad11G003390;Vad18G003820;Vad18G004580	K14454+K15849+K00121
Ether lipid metabolism	ko00565	2	35	484	10241	Vad06G009580;Vad15G001660	K01114+K01114
alpha-Linolenic acid metabolism	ko00592	4	108	484	10241	Vad12G001650;Vad13G011700;Vad18G007910;Vad18G018600	K16818+K00454+K16818+K05894
Fatty acid biosynthesis	ko00061	3	74	484	10241	Vad01G008320;Vad03G004840;Vad08G014550	K10781+K01897+K00059
Fructose and mannose metabolism	ko00051	6	141	484	10241	Vad07G013180;Vad10G001580;Vad10G001660;Vad13G003380;Vad16G007420;Vad16G007440	K00850+K00895+K00895+K01803+K00895+K00895
Galactose metabolism	ko00052	13	144	484	10241	Vad04G000910;Vad07G005090;Vad07G013180;Vad08G006400;Vad09G001700;Vad09G006960;Vad0G021500;Vad10G005240;Vad10G011560;Vad13G007280;Vad13G007300;Vad14G000690;Vad19G007360	K01193+K18819+K00850+K12309+K12309+K01193+K01193+K07407+K01187+K01193+K01193+K18819+K06617
Flavone and flavonol biosynthesis	ko00944	2	27	484	10241	Vad12G006530;Vad12G006590	K13264+K13264
Citrate cycle (TCA cycle)	ko00020	2	80	484	10241	Vad01G007480;Vad12G005260	K01648+K01681
Folate biosynthesis	ko00790	2	54	484	10241	Vad03G003850;Vitis_adenoclada_newGene_2335	K13998+K13998
beta-Alanine metabolism	ko00410	1	84	484	10241	Vad01G008080	K00128
Zeatin biosynthesis	ko00908	4	61	484	10241	Vad04G001680;Vad07G001680;Vad13G004560;Vad18G010370	K00279+K10760+K23452+K00279
DNA replication	ko03030	3	108	484	10241	Vad01G015000;Vad07G009270;Vad07G009480	K02540+K02542+K07466
ABC transporters	ko02010	10	193	484	10241	Vad02G000880;Vad02G007320;Vad06G011440;Vad07G018190;Vad08G002050;Vad08G008210;Vad08G011040;Vad09G004770;Vad10G008200;Vad18G011690	K05666+K05658+K08712+K05681+K05681+K05658+K08712+K08712+K05658+K05658
Glycosphingolipid biosynthesis - ganglio series	ko00604	2	42	484	10241	Vad08G006400;Vad09G001700	K12309+K12309
Amino sugar and nucleotide sugar metabolism	ko00520	13	251	484	10241	Vad02G005070;Vad05G011700;Vad05G011760;Vad07G000230;Vad08G002150;Vad08G002170;Vad11G006710;Vad11G006750;Vad14G004320;Vad14G014950;Vad17G001080;Vad19G003030;Vitis_adenoclada_newGene_1183	K08679+K01183+K01183+K13648+K15920+K15920+K01183+K01183+K20547+K00012+K13379+K01183+K20547
Lysine degradation	ko00310	1	75	484	10241	Vad01G008080	K00128
N-Glycan biosynthesis	ko00510	1	66	484	10241	Vad02G003820	K00729
Phenylalanine metabolism	ko00360	4	88	484	10241	Vad08G006000;Vad11G003390;Vad13G005770;Vad18G003820	K10775+K14454+K10775+K15849
Terpenoid backbone biosynthesis	ko00900	6	90	484	10241	Vad07G013700;Vad0G015940;Vad11G010410;Vad12G005890;Vad12G005940;Vitis_adenoclada_newGene_619	K01662+K12742+K01662+K12742+K12742+K12742
Arginine and proline metabolism	ko00330	5	82	484	10241	Vad01G008080;Vad07G015290;Vad11G003390;Vad11G008050;Vad11G008060	K00128+K00472+K14454+K01611+K01611
Circadian rhythm - plant	ko04712	14	133	484	10241	Vad01G003300;Vad01G009970;Vad02G004290;Vad04G007630;Vad05G007050;Vad06G006140;Vad08G001050;Vad10G002480;Vad14G007530;Vad14G014300;Vad15G005140;Vad16G006210;Vad16G006380;Vad18G014190	K12127+K16222+K16221+K12133+K00660+K12135+K16222+K12135+K12135+K16222+K16221+K00660+K00660+K16221
Lysine biosynthesis	ko00300	1	20	484	10241	Vad12G012590	K10206
Pyruvate metabolism	ko00620	6	147	484	10241	Vad01G008080;Vad02G005630;Vad06G000180;Vad07G000540;Vad08G012650;Vad15G004670	K00128+K00016+K00873+K00873+K00873+K00016
Glycerolipid metabolism	ko00561	8	168	484	10241	Vad01G003950;Vad01G008080;Vad07G004890;Vad08G008510;Vad08G009330;Vad09G000850;Vad10G005240;Vad18G011790	K18693+K00128+K13508+K00002+K13508+K00655+K07407+K00679
Inositol phosphate metabolism	ko00562	7	122	484	10241	Vad01G005960;Vad06G009580;Vad07G016740;Vad0G011620;Vad0G011750;Vad13G003380;Vad15G001660	K01099+K01114+K01858+K00889+K00889+K01803+K01114
Pantothenate and CoA biosynthesis	ko00770	2	68	484	10241	Vad01G008080;Vad18G006130	K00128+K00826
Sesquiterpenoid and triterpenoid biosynthesis	ko00909	14	162	484	10241	Vad03G008550;Vad07G014550;Vad09G010980;Vad09G011260;Vad0G022280;Vad0G022560;Vad10G004100;Vad14G010680;Vad17G001540;Vad18G016730;Vad18G016840;Vad19G003640;Vad19G003650;Vad19G003690	K00511+K00511+K15813+K15813+K15813+K15803+K14175+K15803+K15803+K15803+K15803+K15803+K15803+K15803
Histidine metabolism	ko00340	1	39	484	10241	Vad01G008080	K00128
Endocytosis	ko04144	9	305	484	10241	Vad01G003110;Vad04G003550;Vad04G012850;Vad06G000640;Vad07G000520;Vad0G011620;Vad0G011750;Vad15G006890;Vad16G010520	K19476+K12472+K19476+K12486+K12183+K00889+K00889+K03283+K03283
Ascorbate and aldarate metabolism	ko00053	4	82	484	10241	Vad01G008080;Vad09G004950;Vad14G014950;Vad16G008770	K00128+K08232+K00012+K00103
Cyanoamino acid metabolism	ko00460	6	110	484	10241	Vad02G009100;Vad02G009130;Vad07G011780;Vad08G001780;Vad17G002290;Vad18G004370	K13035+K13035+K20802+K05349+K05350+K22706
C5-Branched dibasic acid metabolism	ko00660	1	19	484	10241	Vad05G005810	K01703
Riboflavin metabolism	ko00740	2	30	484	10241	Vad01G005940;Vad15G005710	K14379+K11752
Ribosome biogenesis in eukaryotes	ko03008	3	174	484	10241	Vad05G000020;Vad16G006710;Vad18G021850	K14565+K11883+K14548
Phagosome	ko04145	2	136	484	10241	Vad05G002590;Vad07G014330	K10956+K07374
Phenylpropanoid biosynthesis	ko00940	28	321	484	10241	Vad03G006330;Vad04G011520;Vad04G013490;Vad06G006630;Vad06G006970;Vad07G015210;Vad07G016180;Vad08G001780;Vad08G004060;Vad08G004080;Vad08G006000;Vad09G008280;Vad09G009100;Vad10G001160;Vad10G010250;Vad10G010270;Vad10G013130;Vad11G004960;Vad11G007670;Vad11G007690;Vad12G001520;Vad13G005770;Vad13G008620;Vad16G005050;Vad17G002290;Vad18G000420;Vad18G004810;Vad18G021610	K00588+K09755+K00083+K00430+K00487+K00430+K00588+K05349+K00430+K00430+K10775+K09753+K00430+K00430+K22395+K22395+K12355+K00430+K13065+K13065+K00430+K10775+K09753+K12356+K05350+K09753+K00430+K00430
Glycosylphosphatidylinositol (GPI)-anchor biosynthesis	ko00563	1	44	484	10241	Vad13G005750	K03857
Homologous recombination	ko03440	8	163	484	10241	Vad02G003960;Vad02G003990;Vad02G004000;Vad02G004010;Vad04G012040;Vad06G003410;Vad07G009480;Vad17G002110	K12173+K12173+K12173+K12173+K12173+K12173+K07466+K12173
Arginine biosynthesis	ko00220	2	51	484	10241	Vad01G002050;Vad11G003390	K01915+K14454
Tryptophan metabolism	ko00380	1	110	484	10241	Vad01G008080	K00128
RNA transport	ko03013	3	274	484	10241	Vad01G013280;Vad02G000610;Vad09G005910	K14308+K03231+K03239
Alanine, aspartate and glutamate metabolism	ko00250	4	74	484	10241	Vad01G002050;Vad06G005720;Vad11G003390;Vad16G008830	K01915+K01953+K14454+K00264
Ribosome	ko03010	1	375	484	10241	Vad13G005600	K02870
Flavonoid biosynthesis	ko00941	15	161	484	10241	Vad01G002780;Vad02G004420;Vad03G006330;Vad04G011910;Vad05G007050;Vad06G006970;Vad07G016180;Vad11G007670;Vad11G007690;Vad16G006210;Vad16G006380;Vad18G003110;Vad18G010030;Vad18G010040;Vad18G019310	K13081+K05277+K00588+K00475+K00660+K00487+K00588+K13065+K13065+K00660+K00660+K05278+K13082+K13082+K22845
Nicotinate and nicotinamide metabolism	ko00760	1	34	484	10241	Vad08G011020	K01240
SNARE interactions in vesicular transport	ko04130	1	52	484	10241	Vad08G002440	K08486
Glycosaminoglycan degradation	ko00531	2	56	484	10241	Vad08G006400;Vad09G001700	K12309+K12309
Glyoxylate and dicarboxylate metabolism	ko00630	5	152	484	10241	Vad01G002050;Vad03G009120;Vad08G013620;Vad11G002030;Vad12G005260	K01915+K22133+K22133+K00281+K01681
MAPK signaling pathway - plant	ko04016	28	515	484	10241	Vad01G009980;Vad02G004730;Vad02G008020;Vad03G008220;Vad03G008270;Vad03G008290;Vad03G008350;Vad03G008360;Vad04G001000;Vad05G005140;Vad07G006230;Vad08G011200;Vad09G002360;Vad10G004360;Vad10G011780;Vad11G009050;Vad11G010160;Vad11G010350;Vad13G001110;Vad14G004320;Vad14G014320;Vad16G000800;Vad18G007340;Vad18G012840;Vitis_adenoclada_newGene_1183;Vitis_adenoclada_newGene_1512;Vitis_adenoclada_newGene_15…	K02183+K20718+K14496+K13449+K13449+K13449+K13449+K13449+K20718+K13416+K14516+K13420+K16224+K13416+K13416+K13420+K13420+K13449+K14496+K20547+K02183+K13416+K13420+K13416+K20547+K13416+K13416+K13420
Tropane, piperidine and pyridine alkaloid biosynthesis	ko00960	7	68	484	10241	Vad06G004280;Vad06G004290;Vad06G004300;Vad06G004310;Vad06G004320;Vad11G003390;Vad18G003820	K08081+K08081+K08081+K08081+K08081+K14454+K15849
One carbon pool by folate	ko00670	2	34	484	10241	Vad03G003850;Vitis_adenoclada_newGene_2335	K13998+K13998
Protein export	ko03060	2	70	484	10241	Vad05G002590;Vad15G005920	K10956+K03110
Non-homologous end-joining	ko03450	1	13	484	10241	Vad15G004940	K10885
Linoleic acid metabolism	ko00591	1	18	484	10241	Vad13G011700	K00454
Monoterpenoid biosynthesis	ko00902	6	69	484	10241	Vad03G008900;Vad07G013800;Vad13G008690;Vad13G008710;Vad13G008780;Vitis_adenoclada_newGene_3167	K23810+K23232+K18108+K18108+K18108+K23232
Cutin, suberine and wax biosynthesis	ko00073	7	73	484	10241	Vad01G006610;Vad02G003120;Vad07G000040;Vad09G001770;Vad15G002260;Vad15G002270;Vad15G007320	K15402+K15398+K13407+K15403+K15404+K15404+K15406
Purine metabolism	ko00230	6	179	484	10241	Vad01G012920;Vad04G005110;Vad05G000880;Vad06G000180;Vad07G000540;Vad08G012650	K00939+K00759+K00951+K00873+K00873+K00873
Protein processing in endoplasmic reticulum	ko04141	11	346	484	10241	Vad02G000260;Vad04G014670;Vad05G002590;Vad05G009170;Vad05G009200;Vad07G005660;Vad09G000420;Vad15G006890;Vad16G003980;Vad16G007300;Vad16G010520	K04079+K09561+K10956+K01456+K01456+K09584+K13993+K03283+K13993+K04079+K03283
Porphyrin and chlorophyll metabolism	ko00860	3	77	484	10241	Vad02G004360;Vad19G002230;Vad19G002240	K22013+K00218+K00218
Diterpenoid biosynthesis	ko00904	5	51	484	10241	Vad06G005670;Vad09G004500;Vad17G005140;Vad17G005150;Vad19G010530	K04125+K04124+K13070+K13070+K04125
RNA degradation	ko03018	5	176	484	10241	Vad04G008220;Vad06G008270;Vad06G012560;Vad07G013180;Vad09G001790	K07573+K04077+K12581+K00850+K04077
Plant-pathogen interaction	ko04626	76	1158	484	10241	Vad01G009980;Vad01G013070;Vad02G000260;Vad02G001210;Vad02G003050;Vad03G001790;Vad03G004110;Vad03G008220;Vad03G008270;Vad03G008290;Vad03G008350;Vad03G008360;Vad04G004930;Vad04G005220;Vad04G011060;Vad05G005140;Vad06G001510;Vad06G012000;Vad07G011900;Vad07G015690;Vad08G002040;Vad08G002500;Vad08G003230;Vad08G011200;Vad09G002360;Vad09G008010;Vad09G008980;Vad09G009070;Vad09G009080;Vad0G010340;Vad0G01238…	K02183+K13448+K04079+K13459+K13430+K13430+K18878+K13449+K13449+K13449+K13449+K13449+K13434+K18834+K13457+K13416+K13429+K13448+K13457+K13435+K13412+K13412+K13466+K13420+K16224+K13459+K05391+K13466+K13466+K13466+K13466+K13416+K13416+K04368+K13459+K13420+K13420+K13449+K13459+K13435+K13466+K15397+K13466+K02183+K13457+K13459+K13457+K13459+K13416+K13466+K04079+K13466+K13459+K13448+K13448+K13420+K13429+…
Brassinosteroid biosynthesis	ko00905	1	27	484	10241	Vad13G000340	K09588
Nitrogen metabolism	ko00910	2	51	484	10241	Vad01G002050;Vad16G008830	K01915+K00264
Carbon metabolism	ko01200	13	417	484	10241	Vad04G005290;Vad06G000180;Vad06G002320;Vad07G000540;Vad07G013180;Vad08G012650;Vad11G002030;Vad11G003390;Vad12G005260;Vad13G003380;Vad16G001650;Vad18G003940;Vad18G004580	K00131+K00873+K01807+K00873+K00850+K00873+K00281+K14454+K01681+K01803+K00851+K01834+K00121
Carotenoid biosynthesis	ko00906	5	68	484	10241	Vad02G010290;Vad02G010460;Vad06G012280;Vad08G003890;Vad18G008010	K09843+K09840+K14593+K09841+K09843
Carbon fixation in photosynthetic organisms	ko00710	3	99	484	10241	Vad06G002320;Vad11G003390;Vad13G003380	K01807+K14454+K01803
Ubiquitin mediated proteolysis	ko04120	7	222	484	10241	Vad01G004540;Vad04G014670;Vad06G010620;Vad08G002710;Vad16G002280;Vad19G001800;Vad19G001820	K10260+K09561+K10144+K10260+K03363+K10581+K10581
Proteasome	ko03050	1	74	484	10241	Vad13G005060	K02725
Peroxisome	ko04146	4	149	484	10241	Vad03G004840;Vad05G003050;Vad12G003470;Vad14G009770	K01897+K08726+K08726+K13237
Vitamin B6 metabolism	ko00750	1	19	484	10241	Vad09G002050	K13248
Other glycan degradation	ko00511	7	100	484	10241	Vad04G012130;Vad08G006400;Vad09G001700;Vad14G002900;Vad17G000290;Vad18G002780;Vad18G002790	K01191+K12309+K12309+K01206+K01191+K01206+K01206
Spliceosome	ko03040	10	435	484	10241	Vad01G013820;Vad05G001870;Vad07G004830;Vad10G007020;Vad12G009470;Vad13G007260;Vad13G009140;Vad14G009780;Vad15G006890;Vad16G010520	K11094+K12835+K12835+K12848+K12818+K12818+K12818+K12835+K03283+K03283
Plant hormone signal transduction	ko04075	42	750	484	10241	Vad01G013870;Vad02G008020;Vad03G008220;Vad03G008270;Vad03G008290;Vad03G008350;Vad03G008360;Vad04G000160;Vad05G005140;Vad05G007200;Vad06G011920;Vad07G006230;Vad07G011920;Vad07G015850;Vad09G004380;Vad0G016960;Vad10G003090;Vad10G004360;Vad10G011780;Vad11G009910;Vad11G009930;Vad11G009980;Vad11G010010;Vad11G010350;Vad12G004980;Vad12G005870;Vad12G010280;Vad12G010290;Vad12G010360;Vad12G011140;Vad13G0011…	K13415+K14496+K13449+K13449+K13449+K13449+K13449+K14490+K13416+K14491+K14431+K14516+K13415+K14505+K14484+K13415+K14494+K13416+K13416+K14504+K14504+K14504+K14504+K13449+K14487+K14494+K13415+K13415+K13415+K13464+K14496+K13415+K13416+K14488+K14491+K14499+K14491+K13416+K14494+K13416+K13416+K13415
Arachidonic acid metabolism	ko00590	3	38	484	10241	Vad05G003050;Vad05G010260;Vad12G003470	K08726+K00432+K08726
Pentose and glucuronate interconversions	ko00040	13	236	484	10241	Vad04G014640;Vad05G002040;Vad05G009380;Vad07G003610;Vad08G008510;Vad09G000970;Vad11G000110;Vad14G014950;Vad15G004550;Vad16G004310;Vad16G004340;Vad16G004350;Vad16G004390	K01184+K01051+K01051+K01051+K00002+K01728+K01051+K00012+K01051+K01051+K01051+K01051+K01051
Fatty acid metabolism	ko01212	3	119	484	10241	Vad01G008320;Vad03G004840;Vad08G014550	K10781+K01897+K00059
Glycosphingolipid biosynthesis - globo and isoglobo series	ko00603	1	18	484	10241	Vad10G005240	K07407
Cysteine and methionine metabolism	ko00270	9	154	484	10241	Vad02G002390;Vad02G005630;Vad07G005390;Vad11G003390;Vad11G008050;Vad11G008060;Vad13G012470;Vad15G004670;Vad18G006130	K01761+K00016+K00789+K14454+K01611+K01611+K00558+K00016+K00826
Biotin metabolism	ko00780	1	30	484	10241	Vad08G014550	K00059
Phosphatidylinositol signaling system	ko04070	5	135	484	10241	Vad01G005960;Vad01G009980;Vad0G011620;Vad0G011750;Vad14G014320	K01099+K02183+K00889+K00889+K02183
Valine, leucine and isoleucine degradation	ko00280	3	121	484	10241	Vad01G008080;Vad18G004450;Vad18G006130	K00128+K00020+K00826
Valine, leucine and isoleucine biosynthesis	ko00290	2	47	484	10241	Vad05G005810;Vad18G006130	K01703+K00826
Sphingolipid metabolism	ko00600	4	82	484	10241	Vad08G004120;Vad08G006400;Vad09G001700;Vad10G005240	K12382+K12309+K12309+K07407
Steroid biosynthesis	ko00100	4	51	484	10241	Vad03G008550;Vad07G014550;Vad13G009490;Vad18G001650	K00511+K00511+K00559+K08242
Mismatch repair	ko03430	2	101	484	10241	Vad05G005870;Vad07G009480	K08737+K07466
Glutathione metabolism	ko00480	20	175	484	10241	Vad01G009810;Vad05G010260;Vad06G004570;Vad07G003190;Vad08G005390;Vad08G007250;Vad08G008770;Vad0G015980;Vad15G001000;Vad15G001040;Vad15G003050;Vad16G000180;Vad17G005660;Vad19G011030;Vad19G011090;Vad19G011140;Vad19G011160;Vad19G011170;Vad19G011470;Vitis_adenoclada_newGene_1190	K00799+K00432+K00799+K00799+K00799+K00799+K00799+K00799+K00799+K00799+K01255+K00799+K00799+K00799+K00799+K00799+K00799+K00799+K00799+K00799
Other types of O-glycan biosynthesis	ko00514	1	22	484	10241	Vad08G015800	K18134
Glucosinolate biosynthesis	ko00966	2	18	484	10241	Vad05G005810;Vad18G006130	K01703+K00826
Nucleotide excision repair	ko03420	1	121	484	10241	Vad07G009480	K07466
Selenocompound metabolism	ko00450	11	59	484	10241	Vad02G002390;Vad14G002450;Vad14G002460;Vad14G002470;Vad14G002480;Vad14G002510;Vad14G002520;Vad14G002730;Vad14G002740;Vad14G002790;Vad14G002800	K01761+K00384+K00384+K00384+K00384+K00384+K00384+K00384+K00384+K00384+K00384
Thiamine metabolism	ko00730	5	48	484	10241	Vad01G012920;Vad05G002270;Vad07G013700;Vad11G010410;Vad18G020850	K00939+K20896+K01662+K01662+K22911
Fatty acid degradation	ko00071	3	91	484	10241	Vad01G008080;Vad03G004840;Vad18G004580	K00128+K01897+K00121
Pyrimidine metabolism	ko00240	5	92	484	10241	Vad03G003850;Vad05G009010;Vad08G011020;Vad17G001360;Vitis_adenoclada_newGene_2335	K13998+K16904+K01240+K00876+K13998
Stilbenoid, diarylheptanoid and gingerol biosynthesis	ko00945	7	82	484	10241	Vad03G006330;Vad06G006970;Vad07G016180;Vad10G006360;Vad11G007670;Vad11G007690;Vad12G001550	K00588+K00487+K00588+K16040+K13065+K13065+K16040
Starch and sucrose metabolism	ko00500	27	403	484	10241	Vad02G001320;Vad02G008290;Vad03G006100;Vad04G000910;Vad04G011810;Vad06G010070;Vad07G012210;Vad08G001780;Vad08G013150;Vad08G013170;Vad09G006960;Vad0G021500;Vad10G011560;Vad12G004530;Vad12G009080;Vad12G013580;Vad13G007280;Vad13G007300;Vad14G000410;Vad17G002290;Vad18G011100;Vad18G014910;Vad18G017780;Vad18G018430;Vad18G020350;Vad18G020620;Vitis_adenoclada_newGene_1951	K01179+K19891+K01176+K01193+K01179+K19891+K01210+K05349+K19891+K19891+K01193+K01193+K01187+K19891+K00695+K00695+K01193+K01193+K19891+K05350+K01179+K00695+K00695+K00695+K00695+K00695+K00695
Photosynthesis - antenna proteins	ko00196	5	18	484	10241	Vad07G005380;Vad10G008580;Vad10G008590;Vad17G005900;Vad19G002850	K08912+K08912+K08912+K08910+K08912
Limonene and pinene degradation	ko00903	1	11	484	10241	Vad01G008080	K00128
2-Oxocarboxylic acid metabolism	ko01210	4	109	484	10241	Vad05G005810;Vad11G003390;Vad12G005260;Vad18G006130	K01703+K14454+K01681+K00826
Aminoacyl-tRNA biosynthesis	ko00970	11	171	484	10241	Vad06G000950;Vad06G000960;Vad06G000980;Vad06G001020;Vad06G001030;Vad06G001040;Vad06G001050;Vad0G011720;Vad0G011730;Vad17G004470;Vad18G018050	K01870+K01870+K01870+K01870+K01870+K01870+K01870+K01870+K01870+K01870+K01869
Pentose phosphate pathway	ko00030	8	127	484	10241	Vad04G005290;Vad06G002320;Vad07G013180;Vad10G001580;Vad10G001660;Vad16G001650;Vad16G007420;Vad16G007440	K00131+K01807+K00850+K00895+K00895+K00851+K00895+K00895
Base excision repair	ko03410	1	66	484	10241	Vad01G008550	K10773
Glycerophospholipid metabolism	ko00564	12	158	484	10241	Vad01G003950;Vad06G009580;Vad07G004890;Vad08G009330;Vad08G015930;Vad09G000850;Vad09G005150;Vad12G001650;Vad14G002180;Vad15G001660;Vad17G002520;Vad18G007910	K18693+K01114+K13508+K13508+K00006+K00655+K06130+K16818+K08730+K01114+K08730+K16818
Phenylalanine, tyrosine and tryptophan biosynthesis	ko00400	3	83	484	10241	Vad11G003390;Vad14G003980;Vad18G003820	K14454+K13832+K15849
Biosynthesis of amino acids	ko01230	18	369	484	10241	Vad01G002050;Vad05G005810;Vad06G000180;Vad06G002320;Vad06G005720;Vad07G000540;Vad07G005390;Vad07G013180;Vad08G012650;Vad11G003390;Vad12G005260;Vad12G012590;Vad13G003380;Vad14G003980;Vad16G008830;Vad18G003820;Vad18G003940;Vad18G006130	K01915+K01703+K00873+K01807+K01953+K00873+K00789+K00850+K00873+K14454+K01681+K10206+K01803+K13832+K00264+K15849+K01834+K00826
Isoflavonoid biosynthesis	ko00943	3	34	484	10241	Vad12G006530;Vad12G006590;Vad15G004980	K13264+K13264+K13265
Glycine, serine and threonine metabolism	ko00260	4	112	484	10241	Vad02G004250;Vad11G002030;Vad14G013290;Vad18G003940	K00108+K00281+K00130+K01834
Fatty acid elongation	ko00062	2	50	484	10241	Vad14G006700;Vad19G010790	K15397+K15397
Ubiquinone and other terpenoid-quinone biosynthesis	ko00130	3	81	484	10241	Vad06G006970;Vad10G004170;Vad10G004180	K00487+K03809+K03809
Glycolysis / Gluconeogenesis	ko00010	16	242	484	10241	Vad01G008080;Vad02G005630;Vad04G005290;Vad06G000180;Vad07G000540;Vad07G013180;Vad08G008510;Vad08G012650;Vad10G001580;Vad10G001660;Vad13G003380;Vad15G004670;Vad16G007420;Vad16G007440;Vad18G003940;Vad18G004580	K00128+K00016+K00131+K00873+K00873+K00850+K00002+K00873+K00895+K00895+K01803+K00016+K00895+K00895+K01834+K00121
