# Supplementary material for: Transcriptome Profiling of Powdery Mildew-Stressed ‘Yeniang No. 2’ Grapevine Reveals Differential Expression, Alternative Splicing, and the Identification of 1232 Annotated Novel Genes
Source: Metabolites. 2026 Mar 9;16(3):182. doi: 10.3390/metabo16030182 (PMC13027967; doi:10.3390/metabo16030182)
Supplement: Supplementary file 1 [file metabolites-16-00182-s001.zip › Supplementary File S14/P1-He_vs_P2-In_KEGG_pathway_enrich.xls]

KEGG_A_class	KEGG_B_class	ID	Pathway	GeneRatio	BgRatio	enrich_factor	pvalue	qvalue	geneID	gene_number	Contained
Metabolism	Metabolism of other amino acids	ko00450	Selenocompound metabolism	2.27%	0.58%	3.94	8.35149619406854e-05	0.00887895911158866	Vad02G002390;Vad14G002450;Vad14G002460;Vad14G002470;Vad14G002480;Vad14G002510;Vad14G002520;Vad14G002730;Vad14G002740;Vad14G002790;Vad14G002800	11	up
Metabolism	Metabolism of other amino acids	ko00480	Glutathione metabolism	4.13%	1.71%	2.42	0.000220421379721329	0.0117171365009759	Vad01G009810;Vad05G010260;Vad06G004570;Vad07G003190;Vad08G005390;Vad08G007250;Vad08G008770;Vad0G015980;Vad15G001000;Vad15G001040;Vad15G003050;Vad16G000180;Vad17G005660;Vad19G011030;Vad19G011090;Vad19G011140;Vad19G011160;Vad19G011170;Vad19G011470;Vitis_adenoclada_newGene_1190	20	up
Metabolism	Energy metabolism	ko00196	Photosynthesis - antenna proteins	1.03%	0.18%	5.88	0.00118514803187382	0.0338995417110642	Vad07G005380;Vad10G008580;Vad10G008590;Vad17G005900;Vad19G002850	5	up
Metabolism	Biosynthesis of other secondary metabolites	ko00940	Phenylpropanoid biosynthesis	5.79%	3.13%	1.85	0.00127542830200044	0.0338995417110642	Vad03G006330;Vad04G011520;Vad04G013490;Vad06G006630;Vad06G006970;Vad07G015210;Vad07G016180;Vad08G001780;Vad08G004060;Vad08G004080;Vad08G006000;Vad09G008280;Vad09G009100;Vad10G001160;Vad10G010250;Vad10G010270;Vad10G013130;Vad11G004960;Vad11G007670;Vad11G007690;Vad12G001520;Vad13G005770;Vad13G008620;Vad16G005050;Vad17G002290;Vad18G000420;Vad18G004810;Vad18G021610	28	up&down
Organismal Systems	Environmental adaptation	ko04626	Plant-pathogen interaction	15.7%	11.31%	1.39	0.00168167118864476	0.0357576400111833	Vad01G009980;Vad01G013070;Vad02G000260;Vad02G001210;Vad02G003050;Vad03G001790;Vad03G004110;Vad03G008220;Vad03G008270;Vad03G008290;Vad03G008350;Vad03G008360;Vad04G004930;Vad04G005220;Vad04G011060;Vad05G005140;Vad06G001510;Vad06G012000;Vad07G011900;Vad07G015690;Vad08G002040;Vad08G002500;Vad08G003230;Vad08G011200;Vad09G002360;Vad09G008010;Vad09G008980;Vad09G009070;Vad09G009080;Vad0G010340;Vad0G01238…	76	up&down
Organismal Systems	Environmental adaptation	ko04712	Circadian rhythm - plant	2.89%	1.3%	2.23	0.00404002354334796	0.0715863820838849	Vad01G003300;Vad01G009970;Vad02G004290;Vad04G007630;Vad05G007050;Vad06G006140;Vad08G001050;Vad10G002480;Vad14G007530;Vad14G014300;Vad15G005140;Vad16G006210;Vad16G006380;Vad18G014190	14	up&down
Metabolism	Biosynthesis of other secondary metabolites	ko00941	Flavonoid biosynthesis	3.1%	1.57%	1.97	0.0091784736554724	0.139402381834994	Vad01G002780;Vad02G004420;Vad03G006330;Vad04G011910;Vad05G007050;Vad06G006970;Vad07G016180;Vad11G007670;Vad11G007690;Vad16G006210;Vad16G006380;Vad18G003110;Vad18G010030;Vad18G010040;Vad18G019310	15	up
Metabolism	Carbohydrate metabolism	ko00052	Galactose metabolism	2.69%	1.41%	1.91	0.0186786819202893	0.248229851835423	Vad04G000910;Vad07G005090;Vad07G013180;Vad08G006400;Vad09G001700;Vad09G006960;Vad0G021500;Vad10G005240;Vad10G011560;Vad13G007280;Vad13G007300;Vad14G000690;Vad19G007360	13	up&down
Metabolism	Metabolism of terpenoids and polyketides	ko00909	Sesquiterpenoid and triterpenoid biosynthesis	2.89%	1.58%	1.83	0.021168843159195	0.250064696968269	Vad03G008550;Vad07G014550;Vad09G010980;Vad09G011260;Vad0G022280;Vad0G022560;Vad10G004100;Vad14G010680;Vad17G001540;Vad18G016730;Vad18G016840;Vad19G003640;Vad19G003650;Vad19G003690	14	up&down
Metabolism	Biosynthesis of other secondary metabolites	ko00960	Tropane, piperidine and pyridine alkaloid biosynthesis	1.45%	0.66%	2.18	0.0408006217707121	0.408510489878109	Vad06G004280;Vad06G004290;Vad06G004300;Vad06G004310;Vad06G004320;Vad11G003390;Vad18G003820	7	up&down
Metabolism	Carbohydrate metabolism	ko00500	Starch and sucrose metabolism	5.58%	3.94%	1.42	0.0422666793982796	0.408510489878109	Vad02G001320;Vad02G008290;Vad03G006100;Vad04G000910;Vad04G011810;Vad06G010070;Vad07G012210;Vad08G001780;Vad08G013150;Vad08G013170;Vad09G006960;Vad0G021500;Vad10G011560;Vad12G004530;Vad12G009080;Vad12G013580;Vad13G007280;Vad13G007300;Vad14G000410;Vad17G002290;Vad18G011100;Vad18G014910;Vad18G017780;Vad18G018430;Vad18G020350;Vad18G020620;Vitis_adenoclada_newGene_1951	27	up&down
Metabolism	Lipid metabolism	ko00073	Cutin, suberine and wax biosynthesis	1.45%	0.71%	2.03	0.0562673183878072	0.49850869799724	Vad01G006610;Vad02G003120;Vad07G000040;Vad09G001770;Vad15G002260;Vad15G002270;Vad15G007320	7	up&down
Metabolism	Lipid metabolism	ko00564	Glycerophospholipid metabolism	2.48%	1.54%	1.61	0.0708721190763781	0.56827008825429	Vad01G003950;Vad06G009580;Vad07G004890;Vad08G009330;Vad08G015930;Vad09G000850;Vad09G005150;Vad12G001650;Vad14G002180;Vad15G001660;Vad17G002520;Vad18G007910	12	up&down
Metabolism	Metabolism of cofactors and vitamins	ko00730	Thiamine metabolism	1.03%	0.47%	2.2	0.0748316056810104	0.56827008825429	Vad01G012920;Vad05G002270;Vad07G013700;Vad11G010410;Vad18G020850	5	up&down
Metabolism	Metabolism of terpenoids and polyketides	ko00904	Diterpenoid biosynthesis	1.03%	0.5%	2.07	0.0917506285910228	0.612736051947022	Vad06G005670;Vad09G004500;Vad17G005140;Vad17G005150;Vad19G010530	5	up
Metabolism	Biosynthesis of other secondary metabolites	ko00945	Stilbenoid, diarylheptanoid and gingerol biosynthesis	1.45%	0.8%	1.81	0.092213742471235	0.612736051947022	Vad03G006330;Vad06G006970;Vad07G016180;Vad10G006360;Vad11G007670;Vad11G007690;Vad12G001550	7	up
Metabolism	Metabolism of terpenoids and polyketides	ko00902	Monoterpenoid biosynthesis	1.24%	0.67%	1.84	0.106766612609981	0.648498837927042	Vad03G008900;Vad07G013800;Vad13G008690;Vad13G008710;Vad13G008780;Vitis_adenoclada_newGene_3167	6	up&down
Metabolism	Carbohydrate metabolism	ko00010	Glycolysis / Gluconeogenesis	3.31%	2.36%	1.4	0.10979534780745	0.648498837927042	Vad01G008080;Vad02G005630;Vad04G005290;Vad06G000180;Vad07G000540;Vad07G013180;Vad08G008510;Vad08G012650;Vad10G001580;Vad10G001660;Vad13G003380;Vad15G004670;Vad16G007420;Vad16G007440;Vad18G003940;Vad18G004580	16	up&down
Environmental Information Processing	Signal transduction	ko04075	Plant hormone signal transduction	8.68%	7.32%	1.18	0.140213701707917	0.784575283794991	Vad01G013870;Vad02G008020;Vad03G008220;Vad03G008270;Vad03G008290;Vad03G008350;Vad03G008360;Vad04G000160;Vad05G005140;Vad05G007200;Vad06G011920;Vad07G006230;Vad07G011920;Vad07G015850;Vad09G004380;Vad0G016960;Vad10G003090;Vad10G004360;Vad10G011780;Vad11G009910;Vad11G009930;Vad11G009980;Vad11G010010;Vad11G010350;Vad12G004980;Vad12G005870;Vad12G010280;Vad12G010290;Vad12G010360;Vad12G011140;Vad13G0011…	42	up&down
Genetic Information Processing	Translation	ko00970	Aminoacyl-tRNA biosynthesis	2.27%	1.67%	1.36	0.185843159924971	0.935662795348813	Vad06G000950;Vad06G000960;Vad06G000980;Vad06G001020;Vad06G001030;Vad06G001040;Vad06G001050;Vad0G011720;Vad0G011730;Vad17G004470;Vad18G018050	11	up&down
Metabolism	Glycan biosynthesis and metabolism	ko00511	Other glycan degradation	1.45%	0.98%	1.48	0.193760805288603	0.935662795348813	Vad04G012130;Vad08G006400;Vad09G001700;Vad14G002900;Vad17G000290;Vad18G002780;Vad18G002790	7	up
Metabolism	Biosynthesis of other secondary metabolites	ko00966	Glucosinolate biosynthesis	0.41%	0.18%	2.35	0.20805840213461	0.935662795348813	Vad05G005810;Vad18G006130	2	up&down
Metabolism	Biosynthesis of other secondary metabolites	ko00943	Isoflavonoid biosynthesis	0.62%	0.33%	1.87	0.215670276624741	0.935662795348813	Vad12G006530;Vad12G006590;Vad15G004980	3	up
Metabolism	Metabolism of terpenoids and polyketides	ko00906	Carotenoid biosynthesis	1.03%	0.66%	1.56	0.21785447552774	0.935662795348813	Vad02G010290;Vad02G010460;Vad06G012280;Vad08G003890;Vad18G008010	5	up&down
Metabolism	Lipid metabolism	ko00100	Steroid biosynthesis	0.83%	0.5%	1.66	0.220019716728063	0.935662795348813	Vad03G008550;Vad07G014550;Vad13G009490;Vad18G001650	4	up
Environmental Information Processing	Signal transduction	ko04016	MAPK signaling pathway - plant	5.79%	5.03%	1.15	0.245292945301176	0.949248111565069	Vad01G009980;Vad02G004730;Vad02G008020;Vad03G008220;Vad03G008270;Vad03G008290;Vad03G008350;Vad03G008360;Vad04G001000;Vad05G005140;Vad07G006230;Vad08G011200;Vad09G002360;Vad10G004360;Vad10G011780;Vad11G009050;Vad11G010160;Vad11G010350;Vad13G001110;Vad14G004320;Vad14G014320;Vad16G000800;Vad18G007340;Vad18G012840;Vitis_adenoclada_newGene_1183;Vitis_adenoclada_newGene_1512;Vitis_adenoclada_newGene_15…	28	up&down
Metabolism	Metabolism of terpenoids and polyketides	ko00900	Terpenoid backbone biosynthesis	1.24%	0.88%	1.41	0.251994892199566	0.949248111565069	Vad07G013700;Vad0G015940;Vad11G010410;Vad12G005890;Vad12G005940;Vitis_adenoclada_newGene_619	6	down
Metabolism	Carbohydrate metabolism	ko00030	Pentose phosphate pathway	1.65%	1.24%	1.33	0.252005020380619	0.949248111565069	Vad04G005290;Vad06G002320;Vad07G013180;Vad10G001580;Vad10G001660;Vad16G001650;Vad16G007420;Vad16G007440	8	up&down
Metabolism	Lipid metabolism	ko00590	Arachidonic acid metabolism	0.62%	0.37%	1.67	0.266761024264989	0.949248111565069	Vad05G003050;Vad05G010260;Vad12G003470	3	up
Metabolism	Amino acid metabolism	ko00270	Cysteine and methionine metabolism	1.86%	1.5%	1.24	0.304613167084615	0.949248111565069	Vad02G002390;Vad02G005630;Vad07G005390;Vad11G003390;Vad11G008050;Vad11G008060;Vad13G012470;Vad15G004670;Vad18G006130	9	up&down
Metabolism	Carbohydrate metabolism	ko00040	Pentose and glucuronate interconversions	2.69%	2.3%	1.17	0.324711657984428	0.949248111565069	Vad04G014640;Vad05G002040;Vad05G009380;Vad07G003610;Vad08G008510;Vad09G000970;Vad11G000110;Vad14G014950;Vad15G004550;Vad16G004310;Vad16G004340;Vad16G004350;Vad16G004390	13	up&down
Metabolism	Metabolism of terpenoids and polyketides	ko00908	Zeatin biosynthesis	0.83%	0.6%	1.39	0.325758175799782	0.949248111565069	Vad04G001680;Vad07G001680;Vad13G004560;Vad18G010370	4	up&down
Metabolism	Amino acid metabolism	ko00330	Arginine and proline metabolism	1.03%	0.8%	1.29	0.346063098036258	0.949248111565069	Vad01G008080;Vad07G015290;Vad11G003390;Vad11G008050;Vad11G008060	5	up&down
Metabolism	Carbohydrate metabolism	ko00562	Inositol phosphate metabolism	1.45%	1.19%	1.21	0.354916229216268	0.949248111565069	Vad01G005960;Vad06G009580;Vad07G016740;Vad0G011620;Vad0G011750;Vad13G003380;Vad15G001660	7	up
Metabolism	Biosynthesis of other secondary metabolites	ko00944	Flavone and flavonol biosynthesis	0.41%	0.26%	1.57	0.367129299310341	0.949248111565069	Vad12G006530;Vad12G006590	2	up
Metabolism	Carbohydrate metabolism	ko00520	Amino sugar and nucleotide sugar metabolism	2.69%	2.45%	1.1	0.407631837975479	0.949248111565069	Vad02G005070;Vad05G011700;Vad05G011760;Vad07G000230;Vad08G002150;Vad08G002170;Vad11G006710;Vad11G006750;Vad14G004320;Vad14G014950;Vad17G001080;Vad19G003030;Vitis_adenoclada_newGene_1183	13	up&down
Metabolism	Metabolism of terpenoids and polyketides	ko00903	Limonene and pinene degradation	0.21%	0.11%	1.92	0.413054812409877	0.949248111565069	Vad01G008080	1	up
Metabolism	Metabolism of cofactors and vitamins	ko00740	Riboflavin metabolism	0.41%	0.29%	1.41	0.417958917805931	0.949248111565069	Vad01G005940;Vad15G005710	2	up
Metabolism	Metabolism of other amino acids	ko00460	Cyanoamino acid metabolism	1.24%	1.07%	1.15	0.419825160791953	0.949248111565069	Vad02G009100;Vad02G009130;Vad07G011780;Vad08G001780;Vad17G002290;Vad18G004370	6	up&down
Environmental Information Processing	Membrane transport	ko02010	ABC transporters	2.07%	1.88%	1.1	0.429037304220273	0.949248111565069	Vad02G000880;Vad02G007320;Vad06G011440;Vad07G018190;Vad08G002050;Vad08G008210;Vad08G011040;Vad09G004770;Vad10G008200;Vad18G011690	10	up&down
Metabolism	Biosynthesis of other secondary metabolites	ko00950	Isoquinoline alkaloid biosynthesis	0.83%	0.69%	1.19	0.434012183030293	0.949248111565069	Vad01G004870;Vad11G003390;Vad15G005320;Vad18G003820	4	up&down
Metabolism	Nucleotide metabolism	ko00240	Pyrimidine metabolism	1.03%	0.9%	1.15	0.4406998939005	0.949248111565069	Vad03G003850;Vad05G009010;Vad08G011020;Vad17G001360;Vitis_adenoclada_newGene_2335	5	up&down
Metabolism	Amino acid metabolism	ko00250	Alanine, aspartate and glutamate metabolism	0.83%	0.72%	1.14	0.465739748225239	0.949248111565069	Vad01G002050;Vad06G005720;Vad11G003390;Vad16G008830	4	up&down
Genetic Information Processing	Replication and repair	ko03450	Non-homologous end-joining	0.21%	0.13%	1.63	0.467282474787974	0.949248111565069	Vad15G004940	1	down
Metabolism	Global and overview maps	ko01230	Biosynthesis of amino acids	3.72%	3.6%	1.03	0.479912002559807	0.949248111565069	Vad01G002050;Vad05G005810;Vad06G000180;Vad06G002320;Vad06G005720;Vad07G000540;Vad07G005390;Vad07G013180;Vad08G012650;Vad11G003390;Vad12G005260;Vad12G012590;Vad13G003380;Vad14G003980;Vad16G008830;Vad18G003820;Vad18G003940;Vad18G006130	18	up&down
Metabolism	Metabolism of cofactors and vitamins	ko00670	One carbon pool by folate	0.41%	0.33%	1.24	0.482326626138534	0.949248111565069	Vad03G003850;Vitis_adenoclada_newGene_2335	2	down
Metabolism	Lipid metabolism	ko00565	Ether lipid metabolism	0.41%	0.34%	1.21	0.497724454717385	0.949248111565069	Vad06G009580;Vad15G001660	2	up
Genetic Information Processing	Replication and repair	ko03440	Homologous recombination	1.65%	1.59%	1.04	0.508185732543472	0.949248111565069	Vad02G003960;Vad02G003990;Vad02G004000;Vad02G004010;Vad04G012040;Vad06G003410;Vad07G009480;Vad17G002110	8	up&down
Metabolism	Lipid metabolism	ko00561	Glycerolipid metabolism	1.65%	1.64%	1.01	0.542884637713097	0.949248111565069	Vad01G003950;Vad01G008080;Vad07G004890;Vad08G008510;Vad08G009330;Vad09G000850;Vad10G005240;Vad18G011790	8	up&down
Metabolism	Carbohydrate metabolism	ko00053	Ascorbate and aldarate metabolism	0.83%	0.8%	1.03	0.546775954781025	0.949248111565069	Vad01G008080;Vad09G004950;Vad14G014950;Vad16G008770	4	up&down
Metabolism	Lipid metabolism	ko00600	Sphingolipid metabolism	0.83%	0.8%	1.03	0.546775954781025	0.949248111565069	Vad08G004120;Vad08G006400;Vad09G001700;Vad10G005240	4	up
Metabolism	Lipid metabolism	ko00591	Linoleic acid metabolism	0.21%	0.18%	1.18	0.581968829221282	0.949248111565069	Vad13G011700	1	down
Metabolism	Glycan biosynthesis and metabolism	ko00603	Glycosphingolipid biosynthesis - globo and isoglobo series	0.21%	0.18%	1.18	0.581968829221282	0.949248111565069	Vad10G005240	1	up
Metabolism	Glycan biosynthesis and metabolism	ko00604	Glycosphingolipid biosynthesis - ganglio series	0.41%	0.41%	1.01	0.596949544396702	0.949248111565069	Vad08G006400;Vad09G001700	2	up
Metabolism	Carbohydrate metabolism	ko00660	C5-Branched dibasic acid metabolism	0.21%	0.19%	1.11	0.601760190529792	0.949248111565069	Vad05G005810	1	down
Metabolism	Metabolism of cofactors and vitamins	ko00750	Vitamin B6 metabolism	0.21%	0.19%	1.11	0.601760190529792	0.949248111565069	Vad09G002050	1	up
Metabolism	Amino acid metabolism	ko00360	Phenylalanine metabolism	0.83%	0.86%	0.96	0.603140953309385	0.949248111565069	Vad08G006000;Vad11G003390;Vad13G005770;Vad18G003820	4	up&down
Metabolism	Amino acid metabolism	ko00300	Lysine biosynthesis	0.21%	0.2%	1.06	0.620616389686864	0.949248111565069	Vad12G012590	1	up
Metabolism	Glycan biosynthesis and metabolism	ko00514	Other types of O-glycan biosynthesis	0.21%	0.21%	0.96	0.655697626794278	0.949248111565069	Vad08G015800	1	down
Metabolism	Amino acid metabolism	ko00290	Valine, leucine and isoleucine biosynthesis	0.41%	0.46%	0.9	0.658362766764634	0.949248111565069	Vad05G005810;Vad18G006130	2	up&down
Metabolism	Carbohydrate metabolism	ko00051	Fructose and mannose metabolism	1.24%	1.38%	0.9	0.661556110848995	0.949248111565069	Vad07G013180;Vad10G001580;Vad10G001660;Vad13G003380;Vad16G007420;Vad16G007440	6	up&down
Metabolism	Lipid metabolism	ko00061	Fatty acid biosynthesis	0.62%	0.72%	0.86	0.686356263065731	0.949248111565069	Vad01G008320;Vad03G004840;Vad08G014550	3	up
Metabolism	Lipid metabolism	ko00062	Fatty acid elongation	0.41%	0.49%	0.85	0.691479624484463	0.949248111565069	Vad14G006700;Vad19G010790	2	up
Metabolism	Carbohydrate metabolism	ko00620	Pyruvate metabolism	1.24%	1.44%	0.86	0.700451557756457	0.949248111565069	Vad01G008080;Vad02G005630;Vad06G000180;Vad07G000540;Vad08G012650;Vad15G004670	6	up&down
Metabolism	Amino acid metabolism	ko00220	Arginine biosynthesis	0.41%	0.5%	0.83	0.701915463522743	0.949248111565069	Vad01G002050;Vad11G003390	2	up&down
Metabolism	Energy metabolism	ko00910	Nitrogen metabolism	0.41%	0.5%	0.83	0.701915463522743	0.949248111565069	Vad01G002050;Vad16G008830	2	up&down
Metabolism	Metabolism of cofactors and vitamins	ko00860	Porphyrin and chlorophyll metabolism	0.62%	0.75%	0.82	0.712072202969873	0.949248111565069	Vad02G004360;Vad19G002230;Vad19G002240	3	up&down
Metabolism	Metabolism of terpenoids and polyketides	ko00905	Brassinosteroid biosynthesis	0.21%	0.26%	0.78	0.729880047878807	0.949248111565069	Vad13G000340	1	up
Metabolism	Metabolism of cofactors and vitamins	ko00790	Folate biosynthesis	0.41%	0.53%	0.78	0.731472469649944	0.949248111565069	Vad03G003850;Vitis_adenoclada_newGene_2335	2	down
Metabolism	Metabolism of cofactors and vitamins	ko00130	Ubiquinone and other terpenoid-quinone biosynthesis	0.62%	0.79%	0.78	0.74379433523157	0.949248111565069	Vad06G006970;Vad10G004170;Vad10G004180	3	up
Metabolism	Glycan biosynthesis and metabolism	ko00531	Glycosaminoglycan degradation	0.41%	0.55%	0.76	0.749766022178657	0.949248111565069	Vad08G006400;Vad09G001700	2	up
Metabolism	Lipid metabolism	ko00592	alpha-Linolenic acid metabolism	0.83%	1.05%	0.78	0.757618807321797	0.949248111565069	Vad12G001650;Vad13G011700;Vad18G007910;Vad18G018600	4	up&down
Metabolism	Amino acid metabolism	ko00400	Phenylalanine, tyrosine and tryptophan biosynthesis	0.62%	0.81%	0.76	0.758581705450709	0.949248111565069	Vad11G003390;Vad14G003980;Vad18G003820	3	up&down
Metabolism	Global and overview maps	ko01210	2-Oxocarboxylic acid metabolism	0.83%	1.06%	0.78	0.763949255631946	0.949248111565069	Vad05G005810;Vad11G003390;Vad12G005260;Vad18G006130	4	up&down
Metabolism	Metabolism of cofactors and vitamins	ko00780	Biotin metabolism	0.21%	0.29%	0.71	0.766492261317061	0.949248111565069	Vad08G014550	1	up
Environmental Information Processing	Signal transduction	ko04070	Phosphatidylinositol signaling system	1.03%	1.32%	0.78	0.771183011436435	0.949248111565069	Vad01G005960;Vad01G009980;Vad0G011620;Vad0G011750;Vad14G014320	5	up&down
Metabolism	Amino acid metabolism	ko00260	Glycine, serine and threonine metabolism	0.83%	1.09%	0.76	0.782169494007911	0.949248111565069	Vad02G004250;Vad11G002030;Vad14G013290;Vad18G003940	4	up&down
Metabolism	Metabolism of cofactors and vitamins	ko00760	Nicotinate and nicotinamide metabolism	0.21%	0.33%	0.62	0.807721318280027	0.949248111565069	Vad08G011020	1	up
Metabolism	Lipid metabolism	ko00071	Fatty acid degradation	0.62%	0.89%	0.7	0.81094480569736	0.949248111565069	Vad01G008080;Vad03G004840;Vad18G004580	3	up
Metabolism	Amino acid metabolism	ko00350	Tyrosine metabolism	0.62%	0.93%	0.67	0.83332163731583	0.949248111565069	Vad11G003390;Vad18G003820;Vad18G004580	3	up&down
Metabolism	Metabolism of cofactors and vitamins	ko00770	Pantothenate and CoA biosynthesis	0.41%	0.66%	0.62	0.838370631395552	0.949248111565069	Vad01G008080;Vad18G006130	2	up
Metabolism	Amino acid metabolism	ko00340	Histidine metabolism	0.21%	0.38%	0.54	0.849193241841467	0.949248111565069	Vad01G008080	1	up
Genetic Information Processing	Folding, sorting and degradation	ko03060	Protein export	0.41%	0.68%	0.6	0.850029703774408	0.949248111565069	Vad05G002590;Vad15G005920	2	down
Metabolism	Carbohydrate metabolism	ko00630	Glyoxylate and dicarboxylate metabolism	1.03%	1.48%	0.7	0.85152034555167	0.949248111565069	Vad01G002050;Vad03G009120;Vad08G013620;Vad11G002030;Vad12G005260	5	up
Metabolism	Energy metabolism	ko00710	Carbon fixation in photosynthetic organisms	0.62%	0.97%	0.64	0.85338544669648	0.949248111565069	Vad06G002320;Vad11G003390;Vad13G003380	3	up&down
Metabolism	Nucleotide metabolism	ko00230	Purine metabolism	1.24%	1.75%	0.71	0.855993210844362	0.949248111565069	Vad01G012920;Vad04G005110;Vad05G000880;Vad06G000180;Vad07G000540;Vad08G012650	6	up&down
Metabolism	Glycan biosynthesis and metabolism	ko00563	Glycosylphosphatidylinositol (GPI)-anchor biosynthesis	0.21%	0.43%	0.48	0.881734662936676	0.949248111565069	Vad13G005750	1	up
Genetic Information Processing	Replication and repair	ko03030	DNA replication	0.62%	1.05%	0.59	0.890979374321252	0.949248111565069	Vad01G015000;Vad07G009270;Vad07G009480	3	up&down
Metabolism	Carbohydrate metabolism	ko00020	Citrate cycle (TCA cycle)	0.41%	0.78%	0.53	0.897606133708406	0.949248111565069	Vad01G007480;Vad12G005260	2	up
Genetic Information Processing	Folding, sorting and degradation	ko04120	Ubiquitin mediated proteolysis	1.45%	2.17%	0.67	0.905924587946277	0.949248111565069	Vad01G004540;Vad04G014670;Vad06G010620;Vad08G002710;Vad16G002280;Vad19G001800;Vad19G001820	7	up
Genetic Information Processing	Folding, sorting and degradation	ko04130	SNARE interactions in vesicular transport	0.21%	0.51%	0.41	0.919860657405074	0.949248111565069	Vad08G002440	1	down
Genetic Information Processing	Folding, sorting and degradation	ko03018	RNA degradation	1.03%	1.72%	0.6	0.923935331298885	0.949248111565069	Vad04G008220;Vad06G008270;Vad06G012560;Vad07G013180;Vad09G001790	5	up&down
Metabolism	Global and overview maps	ko01212	Fatty acid metabolism	0.62%	1.16%	0.53	0.925073567488456	0.949248111565069	Vad01G008320;Vad03G004840;Vad08G014550	3	up
Cellular Processes	Transport and catabolism	ko04146	Peroxisome	0.83%	1.45%	0.57	0.926729728284721	0.949248111565069	Vad03G004840;Vad05G003050;Vad12G003470;Vad14G009770	4	up
Metabolism	Amino acid metabolism	ko00280	Valine, leucine and isoleucine degradation	0.62%	1.18%	0.52	0.930108991357056	0.949248111565069	Vad01G008080;Vad18G004450;Vad18G006130	3	up&down
Genetic Information Processing	Folding, sorting and degradation	ko04141	Protein processing in endoplasmic reticulum	2.27%	3.38%	0.67	0.941435586254976	0.949248111565069	Vad02G000260;Vad04G014670;Vad05G002590;Vad05G009170;Vad05G009200;Vad07G005660;Vad09G000420;Vad15G006890;Vad16G003980;Vad16G007300;Vad16G010520	11	up&down
Genetic Information Processing	Replication and repair	ko03430	Mismatch repair	0.41%	0.99%	0.42	0.955507112613533	0.949248111565069	Vad05G005870;Vad07G009480	2	down
Cellular Processes	Transport and catabolism	ko04144	Endocytosis	1.86%	2.98%	0.62	0.95565962888509	0.949248111565069	Vad01G003110;Vad04G003550;Vad04G012850;Vad06G000640;Vad07G000520;Vad0G011620;Vad0G011750;Vad15G006890;Vad16G010520	9	up&down
Metabolism	Glycan biosynthesis and metabolism	ko00510	N-Glycan biosynthesis	0.21%	0.64%	0.32	0.95947268369446	0.949248111565069	Vad02G003820	1	down
Genetic Information Processing	Replication and repair	ko03410	Base excision repair	0.21%	0.64%	0.32	0.95947268369446	0.949248111565069	Vad01G008550	1	down
Metabolism	Global and overview maps	ko01200	Carbon metabolism	2.69%	4.07%	0.66	0.962074629705356	0.949248111565069	Vad04G005290;Vad06G000180;Vad06G002320;Vad07G000540;Vad07G013180;Vad08G012650;Vad11G002030;Vad11G003390;Vad12G005260;Vad13G003380;Vad16G001650;Vad18G003940;Vad18G004580	13	up&down
Metabolism	Carbohydrate metabolism	ko00640	Propanoate metabolism	0.41%	1.03%	0.4	0.962190910651398	0.949248111565069	Vad02G005630;Vad15G004670	2	up
Genetic Information Processing	Folding, sorting and degradation	ko03050	Proteasome	0.21%	0.72%	0.29	0.972561426218794	0.949248111565069	Vad13G005060	1	up
Metabolism	Amino acid metabolism	ko00310	Lysine degradation	0.21%	0.73%	0.28	0.973867639429191	0.949248111565069	Vad01G008080	1	up
Metabolism	Metabolism of other amino acids	ko00410	beta-Alanine metabolism	0.21%	0.82%	0.25	0.983156339712218	0.949248111565069	Vad01G008080	1	up
Cellular Processes	Transport and catabolism	ko04145	Phagosome	0.41%	1.33%	0.31	0.989640500048151	0.949248111565069	Vad05G002590;Vad07G014330	2	up&down
Genetic Information Processing	Translation	ko03008	Ribosome biogenesis in eukaryotes	0.62%	1.7%	0.36	0.990194330820524	0.949248111565069	Vad05G000020;Vad16G006710;Vad18G021850	3	down
Metabolism	Amino acid metabolism	ko00380	Tryptophan metabolism	0.21%	1.07%	0.19	0.995274703394664	0.949248111565069	Vad01G008080	1	up
Genetic Information Processing	Replication and repair	ko03420	Nucleotide excision repair	0.21%	1.18%	0.17	0.997242914112212	0.949248111565069	Vad07G009480	1	down
Genetic Information Processing	Transcription	ko03040	Spliceosome	2.07%	4.25%	0.49	0.99740013326031	0.949248111565069	Vad01G013820;Vad05G001870;Vad07G004830;Vad10G007020;Vad12G009470;Vad13G007260;Vad13G009140;Vad14G009780;Vad15G006890;Vad16G010520	10	up&down
Genetic Information Processing	Translation	ko03013	RNA transport	0.62%	2.68%	0.23	0.999838331240166	0.949248111565069	Vad01G013280;Vad02G000610;Vad09G005910	3	up&down
Genetic Information Processing	Translation	ko03010	Ribosome	0.21%	3.66%	0.06	0.999999990797261	0.949248111565069	Vad13G005600	1	up
