# Supplementary material for: Transcriptome Profiling of Powdery Mildew-Stressed ‘Yeniang No. 2’ Grapevine Reveals Differential Expression, Alternative Splicing, and the Identification of 1232 Annotated Novel Genes
Source: Metabolites. 2026 Mar 9;16(3):182. doi: 10.3390/metabo16030182 (PMC13027967; doi:10.3390/metabo16030182)
Supplement: Supplementary file 1 [file metabolites-16-00182-s001.zip › Supplementary File S16/P1-He_vs_P2-In_Biological_Process_GSEA.xls]

ID	Description	setSize	enrichmentScore	NES	pvalue	qvalue	rank	core_enrichment
GO:0009056	catabolic process	66	0.517700281500642	1.67752664932277	0.0016	0.0660943906887059	1857	Vad04G004890;Vitis_adenoclada_newGene_1190;Vad15G005320;Vad08G011020;Vad03G005840;Vad03G005860;Vad18G015820;Vad19G011160;Vad19G004590;Vad08G001810;Vad07G011770;Vad07G019100;Vad01G009950;Vad13G013740
GO:0009607	response to biotic stimulus	52	0.609456140852433	1.88119819515886	0.00162337662337662	0.0660943906887059	1949	Vad05G002660;Vad05G002650;Vad05G002670;Vad05G002680;Vad05G002770;Vad06G002090;Vad04G005220;Vad01G013660;Vad05G002700;Vad02G004040;Vad02G002450;Vad04G014800;Vad07G011770;Vad02G004050;Vad08G006450;Vad04G010740
GO:0009738	abscisic acid-activated signaling pathway	27	0.86434260423675	2.38933663739407	0.00163934426229508	0.0660943906887059	991	Vad05G002660;Vad05G002650;Vad05G002720;Vad05G002750;Vad05G002670;Vad05G002680;Vad05G002690;Vad05G002770;Vad01G008320;Vad05G002760;Vad13G001110;Vad02G008020;Vad04G000710;Vad05G002700;Vad16G000690
GO:0006749	glutathione metabolic process	39	0.689397802162991	2.05022369436877	0.0016750418760469	0.0660943906887059	1213	Vad19G011470;Vad08G008770;Vad17G005660;Vad15G001000;Vitis_adenoclada_newGene_1190;Vad0G015980;Vad19G011030;Vad16G000180;Vad08G008760;Vad19G011090;Vad19G011180;Vad07G003190;Vad19G011160;Vad06G004560
GO:0080163	regulation of protein serine/threonine phosphatase activity	13	0.887028017984204	2.04219103549381	0.00181488203266788	0.0660943906887059	1415	Vad05G002660;Vad05G002720;Vad05G002750;Vad05G002670;Vad05G002680;Vad05G002690;Vad05G002770;Vad05G002760;Vad02G008020;Vad04G000710;Vad16G000690;Vad08G003620
GO:0043086	negative regulation of catalytic activity	10	0.821659887606977	1.79060967860659	0.00185873605947955	0.0660943906887059	898	Vad16G004310;Vad13G001110;Vad07G003610;Vad02G005220
GO:0010088	phloem development	10	-0.874947388444506	-2.02958588638945	0.0021551724137931	0.0660943906887059	1734	Vad14G011150;Vad19G008140;Vad01G006590;Vad14G011170;Vad17G006810;Vad14G011140;Vad14G011180;Vad01G006600;Vad08G009190
GO:0030003	cellular cation homeostasis	10	-0.862735334269596	-2.00125799705055	0.0021551724137931	0.0660943906887059	1248	Vitis_adenoclada_newGene_657;Vad07G000930;Vitis_adenoclada_newGene_1428;Vad15G009830;Vad15G009810;Vad15G009840
GO:0055082	cellular chemical homeostasis	10	-0.862735334269596	-2.00125799705055	0.0021551724137931	0.0660943906887059	1248	Vitis_adenoclada_newGene_657;Vad07G000930;Vitis_adenoclada_newGene_1428;Vad15G009830;Vad15G009810;Vad15G009840
GO:0006873	cellular ion homeostasis	11	-0.846422815639445	-1.99230314209377	0.0021978021978022	0.0660943906887059	1248	Vitis_adenoclada_newGene_657;Vad07G000930;Vitis_adenoclada_newGene_1428;Vad15G009830;Vad15G009810;Vad15G009840
GO:0050801	ion homeostasis	11	-0.840261287061548	-1.97780018621991	0.0021978021978022	0.0660943906887059	1248	Vitis_adenoclada_newGene_657;Vad07G000930;Vitis_adenoclada_newGene_1428;Vad15G009830;Vad15G009810;Vad15G009840
GO:0055065	metal ion homeostasis	11	-0.842563900521119	-1.98322005906097	0.0021978021978022	0.0660943906887059	1248	Vitis_adenoclada_newGene_657;Vad07G000930;Vitis_adenoclada_newGene_1428;Vad15G009830;Vad15G009810;Vad15G009840
GO:0055080	cation homeostasis	11	-0.840261287061548	-1.97780018621991	0.0021978021978022	0.0660943906887059	1248	Vitis_adenoclada_newGene_657;Vad07G000930;Vitis_adenoclada_newGene_1428;Vad15G009830;Vad15G009810;Vad15G009840
GO:0098771	inorganic ion homeostasis	11	-0.840261287061548	-1.97780018621991	0.0021978021978022	0.0660943906887059	1248	Vitis_adenoclada_newGene_657;Vad07G000930;Vitis_adenoclada_newGene_1428;Vad15G009830;Vad15G009810;Vad15G009840
GO:0006811	ion transport	13	-0.788897482672663	-1.95481915816148	0.00221729490022173	0.0660943906887059	195	Vitis_adenoclada_newGene_657;Vad07G000930;Vitis_adenoclada_newGene_1428;Vad15G009830;Vad15G009810;Vad15G009840
GO:0006812	cation transport	12	-0.798713499029388	-1.93328078863183	0.00223214285714286	0.0660943906887059	195	Vitis_adenoclada_newGene_657;Vad07G000930;Vitis_adenoclada_newGene_1428;Vad15G009830;Vad15G009810;Vad15G009840
GO:0006875	cellular metal ion homeostasis	12	-0.858721922561343	-2.07853078442055	0.00223214285714286	0.0660943906887059	1248	Vitis_adenoclada_newGene_657;Vad07G000930;Vitis_adenoclada_newGene_1428;Vad15G009830;Vad15G009810;Vad15G009840
GO:0048878	chemical homeostasis	14	-0.800571456382775	-2.03451255988084	0.00228310502283105	0.0660943906887059	268	Vitis_adenoclada_newGene_657;Vad11G008860;Vad07G000930;Vitis_adenoclada_newGene_1428;Vad15G009830;Vad15G009810;Vad15G009840
GO:0016104	triterpenoid biosynthetic process	19	-0.734156603453013	-1.97046986247896	0.00244498777506112	0.0660943906887059	1204	Vad10G009080;Vitis_adenoclada_newGene_331;Vitis_adenoclada_newGene_332;Vad10G009100;Vad11G008450;Vad09G011440;Vad09G011260;Vad0G021690;Vad10G009170;Vad0G022280
GO:0019725	cellular homeostasis	19	-0.747090098223969	-2.0051832486187	0.00244498777506112	0.0660943906887059	195	Vitis_adenoclada_newGene_657;Vad07G000930;Vad14G014130;Vitis_adenoclada_newGene_1428;Vad15G009830;Vad15G009810;Vad15G009840
GO:0010411	xyloglucan metabolic process	22	-0.796788039038542	-2.21828010479716	0.00248756218905473	0.0660943906887059	66	Vad11G009930;Vad03G008180;Vad11G009990;Vad11G010000;Vad11G010010;Vad11G010070;Vad11G009910;Vad11G010060;Vad11G010030;Vad11G010040
GO:0042592	homeostatic process	25	-0.688672249144865	-1.98940822649847	0.0025062656641604	0.0660943906887059	268	Vitis_adenoclada_newGene_657;Vad11G008860;Vad07G000930;Vad14G014130;Vitis_adenoclada_newGene_1428;Vad15G009830;Vad15G009810;Vad15G009840
GO:0042546	cell wall biogenesis	24	-0.788123090364921	-2.23883624695318	0.00253807106598985	0.0660943906887059	66	Vad11G009930;Vad03G008180;Vad11G009990;Vad11G010000;Vad11G010010;Vad11G010070;Vad11G009910;Vad11G010060;Vad11G010030;Vad11G010040
GO:0071555	cell wall organization	84	-0.609704881342365	-2.25662413718271	0.00277008310249307	0.0691305826894105	843	Vad11G009950;Vad05G004170;Vad04G014640;Vad14G005270;Vad07G000230;Vad16G001530;Vad11G009930;Vad03G008180;Vad11G009920;Vad11G009990;Vad11G010000;Vad11G010010;Vad11G010070;Vad11G009910;Vad11G010060;Vad11G010030;Vad11G010040
GO:0051603	proteolysis involved in cellular protein catabolic process	58	0.536783030994852	1.69931086679996	0.00318471337579618	0.0739806532140628	2024	Vad18G010530;Vad18G010550;Vad08G005490;Vad13G009820;Vad05G001670;Vad19G004590;Vad01G001870;Vad01G009950;Vad03G003390;Vad13G005330;Vad04G011130
GO:0042742	defense response to bacterium	46	0.58098136404336	1.76972454614649	0.00326797385620915	0.0739806532140628	1695	Vad12G012590;Vitis_adenoclada_newGene_1183;Vad01G005320;Vad14G004320;Vad14G004310;Vad04G005220;Vad17G008660;Vad02G004040;Vad11G001600;Vad04G014800;Vad02G004050
GO:0090305	nucleic acid phosphodiester bond hydrolysis	184	-0.430542885473038	-1.80052860359805	0.0034965034965035	0.0739806532140628	4470	Vad18G006630;Vad04G002130;Vad08G007390;Vad18G005700;Vad12G005040;Vad18G015130;Vad11G000860;Vad18G001170;Vad04G009990;Vad02G010260;Vad09G005600;Vad02G004920;Vad18G001050;Vad04G008470;Vad18G000900;Vad07G017310;Vad18G005070;Vad12G012540;Vad17G002560;Vad11G011330;Vad06G009690;Vad10G009600;Vad06G008760;Vad10G007540;Vad18G014250;Vad13G009520;Vad18G012440;Vad07G008600;Vad04G012960;Vad16G004420;Vad12G012…
GO:0007165	signal transduction	185	-0.448668868891863	-1.8765579963409	0.00350877192982456	0.0739806532140628	2027	Vad18G019780;Vad18G016060;Vad18G015640;Vad05G007820;Vad18G014140;Vitis_adenoclada_newGene_1975;Vad18G018870;Vad17G001900;Vad09G008230;Vitis_adenoclada_newGene_1902;Vad06G009850;Vitis_adenoclada_newGene_1971;Vad12G013460;Vad18G014160;Vad19G001280;Vad18G019850;Vad01G008830;Vitis_adenoclada_newGene_817;Vitis_adenoclada_newGene_1847;Vitis_adenoclada_newGene_811;Vad0G018520;Vad02G003800;Vad12G013400;V…
GO:0016070	RNA metabolic process	208	-0.391669137504468	-1.66360255456264	0.00373134328358209	0.0739806532140628	4586	Vad16G006700;Vad07G013510;Vad18G006630;Vad04G002130;Vad08G007390;Vad18G005700;Vad12G005040;Vad18G015130;Vad11G000860;Vad05G002790;Vad18G001170;Vad04G009990;Vad02G010260;Vad09G005600;Vad06G006030;Vad02G004920;Vad18G001050;Vad04G008470;Vad18G000900;Vad07G017310;Vad18G005070;Vad12G012540;Vad17G002560;Vad11G011330;Vad06G009690;Vad10G009600;Vad06G008760;Vad10G007540;Vad18G014250;Vad13G009520;Vad18G012…
GO:0090304	nucleic acid metabolic process	213	-0.376592992235482	-1.60131335180396	0.00381679389312977	0.0739806532140628	4527	Vad16G006700;Vad07G013510;Vad18G006630;Vad04G002130;Vad08G007390;Vad18G005700;Vad12G005040;Vad18G015130;Vad11G000860;Vad05G002790;Vad18G001170;Vad04G009990;Vad02G010260;Vad09G005600;Vad06G006030;Vad02G004920;Vad18G001050;Vad04G008470;Vad18G000900;Vad07G017310;Vad18G005070;Vad12G012540;Vad17G002560;Vad11G011330;Vad06G009690;Vad10G009600;Vad06G008760;Vad10G007540;Vad18G014250;Vad13G009520;Vad18G012…
GO:0006139	nucleobase-containing compound metabolic process	221	-0.350070358888852	-1.49754488880398	0.00389105058365759	0.0739806532140628	4038	Vad05G002790;Vad18G001170;Vad04G009990;Vad02G010260;Vad09G005600;Vad06G006030;Vad02G004920;Vad18G001050;Vad04G008470;Vad18G000900;Vad07G017310;Vad18G005070;Vad12G012540;Vad17G002560;Vad11G011330;Vad06G009690;Vad10G009600;Vad06G008760;Vad10G007540;Vad18G014250;Vad13G009520;Vad18G012440;Vad07G008600;Vad04G012960;Vad16G004420;Vad12G012840;Vad18G020460;Vad02G006280;Vad05G009910;Vad07G014910;Vad01G000…
GO:0046483	heterocycle metabolic process	230	-0.337537498219323	-1.45711021105391	0.00395256916996047	0.0739806532140628	4527	Vad07G013510;Vad12G003190;Vad18G006630;Vad04G002130;Vad08G007390;Vad18G005700;Vad12G005040;Vad18G015130;Vad11G000860;Vad05G002790;Vad18G001170;Vad04G009990;Vad02G010260;Vad09G005600;Vad06G006030;Vad02G004920;Vad18G001050;Vad04G008470;Vad18G000900;Vad07G017310;Vad18G005070;Vad12G012540;Vad17G002560;Vad11G011330;Vad06G009690;Vad10G009600;Vad06G008760;Vad10G007540;Vad18G014250;Vad13G009520;Vad18G012…
GO:0005975	carbohydrate metabolic process	199	0.389647764218245	1.46127347583804	0.00413793103448276	0.0751031182973107	2654	Vad11G006750;Vad10G005240;Vad05G011760;Vad05G011700;Vad04G000910;Vad10G011560;Vad15G004670;Vad08G015930;Vad08G013150;Vad03G006100;Vad07G012210;Vad08G013170;Vad06G010070;Vad09G001700;Vad02G005630;Vad17G002290;Vad15G005710;Vad12G004530;Vad05G011660;Vad08G004540;Vad06G010060;Vad05G002420;Vad15G008200;Vad03G002720;Vad11G006680;Vitis_adenoclada_newGene_1397;Vad15G008160;Vad07G011110;Vad02G001270;Vad07…
GO:0050821	protein stabilization	13	-0.727913515682239	-1.80370620669192	0.00443458980044346	0.078120173264778	361	Vad09G005220;Vad07G000930;Vad16G007300;Vad02G000260
GO:0009451	RNA modification	278	-0.489948866346973	-2.14766730832085	0.0045662100456621	0.0781405568716311	4470	Vad18G006630;Vad04G002130;Vad03G002240;Vad08G007390;Vad18G005700;Vad12G005040;Vad07G003670;Vad18G015130;Vad04G004100;Vad11G000860;Vad07G015500;Vad03G001670;Vad08G003870;Vad09G006280;Vad01G000790;Vad18G001170;Vad04G009990;Vad03G003130;Vad09G005600;Vad14G000960;Vad04G006160;Vad04G007340;Vad02G004920;Vad18G001050;Vad18G018630;Vad04G008470;Vad18G000900;Vad07G017310;Vad04G002990;Vad18G005070;Vad12G012…
GO:0065008	regulation of biological quality	56	-0.500244773780535	-1.72948657473184	0.00539083557951483	0.0896896328872496	1422	Vad01G006650;Vad06G009850;Vitis_adenoclada_newGene_657;Vad18G015710;Vad09G005220;Vad11G008860;Vad07G000930;Vad14G014130;Vitis_adenoclada_newGene_1428;Vad15G009830;Vad15G009810;Vad15G009840
GO:0006952	defense response	215	0.38378248886238	1.45787386645489	0.00670241286863271	0.108497095938891	1851	Vad05G002660;Vad05G002650;Vad05G002720;Vad02G003960;Vad05G002750;Vad05G002670;Vad05G002680;Vad05G002690;Vad05G002770;Vad02G003990;Vad01G008320;Vad05G002760;Vad13G009140;Vad06G002090;Vitis_adenoclada_newGene_2312;Vad04G005220;Vad13G010540;Vitis_adenoclada_newGene_1418;Vad08G015420;Vad15G009340;Vad05G011170;Vad01G013660;Vad05G002700;Vad02G004040;Vad16G000690;Vad02G002450;Vad0G021480;Vad07G010440;Va…
GO:0031047	gene silencing by RNA	22	-0.650545892034808	-1.81113789220489	0.00746268656716418	0.116867779204108	2887	Vad08G004610;Vad13G003410;Vad03G009430;Vad07G018960;Vad01G005550;Vad06G003810;Vitis_adenoclada_newGene_386;Vad10G012580;Vad10G012590;Vad11G004300;Vad06G010960
GO:0034641	cellular nitrogen compound metabolic process	229	-0.32526550466686	-1.40536477183311	0.0078740157480315	0.116867779204108	4527	Vad07G013510;Vad12G003190;Vad18G006630;Vad04G002130;Vad08G007390;Vad18G005700;Vad12G005040;Vad18G015130;Vad11G000860;Vad05G002790;Vad18G001170;Vad04G009990;Vad02G010260;Vad06G002620;Vad09G005600;Vad06G006030;Vad02G004920;Vad18G001050;Vad04G008470;Vad18G000900;Vad07G017310;Vad18G005070;Vad12G012540;Vad17G002560;Vad11G011330;Vad06G009690;Vad10G009600;Vad06G008760;Vad10G007540;Vad18G014250;Vad13G009…
GO:1901360	organic cyclic compound metabolic process	233	-0.32138034770392	-1.38904012593399	0.00796812749003984	0.116867779204108	4038	Vad07G013510;Vad12G003190;Vad18G006630;Vad04G002130;Vad08G007390;Vad18G005700;Vad12G005040;Vad18G015130;Vad11G000860;Vad05G002790;Vad18G001170;Vad04G009990;Vad02G010260;Vad09G005600;Vad06G006030;Vad02G004920;Vad18G001050;Vad04G008470;Vad18G000900;Vad07G017310;Vad03G004050;Vad18G005070;Vad12G012540;Vad17G002560;Vad11G011330;Vad06G009690;Vad10G009600;Vad06G008760;Vad10G007540;Vad18G014250;Vad13G009…
GO:0006725	cellular aromatic compound metabolic process	236	-0.318403703407119	-1.37928351117222	0.008	0.116867779204108	4038	Vad05G002790;Vad18G001170;Vad04G009990;Vad02G010260;Vad09G005600;Vad06G006030;Vad02G004920;Vad18G001050;Vad04G008470;Vad18G000900;Vad07G017310;Vad03G004050;Vad18G005070;Vad12G012540;Vad17G002560;Vad11G011330;Vad06G009690;Vad10G009600;Vad06G008760;Vad10G007540;Vad18G014250;Vad13G009520;Vad18G012440;Vad07G008600;Vad04G012960;Vad16G004420;Vad12G012840;Vad14G003110;Vad18G020460;Vad02G006280;Vad05G009…
GO:0006412	translation	254	0.3643927327613	1.40777952627203	0.0104031209362809	0.148355283527414	5709	Vad13G005600;Vad09G000730;Vad18G004620;Vad04G009780;Vad14G014190;Vitis_adenoclada_newGene_121;Vad05G005250;Vad14G011590;Vad0G019980;Vad18G016620;Vad09G008310;Vad13G002800;Vad10G008810;Vad0G019960;Vad10G007320;Vad10G008330;Vitis_adenoclada_newGene_2498;Vad0G020070;Vad14G001890;Vad14G013910;Vad09G002240;Vad10G008780;Vad0G019930;Vad07G007060;Vad0G014360;Vad0G020060;Vad12G004440;Vad19G001710;Vad01G00…
GO:0006979	response to oxidative stress	80	0.475626349055971	1.60427713880963	0.0110062893081761	0.153306698074717	1180	Vad07G015210;Vad08G004060;Vad09G009100;Vad06G006630;Vad08G004080;Vad18G004810;Vad05G010260;Vad12G001520;Vad10G001160;Vad04G007910;Vad11G004920;Vad18G021610;Vad19G003890;Vad19G011160;Vad04G011230
GO:0042744	hydrogen peroxide catabolic process	33	0.597642869287166	1.71482277685234	0.0115702479338843	0.154510100569278	1180	Vad07G015210;Vad08G004060;Vad09G009100;Vad06G006630;Vad08G004080;Vad18G004810;Vad12G001520;Vad10G001160;Vad11G004920;Vad18G021610;Vad04G011230
GO:0018298	protein-chromophore linkage	25	0.627983656496834	1.71101509081248	0.0116086235489221	0.154510100569278	4384	Vad07G005380;Vad19G002850;Vad10G008590;Vad17G005900;Vad10G008580;Vad12G007180;Vad12G012420;Vad0G023930;Vad10G004770;Vad15G000050;Vad0G023580;Vad12G000490;Vad0G024190;Vad18G015220;Vad13G005450;Vad01G013590;Vad0G020030;Vad0G024180
GO:0016126	sterol biosynthetic process	17	0.709330732915517	1.742824375142	0.0123022847100176	0.160183066361556	2232	Vad07G014550;Vad13G009490;Vad03G008550;Vad18G000410;Vad02G004280;Vad18G006260;Vad04G014920
GO:0080167	response to karrikin	14	0.723442640168418	1.70309143273873	0.0141843971631206	0.180759730925321	3958	Vad03G008850;Vad01G008760;Vad02G009790;Vad19G011160;Vad07G010260;Vad19G004590;Vad16G004810;Vad07G015360;Vad04G002000;Vad07G004800;Vad11G011090;Vad09G010290
GO:0010558	negative regulation of macromolecule biosynthetic process	24	-0.585007085898245	-1.66184075133112	0.0152284263959391	0.190021373230029	1736	Vad17G001900;Vad03G007310;Vad10G009300;Vad10G009310;Vad10G009330;Vad07G000930
GO:0009793	embryo development ending in seed dormancy	72	-0.426865615051026	-1.56132721122561	0.016	0.195574650912997	3398	Vad18G000090;Vad05G008200;Vad07G012480;Vad14G014990;Vad05G000220;Vad01G002070;Vitis_adenoclada_newGene_2386;Vad06G001430;Vad10G009600;Vad04G001560;Vad18G002290;Vad06G007410;Vad15G005770;Vad10G011070;Vad19G011320;Vad15G004220;Vad08G015620;Vad15G003190;Vad05G001210;Vad06G011200;Vad01G001050;Vad03G007570;Vad15G000740;Vad01G005250;Vad19G008440;Vad03G007310;Vad14G007190;Vad14G007200;Vad08G009190
GO:0009555	pollen development	34	0.566468997260421	1.63539130552593	0.01669449081803	0.197069306431909	2729	Vad15G004170;Vad11G002310;Vad11G001150;Vad01G005950;Vad06G011030;Vad17G006390;Vitis_adenoclada_newGene_3234;Vad12G009670;Vad11G002490;Vad01G013570;Vad14G009360
GO:0009890	negative regulation of biosynthetic process	26	-0.560832228353157	-1.64835466640406	0.0173697270471464	0.197069306431909	1736	Vad17G001900;Vad03G007310;Vad10G009300;Vad10G009310;Vad10G009330;Vad07G000930
GO:0031327	negative regulation of cellular biosynthetic process	25	-0.573963581466115	-1.65804251891529	0.0175438596491228	0.197069306431909	1736	Vad17G001900;Vad03G007310;Vad10G009300;Vad10G009310;Vad10G009330;Vad07G000930
GO:0006810	transport	52	-0.469225393906949	-1.61101343395985	0.0181347150259067	0.197069306431909	268	Vad06G009850;Vitis_adenoclada_newGene_657;Vad11G008860;Vad14G002180;Vad07G000930;Vad08G009190;Vitis_adenoclada_newGene_1428;Vad15G009830;Vad15G009810;Vad15G009840
GO:0006364	rRNA processing	61	-0.447106611623328	-1.58310748741127	0.0183727034120735	0.197069306431909	5025	Vad16G004920;Vad03G006980;Vad19G008420;Vad04G010620;Vad11G010580;Vad07G003720;Vad14G000730;Vad05G002790;Vad19G001900;Vad19G002620;Vad19G006820;Vad12G007830;Vad14G012250;Vad05G000220;Vad10G010110;Vad14G007480;Vad04G002380;Vad07G018710;Vad03G007320;Vad05G003740;Vad08G008190;Vad02G008830;Vad04G012500;Vad08G000170;Vad14G005790;Vad10G008340;Vad12G007810;Vad09G010140;Vad08G014150;Vitis_adenoclada_newGe…
GO:0007017	microtubule-based process	38	0.556228763564161	1.64264540552182	0.0184254606365159	0.197069306431909	3929	Vad09G003610;Vad07G014330;Vad19G001930;Vad02G003310;Vad18G011420;Vad05G003190;Vad15G006990;Vad08G008980;Vad05G003950;Vad10G010380;Vad18G005970;Vad03G008040;Vad01G013350;Vad06G004760;Vad18G010160;Vad14G004620;Vad06G008610;Vad19G005610
GO:0050832	defense response to fungus	39	0.54666684275428	1.62575121421059	0.0184254606365159	0.197069306431909	1695	Vitis_adenoclada_newGene_1183;Vad14G004320;Vad14G004310;Vad04G005220;Vad01G013660;Vad02G004040;Vad02G002450;Vad03G002720;Vad07G011770;Vad04G012980;Vad02G004050
GO:0043412	macromolecule modification	248	-0.297413429235512	-1.30129937486509	0.0202429149797571	0.212709485198186	3187	Vad17G002560;Vad11G011330;Vad06G009690;Vad10G009600;Vad06G008760;Vad04G001560;Vad10G007540;Vad18G000920;Vad18G014250;Vad13G009520;Vad18G012440;Vad07G008600;Vad04G012960;Vad12G012840;Vad02G006280;Vad05G009910;Vad07G014910;Vad01G000770;Vad03G009540;Vad15G006400;Vad07G005120;Vad15G000020;Vad08G005840;Vad15G008820;Vad05G000650;Vad01G006950;Vad05G009430;Vad08G015620;Vad06G002430;Vad18G009870;Vad14G001…
GO:0015979	photosynthesis	51	0.50930232772973	1.58163963050958	0.0207006369426752	0.213768827956119	3697	Vad19G002230;Vad19G002240;Vad0G023370;Vad19G007720;Vad10G003690;Vad04G001530;Vad04G014630;Vad14G002220;Vad01G006420;Vad03G007640;Vad10G009910;Vad07G001360;Vad10G011960;Vad14G000760;Vad07G000240;Vad19G009130;Vad18G000480;Vad10G001500;Vad0G023390;Vad10G013800;Vad07G007640;Vad10G011380;Vad09G003650;Vad10G001490;Vad0G024190
GO:0051234	establishment of localization	57	-0.452192589529839	-1.57197134787915	0.0215633423180593	0.21890351077566	268	Vad06G009850;Vitis_adenoclada_newGene_657;Vad11G008860;Vad14G002180;Vad07G000930;Vad08G009190;Vitis_adenoclada_newGene_1428;Vad15G009830;Vad15G009810;Vad15G009840
GO:0030001	metal ion transport	41	-0.480265365044227	-1.55920462090025	0.0223325062034739	0.222933263680293	1850	Vad08G005670;Vad16G007380;Vad10G002790;Vad02G000330;Vitis_adenoclada_newGene_657;Vad02G002850;Vad07G016880;Vad16G006710;Vad07G000930;Vitis_adenoclada_newGene_1428;Vad15G009830;Vad15G009810;Vad05G000440;Vad15G009840
GO:0051179	localization	70	-0.405020008122984	-1.46766287751565	0.0245231607629428	0.240788239415262	268	Vad08G004760;Vitis_adenoclada_newGene_2386;Vad05G011300;Vad19G005900;Vad04G001560;Vad16G008040;Vad18G000920;Vad18G006760;Vad06G011200;Vad05G005390;Vad06G009850;Vitis_adenoclada_newGene_657;Vad11G008860;Vad14G002180;Vad07G000930;Vad08G009190;Vitis_adenoclada_newGene_1428;Vad15G009830;Vad15G009810;Vad15G009840
GO:0009058	biosynthetic process	118	0.397803177963812	1.4105063773349	0.0254491017964072	0.245849557252219	2095	Vad05G007050;Vad16G006380;Vad18G003820;Vad03G002270;Vad16G006210;Vad16G006400;Vad14G009010;Vad16G006410;Vad02G002450;Vad18G003840;Vad19G004590;Vad06G010220;Vad16G006440;Vad16G006450;Vad16G006230;Vad03G003980;Vitis_adenoclada_newGene_1522;Vad01G007040;Vad02G000340;Vad16G006430;Vad03G008620;Vad18G006810;Vad07G016780;Vitis_adenoclada_newGene_3234;Vitis_adenoclada_newGene_1526
GO:0009768	photosynthesis, light harvesting in photosystem I	12	0.724740314188229	1.65351802286857	0.0270758122743682	0.255074737682642	3999	Vad19G002850;Vad17G005900;Vad10G008580;Vad12G007180;Vad12G012420;Vad10G004770;Vad12G000490;Vad18G015220;Vad13G005450;Vad01G013590
GO:0009408	response to heat	41	-0.46269170772044	-1.50215089664753	0.0272952853598015	0.255074737682642	5711	Vad10G001320;Vad05G006860;Vad10G006380;Vad09G006110;Vad15G003710;Vad16G008910;Vad13G011580;Vad08G009760;Vad08G012740;Vad14G014840;Vad04G005360;Vad02G005270;Vad13G004350;Vad13G004580;Vad13G004320;Vad11G001730;Vad18G004860;Vad13G004570;Vad06G012710;Vad08G003120;Vad09G000420;Vad02G005730;Vad14G002110;Vad16G003980
GO:0015986	ATP synthesis coupled proton transport	18	0.66067955572401	1.65598783877205	0.027681660899654	0.255074737682642	5143	Vad19G008730;Vad10G009870;Vad09G009770;Vad03G000600;Vad09G002080;Vad18G010980;Vad19G003670;Vad04G005080;Vad13G005160;Vad0G023980;Vad04G000630;Vad18G013350;Vad15G002800;Vad10G001130;Vad13G011180
GO:0000463	maturation of LSU-rRNA from tricistronic rRNA transcript (SSU-rRNA, 5.8S rRNA, LSU-rRNA)	21	-0.58677005097583	-1.61901000580308	0.0294117647058824	0.266910591987991	3337	Vad09G008190;Vad19G004710;Vad14G008560;Vad0G010350;Vad09G010180;Vad09G010140;Vitis_adenoclada_newGene_1365;Vad09G010000;Vad09G010150;Vad09G010040
GO:0043170	macromolecule metabolic process	307	-0.279418271716997	-1.24985873088441	0.0375586854460094	0.335756355361812	3187	Vad17G002560;Vad05G009880;Vad11G011330;Vad06G009690;Vad10G009600;Vad06G008760;Vad14G010120;Vad04G001560;Vad10G007540;Vad18G000920;Vad18G014250;Vad13G009520;Vad18G012440;Vad07G008600;Vad04G012960;Vad16G004420;Vad12G012840;Vad18G020460;Vad02G006280;Vad05G009910;Vad07G014910;Vad01G000770;Vad03G009540;Vad15G006400;Vad07G005120;Vad15G000020;Vad08G005840;Vad15G008820;Vad05G000650;Vad15G007640;Vad01G006…
GO:0034605	cellular response to heat	11	-0.682884248269422	-1.60736739177534	0.0395604395604396	0.34434631314182	1816	Vad07G000730;Vad08G003120;Vad07G016480;Vad16G007300;Vad02G000260
GO:0051707	response to other organism	33	0.530509776381723	1.52219710906497	0.0396694214876033	0.34434631314182	1949	Vad01G005320;Vad04G005220;Vad01G013660;Vad02G004040;Vad02G002450;Vad04G014800;Vad07G011770;Vad02G004050;Vad04G010740
GO:0006298	mismatch repair	11	-0.671393187719722	-1.58031982687497	0.043956043956044	0.360269093787099	4890	Vad07G003390;Vad17G003640;Vad16G006560;Vad11G003790;Vad07G004500;Vad04G013450;Vad10G005590;Vad16G009140;Vad05G005870
GO:0007064	mitotic sister chromatid cohesion	11	-0.671361401007625	-1.58024500757046	0.043956043956044	0.360269093787099	4243	Vad04G005270;Vad10G002890;Vad11G007170;Vad15G002310;Vad07G006460;Vad14G014990;Vad07G006450;Vad06G001250
GO:0009833	plant-type primary cell wall biogenesis	26	-0.521158942652113	-1.53175001654482	0.0446650124069479	0.360269093787099	2393	Vad05G004140;Vad10G002950;Vad19G006740;Vad14G005290;Vad05G004170;Vad14G005270;Vitis_adenoclada_newGene_2732;Vad16G001530
GO:0006396	RNA processing	60	-0.402057757812629	-1.41506179204938	0.044973544973545	0.360269093787099	6501	Vad01G001980;Vad19G005290;Vad18G005460;Vad10G004860;Vad09G001690;Vad09G010190;Vad06G007440;Vad09G005170;Vad12G011960;Vad01G010880;Vad07G013730;Vad04G006210;Vad11G002820;Vad16G004920;Vad04G008240;Vad17G007780;Vad04G013230;Vad04G003430;Vad05G002790;Vad19G004050;Vad13G011490;Vad14G013530;Vad18G001050;Vad04G008470;Vad01G001900;Vad07G015240;Vad12G012730;Vad19G005200;Vad16G004420;Vad18G020460;Vad09G002…
GO:0006891	intra-Golgi vesicle-mediated transport	26	0.550180076597786	1.50090201754846	0.0450751252086811	0.360269093787099	2569	Vad09G004060;Vad09G001410;Vad18G014210;Vad15G006350;Vad09G005750;Vad02G007150
GO:0045934	negative regulation of nucleobase-containing compound metabolic process	25	-0.533004154373247	-1.53972060117809	0.0451127819548872	0.360269093787099	2408	Vad18G020460;Vad17G001900;Vitis_adenoclada_newGene_2108;Vad03G007310;Vad10G009300;Vad10G009310;Vad10G009330
GO:0019748	secondary metabolic process	19	0.620210366451451	1.59129287359242	0.0472175379426644	0.369799311990856	2350	Vad03G007930;Vitis_adenoclada_newGene_1190;Vad19G011160;Vad02G002450;Vad03G003980;Vad07G015490;Vitis_adenoclada_newGene_3234;Vitis_adenoclada_newGene_2385
GO:0006890	retrograde vesicle-mediated transport, Golgi to ER	27	0.546570426006543	1.51090636672563	0.0475409836065574	0.369799311990856	2616	Vad09G004060;Vad09G001410;Vad18G014210;Vad15G006350;Vad09G005750;Vad02G007150;Vad13G005430
GO:0044281	small molecule metabolic process	19	0.615659297067237	1.57961605445158	0.0489038785834739	0.37552371004044	2068	Vad08G011020;Vad19G004590;Vad06G010220;Vad02G001910;Vad07G011770;Vad07G015490;Vad03G008620;Vitis_adenoclada_newGene_3234
GO:0044238	primary metabolic process	320	-0.270954136888286	-1.21862250011186	0.0504587155963303	0.382558416713017	3187	Vad17G002560;Vad05G009880;Vad11G011330;Vad06G009690;Vad10G009600;Vad11G000010;Vad06G008760;Vad14G010120;Vad04G001560;Vad10G007540;Vad18G000920;Vad18G014250;Vad13G009520;Vad18G012440;Vad07G008600;Vad04G012960;Vad16G004420;Vad12G012840;Vad18G020460;Vad02G006280;Vad05G009910;Vad07G014910;Vad01G000770;Vad03G009540;Vad15G006400;Vad07G005120;Vad15G000020;Vad08G005840;Vad15G008820;Vad05G000650;Vad01G006…
GO:0016998	cell wall macromolecule catabolic process	14	0.655013720641036	1.54199959196539	0.0531914893617021	0.398236282194849	1657	Vad05G011760;Vad06G010480;Vad05G011700;Vad05G011660;Vad03G002720;Vad05G009530;Vad04G012980
GO:0010608	posttranscriptional regulation of gene expression	15	-0.591011562358463	-1.51324472149072	0.0554272517321016	0.409851932885846	5302	Vad13G005940;Vad06G004080;Vad08G009760;Vad02G010260;Vad18G001050;Vad18G020460;Vad12G008400;Vad11G010990;Vad07G000930
GO:1902679	negative regulation of RNA biosynthetic process	22	-0.547464218375865	-1.5241556401586	0.0572139303482587	0.412869072519457	1736	Vad17G001900;Vad03G007310;Vad10G009300;Vad10G009310;Vad10G009330
GO:1903507	negative regulation of nucleic acid-templated transcription	22	-0.547464218375865	-1.5241556401586	0.0572139303482587	0.412869072519457	1736	Vad17G001900;Vad03G007310;Vad10G009300;Vad10G009310;Vad10G009330
GO:0008219	cell death	10	-0.660699761623634	-1.53260290737727	0.0603448275862069	0.425216184477421	195	Vad16G003240;Vad16G003400;Vad04G011390;Vad14G005780;Vad13G013150;Vad07G000930
GO:0030422	production of siRNA involved in RNA interference	10	-0.657936790578648	-1.52619373682431	0.0603448275862069	0.425216184477421	3223	Vad07G015240;Vad02G004230;Vad11G002920;Vad10G010610;Vad01G005540
GO:0032504	multicellular organism reproduction	14	0.644599514040922	1.51748300273685	0.0620567375886525	0.432194414785107	2902	Vad15G004170;Vad18G009220;Vad07G001240;Vad01G009950;Vad06G010780;Vad06G010770
GO:0010605	negative regulation of macromolecule metabolic process	39	-0.429548105218216	-1.37638326369534	0.0666666666666667	0.455434801942335	1101	Vad17G001900;Vitis_adenoclada_newGene_2108;Vad03G007310;Vad10G009300;Vad10G009310;Vad10G009330;Vad07G000930
GO:0006790	sulfur compound metabolic process	10	0.69130581209115	1.50653439054032	0.0669144981412639	0.455434801942335	2068	Vitis_adenoclada_newGene_1190;Vad19G011160;Vad07G015490;Vitis_adenoclada_newGene_3234
GO:0051172	negative regulation of nitrogen compound metabolic process	33	-0.451222806059798	-1.39335925844192	0.0680100755667506	0.457690514458677	1736	Vad17G001900;Vitis_adenoclada_newGene_2108;Vad03G007310;Vad10G009300;Vad10G009310;Vad10G009330;Vad07G000930
GO:0051186	cofactor metabolic process	11	0.675583489103441	1.50058432081	0.0694698354661792	0.460728744939271	2068	Vitis_adenoclada_newGene_1190;Vad19G011160;Vad03G008620;Vitis_adenoclada_newGene_3234
GO:0051253	negative regulation of RNA metabolic process	23	-0.523888400660651	-1.47688206456875	0.07	0.460728744939271	2408	Vad18G020460;Vad17G001900;Vad03G007310;Vad10G009300;Vad10G009310;Vad10G009330
GO:0048831	regulation of shoot system development	14	-0.584664890077211	-1.48582372341626	0.0707762557077626	0.460774479378912	5021	Vad01G001980;Vad17G000450;Vad19G000850;Vad04G010200;Vad19G005720;Vad11G004230;Vad15G005770;Vad02G004970;Vad15G009230;Vad01G005840;Vad07G012140
GO:0030488	tRNA methylation	12	-0.599073137847592	-1.45005260308431	0.0736607142857143	0.474396677176813	4447	Vad01G007980;Vad13G003120;Vad18G011170;Vad04G014870;Vad02G006820;Vad07G005290;Vad15G000490
GO:0006397	mRNA processing	58	-0.382507701330518	-1.33126369460905	0.0775401069518717	0.494068542616069	4253	Vad07G018460;Vad13G007430;Vad19G000750;Vad08G007430;Vad05G002140;Vad18G001050;Vad16G006600;Vad17G003940;Vad04G008470;Vad17G002380;Vad06G008860;Vad03G002010;Vad18G021430;Vad12G012020;Vad07G017890;Vad01G008010;Vad11G000580;Vad0G023410;Vad04G010280;Vad08G015620;Vad08G014150;Vad18G014350;Vad12G007300;Vad04G002750
GO:0046777	protein autophosphorylation	68	-0.350646706758562	-1.27855779819295	0.0789473684210526	0.497740195363756	3208	Vad19G000710;Vad10G007650;Vad19G002480;Vad07G002220;Vad10G007720;Vad08G009520;Vad14G008200;Vad10G007780;Vad10G010690;Vad19G002490;Vad04G011930;Vad12G012790;Vad16G003750;Vad16G005800;Vad10G007630;Vad02G004220;Vad01G004690;Vad19G002470;Vad03G003350;Vad11G009480;Vad03G004940;Vad18G020810;Vad13G002240;Vad17G006150;Vad07G000930
GO:0006378	mRNA polyadenylation	16	-0.547802213209697	-1.42944619200969	0.0804597701149425	0.501991328896955	4162	Vad11G001490;Vad18G005880;Vad12G010390;Vad10G000350;Vad16G006820;Vad05G001760;Vad16G004970;Vad09G002900;Vad14G013530;Vad16G006600;Vad06G008510;Vad01G004090
GO:0009737	response to abscisic acid	72	0.415380770006464	1.37287046418079	0.0813397129186603	0.502249556708819	2297	Vad12G005690;Vad17G003480;Vad10G007230;Vad13G001110;Vad19G000660;Vad04G001040;Vad02G002450;Vad07G001240;Vad04G000680;Vad14G008480;Vad07G016150;Vad11G000700
GO:0009790	embryo development	23	-0.507611554821245	-1.43099637277322	0.0825	0.50421589688507	3398	Vad07G012480;Vitis_adenoclada_newGene_2386;Vad10G009600;Vad04G001560;Vad15G005770;Vad08G015620;Vad05G001210;Vad06G011200;Vad01G001050;Vad01G005250;Vad03G007310;Vad08G009190
GO:0097305	response to alcohol	28	0.506831929344477	1.41014490478602	0.0848287112561175	0.510052503521578	1058	Vad12G005690;Vad13G001110;Vad19G000660;Vad02G002450;Vad07G001240
GO:0000462	maturation of SSU-rRNA from tricistronic rRNA transcript (SSU-rRNA, 5.8S rRNA, LSU-rRNA)	20	-0.526096147599612	-1.43256936671722	0.0851581508515815	0.510052503521578	4541	Vad05G008530;Vad07G003990;Vad05G011880;Vitis_adenoclada_newGene_1339;Vad06G009070;Vad08G012520;Vad05G008040;Vad15G009250;Vad16G002950;Vad10G000950;Vitis_adenoclada_newGene_2544
GO:0009664	plant-type cell wall organization	10	-0.634157135218305	-1.47103287396562	0.0862068965517241	0.51032534361757	914	Vad04G007650;Vad06G003830;Vad17G005910;Vad17G008550;Vad13G003430
GO:0033365	protein localization to organelle	15	-0.560204617601246	-1.43436564448403	0.0877598152424942	0.51032534361757	3994	Vad10G006260;Vitis_adenoclada_newGene_2386;Vad04G001560;Vad06G011200;Vad14G002180;Vad07G000930
GO:2000241	regulation of reproductive process	15	-0.559700106831302	-1.43307387913091	0.0877598152424942	0.51032534361757	4641	Vad01G009120;Vad19G005720;Vad11G004230;Vad15G005770;Vad07G012140;Vad01G007640;Vad07G014010
GO:0070475	rRNA base methylation	14	-0.569351878656486	-1.44690837886248	0.089041095890411	0.512275835219116	5262	Vad19G010330;Vad08G012510;Vad19G006810;Vad01G007980;Vad13G003120;Vad04G001280;Vad19G006670;Vad19G010270;Vad03G007960;Vad19G010090;Vad03G009400
GO:0031324	negative regulation of cellular metabolic process	36	-0.421802324868808	-1.33856026725858	0.0898058252427184	0.512275835219116	1101	Vad17G001900;Vitis_adenoclada_newGene_2108;Vad03G007310;Vad10G009300;Vad10G009310;Vad10G009330;Vad07G000930
GO:0009620	response to fungus	20	0.54342468505935	1.41729653208437	0.0947546531302876	0.535406133377693	3250	Vad04G005220;Vad01G013660;Vad02G004040;Vad02G002450;Vad07G011770;Vad02G004050;Vad04G010740;Vad11G007440;Vad11G001100
GO:0009892	negative regulation of metabolic process	44	-0.391212241471861	-1.29850448172556	0.0994897959183673	0.551638822963687	1101	Vad17G001900;Vitis_adenoclada_newGene_2108;Vad03G007310;Vad10G009300;Vad10G009310;Vad10G009330;Vad07G000930
GO:0080156	mitochondrial mRNA modification	13	-0.565724569645418	-1.40181614376425	0.0997782705099778	0.551638822963687	1941	Vad06G003730;Vad06G000080;Vad14G000780;Vad07G018950;Vad03G011630
GO:0009832	plant-type cell wall biogenesis	11	0.647884893349869	1.43906109064429	0.102376599634369	0.551638822963687	1486	Vad17G001080;Vad17G004650;Vad01G000150
GO:0006606	protein import into nucleus	32	-0.430079013857553	-1.31243997770635	0.102827763496144	0.551638822963687	6075	Vad06G000520;Vad19G007960;Vad14G010530;Vad09G000620;Vad09G000610;Vad02G002970;Vad15G003810;Vad01G007960;Vad04G004500;Vad08G015870;Vad01G014790;Vad13G000350;Vad0G019860;Vad12G008430;Vad09G008470;Vad01G005430;Vad12G010170;Vad04G008170
GO:0001732	formation of cytoplasmic translation initiation complex	17	-0.52228867792316	-1.38244753704653	0.103926096997691	0.551638822963687	6046	Vad14G008390;Vad10G005860;Vad08G008450;Vad04G003380;Vad06G007000;Vad14G001460;Vad14G002940;Vad04G006390;Vad08G014200;Vad05G009270;Vad01G006250;Vad08G008440
GO:0048609	multicellular organismal reproductive process	10	0.65396502996202	1.42515915621813	0.104089219330855	0.551638822963687	2902	Vad15G004170;Vad07G001240;Vad06G010780;Vad06G010770
GO:0009266	response to temperature stimulus	32	-0.427149841620733	-1.30350124175012	0.105398457583548	0.551638822963687	935	Vad13G004570;Vad08G003120;Vad05G010520;Vad02G005730;Vad09G005220;Vad16G003980
GO:0043622	cortical microtubule organization	11	0.640465021070408	1.42258030894291	0.106032906764168	0.551638822963687	3823	Vad14G008400;Vad05G003950;Vad01G000280;Vad16G009030;Vad01G006830;Vad02G000230
GO:0032259	methylation	103	0.365394304264134	1.26909547837783	0.106870229007634	0.551638822963687	3731	Vad10G006360;Vad03G006330;Vad07G016180;Vad12G001550;Vad13G009490;Vad18G010120;Vad04G011000;Vad18G001650;Vad06G000060;Vad05G001260;Vad08G012730;Vad12G002450;Vad16G009300;Vad01G005590;Vad01G005580;Vad17G005620;Vad13G003880;Vad10G002920;Vad10G005670;Vad18G009710;Vad01G005560;Vad10G000520;Vad13G000980;Vad01G003280;Vad07G013150;Vad04G014190;Vad04G011430;Vad08G009630;Vad18G002670
GO:0006611	protein export from nucleus	10	-0.603554884666259	-1.4000458676239	0.107758620689655	0.551638822963687	3734	Vad14G005310;Vad08G004700;Vad13G000350;Vad13G008240;Vad08G004710;Vad12G010170
GO:0008283	cell proliferation	10	-0.609101248952298	-1.41291158140782	0.107758620689655	0.551638822963687	4972	Vad16G009530;Vad18G006440;Vad15G006560;Vad14G004440;Vad08G011210;Vad06G011240
GO:0000398	mRNA splicing, via spliceosome	72	-0.340502549255823	-1.24544089966407	0.109333333333333	0.554956883734761	6420	Vad12G003500;Vitis_adenoclada_newGene_2336;Vad19G000630;Vad02G007670;Vad03G003520;Vad18G005450;Vad08G011290;Vad06G007440;Vad01G008090;Vad11G006330;Vad04G010410;Vad02G007680;Vad02G004450;Vad14G001250;Vad09G006570;Vad18G000310;Vad06G005300;Vad10G010100;Vad07G003390;Vad02G001050;Vad14G005300;Vad13G002400;Vad05G005040;Vitis_adenoclada_newGene_2337;Vad01G015160;Vad08G013050;Vad08G000910;Vad13G002230;V…
GO:0043207	response to external biotic stimulus	33	0.461288725221202	1.32358044137294	0.110743801652893	0.557392508982715	3250	Vad04G005220;Vad01G013660;Vad02G004040;Vad02G002450;Vad04G014800;Vad07G011770;Vad02G004050;Vad04G010740;Vad07G015230;Vad03G010790;Vad11G001100
GO:0006032	chitin catabolic process	15	0.593705059144138	1.4196994215838	0.114235500878735	0.570175438596491	1657	Vad05G011760;Vad05G011700;Vad05G011660;Vad03G002720;Vad11G006680;Vad05G009530;Vad04G012980
GO:0048646	anatomical structure formation involved in morphogenesis	10	0.646093546681656	1.40800515568896	0.118959107806691	0.579315902758558	3450	Vad18G006810;Vitis_adenoclada_newGene_3234;Vad06G010780;Vad06G010770;Vad18G010160
GO:0048608	reproductive structure development	37	-0.407418922170648	-1.29072451403154	0.120689655172414	0.579315902758558	3777	Vad19G005720;Vad11G004230;Vad17G003490;Vad07G012480;Vitis_adenoclada_newGene_2386;Vad10G009600;Vad04G001560;Vad15G005770;Vad08G015620;Vad05G001210;Vad06G011200;Vad01G001050;Vad01G005250;Vad03G007310;Vad08G009190
GO:0061458	reproductive system development	37	-0.407418922170648	-1.29072451403154	0.120689655172414	0.579315902758558	3777	Vad19G005720;Vad11G004230;Vad17G003490;Vad07G012480;Vitis_adenoclada_newGene_2386;Vad10G009600;Vad04G001560;Vad15G005770;Vad08G015620;Vad05G001210;Vad06G011200;Vad01G001050;Vad01G005250;Vad03G007310;Vad08G009190
GO:0007166	cell surface receptor signaling pathway	23	-0.478255341417227	-1.34823892862028	0.1225	0.579315902758558	1173	Vad10G010490;Vad17G002840;Vad17G001770;Vad18G015240;Vad03G003050;Vad18G009010;Vad18G016470;Vad18G001960;Vad07G000930;Vad17G003850
GO:0010027	thylakoid membrane organization	18	-0.506608634479516	-1.35464953910949	0.122641509433962	0.579315902758558	6223	Vad07G001880;Vad01G004190;Vad15G009470;Vad10G006400;Vad18G002370;Vad06G010980;Vad14G014030;Vad01G006430;Vitis_adenoclada_newGene_639;Vad01G000940;Vad07G002810;Vad05G000220;Vad06G003420;Vad12G001320;Vad19G001560;Vad07G001500
GO:0008033	tRNA processing	12	-0.55935805403527	-1.35392250305899	0.122767857142857	0.579315902758558	4429	Vad07G017520;Vad15G004330;Vad11G003500;Vad15G004340;Vad06G002810;Vad06G001060;Vad07G001680
GO:0008610	lipid biosynthetic process	18	0.551211614210536	1.38160734930304	0.122837370242215	0.579315902758558	1918	Vad15G002270;Vad15G002260;Vad10G010310;Vad19G004590;Vad03G000280;Vad18G006810
GO:0071704	organic substance metabolic process	341	-0.246990512568522	-1.11825364997681	0.12621359223301	0.584684363937397	3187	Vad17G002560;Vad05G009880;Vad11G011330;Vad06G009690;Vad10G009600;Vad11G000010;Vad06G008760;Vad14G010120;Vad04G001560;Vad10G007540;Vad18G000920;Vad18G014250;Vad13G009520;Vad18G012440;Vad07G008600;Vad04G012960;Vad16G004420;Vad12G012840;Vad14G003110;Vad18G020460;Vad02G006280;Vad05G009910;Vad07G014910;Vad03G004010;Vad01G000770;Vad03G009540;Vad15G006400;Vad07G005120;Vad15G000020;Vad08G005840;Vad15G008…
GO:0061077	chaperone-mediated protein folding	13	-0.545084878309352	-1.35067278872959	0.126385809312639	0.584684363937397	4286	Vad08G016030;Vad19G005510;Vad06G001160;Vad08G008800;Vad18G006530;Vad05G011850;Vad13G003570
GO:0008299	isoprenoid biosynthetic process	15	0.580970232094221	1.38924721923471	0.12829525483304	0.584684363937397	3103	Vad19G004960;Vad18G000410;Vad18G006810;Vad04G014920;Vad18G009320
GO:0009719	response to endogenous stimulus	76	0.381267353290084	1.27787820392648	0.1287284144427	0.584684363937397	2149	Vad12G005690;Vad13G001110;Vad04G005220;Vad03G006770;Vad19G000660;Vad12G001890;Vad03G007670;Vad19G011160;Vad02G002450;Vad07G001240;Vad04G014800;Vad08G013890;Vad18G006810;Vad13G000530;Vad01G014370;Vad19G004210
GO:0098754	detoxification	13	0.59615863358341	1.37252690169022	0.128856624319419	0.584684363937397	984	Vitis_adenoclada_newGene_1190;Vad19G003890;Vad19G011160
GO:0009423	chorismate biosynthetic process	10	0.637432323453989	1.38913010729734	0.130111524163569	0.58593951127084	1853	Vad14G003980;Vad14G004000;Vad07G012780;Vad18G004500
GO:0009725	response to hormone	76	0.377354981612811	1.26476526769184	0.136577708006279	0.610469095487612	2149	Vad12G005690;Vad13G001110;Vad04G005220;Vad19G000660;Vad12G001890;Vad03G007670;Vad19G011160;Vad02G002450;Vad11G005780;Vad07G001240;Vad04G014800;Vad08G013890;Vad18G006810;Vad13G000530;Vad01G014370;Vad19G004210
GO:0033993	response to lipid	34	0.452821285655152	1.30729130296439	0.138564273789649	0.610681170919433	1976	Vad12G005690;Vad13G001110;Vad19G000660;Vad12G001890;Vad02G002450;Vad07G001240;Vad08G013890;Vad18G006810;Vad13G000530
GO:0000209	protein polyubiquitination	50	0.416969459459919	1.29169073140971	0.138755980861244	0.610681170919433	4515	Vad19G004590;Vad01G009950;Vad17G005400;Vad12G001860;Vad08G007680;Vad08G009940;Vad06G010780;Vad09G007460;Vad06G007020;Vad18G010360;Vad06G010770;Vad08G004580;Vad06G003400;Vad13G005410;Vad01G009360;Vad06G012550;Vad08G001640;Vad06G002300;Vad10G012610;Vad04G003330;Vad01G005340
GO:0034654	nucleobase-containing compound biosynthetic process	12	-0.551976113892934	-1.33605456533495	0.140625	0.610681170919433	5820	Vad14G005210;Vad03G002450;Vad05G006860;Vad07G013510;Vad06G006030;Vad07G014910;Vitis_adenoclada_newGene_2108
GO:0006633	fatty acid biosynthetic process	39	0.435852903667193	1.29619785203005	0.14070351758794	0.610681170919433	1991	Vad19G010790;Vad14G006700;Vad19G004590;Vad15G006500;Vad14G014970;Vad09G005940;Vad0G023360;Vad14G004070;Vad11G000410;Vad13G002340
GO:0051239	regulation of multicellular organismal process	32	-0.411498833132045	-1.25574022907541	0.143958868894602	0.616115531547315	2790	Vad19G005720;Vad11G004230;Vad15G005770;Vad02G004970;Vad18G020460;Vad07G012140;Vad01G007640;Vitis_adenoclada_newGene_2108;Vad07G014010;Vad07G000930
GO:0009416	response to light stimulus	62	0.400908914653962	1.2844908348997	0.144012944983819	0.616115531547315	4342	Vad09G004500;Vad19G002850;Vad17G005900;Vad10G008580;Vad04G004410;Vad12G001760;Vad18G011420;Vad03G002950;Vad12G007180;Vad12G012420;Vad02G007800;Vad07G018010;Vad10G004770;Vad02G007790;Vad08G008100;Vad04G002140;Vad13G004460;Vad04G002000;Vad12G013200;Vad12G000490;Vad18G015220;Vad13G005450;Vad01G013590;Vad14G005450;Vad07G003260
GO:0000079	regulation of cyclin-dependent protein serine/threonine kinase activity	10	0.625755217313254	1.36368266902137	0.146840148698885	0.619362821420796	2251	Vad15G003050;Vad01G008450;Vad12G005580;Vad18G007220
GO:0048528	post-embryonic root development	10	0.62890038966659	1.37053681407788	0.146840148698885	0.619362821420796	2729	Vad02G002450;Vad04G012390;Vad01G013890;Vad16G006140;Vad14G009360
GO:0006417	regulation of translation	15	-0.516450190561759	-1.32233542379743	0.150115473441109	0.624342303563591	4274	Vad08G009760;Vad05G002140;Vad02G010260;Vad18G001050;Vad18G021430;Vad15G004070;Vad04G008330;Vad04G008320;Vad11G010990;Vad07G000930
GO:0009788	negative regulation of abscisic acid-activated signaling pathway	14	0.572312688981011	1.34730907929938	0.150709219858156	0.624342303563591	3916	Vad02G000360;Vad11G005780;Vad08G013890;Vad07G015490;Vad01G012540;Vad11G005620
GO:0044271	cellular nitrogen compound biosynthetic process	21	-0.471226906834473	-1.30020452799162	0.151960784313725	0.624342303563591	6274	Vad10G003140;Vad09G010190;Vad14G005210;Vad03G002450;Vad05G006860;Vad07G013510;Vad12G003190;Vad06G006030;Vad06G009690;Vad14G003110;Vad07G014910;Vad09G010140;Vad01G001050;Vitis_adenoclada_newGene_2108
GO:0006535	cysteine biosynthetic process from serine	10	0.618979019199151	1.34891557851315	0.152416356877323	0.624342303563591	2788	Vad10G002530;Vad15G008940;Vitis_adenoclada_newGene_121;Vad19G006240
GO:0046323	glucose import	19	0.517657158186243	1.32816894290068	0.153456998313659	0.624342303563591	3095	Vad14G003570;Vad16G003160;Vad18G004170;Vad18G004180;Vad10G009450;Vad11G003090;Vad11G006490
GO:0007163	establishment or maintenance of cell polarity	10	0.616091514663987	1.34262295836013	0.154275092936803	0.624342303563591	4938	Vad07G012210;Vad17G006390;Vad18G011700;Vad18G003920;Vad14G004620;Vad04G012330;Vad03G001770
GO:0048527	lateral root development	12	0.5886112774835	1.34293530624527	0.157039711191336	0.630966567361801	4422	Vad02G002450;Vad01G013890;Vad16G006140;Vad14G009360;Vad18G007280;Vad05G003560;Vad04G006980
GO:0048827	phyllome development	18	-0.491460471917273	-1.31414400873222	0.158018867924528	0.630966567361801	3777	Vad19G005720;Vad07G012480;Vad19G005900;Vad15G005770;Vad02G004970;Vad08G009190
GO:0045489	pectin biosynthetic process	10	-0.565518760267804	-1.31181475536319	0.161637931034483	0.641143135298855	3946	Vad10G003300;Vad14G007580;Vad08G000090;Vad07G000230
GO:0090696	post-embryonic plant organ development	11	0.593101384368404	1.31737772220431	0.164533820840951	0.642279848893036	2729	Vad02G002450;Vad04G012390;Vad01G013890;Vad16G006140;Vad14G009360
GO:0015074	DNA integration	16	0.541159991582312	1.31635826641338	0.165784832451499	0.642279848893036	1888	Vitis_adenoclada_newGene_2988;Vitis_adenoclada_newGene_2930;Vitis_adenoclada_newGene_2407;Vad17G002690;Vad0G016340
GO:0032270	positive regulation of cellular protein metabolic process	11	-0.551217617689496	-1.29745154715681	0.167032967032967	0.642279848893036	4274	Vad08G009760;Vad19G005720;Vad18G001050;Vad11G010990;Vad07G000930
GO:0051247	positive regulation of protein metabolic process	11	-0.551217617689496	-1.29745154715681	0.167032967032967	0.642279848893036	4274	Vad08G009760;Vad19G005720;Vad18G001050;Vad11G010990;Vad07G000930
GO:0046856	phosphatidylinositol dephosphorylation	10	0.606641947052874	1.32202990340112	0.16728624535316	0.642279848893036	28	Vad01G005960
GO:0007033	vacuole organization	16	-0.489182966771284	-1.27648394289992	0.172413793103448	0.655288048364288	5677	Vad05G004060;Vad12G006780;Vad13G000100;Vad12G007080;Vad04G011990;Vad11G008080;Vitis_adenoclada_newGene_2386
GO:0009846	pollen germination	10	0.602203571743565	1.31235753420553	0.172862453531599	0.655288048364288	1920	Vad18G008990;Vad11G002310;Vad01G005950
GO:2000022	regulation of jasmonic acid mediated signaling pathway	16	-0.487394348941283	-1.27181668730218	0.177011494252874	0.662800236251477	661	Vad11G001730;Vad17G001900;Vad11G000510;Vad07G018060;Vad10G009300;Vad10G009310;Vad10G009330
GO:0010035	response to inorganic substance	42	-0.369407496502417	-1.20650620059871	0.177057356608479	0.662800236251477	4734	Vad07G012320;Vad17G007650;Vad01G002000;Vad08G009760;Vad02G009800;Vad02G005270;Vad13G004580;Vad11G004230;Vad03G004050;Vad10G001860;Vad15G005770;Vad03G004010;Vad03G004020;Vad13G004570;Vad01G007640;Vad07G018950;Vad14G004340;Vad03G007310;Vad09G005220;Vad16G003980
GO:0042542	response to hydrogen peroxide	12	-0.530333534591017	-1.28366884400724	0.178571428571429	0.663837482317598	4274	Vad08G009760;Vad02G005270;Vad13G004350;Vad13G004580;Vad13G004320;Vad13G004570;Vad09G000420
GO:0030244	cellulose biosynthetic process	35	-0.39319582693841	-1.23273782763448	0.179551122194514	0.663837482317598	2393	Vad05G004140;Vad10G002950;Vad19G006740;Vad14G005290;Vad05G004170;Vad14G005270;Vitis_adenoclada_newGene_2732;Vad16G001530
GO:0042274	ribosomal small subunit biogenesis	10	-0.556952294836911	-1.29194341502387	0.181034482758621	0.665215503323572	4250	Vad09G005170;Vad05G006010;Vad08G001090;Vad01G000240;Vad05G005320;Vitis_adenoclada_newGene_2544
GO:0009734	auxin-activated signaling pathway	52	-0.35063427548429	-1.20384901488087	0.189119170984456	0.690685547433604	3297	Vad01G014560;Vad06G002100;Vad11G003230;Vad09G003440;Vad10G006320;Vad10G009640;Vad05G003780;Vad07G014080;Vad11G011060;Vad07G000360;Vad09G004390;Vad07G000970;Vad05G009310;Vad11G004180;Vad05G005800;Vad04G005050;Vad14G013580;Vad09G004380
GO:0023051	regulation of signaling	44	-0.356191425026831	-1.18226403143579	0.191326530612245	0.694512254662631	585	Vad01G006950;Vad01G006650;Vad17G001900;Vad03G001840;Vad07G014010;Vad10G009300;Vad10G009310;Vad10G009330;Vad07G000930
GO:0010646	regulation of cell communication	45	-0.351348924500511	-1.16390372623038	0.193877551020408	0.699532825178264	585	Vad01G006950;Vad01G006650;Vad17G001900;Vad03G001840;Vad07G014010;Vad10G009300;Vad10G009310;Vad10G009330;Vad07G000930
GO:0014070	response to organic cyclic compound	17	0.509633691139051	1.25216909136308	0.195079086115993	0.699653324929089	5108	Vad04G005220;Vad12G001890;Vad18G006810;Vad13G000530;Vad19G004210;Vad05G009370;Vad11G011090;Vad13G001210;Vad05G000400;Vad17G005730;Vad15G006210;Vad15G008370
GO:0010033	response to organic substance	92	0.343407394941171	1.18167494927728	0.197530864197531	0.704229710077663	2149	Vad12G005690;Vad13G001110;Vad04G005220;Vad03G006770;Vad19G000660;Vad12G001890;Vad03G007670;Vad19G011160;Vad02G002450;Vad07G001240;Vad19G004590;Vad04G014800;Vad08G013890;Vad01G009950;Vad18G006810;Vad13G000530;Vad01G014370;Vad19G004210
GO:0001101	response to acid chemical	59	0.381168663096721	1.2086031906992	0.200317965023847	0.709940343186354	1635	Vad12G005690;Vad13G001110;Vad04G005220;Vad19G000660;Vad03G007670;Vad19G011160;Vad02G002450;Vad07G001240;Vad04G014800;Vad02G001910;Vad08G013890
GO:0048229	gametophyte development	23	0.461801789131803	1.24082357109708	0.20265780730897	0.714008002221697	3426	Vad15G004170;Vad06G009580;Vad17G006390;Vitis_adenoclada_newGene_3234;Vad14G009360;Vad07G015390
GO:0048544	recognition of pollen	94	0.336947275303863	1.16374772542925	0.205837173579109	0.720968616599034	2936	Vad08G011200;Vad18G012840;Vad19G003490;Vad19G003030;Vad19G003250;Vad19G003120;Vitis_adenoclada_newGene_296;Vad18G007340;Vad19G003130;Vad18G013190;Vad12G006190;Vad19G003480;Vad18G007400;Vad19G003420;Vad12G003000;Vad01G005750;Vad08G015210;Vitis_adenoclada_newGene_2055;Vad18G007350;Vad06G002250;Vad04G014000;Vad18G007370;Vitis_adenoclada_newGene_2051;Vad18G007380;Vad04G013880;Vad19G003390;Vad19G00344…
GO:0000723	telomere maintenance	22	-0.442951424124359	-1.23318910850154	0.208955223880597	0.72352526385148	3073	Vad05G007370;Vad03G002330;Vad07G009420;Vad18G008710;Vad18G008700;Vad15G004930;Vad15G004940
GO:0006094	gluconeogenesis	10	-0.54001165627613	-1.25264678829696	0.209051724137931	0.72352526385148	874	Vad18G021050;Vad16G000550;Vad07G014120;Vad03G001280;Vad07G014130;Vad19G008520;Vad08G005760
GO:0006629	lipid metabolic process	64	0.367280037566305	1.18722493538371	0.210191082802548	0.72352526385148	3688	Vad08G004120;Vad12G001650;Vad18G007910;Vad16G008990;Vad02G006480;Vad19G004590;Vad04G009790;Vad07G016310;Vad18G006810;Vad01G011030;Vad07G016400;Vitis_adenoclada_newGene_3251;Vad19G005180;Vad05G002800;Vad08G004110;Vad19G002920;Vitis_adenoclada_newGene_2703;Vad18G006500;Vad11G007050;Vad0G022830;Vad13G008250;Vitis_adenoclada_newGene_2752
GO:0044237	cellular metabolic process	341	-0.239644993171887	-1.08499668884563	0.213592233009709	0.731031462150522	3187	Vad17G002560;Vad05G009880;Vad11G011330;Vad06G009690;Vad10G009600;Vad11G000010;Vad06G008760;Vad14G010120;Vad04G001560;Vad10G007540;Vad18G000920;Vad18G014250;Vad13G009520;Vad18G012440;Vad07G008600;Vad04G012960;Vad16G004420;Vad12G012840;Vad14G003110;Vad18G020460;Vad02G006280;Vad05G009910;Vad07G014910;Vad03G004010;Vad01G000770;Vad03G009540;Vad15G006400;Vad07G005120;Vad15G000020;Vad08G005840;Vad15G008…
GO:0006096	glycolytic process	32	0.418090004731337	1.19504388747983	0.215334420880914	0.732806731347128	1861	Vad07G000540;Vad18G003940;Vad08G012650;Vad17G004040;Vad19G007670
GO:0001666	response to hypoxia	10	-0.532315807011621	-1.2347949868546	0.217672413793103	0.736254853183425	3656	Vad11G004230;Vad15G005770;Vad11G001730;Vad07G018060
GO:0010154	fruit development	28	-0.397943710302627	-1.1790035734693	0.22107969151671	0.736254853183425	3656	Vad11G004230;Vad07G012480;Vitis_adenoclada_newGene_2386;Vad10G009600;Vad04G001560;Vad15G005770;Vad08G015620;Vad05G001210;Vad06G011200;Vad01G001050;Vad01G005250;Vad03G007310;Vad08G009190
GO:0010150	leaf senescence	14	0.523789319048418	1.23307785897682	0.221631205673759	0.736254853183425	35	Vad12G012590
GO:0006189	'de novo' IMP biosynthetic process	10	-0.529974655821148	-1.22936429756191	0.22198275862069	0.736254853183425	5572	Vad14G014120;Vad14G004500;Vad18G004890;Vad07G004310;Vad13G003710;Vad13G004750;Vad01G001340;Vad10G002050
GO:0016226	iron-sulfur cluster assembly	19	-0.446511138441324	-1.198431965907	0.222493887530562	0.736254853183425	6596	Vad11G003950;Vad18G005590;Vad07G000070;Vad01G007540;Vad07G004950;Vad10G001270;Vad11G009420;Vad08G010680;Vitis_adenoclada_newGene_3;Vad02G005010;Vad08G010710;Vad14G010780
GO:0008152	metabolic process	362	-0.236121309966019	-1.07061518655454	0.225130890052356	0.736879824980512	3187	Vad17G002560;Vad05G009880;Vad11G011330;Vad06G009690;Vad10G009600;Vad11G000010;Vad06G008760;Vad14G010120;Vad04G001560;Vad10G007540;Vad18G000920;Vad18G014250;Vad13G009520;Vad18G012440;Vad07G008600;Vad04G012960;Vad16G004420;Vad12G012840;Vad14G003110;Vad18G020460;Vad02G006280;Vad05G009910;Vad07G014910;Vad03G004010;Vad01G000770;Vad03G009540;Vad15G006400;Vad07G005120;Vad15G000020;Vad08G005840;Vad15G008…
GO:0006406	mRNA export from nucleus	21	-0.436195631458032	-1.20354658633938	0.225490196078431	0.736879824980512	6324	Vad01G005780;Vad19G007960;Vad09G000620;Vad01G005770;Vad09G000610;Vad18G007940;Vad0G015430;Vad13G013460;Vad13G013920;Vad13G000350;Vad13G008330;Vad13G008560;Vad19G007220;Vad13G008430;Vad12G010170
GO:1901259	chloroplast rRNA processing	11	-0.517947309577926	-1.21914016640908	0.226373626373626	0.736879824980512	2166	Vad12G007810;Vad05G012700;Vad02G003640;Vad14G011190;Vad08G013000
GO:1901135	carbohydrate derivative metabolic process	17	0.493142092192677	1.21164926147967	0.228471001757469	0.739687055476529	2068	Vad08G011020;Vad07G011770;Vad01G007040;Vad07G015490;Vitis_adenoclada_newGene_3234
GO:0009965	leaf morphogenesis	15	-0.477074677977181	-1.22151711436059	0.23094688221709	0.743395426573961	5029	Vad15G003740;Vad19G000850;Vad16G008910;Vad06G000900;Vad07G001780;Vad07G012480;Vad19G005900;Vad04G011310;Vad08G009190
GO:0018105	peptidyl-serine phosphorylation	38	-0.361599770312712	-1.15797447645225	0.232098765432099	0.743395426573961	2348	Vad04G011930;Vad0G021860;Vad16G005800;Vad02G004220;Vad03G003350;Vad13G000520;Vad18G020810
GO:0016114	terpenoid biosynthetic process	10	-0.521900711015998	-1.21063544067241	0.234913793103448	0.748409564814457	334	Vad04G004440;Vad06G001870;Vad11G010410;Vad07G013700
GO:0000373	Group II intron splicing	11	-0.508647674187246	-1.19725076023188	0.23956043956044	0.759175105039767	6701	Vad01G008690;Vad11G003080;Vad03G005720;Vad15G002460;Vad09G004030;Vad10G008880;Vad14G000040;Vad05G003860
GO:0051704	multi-organism process	56	0.370815737820436	1.16915875902808	0.24405705229794	0.769354364307633	3450	Vad15G004170;Vad18G008990;Vad04G005220;Vad10G000310;Vad01G013660;Vad02G004040;Vad02G002450;Vad04G014800;Vad07G011770;Vad02G004050;Vad04G010740;Vad06G010780;Vad06G010770;Vad07G015230;Vad03G010790;Vad11G001100;Vad07G015390;Vad18G010160
GO:0010467	gene expression	41	-0.350761662453656	-1.13876461793582	0.245657568238213	0.77034530905232	4038	Vad09G010190;Vad06G007440;Vad14G005210;Vad09G005170;Vad03G002450;Vad01G010880;Vad05G006860;Vad16G004920;Vad07G013510;Vad05G002790;Vad06G006030;Vad18G001050;Vad04G008470;Vad06G009690;Vad16G004420;Vad18G020460;Vad07G014910;Vad08G015620;Vad09G010140;Vad16G001920;Vad01G001050;Vad18G014350;Vad12G007300;Vad02G010330;Vitis_adenoclada_newGene_2544
GO:0009966	regulation of signal transduction	46	-0.33763323699478	-1.12957809587271	0.251282051282051	0.783878767431399	585	Vad01G006950;Vad01G006650;Vad17G001900;Vad03G001840;Vad07G014010;Vad10G009300;Vad10G009310;Vad10G009330;Vad07G000930
GO:0016036	cellular response to phosphate starvation	10	0.557278001036698	1.21445308135591	0.254646840148699	0.790259351211397	2031	Vad11G004970;Vad04G004910;Vad01G002360
GO:0006888	ER to Golgi vesicle-mediated transport	61	0.362276267531464	1.15422413117679	0.256038647342995	0.79048285587718	4909	Vad09G004060;Vad14G000660;Vad12G007690;Vad01G010340;Vad05G010830;Vad18G014210;Vad02G007150;Vad18G002980;Vad14G004030;Vad01G005310;Vad01G005790;Vad13G012940;Vad03G001980;Vad07G009290;Vad01G010370;Vad07G004460;Vad11G007220;Vad05G002370;Vad19G004320;Vad14G014480;Vad12G008940;Vad19G006710;Vad09G005440
GO:0009617	response to bacterium	21	0.448100297107977	1.18008464298141	0.259259259259259	0.790488912636922	3159	Vad04G005220;Vad02G004040;Vad04G014800;Vad02G004050;Vad11G007440;Vad07G015230
GO:0000302	response to reactive oxygen species	23	-0.419495994566451	-1.18259176907208	0.26	0.790488912636922	4513	Vad17G007650;Vad08G009760;Vad02G005270;Vad13G004350;Vad13G004580;Vad03G001720;Vad13G004320;Vad13G004570;Vad09G000420;Vad04G012240
GO:0016071	mRNA metabolic process	23	-0.419173276594986	-1.18168200206184	0.26	0.790488912636922	3948	Vad02G010260;Vad06G006030;Vad18G001050;Vad04G008470;Vad08G015620;Vad06G003730;Vad18G014350;Vad12G007300;Vad06G000080;Vad14G000780;Vad07G018950;Vad03G011630
GO:0006122	mitochondrial electron transport, ubiquinol to cytochrome c	10	0.552198081007542	1.20338262007631	0.263940520446097	0.796402544823598	4920	Vad12G011460;Vad08G010700;Vad18G021010;Vad18G017410;Vad14G010650;Vad14G009090
GO:0035556	intracellular signal transduction	66	-0.311983008111433	-1.12344286788958	0.26525198938992	0.796402544823598	2428	Vad15G006870;Vad04G011930;Vad18G005760;Vad0G021860;Vad16G005800;Vad02G004220;Vad14G000420;Vad19G001280;Vad01G004690;Vad06G002550;Vad03G003350;Vad08G005170;Vad18G020810;Vad07G000930
GO:0010941	regulation of cell death	11	-0.498503513229109	-1.17337351663994	0.265934065934066	0.796402544823598	1383	Vad07G002520;Vad07G000930
GO:0017148	negative regulation of translation	15	-0.456393085640705	-1.16856331036003	0.267898383371824	0.798293690173177	497	Vad02G010260;Vad02G003790;Vad19G009580;Vad06G012560;Vad07G000930
GO:0006368	transcription elongation from RNA polymerase II promoter	10	-0.501960988217731	-1.16438193959982	0.271551724137931	0.805174210706007	5734	Vad10G002110;Vad13G006170;Vad08G005060;Vad14G000530;Vad18G012360;Vad09G003010;Vad11G002040;Vad14G000520
GO:0032147	activation of protein kinase activity	23	-0.413407496052916	-1.16542781918608	0.2775	0.818758102151932	5263	Vad04G013830;Vad14G011680;Vad16G006990;Vad19G005170;Vad07G012020;Vad01G000250;Vad18G003410;Vad09G009660;Vad07G016350;Vad02G004700;Vad09G009370
GO:0070647	protein modification by small protein conjugation or removal	43	0.374592542113898	1.13147413818981	0.28476821192053	0.833401376291589	5838	Vad03G002270;Vad19G004590;Vad04G014800;Vad01G009950;Vad02G007810;Vad06G010780;Vad09G007460;Vad17G006740;Vad06G010770;Vad02G000750;Vad12G003160;Vad17G000460;Vad11G006380;Vad14G007610;Vad18G018720;Vad06G003540;Vad10G003520;Vad19G008040;Vad12G004780;Vad14G007710;Vad11G008430;Vad07G002640;Vad07G014090
GO:0044248	cellular catabolic process	44	0.375217859587625	1.13609057755773	0.285245901639344	0.833401376291589	1767	Vitis_adenoclada_newGene_1190;Vad08G011020;Vad19G011160;Vad19G004590;Vad01G009950
GO:0009926	auxin polar transport	12	-0.474060074403752	-1.14745930251071	0.287946428571429	0.837207551646106	3139	Vad19G005900;Vad07G006340;Vad14G007850;Vad05G009310;Vad14G013580
GO:0042545	cell wall modification	19	-0.424581129045385	-1.13957201369063	0.293398533007335	0.848938547069279	923	Vad04G014230;Vad12G011950;Vad05G002040;Vad10G000300;Vad14G001780;Vad09G000180
GO:0007010	cytoskeleton organization	25	-0.394839867661599	-1.14059726067213	0.295739348370927	0.851597617525595	1135	Vad18G011040;Vad10G002630;Vad03G004940;Vad07G000930
GO:0065003	macromolecular complex assembly	21	-0.407151726509699	-1.12340893677676	0.299019607843137	0.85568522632799	1236	Vad19G008440;Vad18G011040;Vitis_adenoclada_newGene_2108;Vad07G000930
GO:0051321	meiotic cell cycle	20	0.435456735595083	1.13570718850265	0.301184433164129	0.85568522632799	4222	Vad07G005660;Vad11G001150;Vad07G015390;Vad18G010160;Vad13G007180;Vitis_adenoclada_newGene_3285
GO:0009736	cytokinin-activated signaling pathway	12	-0.471027117195041	-1.14011804946883	0.303571428571429	0.85568522632799	1425	Vad14G003730;Vad06G009850;Vad14G012750;Vad01G008550
GO:0045292	mRNA cis splicing, via spliceosome	27	-0.385324811321871	-1.13107624059135	0.303571428571429	0.85568522632799	4281	Vad16G009440;Vad13G003110;Vad04G007010;Vad03G005720;Vad01G014660;Vad16G005920;Vad06G000660;Vad18G006360;Vad11G011230;Vad18G006380;Vad17G005000;Vad08G007040;Vad01G000920;Vad08G011670;Vad12G008380;Vad14G002080
GO:0042221	response to chemical	132	0.299834973312025	1.08036757216048	0.307359307359307	0.85568522632799	2149	Vad12G005690;Vitis_adenoclada_newGene_1190;Vad13G001110;Vad04G005220;Vad03G006770;Vad19G000660;Vad12G001890;Vad03G007670;Vad19G003890;Vad19G011160;Vad02G002450;Vad07G001240;Vad19G004590;Vad04G014800;Vad02G001910;Vad08G013890;Vad03G003980;Vad01G009950;Vad18G006810;Vad13G000530;Vad01G014370;Vad19G004210
GO:0043603	cellular amide metabolic process	11	0.524428874717636	1.16484455211549	0.308957952468007	0.85568522632799	2068	Vitis_adenoclada_newGene_1190;Vad19G011160;Vitis_adenoclada_newGene_3234
GO:1901700	response to oxygen-containing compound	79	0.318699230349375	1.07743377883297	0.312989045383412	0.85568522632799	2149	Vad12G005690;Vad13G001110;Vad04G005220;Vad19G000660;Vad12G001890;Vad03G007670;Vad19G011160;Vad02G002450;Vad07G001240;Vad04G014800;Vad02G001910;Vad08G013890;Vad18G006810;Vad13G000530;Vad19G004210
GO:0006465	signal peptide processing	10	0.524184319854534	1.14233337985985	0.314126394052045	0.85568522632799	5721	Vad11G004790;Vad01G013310;Vad14G003210;Vad13G004820;Vad16G006810;Vad06G009700;Vad09G005620
GO:0030154	cell differentiation	70	0.328809993743103	1.08287865841445	0.31496062992126	0.85568522632799	2301	Vad15G004170;Vad11G001070;Vad12G005430;Vad14G006100;Vad18G004250;Vad10G000310;Vad07G018790;Vad16G008550;Vad03G001710;Vad01G013890;Vad08G013890;Vad01G009950;Vad14G014420;Vad06G010780
GO:0048367	shoot system development	26	-0.385867324833789	-1.13411136761939	0.315136476426799	0.85568522632799	3777	Vad19G005720;Vad07G012480;Vad19G005900;Vad16G009100;Vad15G005770;Vad02G004970;Vad08G009190
GO:0009987	cellular process	494	-0.222254155989559	-1.02619559796837	0.316546762589928	0.85568522632799	3187	Vad17G002560;Vad05G009880;Vad06G001160;Vad11G011330;Vad06G009690;Vad10G009600;Vad19G005900;Vad11G000010;Vad06G008760;Vad14G010120;Vad12G007060;Vad04G001560;Vad10G007540;Vad18G000920;Vad18G014250;Vad13G009520;Vad15G005770;Vad18G012440;Vad07G008600;Vad04G012960;Vad16G004420;Vad12G012840;Vad14G003110;Vad18G020460;Vad02G006280;Vad05G009910;Vad07G014910;Vad03G004010;Vad01G000770;Vad03G009540;Vad15G006…
GO:0006259	DNA metabolic process	10	0.51903595070916	1.13111375022989	0.317843866171004	0.85568522632799	301	Vad03G002270
GO:0048316	seed development	29	-0.373415662113375	-1.09934806837953	0.32010582010582	0.85568522632799	3656	Vad11G004230;Vad07G012480;Vitis_adenoclada_newGene_2386;Vad10G009600;Vad04G001560;Vad15G005770;Vad08G015620;Vad05G001210;Vad06G011200;Vad01G001050;Vad01G005250;Vad03G007310;Vad16G009670;Vad08G009190
GO:0016554	cytidine to uridine editing	11	-0.478199845200877	-1.12558290790249	0.320879120879121	0.85568522632799	2671	Vad05G005450;Vad14G007630;Vad01G008690;Vad19G000730;Vad05G002930;Vad19G003550;Vad09G000880;Vad09G000850
GO:0044093	positive regulation of molecular function	12	-0.464160292680121	-1.12349694574423	0.321428571428571	0.85568522632799	1025	Vad19G007660;Vad18G005270;Vad02G009800;Vad05G011300;Vad10G004720;Vad07G000930
GO:0006518	peptide metabolic process	13	0.492541056517144	1.13396973921727	0.323049001814882	0.85568522632799	984	Vitis_adenoclada_newGene_1190;Vad19G011160
GO:0090558	plant epidermis development	13	0.491543527765391	1.13167314403293	0.323049001814882	0.85568522632799	4186	Vad01G013890;Vad08G013890;Vad01G009950;Vad07G013150;Vad14G004620;Vad14G007610
GO:0010026	trichome differentiation	11	-0.476302213439665	-1.12111627769057	0.325274725274725	0.85568522632799	1135	Vad18G011040;Vad14G012750;Vad01G008550
GO:0031146	SCF-dependent proteasomal ubiquitin-dependent protein catabolic process	33	0.378546468117716	1.08616723964184	0.325619834710744	0.85568522632799	3143	Vad18G021000;Vad12G001760;Vad18G004490;Vad11G005050;Vad04G004960;Vad18G002680;Vad18G007510;Vad03G001870;Vad07G012760;Vad11G007490
GO:0006457	protein folding	90	-0.288361319995168	-1.07428402409963	0.326815642458101	0.85568522632799	5388	Vad01G015010;Vad12G007230;Vad09G003300;Vad05G006480;Vad08G000730;Vad15G003710;Vad05G011260;Vad19G005490;Vad05G011860;Vad16G008910;Vad10G002130;Vad03G005580;Vad14G006890;Vad10G002440;Vad03G001380;Vad08G016030;Vad18G015150;Vad13G004350;Vad12G011990;Vad15G004510;Vad06G001160;Vad08G013730;Vad13G004320;Vad07G005550;Vad16G004110;Vad07G019160;Vad18G004860;Vad06G000290;Vad06G010210;Vad16G010190;Vad06G012…
GO:0055085	transmembrane transport	92	0.309656928828022	1.06553860241971	0.327160493827161	0.85568522632799	2466	Vad09G004770;Vad09G004670;Vad06G007950;Vitis_adenoclada_newGene_2402;Vad09G004680;Vad08G002050;Vad17G007880;Vad08G001210;Vad14G008380;Vad11G004220;Vad02G002220;Vad04G012390;Vad17G007870;Vad19G005620;Vad09G004780;Vad03G010850;Vad10G009990;Vad02G003110;Vad19G006140;Vad18G020630;Vad14G013880;Vad12G002010;Vad09G004740
GO:0030162	regulation of proteolysis	12	-0.459729139401978	-1.11277136828182	0.334821428571429	0.865750581892457	195	Vad03G003070;Vad06G001950;Vad16G000360;Vad19G007450;Vad08G008200;Vad05G009410;Vad14G010120;Vad07G000930
GO:0006163	purine nucleotide metabolic process	12	0.491153815185392	1.12058301368175	0.34115523465704	0.865750581892457	2068	Vad01G012920;Vitis_adenoclada_newGene_3234
GO:2000113	negative regulation of cellular macromolecule biosynthetic process	18	-0.411485726071941	-1.10029500335338	0.344339622641509	0.865750581892457	901	Vad14G005780;Vad06G005760;Vad10G006010;Vad08G006240;Vad07G015370;Vad02G010260;Vad11G004230;Vad03G007310;Vad07G000930
GO:0009605	response to external stimulus	59	0.336346892359655	1.06648307335928	0.344992050874404	0.865750581892457	3442	Vad04G005220;Vad03G006770;Vad01G013660;Vad02G004040;Vad19G011160;Vad02G002450;Vad04G014800;Vad07G011770;Vad04G012390;Vad02G004050;Vad04G010740;Vad04G002140;Vad07G015230;Vad03G010790;Vad11G001100;Vad14G009710
GO:0048584	positive regulation of response to stimulus	17	0.445337506074376	1.09419347666107	0.34622144112478	0.865750581892457	3534	Vad19G000660;Vad02G002450;Vad17G001970;Vad06G010780;Vad06G010770;Vad04G014160
GO:1901698	response to nitrogen compound	19	0.427038334245098	1.09566543030073	0.347386172006745	0.865750581892457	3577	Vad04G005220;Vad03G006770;Vad19G004590;Vad02G001910;Vad14G009360;Vad14G009710;Vad17G000460
GO:0009636	response to toxic substance	22	0.405371272564166	1.07732892071807	0.348333333333333	0.865750581892457	984	Vitis_adenoclada_newGene_1190;Vad19G003890;Vad19G011160
GO:0009967	positive regulation of signal transduction	10	0.50466479368065	1.09979527739684	0.353159851301115	0.865750581892457	2902	Vad19G000660;Vad17G001970;Vad06G010780;Vad06G010770
GO:0023056	positive regulation of signaling	10	0.50466479368065	1.09979527739684	0.353159851301115	0.865750581892457	2902	Vad19G000660;Vad17G001970;Vad06G010780;Vad06G010770
GO:0071396	cellular response to lipid	10	0.505063651946363	1.1006644928493	0.353159851301115	0.865750581892457	1918	Vad13G001110;Vad12G001890;Vad08G013890;Vad18G006810
GO:0006303	double-strand break repair via nonhomologous end joining	10	-0.474915789819766	-1.10164610692227	0.353448275862069	0.865750581892457	2455	Vad07G009420;Vad15G004930;Vitis_adenoclada_newGene_2108;Vad15G004940
GO:0009116	nucleoside metabolic process	21	0.407331292316276	1.0727183306294	0.353535353535354	0.865750581892457	499	Vad14G010270;Vad11G003260;Vad08G011020
GO:0016310	phosphorylation	30	-0.360803236470459	-1.07506495051961	0.354922279792746	0.865750581892457	3327	Vad01G003750;Vad07G002250;Vad03G000230;Vad18G006760;Vad05G005390;Vad14G003730;Vad19G001280;Vad10G004820;Vad0G012490;Vad03G004940;Vad07G000930
GO:0071586	CAAX-box protein processing	10	0.503113910814616	1.09641550200292	0.355018587360595	0.865750581892457	6882	Vad12G003290;Vad16G007960;Vad08G010820;Vad02G000620;Vad02G007980;Vad15G008680;Vad11G000280;Vad14G010050
GO:0006541	glutamine metabolic process	15	-0.424709362509695	-1.08743930223768	0.355658198614319	0.865750581892457	35	Vad13G003710;Vad19G007840;Vad07G004290;Vad06G002340;Vad06G005720
GO:0006464	cellular protein modification process	80	0.309627653460927	1.04436721593862	0.356918238993711	0.865750581892457	3937	Vad18G008990;Vad03G002270;Vad07G000520;Vad03G006770;Vad19G004590;Vad04G014800;Vad19G004870;Vad01G009950;Vad01G007040;Vad02G007810;Vad01G011030;Vad19G004210;Vad06G010780;Vad09G007460;Vad17G006740;Vad06G010770;Vad07G013150;Vad14G009710;Vad02G000750;Vad12G003160;Vad17G000460;Vitis_adenoclada_newGene_2752;Vad11G006380;Vad18G002690
GO:0051085	chaperone mediated protein folding requiring cofactor	28	-0.365202070570219	-1.08199862214994	0.3573264781491	0.865750581892457	3046	Vad06G003490;Vad17G005080;Vad09G006110;Vad08G005510;Vad13G011580;Vad08G016030;Vad17G002790;Vad03G008820;Vad01G009070;Vad06G000290;Vad10G006180;Vad18G019180;Vad06G003440
GO:0050896	response to stimulus	228	0.274104248528535	1.04673568609179	0.358189081225033	0.865750581892457	2043	Vad12G005690;Vitis_adenoclada_newGene_1190;Vad03G002270;Vad13G001110;Vad02G009790;Vad14G008120;Vad04G005220;Vad04G003550;Vad03G006770;Vad19G000660;Vad12G001890;Vad03G007670;Vad01G013660;Vad02G004040;Vad19G003890;Vad19G011160;Vad02G002450;Vad07G001240;Vad07G010260;Vad19G004590;Vad17G001970;Vad04G014800;Vad02G001910;Vad07G011770;Vad07G018010;Vad04G012390;Vad01G013890;Vad08G013890;Vad02G004050;Vad03…
GO:0071495	cellular response to endogenous stimulus	30	0.378366429439609	1.07000217927561	0.358766233766234	0.865750581892457	2038	Vad13G001110;Vad03G006770;Vad12G001890;Vad03G007670;Vad04G014800;Vad08G013890;Vad18G006810;Vad01G014370
GO:0010243	response to organonitrogen compound	15	0.451808930730323	1.08038977897358	0.360281195079086	0.865750581892457	1138	Vad04G005220;Vad03G006770;Vad19G004590
GO:0010256	endomembrane system organization	10	-0.472196875273263	-1.09533913273986	0.364224137931034	0.865750581892457	195	Vad02G009800;Vitis_adenoclada_newGene_2386;Vad07G000930
GO:0031325	positive regulation of cellular metabolic process	34	-0.341212270333625	-1.06420838358334	0.364764267990074	0.865750581892457	4527	Vad07G013510;Vad08G009760;Vad05G002790;Vad19G005720;Vad18G001050;Vad03G007050;Vad05G009880;Vad18G020460;Vad11G010990;Vitis_adenoclada_newGene_2544;Vad10G004720;Vad07G000930
GO:0045943	positive regulation of transcription from RNA polymerase I promoter	10	-0.471503207242792	-1.09373005445347	0.366379310344828	0.865750581892457	4038	Vad05G002790;Vad03G007050;Vad16G002950;Vitis_adenoclada_newGene_2544
GO:0009626	plant-type hypersensitive response	10	0.495945662463317	1.08079403249943	0.368029739776952	0.865750581892457	3156	Vad11G001600;Vad07G018610;Vad12G011310
GO:0002181	cytoplasmic translation	31	0.37513668469887	1.06436624799222	0.369105691056911	0.865750581892457	5981	Vad05G003310;Vad16G009190;Vad05G002360;Vad13G011450;Vad07G015000;Vad16G009430;Vad07G003660;Vad19G003600;Vad09G003850;Vad13G004670;Vad15G006390;Vad01G013330;Vad17G001300;Vad01G013320;Vad13G011620;Vad14G002100;Vad13G000180;Vad08G013240
GO:0009744	response to sucrose	10	0.495435980398499	1.07968330328891	0.369888475836431	0.865750581892457	4396	Vad11G005780;Vad01G004180;Vad18G008030;Vad11G005620;Vad07G018530
GO:0006342	chromatin silencing	12	0.475175574411914	1.08412815036664	0.370036101083032	0.865750581892457	5474	Vad07G016150;Vad06G003240;Vad14G003770;Vad08G007450;Vad04G004190;Vad07G002340
GO:0009817	defense response to fungus, incompatible interaction	10	0.494643731962158	1.07795678877924	0.37360594795539	0.867944891757637	4204	Vad02G004040;Vad07G011770;Vad02G004050;Vad11G001100;Vad06G007160
GO:0045490	pectin catabolic process	23	-0.383975475367955	-1.08245666842417	0.375	0.867944891757637	923	Vad04G014230;Vad12G011950;Vad05G002040;Vad10G000300;Vad14G001780;Vad09G000180
GO:0051173	positive regulation of nitrogen compound metabolic process	32	-0.347413770937709	-1.06017663520635	0.375321336760925	0.867944891757637	4527	Vad07G013510;Vad08G009760;Vad05G002790;Vad19G005720;Vad18G001050;Vad03G007050;Vad05G009880;Vad18G020460;Vad11G010990;Vitis_adenoclada_newGene_2544;Vad10G004720;Vad07G000930
GO:0016042	lipid catabolic process	23	-0.375703107519412	-1.05913622137548	0.38	0.873593618522841	657	Vad09G000750;Vad07G004980;Vad07G004970;Vad07G012070;Vad07G012080
GO:0006874	cellular calcium ion homeostasis	15	-0.412589152804657	-1.05640633346407	0.381062355658199	0.873593618522841	4761	Vad12G002230;Vad07G018830;Vad09G009690;Vad19G004050;Vad12G012730;Vad08G009620;Vad15G006820;Vad07G000930
GO:0008104	protein localization	40	-0.320902743855475	-1.03673302407367	0.38423645320197	0.873593618522841	2118	Vad02G009800;Vad11G008080;Vad10G006260;Vad01G001600;Vitis_adenoclada_newGene_2386;Vad05G011300;Vad04G001560;Vad18G006760;Vad06G011200;Vad05G005390;Vad18G013360;Vad01G003110;Vad04G012850;Vad14G002180;Vad07G000930
GO:0022603	regulation of anatomical structure morphogenesis	12	0.466580128131531	1.06451736694399	0.389891696750903	0.873593618522841	3792	Vad15G006990;Vad05G003950;Vad06G010780;Vad06G010770;Vad13G007180
GO:0016125	sterol metabolic process	16	0.436690136069436	1.06223793225252	0.391534391534392	0.873593618522841	892	Vad18G001130;Vad10G011340;Vad18G008010
GO:0006970	response to osmotic stress	34	0.361374315483473	1.04328465713078	0.392320534223706	0.873593618522841	2017	Vad04G003550;Vad19G000660;Vad12G001890;Vad02G004040;Vad02G002450;Vad17G001970;Vad04G012390;Vad02G004050;Vad04G003540
GO:0030036	actin cytoskeleton organization	13	-0.424607620574099	-1.05214065151734	0.392461197339246	0.873593618522841	372	Vad01G006500;Vad03G004940;Vad07G000930
GO:0048868	pollen tube development	12	-0.432801165261422	-1.04759238339428	0.395089285714286	0.873593618522841	2569	Vad09G009910;Vad07G002780;Vad06G002810;Vad05G001210;Vad01G007640;Vad03G005310;Vad08G003120
GO:0006807	nitrogen compound metabolic process	338	-0.225389752082544	-1.01889317206956	0.395121951219512	0.873593618522841	3187	Vad17G002560;Vad05G009880;Vad11G011330;Vad06G009690;Vad10G009600;Vad06G008760;Vad06G002340;Vad14G010120;Vad04G001560;Vad10G007540;Vad18G000920;Vad18G014250;Vad13G009520;Vad18G012440;Vad07G008600;Vad04G012960;Vad16G004420;Vad12G012840;Vad14G003110;Vad18G020460;Vad02G006280;Vad05G009910;Vad07G014910;Vad01G000770;Vad03G009540;Vad15G006400;Vad07G005120;Vad15G000020;Vad08G005840;Vad15G008820;Vad05G000…
GO:0031399	regulation of protein modification process	12	0.464992674934615	1.06089554210525	0.395306859205776	0.873593618522841	381	Vad13G001110
GO:0042026	protein refolding	24	-0.376261341044039	-1.06885274515502	0.395939086294416	0.873593618522841	5721	Vad01G001580;Vad06G003490;Vad09G006110;Vad09G003300;Vad05G006480;Vad13G011580;Vad14G014840;Vad04G005360;Vad17G002790;Vad03G008820;Vad06G000290;Vad06G010210;Vad18G019180;Vad06G003440
GO:0006623	protein targeting to vacuole	20	-0.391013611009246	-1.06473716573883	0.399026763990268	0.873593618522841	3524	Vad05G008270;Vitis_adenoclada_newGene_2386;Vad05G001490;Vad07G011560;Vad14G002180
GO:0031668	cellular response to extracellular stimulus	13	0.459258377710326	1.05734353697964	0.399274047186933	0.873593618522841	984	Vad03G006770;Vad19G011160
GO:0080134	regulation of response to stress	31	-0.346519358564461	-1.04264060587118	0.400516795865633	0.873593618522841	2990	Vad10G005880;Vad15G005770;Vad01G006950;Vad07G003340;Vad01G006650;Vad17G001900;Vitis_adenoclada_newGene_2108;Vad10G009300;Vad10G009310;Vad10G009330
GO:0009723	response to ethylene	12	0.461584988571177	1.053120797541	0.402527075812274	0.873593618522841	6568	Vad02G000470;Vad17G001580;Vad09G003040;Vad15G006210;Vad01G006030;Vad04G004970;Vad18G010790
GO:0009800	cinnamic acid biosynthetic process	12	0.46189897246054	1.05383716174731	0.402527075812274	0.873593618522841	974	Vad08G006000;Vad13G005770;Vad06G001610
GO:0048523	negative regulation of cellular process	68	-0.285258567939719	-1.04013401384034	0.402631578947368	0.873593618522841	1736	Vad17G001900;Vad07G002520;Vitis_adenoclada_newGene_2108;Vad03G007310;Vad03G001840;Vad10G009300;Vad10G009310;Vad10G009330;Vad07G000930
GO:0055072	iron ion homeostasis	12	-0.427338354101246	-1.03436968479118	0.404017857142857	0.873593618522841	1828	Vad15G006960;Vad02G005360;Vad03G002960;Vad07G011850
GO:0032543	mitochondrial translation	13	-0.414739452332494	-1.02768819126953	0.412416851441242	0.880652591520316	6274	Vad10G003140;Vad02G005260;Vad05G005940;Vad17G002710;Vad05G005950;Vad05G000340;Vad06G009690;Vad01G001050
GO:0051130	positive regulation of cellular component organization	10	-0.455790087198642	-1.05728086094316	0.413793103448276	0.880652591520316	3948	Vad02G010260;Vad19G005720;Vad11G004230;Vad18G020460
GO:0023014	signal transduction by protein phosphorylation	21	-0.377159344286538	-1.04065425828488	0.41421568627451	0.880652591520316	2685	Vad14G011680;Vad16G006990;Vad19G005170;Vad07G012020;Vad01G000250;Vad18G003410;Vad09G009660;Vad07G016350;Vad09G009370
GO:0031098	stress-activated protein kinase signaling cascade	21	-0.377159344286538	-1.04065425828488	0.41421568627451	0.880652591520316	2685	Vad14G011680;Vad16G006990;Vad19G005170;Vad07G012020;Vad01G000250;Vad18G003410;Vad09G009660;Vad07G016350;Vad09G009370
GO:0007275	multicellular organism development	111	0.292104271969952	1.02069038357218	0.414634146341463	0.880652591520316	2301	Vad15G004170;Vad18G001130;Vad02G005350;Vad12G001890;Vad01G013660;Vad18G008010;Vad11G005250;Vad02G002450;Vad07G001240;Vad08G002400;Vad04G012390;Vad01G013890;Vad01G009950;Vad18G006810;Vad15G006990;Vad17G006390;Vitis_adenoclada_newGene_3234;Vad16G006140;Vad15G007050;Vad06G010780
GO:0010499	proteasomal ubiquitin-independent protein catabolic process	13	0.450291812631261	1.03669995137425	0.417422867513612	0.882225453969296	6984	Vad15G004910;Vad11G011050;Vad08G004850;Vad18G002520;Vad04G012170;Vad09G000740;Vad07G001170;Vad18G009990;Vad01G006620
GO:0051716	cellular response to stimulus	103	0.297030978881872	1.03165448349361	0.418320610687023	0.882225453969296	2043	Vad03G002270;Vad13G001110;Vad14G008120;Vad03G006770;Vad12G001890;Vad03G007670;Vad19G003890;Vad19G011160;Vad19G004590;Vad04G014800;Vad07G018010;Vad04G012390;Vad01G013890;Vad08G013890;Vad01G009950;Vad18G006810;Vad01G014370;Vad17G006390
GO:0010647	positive regulation of cell communication	11	0.466925304196308	1.03711947045399	0.424131627056673	0.889856186833309	2902	Vad19G000660;Vad17G001970;Vad06G010780;Vad06G010770
GO:0007030	Golgi organization	19	0.400012420214687	1.02632420879717	0.42495784148398	0.889856186833309	4807	Vad12G007690;Vad01G010340;Vad15G006350;Vad18G002980;Vad14G014480;Vad12G008940;Vad19G006710
GO:0009753	response to jasmonic acid	20	0.389966083041772	1.01706380354302	0.426395939086294	0.889856186833309	3333	Vad13G001110;Vad03G007670;Vad04G000680;Vad04G014800;Vad12G013200;Vad11G001100;Vad14G003440
GO:0000278	mitotic cell cycle	32	0.3547666819414	1.01404422477884	0.437194127243067	0.89661899543747	1982	Vad18G008990;Vad02G003310;Vad05G001960;Vad07G016510;Vad18G011420;Vad08G008980
GO:0040008	regulation of growth	14	0.426295406255353	1.00356270683789	0.439716312056738	0.89661899543747	2054	Vad11G008280;Vad05G003950
GO:0009415	response to water	20	-0.377319425387686	-1.02744764952949	0.440389294403893	0.89661899543747	3656	Vad11G004230;Vad10G001860;Vad04G011150;Vad07G018950;Vad14G004340;Vad03G007310;Vad09G005220
GO:0070887	cellular response to chemical stimulus	55	0.319556175943708	1.0058645490355	0.440758293838863	0.89661899543747	2038	Vad13G001110;Vad03G006770;Vad12G001890;Vad03G007670;Vad19G003890;Vad19G011160;Vad04G014800;Vad08G013890;Vad01G009950;Vad18G006810;Vad01G014370
GO:0006487	protein N-linked glycosylation	21	0.3820830273649	1.00622631997165	0.441077441077441	0.89661899543747	5212	Vad14G005530;Vad14G011400;Vad15G009850;Vad03G004510;Vad11G001910;Vad15G002790;Vad11G005290;Vad12G007470
GO:0010628	positive regulation of gene expression	27	-0.350712234355882	-1.0294750400417	0.443877551020408	0.89661899543747	4274	Vad08G009760;Vad02G009800;Vad05G002790;Vad18G001050;Vad03G007050;Vad05G009880;Vad18G020460;Vad11G010990;Vitis_adenoclada_newGene_2544;Vad07G000930
GO:0007015	actin filament organization	19	0.393419275816189	1.00940797478463	0.445193929173693	0.89661899543747	4938	Vad05G006230;Vad07G013950;Vad18G011700;Vad08G005420;Vad04G012330;Vad07G006000;Vad03G001770
GO:0043085	positive regulation of catalytic activity	10	-0.445164547581788	-1.03263315580517	0.446120689655172	0.89661899543747	1025	Vad05G011300;Vad10G004720;Vad07G000930
GO:1901575	organic substance catabolic process	39	0.336304467849626	1.00014735519039	0.447236180904523	0.89661899543747	1767	Vad08G011020;Vad19G011160;Vad19G004590;Vad07G011770;Vad01G009950
GO:0006826	iron ion transport	16	-0.389573575692812	-1.0165611800267	0.448275862068966	0.89661899543747	1846	Vad08G013490;Vad14G001000;Vad08G003580;Vitis_adenoclada_newGene_3246;Vad15G006960;Vad02G005360;Vad03G002960;Vad07G011850
GO:0006631	fatty acid metabolic process	12	0.445088625992997	1.01548382288843	0.449458483754513	0.89661899543747	2028	Vad10G010310;Vad19G004590;Vad19G002900
GO:0009860	pollen tube growth	20	0.381596654673085	0.995235642017429	0.450084602368866	0.89661899543747	1920	Vad18G015820;Vad10G000310;Vad11G002310;Vad07G019100;Vad01G005950
GO:0032446	protein modification by small protein conjugation	50	0.321625063951108	0.996332236497134	0.451355661881978	0.89661899543747	5838	Vad03G002270;Vad19G004590;Vad04G014800;Vad01G009950;Vad02G007810;Vad06G010780;Vad09G007460;Vad17G006740;Vad06G010770;Vad02G000750;Vad12G003160;Vad17G000460;Vad11G006380;Vad14G007610;Vad18G018720;Vad06G003540;Vad10G003520;Vad19G008040;Vad12G004780;Vad14G007710;Vad11G008430;Vad07G002640;Vad07G014090
GO:0071577	zinc II ion transmembrane transport	11	0.454111643048523	1.00865817836993	0.451553930530165	0.89661899543747	2187	Vad06G004440;Vad01G001180;Vad01G005990;Vad02G002750;Vad15G006300
GO:0006338	chromatin remodeling	20	-0.373351638359727	-1.0166432933755	0.457420924574209	0.89661899543747	6441	Vitis_adenoclada_newGene_2212;Vad14G005230;Vad06G001880;Vad08G015950;Vad02G003330;Vad13G005840;Vad10G002540;Vad05G002230;Vad07G006550;Vad19G009120;Vad05G000840;Vad10G011490;Vad07G004690;Vad12G003630;Vad12G007400
GO:0009991	response to extracellular stimulus	14	0.420407344576967	0.989701335053722	0.457446808510638	0.89661899543747	984	Vad03G006770;Vad19G011160
GO:0002376	immune system process	19	-0.371846474967528	-0.998032666254493	0.459657701711491	0.89661899543747	1101	Vitis_adenoclada_newGene_2108;Vad18G002880;Vad07G000930
GO:1901576	organic substance biosynthetic process	47	0.32372879773053	0.989762248134175	0.460912052117264	0.89661899543747	2068	Vad03G002270;Vad02G002450;Vad19G004590;Vad06G010220;Vad03G003980;Vad01G007040;Vad03G008620;Vad18G006810;Vitis_adenoclada_newGene_3234
GO:0043933	macromolecular complex subunit organization	24	-0.352222424284722	-1.00056493727805	0.467005076142132	0.89661899543747	1135	Vad18G011040;Vitis_adenoclada_newGene_2108;Vad03G004940;Vad07G000930
GO:0071310	cellular response to organic substance	35	0.341124210188064	0.993424436193375	0.467554076539101	0.89661899543747	2038	Vad13G001110;Vad03G006770;Vad12G001890;Vad03G007670;Vad04G014800;Vad08G013890;Vad01G009950;Vad18G006810;Vad01G014370
GO:0045910	negative regulation of DNA recombination	11	-0.431462746105389	-1.01557350402088	0.468131868131868	0.89661899543747	3595	Vad17G003640;Vad11G003790;Vad07G004500;Vad10G005590;Vad16G009140;Vitis_adenoclada_newGene_2108
GO:0035999	tetrahydrofolate interconversion	10	0.462202387823078	1.00725869863439	0.468401486988848	0.89661899543747	2947	Vad18G005740;Vitis_adenoclada_newGene_1302;Vad17G004900
GO:0034976	response to endoplasmic reticulum stress	12	0.434371947881811	0.991033381737007	0.471119133574007	0.89661899543747	4216	Vad19G004590;Vad06G001850;Vad18G020450;Vad06G002220;Vad02G002120
GO:0000470	maturation of LSU-rRNA	18	-0.365884501143469	-0.978359303627993	0.471698113207547	0.89661899543747	6109	Vad08G002770;Vad09G010190;Vad11G008930;Vad19G006810;Vad19G006670;Vad07G018710;Vad14G005790;Vad09G010140;Vad12G001630
GO:0006986	response to unfolded protein	10	-0.430943315626767	-0.999644644673896	0.47198275862069	0.89661899543747	3046	Vad17G002790;Vad03G008820;Vad18G019180;Vad06G003440
GO:0034620	cellular response to unfolded protein	10	-0.430943315626767	-0.999644644673896	0.47198275862069	0.89661899543747	3046	Vad17G002790;Vad03G008820;Vad18G019180;Vad06G003440
GO:0051641	cellular localization	34	-0.318050965686533	-0.991970493204826	0.476426799007444	0.89661899543747	4216	Vad02G009800;Vad11G008080;Vad10G006260;Vad08G004760;Vitis_adenoclada_newGene_2386;Vad05G011300;Vad04G001560;Vad16G008040;Vad18G006760;Vad06G011200;Vad05G005390;Vad14G002180;Vad07G000930
GO:0000226	microtubule cytoskeleton organization	34	0.344758450728964	0.995314793140454	0.477462437395659	0.89661899543747	3735	Vad02G003310;Vad01G005980;Vad18G011420;Vad08G008980;Vad16G004940;Vad05G003950;Vad18G005970;Vad17G007450;Vad06G004760;Vad07G007710;Vad18G010160;Vad14G004620;Vad06G008610
GO:0007018	microtubule-based movement	38	0.331399873020453	0.978684516995078	0.480737018425461	0.89661899543747	3117	Vad17G003230;Vad03G000220;Vad19G003870;Vad15G006990;Vad07G014180;Vad11G003630;Vad04G011640;Vad14G002980;Vad14G002970;Vad06G002740
GO:0071229	cellular response to acid chemical	21	0.369672328788273	0.97354239877483	0.481481481481481	0.89661899543747	1635	Vad13G001110;Vad03G007670;Vad19G011160;Vad04G014800;Vad08G013890
GO:0007154	cell communication	63	0.302046028008494	0.972648489633286	0.481540930979133	0.89661899543747	2043	Vad13G001110;Vad14G008120;Vad03G006770;Vad12G001890;Vad03G007670;Vad19G011160;Vad04G014800;Vad07G018010;Vad04G012390;Vad08G013890;Vad01G014370;Vad17G006390
GO:0009742	brassinosteroid mediated signaling pathway	18	0.386488602228509	0.968730482984373	0.482698961937716	0.89661899543747	2709	Vad11G008280;Vad12G001890;Vad18G009340;Vad06G004690
GO:0000413	protein peptidyl-prolyl isomerization	16	-0.380965453431361	-0.994098971422455	0.482758620689655	0.89661899543747	6789	Vad01G014070;Vad08G010220;Vad13G000450;Vad04G004560;Vad07G000600;Vad03G005580;Vad07G014960;Vad03G001380;Vad08G008800;Vad18G006530;Vad13G003570
GO:0006310	DNA recombination	21	-0.357459277543779	-0.986298032846186	0.482843137254902	0.89661899543747	1573	Vad15G004930;Vad12G010530;Vitis_adenoclada_newGene_2108;Vad15G004940
GO:0006744	ubiquinone biosynthetic process	10	-0.424291680171002	-0.984215070712392	0.487068965517241	0.89661899543747	4126	Vad03G009380;Vad07G008980;Vad01G006840;Vad01G002070;Vad16G000480;Vad11G000560
GO:0009630	gravitropism	14	-0.385462400481346	-0.979585381028317	0.488584474885845	0.89661899543747	4245	Vad18G005850;Vitis_adenoclada_newGene_2386;Vad08G009720;Vad18G000740
GO:0009968	negative regulation of signal transduction	17	-0.367505223404111	-0.97275072660391	0.489607390300231	0.89661899543747	585	Vad17G000430;Vad09G008430;Vad03G001840;Vad07G000930
GO:0010648	negative regulation of cell communication	17	-0.367505223404111	-0.97275072660391	0.489607390300231	0.89661899543747	585	Vad17G000430;Vad09G008430;Vad03G001840;Vad07G000930
GO:0023057	negative regulation of signaling	17	-0.367505223404111	-0.97275072660391	0.489607390300231	0.89661899543747	585	Vad17G000430;Vad09G008430;Vad03G001840;Vad07G000930
GO:0034613	cellular protein localization	30	-0.333925357173665	-0.994978457230503	0.492227979274611	0.89661899543747	4216	Vad02G009800;Vad11G008080;Vad10G006260;Vitis_adenoclada_newGene_2386;Vad05G011300;Vad04G001560;Vad08G013230;Vad18G006760;Vad06G011200;Vad05G005390;Vad14G002180;Vad07G000930
GO:0098542	defense response to other organism	30	-0.333262996500487	-0.993004858680494	0.494818652849741	0.89661899543747	350	Vad07G011590;Vad15G007640;Vad18G008920;Vad14G000780;Vitis_adenoclada_newGene_1783;Vad18G008960;Vad03G005150
GO:0045454	cell redox homeostasis	58	0.30152135482317	0.954535604215427	0.496815286624204	0.89661899543747	4706	Vad19G000660;Vad12G001890;Vad19G003890;Vad17G005920;Vad01G006420;Vad12G003230;Vad14G005410;Vad06G001850;Vad14G011930;Vad11G002060;Vad18G020450;Vad12G004700;Vad04G011440;Vad07G007590;Vad18G012270;Vad04G011350;Vad06G002220;Vad03G007010;Vad17G001880;Vad13G005950;Vad14G001260;Vad18G021310;Vad09G001950;Vad18G010410
GO:0036211	protein modification process	73	0.290861968828633	0.965613589695673	0.498407643312102	0.89661899543747	3937	Vad18G008990;Vad03G002270;Vad03G006770;Vad19G004590;Vad04G014800;Vad01G009950;Vad01G007040;Vad02G007810;Vad01G011030;Vad19G004210;Vad06G010780;Vad09G007460;Vad17G006740;Vad06G010770;Vad07G013150;Vad14G009710;Vad02G000750;Vad12G003160;Vad17G000460;Vitis_adenoclada_newGene_2752;Vad11G006380;Vad18G002690
GO:0000160	phosphorelay signal transduction system	25	-0.336904500904593	-0.973235942752456	0.49874686716792	0.89661899543747	4797	Vad13G002060;Vad11G006870;Vad08G012570;Vad11G002870;Vad07G002250;Vad01G008630;Vad17G007120;Vad05G002600;Vad13G012920;Vad14G003730;Vad13G012880;Vad17G007110
GO:0009658	chloroplast organization	66	-0.275765458761139	-0.993024394921034	0.50132625994695	0.89661899543747	4278	Vad07G001780;Vad07G002830;Vad03G006040;Vad01G000200;Vad01G000940;Vad18G001050;Vad07G002810;Vad05G000220;Vad06G004130;Vad07G005750;Vad03G007320;Vad18G019020;Vad06G007410;Vad10G011070;Vad07G014910;Vad12G007810;Vad15G001350;Vad06G011200;Vad06G006580;Vad14G000040;Vad05G012650;Vad03G004250;Vad07G001500;Vad08G011630
GO:1901419	regulation of response to alcohol	13	0.417644614741018	0.961536807128861	0.502722323049002	0.89661899543747	1843	Vad19G000660;Vad17G001970;Vad08G013890;Vad07G015490
GO:1905957	regulation of cellular response to alcohol	13	0.417644614741018	0.961536807128861	0.502722323049002	0.89661899543747	1843	Vad19G000660;Vad17G001970;Vad08G013890;Vad07G015490
GO:0032870	cellular response to hormone stimulus	27	0.353092162231509	0.976066707184263	0.504918032786885	0.89661899543747	2038	Vad13G001110;Vad12G001890;Vad03G007670;Vad04G014800;Vad08G013890;Vad18G006810;Vad01G014370
GO:1901564	organonitrogen compound metabolic process	116	0.275345397680948	0.972568413602814	0.505247376311844	0.89661899543747	4230	Vitis_adenoclada_newGene_1190;Vad18G008990;Vad03G002270;Vad08G011020;Vad03G006770;Vad03G007670;Vad19G011160;Vad19G004590;Vad04G014800;Vad01G009950;Vad01G007040;Vad02G007810;Vad07G015490;Vad01G011030;Vitis_adenoclada_newGene_3234;Vad19G004210;Vad06G010780;Vad09G007460;Vad17G006740;Vad06G010770;Vad07G013150;Vad14G009710;Vad02G000750;Vad12G003160;Vad17G000460;Vitis_adenoclada_newGene_2752;Vad08G0141…
GO:0034599	cellular response to oxidative stress	28	-0.329071569952749	-0.974953358620487	0.508997429305913	0.89661899543747	394	Vad04G012240;Vad07G000930
GO:0042773	ATP synthesis coupled electron transport	10	0.445778812597903	0.971467475040437	0.509293680297398	0.89661899543747	5251	Vad0G023790;Vad0G023810;Vad0G023760;Vad0G022400;Vad05G002450
GO:1901701	cellular response to oxygen-containing compound	27	0.349870004766956	0.967159569153843	0.50983606557377	0.89661899543747	1918	Vad13G001110;Vad12G001890;Vad03G007670;Vad19G011160;Vad04G014800;Vad08G013890;Vad18G006810
GO:0009856	pollination	10	0.443923931616009	0.967425209026315	0.511152416356877	0.89661899543747	818	Vad18G008990;Vad10G000310
GO:0044706	multi-multicellular organism process	10	0.443923931616009	0.967425209026315	0.511152416356877	0.89661899543747	818	Vad18G008990;Vad10G000310
GO:0009867	jasmonic acid mediated signaling pathway	14	0.400229034885185	0.942198596819736	0.512411347517731	0.89661899543747	1390	Vad13G001110;Vad03G007670;Vad04G014800
GO:0071702	organic substance transport	21	0.360937387423551	0.950538686819317	0.513468013468014	0.89661899543747	3688	Vad09G004060;Vad01G013660;Vad17G006390;Vad18G010160;Vad06G008140;Vitis_adenoclada_newGene_2752
GO:0042254	ribosome biogenesis	24	-0.343000819667117	-0.974368949715489	0.520304568527919	0.905915849119908	6241	Vad12G005070;Vad09G010190;Vad11G000430;Vad09G005170;Vad01G012760;Vad13G004230;Vad16G004920;Vad03G001150;Vad07G001780;Vad05G002790;Vad09G000410;Vad05G008030;Vad09G010140;Vad14G000040;Vitis_adenoclada_newGene_2544
GO:0006793	phosphorus metabolic process	24	-0.340374046163111	-0.966907024281249	0.522842639593909	0.907696298791561	2118	Vad18G006760;Vad11G004750;Vad08G005910;Vad05G005390;Vad19G001280;Vad03G004940;Vad07G000930
GO:0010038	response to metal ion	20	-0.344067366073649	-0.936901687976841	0.525547445255474	0.908034733621579	4500	Vad01G002000;Vad02G009800;Vad02G005270;Vad13G004580;Vad11G004230;Vad03G004050;Vad15G005770;Vad03G004010;Vad03G004020;Vad01G007640;Vad16G003980
GO:0070727	cellular macromolecule localization	27	-0.330951325354995	-0.971469186261576	0.528061224489796	0.908034733621579	4216	Vad02G009800;Vad11G008080;Vad10G006260;Vitis_adenoclada_newGene_2386;Vad05G011300;Vad04G001560;Vad18G006760;Vad06G011200;Vad05G005390;Vad14G002180;Vad07G000930
GO:0051726	regulation of cell cycle	24	-0.339267795692244	-0.96376447753612	0.530456852791878	0.908034733621579	1473	Vad16G008870;Vitis_adenoclada_newGene_2108;Vad18G011160;Vad14G008920
GO:0051049	regulation of transport	14	-0.373137351973964	-0.948263422457988	0.531963470319635	0.908034733621579	3237	Vad02G009800;Vitis_adenoclada_newGene_2386;Vad05G011300;Vad18G020460;Vad07G000930
GO:0031122	cytoplasmic microtubule organization	11	0.423521512949224	0.940712365100483	0.53199268738574	0.908034733621579	3125	Vad05G003950;Vad10G009060;Vad10G000240
GO:0006418	tRNA aminoacylation for protein translation	10	-0.407227097464837	-0.944630934940377	0.53448275862069	0.908034733621579	4176	Vad19G006510;Vad16G005830;Vad03G008100;Vad13G007770;Vad14G006320
GO:0071395	cellular response to jasmonic acid stimulus	10	0.437168183041564	0.952702683360779	0.537174721189591	0.908034733621579	1390	Vad13G001110;Vad03G007670;Vad04G014800
GO:0044092	negative regulation of molecular function	11	0.421679173150829	0.93662021918563	0.537477148080439	0.908034733621579	381	Vad13G001110
GO:0071496	cellular response to external stimulus	16	0.383229119006475	0.93219533332364	0.537918871252205	0.908034733621579	984	Vad03G006770;Vad19G011160
GO:0016117	carotenoid biosynthetic process	11	-0.406921369742132	-0.957808211856723	0.540659340659341	0.908034733621579	4328	Vad10G001920;Vad08G012820;Vad08G002060;Vad08G011790;Vad06G000740;Vad06G012280
GO:0006284	base-excision repair	13	0.404237976622603	0.930670909291996	0.542649727767695	0.908034733621579	786	Vad03G002270;Vad01G010720
GO:0045184	establishment of protein localization	18	0.365483407973964	0.916081137420088	0.543252595155709	0.908034733621579	92	Vad09G004060
GO:2000112	regulation of cellular macromolecule biosynthetic process	85	0.277450478398768	0.942350641819769	0.543887147335423	0.908034733621579	2277	Vad15G004170;Vad04G005220;Vad08G008060;Vad03G006770;Vad11G009410;Vad02G001910;Vad01G013890;Vad08G013890;Vad04G013330;Vad02G005900;Vad07G015490;Vad04G010740;Vad08G012040;Vad15G007050
GO:0044249	cellular biosynthetic process	44	0.308827427989808	0.935072577345356	0.544262295081967	0.908034733621579	2068	Vad03G002270;Vad02G002450;Vad19G004590;Vad03G003980;Vad01G007040;Vad03G008620;Vad18G006810;Vitis_adenoclada_newGene_3234
GO:0016236	macroautophagy	10	-0.403646886125341	-0.936326039696502	0.551724137931034	0.909998573669947	5677	Vad12G010800;Vad03G003070;Vad05G004060;Vad11G002710;Vad04G013830;Vad13G000100;Vad11G008080
GO:0009787	regulation of abscisic acid-activated signaling pathway	18	0.364306010188608	0.913129999614998	0.551903114186851	0.909998573669947	3394	Vad19G000660;Vad17G001970;Vad08G013890;Vad07G015490;Vad10G013400;Vad01G012540
GO:0043044	ATP-dependent chromatin remodeling	10	-0.401256190361155	-0.930780423530633	0.556034482758621	0.909998573669947	9925	Vad04G010370;Vad08G013420;Vad13G003540;Vad15G008930;Vad05G003610;Vad08G015950;Vad05G000110;Vad01G012230;Vad05G004350
GO:0006401	RNA catabolic process	16	-0.35554188277886	-0.927758191155115	0.55632183908046	0.909998573669947	5041	Vad01G001610;Vad14G011900;Vad02G010260;Vad06G008370;Vad11G011040;Vad01G009930;Vad08G001170
GO:0032981	mitochondrial respiratory chain complex I assembly	10	-0.399573133305582	-0.926876292961077	0.558189655172414	0.909998573669947	6410	Vad08G013870;Vad07G000070;Vad03G004280;Vad09G000450;Vad09G004030;Vad10G007430;Vad14G013500
GO:0048869	cellular developmental process	46	0.303614644635204	0.924839112636945	0.558823529411765	0.909998573669947	3628	Vad15G004170;Vad10G000310;Vad01G013890;Vad08G013890;Vad01G009950;Vad05G003950;Vitis_adenoclada_newGene_3234;Vad06G010780;Vad05G009370;Vad06G010770;Vad07G013150;Vad07G015390;Vad18G010160;Vad14G004620
GO:0071705	nitrogen compound transport	16	0.374572150005442	0.911137470798967	0.559082892416226	0.909998573669947	92	Vad09G004060
GO:0003006	developmental process involved in reproduction	50	-0.27355100043145	-0.929395703960293	0.56	0.909998573669947	3777	Vad19G005720;Vad11G004230;Vad17G003490;Vad07G012480;Vitis_adenoclada_newGene_2386;Vad10G009600;Vad04G001560;Vad15G005770;Vad08G015620;Vad05G001210;Vad06G011200;Vad01G001050;Vad01G007640;Vad01G005250;Vad03G005310;Vad08G003120;Vad03G007310;Vad08G009190
GO:0015833	peptide transport	15	0.378358877039333	0.904752066048046	0.560632688927944	0.909998573669947	92	Vad09G004060
GO:0042886	amide transport	15	0.378358877039333	0.904752066048046	0.560632688927944	0.909998573669947	92	Vad09G004060
GO:0006900	vesicle budding from membrane	15	-0.36133843206879	-0.925182364991	0.5635103926097	0.912197477652686	1121	Vad07G005640;Vad07G013080;Vad11G005130;Vad07G000930
GO:0009644	response to high light intensity	13	-0.372192578383666	-0.922260748361138	0.565410199556541	0.912805798120788	4274	Vad08G009760;Vad02G009800;Vad02G005270;Vad10G001860;Vad13G004570;Vad06G004900
GO:0098869	cellular oxidant detoxification	11	0.409247049500501	0.909006385921572	0.568555758683729	0.915122029673113	5967	Vad19G003890;Vad16G009070;Vad04G002650;Vad13G005950;Vad14G013460;Vad18G001660;Vad08G010940
GO:0003333	amino acid transmembrane transport	24	-0.325196481770671	-0.923791828548909	0.571065989847716	0.915122029673113	1977	Vad01G009910;Vad18G001330;Vad13G001290;Vad08G012430;Vad02G001150;Vad08G009370;Vad14G010720;Vad03G002910;Vad07G018100;Vad03G001690;Vad05G009350
GO:0006268	DNA unwinding involved in DNA replication	16	0.371081338954903	0.902646159441252	0.571428571428571	0.915122029673113	1520	Vad01G015000;Vad11G001150
GO:0006355	regulation of transcription, DNA-templated	446	-0.212368622238282	-0.973782993904708	0.575	0.91772475108986	3116	Vad16G001800;Vad10G004530;Vad04G001460;Vad06G003910;Vad11G003230;Vad18G014510;Vad10G005880;Vad12G007060;Vad18G021550;Vad07G002850;Vad09G003440;Vad01G004640;Vad12G012940;Vad16G006130;Vad07G010380;Vad09G006180;Vad10G009650;Vad13G008210;Vad16G009390;Vad10G005960;Vitis_adenoclada_newGene_954;Vad10G006320;Vad18G009300;Vad14G002210;Vad01G011140;Vad18G020460;Vad11G003350;Vad10G009640;Vad14G000080;Vad13G…
GO:0051260	protein homooligomerization	10	0.421003478617208	0.917475606281033	0.576208178438662	0.91772475108986	3792	Vad18G012290;Vad11G007040;Vad06G010780;Vad06G010770;Vad13G007180
GO:0006334	nucleosome assembly	26	0.333533270069562	0.909885288944968	0.579298831385643	0.91772475108986	6771	Vad05G003890;Vad13G002950;Vad06G003220;Vad01G005110;Vad13G002180;Vad06G002820;Vad11G001630;Vad06G003210;Vad08G007600;Vad04G011690;Vad07G000130;Vad06G003340;Vad14G004640;Vad04G010370;Vad04G014310
GO:0010604	positive regulation of macromolecule metabolic process	36	-0.288355395226379	-0.915075740798075	0.580097087378641	0.91772475108986	4527	Vad07G013510;Vad08G009760;Vad02G009800;Vad05G002790;Vad19G005720;Vad18G001050;Vad03G007050;Vad05G009880;Vad18G020460;Vad11G010990;Vitis_adenoclada_newGene_2544;Vad10G004720;Vad07G000930
GO:0032879	regulation of localization	17	-0.343752473398105	-0.909879498235609	0.584295612009238	0.91772475108986	3237	Vad02G009800;Vitis_adenoclada_newGene_2386;Vad05G011300;Vad18G020460;Vad07G000930
GO:0046854	phosphatidylinositol phosphorylation	15	-0.349372409615799	-0.894544182140621	0.584295612009238	0.91772475108986	2118	Vad01G001640;Vad01G007520;Vad01G004560;Vad04G014690;Vad18G006760;Vad18G013310;Vad05G005390
GO:0032482	Rab protein signal transduction	26	0.3323243256775	0.906587264980943	0.584307178631052	0.91772475108986	6597	Vad12G005350;Vad11G003710;Vad09G003560;Vad13G005990;Vad06G004450;Vad13G011510;Vad18G012100;Vad12G007970;Vad03G004390;Vad02G006520;Vad12G002340;Vad13G002790;Vad16G002400;Vad06G003170;Vad09G003930;Vad08G012020
GO:0048585	negative regulation of response to stimulus	30	-0.305653215381667	-0.9107375590223	0.590673575129534	0.91772475108986	3366	Vad17G000430;Vad09G008430;Vad10G005880;Vad15G005770;Vad01G006650;Vitis_adenoclada_newGene_2108;Vad03G001840;Vad07G000930
GO:0009893	positive regulation of metabolic process	37	-0.287483694825048	-0.910763423353304	0.591133004926108	0.91772475108986	4527	Vad07G013510;Vad08G009760;Vad02G009800;Vad05G002790;Vad19G005720;Vad18G001050;Vad03G007050;Vad05G009880;Vad18G020460;Vad11G010990;Vitis_adenoclada_newGene_2544;Vad10G004720;Vad07G000930
GO:0016573	histone acetylation	11	-0.384976098588086	-0.906153611027851	0.591208791208791	0.91772475108986	6856	Vad07G015760;Vad14G013630;Vad06G001880;Vad03G003230;Vad18G007330;Vad07G019250;Vad18G000920;Vad01G003910
GO:0048519	negative regulation of biological process	87	-0.252020704296365	-0.933757495154837	0.59228650137741	0.91772475108986	1783	Vad01G006650;Vad17G001900;Vad07G002520;Vitis_adenoclada_newGene_2108;Vad03G007310;Vad03G001840;Vad10G009300;Vad10G009310;Vad10G009330;Vad07G000930
GO:0048468	cell development	24	-0.318927478028425	-0.905983350429169	0.593908629441624	0.91772475108986	1683	Vad01G007640;Vad18G011040;Vad03G005310;Vad08G003120;Vad07G000930
GO:0009653	anatomical structure morphogenesis	48	0.292589886388342	0.899251689328078	0.594202898550725	0.91772475108986	3628	Vad10G000310;Vad01G013890;Vad08G013890;Vad01G009950;Vad18G006810;Vad15G006990;Vad17G006390;Vad05G003950;Vitis_adenoclada_newGene_3234;Vad16G006140;Vad06G010780;Vad05G009370;Vad06G010770;Vad07G013150;Vad18G010160;Vad14G004620
GO:0006913	nucleocytoplasmic transport	11	-0.383264838608701	-0.9021256612008	0.597802197802198	0.91772475108986	4775	Vad09G005100;Vad11G004460;Vad11G003900;Vad08G004760;Vad10G000290
GO:0033554	cellular response to stress	48	0.291377590452884	0.895525794419738	0.599033816425121	0.91772475108986	1767	Vad03G002270;Vad19G003890;Vad19G011160;Vad19G004590;Vad04G012390;Vad01G013890;Vad01G009950
GO:0006002	fructose 6-phosphate metabolic process	10	0.412035402962775	0.897931846986573	0.600371747211896	0.91772475108986	3677	Vad07G013180;Vad14G013990;Vad10G001500;Vad10G001490
GO:0019953	sexual reproduction	10	0.412037336609713	0.897936060904002	0.600371747211896	0.91772475108986	3450	Vad15G004170;Vad06G010780;Vad06G010770;Vad07G015390;Vad18G010160
GO:0009755	hormone-mediated signaling pathway	56	0.286310318283455	0.902718472491895	0.600633914421553	0.91772475108986	1635	Vad0G016960;Vad13G001110;Vad12G001890;Vad03G007670;Vad15G000670;Vitis_adenoclada_newGene_2465;Vad0G020810;Vad04G014800;Vad08G013890
GO:0015693	magnesium ion transport	12	-0.369821373974578	-0.895150211432916	0.602678571428571	0.918505710841991	3542	Vad01G000350;Vad03G007700;Vad12G010820;Vad07G018430;Vad18G013180;Vad06G010980;Vad18G020880;Vad03G001390;Vad07G000220
GO:0048580	regulation of post-embryonic development	20	-0.321639418472488	-0.87582997924383	0.608272506082725	0.924678215231287	3777	Vad01G009120;Vad19G005720;Vad11G004230;Vad15G005770;Vad07G012140;Vad07G014010
GO:2000026	regulation of multicellular organismal development	28	-0.306378634477035	-0.90772010093681	0.61439588688946	0.92573009029529	5064	Vad07G006140;Vad04G010200;Vad01G009120;Vad19G005720;Vad11G004230;Vad15G005770;Vad02G004970;Vad07G012140;Vitis_adenoclada_newGene_2108;Vad07G014010
GO:0010305	leaf vascular tissue pattern formation	12	-0.36765182785781	-0.889898839279202	0.616071428571429	0.92573009029529	3794	Vad05G008180;Vad05G008200;Vad07G012480;Vad19G005900;Vad07G000970;Vad02G008160
GO:0048285	organelle fission	15	-0.341796011802011	-0.875145333235065	0.61662817551963	0.92573009029529	7411	Vad15G002530;Vad02G008890;Vad15G007300;Vad06G012610;Vad18G015890;Vad08G010740;Vad10G005320;Vad03G009410;Vad12G012890;Vad02G007590
GO:0030150	protein import into mitochondrial matrix	15	0.361977378102703	0.865579746043675	0.616871704745167	0.92573009029529	6465	Vad12G007380;Vad13G005880;Vad01G002350;Vad06G009770;Vad04G006150;Vad13G005180;Vad02G009660
GO:0007346	regulation of mitotic cell cycle	27	-0.307813502421931	-0.903550793753138	0.619897959183674	0.92573009029529	2685	Vad14G011680;Vad16G006990;Vad19G005170;Vad07G012020;Vad01G000250;Vad18G003410;Vad09G009660;Vad07G016350;Vad09G009370
GO:0051259	protein oligomerization	10	-0.378806262096684	-0.878704083675469	0.625	0.92573009029529	1101	Vad13G004350;Vad13G004320;Vitis_adenoclada_newGene_2108;Vad09G000420
GO:0030968	endoplasmic reticulum unfolded protein response	16	0.351898043781395	0.855983269405977	0.62962962962963	0.92573009029529	5091	Vad16G009920;Vad17G000030;Vad01G013730;Vad03G004510;Vad19G004820;Vad16G004080;Vad14G001190
GO:0065007	biological regulation	256	-0.218474078247972	-0.950673209468312	0.632034632034632	0.92573009029529	1859	Vad11G010990;Vad07G012140;Vad01G006650;Vad17G001900;Vad01G007640;Vad06G009850;Vad17G005790;Vad07G002520;Vitis_adenoclada_newGene_2544;Vitis_adenoclada_newGene_657;Vad19G001280;Vitis_adenoclada_newGene_2108;Vad10G004720;Vad03G007310;Vad01G009330;Vad18G015710;Vad03G001840;Vad07G014010;Vad10G009300;Vad10G009310;Vad09G005220;Vad11G008860;Vad10G009330;Vad03G007650;Vad07G000930;Vad14G014130;Vitis_adeno…
GO:0031347	regulation of defense response	24	-0.308227770663003	-0.875588488288527	0.634517766497462	0.92573009029529	661	Vad04G012260;Vad17G001900;Vad11G000510;Vad10G009300;Vad10G009310;Vad10G009330
GO:0051649	establishment of localization in cell	24	-0.308910557992688	-0.877528095237424	0.634517766497462	0.92573009029529	3374	Vad08G004760;Vitis_adenoclada_newGene_2386;Vad05G011300;Vad04G001560;Vad16G008040;Vad06G011200;Vad14G002180;Vad07G000930
GO:0009637	response to blue light	11	-0.373927480654458	-0.88014746396017	0.635164835164835	0.92573009029529	5820	Vad14G005210;Vad11G009510;Vad05G009410;Vitis_adenoclada_newGene_2386;Vad03G009540;Vad07G012140
GO:0031328	positive regulation of cellular biosynthetic process	24	-0.306607302961582	-0.870985194880034	0.637055837563452	0.92573009029529	4527	Vad07G013510;Vad08G009760;Vad05G002790;Vad18G001050;Vad03G007050;Vad05G009880;Vad18G020460;Vad11G010990;Vitis_adenoclada_newGene_2544;Vad10G004720
GO:0009611	response to wounding	31	-0.29575009492936	-0.889881187132128	0.638242894056848	0.92573009029529	1070	Vad17G001900;Vad18G000740;Vad11G000510;Vad10G009300;Vad10G009310;Vad10G009330
GO:0023052	signaling	51	0.282099823327352	0.87606169467787	0.638535031847134	0.92573009029529	2043	Vad13G001110;Vad14G008120;Vad12G001890;Vad03G007670;Vad04G014800;Vad07G018010;Vad04G012390;Vad08G013890;Vad01G014370;Vad17G006390
GO:0055114	oxidation-reduction process	91	-0.246263974811785	-0.921977036249929	0.639664804469274	0.92573009029529	2806	Vad04G001560;Vad06G010580;Vad08G007280;Vad16G007160;Vad04G008990;Vad19G001910;Vad08G011790;Vad16G007170;Vad04G005330;Vad03G004010;Vad15G007640;Vad03G004020;Vad01G007640;Vad06G010550;Vad0G020700;Vad04G011310;Vad19G004610;Vad06G008360;Vad08G003120;Vad05G012460;Vad12G006930;Vad07G009700;Vad01G015040;Vad02G010290;Vad13G011690;Vad14G002110
GO:0009826	unidimensional cell growth	24	0.319635934452334	0.864677382130812	0.639802631578947	0.92573009029529	2054	Vad02G007870;Vad10G000310;Vad18G011420;Vad01G009950;Vad05G003950
GO:0006906	vesicle fusion	14	-0.336749199675546	-0.855789287523816	0.641552511415525	0.92573009029529	3367	Vad05G012170;Vad13G000190;Vad16G000780;Vad08G002440
GO:0010015	root morphogenesis	13	-0.344309034730102	-0.853167759058197	0.643015521064302	0.92573009029529	1630	Vad08G009720;Vad02G008160
GO:0010051	xylem and phloem pattern formation	10	0.390224620298058	0.850400503268224	0.643122676579926	0.92573009029529	794	Vad18G009220;Vad12G001890
GO:0051336	regulation of hydrolase activity	11	0.383587334370734	0.852011851831822	0.643510054844607	0.92573009029529	1296	Vad13G001110;Vad17G001970
GO:0034622	cellular macromolecular complex assembly	18	-0.325527493230894	-0.870446412990478	0.643867924528302	0.92573009029529	5121	Vad11G006240;Vad14G005780;Vad09G005170;Vad10G005320;Vad13G000860;Vad14G004840;Vad12G001790;Vad15G007020;Vad02G005270;Vad06G004130;Vad06G007410;Vad18G011040
GO:0006260	DNA replication	25	-0.300948411785757	-0.869367463117121	0.646616541353383	0.92573009029529	4152	Vad10G007500;Vad04G010800;Vad11G008780;Vad04G014810;Vad19G009120;Vad16G000330;Vitis_adenoclada_newGene_2981;Vad06G009050;Vad07G017710;Vad18G001970;Vad14G013600;Vad12G003630;Vad10G010210;Vitis_adenoclada_newGene_2108;Vad16G008240
GO:0007131	reciprocal meiotic recombination	11	-0.367168934808464	-0.864239253694374	0.654945054945055	0.92573009029529	1314	Vad16G000520;Vad15G004440;Vad16G006560;Vad18G004210;Vad16G006680
GO:0009314	response to radiation	34	-0.283932519851534	-0.885558329137753	0.655086848635236	0.92573009029529	4513	Vad17G007650;Vad08G009760;Vad02G009800;Vad02G005270;Vad06G006030;Vad10G001860;Vad17G003490;Vitis_adenoclada_newGene_2386;Vad12G007060;Vad03G009540;Vad07G012140;Vad13G004570;Vitis_adenoclada_newGene_2108
GO:0006012	galactose metabolic process	13	-0.342716535432787	-0.849221684689696	0.656319290465632	0.92573009029529	663	Vad10G011040;Vad14G000710;Vad07G005090
GO:0048278	vesicle docking	12	-0.353292415584578	-0.855141976001418	0.658482142857143	0.92573009029529	3367	Vad05G012170;Vad13G000190;Vad16G000780;Vad08G002440
GO:0006644	phospholipid metabolic process	17	0.34054736823374	0.836724290527689	0.659050966608084	0.92573009029529	3740	Vad11G002310;Vad19G004590;Vad06G009510;Vad01G011030;Vad14G002000;Vitis_adenoclada_newGene_2752;Vad13G000010
GO:0019941	modification-dependent protein catabolic process	36	0.296497782262847	0.863881457331389	0.661016949152542	0.92573009029529	5673	Vad19G004590;Vad01G009950;Vad19G004220;Vad17G007630;Vad08G014140;Vad16G009610;Vad11G006380;Vad14G005450;Vad18G018720;Vad19G008770;Vad14G007710;Vad11G008430;Vad07G005310;Vad14G005440
GO:0006302	double-strand break repair	15	-0.325147041363906	-0.83251678205549	0.662817551963048	0.92573009029529	4465	Vad08G003140;Vad05G004350;Vad07G011200;Vad04G007200;Vad13G000950;Vad14G014990;Vad07G006070;Vitis_adenoclada_newGene_2108;Vad14G010560
GO:0019722	calcium-mediated signaling	12	-0.351854969562796	-0.851662647328517	0.662946428571429	0.92573009029529	1980	Vad14G008240;Vad08G004920;Vad07G000930
GO:1901566	organonitrogen compound biosynthetic process	16	-0.324325307693301	-0.846301027770937	0.664367816091954	0.92573009029529	4980	Vad18G021880;Vad13G000100;Vad12G003190;Vad11G008080;Vad06G009690;Vad14G003110;Vad09G010140;Vad01G001050
GO:0000904	cell morphogenesis involved in differentiation	16	-0.322929775106252	-0.842659496768908	0.666666666666667	0.92573009029529	1683	Vad01G007640;Vad18G011040;Vad03G005310;Vad08G003120
GO:0009888	tissue development	33	0.298447739327353	0.85633914064609	0.667768595041322	0.92573009029529	3628	Vad08G003230;Vad08G003180;Vad01G013890;Vad08G013890;Vad01G009950;Vad15G006990;Vad06G010780;Vad06G010770;Vad07G013150;Vad14G004620
GO:1903506	regulation of nucleic acid-templated transcription	86	0.259162154319437	0.880447672873862	0.669826224328594	0.92573009029529	2277	Vad15G004170;Vad04G005220;Vad08G008060;Vad03G006770;Vad11G009410;Vad02G001910;Vad01G013890;Vad08G013890;Vad04G013330;Vad02G005900;Vad07G015490;Vad04G010740;Vad08G012040;Vad15G007050
GO:2001141	regulation of RNA biosynthetic process	86	0.259162154319437	0.880447672873862	0.669826224328594	0.92573009029529	2277	Vad15G004170;Vad04G005220;Vad08G008060;Vad03G006770;Vad11G009410;Vad02G001910;Vad01G013890;Vad08G013890;Vad04G013330;Vad02G005900;Vad07G015490;Vad04G010740;Vad08G012040;Vad15G007050
GO:0007049	cell cycle	17	0.335866418043288	0.825223204063813	0.671353251318102	0.92573009029529	4235	Vad18G008990;Vad07G015390;Vad18G010160;Vad13G007180;Vad18G007280;Vad06G010720
GO:0009073	aromatic amino acid family biosynthetic process	12	0.367639952457653	0.838782216767081	0.671480144404332	0.92573009029529	2012	Vad07G012780;Vad18G004500;Vad14G014680
GO:0009640	photomorphogenesis	15	-0.321114830460667	-0.822192581559456	0.674364896073903	0.92573009029529	3583	Vad19G002630;Vad12G004620;Vad12G007060;Vad14G007850;Vitis_adenoclada_newGene_2108
GO:0032511	late endosome to vacuole transport via multivesicular body sorting pathway	10	0.379687096224142	0.827436509430997	0.674721189591078	0.92573009029529	4862	Vad04G000440;Vad02G007470;Vad08G010250;Vad12G012720
GO:0019252	starch biosynthetic process	11	-0.357010215918617	-0.840327743761128	0.679120879120879	0.92573009029529	2841	Vad12G007980;Vad03G003920;Vad01G009120;Vad16G010120;Vad02G002630;Vad07G005910
GO:0000028	ribosomal small subunit assembly	13	0.359581301744692	0.827858529906416	0.680580762250454	0.92573009029529	5753	Vad08G014230;Vad14G008960;Vad04G008250;Vad01G000570;Vad0G024130;Vad07G000150;Vad04G010900
GO:0000387	spliceosomal snRNP assembly	14	0.350893775714782	0.826056068636027	0.680851063829787	0.92573009029529	4197	Vad08G014520;Vad07G011240;Vad18G001030;Vad19G007330;Vad17G003080
GO:0006869	lipid transport	24	0.310578255443756	0.840174598403637	0.680921052631579	0.92573009029529	1013	Vad10G001940;Vad07G001200;Vad01G013660;Vad08G004300
GO:0009561	megagametogenesis	10	-0.361401110647521	-0.838329942100516	0.681034482758621	0.92573009029529	6353	Vad01G010120;Vad01G005460;Vad19G008420;Vad14G010820;Vad08G012520;Vad18G009870
GO:0006796	phosphate-containing compound metabolic process	27	-0.29216190290795	-0.857607340808119	0.681122448979592	0.92573009029529	2118	Vad18G006760;Vad11G004750;Vad08G005910;Vad05G005390;Vad19G001280;Vad03G004940;Vad07G000930
GO:0009739	response to gibberellin	10	-0.358137545127218	-0.830759559461751	0.6875	0.92573009029529	189	Vad06G008890;Vad14G014130
GO:0043067	regulation of programmed cell death	17	-0.314277032718882	-0.831860862004806	0.688221709006928	0.92573009029529	195	Vad03G003070;Vad16G003400;Vad04G011390;Vad06G005760;Vad10G006540;Vad10G012650;Vad13G013150;Vad19G000960;Vad07G000930
GO:0032989	cellular component morphogenesis	22	0.311255094035266	0.827202461595098	0.688333333333333	0.92573009029529	3628	Vad10G000310;Vad08G013890;Vad01G009950;Vad05G003950;Vitis_adenoclada_newGene_3234;Vad05G009370;Vad18G010160;Vad14G004620
GO:0015995	chlorophyll biosynthetic process	15	0.337535705674876	0.807133506326013	0.688927943760984	0.92573009029529	764	Vad19G002230;Vad19G002240
GO:0018230	peptidyl-L-cysteine S-palmitoylation	16	-0.309561902810419	-0.807777100006419	0.691954022988506	0.92573009029529	352	Vad06G003530;Vad01G011470;Vad18G000680;Vad08G004820
GO:0019637	organophosphate metabolic process	16	0.334249643633365	0.813053973476499	0.693121693121693	0.92573009029529	2068	Vad19G004590;Vad06G010220;Vad01G011030;Vitis_adenoclada_newGene_3234
GO:0048193	Golgi vesicle transport	12	0.356343969061997	0.813010072227746	0.693140794223827	0.92573009029529	92	Vad09G004060
GO:0006506	GPI anchor biosynthetic process	20	-0.301144995179126	-0.820023292324408	0.693430656934307	0.92573009029529	4859	Vad04G015190;Vitis_adenoclada_newGene_2570;Vad11G008190;Vad09G009610;Vad06G000870;Vad08G012980;Vad07G007890;Vad14G012710;Vad09G008180
GO:0006520	cellular amino acid metabolic process	19	-0.310433143535269	-0.833199825178721	0.694376528117359	0.92573009029529	2909	Vad16G001890;Vad04G005500;Vad12G002760;Vad11G003390
GO:0010817	regulation of hormone levels	17	-0.310911438457723	-0.822952460016202	0.702078521939954	0.92573009029529	3139	Vad19G005900;Vad14G003110;Vad01G006650;Vad06G009850;Vad18G015710
GO:0006559	L-phenylalanine catabolic process	18	0.320341455127834	0.802933206196921	0.70242214532872	0.92573009029529	974	Vad08G006000;Vad13G005770;Vad06G001610
GO:0032502	developmental process	148	0.243140186291654	0.886266654659379	0.702857142857143	0.92573009029529	3709	Vad15G004170;Vad16G009500;Vad12G001890;Vad10G000310;Vad08G003230;Vad01G013660;Vad08G013650;Vad02G002450;Vad07G001240;Vad08G009860;Vad08G003180;Vad04G012390;Vad01G013890;Vad08G013890;Vad01G009950;Vad18G006810;Vad15G006990;Vad17G006390;Vad05G003950;Vitis_adenoclada_newGene_3234;Vad16G006140;Vad15G007050;Vad06G010780;Vad14G009360;Vad17G004730;Vad05G009370;Vad06G010770;Vad19G008630;Vad07G013150;Vad07…
GO:0010020	chloroplast fission	13	-0.325596831557459	-0.806800551586109	0.709534368070953	0.92573009029529	6390	Vad17G007920;Vad06G012610;Vad08G010740;Vad18G000620;Vad04G001760;Vad12G012890;Vad01G012270;Vad15G000740
GO:0022607	cellular component assembly	38	-0.2633678774341	-0.843400093208992	0.71358024691358	0.92573009029529	1135	Vad18G011040;Vitis_adenoclada_newGene_2108;Vad10G004720;Vad07G000930
GO:0009791	post-embryonic development	56	-0.247275995063973	-0.8549025119935	0.714285714285714	0.92573009029529	3777	Vad19G005720;Vad11G004230;Vad17G003490;Vad07G012480;Vitis_adenoclada_newGene_2386;Vad10G009600;Vad12G007060;Vad04G001560;Vad15G005770;Vad19G005270;Vad08G015620;Vad05G001210;Vad06G011200;Vad01G001050;Vad01G005250;Vitis_adenoclada_newGene_2108;Vad03G007310;Vad08G009190
GO:0009059	macromolecule biosynthetic process	24	0.299278197525876	0.809605743512212	0.715460526315789	0.92573009029529	1788	Vad03G002270;Vad02G002450;Vad01G007040
GO:0065009	regulation of molecular function	26	0.301910185244244	0.823616894587743	0.716193656093489	0.92573009029529	1296	Vad13G001110;Vad14G008120;Vad17G001970
GO:0006955	immune response	20	-0.298497079001019	-0.812812968470682	0.717761557177616	0.92573009029529	490	Vitis_adenoclada_newGene_2386;Vad01G005620;Vad18G002880;Vad07G000930
GO:2000028	regulation of photoperiodism, flowering	10	-0.349875345515023	-0.811594014258791	0.719827586206897	0.92573009029529	482	Vad07G003550;Vad11G009580;Vad04G000470;Vad03G000660;Vad04G011790;Vad15G007800;Vad07G016900;Vad02G006460;Vad07G014010
GO:0009231	riboflavin biosynthetic process	11	0.356726353166891	0.792349104168241	0.722120658135283	0.92573009029529	4253	Vad12G001840;Vad12G001850;Vad15G009420;Vad05G012680
GO:0009845	seed germination	16	-0.302646632466714	-0.789732253488535	0.726436781609195	0.92573009029529	363	Vad11G004230;Vad10G008880;Vad14G002110
GO:1905392	plant organ morphogenesis	16	-0.30271214342525	-0.789903199110798	0.726436781609195	0.92573009029529	184	Vad07G012480;Vad19G005900;Vad08G009190
GO:0034765	regulation of ion transmembrane transport	13	-0.320298573964671	-0.793671931360108	0.727272727272727	0.92573009029529	909	Vad11G005460;Vad07G000930
GO:0006400	tRNA modification	11	-0.341223108537068	-0.803168178754518	0.727472527472527	0.92573009029529	5443	Vad01G006320;Vad01G002120;Vad07G017520;Vad06G010020;Vad06G011370;Vad03G002760;Vad19G000790;Vad14G011370
GO:0048731	system development	74	-0.23680956425295	-0.869244669452809	0.73474801061008	0.92573009029529	3777	Vad19G005720;Vad11G004230;Vad17G003490;Vad07G012480;Vad17G000430;Vitis_adenoclada_newGene_2386;Vad10G009600;Vad19G005900;Vad04G001560;Vad15G005770;Vad02G004970;Vad08G015620;Vad05G001210;Vad06G011200;Vad01G001050;Vad01G005250;Vad10G005230;Vad19G001280;Vitis_adenoclada_newGene_2108;Vad03G007310;Vad07G000930;Vad08G009190
GO:0046907	intracellular transport	28	-0.282394249581284	-0.83666061496567	0.735218508997429	0.92573009029529	3374	Vad08G004760;Vitis_adenoclada_newGene_2386;Vad05G011300;Vad04G001560;Vad16G008040;Vad06G011200;Vad14G002180;Vad07G000930
GO:0007623	circadian rhythm	19	0.307453394514439	0.788842660679586	0.735244519392917	0.92573009029529	5096	Vad07G003550;Vad01G005490;Vad11G009580;Vad11G011090;Vad06G004210;Vad13G013630;Vad15G006210;Vad04G002230
GO:0006730	one-carbon metabolic process	17	0.318153201060044	0.781701860791839	0.738137082601054	0.92573009029529	1665	Vad07G005390;Vad05G007390;Vad18G005740
GO:0022402	cell cycle process	14	0.336543568349234	0.792273548965084	0.73936170212766	0.92573009029529	243	Vad18G008990
GO:0009306	protein secretion	10	0.352722722087304	0.768674155280288	0.739776951672863	0.92573009029529	6597	Vad14G000740;Vad01G013180;Vad07G005080;Vad13G002790;Vad06G003170;Vad08G012020
GO:0006357	regulation of transcription from RNA polymerase II promoter	73	-0.239169670367194	-0.874033341185761	0.740641711229946	0.92573009029529	4481	Vad09G002510;Vad07G009840;Vad02G000170;Vad04G002530;Vad14G002570;Vad09G000600;Vad13G006170;Vad02G004330;Vad01G000010;Vad11G004720;Vad14G010770;Vad05G000280;Vad08G014180;Vad05G003610;Vad18G010190;Vad01G005270;Vad01G012580;Vad06G001880;Vad07G004550;Vad15G009100;Vad16G001900;Vad13G006160;Vad06G007510;Vad11G001040;Vad06G000850;Vad10G002540;Vad18G012360;Vad02G009820;Vad11G007850;Vad19G008980;Vad06G000…
GO:0048507	meristem development	15	0.324648345535269	0.776316558661264	0.743409490333919	0.92573009029529	1503	Vad08G003230;Vad08G003180
GO:0043547	positive regulation of GTPase activity	10	0.351170311954243	0.765291051576004	0.743494423791822	0.92573009029529	4582	Vad17G001970;Vad06G005770;Vad04G001210
GO:0010629	negative regulation of gene expression	30	-0.277306376348406	-0.82627408967874	0.746113989637306	0.92573009029529	901	Vad02G010260;Vad11G004230;Vad07G000020;Vad03G007310;Vad07G000930
GO:0032268	regulation of cellular protein metabolic process	18	-0.298189319741362	-0.797345321541973	0.747641509433962	0.92573009029529	4274	Vad08G009760;Vad02G009800;Vad02G010260;Vad19G005720;Vad18G001050;Vad11G010990;Vad07G000930
GO:0016567	protein ubiquitination	120	0.245460979897727	0.871583341754027	0.748878923766816	0.92573009029529	5024	Vad03G002270;Vad08G011540;Vad01G012350;Vad15G002780;Vad19G004590;Vad11G001190;Vad08G008180;Vad04G014800;Vad04G003450;Vad01G009950;Vad03G004830;Vad02G007810;Vad15G008510;Vad01G012330;Vad01G002210;Vad06G010780;Vad05G011910;Vad09G007460;Vad17G006740;Vad0G019280;Vad06G010770;Vad19G004220;Vad07G004490;Vad17G007630;Vad02G000750;Vad12G003160;Vad17G000460;Vad08G007710;Vad16G009610;Vad11G006380;Vad14G0076…
GO:0006351	transcription, DNA-templated	69	-0.235934044830327	-0.852941074539068	0.752043596730245	0.92573009029529	2469	Vad04G005980;Vad07G014910;Vad07G017060;Vad0G018600;Vad15G005610;Vad18G011250;Vad10G007560;Vad13G001910;Vad14G008920;Vad06G011920
GO:0006367	transcription initiation from RNA polymerase II promoter	12	0.336095572032542	0.766812711922347	0.752707581227437	0.92573009029529	3838	Vad05G002310;Vad13G005280;Vad02G004880
GO:0070588	calcium ion transmembrane transport	12	0.335652776216491	0.765802459218093	0.752707581227437	0.92573009029529	4478	Vad04G012390;Vad19G007310;Vad01G002980;Vad04G009220;Vad19G000920;Vad08G007010
GO:0009651	response to salt stress	56	0.257422619714885	0.811637371112208	0.754358161648177	0.92573009029529	2017	Vad04G003550;Vad19G000660;Vad02G004040;Vad11G005780;Vad17G001970;Vad02G004050;Vad01G005950;Vad04G003540
GO:1901565	organonitrogen compound catabolic process	31	0.278947559376132	0.791451167720615	0.754471544715447	0.92573009029529	1767	Vad08G011020;Vad19G004590;Vad01G009950
GO:0071214	cellular response to abiotic stimulus	10	0.346965663314119	0.75612803332027	0.756505576208178	0.92573009029529	2686	Vad19G011160;Vad04G012390;Vad04G002140
GO:0045087	innate immune response	16	0.31418342325795	0.764243389771639	0.761904761904762	0.92573009029529	1695	Vad02G004040;Vad07G011770;Vad02G004050
GO:0051453	regulation of intracellular pH	11	-0.333642207250475	-0.785324314938334	0.767032967032967	0.92573009029529	831	Vad13G003400;Vad01G006170;Vad11G009400;Vad15G007020;Vad14G013450
GO:0032436	positive regulation of proteasomal ubiquitin-dependent protein catabolic process	11	0.337055096592844	0.748655941647619	0.76782449725777	0.92573009029529	5319	Vad02G000360;Vad06G002300;Vad10G012610;Vad17G001260
GO:0006515	misfolded or incompletely synthesized protein catabolic process	13	-0.309238639351346	-0.766266377983394	0.76940133037694	0.92573009029529	5707	Vad14G001930;Vad02G004870;Vad14G001130;Vad02G006730;Vad0G015390;Vad0G015380;Vad07G004670;Vad03G007320
GO:1901362	organic cyclic compound biosynthetic process	24	0.285604106685826	0.772614667740796	0.771381578947368	0.92573009029529	2068	Vad02G002450;Vad03G003980;Vad03G008620;Vad18G006810;Vitis_adenoclada_newGene_3234
GO:0018193	peptidyl-amino acid modification	14	0.326135127574408	0.7677705333457	0.773049645390071	0.92573009029529	243	Vad18G008990
GO:0009628	response to abiotic stimulus	96	0.241357017942353	0.833672065777552	0.774885145482389	0.92573009029529	1695	Vad02G009790;Vad04G003550;Vad19G000660;Vad12G001890;Vad02G004040;Vad19G011160;Vad02G002450;Vad07G010260;Vad19G004590;Vad17G001970;Vad02G001910;Vad07G018010;Vad04G012390;Vad02G004050
GO:0006468	protein phosphorylation	184	0.232182189386149	0.865640688762188	0.776536312849162	0.92573009029529	2593	Vad03G011140;Vad10G003470;Vad19G003330;Vad18G008990;Vad17G003930;Vad19G003490;Vad10G003550;Vad19G003030;Vad01G009030;Vad19G003250;Vad04G008050;Vad10G003430;Vad17G008660;Vad12G006190;Vad10G003440;Vad18G011720;Vad19G005930;Vad03G009200;Vad07G002230;Vitis_adenoclada_newGene_2055;Vad19G003410;Vad06G012730;Vad05G001180;Vad04G014770;Vad01G011030;Vad03G004240;Vad07G012860;Vad07G013570;Vad01G005810;Vad07…
GO:0097237	cellular response to toxic substance	10	0.339119005813065	0.739028134593294	0.778810408921933	0.92573009029529	5603	Vad19G003890;Vad04G002650;Vad13G005950;Vad14G013460;Vad18G001660
GO:1990748	cellular detoxification	10	0.339119005813065	0.739028134593294	0.778810408921933	0.92573009029529	5603	Vad19G003890;Vad04G002650;Vad13G005950;Vad14G013460;Vad18G001660
GO:0040029	regulation of gene expression, epigenetic	13	0.331017819389912	0.762097261463082	0.780399274047187	0.92573009029529	11088	Vad11G009580;Vad12G002840;Vad11G001440;Vad16G010170;Vad06G006530;Vad02G006460;Vad18G005440;Vad11G003940;Vad15G008930;Vad14G005780;Vad10G006010;Vad19G008020;Vad07G001010
GO:0048583	regulation of response to stimulus	67	0.24704748044341	0.80463818311699	0.781150159744409	0.92573009029529	1927	Vad14G008120;Vad04G005220;Vad19G000660;Vad19G011160;Vad02G002450;Vad17G001970;Vad01G013890;Vad08G013890;Vad02G007810;Vad01G014320;Vad07G015490;Vad15G006990
GO:0031667	response to nutrient levels	10	0.335578329544604	0.731312084082926	0.782527881040892	0.92573009029529	648	Vad03G006770
GO:0003002	regionalization	11	-0.324261178224739	-0.763243325084665	0.784615384615385	0.92573009029529	184	Vad11G004230;Vad07G012480;Vad19G005900;Vad08G009190
GO:0009909	regulation of flower development	18	-0.286390080347845	-0.765794666621353	0.785377358490566	0.92573009029529	3777	Vad19G005720;Vad11G004230;Vad09G009570;Vad15G005770;Vad01G014590;Vad07G012140
GO:0050789	regulation of biological process	236	0.225472351347255	0.863301744028359	0.789893617021277	0.92573009029529	2301	Vad15G004170;Vad13G001110;Vad14G008120;Vad04G005220;Vad08G008060;Vad03G006770;Vad19G000660;Vad12G001890;Vad03G007670;Vad19G003890;Vad19G011160;Vad02G002450;Vad11G009410;Vad17G001970;Vad04G014800;Vad02G001910;Vad07G018010;Vad04G012390;Vad01G013890;Vad08G013890;Vad04G013330;Vad12G000640;Vad02G007810;Vad01G014320;Vad02G005900;Vad07G015490;Vad15G006990;Vad04G010740;Vad01G014370;Vad17G006390;Vad05G003…
GO:0006887	exocytosis	30	-0.269707748793737	-0.803632889904619	0.790155440414508	0.92573009029529	4426	Vad13G002370;Vad18G021060;Vitis_adenoclada_newGene_2400;Vad01G001600;Vitis_adenoclada_newGene_2386;Vad18G000920;Vad08G009720;Vad06G002960;Vad08G002440
GO:1902600	hydrogen ion transmembrane transport	11	-0.322349795783701	-0.758744328634357	0.793406593406593	0.92573009029529	1282	Vad18G001770;Vad14G013450
GO:0071712	ER-associated misfolded protein catabolic process	11	0.326030748219095	0.724169013557134	0.793418647166362	0.92573009029529	7306	Vad12G003240;Vad12G010000;Vad19G001980;Vad03G004680;Vad08G005800;Vad12G004310;Vad13G012300;Vad10G005660
GO:0050794	regulation of cellular process	217	0.226370276839697	0.860653119642571	0.794630872483222	0.92573009029529	2301	Vad15G004170;Vad13G001110;Vad14G008120;Vad04G005220;Vad08G008060;Vad03G006770;Vad19G000660;Vad12G001890;Vad03G007670;Vad19G003890;Vad02G002450;Vad11G009410;Vad17G001970;Vad04G014800;Vad02G001910;Vad07G018010;Vad04G012390;Vad01G013890;Vad08G013890;Vad04G013330;Vad02G007810;Vad01G014320;Vad02G005900;Vad07G015490;Vad15G006990;Vad04G010740;Vad01G014370;Vad17G006390;Vad05G003950;Vad08G012040;Vad16G006…
GO:0048364	root development	44	0.259949487972757	0.787079176485298	0.79672131147541	0.92573009029529	3996	Vad06G009580;Vad02G002450;Vad04G012390;Vad01G013890;Vad16G006140;Vad14G009360;Vad07G013150;Vad14G004620;Vad18G007280
GO:0032501	multicellular organismal process	115	0.237437764773696	0.835813202246359	0.800904977375566	0.92573009029529	2301	Vad15G004170;Vad18G008990;Vad12G001890;Vad10G000310;Vad08G003230;Vad01G013660;Vad02G002450;Vad07G001240;Vad08G003180;Vad04G012390;Vad01G013890;Vad01G009950;Vad18G006810;Vad15G006990;Vad17G006390;Vitis_adenoclada_newGene_3234;Vad16G006140;Vad15G007050;Vad06G010780
GO:0000381	regulation of alternative mRNA splicing, via spliceosome	25	-0.266134841497895	-0.768799445151456	0.802005012531328	0.92573009029529	6603	Vad16G009440;Vad13G003110;Vad04G007010;Vad01G014660;Vad16G005920;Vad10G010160;Vad06G000660;Vad08G000470;Vad08G007040;Vad01G000920;Vad12G008380;Vad14G002080
GO:0022622	root system development	24	0.275806976248614	0.746111524052157	0.802631578947368	0.92573009029529	3996	Vad02G002450;Vad04G012390;Vad01G013890;Vad16G006140;Vad14G009360;Vad07G013150;Vad14G004620;Vad18G007280
GO:0006950	response to stress	125	0.237907642698341	0.84644993128872	0.803303303303303	0.92573009029529	1767	Vad03G002270;Vad04G005220;Vad04G003550;Vad19G000660;Vad12G001890;Vad01G013660;Vad02G004040;Vad19G003890;Vad19G011160;Vad02G002450;Vad19G004590;Vad17G001970;Vad04G014800;Vad02G001910;Vad07G011770;Vad04G012390;Vad01G013890;Vad02G004050;Vad01G009950
GO:0072583	clathrin-dependent endocytosis	16	-0.27990121082185	-0.730379889493137	0.806896551724138	0.92573009029529	1121	Vad07G013080;Vad11G005130;Vad10G009590
GO:0010029	regulation of seed germination	11	-0.309810731669593	-0.729229981464285	0.808791208791209	0.92573009029529	2375	Vitis_adenoclada_newGene_2514;Vad13G005250;Vad10G013810;Vad04G004430;Vad03G006750;Vad10G011930;Vad01G005840
GO:0044267	cellular protein metabolic process	93	0.23552242774194	0.811434545694708	0.808936825885978	0.92573009029529	4215	Vad18G008990;Vad03G002270;Vad03G006770;Vad19G004590;Vad04G014800;Vad01G009950;Vad01G007040;Vad02G007810;Vad01G011030;Vad19G004210;Vad06G010780;Vad09G007460;Vad17G006740;Vad06G010770;Vad07G013150;Vad14G009710;Vad02G000750;Vad12G003160;Vad17G000460;Vitis_adenoclada_newGene_2752;Vad08G014140;Vad11G006380;Vad18G002690;Vad14G007610;Vad14G005450
GO:0000027	ribosomal large subunit assembly	25	0.274294161055596	0.747346597371582	0.809286898839138	0.92573009029529	5981	Vad13G005600;Vad0G020050;Vad05G012180;Vad03G011410;Vad08G011190;Vad06G003050;Vad08G006170;Vad12G009500;Vad13G011620;Vad13G000180;Vad08G013240
GO:0009553	embryo sac development	17	0.299097530513681	0.734882111453792	0.810193321616872	0.92573009029529	219	Vad09G001770
GO:0031326	regulation of cellular biosynthetic process	97	-0.22318916272291	-0.844120172894715	0.810198300283286	0.92573009029529	2053	Vad15G001350;Vad11G010990;Vad07G012140;Vad17G001900;Vad17G005790;Vitis_adenoclada_newGene_2544;Vad19G001280;Vad10G004720;Vad03G007310;Vad01G009330;Vad18G015710;Vad10G009300;Vad10G009310;Vad10G009330;Vad07G000930
GO:0044085	cellular component biogenesis	46	-0.241898413553284	-0.809289843050528	0.81025641025641	0.92573009029529	1261	Vad10G005320;Vad07G006140;Vad16G004920;Vad13G000100;Vad14G004840;Vad12G001790;Vad15G007020;Vad02G009800;Vad05G002790;Vad11G008080;Vad02G005270;Vad09G010140;Vitis_adenoclada_newGene_2544;Vad18G011040;Vitis_adenoclada_newGene_2108;Vad10G004720;Vad07G000930
GO:0006974	cellular response to DNA damage stimulus	21	-0.26961052466647	-0.743906640052446	0.811274509803922	0.92573009029529	4545	Vad18G010740;Vad10G006500;Vad03G004990;Vad06G012010;Vad11G004230;Vad05G000970;Vad15G005770;Vad07G010200;Vad08G003500;Vitis_adenoclada_newGene_2108
GO:0006813	potassium ion transport	14	-0.292691445986028	-0.743824199926933	0.812785388127854	0.92573009029529	3509	Vad07G003050;Vad17G001630;Vad15G009780;Vad05G003720
GO:0009891	positive regulation of biosynthetic process	26	-0.254523699973997	-0.748076353947292	0.813895781637717	0.92573009029529	4527	Vad07G013510;Vad08G009760;Vad02G009800;Vad05G002790;Vad18G001050;Vad03G007050;Vad05G009880;Vad18G020460;Vad11G010990;Vitis_adenoclada_newGene_2544;Vad10G004720
GO:0007389	pattern specification process	16	-0.277892993847446	-0.725139607439564	0.820689655172414	0.92573009029529	3656	Vad11G004230;Vad07G012480;Vad17G000430;Vitis_adenoclada_newGene_2386;Vad19G005900;Vad08G009190
GO:0033617	mitochondrial respiratory chain complex IV assembly	10	-0.304444981277932	-0.706210733747429	0.823275862068966	0.92573009029529	11528	Vad01G007940;Vad07G012340;Vad09G008450;Vad14G010550;Vad08G003030;Vad05G003340;Vad02G001360;Vad13G009350;Vad04G009090
GO:0060560	developmental growth involved in morphogenesis	12	0.304278466082182	0.694220975138163	0.826714801444043	0.92573009029529	2891	Vad10G000310;Vad01G009950;Vad05G003950;Vad05G009370
GO:0019219	regulation of nucleobase-containing compound metabolic process	92	0.23343153731248	0.803244787610632	0.828703703703704	0.92573009029529	2277	Vad15G004170;Vad04G005220;Vad08G008060;Vad03G006770;Vad11G009410;Vad02G001910;Vad01G013890;Vad08G013890;Vad04G013330;Vad02G005900;Vad07G015490;Vad04G010740;Vad08G012040;Vad15G007050
GO:0051246	regulation of protein metabolic process	25	-0.258116423615029	-0.74563616752631	0.829573934837093	0.92573009029529	4274	Vad08G009760;Vad02G009800;Vad02G010260;Vad19G005720;Vad18G001050;Vad14G010120;Vad11G010990;Vad07G000930
GO:0048589	developmental growth	18	-0.269589465895572	-0.720870551484804	0.832547169811321	0.92573009029529	2043	Vad07G003340;Vad01G007640;Vad03G005310;Vad08G003120
GO:0009889	regulation of biosynthetic process	99	-0.219033426775005	-0.83369682113899	0.835227272727273	0.92573009029529	2053	Vad15G001350;Vad11G010990;Vad07G012140;Vad17G001900;Vad17G005790;Vitis_adenoclada_newGene_2544;Vad19G001280;Vad10G004720;Vad03G007310;Vad01G009330;Vad18G015710;Vad10G009300;Vad10G009310;Vad10G009330;Vad07G000930
GO:0010556	regulation of macromolecule biosynthetic process	94	0.231490759122296	0.799522252089791	0.835637480798771	0.92573009029529	2277	Vad15G004170;Vad04G005220;Vad08G008060;Vad03G006770;Vad02G002450;Vad11G009410;Vad02G001910;Vad01G013890;Vad08G013890;Vad04G013330;Vad02G005900;Vad07G015490;Vad04G010740;Vad08G012040;Vad15G007050
GO:0009735	response to cytokinin	14	0.305986338784237	0.720337291699044	0.840425531914894	0.92573009029529	1635	Vad19G011160;Vad08G013890
GO:0010498	proteasomal protein catabolic process	37	0.251782634463587	0.740457601245419	0.847315436241611	0.92573009029529	4875	Vad19G004590;Vad01G009950;Vad15G004910;Vad08G014140;Vad11G011050;Vad08G004850;Vad18G018720;Vad18G002520;Vad04G012170;Vad09G000740
GO:0034645	cellular macromolecule biosynthetic process	23	-0.254013823124959	-0.716084683403391	0.85	0.92573009029529	6274	Vad10G003140;Vad09G010190;Vad14G005210;Vad03G002450;Vad05G006860;Vad01G009120;Vad13G000100;Vad07G013510;Vad11G008080;Vad06G006030;Vad06G009690;Vad07G014910;Vad09G010140;Vad01G001050;Vitis_adenoclada_newGene_2108
GO:0050790	regulation of catalytic activity	19	-0.266713769322639	-0.715857409558888	0.850855745721271	0.92573009029529	1025	Vad05G000300;Vad19G007660;Vad18G005270;Vad08G008200;Vad05G009410;Vad08G014720;Vad05G011300;Vad16G008040;Vad10G004720;Vad07G000930
GO:0022414	reproductive process	55	-0.225482073246283	-0.777944046007952	0.853658536585366	0.92573009029529	3777	Vad19G005720;Vad11G004230;Vad17G003490;Vad07G012480;Vad08G004760;Vitis_adenoclada_newGene_2386;Vad10G009600;Vad04G001560;Vad15G005770;Vad08G015620;Vad05G001210;Vad06G011200;Vad01G001050;Vad01G007640;Vad01G005250;Vad03G005310;Vad08G003120;Vad03G007310;Vad08G009190
GO:0019438	aromatic compound biosynthetic process	27	0.261032617657304	0.7215828467396	0.857377049180328	0.92573009029529	2068	Vad02G002450;Vad12G002450;Vad16G009300;Vad03G003980;Vitis_adenoclada_newGene_3234
GO:0046677	response to antibiotic	15	0.28661573955666	0.685370948753554	0.857644991212654	0.92573009029529	2906	Vad04G005220;Vad19G004210;Vad13G004460
GO:0019538	protein metabolic process	99	0.22806504366649	0.788891437237012	0.858461538461538	0.92573009029529	4230	Vad18G008990;Vad03G002270;Vad03G006770;Vad03G007670;Vad19G004590;Vad04G014800;Vad01G009950;Vad01G007040;Vad02G007810;Vad01G011030;Vad19G004210;Vad06G010780;Vad09G007460;Vad17G006740;Vad06G010770;Vad07G013150;Vad14G009710;Vad02G000750;Vad12G003160;Vad17G000460;Vitis_adenoclada_newGene_2752;Vad08G014140;Vad11G006380;Vad18G002690;Vad14G007610;Vad14G005450;Vad17G006950
GO:0042147	retrograde transport, endosome to Golgi	21	0.261587782447819	0.688898728366267	0.863636363636364	0.92573009029529	3458	Vad17G005470;Vad02G007150;Vad01G010370
GO:0006108	malate metabolic process	11	-0.277579951805323	-0.653365433853755	0.865934065934066	0.92573009029529	3070	Vad19G000800;Vad07G004010;Vad15G003960;Vad14G014210
GO:0072657	protein localization to membrane	13	0.29069863636673	0.669271023216971	0.867513611615245	0.92573009029529	2176	Vad04G006050;Vad18G019440;Vad11G006470;Vad06G011950
GO:0006612	protein targeting to membrane	21	-0.254432065791855	-0.702026389433308	0.867647058823529	0.92573009029529	352	Vad17G000630;Vad13G005970;Vad01G010430;Vad08G003290;Vad08G005050;Vad03G011390;Vad08G011740;Vad18G021530;Vad15G004750;Vad04G012830;Vad14G003810;Vad13G008580;Vad08G008110;Vad14G009560;Vad03G008630;Vad13G006060;Vad06G003530;Vad01G011470;Vad18G000680;Vad08G004820
GO:0045893	positive regulation of transcription, DNA-templated	66	-0.210967656974755	-0.759689160696243	0.875331564986737	0.92573009029529	4038	Vad05G002790;Vad18G021240;Vad12G007050;Vad15G006560;Vad03G006180;Vad03G007050;Vad05G009880;Vad16G000140;Vad07G001520;Vad11G001730;Vad18G020460;Vad14G004440;Vad03G000310;Vad19G008140;Vitis_adenoclada_newGene_2544;Vad18G020680;Vad13G005690;Vad01G009160;Vad02G002420
GO:0006896	Golgi to vacuole transport	11	0.290251863746581	0.644698105932116	0.875685557586837	0.92573009029529	5027	Vad02G007150;Vad01G010370;Vad10G011630
GO:0009414	response to water deprivation	45	0.239234221767799	0.725120763691557	0.878688524590164	0.92573009029529	3907	Vad17G003480;Vad19G011160;Vad12G001760;Vad15G009010;Vad02G001910;Vad02G003150;Vad01G005950;Vad03G004510;Vad13G009770;Vad10G013400;Vad09G000690;Vad11G006610;Vad07G001750
GO:0006414	translational elongation	12	0.28026854342513	0.639441574759996	0.879061371841155	0.92573009029529	3789	Vad08G010950;Vad16G009430;Vad15G006390;Vad02G002620
GO:0048437	floral organ development	11	0.287681150090411	0.638988119427176	0.879341864716636	0.92573009029529	2729	Vad01G000270;Vad14G009360
GO:0010557	positive regulation of macromolecule biosynthetic process	25	-0.23954056690136	-0.691974992408076	0.879699248120301	0.92573009029529	4527	Vad07G013510;Vad08G009760;Vad05G002790;Vad18G001050;Vad03G007050;Vad05G009880;Vad18G020460;Vad11G010990;Vitis_adenoclada_newGene_2544;Vad10G004720
GO:0006261	DNA-dependent DNA replication	24	0.258417093107196	0.699068507264806	0.879934210526316	0.92573009029529	1881	Vad13G001500;Vad11G001150;Vad12G011900
GO:0007004	telomere maintenance via telomerase	15	0.273568321057468	0.654171260943639	0.885764499121265	0.92573009029529	7348	Vad11G001150;Vitis_adenoclada_newGene_3285;Vad10G005900;Vad05G008490;Vad09G008290;Vad08G012470;Vad02G009510;Vad07G005280;Vad06G009570
GO:0016049	cell growth	15	0.274062425315991	0.655352789581847	0.885764499121265	0.92573009029529	4186	Vad10G000310;Vad01G009950;Vad05G003950;Vad05G009370;Vad14G004620;Vad14G007610
GO:0048522	positive regulation of cellular process	60	-0.214309225387839	-0.754271720013316	0.888888888888889	0.92573009029529	4274	Vad07G013510;Vad08G009760;Vad02G009800;Vad05G002790;Vad02G010260;Vad19G005720;Vad18G001050;Vad11G004230;Vad03G007050;Vad05G009880;Vad18G020460;Vad01G006950;Vad11G010990;Vad01G006650;Vitis_adenoclada_newGene_2544;Vad10G004720;Vad07G000930
GO:0030163	protein catabolic process	51	-0.223230254673823	-0.761552844339082	0.890374331550802	0.92573009029529	3504	Vad12G011990;Vad05G009880;Vad14G010120;Vad18G003760;Vad01G006950;Vad16G010190;Vad07G018250;Vad08G009800;Vad13G003620;Vad15G007130
GO:0033036	macromolecule localization	35	0.239285420166792	0.69684876217797	0.89351081530782	0.92573009029529	3792	Vad09G004060;Vad01G013660;Vad17G006390;Vad06G010780;Vad06G010770;Vad18G010160;Vad06G008140;Vitis_adenoclada_newGene_2752;Vad13G007180
GO:0000045	autophagosome assembly	18	-0.252025749019258	-0.673905933528788	0.89622641509434	0.92573009029529	6967	Vad03G003070;Vad17G006870;Vad15G007500;Vad10G001450;Vad07G003120;Vad08G002430;Vad03G005970;Vad01G007520;Vad10G006960;Vad13G000100;Vad11G008080;Vad07G003110
GO:0008360	regulation of cell shape	10	-0.260862303628329	-0.605113469366823	0.896551724137931	0.92573009029529	2600	Vad08G014860;Vad02G003180
GO:0006904	vesicle docking involved in exocytosis	16	0.2645601739971	0.643536065899053	0.897707231040564	0.92573009029529	12189	Vad15G004970;Vad13G006210;Vad13G002790;Vad03G002460;Vad06G003170;Vad08G005320;Vad08G012020;Vad08G006720;Vad03G000020;Vad07G003780;Vad12G001640;Vad18G012490;Vad13G006060;Vad13G006010;Vad12G006780;Vad12G007080
GO:0048518	positive regulation of biological process	66	-0.206772632996292	-0.744582986171679	0.89920424403183	0.92573009029529	4274	Vad08G009760;Vad02G009800;Vad05G002790;Vad02G010260;Vad19G005720;Vad18G001050;Vad11G004230;Vad03G007050;Vad05G009880;Vad18G020460;Vad01G006950;Vad07G003340;Vad11G010990;Vad07G012140;Vad01G006650;Vitis_adenoclada_newGene_2544;Vad10G004720;Vad07G000930
GO:0006470	protein dephosphorylation	10	0.280529049402102	0.611345446657587	0.903345724907063	0.92573009029529	11923	Vad12G004380;Vad01G012510;Vad15G009030;Vad08G005600;Vad07G006660;Vad01G003060;Vad17G003400;Vad14G005360;Vad18G013020;Vad13G006140
GO:0009741	response to brassinosteroid	10	0.281505897896395	0.613474252499026	0.903345724907063	0.92573009029529	5066	Vad12G001890;Vad05G009370;Vad13G001210;Vad05G000400;Vad17G005730
GO:0051276	chromosome organization	22	0.246721750177478	0.65569638212166	0.908333333333333	0.92573009029529	301	Vad03G002270
GO:0010090	trichome morphogenesis	15	0.267444168412048	0.639526858248254	0.908611599297012	0.92573009029529	3628	Vad08G013890;Vad17G004040;Vad12G005380;Vad14G004620
GO:0006635	fatty acid beta-oxidation	14	0.260878723157358	0.614147264377009	0.911347517730496	0.92573009029529	4635	Vad08G002960;Vad14G003040;Vad13G002900;Vad02G006180;Vad18G008030;Vad11G003360;Vad09G003460
GO:0060255	regulation of macromolecule metabolic process	122	0.215515989899013	0.76447263523967	0.912254160363086	0.92573009029529	2277	Vad15G004170;Vad13G001110;Vad04G005220;Vad08G008060;Vad03G006770;Vad02G002450;Vad11G009410;Vad02G001910;Vad01G013890;Vad08G013890;Vad04G013330;Vad02G005900;Vad07G015490;Vad04G010740;Vad08G012040;Vad15G007050
GO:0006099	tricarboxylic acid cycle	32	0.23816874124793	0.680767526599927	0.913539967373573	0.92573009029529	5355	Vad12G005260;Vad19G000580;Vad07G006370;Vad10G012790;Vad03G002470;Vad04G007730;Vad04G013180;Vad14G010960;Vad10G006810;Vad08G005990
GO:0001558	regulation of cell growth	10	-0.255075863326188	-0.591690859362192	0.913793103448276	0.92573009029529	3656	Vad04G002530;Vad06G005760;Vad11G004230;Vad01G007640
GO:0000724	double-strand break repair via homologous recombination	38	0.234976041409784	0.693927283364884	0.914572864321608	0.92573009029529	5001	Vad03G002270;Vad11G001150;Vad18G015440;Vad10G009840;Vad14G003280;Vad01G015180;Vad08G003650;Vad19G001240;Vitis_adenoclada_newGene_3285;Vad14G012440;Vad06G008250;Vad05G008490
GO:0000956	nuclear-transcribed mRNA catabolic process	14	-0.249577603543456	-0.634257897937524	0.915525114155251	0.92573009029529	4890	Vad07G003390;Vad16G001790;Vad02G010260;Vad07G003400;Vad02G007090
GO:0006914	autophagy	17	0.254859526949498	0.626189413757782	0.915641476274165	0.92573009029529	5064	Vad15G004700;Vad19G004990;Vad10G001080;Vad02G005670;Vad07G005360
GO:0006383	transcription from RNA polymerase III promoter	11	0.271427650788303	0.602886369451898	0.915904936014625	0.92573009029529	3289	Vad19G002150;Vad05G011550;Vad05G011540
GO:0051171	regulation of nitrogen compound metabolic process	118	-0.204895477969796	-0.798976534799996	0.916167664670659	0.92573009029529	1859	Vad15G001350;Vad11G010990;Vad07G012140;Vad17G001900;Vad17G005790;Vitis_adenoclada_newGene_2544;Vad19G001280;Vitis_adenoclada_newGene_2108;Vad10G004720;Vad03G007310;Vad01G009330;Vad18G015710;Vad10G009300;Vad10G009310;Vad10G009330;Vad07G000930
GO:0009834	plant-type secondary cell wall biogenesis	15	-0.248988061025416	-0.63751691685584	0.916859122401848	0.92573009029529	3301	Vad10G008510;Vad01G014750;Vad18G018080;Vad08G011460
GO:0009411	response to UV	12	-0.245047112829186	-0.593134930257302	0.917410714285714	0.92573009029529	12512	Vad07G017630;Vad15G007140;Vad01G001980;Vad02G000080;Vad06G005400;Vad17G007650;Vad07G001520
GO:0009733	response to auxin	47	0.226526442112397	0.692577621079084	0.9185667752443	0.92573009029529	5814	Vad16G009560;Vad12G001890;Vad09G010520;Vad07G018370;Vad01G014370;Vad15G006630;Vad14G009360;Vad01G004410;Vad18G011060;Vad04G009480;Vad07G003260;Vad09G003040;Vad17G005730;Vad15G006210;Vad14G014170;Vad11G008430;Vad01G014130;Vad18G004950;Vad03G006970;Vad07G002640
GO:0048856	anatomical structure development	124	0.215846980948508	0.765746501374325	0.9209726443769	0.92573009029529	2301	Vad15G004170;Vad12G001890;Vad10G000310;Vad08G003230;Vad01G013660;Vad02G002450;Vad07G001240;Vad08G003180;Vad04G012390;Vad01G013890;Vad08G013890;Vad01G009950;Vad18G006810;Vad15G006990;Vad17G006390;Vad05G003950;Vitis_adenoclada_newGene_3234;Vad16G006140;Vad15G007050;Vad06G010780
GO:0048366	leaf development	28	0.237256218956079	0.660111624621656	0.921696574225122	0.92573009029529	2041	Vad18G009220;Vad19G000580;Vad03G011290;Vad07G003510
GO:0016192	vesicle-mediated transport	85	0.213949760166314	0.726672720023709	0.926332288401254	0.92573009029529	5442	Vad09G004060;Vad01G007820;Vad09G001970;Vad15G004970;Vad15G006350;Vad14G000740;Vad14G000640;Vad18G010160;Vad05G007070;Vad19G007080;Vad02G004890;Vad04G011880;Vad12G007870;Vad14G001220;Vad05G012740;Vad08G003930;Vad07G007810;Vad11G006920;Vad13G006210;Vad14G003050;Vad07G005080;Vad04G005140;Vad02G007720;Vad08G008550;Vad07G007780;Vad07G002320;Vad16G006890;Vad08G014870;Vad09G000550
GO:0000003	reproduction	60	-0.207688394676775	-0.730969384991042	0.928571428571429	0.92573009029529	3777	Vad19G005720;Vad11G004230;Vad17G003490;Vad07G012480;Vad08G004760;Vitis_adenoclada_newGene_2386;Vad10G009600;Vad04G001560;Vad15G005770;Vad08G015620;Vad05G001210;Vad06G011200;Vad01G001050;Vad01G007640;Vad01G005250;Vad03G005310;Vad08G003120;Vad03G007310;Vad08G009190
GO:0006886	intracellular protein transport	171	0.206379499708314	0.764384239551409	0.928671328671329	0.92573009029529	5400	Vad09G004060;Vad09G001410;Vad17G005470;Vad01G007820;Vad12G007690;Vad12G005350;Vad01G010340;Vad19G005590;Vad15G004970;Vad18G014210;Vad11G003710;Vad09G005750;Vad18G002980;Vad16G009640;Vad01G005310;Vad01G005790;Vad14G000640;Vad09G003560;Vad02G008460;Vad07G009290;Vad13G005990;Vad11G002550;Vad10G004840;Vad02G002360;Vad07G004460;Vitis_adenoclada_newGene_2752;Vad06G004450;Vad05G002370;Vad13G011510;Vad04…
GO:0040007	growth	21	-0.233137032097892	-0.643269347271556	0.928921568627451	0.92573009029529	2043	Vad07G002780;Vad04G011990;Vad19G005900;Vad07G003340;Vad01G007640;Vad03G005310;Vad08G003120
GO:0045935	positive regulation of nucleobase-containing compound metabolic process	21	-0.232167488691931	-0.640594192885778	0.928921568627451	0.92573009029529	4527	Vad07G013510;Vad05G002790;Vad03G007050;Vad05G009880;Vad18G020460;Vitis_adenoclada_newGene_2544;Vad10G004720
GO:0018130	heterocycle biosynthetic process	18	-0.234308861408302	-0.626531743664666	0.929245283018868	0.92573009029529	5820	Vad14G005210;Vad03G002450;Vad05G006860;Vad07G013510;Vad12G003190;Vad06G006030;Vad14G003110;Vad07G014910;Vitis_adenoclada_newGene_2108
GO:0031145	anaphase-promoting complex-dependent catabolic process	10	0.258931349998019	0.564278466545878	0.933085501858736	0.92573009029529	988	Vad16G002280
GO:0009850	auxin metabolic process	10	-0.242198727715637	-0.561820203094778	0.935344827586207	0.92573009029529	2777	Vad01G008520;Vad14G003110;Vad01G006650
GO:0000422	autophagy of mitochondrion	13	-0.240108728480822	-0.594968488029588	0.937915742793792	0.92573009029529	12594	Vad07G003120;Vad03G005970;Vad10G006960;Vad04G013830;Vad13G000100;Vad11G008080;Vad07G003110
GO:0009642	response to light intensity	13	-0.239776864367133	-0.594146157699483	0.937915742793792	0.92573009029529	4274	Vad08G009760;Vad02G009800;Vad02G005270;Vad10G001860;Vad13G004570
GO:0099402	plant organ development	47	-0.20126859403115	-0.678005769788032	0.938144329896907	0.92573009029529	3846	Vitis_adenoclada_newGene_712;Vad19G005720;Vad07G012480;Vad19G005900;Vad08G008800;Vad15G005770;Vad06G011090;Vitis_adenoclada_newGene_700;Vad02G004970;Vad19G001280;Vad08G009190
GO:0000902	cell morphogenesis	25	0.23684440436349	0.645310345019254	0.938640132669983	0.92573009029529	4186	Vad10G000310;Vad08G013890;Vad01G009950;Vad05G003950;Vad05G009370;Vad14G004620;Vad04G008450;Vad14G007610
GO:0009657	plastid organization	18	-0.22604511041626	-0.604434831549881	0.938679245283019	0.92573009029529	5569	Vad01G011950;Vad05G006860;Vad13G013150;Vad12G001790;Vad01G002000;Vad03G006040;Vad18G001050;Vitis_adenoclada_newGene_2386;Vad07G014910;Vad15G001350;Vad06G011200
GO:0045944	positive regulation of transcription from RNA polymerase II promoter	68	-0.194207984399988	-0.708137644358115	0.942105263157895	0.92573009029529	5170	Vad17G003660;Vad19G001220;Vad18G002110;Vad16G009530;Vad02G004350;Vad15G001080;Vad04G011480;Vad17G002470;Vad13G010860;Vad16G005970;Vad18G005690;Vad15G002660;Vad12G003320;Vad02G004090;Vad15G006560;Vad05G009880;Vad01G002950;Vad16G005500;Vad18G020460;Vad01G002940;Vad13G002760;Vad14G004440;Vad05G001270;Vad18G005280;Vad18G011160;Vad07G013910
GO:0008380	RNA splicing	25	-0.212598218607158	-0.61414503860316	0.942355889724311	0.92573009029529	3033	Vad11G009560;Vad16G004420;Vad04G010280;Vad13G006970;Vad08G015620;Vad18G014350
GO:0051252	regulation of RNA metabolic process	116	0.204228703013879	0.721371729381596	0.944527736131934	0.92573009029529	2289	Vad15G004170;Vad04G005220;Vad08G008060;Vad03G006770;Vad11G009410;Vad02G001910;Vad01G013890;Vad08G013890;Vad04G013330;Vad02G005900;Vad07G015490;Vad04G010740;Vad08G012040;Vad15G007050;Vad04G009490
GO:0070816	phosphorylation of RNA polymerase II C-terminal domain	10	-0.23173088537263	-0.537538302993233	0.948275862068966	0.92573009029529	12732	Vad19G007410;Vad06G008420;Vad18G002900;Vad14G002400
GO:0080135	regulation of cellular response to stress	10	-0.228646386459582	-0.530383295111405	0.948275862068966	0.92573009029529	1101	Vad03G003070;Vad04G011390;Vad14G005780;Vad13G013150;Vitis_adenoclada_newGene_2108
GO:0000184	nuclear-transcribed mRNA catabolic process, nonsense-mediated decay	12	-0.222698719497463	-0.539040790697233	0.948660714285714	0.92573009029529	12882	Vad02G007350;Vad13G004900;Vad03G004990;Vad06G010650;Vad03G004980
GO:0070925	organelle assembly	13	0.242283298097252	0.557805130607376	0.949183303085299	0.92573009029529	12557	Vad15G006990;Vad13G013600;Vad05G002920;Vad06G009570;Vad14G002170;Vad13G013560;Vad03G003070;Vad07G008500;Vad06G012370;Vad09G005170;Vad07G006140;Vad13G000100;Vad11G008080
GO:0009409	response to cold	38	0.218769954821582	0.646067741716912	0.949748743718593	0.92573009029529	3667	Vad19G011160;Vad04G000680;Vad01G005950;Vad18G002680;Vad08G002800;Vad12G006840;Vad04G002000;Vad08G006040;Vad03G006480;Vad11G009580
GO:0033044	regulation of chromosome organization	12	-0.22143029717323	-0.535970582776256	0.950892857142857	0.92573009029529	12903	Vad18G005440;Vad11G003940;Vad04G011390;Vad14G005780;Vad07G001010;Vad12G011220;Vad19G005720;Vad18G020460
GO:0046513	ceramide biosynthetic process	12	0.23357066239159	0.532898877455762	0.953068592057762	0.92573009029529	7079	Vad18G021300;Vad14G009330;Vad17G000440;Vad01G011430;Vad18G021290;Vad07G019110;Vad06G004680;Vad01G011420;Vad10G005540
GO:0050793	regulation of developmental process	40	-0.20654219053178	-0.66727104672327	0.95320197044335	0.92573009029529	5064	Vad07G006140;Vad16G008910;Vad04G010200;Vad01G009120;Vad19G005720;Vad11G004230;Vad15G005770;Vad02G004970;Vad07G012140;Vad01G007640;Vitis_adenoclada_newGene_2108;Vad07G014010
GO:0006898	receptor-mediated endocytosis	15	-0.223036440494509	-0.571069565765429	0.958429561200924	0.92573009029529	836	Vad13G000720;Vitis_adenoclada_newGene_1900;Vad07G018050;Vad06G005750;Vad11G004120;Vitis_adenoclada_newGene_2386;Vad10G009590
GO:0006508	proteolysis	78	-0.199662188158381	-0.72939054140139	0.959128065395095	0.92573009029529	3504	Vad12G011990;Vad18G009520;Vad05G009880;Vad12G001320;Vad14G010120;Vad18G003760;Vad04G014410;Vad01G006950;Vad04G001230;Vad15G000740;Vad16G010190;Vad07G018250;Vad08G009800;Vad13G003620;Vad15G007130;Vad03G007650
GO:0045927	positive regulation of growth	13	0.232246958069967	0.534698618504786	0.960072595281307	0.92573009029529	2719	Vad05G004280;Vad14G001910;Vad01G013570
GO:0044255	cellular lipid metabolic process	20	0.219432392315876	0.572297831156313	0.961082910321489	0.92573009029529	1977	Vad19G004590;Vad18G006810;Vad01G011030
GO:0006281	DNA repair	86	-0.190608097561034	-0.707663455603991	0.962059620596206	0.92573009029529	5155	Vad11G000650;Vad09G005240;Vad16G002300;Vad02G009770;Vad08G013030;Vad08G015950;Vad18G020470;Vad05G005690;Vad02G008620;Vad19G007410;Vad06G005400;Vad15G004440;Vad18G015470;Vad07G015530;Vad19G002960;Vad01G004650;Vitis_adenoclada_newGene_86;Vad08G001480;Vad10G010160;Vad07G005020;Vad11G007850;Vad04G005270;Vad18G002570;Vitis_adenoclada_newGene_2981;Vad17G007360;Vad05G000840;Vad06G010540;Vad06G009050;Vad…
GO:0010224	response to UV-B	12	0.218493467886787	0.498499779792884	0.962093862815884	0.92573009029529	4215	Vad16G006590;Vad14G003280;Vad14G005450
GO:0000122	negative regulation of transcription from RNA polymerase II promoter	14	0.229855106486526	0.541113062588235	0.962765957446808	0.92573009029529	3536	Vad01G013890;Vad14G013250;Vad06G012600;Vad08G009870
GO:0031323	regulation of cellular metabolic process	122	0.199860382869083	0.708939478892174	0.963691376701967	0.92573009029529	2277	Vad15G004170;Vad13G001110;Vad04G005220;Vad08G008060;Vad03G006770;Vad02G002450;Vad11G009410;Vad02G001910;Vad01G013890;Vad08G013890;Vad04G013330;Vad02G005900;Vad07G015490;Vad04G010740;Vad08G012040;Vad15G007050
GO:0080090	regulation of primary metabolic process	122	0.202005764795395	0.716549521077777	0.963691376701967	0.92573009029529	2277	Vad15G004170;Vad13G001110;Vad04G005220;Vad08G008060;Vad03G006770;Vad02G002450;Vad11G009410;Vad02G001910;Vad01G013890;Vad08G013890;Vad04G013330;Vad02G005900;Vad07G015490;Vad04G010740;Vad08G012040;Vad15G007050
GO:0030433	ubiquitin-dependent ERAD pathway	27	0.211494276545349	0.584642040172465	0.963934426229508	0.92573009029529	1340	Vad19G004590;Vad16G009920
GO:0016559	peroxisome fission	11	0.231956396740441	0.515214089264096	0.96526508226691	0.92573009029529	6177	Vad01G007950;Vad16G003940;Vad01G014800;Vad06G009840;Vad15G005760;Vad14G010540
GO:0009639	response to red or far red light	16	-0.198928571457451	-0.519088244068356	0.970114942528736	0.92573009029529	4216	Vad02G009800;Vad19G000140;Vad12G007060;Vad10G007470;Vitis_adenoclada_newGene_2108
GO:0043632	modification-dependent macromolecule catabolic process	27	0.204140326241952	0.564313222868593	0.972131147540984	0.92573009029529	5620	Vad19G004590;Vad01G009950;Vad08G014140;Vad11G006380;Vad14G005450;Vad18G018720;Vad14G007710;Vad11G008430
GO:0006006	glucose metabolic process	11	0.218515778304512	0.485360219813096	0.974405850091408	0.92573009029529	1059	Vad14G013730
GO:0006893	Golgi to plasma membrane transport	11	0.217853475871233	0.483889134946394	0.974405850091408	0.92573009029529	12961	Vad15G008840;Vad09G009760;Vad08G005320;Vad18G009080;Vad07G003780;Vad04G004400;Vad18G021070;Vad13G006060;Vad18G021060;Vad02G009800;Vad01G001600
GO:0006486	protein glycosylation	62	0.193524208635065	0.620041269318036	0.975728155339806	0.92573009029529	5004	Vad06G011810;Vad06G010490;Vad01G007040;Vad11G003060;Vad02G010310;Vad01G013730;Vad08G015110;Vad03G004510;Vad18G001060;Vad14G006540;Vad07G013720;Vad11G005650;Vad02G002680;Vad07G007130;Vad12G003800;Vad04G001060;Vad18G013290;Vad19G004970;Vad04G005880;Vad11G003000;Vad01G009940
GO:0051225	spindle assembly	18	0.212042074582771	0.531481705124458	0.975778546712803	0.92573009029529	2212	Vad19G003870;Vad12G004500
GO:0043161	proteasome-mediated ubiquitin-dependent protein catabolic process	69	0.196831556722047	0.645533036314287	0.976377952755906	0.92573009029529	5614	Vad19G004590;Vad01G009950;Vad17G005400;Vad14G006750;Vad18G010360;Vad15G004910;Vad08G014140;Vad07G008380;Vad01G009360;Vad11G011050;Vad08G001640;Vad08G004850;Vad18G018720;Vad18G002520;Vad04G012170;Vad09G000740;Vad18G008330;Vad18G002120;Vad14G007710;Vad04G011280;Vad17G007210;Vad04G011120
GO:0044257	cellular protein catabolic process	28	0.203677588961175	0.566686701574183	0.977161500815661	0.92573009029529	5620	Vad19G004590;Vad01G009950;Vad08G014140;Vad11G006380;Vad14G005450;Vad18G018720;Vad14G007710;Vad11G008430
GO:0006004	fucose metabolic process	30	-0.195952561186951	-0.583868738422164	0.979274611398964	0.92573009029529	2815	Vad09G005580;Vad17G001480;Vad04G014430;Vad11G000960;Vad13G011720;Vad08G009000
GO:0042493	response to drug	18	0.210814277772424	0.528404242580321	0.980968858131488	0.92573009029529	3577	Vad04G005220;Vad19G004210;Vad13G004460;Vad17G000460
GO:0045892	negative regulation of transcription, DNA-templated	48	0.191848448796421	0.58963091241703	0.982286634460548	0.92573009029529	1893	Vad08G004190;Vad06G012580;Vad01G013890;Vad17G006970;Vad14G008480
GO:0046686	response to cadmium ion	33	-0.193934539293522	-0.598862651061316	0.982367758186398	0.92573009029529	4500	Vad01G002000;Vad18G002150;Vad01G004130;Vad02G005270;Vad13G004580;Vad03G004050;Vad19G007840;Vad18G005560;Vad03G004010;Vad03G004020;Vad01G007640;Vad16G003980
GO:0016570	histone modification	10	-0.197306437975601	-0.457685075808937	0.982758620689655	0.92573009029529	13302	Vitis_adenoclada_newGene_2212;Vad14G013630;Vad03G003230;Vad10G006500;Vad18G000920
GO:0019222	regulation of metabolic process	134	0.189045384827454	0.680971553466238	0.984011627906977	0.92573009029529	2277	Vad15G004170;Vad13G001110;Vad04G005220;Vad08G008060;Vad03G006770;Vad02G002450;Vad11G009410;Vad02G001910;Vad01G013890;Vad08G013890;Vad04G013330;Vad02G005900;Vad07G015490;Vad04G010740;Vad08G012040;Vad15G007050
GO:0051254	positive regulation of RNA metabolic process	20	0.186891901793468	0.487429540043082	0.984771573604061	0.92573009029529	648	Vad03G006770
GO:1902680	positive regulation of RNA biosynthetic process	20	0.186891901793468	0.487429540043082	0.984771573604061	0.92573009029529	648	Vad03G006770
GO:1903508	positive regulation of nucleic acid-templated transcription	20	0.186891901793468	0.487429540043082	0.984771573604061	0.92573009029529	648	Vad03G006770
GO:0044265	cellular macromolecule catabolic process	34	0.194648537243543	0.561948715606559	0.984974958263773	0.92573009029529	4612	Vad19G004590;Vad01G009950;Vitis_adenoclada_newGene_2752;Vad08G014140;Vad11G006380;Vad14G005450;Vad18G018720
GO:0042273	ribosomal large subunit biogenesis	16	-0.183111297361877	-0.477814328631953	0.986206896551724	0.92573009029529	5445	Vad09G010190;Vad15G006510;Vad16G004920;Vad02G008400;Vad05G006010;Vad01G006500;Vad06G008690;Vad09G010140
GO:0044260	cellular macromolecule metabolic process	112	0.189409416008171	0.661923365826143	0.987786259541985	0.92573009029529	4215	Vad18G008990;Vad03G002270;Vad03G006770;Vad19G004590;Vad04G014800;Vad01G009950;Vad01G007040;Vad02G007810;Vad01G011030;Vad19G004210;Vad06G010780;Vad09G007460;Vad17G006740;Vad06G010770;Vad07G013150;Vad14G009710;Vad02G000750;Vad12G003160;Vad17G000460;Vitis_adenoclada_newGene_2752;Vad08G014140;Vad11G006380;Vad18G002690;Vad14G007610;Vad14G005450
GO:0010228	vegetative to reproductive phase transition of meristem	23	0.197696388310351	0.53119399774831	0.988372093023256	0.92573009029529	451	Vad18G000380
GO:0032968	positive regulation of transcription elongation from RNA polymerase II promoter	14	-0.188847219381124	-0.479922231383886	0.988584474885845	0.92573009029529	1069	Vad18G010520;Vad08G005060;Vad14G000530;Vad06G008420;Vad14G000520
GO:0016043	cellular component organization	101	0.188312489658597	0.652983052359497	0.989214175654854	0.92573009029529	3005	Vad18G008990;Vad03G002270;Vad10G000310;Vad01G012010;Vad18G001910;Vad08G013890;Vad01G009950;Vad15G006990;Vad17G006390;Vad05G003950;Vitis_adenoclada_newGene_3234;Vad06G010780;Vad15G006350;Vad19G006750;Vad05G009370;Vad06G010770;Vad05G003360
GO:0071840	cellular component organization or biogenesis	109	0.179447825263788	0.624887970072485	0.989312977099237	0.92573009029529	3005	Vad18G008990;Vad03G002270;Vad10G000310;Vad01G012010;Vad18G001910;Vad08G013890;Vad01G009950;Vad01G007040;Vad15G006990;Vad17G006390;Vad05G003950;Vitis_adenoclada_newGene_3234;Vad06G010780;Vad15G006350;Vad19G006750;Vad05G009370;Vad06G010770;Vad05G003360
GO:0006352	DNA-templated transcription, initiation	17	0.185064346565162	0.454702777134438	0.989455184534271	0.92573009029529	13505	Vad10G002430;Vad08G015810;Vad17G008600;Vad13G009640;Vad04G010360;Vad06G000230;Vad16G008540;Vad14G005400;Vad14G005430;Vad09G000920;Vad08G005870;Vad14G005420;Vad18G006960;Vad04G000410;Vad15G000340;Vad08G001070;Vad06G010140
GO:0009908	flower development	27	-0.164923523366181	-0.484113852295584	0.989795918367347	0.92573009029529	13841	Vad13G004790;Vad07G010650;Vitis_adenoclada_newGene_2514;Vad09G000900;Vad17G000670;Vad01G001980;Vad18G005200;Vad11G003770;Vad16G008910;Vad07G002410;Vad07G015440;Vad15G005770;Vad19G005950
GO:0051301	cell division	41	-0.182904444197308	-0.593808080558488	0.990074441687345	0.92573009029529	4516	Vad10G005320;Vad15G003740;Vad05G000160;Vad02G009800;Vad10G009930;Vad14G014640;Vitis_adenoclada_newGene_2386;Vad19G000360;Vad08G014860;Vad02G003180;Vitis_adenoclada_newGene_2108;Vad03G004940
GO:0007005	mitochondrion organization	18	-0.161368610914626	-0.431492674077344	0.990566037735849	0.92573009029529	5422	Vad14G003030;Vad14G001130;Vad13G000100;Vad11G008080;Vad10G008880;Vad04G010690;Vad12G000250
GO:0006996	organelle organization	75	-0.178694440855801	-0.655863201884234	0.991957104557641	0.92573009029529	4629	Vad13G000100;Vad12G001790;Vad01G002000;Vad02G009800;Vad04G011990;Vad03G006040;Vad11G008080;Vad19G005720;Vad18G001050;Vad17G003490;Vitis_adenoclada_newGene_2386;Vad04G001560;Vad18G000920;Vad07G014910;Vad18G009870;Vad15G001350;Vad07G003340;Vad06G011200;Vad12G000250;Vad18G011040;Vad10G004720;Vad03G004940;Vad07G000930
GO:0006366	transcription from RNA polymerase II promoter	13	0.180986189276781	0.41668173473164	0.992740471869328	0.92573009029529	3838	Vad05G011550;Vad05G011540;Vad02G004880
GO:0010468	regulation of gene expression	137	0.181953616081537	0.657761026641809	0.992784992784993	0.92573009029529	2277	Vad15G004170;Vad04G005220;Vad08G008060;Vad03G006770;Vad11G009410;Vad03G007290;Vad02G001910;Vad01G013890;Vad08G013890;Vad04G013330;Vad02G005900;Vad07G015490;Vad04G010740;Vad08G012040;Vad15G007050
GO:0090630	activation of GTPase activity	14	0.174863895536466	0.4116555837988	0.99468085106383	0.92573009029529	6103	Vad16G009640;Vad02G002360;Vad13G002090;Vad11G005340;Vad18G005130;Vad12G003680
GO:0006325	chromatin organization	28	-0.153567110036276	-0.454979352136094	0.994858611825193	0.92573009029529	14029	Vad18G002240;Vitis_adenoclada_newGene_2212;Vad14G005780;Vad14G013630;Vad03G003230;Vad03G001300;Vad11G008690;Vad03G006950;Vad19G005720;Vad17G003490;Vad18G000920;Vad08G014530
GO:0006897	endocytosis	23	-0.16730129948625	-0.471635348823721	0.995	0.92573009029529	13801	Vad18G000810;Vad07G013080;Vitis_adenoclada_newGene_2386;Vad11G005130
GO:0015031	protein transport	84	0.177423183653445	0.600890106218224	0.995319812792512	0.92573009029529	4318	Vad09G004060;Vad07G000520;Vad15G004190;Vad08G006920;Vad0G021000;Vad17G006390;Vad08G007890;Vad07G013120;Vad09G003910;Vad06G003680;Vitis_adenoclada_newGene_2752;Vad07G006030;Vad19G007080;Vad18G004910;Vad12G007870;Vad05G012740;Vad01G003400;Vad05G008020
GO:0090567	reproductive shoot system development	11	0.1683879929939	0.37401799507362	0.996343692870201	0.92573009029529	13780	Vad14G009360;Vad07G002640;Vad07G015090;Vad07G009260;Vad07G016900;Vad02G006460;Vad13G004790;Vitis_adenoclada_newGene_2514;Vad01G001980;Vad16G008910;Vad15G005770
GO:0009057	macromolecule catabolic process	35	0.162776424943221	0.474038703044979	0.996672212978369	0.92573009029529	4612	Vad19G004590;Vad01G009950;Vitis_adenoclada_newGene_2752;Vad08G014140;Vad11G006380;Vad14G005450;Vad18G018720
GO:0006289	nucleotide-excision repair	28	-0.127780984609066	-0.378581778214175	1	0.92573009029529	5818	Vad14G012560;Vad08G014170;Vad19G007410;Vad18G002480;Vad07G015530;Vad17G004490;Vad11G007850;Vad10G005560;Vad18G002900;Vad09G006290
GO:0006511	ubiquitin-dependent protein catabolic process	150	-0.12307288923191	-0.496100660658649	1	0.92573009029529	4310	Vad03G001780;Vad08G000330;Vad13G009250;Vad18G009230;Vad17G004310;Vad08G004910;Vad18G001860;Vad08G009590;Vad04G006970;Vad19G004890;Vad08G008710;Vad13G010310;Vad17G005030;Vad14G010590;Vad05G009880;Vad14G010120;Vad04G003040;Vad08G003500;Vad02G006400;Vad07G015860;Vad11G002890;Vad01G006950;Vad07G017610;Vad02G010360;Vad05G007320;Vad17G002950;Vad02G000040;Vad14G001790;Vad12G001290;Vad12G001280;Vad06G009…
GO:0016579	protein deubiquitination	40	-0.142848499515973	-0.461497321924671	1	0.92573009029529	14208	Vad09G008490;Vad11G004540;Vad17G003000;Vad06G005090;Vad19G004820;Vad02G008080;Vad18G008330;Vad07G012540;Vad08G009080;Vad18G009390;Vad04G006240;Vad19G010550;Vad17G002980;Vad19G010720;Vad09G002110;Vad06G007750;Vad05G002480;Vad11G005880;Vad06G007780;Vad07G010960;Vad16G007210;Vad08G001860;Vad07G013320;Vad17G005050;Vad13G007090;Vad02G002600;Vad04G002870;Vad19G002780;Vad04G015180;Vad08G002390;Vad08G009…
GO:0033043	regulation of organelle organization	20	0.145395213923133	0.379202745367403	1	0.92573009029529	14162	Vad17G006390;Vad11G009580;Vitis_adenoclada_newGene_2752;Vad15G003110;Vad12G003680;Vad08G000710;Vitis_adenoclada_newGene_2751;Vad17G006170;Vad07G016900;Vad17G000730;Vad18G005440;Vad11G003940;Vad04G011390;Vad14G005780;Vad07G001010;Vad12G011220;Vad02G010260;Vad19G005720;Vad05G011300;Vad18G020460
GO:0051128	regulation of cellular component organization	32	0.135488200484389	0.387271506092467	1	0.92573009029529	4829	Vad17G006390;Vad05G003950;Vad11G009580;Vitis_adenoclada_newGene_2752;Vad13G007180;Vad15G003110;Vad08G006610
