# Supplementary material for: Transcriptome Profiling of Powdery Mildew-Stressed ‘Yeniang No. 2’ Grapevine Reveals Differential Expression, Alternative Splicing, and the Identification of 1232 Annotated Novel Genes
Source: Metabolites. 2026 Mar 9;16(3):182. doi: 10.3390/metabo16030182 (PMC13027967; doi:10.3390/metabo16030182)
Supplement: Supplementary file 1 [file metabolites-16-00182-s001.zip › Supplementary File S16/P1-He_vs_P2-In_Cellular_Component_GSEA.xls]

ID	Description	setSize	enrichmentScore	NES	pvalue	qvalue	rank	core_enrichment
GO:0005576	extracellular region	104	0.507289423791566	1.76385691206	0.00146627565982405	0.0593883357041252	1395	Vad07G015210;Vad15G004550;Vad08G004060;Vad02G003960;Vad03G008270;Vad03G008290;Vad03G008350;Vad03G008220;Vad09G009100;Vad06G006630;Vad08G004080;Vad18G004810;Vad02G003990;Vad05G009380;Vad18G011830;Vad12G001520;Vad10G001160;Vad03G008300;Vad14G008120;Vad11G000110;Vad18G021610;Vad19G011160;Vad01G005130;Vad11G002310;Vad02G004400;Vad18G011800;Vad04G011230;Vad02G003970;Vad15G008200;Vad11G006680;Vad03G001…
GO:0048046	apoplast	82	0.604231227697699	2.01490308247427	0.0015600624024961	0.0593883357041252	510	Vad14G002510;Vad14G002520;Vad14G002470;Vad14G002450;Vad14G002460;Vad14G002480;Vad14G002730;Vad06G001020;Vad14G002790;Vad14G002740;Vad14G002800;Vad02G000710;Vad0G011720;Vad02G000700;Vad06G001030;Vad06G001050;Vad18G013530;Vad06G010480;Vad09G001020;Vad05G008600;Vad06G001040;Vad09G001010;Vad0G011730;Vad11G002030;Vad17G004470;Vad06G000980;Vad18G013850;Vad14G008120;Vad06G000960;Vad06G000950;Vad11G000990
GO:0005615	extracellular space	27	0.76373543646086	2.085187300025	0.00162074554294976	0.0593883357041252	2192	Vad18G010530;Vad08G004120;Vad18G010550;Vad03G008360;Vad11G010350;Vad16G009580;Vad19G005570;Vad03G000300;Vad03G003390;Vad04G011130;Vad14G012810
GO:0009523	photosystem II	26	0.722176697082385	1.95315288411537	0.00165289256198347	0.0593883357041252	4113	Vad07G005380;Vad19G002850;Vad10G008590;Vad17G005900;Vad10G008580;Vad0G024040;Vad04G001530;Vad12G007180;Vad12G012420;Vad0G023930;Vad10G004770;Vad01G006420;Vad07G000240;Vad15G000050;Vad0G023580;Vad0G023590;Vad12G000490;Vad18G015220;Vad13G005450;Vad14G004330;Vad01G013590;Vad0G020030
GO:0009522	photosystem I	23	0.716541736814137	1.90814918622651	0.00168918918918919	0.0593883357041252	3999	Vad07G005380;Vad19G002850;Vad10G008590;Vad17G005900;Vad0G023370;Vad10G008580;Vad19G007720;Vad0G023800;Vad12G007180;Vad12G012420;Vad10G004770;Vad03G007640;Vad10G009910;Vad15G000050;Vad12G000490;Vad0G024190;Vad18G015220;Vad13G005450;Vad01G013590
GO:0005730	nucleolus	140	-0.39634821791611	-1.62154207081875	0.00336700336700337	0.0986472916297478	4403	Vad07G002410;Vad02G009820;Vad19G002090;Vad03G001150;Vad05G006010;Vad07G003990;Vad0G022310;Vad19G009120;Vad07G003720;Vad05G011880;Vad05G002790;Vad01G015160;Vad08G001090;Vitis_adenoclada_newGene_1339;Vad06G009070;Vad07G017490;Vad04G001280;Vad19G001900;Vad01G000060;Vad19G006670;Vad17G003490;Vad08G012520;Vad09G008190;Vad03G007050;Vad04G003110;Vad01G006500;Vad19G004710;Vad07G018710;Vad17G006370;Vad04G…
GO:0005618	cell wall	84	0.479945622884609	1.6121538266048	0.00461538461538462	0.115905147484095	1074	Vad14G002510;Vad14G002520;Vad14G002470;Vad14G002450;Vad14G002460;Vad14G002480;Vad14G002730;Vad12G005690;Vad14G002790;Vad15G004550;Vad14G002740;Vad14G002800;Vad06G010480;Vad09G001020;Vad05G008600;Vad09G001010;Vad05G009380;Vad07G007190;Vad11G000990;Vad11G000110;Vad01G013660;Vad11G009980;Vad01G005130;Vad02G002450;Vad02G004400;Vad14G000100
GO:0005811	lipid droplet	25	-0.634916946274375	-1.85195873173469	0.00767263427109974	0.140631578947368	1204	Vad10G009080;Vitis_adenoclada_newGene_331;Vitis_adenoclada_newGene_332;Vad10G009100;Vad11G008450;Vad09G011440;Vad09G011260;Vad0G021690;Vad10G009170;Vad0G022280
GO:0000786	nucleosome	34	0.567342844266332	1.63026771229523	0.00798722044728434	0.140631578947368	5735	Vad14G002150;Vad10G003720;Vad05G003890;Vad06G003240;Vad13G002950;Vad06G003220;Vad06G003200;Vad01G005110;Vad13G002180;Vad06G002820;Vad14G003770;Vad19G003830;Vad13G002940;Vad11G001630;Vad18G010760;Vad06G003210;Vad07G012910;Vad08G007450;Vad09G004930;Vad04G004190;Vad08G007600;Vad07G002340;Vad04G011690;Vad07G000130;Vad06G003270
GO:0032040	small-subunit processome	32	-0.558005832259143	-1.70613413178916	0.008	0.140631578947368	5262	Vad08G012510;Vad13G007980;Vad03G006980;Vad04G010620;Vad08G011970;Vad07G003720;Vad05G011880;Vad01G000060;Vad08G012520;Vad10G010110;Vad15G008250;Vad08G008190;Vad15G008060;Vad08G000170;Vad08G014150;Vad15G009250;Vad16G002950;Vad10G000950;Vitis_adenoclada_newGene_2544
GO:0005840	ribosome	151	0.395699441423777	1.45096462698008	0.015406162464986	0.246203744655757	5686	Vad13G005600;Vad09G000730;Vad04G009780;Vad08G013890;Vad19G011340;Vitis_adenoclada_newGene_121;Vad08G010950;Vad0G019980;Vad05G003310;Vad18G016620;Vad09G008310;Vad13G002800;Vad10G008810;Vad10G007320;Vitis_adenoclada_newGene_2498;Vad0G020070;Vad0G014360;Vad0G020060;Vad01G006790;Vad09G003760;Vad0G024090;Vad09G001320;Vad0G019940;Vad08G002210;Vad0G019920;Vad07G003660;Vad0G023910;Vad15G009260;Vad0G01995…
GO:0005887	integral component of plasma membrane	61	0.472458387757538	1.51555784514575	0.0263565891472868	0.386100911192711	3095	Vad14G003570;Vad04G008220;Vad08G003300;Vad18G012290;Vad03G008850;Vad16G003160;Vad01G004740;Vad18G004170;Vad07G001000;Vad18G003870;Vad18G004180;Vad04G012390;Vad05G010350;Vad10G009450;Vad06G005350;Vad11G003090;Vad10G008810;Vad18G021300;Vad12G000440;Vad01G005790;Vad11G006490
GO:0005794	Golgi apparatus	261	0.330717903643159	1.29114566376664	0.035264483627204	0.476855770505512	4818	Vad14G011970;Vad09G004060;Vad17G001080;Vad19G002570;Vad02G004650;Vad18G009220;Vad13G000650;Vad04G003550;Vad06G011170;Vad01G008910;Vad12G002040;Vad01G013660;Vad14G009960;Vad14G000660;Vad12G001150;Vad07G004620;Vad08G015370;Vad04G007610;Vad07G005440;Vad12G007690;Vad01G000150;Vad10G006890;Vad02G006030;Vad09G001970;Vad12G002080;Vad01G007040;Vad17G005620;Vad08G011330;Vad17G005230;Vad01G010340;Vad04G003…
GO:0005643	nuclear pore	21	-0.549295029512358	-1.58213841044044	0.0395348837209302	0.496415457247771	4297	Vad09G004140;Vad09G007300;Vad14G005310;Vad08G015870;Vad08G004700;Vad08G004760;Vad13G000350;Vad13G008240;Vad12G012610;Vad01G006640;Vad08G004710;Vad12G010170
GO:0030126	COPI vesicle coat	13	0.670699926436656	1.57670199211175	0.044280442804428	0.518935715672946	2414	Vad09G004060;Vad09G001410;Vad18G014210;Vad09G005750
GO:0005764	lysosome	14	0.649249197320893	1.56962243125415	0.0502692998204668	0.552300859869602	45	Vad18G010530;Vad18G010550
GO:0005747	mitochondrial respiratory chain complex I	18	0.601852100384304	1.53839258968513	0.0565068493150685	0.584312311802875	4482	Vad11G004450;Vad07G000390;Vad18G001290;Vad16G001430;Vad01G006280;Vad17G003260;Vad05G003360;Vad07G008510;Vad07G007280;Vad01G015140;Vad01G006540;Vad13G013300;Vad16G007590
GO:0009707	chloroplast outer membrane	22	-0.491596962550706	-1.41577227283176	0.0799031476997579	0.665576914190657	3832	Vad15G010000;Vad16G001830;Vitis_adenoclada_newGene_1433;Vad06G004130;Vad11G000010;Vad11G005860;Vad12G012890;Vad06G007410;Vad18G008830;Vad01G012270;Vad02G008810;Vad08G011630
GO:0033290	eukaryotic 48S preinitiation complex	17	-0.534216943577126	-1.43458504126007	0.0865384615384615	0.665576914190657	6046	Vad14G008390;Vad10G005860;Vad08G008450;Vad04G003380;Vad14G001460;Vad14G002940;Vad04G006390;Vad08G014200;Vad05G009270;Vad01G006250;Vad08G008440;Vad06G006040
GO:0030134	COPII-coated ER to Golgi transport vesicle	12	0.634300594972317	1.4488379952649	0.0895522388059701	0.665576914190657	4807	Vad12G007690;Vad01G010340;Vad05G010830;Vad18G002980;Vad13G012940;Vad14G014480;Vad12G008940;Vad19G006710
GO:0070469	respiratory chain	15	0.58734618021137	1.43914637371509	0.0985915492957746	0.665576914190657	4489	Vad02G009720;Vad12G011460;Vad05G003360;Vad06G007090;Vad12G008330;Vad18G017410;Vad01G015140;Vad18G008300
GO:0031974	membrane-enclosed lumen	56	-0.372452587108286	-1.29615874492046	0.1	0.665576914190657	6451	Vad18G002240;Vad06G005760;Vad19G007040;Vad14G013630;Vad01G014830;Vad06G007440;Vad10G004700;Vad09G005170;Vad04G005710;Vad01G010880;Vad03G003230;Vad01G001270;Vad07G001010;Vad16G004920;Vad06G002440;Vad07G007450;Vad02G009820;Vad08G016030;Vad05G002790;Vad10G006260;Vad17G003490;Vad08G004760;Vad03G007050;Vad09G004070;Vad18G000920;Vad14G003110;Vad06G002430;Vitis_adenoclada_newGene_2544;Vitis_adenoclada_n…
GO:0043233	organelle lumen	56	-0.372452587108286	-1.29615874492046	0.1	0.665576914190657	6451	Vad18G002240;Vad06G005760;Vad19G007040;Vad14G013630;Vad01G014830;Vad06G007440;Vad10G004700;Vad09G005170;Vad04G005710;Vad01G010880;Vad03G003230;Vad01G001270;Vad07G001010;Vad16G004920;Vad06G002440;Vad07G007450;Vad02G009820;Vad08G016030;Vad05G002790;Vad10G006260;Vad17G003490;Vad08G004760;Vad03G007050;Vad09G004070;Vad18G000920;Vad14G003110;Vad06G002430;Vitis_adenoclada_newGene_2544;Vitis_adenoclada_n…
GO:0070013	intracellular organelle lumen	56	-0.372452587108286	-1.29615874492046	0.1	0.665576914190657	6451	Vad18G002240;Vad06G005760;Vad19G007040;Vad14G013630;Vad01G014830;Vad06G007440;Vad10G004700;Vad09G005170;Vad04G005710;Vad01G010880;Vad03G003230;Vad01G001270;Vad07G001010;Vad16G004920;Vad06G002440;Vad07G007450;Vad02G009820;Vad08G016030;Vad05G002790;Vad10G006260;Vad17G003490;Vad08G004760;Vad03G007050;Vad09G004070;Vad18G000920;Vad14G003110;Vad06G002430;Vitis_adenoclada_newGene_2544;Vitis_adenoclada_n…
GO:0005759	mitochondrial matrix	37	-0.426955003454581	-1.36364627487898	0.102981029810298	0.665576914190657	6150	Vad01G007540;Vad18G003500;Vad0G022610;Vad16G008510;Vad01G001270;Vad14G013690;Vad14G001130;Vad08G015880;Vad08G000730;Vad08G005510;Vad08G003000;Vad11G004050;Vad09G005180;Vad11G001610;Vad12G000070;Vad10G000470;Vad12G011990;Vad11G005270;Vad02G005010;Vad06G001480;Vad16G004520;Vad16G010190;Vad11G003200
GO:0005789	endoplasmic reticulum membrane	117	0.357310366890908	1.26520172904911	0.10334788937409	0.665576914190657	4946	Vad18G012290;Vad17G002520;Vad11G007070;Vad18G000410;Vad03G000280;Vad10G013230;Vad12G007690;Vad09G005940;Vad12G000640;Vad01G010340;Vad05G010830;Vad17G000030;Vad04G001240;Vad04G014920;Vad02G008450;Vad02G007150;Vad01G000430;Vad01G005310;Vad08G009070;Vad13G001730;Vad01G005790;Vad03G004510;Vad13G012940;Vad16G004260;Vad07G009290;Vad18G001150;Vad01G010370;Vad14G004060;Vad01G004410;Vad09G006790;Vad13G007…
GO:0005874	microtubule	75	0.387168085978878	1.28264873714981	0.104524180967239	0.665576914190657	3735	Vad09G003610;Vad01G008710;Vad07G014330;Vad19G001930;Vad03G000220;Vad02G003310;Vad19G003870;Vad18G011420;Vad05G003190;Vad08G008980;Vad07G014180;Vad11G003630;Vad05G003950;Vad04G011640;Vad10G010380;Vad14G002980;Vad18G005970;Vad14G002970;Vad03G008040;Vad01G013350;Vad15G002990;Vad06G002740;Vad06G004760;Vad09G003800;Vad14G004620;Vad06G008610
GO:0005773	vacuole	92	0.37129707507791	1.26937039222853	0.107250755287009	0.665576914190657	2850	Vad12G005690;Vad08G005490;Vad18G008130;Vad13G009490;Vad13G009820;Vad05G001670;Vad19G011160;Vad01G014870;Vad06G004440;Vad17G000080;Vad15G009010;Vad18G011420;Vad07G018230;Vad12G002080;Vad01G001870;Vad02G003150;Vad02G002750;Vad17G005230;Vad15G006300;Vad01G002850;Vad04G011340;Vad14G001910;Vad01G013570;Vad14G009360;Vad11G001960
GO:0005793	endoplasmic reticulum-Golgi intermediate compartment	10	0.633438730022369	1.39614718681946	0.11214953271028	0.665576914190657	4807	Vad12G007690;Vad01G010340;Vad05G010830;Vad18G002980;Vad12G001210;Vad14G014480;Vad12G008940;Vad19G006710
GO:0048471	perinuclear region of cytoplasm	10	-0.600463759153469	-1.39546208207977	0.119914346895075	0.665576914190657	116	Vad12G012730;Vad16G007300;Vad02G000260
GO:0009505	plant-type cell wall	30	0.475596286082552	1.32961340948149	0.121163166397415	0.665576914190657	2304	Vad09G009100;Vad0G018590;Vad08G002150;Vad11G004920;Vad01G013660;Vad08G002170;Vad02G002450;Vad16G004810;Vad08G000960;Vad02G010070
GO:0000785	chromatin	23	-0.456628961310086	-1.31711447778829	0.121951219512195	0.665576914190657	5009	Vad04G007220;Vad04G007090;Vad06G000850;Vad04G005270;Vad01G008700;Vad10G002890;Vad11G007170;Vad07G002430;Vad14G014990;Vad10G004530;Vad18G021550;Vad14G002210;Vad16G010160;Vad15G007110
GO:0016282	eukaryotic 43S preinitiation complex	16	-0.515511839224611	-1.36586049949369	0.128205128205128	0.665576914190657	6046	Vad14G008390;Vad10G005860;Vad08G008450;Vad04G003380;Vad14G001460;Vad14G002940;Vad04G006390;Vad08G014200;Vad05G009270;Vad01G006250;Vad08G008440
GO:0030312	external encapsulating structure	12	0.598112349122125	1.36617859688922	0.128731343283582	0.665576914190657	1042	Vad12G005690;Vad01G013660;Vad02G002450
GO:0022627	cytosolic small ribosomal subunit	42	0.42675768215076	1.27888563726301	0.1359375	0.682753759398496	7059	Vad16G009380;Vad14G001890;Vad14G013910;Vad09G002240;Vad08G006700;Vad16G004780;Vad03G003910;Vad08G014230;Vad11G002430;Vad14G008960;Vad11G007190;Vad09G002130;Vad04G008250;Vad08G003570;Vad01G000570;Vad04G005660;Vad11G001140;Vad09G003670;Vad07G000150;Vad16G004720;Vad06G006080;Vad09G008130;Vad13G006760;Vad05G000410;Vad08G014240;Vad17G005540;Vad15G004710;Vad16G007310;Vad17G003040;Vad13G005000
GO:0098796	membrane protein complex	10	0.605160479708661	1.33381977020843	0.158878504672897	0.764302059496567	4489	Vad09G004060;Vad04G001240;Vad04G014590;Vad05G003360;Vad01G015140;Vad18G008300
GO:0000325	plant-type vacuole	21	-0.443504809242561	-1.27743008077216	0.162790697674419	0.764302059496567	2737	Vad09G002030;Vad09G002040;Vad02G000850;Vad02G000890;Vad02G000880;Vad14G002180
GO:0042644	chloroplast nucleoid	13	-0.528413009764277	-1.32333908044204	0.165217391304348	0.764302059496567	4278	Vad07G006740;Vad05G006860;Vad07G001780;Vad01G000200;Vad18G001050;Vad05G010370;Vad10G013220;Vad16G002270;Vad07G010380;Vad04G008410
GO:0005839	proteasome core complex	14	0.543666673546523	1.31436651665536	0.170556552962298	0.768770427657322	6984	Vad15G004910;Vad04G002600;Vad11G011050;Vad08G004850;Vad18G002520;Vad04G012170;Vad09G000740;Vad07G001170;Vad18G009990;Vad01G006620
GO:0030687	preribosome, large subunit precursor	20	-0.443349745940656	-1.26143780208608	0.178571428571429	0.784774436090226	7493	Vad11G008890;Vad15G007660;Vad04G002270;Vad03G003970;Vad07G003600;Vad08G002770;Vad11G008930;Vad15G006510;Vad16G004920;Vad02G008400;Vad11G010580;Vad07G018710;Vad14G008560;Vad14G005790;Vad09G001310
GO:0031981	nuclear lumen	53	-0.346936938850075	-1.19350710695728	0.189189189189189	0.811157755958783	6451	Vad18G002240;Vad06G005760;Vad19G007040;Vad14G013630;Vad01G014830;Vad06G007440;Vad10G004700;Vad09G005170;Vad01G010880;Vad03G003230;Vad07G001010;Vad16G004920;Vad06G002440;Vad07G007450;Vad02G009820;Vad08G016030;Vad05G002790;Vad10G006260;Vad17G003490;Vad08G004760;Vad03G007050;Vad09G004070;Vad18G000920;Vad14G003110;Vad06G002430;Vitis_adenoclada_newGene_2544;Vitis_adenoclada_newGene_2108;Vad10G004720
GO:0005783	endoplasmic reticulum	226	0.291577988550046	1.12113739700983	0.221502590673575	0.927091043671355	4708	Vad07G014550;Vad18G009220;Vad03G004840;Vad13G009490;Vad15G004190;Vad01G013660;Vad10G010310;Vad03G008550;Vad14G000660;Vad19G004590;Vad04G009710;Vad04G007610;Vad12G007690;Vad01G000270;Vad07G004920;Vad05G010350;Vad12G000640;Vad09G001970;Vad01G005990;Vad07G006710;Vad01G010340;Vad18G006260;Vad08G000960;Vad01G001190;Vad04G001240;Vad18G011560;Vad07G008320;Vad07G009780;Vad01G004630;Vad18G006820;Vad01G013…
GO:0005654	nucleoplasm	62	-0.312447380899396	-1.12159956659963	0.230769230769231	0.929321822342417	6403	Vad19G007040;Vad14G013630;Vad05G003610;Vad01G014830;Vad06G007440;Vad10G004700;Vad06G001170;Vad01G010880;Vad03G003230;Vad07G001010;Vad02G004450;Vad10G010100;Vad06G002440;Vad07G007450;Vad02G009820;Vad08G016030;Vad05G002790;Vad10G006260;Vad10G000210;Vad04G013360;Vad08G004760;Vad02G004230;Vad14G008560;Vad18G000920;Vad06G008690;Vad14G003110;Vad14G006980;Vad06G002430;Vitis_adenoclada_newGene_2108;Vad10…
GO:0005852	eukaryotic translation initiation factor 3 complex	13	-0.490301054637563	-1.22789283154342	0.232608695652174	0.929321822342417	6046	Vad14G008390;Vad10G005860;Vad08G008450;Vad04G003380;Vad14G002940;Vad04G006390;Vad08G014200;Vad05G009270;Vad08G008440
GO:0030686	90S preribosome	10	-0.519640872251423	-1.20763180536993	0.267665952890792	0.965876229034124	2709	Vad05G008040;Vad04G009640;Vad16G002950;Vitis_adenoclada_newGene_2544
GO:1990904	ribonucleoprotein complex	79	-0.299453286105252	-1.11740726658116	0.267955801104972	0.965876229034124	4617	Vad05G005770;Vad08G007480;Vad17G006780;Vad07G004850;Vad19G000750;Vad17G004820;Vad07G006920;Vad04G003430;Vad02G010260;Vad03G000060;Vad08G015270;Vad18G007720;Vad04G013360;Vad04G012680;Vad05G005760;Vad04G014980;Vad04G010300;Vad03G002010;Vad04G007470;Vad18G021990;Vad14G008490;Vad04G011700;Vad08G007640;Vad09G010140;Vad18G004700;Vad06G004900;Vitis_adenoclada_newGene_2544;Vad14G011190;Vad10G004720;Vad10…
GO:0071944	cell periphery	123	0.307262775504605	1.09826840289926	0.278735632183908	0.965876229034124	3695	Vad12G005690;Vad18G008990;Vad18G008130;Vad07G011480;Vad03G002540;Vad01G013660;Vad19G011160;Vad02G002450;Vad01G006990;Vad17G001970;Vad14G010410;Vad07G018010;Vad04G012390;Vad01G003470;Vad12G000640;Vad01G014320;Vad17G005230;Vad04G010740;Vad17G006390;Vad05G003950;Vad06G010780;Vad17G006740;Vad04G014590;Vad19G006750;Vad06G010770;Vad05G002210;Vad18G010940;Vad02G003140;Vitis_adenoclada_newGene_2828;Vad03…
GO:0044459	plasma membrane part	14	-0.450879697691991	-1.14236089123577	0.303370786516854	0.965876229034124	490	Vad18G002880;Vad07G000930;Vad08G009190
GO:0097708	intracellular vesicle	17	0.444451194692661	1.12051723194638	0.307167235494881	0.965876229034124	586	Vad09G004060;Vad04G003550
GO:0031982	vesicle	30	0.394363885173125	1.10251388685233	0.321486268174475	0.965876229034124	2017	Vad09G004060;Vad04G003550;Vad05G006230;Vad18G010000;Vad04G003540
GO:0000176	nuclear exosome (RNase complex)	10	-0.487184944500098	-1.1322050775695	0.325481798715203	0.965876229034124	6628	Vad08G001130;Vad08G015590;Vad04G008240;Vad07G017900;Vad04G003110;Vad04G006010;Vad15G007910
GO:0071004	U2-type prespliceosome	13	-0.452445754977558	-1.13308934162882	0.332608695652174	0.965876229034124	7211	Vad16G003950;Vad08G011990;Vad0G024450;Vad08G004750;Vad05G005440;Vad04G010410;Vad07G007160;Vad10G008380;Vad04G009690;Vad18G006380
GO:0010287	plastoglobule	22	0.410948200972145	1.08851652410334	0.34125636672326	0.965876229034124	4379	Vad19G002850;Vad10G008580;Vad12G007180;Vad12G012420;Vad10G004770;Vad04G007800;Vad12G000490;Vad18G015220;Vad18G004110;Vad04G007820
GO:0019005	SCF ubiquitin ligase complex	39	0.364708195347664	1.07100327010333	0.354430379746835	0.965876229034124	3777	Vad18G021000;Vad12G001760;Vad18G004490;Vad11G005050;Vad04G004960;Vad01G014370;Vad18G002680;Vad18G007510;Vad14G009360;Vad01G005490;Vad07G012760;Vad11G007490;Vad16G003050;Vad08G014140
GO:0009654	photosystem II oxygen evolving complex	20	0.414425073048926	1.08039719264997	0.355670103092784	0.965876229034124	2724	Vad10G003690;Vad14G002220;Vad14G000760;Vad19G009130;Vad18G000480;Vad18G009090
GO:0046658	anchored component of plasma membrane	36	0.370917118648364	1.07670763637125	0.357710651828299	0.965876229034124	1022	Vad11G007390;Vad09G005890;Vad08G009730;Vad11G005200;Vad03G002540;Vad12G004530;Vad01G013660;Vad17G004650
GO:1902494	catalytic complex	45	0.354588963417149	1.07302487954475	0.359177215189873	0.965876229034124	4145	Vad02G009790;Vad01G013280;Vitis_adenoclada_newGene_3204;Vad01G014370;Vad04G001240;Vad14G009360;Vad05G003360;Vad06G000790;Vad12G003160;Vad08G014140;Vad01G015140;Vad06G009980
GO:0000307	cyclin-dependent protein kinase holoenzyme complex	10	0.494414753474785	1.08972775813926	0.381308411214953	0.965876229034124	4808	Vad01G008450;Vad18G007220;Vad06G010720;Vad17G000500
GO:0005681	spliceosomal complex	36	-0.326150078001024	-1.03891543168546	0.39142091152815	0.965876229034124	4080	Vad05G005040;Vitis_adenoclada_newGene_2337;Vad08G000910;Vad17G005000;Vad04G012680;Vad04G010300;Vad13G010620;Vad04G007920;Vad07G003400;Vad08G011670;Vad16G008860;Vad15G006830;Vad12G012060;Vad06G004900
GO:0009535	chloroplast thylakoid membrane	139	0.281555656854102	1.02086504556506	0.400849858356941	0.965876229034124	4384	Vad07G005380;Vad19G002850;Vad10G008590;Vad17G005900;Vad0G023370;Vad10G008580;Vad08G008170;Vad09G003690;Vad12G007180;Vad12G012420;Vad0G023810;Vad13G013590;Vad10G004770;Vad0G023780;Vad0G023340;Vad10G000020;Vad15G000050;Vad13G003730;Vad0G023390;Vad04G001770;Vad0G023580;Vad14G012320;Vad0G023760;Vad03G006550;Vad08G006040;Vad09G003650;Vad16G009650;Vad12G000490;Vad0G024190;Vad18G015220;Vad13G005450;Vad0…
GO:0015629	actin cytoskeleton	23	0.385769488412154	1.02730336219844	0.412162162162162	0.965876229034124	3529	Vad18G008990;Vad07G012210;Vad05G006230;Vad18G006710;Vad08G007510;Vad05G004990;Vad13G004690;Vad18G003920;Vad06G003250;Vad13G002820
GO:0019866	organelle inner membrane	11	0.473493758227391	1.04983523833917	0.414814814814815	0.965876229034124	4829	Vad06G001380;Vad13G001900;Vad05G003360;Vad02G003140;Vad01G015140;Vad01G013580;Vad08G006610
GO:0042170	plastid membrane	10	-0.446245447935322	-1.03706275757983	0.426124197002141	0.965876229034124	1938	Vad11G000010;Vad06G011200;Vad12G002280;Vad02G004360
GO:0031410	cytoplasmic vesicle	27	0.371900027635118	1.01537938071496	0.432739059967585	0.965876229034124	4970	Vad09G004060;Vad04G003550;Vad04G003540;Vad04G014590;Vad18G011700;Vad13G013100;Vad04G012330;Vad02G007720;Vad03G001770;Vad07G018360
GO:0034357	photosynthetic membrane	20	-0.351671384587406	-1.00059057773744	0.433333333333333	0.965876229034124	5542	Vad05G006860;Vad02G005320;Vad07G012320;Vad12G001790;Vad01G002000;Vad03G006040;Vad18G001050;Vad10G001860;Vad09G004070;Vad12G009330;Vad15G007640;Vad06G011200
GO:0044436	thylakoid part	21	-0.350794501724917	-1.01039591755093	0.437209302325581	0.965876229034124	5542	Vad05G006860;Vad02G005320;Vad07G012320;Vad12G001790;Vad01G002000;Vad03G006040;Vad18G001050;Vad10G001860;Vad09G004070;Vad12G009330;Vad15G007640;Vad06G011200
GO:0015934	large ribosomal subunit	18	0.390551905936256	0.998288711788314	0.438356164383562	0.965876229034124	2733	Vad13G005600;Vad14G011590;Vad0G019960;Vad0G019930;Vad12G004440
GO:0000407	pre-autophagosomal structure	12	-0.415153898603371	-1.0237522430454	0.44206008583691	0.965876229034124	6774	Vad15G007500;Vad08G002430;Vad03G005970;Vad01G007520;Vad10G006960;Vad04G013830;Vad13G000100;Vad11G008080
GO:0009532	plastid stroma	27	-0.337473668830546	-0.99773437753742	0.45974025974026	0.965876229034124	4618	Vad14G004840;Vad01G002000;Vad08G009760;Vad18G001050;Vad10G001860;Vad06G001160;Vad09G004070;Vad12G009330;Vad15G006010;Vad01G002690;Vad02G004360
GO:0044451	nucleoplasm part	16	-0.373946542633409	-0.990779983391746	0.470862470862471	0.965876229034124	6403	Vad01G014820;Vad02G006460;Vad18G005440;Vad11G003940;Vad18G020980;Vad19G007040;Vad14G013630;Vad01G014830;Vad03G003230;Vad07G001010;Vad02G009820;Vad18G000920;Vad10G004720
GO:0000151	ubiquitin ligase complex	54	0.314572426024333	0.986245349690495	0.478468899521531	0.965876229034124	525	Vad08G009540;Vad02G009790;Vad01G013280
GO:0022625	cytosolic large ribosomal subunit	81	0.292802197049613	0.976966629147978	0.486780715396579	0.965876229034124	5311	Vad13G005600;Vad14G014190;Vad05G005250;Vad16G009190;Vad10G008330;Vad10G008780;Vad07G007060;Vad05G002360;Vad13G011450;Vad07G015000;Vad16G009430;Vad07G016950;Vad19G003600;Vitis_adenoclada_newGene_479;Vad13G004670;Vad08G013910;Vad15G006390;Vad08G010690;Vad05G002890;Vad05G003130;Vad07G012010;Vad05G007170;Vad05G012180;Vad01G015100;Vad01G013330;Vad11G009000;Vad07G003790;Vad17G001300;Vad13G002380;Vad13G…
GO:0099080	supramolecular complex	12	-0.392688205952717	-0.968352779569206	0.489270386266094	0.965876229034124	195	Vad10G005320;Vad02G009800;Vad08G006600;Vad07G000930
GO:0099081	supramolecular polymer	12	-0.392688205952717	-0.968352779569206	0.489270386266094	0.965876229034124	195	Vad10G005320;Vad02G009800;Vad08G006600;Vad07G000930
GO:0099512	supramolecular fiber	12	-0.392688205952717	-0.968352779569206	0.489270386266094	0.965876229034124	195	Vad10G005320;Vad02G009800;Vad08G006600;Vad07G000930
GO:0015935	small ribosomal subunit	20	0.36830939028612	0.960174606145918	0.498281786941581	0.965876229034124	6575	Vad14G013910;Vad19G001710;Vad16G004780;Vad0G014330;Vad08G006660;Vad18G021700;Vad11G001760;Vad0G014270;Vad18G009130;Vad19G001380;Vad17G005540
GO:0005667	transcription factor complex	18	-0.350360928752248	-0.961642141617516	0.507177033492823	0.965876229034124	6374	Vad14G013630;Vad08G005630;Vad01G005270;Vad18G012280;Vad16G005970;Vad02G004090;Vad03G007050;Vad19G008540;Vad12G010770;Vad01G002950;Vad01G002940
GO:0031966	mitochondrial membrane	14	-0.374918771591394	-0.949904252173147	0.519101123595506	0.965876229034124	1521	Vad08G009050;Vad12G000250;Vad18G005140
GO:0005635	nuclear envelope	17	-0.35431455015485	-0.951475537539848	0.521634615384615	0.965876229034124	7046	Vad15G007070;Vad11G005120;Vad06G000140;Vad04G007940;Vad12G012040;Vad06G007370;Vad04G002220;Vad08G004760;Vad09G008430;Vad14G006980;Vad14G007640
GO:0042025	host cell nucleus	101	0.274989928947291	0.953248263672234	0.539473684210526	0.965876229034124	3605	Vad01G000120;Vad10G004480;Vad01G013870;Vad07G015850;Vad01G013690;Vad17G004630;Vad01G008450;Vad17G006910;Vad08G015720;Vad18G006830;Vad05G003890;Vad18G007220;Vad14G006750;Vad13G002950;Vad02G008900;Vad13G009100;Vad01G005110;Vad02G008390;Vad10G005980;Vad13G002180;Vitis_adenoclada_newGene_1775;Vad06G002820;Vad07G002150;Vad13G002940
GO:0005779	integral component of peroxisomal membrane	11	0.417771891811874	0.926288142115476	0.546296296296296	0.965876229034124	6177	Vad01G007950;Vad14G003040;Vad16G003940;Vad01G014800;Vad06G009840;Vad15G005760;Vad14G010540
GO:0005743	mitochondrial inner membrane	46	0.307935745360681	0.936878841631295	0.560509554140127	0.965876229034124	4968	Vad18G009280;Vad17G000620;Vad18G021860;Vad09G009770;Vad13G001900;Vad13G005170;Vad11G002210;Vad05G003360;Vad06G004700;Vad10G002030;Vad06G007090;Vad17G001860;Vad11G000550;Vad01G015140;Vad19G005480;Vad01G013580;Vad08G006610;Vad14G010960
GO:0042995	cell projection	13	0.390852098373965	0.918827120499902	0.560885608856089	0.965876229034124	4938	Vad15G006990;Vad18G011700;Vad04G012330;Vad19G010690;Vad03G001770
GO:0005689	U12-type spliceosomal complex	14	-0.364322969600823	-0.923058444151037	0.561797752808989	0.965876229034124	3333	Vad05G010220;Vad04G010300;Vad05G008060;Vad09G006030;Vad18G001560
GO:0055035	plastid thylakoid membrane	20	-0.321034111327002	-0.91342008762806	0.566666666666667	0.965876229034124	5542	Vad05G006860;Vad02G005320;Vad07G012320;Vad12G001790;Vad01G002000;Vad03G006040;Vad10G001860;Vad09G004070;Vad12G009330;Vad15G007640;Vad06G011200
GO:0099568	cytoplasmic region	10	0.403325033930541	0.888959081292837	0.568224299065421	0.965876229034124	2054	Vad18G008990;Vad05G003950
GO:0009506	plasmodesma	140	-0.234691962111568	-0.960173082770004	0.575757575757576	0.965876229034124	3268	Vad04G001140;Vad19G000560;Vad01G003150;Vad03G002590;Vad06G002370;Vad18G008760;Vad14G008560;Vad14G008200;Vad01G005430;Vad12G012490;Vad14G007850;Vad15G009660;Vad10G010690;Vad05G003210;Vad11G003880;Vad10G010080;Vad16G004110;Vad14G008240;Vad16G003750;Vad03G004250;Vad11G006200;Vad06G009850;Vad13G005350;Vad11G005800;Vad09G004100;Vad12G004490;Vad08G003120;Vad01G008480;Vad17G007520;Vad19G004160;Vad10G000…
GO:0031969	chloroplast membrane	20	-0.318140782271701	-0.905187863119872	0.59047619047619	0.965876229034124	3417	Vad04G011580;Vad11G000010;Vad18G010250;Vad14G005170;Vad06G011200;Vad02G004360
GO:0030173	integral component of Golgi membrane	28	0.327428339442501	0.903398147940534	0.594202898550725	0.965876229034124	7117	Vad05G010830;Vad18G021300;Vad14G000740;Vad13G012940;Vad07G013120;Vad18G009960;Vad07G006030;Vad18G004910;Vad03G003960;Vad07G005080;Vad05G006930;Vad06G003870;Vad05G009960;Vad18G021290;Vad07G007270;Vad09G004080;Vad01G004370;Vad06G004680;Vad13G004640;Vad04G010830;Vad07G012460;Vad07G015890
GO:0031461	cullin-RING ubiquitin ligase complex	34	0.312619899124619	0.89831771549516	0.600638977635783	0.965876229034124	3777	Vad02G009790;Vad01G013280;Vad01G014370;Vad14G009360;Vad06G000790;Vad08G014140
GO:0017053	transcriptional repressor complex	10	0.38973396558213	0.859003331918569	0.607476635514019	0.965876229034124	3920	Vad14G002580;Vad11G009580;Vad14G002590
GO:0005938	cell cortex	17	0.347194575006812	0.875321089872311	0.621160409556314	0.965876229034124	3628	Vad18G008990;Vad05G003950;Vad09G002770;Vad18G011700;Vad14G004620
GO:1990234	transferase complex	41	0.299511464256329	0.89351004829815	0.6265625	0.965876229034124	3777	Vad02G009790;Vad01G013280;Vad01G014370;Vad04G001240;Vad14G009360;Vad06G000790;Vad12G003160;Vad08G014140
GO:0016604	nuclear body	15	-0.33918034295684	-0.86995975147711	0.631336405529954	0.965876229034124	3395	Vad04G010730;Vad17G000810;Vad18G005440;Vad11G003940;Vad18G020980;Vad09G000600;Vad19G007040;Vad14G013630;Vad12G004620;Vad10G004720
GO:0005819	spindle	14	-0.344825705560375	-0.873659653209866	0.640449438202247	0.965876229034124	1276	Vad02G004700;Vad15G004870
GO:0005770	late endosome	10	-0.364636927860378	-0.847406689910097	0.644539614561028	0.965876229034124	3237	Vad11G002710;Vitis_adenoclada_newGene_2386;Vad18G011710;Vad16G008040
GO:0009524	phragmoplast	11	0.374389398044278	0.830100030038231	0.662962962962963	0.965876229034124	4349	Vad05G005300;Vad16G004940;Vad13G007180;Vad16G001540
GO:0044428	nuclear part	63	-0.242905232649119	-0.874268700738535	0.689750692520776	0.965876229034124	6451	Vad18G002240;Vad06G005760;Vad19G007040;Vad14G013630;Vad01G014830;Vad06G007440;Vad10G004700;Vad10G006010;Vad09G005170;Vad01G010880;Vad03G003230;Vad07G001010;Vad16G004920;Vad06G002440;Vad07G007450;Vad02G009820;Vad08G016030;Vad05G002790;Vad10G006260;Vad17G003490;Vad08G004760;Vad03G007050;Vad09G008430;Vad09G004070;Vad18G000920;Vad14G003110;Vad06G002430;Vitis_adenoclada_newGene_2544;Vitis_adenoclada_n…
GO:0031225	anchored component of membrane	11	0.363299683107293	0.805511799841559	0.692592592592593	0.965876229034124	970	Vad03G002540;Vad01G013660;Vad17G004660
GO:0031984	organelle subcompartment	38	0.291537177773737	0.850519121469775	0.692675159235669	0.965876229034124	4520	Vad04G003550;Vad12G000640;Vad04G003540;Vad04G001240;Vad08G002800;Vad13G003730;Vad04G002360;Vad08G006040;Vad13G013100;Vad13G007180;Vad06G004210;Vad06G009980;Vad05G000050
GO:0044425	membrane part	39	0.288118562695715	0.846089906289126	0.693037974683544	0.965876229034124	3996	Vad09G004060;Vad03G002540;Vad01G013660;Vad04G012390;Vad12G000640;Vad17G006390;Vad04G001240;Vad04G014590;Vad05G003360;Vad07G015390;Vad06G008140;Vad13G007180;Vad01G015140;Vad06G004210;Vad18G007280
GO:0005762	mitochondrial large ribosomal subunit	12	0.352138701637545	0.804337777040857	0.694029850746269	0.965876229034124	1397	Vad18G004620
GO:0071011	precatalytic spliceosome	15	0.329009307480589	0.806155837446336	0.700704225352113	0.965876229034124	5181	Vad07G001960;Vad18G001030;Vad19G007330;Vad18G021080;Vad17G003080;Vad06G005660
GO:0005680	anaphase-promoting complex	16	0.323900341060182	0.80147491577432	0.719022687609075	0.965876229034124	3593	Vad16G002280;Vad17G006270;Vad17G006350;Vad14G000250
GO:0031224	intrinsic component of membrane	13	-0.306428958325879	-0.76740997749597	0.747826086956522	0.965876229034124	1521	Vad12G000250;Vad05G010520;Vad18G002880
GO:0000124	SAGA complex	10	-0.324678589796588	-0.754544556632389	0.76017130620985	0.965876229034124	7133	Vad19G005600;Vad09G000600;Vad12G003540;Vad09G000920;Vad08G011030;Vad04G011890
GO:0005802	trans-Golgi network	101	-0.222567180401623	-0.86768650606587	0.767295597484277	0.965876229034124	3051	Vad11G006060;Vad08G000090;Vad05G005350;Vad15G005800;Vad18G001930;Vad02G004970;Vad05G004140;Vad10G002950;Vad01G009780;Vad19G006740;Vad17G000420;Vad15G008100;Vad14G005290;Vad07G003320;Vad05G004170;Vad17G006120;Vad14G005270;Vitis_adenoclada_newGene_2732;Vad16G001530
GO:0000159	protein phosphatase type 2A complex	15	0.308158624289683	0.755066401412417	0.785211267605634	0.965876229034124	3438	Vad04G000660;Vad12G004380;Vad04G003830
GO:0044430	cytoskeletal part	22	0.285556731103058	0.756380535647321	0.787775891341256	0.965876229034124	3792	Vad18G008990;Vad05G003950;Vad18G010940;Vad01G009380;Vad14G004620;Vad13G007180
GO:0030136	clathrin-coated vesicle	12	-0.300999445820948	-0.742252111448954	0.800429184549356	0.965876229034124	1267	Vad07G013080;Vad04G004800;Vad11G005130
GO:0031902	late endosome membrane	12	-0.300249498418472	-0.740402772353178	0.802575107296137	0.965876229034124	4381	Vad12G007080;Vad08G013860;Vad13G007960;Vitis_adenoclada_newGene_2386;Vad16G008040
GO:0005662	DNA replication factor A complex	13	0.307037148897614	0.721792362332846	0.802583025830258	0.965876229034124	11485	Vad11G001150;Vitis_adenoclada_newGene_3285;Vad05G008490;Vad09G008290;Vad02G009510;Vad07G005280;Vad16G005290;Vad0G018640;Vitis_adenoclada_newGene_1646;Vad11G009600;Vad13G009600;Vad09G008270;Vad07G015530
GO:0098588	bounding membrane of organelle	25	0.277334872954975	0.749171155400818	0.818330605564648	0.965876229034124	1874	Vad09G004060;Vad19G011160;Vad17G005230
GO:0042651	thylakoid membrane	25	-0.252584904235418	-0.736752770024517	0.828644501278772	0.965876229034124	5542	Vad05G006860;Vad03G009520;Vad02G005320;Vad07G012320;Vad12G001790;Vad01G002000;Vad03G006040;Vad18G001050;Vad10G001860;Vad09G004070;Vad12G009330;Vad08G009610;Vad15G007640;Vad06G011200
GO:0005741	mitochondrial outer membrane	11	-0.293156230346178	-0.699295195681885	0.833333333333333	0.965876229034124	2327	Vad01G011390;Vad11G009770;Vad08G012710;Vad12G000250
GO:0098805	whole membrane	28	0.262294848663306	0.723690200122048	0.845410628019324	0.965876229034124	984	Vad09G004060;Vad19G011160
GO:0005665	DNA-directed RNA polymerase II, core complex	11	0.314682041779345	0.697716264664718	0.848148148148148	0.965876229034124	4295	Vad05G002310;Vad05G011550;Vad05G011540;Vad04G006320
GO:0009536	plastid	127	0.225293580177594	0.809667067626597	0.849570200573066	0.965876229034124	4520	Vad12G012590;Vad03G001530;Vad18G011510;Vad19G007380;Vad19G011160;Vad19G004590;Vad17G005920;Vad04G011980;Vad10G009870;Vad04G010740;Vad06G001380;Vad08G002800;Vad06G001830;Vad13G003730;Vad17G005290;Vad06G004530;Vad13G004460;Vad04G002360;Vad04G012780;Vad18G010940;Vad02G003140;Vad08G006040;Vad11G001100;Vad11G008680;Vad14G006920;Vad18G011860;Vad07G007510;Vad13G004310;Vad07G004780;Vad09G001670;Vad06G004…
GO:0031090	organelle membrane	40	0.251778399929293	0.747494798186856	0.860719874804382	0.965876229034124	3149	Vad09G004060;Vad19G011160;Vad19G004590;Vad17G005230;Vad06G001380;Vad13G001900;Vad14G009360;Vad05G003360;Vad02G003140;Vitis_adenoclada_newGene_2828
GO:0043228	non-membrane-bounded organelle	65	-0.212754696460251	-0.770348759205458	0.887323943661972	0.965876229034124	4363	Vad02G009820;Vad02G003810;Vad02G009800;Vad05G002790;Vad10G006260;Vad02G010260;Vad11G002740;Vad18G001050;Vad17G003490;Vad08G004760;Vad03G007050;Vad09G004070;Vad08G006600;Vad07G003340;Vad09G010140;Vitis_adenoclada_newGene_2544;Vad10G000100;Vad03G011090;Vad03G004940;Vad07G000930
GO:0043232	intracellular non-membrane-bounded organelle	65	-0.212754696460251	-0.770348759205458	0.887323943661972	0.965876229034124	4363	Vad02G009820;Vad02G003810;Vad02G009800;Vad05G002790;Vad10G006260;Vad02G010260;Vad11G002740;Vad18G001050;Vad17G003490;Vad08G004760;Vad03G007050;Vad09G004070;Vad08G006600;Vad07G003340;Vad09G010140;Vitis_adenoclada_newGene_2544;Vad10G000100;Vad03G011090;Vad03G004940;Vad07G000930
GO:0005769	early endosome	16	-0.253792664889437	-0.672429515013886	0.888111888111888	0.965876229034124	3542	Vad13G013220;Vad04G005550;Vad18G020880;Vitis_adenoclada_newGene_2386;Vad16G008040;Vad02G004970;Vad03G001390
GO:0055044	symplast	31	0.249329600092948	0.699853418252151	0.888349514563107	0.965876229034124	3843	Vad03G002540;Vad12G000640;Vad12G002080;Vad17G005230;Vad03G010790;Vad14G006920;Vad11G009580;Vad12G005230
GO:0012505	endomembrane system	116	0.217611700593404	0.769022651528147	0.902189781021898	0.965876229034124	3996	Vad09G004060;Vad04G003550;Vad01G013660;Vad19G004590;Vad10G006890;Vad12G000640;Vad12G002080;Vad01G007040;Vad12G005350;Vad17G005230;Vad19G005590;Vad04G003540;Vad04G001240;Vad11G003710;Vad15G006350;Vitis_adenoclada_newGene_2828;Vad03G010790;Vad09G003560;Vad14G006920;Vad02G008460;Vad13G005990;Vad13G013100;Vad10G004840;Vad06G002220;Vad13G007180;Vad06G004450;Vad13G011510;Vad18G012100;Vad18G007280
GO:0009705	plant-type vacuole membrane	25	-0.232341691445272	-0.677706315358187	0.902813299232737	0.965876229034124	4381	Vad12G007080;Vad09G009690;Vad19G006400;Vad01G009250;Vad14G010150;Vad08G009620;Vad19G006390;Vad13G007270
GO:0005694	chromosome	24	0.248767136359087	0.667486535130562	0.904841402337229	0.965876229034124	301	Vad03G002270
GO:0030176	integral component of endoplasmic reticulum membrane	27	-0.234319149874663	-0.692760036525057	0.906493506493506	0.965876229034124	3558	Vad16G003220;Vad10G007610;Vad08G008870;Vad06G003030;Vad07G016050;Vad18G009240;Vad02G004190
GO:0005788	endoplasmic reticulum lumen	12	0.27311500387039	0.623835761499816	0.917910447761194	0.965876229034124	5141	Vad16G009920;Vad12G004700;Vad14G001260;Vad01G005730;Vad14G001190;Vad05G011930
GO:0009526	plastid envelope	27	-0.221961704857452	-0.656225489237487	0.922077922077922	0.965876229034124	2175	Vad15G007640;Vad06G011200;Vad07G001500;Vad02G004360
GO:0031201	SNARE complex	23	-0.229366750937993	-0.661592439334001	0.924390243902439	0.965876229034124	278	Vad05G012170;Vad13G000190;Vad16G000780;Vad08G002440
GO:0005871	kinesin complex	27	-0.221235204577634	-0.654077605205595	0.924675324675325	0.965876229034124	2312	Vad19G010910;Vad03G005490;Vad18G010690;Vad19G007130;Vad06G007710;Vad07G004070
GO:0044437	vacuolar part	17	0.242067829464839	0.610283372964656	0.935153583617747	0.965876229034124	3149	Vad19G011160;Vad17G005230;Vad14G009360;Vitis_adenoclada_newGene_2828
GO:0005666	DNA-directed RNA polymerase III complex	16	-0.229393056200414	-0.607782189432448	0.937062937062937	0.965876229034124	4834	Vad04G010270;Vad06G002670;Vad09G005730;Vad13G013200;Vad02G004230;Vad09G002760;Vad16G003000
GO:0031011	Ino80 complex	15	-0.23482882351183	-0.60230974224827	0.93778801843318	0.965876229034124	6225	Vad08G007110;Vad06G001880;Vad14G009070;Vad08G015950;Vad06G002730;Vad04G011480;Vad05G002230;Vad05G004350;Vad07G014780;Vad07G004690
GO:0031975	envelope	40	0.226340170392838	0.671972258290967	0.940532081377152	0.965876229034124	4542	Vad19G004590;Vad06G001380;Vad13G001900;Vad08G002800;Vad05G003360;Vad04G002360;Vad04G012780;Vad18G010940;Vad02G003140;Vad13G007180;Vad01G015140;Vad11G006910;Vad06G004210;Vad18G007280;Vad03G004750;Vad05G000050;Vad01G013580
GO:0000123	histone acetyltransferase complex	11	-0.224664139252907	-0.535914085933094	0.941558441558442	0.965876229034124	6856	Vad07G015760;Vad18G003440;Vad14G013630;Vad03G003230;Vad18G007330;Vad18G002110;Vad13G010860;Vad18G000920
GO:0030127	COPII vesicle coat	12	-0.217625030200532	-0.536654271006784	0.94206008583691	0.965876229034124	12966	Vad05G002370;Vad06G012040;Vad07G005770;Vad05G003800;Vad15G001690;Vad19G004090;Vad13G009900;Vad14G013260;Vad05G008540;Vad19G001070;Vad09G006990
GO:0005778	peroxisomal membrane	12	0.254924185788711	0.582285196025667	0.944029850746269	0.965876229034124	2232	Vad18G000410;Vad04G014920
GO:0005669	transcription factor TFIID complex	17	0.236239502144886	0.595589428447424	0.945392491467577	0.965876229034124	12658	Vad02G004880;Vad19G010770;Vad14G008510;Vad01G001570;Vad08G005730;Vad06G000650;Vad08G005740;Vad09G001120;Vad07G004370;Vad04G005250;Vad19G005600;Vad12G003540;Vad09G000920;Vad18G006960;Vad17G003660;Vad08G011030;Vad12G003320
GO:0000784	nuclear chromosome, telomeric region	21	-0.212268676966889	-0.611398991650867	0.948837209302326	0.965876229034124	1573	Vad07G015530;Vad06G000750;Vad17G007190;Vad17G001980;Vad15G004930;Vad15G004940
GO:0005875	microtubule associated complex	10	0.24411341240785	0.538044546133264	0.957009345794393	0.965876229034124	4847	Vad18G010940;Vad01G009380;Vad14G013710
GO:0009570	chloroplast stroma	152	-0.194845333066037	-0.808056098556247	0.958620689655172	0.965876229034124	4863	Vad03G011750;Vad11G009420;Vad01G007320;Vad10G013110;Vad14G004840;Vad19G010870;Vad16G007140;Vad01G002000;Vad01G014550;Vad08G009760;Vad02G007940;Vad08G007430;Vad08G010490;Vad10G007430;Vad18G000090;Vad18G004890;Vad18G001050;Vad19G006250;Vad10G001860;Vad14G005180;Vad13G009660;Vad05G000220;Vad10G012090;Vad06G001160;Vad07G005750;Vad19G008180;Vad16G010120;Vad05G006820;Vad12G009330;Vad15G006010;Vad09G007…
GO:0031967	organelle envelope	39	0.214861861555571	0.630964039969384	0.960443037974684	0.965876229034124	4542	Vad19G004590;Vad06G001380;Vad13G001900;Vad08G002800;Vad05G003360;Vad04G002360;Vad04G012780;Vad18G010940;Vad02G003140;Vad13G007180;Vad01G015140;Vad06G004210;Vad18G007280;Vad03G004750;Vad05G000050;Vad01G013580
GO:0005911	cell-cell junction	35	-0.204446340575402	-0.644946091189952	0.96514745308311	0.965876229034124	2673	Vad08G014720;Vad10G005320;Vad05G007410;Vad18G004050;Vad18G004280;Vad02G009800;Vad19G000560;Vad15G009660;Vad12G013170;Vad11G003880;Vad06G009850;Vad08G003120;Vad07G000930
GO:0015630	microtubule cytoskeleton	23	0.222209638045459	0.591743813686757	0.966216216216216	0.965876229034124	4847	Vad05G003950;Vad18G010940;Vad01G009380;Vad14G004620;Vad13G007180;Vad04G010610;Vad14G013710
GO:0005774	vacuolar membrane	86	0.205513668885924	0.693390054264155	0.966360856269113	0.965876229034124	3739	Vad06G005430;Vad17G000290;Vad19G011160;Vad12G000970;Vad17G005230;Vad10G009990;Vad19G006140;Vad11G000700;Vad01G000430;Vad14G009360;Vad06G001850;Vad08G004780;Vitis_adenoclada_newGene_2828;Vad09G003560;Vad07G007510;Vad19G006110;Vad16G009650;Vad09G006790
GO:0005686	U2 snRNP	11	0.235551771486169	0.522267814226679	0.968518518518519	0.965876229034124	5181	Vad18G001030;Vad19G007330;Vad17G003080;Vad06G005660
GO:0005856	cytoskeleton	41	-0.189438847238595	-0.616532576908081	0.969613259668508	0.965876229034124	372	Vad10G007080;Vad02G003810;Vad02G009800;Vad10G006260;Vad11G002740;Vad08G004760;Vad08G006600;Vad11G000560;Vad03G004940;Vad07G000930
GO:0016592	mediator complex	33	-0.191393813044538	-0.595821254409215	0.979002624671916	0.965876229034124	6626	Vad11G004720;Vad08G014180;Vad01G014830;Vad02G009770;Vad01G005270;Vad15G009100;Vad16G001900;Vad17G000950;Vad07G001790;Vad11G001040;Vad09G010770;Vad02G009820;Vad07G003740;Vad06G000470;Vad18G006380;Vad01G002950;Vad01G002940
GO:0070971	endoplasmic reticulum exit site	11	0.227692950021619	0.504843154319465	0.97962962962963	0.965876229034124	7200	Vad07G004460;Vad05G002370;Vad08G003290;Vad06G012040;Vad07G005770;Vad05G003800;Vad11G000040
GO:0046540	U4/U6 x U5 tri-snRNP complex	14	0.208881457060346	0.50499102937346	0.982046678635548	0.965876229034124	4197	Vad05G006850;Vad07G001960;Vad18G021080;Vad17G003080
GO:0005682	U5 snRNP	11	0.219786193150933	0.487312211535971	0.983333333333333	0.965876229034124	12929	Vad18G001030;Vad19G007330;Vad17G003080;Vad08G010460;Vad11G009870;Vad07G001370;Vad05G012120;Vad0G024450;Vad01G010880;Vad09G006010;Vad07G003630
GO:0044444	cytoplasmic part	302	0.189176089541191	0.746703384065622	0.983770287141074	0.965876229034124	3394	Vad12G005690;Vad09G004060;Vad18G008990;Vad03G001530;Vad18G008130;Vad08G011020;Vad18G011510;Vad04G003550;Vad19G007380;Vad03G007670;Vad01G013660;Vad19G003890;Vad19G011160;Vad01G014870;Vad07G001240;Vad19G004590;Vad17G001970;Vad17G005920;Vad04G011980;Vad10G006890;Vad08G013890;Vad12G000640;Vad12G002080;Vad01G009950;Vad01G007040;Vad17G005230;Vad03G008620;Vad15G006990;Vad04G010740;Vad06G001380;Vad04G003…
GO:0030054	cell junction	36	0.185994054943628	0.539908268475765	0.985691573926868	0.965876229034124	3843	Vad03G002540;Vad12G000640;Vad12G002080;Vad17G005230;Vad17G006390;Vad03G010790;Vad14G006920;Vad11G009580;Vad12G005230
GO:0005685	U1 snRNP	16	0.201667472208797	0.499015900304142	0.986038394415358	0.965876229034124	13230	Vad07G011240;Vad18G001030;Vad19G007330;Vad17G003080;Vad08G010460;Vad07G003750;Vad07G007150;Vad16G003950;Vad0G024450;Vad04G010410;Vad07G002510;Vad07G007160;Vad10G008380;Vad04G009690;Vad07G003630;Vad18G006380
GO:0031305	integral component of mitochondrial inner membrane	16	0.197494214121636	0.488689385478739	0.986038394415358	0.965876229034124	2157	Vad17G001490;Vad07G017990
GO:0019898	extrinsic component of membrane	34	-0.181542869789552	-0.567803980123051	0.986702127659574	0.965876229034124	2943	Vad13G002630;Vad16G008040;Vad12G000170;Vad14G003400;Vad05G001490;Vad07G003110;Vad07G011560
GO:0009706	chloroplast inner membrane	31	-0.181116527993427	-0.551611540488973	0.986979166666667	0.965876229034124	3853	Vad16G009080;Vitis_adenoclada_newGene_712;Vad08G004430;Vad05G000220;Vad18G019020;Vad06G011090;Vitis_adenoclada_newGene_700;Vad06G011200;Vad15G000740
GO:0005777	peroxisome	53	0.184746234885999	0.578517240631666	0.988924050632911	0.965876229034124	4932	Vad07G012270;Vad05G000950;Vad08G002960;Vad11G001100;Vad13G002900;Vad02G006180;Vad18G008030;Vad18G002690;Vad06G009900;Vitis_adenoclada_newGene_2674;Vad11G003360;Vad07G010100;Vad09G003460;Vad19G008430;Vad06G009840;Vad13G004830;Vad18G001430;Vad10G009340;Vad15G004600
GO:0071013	catalytic step 2 spliceosome	31	-0.172207846206773	-0.52447910957002	0.9921875	0.965876229034124	4063	Vitis_adenoclada_newGene_2337;Vad09G006010;Vad08G000910;Vad07G003630;Vad08G000450;Vad12G007030;Vad13G010620;Vad12G013170;Vad09G011070
GO:0005739	mitochondrion	384	-0.180995382537043	-0.814195404339861	0.994152046783626	0.965876229034124	5662	Vad12G000680;Vad04G005710;Vad16G001930;Vad19G007660;Vad12G002330;Vad16G008510;Vad01G001270;Vad15G002480;Vad10G006530;Vad01G002120;Vad07G018750;Vad19G010100;Vad14G013690;Vad07G013730;Vad10G004120;Vad08G010330;Vad0G024170;Vad11G002160;Vad02G006430;Vad05G006480;Vad07G004010;Vad06G010010;Vad18G015470;Vad08G001950;Vad09G002720;Vad09G003260;Vad15G003740;Vad06G002440;Vad08G003000;Vad03G009250;Vad07G0183…
GO:0005771	multivesicular body	12	0.190390541906416	0.43488064371929	0.994402985074627	0.965876229034124	1729	Vad04G000440
GO:0044434	chloroplast part	53	-0.158652668157944	-0.545785316524244	0.994594594594595	0.965876229034124	4734	Vad07G012320;Vad14G004840;Vad12G001790;Vad01G002000;Vad08G009760;Vad03G006040;Vad18G001050;Vad10G001860;Vad06G001160;Vad11G000010;Vad09G004070;Vad12G009330;Vad15G006010;Vad15G007640;Vad06G011200;Vad01G002690;Vad02G004360
GO:0044435	plastid part	53	-0.158652668157944	-0.545785316524244	0.994594594594595	0.965876229034124	4734	Vad07G012320;Vad14G004840;Vad12G001790;Vad01G002000;Vad08G009760;Vad03G006040;Vad18G001050;Vad10G001860;Vad06G001160;Vad11G000010;Vad09G004070;Vad12G009330;Vad15G006010;Vad15G007640;Vad06G011200;Vad01G002690;Vad02G004360
GO:0080008	Cul4-RING E3 ubiquitin ligase complex	21	0.187549680106246	0.489209230747907	0.994755244755245	0.965876229034124	828	Vad02G000360
GO:0000932	P-body	29	0.180580243026317	0.498663065512103	0.995176848874598	0.965876229034124	1058	Vad11G007210;Vad07G001240
GO:0000139	Golgi membrane	84	0.175899076747693	0.590851038437794	0.995384615384615	0.965876229034124	5330	Vad17G008370;Vad09G001410;Vad15G004190;Vad06G011810;Vad04G003250;Vad09G005750;Vad18G009420;Vad16G005820;Vad09G010270;Vad02G002680;Vad12G000160;Vad12G003800;Vad04G001060;Vad19G004970;Vad08G000750;Vad11G008850;Vad04G005880;Vad19G009670;Vad08G005750;Vad12G007470;Vad07G017590;Vad10G008440
GO:0032991	macromolecular complex	107	0.172135401708613	0.603411345695562	0.995633187772926	0.965876229034124	3845	Vad09G004060;Vad02G009790;Vad01G013280;Vitis_adenoclada_newGene_3204;Vad07G001240;Vad08G013890;Vad01G014370;Vad04G001240;Vad15G006350;Vad04G014590;Vad14G009360;Vad05G003360;Vad18G010940;Vad01G009380;Vad06G000790;Vad12G003160;Vad11G009580;Vad08G014140;Vad01G015140
GO:0017119	Golgi transport complex	10	0.197246044208238	0.434745298448789	0.996261682242991	0.965876229034124	13302	Vad15G006350;Vitis_adenoclada_newGene_3143;Vad11G000160;Vad17G001340;Vad16G003960;Vad02G007730;Vad08G004440;Vad03G007360;Vad12G000570;Vad04G001140
GO:0031977	thylakoid lumen	12	0.173451848618958	0.396190119668814	0.996268656716418	0.965876229034124	6417	Vad13G003730;Vad11G006440;Vad18G020870;Vad05G005310;Vad18G012320;Vad05G006090;Vad14G003360
GO:0000790	nuclear chromatin	25	0.162409263350614	0.438719927918798	0.996726677577741	0.965876229034124	623	Vad13G001500
GO:0016607	nuclear speck	32	0.158132223561378	0.447704327557465	0.996810207336523	0.965876229034124	458	Vad04G007910
GO:0009534	chloroplast thylakoid	44	-0.139931209461012	-0.461218686459664	0.997214484679666	0.965876229034124	5542	Vad05G006860;Vad09G000040;Vad02G005320;Vad15G006740;Vad08G003050;Vitis_adenoclada_newGene_639;Vad07G012320;Vad12G001790;Vad01G002000;Vad01G004130;Vad03G006040;Vad01G000940;Vad10G001860;Vad03G007320;Vad06G001100;Vad09G004070;Vad12G009330;Vad15G007640;Vad06G011200
GO:0009579	thylakoid	41	-0.137156904176706	-0.446379931072402	0.997237569060773	0.965876229034124	5604	Vad07G001460;Vad05G006860;Vad13G013150;Vad02G005320;Vad07G012320;Vad12G001790;Vad01G002000;Vad10G001920;Vad03G006040;Vad18G001050;Vad10G001860;Vad10G013220;Vad09G004070;Vad12G009330;Vad15G007640;Vad06G011200
GO:0031976	plastid thylakoid	25	-0.17040871726539	-0.497056998958992	0.997442455242967	0.965876229034124	5542	Vad05G006860;Vad02G005320;Vad07G012320;Vad12G001790;Vad01G002000;Vad03G006040;Vad10G001860;Vad09G004070;Vad12G009330;Vad15G007640;Vad06G011200
GO:0000145	exocyst	23	-0.158245126488839	-0.456447060519122	1	0.965876229034124	4426	Vad09G000670;Vad12G010110;Vitis_adenoclada_newGene_2398;Vad18G021070;Vad13G006060;Vad06G006340;Vad13G002370;Vad18G021060;Vitis_adenoclada_newGene_2400;Vad01G001600;Vad08G009720;Vad06G002960
GO:0005736	DNA-directed RNA polymerase I complex	11	-0.163737392039621	-0.390579355832137	1	0.965876229034124	13858	Vad19G006790;Vad18G011670;Vad13G013310;Vad09G001530;Vad18G011020
GO:0005768	endosome	95	0.16897340495914	0.581047042364693	1	0.965876229034124	3549	Vad04G003550;Vad01G009580;Vad17G005470;Vitis_adenoclada_newGene_775;Vad07G005440;Vad17G005620;Vad04G003540;Vad05G000360;Vad11G003710;Vad01G002850;Vad11G007680;Vad18G009710;Vad11G004840;Vad17G003000;Vad13G005990;Vad13G013100;Vad02G007470
GO:0009507	chloroplast	485	-0.161204744055099	-0.738231512749476	1	0.965876229034124	3364	Vad15G000340;Vad14G013330;Vad05G005950;Vad07G001950;Vad18G019680;Vad03G002760;Vad12G012150;Vad06G001160;Vad10G009600;Vad08G010630;Vad11G000010;Vad18G006320;Vad17G002790;Vad18G005560;Vad09G004420;Vad09G004070;Vad19G008180;Vad04G012690;Vad02G000760;Vad16G010120;Vad10G013520;Vad12G000170;Vad01G004570;Vad19G001560;Vad18G009030;Vad03G000250;Vad07G016870;Vad19G003550;Vad03G000230;Vad12G009330;Vad12G000…
GO:0009941	chloroplast envelope	110	-0.144475247637023	-0.569720524852329	1	0.965876229034124	4759	Vad01G007320;Vad08G010650;Vad10G013650;Vad19G010870;Vad01G002000;Vad15G002600;Vad07G018260;Vad08G009760;Vad08G012110;Vad06G000600;Vad16G009080;Vad19G002750;Vad14G001000;Vad13G009660;Vad11G000010;Vad07G005750;Vad12G001320;Vad07G006340;Vad03G007320;Vad06G001100;Vad18G002290;Vad19G001560;Vad18G003620;Vad04G008990;Vad08G011790;Vad15G007640;Vad06G011200;Vad06G006580;Vad14G000040;Vad01G007070;Vad13G000…
GO:0044422	organelle part	177	0.147936069027069	0.552434578076776	1	0.965876229034124	4163	Vad09G004060;Vad18G008990;Vad04G003550;Vitis_adenoclada_newGene_3204;Vad19G011160;Vad19G004590;Vad12G000640;Vad17G005230;Vad06G001380;Vad04G003540;Vad13G001900;Vad05G003950;Vad04G001240;Vad08G002800;Vad15G006350;Vad13G003730;Vad14G009360;Vad05G003360;Vad04G002360;Vad04G012780;Vad18G010940;Vad02G003140;Vitis_adenoclada_newGene_2828;Vad08G006040;Vad11G001100;Vad01G009380;Vad13G013100;Vad14G004620;V…
GO:0044446	intracellular organelle part	174	0.164214031201843	0.612749152165683	1	0.965876229034124	4553	Vad09G004060;Vad18G008990;Vad04G003550;Vitis_adenoclada_newGene_3204;Vad19G011160;Vad19G004590;Vad12G000640;Vad17G005230;Vad06G001380;Vad04G003540;Vad13G001900;Vad05G003950;Vad04G001240;Vad08G002800;Vad15G006350;Vad13G003730;Vad14G009360;Vad05G003360;Vad04G002360;Vad04G012780;Vad18G010940;Vad02G003140;Vitis_adenoclada_newGene_2828;Vad08G006040;Vad11G001100;Vad01G009380;Vad13G013100;Vad14G004620;V…
