# Supplementary material for: Transcriptome Profiling of Powdery Mildew-Stressed ‘Yeniang No. 2’ Grapevine Reveals Differential Expression, Alternative Splicing, and the Identification of 1232 Annotated Novel Genes
Source: Metabolites. 2026 Mar 9;16(3):182. doi: 10.3390/metabo16030182 (PMC13027967; doi:10.3390/metabo16030182)
Supplement: Supplementary file 1 [file metabolites-16-00182-s001.zip › Supplementary File S16/P1-He_vs_P2-In_KEGG_pathway_GSEA.xls]

ID	Description	setSize	enrichmentScore	NES	pvalue	qvalue	rank	core_enrichment
ko00940	Phenylpropanoid biosynthesis	138	0.532087350648861	1.91937580753982	0.0013986013986014	0.0261291526689063	2442	Vad07G015210;Vad08G004060;Vad09G009100;Vad06G006630;Vad16G005050;Vad08G004080;Vad18G004810;Vad03G006330;Vad12G001520;Vad10G001160;Vad08G001780;Vad07G016180;Vad09G008280;Vad10G010270;Vad17G004330;Vad17G002290;Vad10G010250;Vad18G000420;Vad11G004920;Vad04G011520;Vad11G007670;Vad18G011920;Vad01G012890;Vad10G013130;Vad11G007690;Vad18G021610;Vad06G006970;Vad08G006000;Vad13G005770;Vad08G005250;Vad06G001…
ko00480	Glutathione metabolism	97	0.644704624514536	2.22195550668929	0.00143472022955524	0.0261291526689063	984	Vad08G005390;Vad19G011170;Vad19G011470;Vad08G008770;Vad17G005660;Vad01G009810;Vad15G001000;Vad08G007190;Vitis_adenoclada_newGene_1190;Vad06G004580;Vad0G015980;Vad19G011030;Vad16G000180;Vad19G011140;Vad05G010260;Vad15G001040;Vad15G003050;Vad08G008760;Vad08G007250;Vad19G011090;Vad19G011180;Vad05G006340;Vad07G003190;Vad06G004570;Vad19G011160
ko04712	Circadian rhythm - plant	104	0.536386898174203	1.85181538227496	0.00145772594752187	0.0261291526689063	2656	Vad05G007050;Vad16G006380;Vad06G006140;Vad16G006210;Vad01G009970;Vad14G007530;Vad16G006400;Vad14G009010;Vad01G003300;Vad04G007630;Vad08G001050;Vad04G004480;Vad14G014300;Vad10G002480;Vad15G005140;Vad16G006410;Vad02G004290;Vad17G005590;Vad01G004030;Vad17G005850;Vad16G006440;Vad16G006230;Vitis_adenoclada_newGene_1522;Vad16G006430;Vad18G004260;Vad04G006540;Vad01G009670;Vitis_adenoclada_newGene_1526;V…
ko00941	Flavonoid biosynthesis	85	0.651879948632407	2.18589648083756	0.00147710487444609	0.0261291526689063	2325	Vad05G007050;Vad02G004420;Vad16G006380;Vad04G011910;Vad03G006330;Vad01G002780;Vad16G006210;Vad07G016180;Vad18G010030;Vad16G006400;Vad14G009010;Vad18G019330;Vad18G003110;Vad18G010040;Vad18G019310;Vad11G007670;Vad11G007690;Vad06G006970;Vad16G006410;Vad08G005250;Vad13G002290;Vad18G019410;Vad11G007610;Vad18G019370;Vad13G001660;Vad11G007710;Vad16G007710;Vad16G006440;Vad16G006230;Vitis_adenoclada_newGe…
ko00511	Other glycan degradation	53	0.567580135654176	1.7676333532442	0.00151515151515152	0.0261291526689063	3383	Vad18G002780;Vad18G002790;Vad04G012130;Vad14G002900;Vad09G001700;Vad08G006400;Vad17G000290;Vad01G006050;Vad09G001870;Vad07G011110;Vad17G002690;Vad07G018230;Vad05G003900;Vad06G010420;Vad04G011340;Vad18G009490;Vad11G001960;Vad13G012600;Vad17G001590;Vad12G002590;Vad14G003340;Vad18G017390
ko00450	Selenocompound metabolism	25	0.925667016015526	2.48319959493482	0.0016366612111293	0.0261291526689063	62	Vad14G002510;Vad14G002520;Vad14G002470;Vad14G002450;Vad14G002460;Vad14G002480;Vad14G002730;Vad14G002790;Vad14G002740;Vad14G002800
ko00520	Amino sugar and nucleotide sugar metabolism	138	0.449077539419199	1.6199380868942	0.0027972027972028	0.0263882847614905	2390	Vitis_adenoclada_newGene_1183;Vad11G006750;Vad05G011760;Vad14G004320;Vad05G011700;Vad17G001080;Vad19G003030;Vad0G018590;Vad08G002150;Vad19G003120;Vad03G007390;Vad05G011660;Vad08G002170;Vad02G005070;Vad05G002420;Vad05G010810;Vad05G003600;Vad14G011390;Vad15G008200;Vad03G002720;Vad11G006680;Vitis_adenoclada_newGene_1397;Vad15G008160;Vad03G010420;Vad07G011110;Vad01G000150;Vad05G009530;Vad02G003910;Va…
ko00909	Sesquiterpenoid and triterpenoid biosynthesis	39	-0.603329212165312	-1.93513209771943	0.00289855072463768	0.0263882847614905	939	Vad12G006060;Vitis_adenoclada_newGene_331;Vad19G000190;Vitis_adenoclada_newGene_332;Vad19G003750;Vad10G009100;Vad11G008450;Vad09G011440;Vad19G000170;Vad09G011260;Vad17G001540;Vad0G021690;Vad18G016730;Vad18G016840;Vad10G004100;Vad10G009170;Vad0G022280;Vad19G003650;Vad19G003640;Vad14G010680;Vad19G000160;Vad19G000210
ko00900	Terpenoid backbone biosynthesis	54	-0.708884283681921	-2.4092223914432	0.00294117647058824	0.0263882847614905	334	Vad11G010410;Vad07G013700;Vad12G005890;Vitis_adenoclada_newGene_619;Vad0G015940;Vad12G005940
ko00052	Galactose metabolism	85	0.483385602683653	1.62089797363835	0.00295420974889217	0.0263882847614905	3048	Vad10G005240;Vad14G000690;Vad04G000910;Vad10G011560;Vad09G006960;Vad09G001700;Vad08G006400;Vad19G007360;Vad13G007280;Vad13G007300;Vad0G021500;Vad07G013180;Vad07G015900;Vad14G013730;Vad01G006050;Vad14G000720;Vad09G001870;Vad18G004840;Vad07G018230;Vad10G013720;Vad02G003910;Vad18G004850;Vad09G001890;Vad14G013990;Vad04G011340;Vad10G011530;Vad18G009490;Vad11G001960;Vad01G007550;Vad01G007560;Vad17G0015…
ko00195	Photosynthesis	60	0.532207290319648	1.68923193792934	0.00303030303030303	0.0263882847614905	4387	Vad0G023370;Vad19G007720;Vad06G012390;Vad10G003690;Vad0G024040;Vad0G023800;Vad04G014630;Vad19G008730;Vad0G023930;Vad10G009870;Vad01G006420;Vad0G023340;Vad10G009910;Vad12G010460;Vad07G001360;Vad12G004930;Vad10G011960;Vad07G000240;Vad19G009130;Vad0G023390;Vad0G023580;Vad18G009090;Vad07G007640;Vad18G006780;Vad06G011970;Vad0G023590;Vad10G011380;Vad01G001720;Vad04G005080;Vad09G003650;Vad0G024190;Vad0G…
ko00500	Starch and sucrose metabolism	247	-0.397297922421539	-1.72897003971583	0.00423728813559322	0.033823966696402	2381	Vad08G003740;Vad18G019800;Vad10G007920;Vad15G009230;Vad19G005270;Vad08G011090;Vad19G001950;Vad11G009130;Vad02G002630;Vad01G000620;Vad04G004620;Vad02G002040;Vad08G005110;Vad18G015640;Vad18G001160;Vad18G014140;Vad08G013130;Vad10G000390;Vad18G018770;Vad07G003530;Vad13G002470;Vad12G012660;Vad18G015960;Vad09G005880;Vitis_adenoclada_newGene_1902;Vad06G007690;Vad05G007830;Vad12G013460;Vad18G014160;Vitis…
ko00970	Aminoacyl-tRNA biosynthesis	98	0.457214503680732	1.57497796125627	0.00578871201157742	0.0426536674537284	1645	Vad06G001020;Vad0G011720;Vad06G001030;Vad06G001050;Vad06G001040;Vad0G011730;Vad17G004470;Vad06G000980;Vad06G000960;Vad06G000950;Vad0G011700;Vad08G004190;Vad06G012580;Vad07G018010;Vad06G000970
ko00945	Stilbenoid, diarylheptanoid and gingerol biosynthesis	30	0.633081714088064	1.76383245494141	0.00644122383252818	0.0440715314857191	1519	Vad10G006360;Vad03G006330;Vad07G016180;Vad12G001550;Vad11G007670;Vad11G007690;Vad06G006970;Vad08G005250;Vad11G007610;Vad12G002450;Vad11G007710;Vad16G006450
ko00196	Photosynthesis - antenna proteins	17	0.704381149525847	1.74178255905557	0.00856164383561644	0.0528472821397757	3999	Vad07G005380;Vad19G002850;Vad10G008590;Vad17G005900;Vad10G008580;Vad12G007180;Vad12G012420;Vad10G004770;Vad15G000050;Vad12G000490;Vad18G015220;Vad13G005450;Vad01G013590
ko03010	Ribosome	291	0.361233759241418	1.41047320013135	0.00882723833543506	0.0528472821397757	5709	Vad13G005600;Vad09G000730;Vad04G009780;Vad14G014190;Vad19G011340;Vad05G005250;Vad08G010950;Vad14G011590;Vad0G019980;Vad05G003310;Vad18G016620;Vad09G008310;Vad13G002800;Vad0G019960;Vad10G007320;Vad16G009190;Vad10G008330;Vitis_adenoclada_newGene_2498;Vad0G020070;Vad14G001890;Vad14G013910;Vad09G002240;Vad10G008780;Vad0G019930;Vad07G007060;Vad0G014360;Vad0G020060;Vad12G004440;Vad0G023820;Vad19G001710…
ko04016	MAPK signaling pathway - plant	308	0.346917567089662	1.36143646249455	0.0112640801001252	0.0634694296663399	2615	Vitis_adenoclada_newGene_1183;Vad10G011780;Vad03G008270;Vad03G008290;Vad03G008350;Vad03G008360;Vad03G008220;Vad14G004320;Vad08G011200;Vad11G010350;Vad12G001260;Vad18G012840;Vad07G006230;Vad13G001110;Vad02G008020;Vad03G008300;Vad01G009980;Vad01G009030;Vad04G000710;Vad19G005190;Vitis_adenoclada_newGene_1512;Vad10G008600;Vad06G002870;Vad18G007340;Vad11G009050;Vitis_adenoclada_newGene_1578;Vad02G0047…
ko00592	alpha-Linolenic acid metabolism	52	0.508136381600563	1.57829121710276	0.0136570561456753	0.0726779011261081	2311	Vad18G018510;Vad18G018600;Vad12G001650;Vad18G007910;Vad18G018340;Vad18G018580;Vad18G010120;Vad18G018520;Vad18G018480;Vad02G006480;Vad11G002310;Vad18G018560;Vad04G009790;Vad18G018570;Vad07G012270;Vad07G016400;Vad14G012610
ko00280	Valine, leucine and isoleucine degradation	63	-0.415024902567513	-1.46060615534616	0.0207100591715976	0.104410824632431	2075	Vad17G001810;Vad08G005530;Vad18G015730;Vad06G009190;Vad08G005620;Vad18G004400;Vad18G004470;Vad14G012460;Vad08G004010;Vad18G004460;Vad18G004450
ko00250	Alanine, aspartate and glutamate metabolism	43	-0.477978007320763	-1.57182186822426	0.0277777777777778	0.133040935672515	3110	Vad13G004750;Vad06G002340;Vad18G005380;Vad16G001890;Vad04G005500;Vad09G002140;Vad08G011950;Vad09G000200;Vad18G007480;Vad07G002010;Vitis_adenoclada_newGene_2092;Vad04G007760;Vad17G007520;Vad11G003390;Vad16G008830;Vad08G004010;Vad06G005720
ko00190	Oxidative phosphorylation	118	0.396211855715819	1.40066312325467	0.0310734463276836	0.139809490364778	5229	Vad0G023790;Vad15G006190;Vad07G000390;Vad0G023810;Vad13G013590;Vad19G008730;Vad03G001140;Vad14G004070;Vad18G001290;Vad19G005620;Vad10G009870;Vad0G023340;Vad16G001430;Vad09G009770;Vad04G004570;Vad07G014370;Vad09G005140;Vad01G006280;Vad10G000020;Vad09G002080;Vad11G008220;Vad03G000460;Vad17G003260;Vad0G023760;Vad05G003360;Vad19G003670;Vad18G020800;Vad08G006190;Vad08G010840;Vad08G010700;Vad07G007280;…
ko00600	Sphingolipid metabolism	50	0.487460868263999	1.50413719873677	0.0321100917431193	0.139809490364778	3396	Vad08G004120;Vad10G005240;Vad09G001700;Vad08G006400;Vad01G006050;Vad09G001870;Vad07G018230;Vad10G013720;Vitis_adenoclada_newGene_3251;Vad04G011340;Vad18G009490;Vad11G001960;Vad17G001590;Vad12G002590;Vad16G001190;Vad18G017390;Vad14G009330
ko03008	Ribosome biogenesis in eukaryotes	125	-0.340716038222384	-1.33851069476262	0.0357142857142857	0.148741418764302	4405	Vad16G001790;Vad16G001550;Vad09G005100;Vad04G010620;Vad09G007550;Vad17G004370;Vad11G010580;Vad19G002090;Vad04G004500;Vad08G011970;Vad0G022310;Vad11G004460;Vad0G023700;Vad07G003720;Vad17G001190;Vad05G002790;Vad11G005280;Vad03G000060;Vad07G017490;Vad08G007760;Vad16G001320;Vad07G002370;Vad05G012750;Vad14G007480;Vad15G008250;Vad04G014980;Vad08G008190;Vad18G009980;Vad09G005210;Vad15G008060;Vad05G00804…
ko00073	Cutin, suberine and wax biosynthesis	24	0.581516594915546	1.55817326532242	0.0424143556280587	0.163480701754386	1166	Vad15G002270;Vad09G001770;Vad01G006610;Vad07G000040;Vad02G003120;Vad15G002260;Vad07G000050;Vad07G017400
ko00220	Arginine biosynthesis	31	-0.505473391321138	-1.55777727448959	0.0426666666666667	0.163480701754386	2923	Vad18G005380;Vad16G001890;Vad04G005500;Vad02G007970;Vad09G002140;Vad09G007050;Vad08G011950;Vad09G000200;Vad03G005500;Vad07G002010;Vad08G007470;Vad16G003790;Vad08G013000;Vad11G003390
ko00130	Ubiquinone and other terpenoid-quinone biosynthesis	46	0.478241177486026	1.45308672046849	0.0453834115805947	0.167202042665349	2888	Vad10G004180;Vad10G004170;Vad01G012890;Vad06G006970;Vad06G010380;Vad11G009840;Vad08G012290;Vad03G004620;Vad19G003510;Vad01G007510;Vad04G010140;Vad17G005290;Vad05G000950
ko00062	Fatty acid elongation	24	0.579365057759043	1.5524082231793	0.0473083197389886	0.167838483284521	3526	Vad19G010790;Vad18G009770;Vad03G004220;Vad14G006700;Vad15G006500;Vad13G002340;Vad07G005850;Vad18G009850;Vad04G002000;Vad18G009790;Vad10G012530
ko03450	Non-homologous end-joining	13	-0.619311233880931	-1.5422755915514	0.0570776255707763	0.190105628745642	3354	Vad07G009560;Vad05G007370;Vad05G007360;Vad07G009450;Vad07G009420;Vad0G020670;Vad15G004930;Vad15G004940
ko00300	Lysine biosynthesis	12	0.661357627419123	1.5094408731686	0.0575539568345324	0.190105628745642	35	Vad12G012590
ko00531	Glycosaminoglycan degradation	31	0.503974771657661	1.41561651496281	0.0749601275917065	0.239346372310361	3270	Vad09G001700;Vad08G006400;Vad11G006020;Vad01G006050;Vad09G001870;Vad07G011110;Vad07G018230;Vad04G011340;Vad18G009490;Vad11G001960;Vad13G012600;Vad17G001590;Vad12G002590;Vad01G015120
ko00960	Tropane, piperidine and pyridine alkaloid biosynthesis	31	-0.454819372518623	-1.40167077965336	0.0826666666666667	0.24818550182563	1748	Vad06G004340;Vad08G008390;Vad12G002760;Vad06G004270;Vad11G003390;Vad06G004320;Vad06G004290;Vad06G004300
ko00780	Biotin metabolism	18	0.574778315396132	1.44186032722052	0.0829103214890017	0.24818550182563	2204	Vad08G014550;Vad08G005540;Vad09G006820;Vad11G000410;Vad08G014560;Vad07G003580
ko00904	Diterpenoid biosynthesis	15	0.587652818228845	1.41945625586116	0.0921739130434783	0.257226531728158	1608	Vad06G005670;Vad19G010530;Vad09G004500;Vad17G005150;Vad17G005140;Vad04G004410;Vad05G001640
ko00040	Pentose and glucuronate interconversions	90	0.38300465509076	1.2942696870058	0.092511013215859	0.257226531728158	1626	Vad16G004340;Vad16G004350;Vad15G004550;Vad16G004310;Vad05G009380;Vad16G004390;Vad07G003610;Vad11G000110;Vad08G008510;Vad02G005220;Vad17G006920;Vad01G005130;Vad14G011390;Vad06G011190;Vad02G001270;Vad02G000240;Vad16G010230;Vad0G022100
ko00460	Cyanoamino acid metabolism	56	0.425068167793721	1.32771025143874	0.0946564885496183	0.257226531728158	1842	Vad18G004370;Vad08G001780;Vad17G002290;Vad02G009130;Vad02G009100;Vad0G016920;Vad03G010940;Vad02G009180;Vad07G011770;Vad02G009140;Vad18G005740;Vad15G008940;Vad02G009120
ko00100	Steroid biosynthesis	32	0.479795066463353	1.35852163344524	0.0966719492868463	0.257226531728158	1889	Vad07G014550;Vad13G009490;Vad18G001650;Vad03G008550;Vad03G000280;Vad18G006260
ko00061	Fatty acid biosynthesis	39	0.450969711030748	1.33891234678141	0.106544901065449	0.27583459450799	2033	Vad01G008320;Vad08G014550;Vad03G004840;Vad08G005540;Vad14G014970;Vad07G009610;Vad07G004920;Vad0G023360;Vad11G000410;Vad08G014560
ko00604	Glycosphingolipid biosynthesis - ganglio series	26	0.504619436638574	1.36126438890725	0.109656301145663	0.276418930865798	3048	Vad09G001700;Vad08G006400;Vad01G006050;Vad09G001870;Vad07G011110;Vad07G018230;Vad04G011340;Vad18G009490;Vad11G001960;Vad13G012600;Vad17G001590;Vad12G002590
ko00591	Linoleic acid metabolism	14	-0.530350893953548	-1.37041193282957	0.122448979591837	0.300751879699248	646	Vad14G002630;Vad14G002640;Vad09G000830;Vad13G011710;Vad13G011700
ko00053	Ascorbate and aldarate metabolism	53	-0.380556941700364	-1.28681421287756	0.125730994152047	0.301092643890428	2435	Vad10G013620;Vad08G007300;Vad14G006160;Vitis_adenoclada_newGene_2478;Vad17G000330;Vad07G016810;Vad07G016800;Vad09G002520;Vad14G014950;Vad04G012240;Vad11G002520;Vad14G012460;Vad09G004950;Vad16G008770
ko00562	Inositol phosphate metabolism	88	0.367272544538206	1.2353891124564	0.13049853372434	0.304887460049164	2208	Vad01G005960;Vad06G009580;Vad07G016740;Vad15G001660;Vad13G003380;Vad0G011750;Vad0G011620;Vad12G003360;Vad09G003690;Vad05G004280;Vad12G003400;Vad18G006800;Vad12G003390;Vad08G002790;Vad14G004700;Vad0G011630;Vitis_adenoclada_newGene_2627
ko00030	Pentose phosphate pathway	82	-0.322863576014217	-1.19232522949447	0.153605015673981	0.350327228730133	2153	Vad07G010880;Vad10G001530;Vad02G000810;Vad10G011350;Vad06G011400;Vad10G011360;Vad04G000340;Vad01G014030;Vad04G002370;Vad10G001660;Vad04G005290;Vad10G001580;Vad16G007440;Vad07G000930;Vad16G007420
ko00270	Cysteine and methionine metabolism	96	0.350333194024714	1.2066902645447	0.171428571428571	0.380310442195277	2019	Vad10G002530;Vad15G004670;Vad07G005390;Vad02G005630;Vad18G006130;Vad11G008050;Vad11G008060;Vad13G012470;Vad02G002390;Vad09G000720;Vad05G007390;Vad15G008940;Vad04G013210;Vad02G000340;Vad10G001880;Vad07G014460
ko00350	Tyrosine metabolism	48	0.392949411614963	1.20743489361937	0.18	0.380310442195277	2048	Vad18G003820;Vad10G005300;Vad18G004580;Vad10G005290;Vad06G003280;Vad18G003840;Vad06G003290;Vad08G003720;Vad02G005090;Vad18G001370;Vad07G016780
ko03440	Homologous recombination	105	-0.297928355924841	-1.16199243970208	0.184952978056426	0.380310442195277	3073	Vad05G007370;Vad18G020930;Vad14G005170;Vad03G003680;Vad05G007360;Vad07G009450;Vad14G001880;Vad05G011870;Vad08G013520;Vad07G009420;Vad0G018650;Vad13G010430;Vad06G003000;Vad0G020670;Vad14G008890;Vad12G010530;Vad18G011540;Vad04G012030;Vad17G005700;Vad18G003200;Vad19G004580;Vad06G002540;Vad10G000100;Vad03G011090;Vad02G004010;Vad08G008220;Vad02G003950;Vad07G009480;Vad06G003410;Vad17G002110
ko04070	Phosphatidylinositol signaling system	84	0.356927538625827	1.19815895308237	0.186490455212922	0.380310442195277	2213	Vad01G005960;Vad01G009980;Vad0G011750;Vad0G011620;Vad05G001960;Vad12G003360;Vad09G003690;Vad05G004280;Vad12G003400;Vad18G006800;Vad12G003390;Vad08G002790;Vad14G004700;Vad06G001380;Vad0G011630;Vad12G000090;Vad04G007140;Vitis_adenoclada_newGene_2627;Vad18G003360
ko00402	Benzoxazinoid biosynthesis	17	-0.471863907644794	-1.25445283496083	0.186602870813397	0.380310442195277	2414	Vad01G005350;Vad08G010370;Vad05G004620;Vad05G004550;Vad05G004540;Vad05G004580;Vad12G002070;Vad05G004570;Vad05G004400;Vad05G004410
ko00910	Nitrogen metabolism	29	-0.403014411556835	-1.22436743024329	0.195250659630607	0.389644956718974	3739	Vad07G015170;Vad07G015130;Vad16G001890;Vad07G015140;Vad09G002140;Vad08G011950;Vad03G006140;Vad07G002010;Vad0G021680;Vad03G010170;Vad03G010150;Vad08G012070;Vad16G008830
ko00310	Lysine degradation	45	-0.352720551964737	-1.16792476744684	0.223463687150838	0.436846305708405	5637	Vad05G005990;Vad12G005840;Vad08G014130;Vad12G005850;Vad18G002210;Vad05G002010;Vad05G002350;Vad11G000100;Vad07G018260;Vad14G001210;Vad02G006670;Vad18G021330;Vad01G015130;Vad18G021560;Vad18G003270;Vad18G021550;Vad18G015660;Vad07G004630;Vad13G007340;Vad10G003400;Vad04G007060;Vad08G004800;Vad18G015730;Vad14G012460
ko01230	Biosynthesis of amino acids	224	0.29124705801708	1.10593855691149	0.245773732119636	0.465839439511397	3886	Vad12G012590;Vad10G002530;Vad18G003820;Vad07G000540;Vad13G003380;Vad07G005390;Vad12G005260;Vad18G006130;Vad14G003980;Vad14G004000;Vad06G002320;Vad18G003940;Vad08G012650;Vad01G002050;Vad07G013180;Vad09G000720;Vad18G003840;Vad07G012780;Vad18G004840;Vad08G011610;Vad18G005740;Vad17G004040;Vad15G008940;Vad04G013210;Vad09G006530;Vad18G004850;Vad18G004500;Vad19G007670;Vad14G014680;Vad07G014460;Vad07G016…
ko00650	Butanoate metabolism	29	-0.381725805696019	-1.15969213600113	0.24802110817942	0.465839439511397	2770	Vad18G015660;Vad09G001910;Vad08G005530;Vad05G002400;Vad18G015730;Vad06G009190;Vitis_adenoclada_newGene_2092;Vad04G007760;Vad08G005620;Vad17G007520
ko04075	Plant hormone signal transduction	429	0.268466725932254	1.08230660153148	0.265643447461629	0.478176116620053	2626	Vad0G016960;Vad10G011780;Vad03G008270;Vad03G008290;Vad03G008350;Vad03G008360;Vad03G008220;Vad12G011140;Vad11G010350;Vad12G001260;Vad12G010360;Vad18G012840;Vad07G006230;Vad01G013870;Vad13G001110;Vad02G008020;Vad03G008300;Vad14G013550;Vad18G008890;Vad07G015850;Vad12G004980;Vad16G009560;Vad04G000710;Vad12G005870;Vad05G007200;Vitis_adenoclada_newGene_1512;Vad18G015820;Vitis_adenoclada_newGene_1578;Va…
ko00240	Pyrimidine metabolism	66	-0.311788555898062	-1.11930901263985	0.266081871345029	0.478176116620053	4501	Vad08G011470;Vad13G009230;Vad06G011560;Vad12G002980;Vad07G009890;Vad05G012610;Vad19G007840;Vad16G004430;Vad07G004290;Vad06G002340;Vad07G017710;Vad17G001650;Vad16G004420;Vad15G007530;Vad12G011160;Vad04G014150;Vad01G004720;Vad18G010150;Vad13G002470;Vitis_adenoclada_newGene_2335;Vad17G001360;Vad03G003850;Vad12G011170
ko00790	Folate biosynthesis	39	-0.34932055837345	-1.1204188547007	0.269565217391304	0.478176116620053	4482	Vad18G000130;Vad01G010010;Vad06G008650;Vad06G003040;Vad06G007970;Vad19G009760;Vad13G004030;Vad15G007120;Vad01G000190;Vad06G008740;Vad03G010370;Vad18G010150;Vitis_adenoclada_newGene_2148;Vitis_adenoclada_newGene_2335;Vad03G003850
ko00920	Sulfur metabolism	31	0.399506049292976	1.12217395197481	0.288676236044657	0.50276626756103	2788	Vad10G002530;Vad15G008940;Vad11G009330;Vad10G001020;Vad19G006240
ko01040	Biosynthesis of unsaturated fatty acids	14	0.489111037324923	1.15674153671015	0.304812834224599	0.519644260506245	5216	Vad07G012270;Vad05G012070;Vad08G002960;Vad02G006180;Vad01G006390;Vad07G013430;Vad13G003240;Vad05G006770
ko03013	RNA transport	196	-0.251107631536839	-1.05636338150969	0.314393939393939	0.519644260506245	5613	Vad18G013010;Vad13G005260;Vad09G000620;Vad14G001460;Vad14G002940;Vad01G005770;Vad09G000610;Vad14G000150;Vad09G003190;Vad18G007930;Vad04G006390;Vad12G007100;Vad11G007540;Vad18G007940;Vad02G002970;Vad09G001650;Vad07G009010;Vad15G003810;Vad13G005220;Vad09G005100;Vad16G004750;Vad17G003710;Vad13G000990;Vad15G002850;Vad09G007550;Vad08G005340;Vad12G012800;Vad13G013460;Vad13G013930;Vad03G001370;Vad08G014…
ko00400	Phenylalanine, tyrosine and tryptophan biosynthesis	47	0.359618439478881	1.09842313316136	0.314641744548287	0.519644260506245	3886	Vad18G003820;Vad14G003980;Vad14G004000;Vad18G003840;Vad07G012780;Vad09G006530;Vad18G004500;Vad14G014680;Vad07G016780;Vad14G007390;Vad07G017300;Vad04G009210;Vad12G002750;Vad15G004390;Vad14G003960;Vad08G012280
ko00670	One carbon pool by folate	24	-0.382027641005908	-1.09383669021674	0.329048843187661	0.526260182945478	2200	Vad18G021460;Vad01G008810;Vad07G009720;Vad07G013930;Vad01G001340;Vad18G010150;Vad10G002050;Vitis_adenoclada_newGene_2335;Vad03G003850
ko00590	Arachidonic acid metabolism	32	0.385180575843335	1.09062427199016	0.329635499207607	0.526260182945478	1046	Vad05G010260;Vad12G003470;Vad05G003090;Vad05G003050;Vad11G002310
ko00750	Vitamin B6 metabolism	12	0.489593024853035	1.11741619404215	0.343525179856115	0.535885167464115	4517	Vad09G002050;Vad04G013210;Vad15G006950;Vad06G005510;Vad11G002220;Vad06G001970
ko02010	ABC transporters	91	0.317430417547174	1.07692406658786	0.355685131195335	0.535885167464115	2675	Vad09G004770;Vad10G008200;Vad18G011690;Vad09G004670;Vad07G018190;Vad09G004680;Vad02G007320;Vad08G002050;Vad10G008160;Vad14G008380;Vad11G004220;Vad19G006120;Vad11G009330;Vad09G004780;Vad03G010850;Vad10G009990;Vad19G006140;Vad02G008340;Vad18G020630;Vad14G013880;Vad05G000600;Vad09G004740;Vad09G004790;Vad16G008500
ko00902	Monoterpenoid biosynthesis	29	0.388175059382972	1.0730600155044	0.359550561797753	0.535885167464115	2138	Vitis_adenoclada_newGene_3166;Vad07G013800;Vitis_adenoclada_newGene_3167;Vad07G013780;Vad10G003970;Vitis_adenoclada_newGene_1375;Vad02G004590;Vad02G004620;Vad15G005470
ko00565	Ether lipid metabolism	26	0.400319394222965	1.07990397511175	0.363338788870704	0.535885167464115	1046	Vad06G009580;Vad15G001660;Vad11G002310
ko00906	Carotenoid biosynthesis	46	-0.310087306618193	-1.03965728573335	0.363636363636364	0.535885167464115	2826	Vad07G004740;Vad04G013510;Vad04G008990;Vad08G011790;Vad04G010570;Vad13G012230;Vad18G018230;Vad06G000740;Vad18G001850;Vad02G010290;Vad06G012280;Vad02G000220;Vad02G010460
ko00730	Thiamine metabolism	35	-0.33746411171617	-1.05679689975423	0.379888268156425	0.551352988871366	1710	Vad19G001400;Vad16G003090;Vad06G005060;Vad18G020850;Vad11G010410;Vad07G013700
ko01212	Fatty acid metabolism	58	0.328194563686532	1.03690946008021	0.396024464831804	0.561688388766232	2079	Vad01G008320;Vad08G014550;Vad03G004840;Vad08G005540;Vad14G014970;Vad07G004920;Vad0G023360;Vad11G000410;Vad08G014560;Vad07G012270
ko00360	Phenylalanine metabolism	45	0.339601166903269	1.03168190203105	0.400621118012422	0.561688388766232	2048	Vad18G003820;Vad08G006000;Vad13G005770;Vad06G001610;Vad18G003840;Vad03G001430;Vad08G003720;Vad02G005090;Vad07G016780
ko04120	Ubiquitin mediated proteolysis	169	0.280201518626509	1.03469471069386	0.404600811907984	0.561688388766232	4359	Vad08G002710;Vad04G014670;Vad19G001800;Vad01G004540;Vad19G001820;Vad06G007460;Vad06G010620;Vad16G002280;Vad12G001310;Vad16G005690;Vad15G005070;Vad17G005400;Vad12G001860;Vad08G007680;Vad19G004210;Vad13G012930;Vad13G000830;Vad07G015990;Vad16G008440;Vad06G007020;Vad16G006590;Vad03G001870;Vad07G014730;Vad18G010360;Vad19G004220;Vad17G001910;Vad10G004190;Vad08G004580;Vad02G004380;Vad17G007630;Vad06G003…
ko00564	Glycerophospholipid metabolism	103	0.296372302517719	1.02505764264263	0.416302765647744	0.569560956909349	1361	Vad12G001650;Vad08G009330;Vad08G015930;Vad18G007910;Vad06G009580;Vad15G001660;Vad17G002520;Vad02G006480;Vad11G002310;Vad15G009000;Vad17G002070;Vad12G000320;Vad04G009790
ko00563	Glycosylphosphatidylinositol (GPI)-anchor biosynthesis	29	-0.334831517611957	-1.01722616617941	0.422163588390501	0.569560956909349	4742	Vad14G004740;Vitis_adenoclada_newGene_2570;Vad07G008660;Vad04G000200;Vad11G008190;Vad09G009610;Vad06G000870;Vad08G012980;Vad13G007990;Vad07G007890;Vad14G012710;Vad09G008180;Vad13G008000;Vad14G014130
ko00965	Betalain biosynthesis	10	0.469362441239955	1.02930707230656	0.444244604316547	0.591027178257394	1928	Vad07G019020;Vad04G010670;Vad12G011970
ko04146	Peroxisome	101	0.286071513098208	0.990315160581693	0.476190476190476	0.621114783738735	5216	Vad03G004840;Vad12G003470;Vad05G003090;Vad14G009770;Vad05G003050;Vad06G010660;Vad09G000580;Vad07G004920;Vad10G006710;Vad14G002220;Vad07G012270;Vad03G007190;Vad07G003800;Vad16G010040;Vad14G004260;Vad01G001410;Vad12G004960;Vad08G002960;Vad14G003040;Vad12G001270;Vad11G001100;Vad02G004530;Vad02G006180;Vad10G000850;Vad04G007730;Vad08G001460;Vad08G003320;Vad06G009900;Vad14G001750;Vad05G003070;Vad15G004…
ko03410	Base excision repair	45	-0.290052338049655	-0.960418403682705	0.483240223463687	0.621114783738735	5468	Vad03G004150;Vad12G005560;Vad13G000330;Vad13G010300;Vad18G002480;Vad04G014810;Vad17G007010;Vad01G008400;Vad01G012570;Vad06G012010;Vad17G007360;Vad05G010370;Vad18G020930;Vad14G005170;Vad05G011870;Vad09G008910;Vad08G013520;Vad06G011540;Vad18G009350;Vad07G006070;Vad09G006290;Vad14G012750;Vad01G008550
ko00950	Isoquinoline alkaloid biosynthesis	30	0.353295202030067	0.984317710729252	0.486312399355878	0.621114783738735	2048	Vad18G003820;Vad15G005320;Vad10G005300;Vad10G005290;Vad18G003840;Vad02G005090;Vad07G016780
ko00908	Zeatin biosynthesis	30	-0.313174750133208	-0.961196861542314	0.503937007874016	0.623385875857156	1063	Vad13G004520;Vad13G004550;Vad08G005830;Vad04G001680;Vad13G004560;Vad07G007860;Vad07G007880;Vad07G001680
ko00860	Porphyrin and chlorophyll metabolism	56	-0.280952973243195	-0.963385737805228	0.504322766570605	0.623385875857156	1602	Vad04G006350;Vad0G020700;Vad03G008700;Vad04G000620;Vad06G008360;Vad06G010700;Vad01G000290;Vad13G011690;Vad02G004360
ko00290	Valine, leucine and isoleucine biosynthesis	18	0.389060856540066	0.975978736311476	0.50761421319797	0.623385875857156	2305	Vad18G006130;Vad08G011610;Vad07G014460;Vad14G011300;Vad07G011170
ko00561	Glycerolipid metabolism	93	0.281294044822033	0.96122438309925	0.525787965616046	0.637531044251301	2078	Vad10G005240;Vad18G011790;Vad08G009330;Vad01G008080;Vad08G008510;Vad18G011800;Vad15G009000;Vad12G000320;Vad10G013720;Vad11G005900;Vad17G005830;Vad09G004190;Vad12G000090;Vad01G011870;Vad08G002750
ko00740	Riboflavin metabolism	27	0.346334765666394	0.942053830979213	0.54281098546042	0.645564488885886	826	Vad12G001840;Vad01G005940;Vad15G005710
ko04145	Phagosome	88	0.283981280929897	0.955223546707888	0.549853372434018	0.645564488885886	5973	Vad07G014330;Vad02G003310;Vad18G001220;Vad04G009710;Vad18G011420;Vad19G005620;Vad08G008980;Vad17G000030;Vad11G003710;Vad10G010380;Vad18G005970;Vad03G008040;Vad01G013350;Vad18G011700;Vad08G006190;Vad09G003560;Vad06G004760;Vad02G008460;Vad14G009930;Vad13G005990;Vad07G017460;Vad06G008610;Vad13G005530;Vad17G001090;Vad10G003940;Vad10G002160;Vad04G012330;Vad04G007870;Vad02G003440;Vad15G004090;Vad09G004…
ko03060	Protein export	55	-0.275750489766335	-0.942079935007862	0.552631578947368	0.645564488885886	217	Vad06G003420;Vad07G005750;Vad18G002290;Vad10G008660;Vad18G002300;Vad07G001500;Vad15G005920;Vad05G002590;Vad14G002130
ko00330	Arginine and proline metabolism	51	-0.270620506178543	-0.910464905086418	0.585507246376812	0.675728083960556	4333	Vad07G018260;Vad15G004470;Vad17G005380;Vad08G012740;Vad15G004760;Vad03G001450;Vad05G009440;Vad16G008690;Vad04G005500;Vad04G012600;Vad03G008570;Vad01G008100;Vad14G003110;Vad15G000640;Vad16G006860;Vitis_adenoclada_newGene_2778;Vad16G003790;Vad08G013000;Vad11G003390;Vad07G015290;Vad14G012460
ko00514	Other types of O-glycan biosynthesis	17	0.353002253548531	0.872898385983255	0.618150684931507	0.704908675799087	5103	Vad16G005990;Vad02G010310;Vad18G009420;Vad04G005600;Vad09G008110;Vad13G013100;Vad14G010890;Vad09G000110;Vad01G004260;Vad02G004080;Vitis_adenoclada_newGene_2303;Vad06G009590
ko00640	Propanoate metabolism	45	0.294064459784548	0.893344931516882	0.62888198757764	0.708709112935792	3343	Vad15G004670;Vad02G005630;Vad14G014970;Vad0G023360;Vad07G012270;Vad10G012790;Vad15G002000;Vad08G002960;Vad02G006180
ko00380	Tryptophan metabolism	43	-0.269196451269705	-0.885247568870119	0.638888888888889	0.711614307085543	2980	Vad14G001150;Vad18G015660;Vad04G004390;Vad14G003110;Vad15G000640;Vad04G003530;Vad18G015730;Vad18G000990;Vad07G007310;Vitis_adenoclada_newGene_1955;Vad14G012460
ko01200	Carbon metabolism	259	0.240352828171752	0.92404237943379	0.657142857142857	0.723532970356927	1861	Vad10G002530;Vad11G002030;Vad07G000540;Vad13G003380;Vad12G005260;Vad18G004580;Vad06G002320;Vad18G003940;Vad08G012650;Vad16G001650;Vad07G013180;Vad06G003280;Vad09G003050;Vad14G014970;Vad18G004840;Vad09G000580;Vad06G003290;Vad0G023350;Vad08G011610;Vad18G005740;Vad17G004040;Vad0G023360;Vad18G001370;Vad19G000580;Vad15G008940;Vad04G013210;Vad18G004850;Vad14G002220;Vad19G007670
ko03015	mRNA surveillance pathway	130	-0.229624011110685	-0.912304034871618	0.687285223367698	0.743432022530177	5154	Vitis_adenoclada_newGene_541;Vad18G009670;Vad18G019380;Vad15G005250;Vad01G006470;Vad06G012060;Vad11G004190;Vad02G007350;Vad04G001580;Vad10G003160;Vad11G007110;Vad05G004910;Vad16G007190;Vad08G009130;Vad12G010390;Vad13G004900;Vad06G004200;Vad08G002830;Vad05G000180;Vad14G013120;Vad17G002590;Vad10G010100;Vad05G005530;Vad10G000350;Vad11G007240;Vad07G016410;Vad04G009080;Vad13G006140;Vad17G003160;Vad18G…
ko03018	RNA degradation	133	-0.227657184935218	-0.907416038666571	0.693379790940767	0.743432022530177	3863	Vad13G005610;Vad06G008370;Vad19G001900;Vad18G007720;Vad06G003970;Vad18G004200;Vad12G011060;Vad16G002610;Vad04G003110;Vad04G006010;Vad11G011040;Vad02G003790;Vad10G007650;Vad15G004070;Vad03G008820;Vad07G003400;Vad11G001820;Vad10G011320;Vad11G000580;Vad18G020460;Vad18G021990;Vad16G004900;Vad15G007910;Vad07G002100;Vad15G004220;Vad02G010060;Vad17G002530;Vad04G004210;Vad08G001170;Vad05G010790;Vad05G003…
ko00010	Glycolysis / Gluconeogenesis	156	0.242351474359643	0.888655537979795	0.69849931787176	0.743432022530177	2635	Vad15G004670;Vad07G000540;Vad13G003380;Vad02G005630;Vad18G004580;Vad01G008080;Vad08G008510;Vad18G003940;Vad08G012650;Vad07G013180;Vad14G013730;Vad06G003280;Vad10G001560;Vad18G004840;Vad10G001520;Vad06G003290;Vad17G004040;Vad18G001370;Vad18G004850;Vad19G007670;Vad01G011870;Vad14G013990;Vad08G014630;Vitis_adenoclada_newGene_259;Vitis_adenoclada_newGene_255;Vad10G001500;Vad07G010850
ko03430	Mismatch repair	58	-0.250659858728708	-0.867647039612532	0.727011494252874	0.759138480206279	5123	Vad04G014810;Vad07G015530;Vad07G003390;Vad17G003640;Vad08G001480;Vad16G006560;Vad18G002570;Vitis_adenoclada_newGene_2981;Vad06G009050;Vad11G003790;Vad07G004500;Vad04G010810;Vad06G001250;Vad14G005170;Vad04G013450;Vad08G013520;Vad0G018650;Vad10G005590;Vad16G009140;Vad05G005870;Vad07G009480
ko00510	N-Glycan biosynthesis	56	-0.24986748150909	-0.856793808758883	0.729106628242075	0.759138480206279	2093	Vad08G012340;Vad01G006980;Vitis_adenoclada_newGene_1367;Vad17G000420;Vad12G009830;Vad09G000430;Vad02G003820
ko00620	Pyruvate metabolism	91	0.245816305648607	0.833963857522761	0.762390670553936	0.783752071514111	1713	Vad15G004670;Vad07G000540;Vad02G005630;Vad01G008080;Vad08G012650;Vad09G003050;Vad14G014970;Vad0G023360;Vad19G000580
ko04144	Endocytosis	207	0.229426805586925	0.861925199044161	0.776439089692102	0.783752071514111	5099	Vad06G000640;Vad15G006890;Vad07G000520;Vad04G003550;Vad16G010520;Vad0G011750;Vitis_adenoclada_newGene_2631;Vad0G011620;Vad12G003360;Vad03G004790;Vad17G005470;Vad12G003400;Vad02G004060;Vitis_adenoclada_newGene_1585;Vad04G000440;Vad12G003390;Vad04G012840;Vad18G020660;Vad0G011630;Vad04G003540;Vitis_adenoclada_newGene_2627;Vad15G003520;Vad01G014580;Vad11G003710;Vad0G019280;Vad16G010390;Vad18G001630;V…
ko00051	Fructose and mannose metabolism	89	0.24337036598856	0.821393088949441	0.777292576419214	0.783752071514111	3677	Vad13G003380;Vad08G004540;Vad07G013180;Vad05G010810;Vad10G001560;Vad18G004840;Vad10G001520;Vad18G004850;Vad05G010800;Vad19G007670;Vad12G003080;Vad15G009850;Vad14G013990;Vad08G004550;Vad13G003960;Vad11G008040;Vitis_adenoclada_newGene_259;Vitis_adenoclada_newGene_255;Vad10G001500;Vad07G010850;Vad05G002210;Vad15G005230;Vad03G010060;Vad12G006970;Vad16G005460;Vad18G015050;Vad14G006540;Vad03G009970;Vad…
ko00071	Fatty acid degradation	52	0.251973839038698	0.782640471130562	0.822458270106222	0.811775200713649	3343	Vad03G004840;Vad18G004580;Vad01G008080;Vad06G003280;Vad06G003290;Vad07G004920;Vad18G001370;Vad07G012270;Vad05G004340;Vad08G002960;Vad05G000720;Vad13G002900;Vad02G006180
ko00770	Pantothenate and CoA biosynthesis	40	0.251908454115006	0.749045440083665	0.852080123266564	0.811775200713649	2305	Vad18G006130;Vad01G008080;Vad05G010330;Vad07G014460;Vad14G011300;Vad07G011170
ko00905	Brassinosteroid biosynthesis	12	0.297160954897323	0.678221392837392	0.863309352517986	0.811775200713649	3808	Vad13G000340;Vad19G002920;Vad13G008250;Vad13G013800
ko00630	Glyoxylate and dicarboxylate metabolism	91	0.225513155072421	0.765082772805028	0.879008746355685	0.811775200713649	1811	Vad11G002030;Vad08G013620;Vad12G005260;Vad01G002050;Vad03G009120;Vad09G000580;Vad0G023350;Vad18G005740;Vad14G002220
ko04122	Sulfur relay system	12	-0.264322760719684	-0.642484344806259	0.910313901345291	0.811775200713649	4444	Vad06G008650;Vad19G005360;Vad15G007120;Vad06G008740
ko00513	Various types of N-glycan biosynthesis	42	0.235663994454266	0.705693027223714	0.915514592933948	0.811775200713649	5605	Vad07G011110;Vad07G012600;Vad01G014060;Vad04G010050;Vad13G012600;Vad09G010270;Vad03G004640;Vad11G008850;Vad14G003260;Vad11G003000;Vad10G008550;Vad01G009940;Vad12G007470;Vad10G000280;Vad19G000390;Vad18G020480
ko00260	Glycine, serine and threonine metabolism	66	0.212951024561068	0.68634714584288	0.936363636363636	0.811775200713649	3932	Vad11G002030;Vad18G003940;Vad02G004250;Vad02G005090;Vad08G011610;Vad18G005740;Vad04G013210;Vad14G007390;Vad11G007440;Vad02G000150;Vad02G004260;Vad09G009720;Vad14G005200;Vad06G006520;Vad01G001860
ko01210	2-Oxocarboxylic acid metabolism	54	0.219988168202311	0.687713412366796	0.941087613293051	0.811775200713649	2305	Vad12G005260;Vad18G006130;Vad06G006190;Vad01G008380;Vad07G014460;Vad07G014870;Vad14G011300;Vad07G011170
ko00410	beta-Alanine metabolism	42	0.215531812142134	0.645407446843188	0.949308755760369	0.811775200713649	3420	Vad01G008080;Vad11G001940;Vad02G005090;Vad13G009530;Vad07G012270;Vad15G002000;Vad08G002960;Vad05G000720;Vad02G006180;Vad02G004260
ko00340	Histidine metabolism	21	0.22773195243853	0.591559976557751	0.950248756218905	0.811775200713649	3165	Vad01G008080;Vad18G012950;Vad03G003740;Vad05G000720
ko00710	Carbon fixation in photosynthetic organisms	65	0.201745075989549	0.651175729664297	0.957831325301205	0.811775200713649	1861	Vad13G003380;Vad06G002320;Vad09G003050;Vad0G023350;Vad19G000580;Vad19G007670
ko03420	Nucleotide excision repair	78	-0.18106001060663	-0.666477921118099	0.982089552238806	0.811775200713649	5596	Vad19G007410;Vad06G005400;Vad10G007500;Vad12G005560;Vad04G014810;Vad07G015530;Vad17G002470;Vad08G001480;Vad11G007850;Vad06G012010;Vad18G002570;Vitis_adenoclada_newGene_2981;Vad06G009050;Vad10G005560;Vad04G010810;Vad18G020930;Vad18G002900;Vad14G005170;Vad07G001520;Vad14G002400;Vad05G011870;Vad08G013520;Vad06G011540;Vad0G018650;Vad15G003000;Vad07G009480
ko04136	Autophagy - other	42	-0.178385574246642	-0.580984201715326	0.985754985754986	0.811775200713649	13621	Vad19G004990;Vad13G012510;Vad10G001080;Vad11G007810;Vad02G005670;Vad09G001090;Vad10G013210;Vad07G005360;Vad08G004000;Vad17G003440;Vad07G011820;Vad08G007490;Vad06G000770;Vad15G003730;Vad16G009060;Vad08G008560;Vad12G003820;Vad05G012570;Vad08G015070;Vad14G014790;Vad16G010100;Vad06G010730;Vad07G006130;Vad06G010740;Vad01G008790;Vad06G003710;Vad17G006870;Vad15G007500;Vad03G005970;Vad07G010670;Vad01G007…
ko03050	Proteasome	53	0.183376043909758	0.571094002483483	0.987878787878788	0.811775200713649	4881	Vad13G005060;Vad07G015340;Vad15G004910;Vad07G017090;Vad11G007270;Vad04G002600;Vad11G011050;Vad14G007140;Vad14G012440;Vad08G004850;Vad18G002520;Vad04G012170;Vad09G000740;Vad18G008330
ko00020	Citrate cycle (TCA cycle)	54	0.182105741666259	0.569287712317853	0.989425981873112	0.811775200713649	5355	Vad12G005260;Vad01G007480;Vad07G006370;Vad10G012790;Vad03G002470;Vad04G007730;Vad04G013180;Vad05G002080;Vad01G008680;Vad15G006360;Vad14G010960;Vad08G003020;Vad10G006810;Vad10G009280;Vad08G005990
ko00760	Nicotinate and nicotinamide metabolism	29	-0.176709297561191	-0.536847076310023	0.989445910290237	0.811775200713649	6160	Vad06G001420;Vad14G012210;Vad11G008150;Vad16G008600;Vad01G006930;Vad08G012580;Vad02G002000;Vad05G012610;Vad19G002650;Vad01G004570;Vad19G006620;Vad19G006590;Vad15G007530;Vad07G016280;Vad13G002470
ko03030	DNA replication	60	0.175921477322365	0.558376751814441	0.993939393939394	0.811775200713649	5001	Vad07G009270;Vad01G015000;Vad11G001150;Vad12G011900;Vad01G015030;Vad15G002370;Vad10G006110;Vad18G015720;Vad12G002730;Vitis_adenoclada_newGene_3285;Vad14G000170;Vad05G006920;Vad0G021780;Vad09G009350;Vad07G004560;Vad05G008490
ko04141	Protein processing in endoplasmic reticulum	233	-0.158067353832646	-0.678498386250281	0.995798319327731	0.811775200713649	3238	Vad05G008350;Vad05G009880;Vad03G010210;Vad17G002790;Vad14G007770;Vad05G009190;Vad13G006000;Vad07G017890;Vad07G016050;Vad13G004320;Vad19G001560;Vad07G010110;Vad05G009150;Vad01G009880;Vad06G006040;Vad08G012340;Vad07G018960;Vad07G008910;Vad13G004570;Vad16G007780;Vitis_adenoclada_newGene_1367;Vad07G001500;Vad06G012710;Vad18G019180;Vad06G011580;Vad01G011090;Vad06G003440;Vad13G003290;Vad09G000420;Vad02…
ko03022	Basal transcription factors	51	0.163952291578374	0.507569320331085	0.996955859969559	0.811775200713649	13860	Vad13G005280;Vad07G001990;Vad01G007020;Vad02G004880;Vad08G015810;Vad03G008770;Vad17G008600;Vad11G003320;Vad19G010770;Vad09G001150;Vad14G008510;Vad01G001570;Vad02G003580;Vad08G005730;Vad06G000650;Vad08G005740;Vad09G001120;Vad04G010360;Vad07G004370;Vad18G005770;Vad18G002910;Vad06G002140;Vad06G000230;Vad07G010310;Vad04G005250;Vad14G005400;Vad14G005430;Vad08G005720;Vad18G005630;Vad19G005600;Vad10G002…
ko03020	RNA polymerase	43	0.153396401545913	0.461644944122982	0.998442367601246	0.811775200713649	5264	Vad10G002430;Vad07G000300;Vad05G002310;Vad05G011550;Vad0G019990;Vad13G009100;Vad05G011540;Vad03G006500;Vad04G006320;Vad04G007590;Vitis_adenoclada_newGene_2183;Vad04G007660;Vad08G012700
ko00230	Purine metabolism	109	0.170822077043064	0.595791776769229	1	0.811775200713649	837	Vad05G000880;Vad07G000540;Vad01G012920;Vad08G012650
ko03040	Spliceosome	333	-0.15576263594685	-0.693940215019734	1	0.811775200713649	3781	Vad08G013050;Vad13G008470;Vad07G004900;Vad09G006010;Vad18G003740;Vad08G000910;Vad12G007760;Vad05G001430;Vad07G003630;Vad08G000450;Vad14G012670;Vad13G002230;Vad11G011230;Vad12G007360;Vad18G006380;Vad12G009570;Vad01G001900;Vad06G008010;Vad11G008840;Vad17G002380;Vad04G012680;Vad13G012150;Vad08G007040;Vad04G010300;Vad17G007130;Vad13G009970;Vad13G010620;Vad12G010930;Vad17G002790;Vad14G007770;Vad12G000…
ko04130	SNARE interactions in vesicular transport	37	-0.157909835099922	-0.49489906216319	1	0.811775200713649	3367	Vad14G008880;Vad14G001390;Vad14G014550;Vad18G018620;Vitis_adenoclada_newGene_86;Vad05G012170;Vad13G000190;Vad08G012610;Vad07G004120;Vad16G000780;Vad08G002440
