# Supplementary material for: Transcriptome Profiling of Powdery Mildew-Stressed ‘Yeniang No. 2’ Grapevine Reveals Differential Expression, Alternative Splicing, and the Identification of 1232 Annotated Novel Genes
Source: Metabolites. 2026 Mar 9;16(3):182. doi: 10.3390/metabo16030182 (PMC13027967; doi:10.3390/metabo16030182)
Supplement: Supplementary file 1 [file metabolites-16-00182-s001.zip › Supplementary File S16/P1-He_vs_P2-In_Molecular_Function_GSEA.xls]

ID	Description	setSize	enrichmentScore	NES	pvalue	qvalue	rank	core_enrichment
GO:0008194	UDP-glycosyltransferase activity	118	0.674328064217339	2.36645634504976	0.00139664804469274	0.0478918672880735	2380	Vad18G004370;Vad0G022030;Vad05G012310;Vad15G003680;Vad16G005050;Vad12G013130;Vad0G015950;Vad03G011550;Vad12G013100;Vad05G008640;Vad05G008630;Vad05G008620;Vad14G008630;Vad05G008870;Vad12G013080;Vad17G004330;Vad08G015840;Vad18G019330;Vad05G012300;Vad11G001570;Vad15G007710;Vad12G013060;Vad12G013260;Vad12G012980;Vad12G009390;Vad13G004430;Vad03G006410;Vad18G019310;Vad05G008860;Vad05G008810;Vad06G00524…
GO:0004364	glutathione transferase activity	37	0.701011662497045	2.00558127005889	0.00153139356814701	0.0478918672880735	1213	Vad19G011470;Vad08G008770;Vad17G005660;Vad15G001000;Vitis_adenoclada_newGene_1190;Vad0G015980;Vad19G011030;Vad16G000180;Vad08G008760;Vad19G011090;Vad19G011180;Vad07G003190;Vad19G011160;Vad06G004560
GO:0030145	manganese ion binding	23	0.912181863632087	2.40563585974387	0.00157728706624606	0.0478918672880735	510	Vad14G002510;Vad14G002520;Vad14G002470;Vad14G002450;Vad14G002460;Vad14G002480;Vad14G002730;Vad14G002790;Vad14G002740;Vad14G002800;Vad09G001020;Vad09G001010;Vad11G000990
GO:0004864	protein phosphatase inhibitor activity	22	0.865239398894547	2.25359076572152	0.00158730158730159	0.0478918672880735	1558	Vad05G002660;Vad05G002650;Vad05G002720;Vad05G002750;Vad05G002670;Vad05G002680;Vad05G002690;Vad05G002770;Vad01G008320;Vad05G002760;Vad13G001110;Vad02G008020;Vad04G000710;Vad05G002700;Vad16G000690;Vad08G003620;Vad16G006470
GO:0038023	signaling receptor activity	28	0.819184060658468	2.20369101510214	0.00159744408945687	0.0478918672880735	1044	Vad05G002660;Vad05G002650;Vad05G002720;Vad05G002750;Vad05G002670;Vad05G002680;Vad05G002690;Vad05G002770;Vad01G008320;Vad05G002760;Vad13G001110;Vad02G008020;Vad04G000710;Vad05G002700;Vad16G000690;Vad11G005780
GO:0045735	nutrient reservoir activity	21	0.92907108117597	2.39033862104769	0.0016025641025641	0.0478918672880735	510	Vad14G002510;Vad14G002520;Vad14G002470;Vad14G002450;Vad14G002460;Vad14G002480;Vad14G002730;Vad14G002790;Vad14G002740;Vad14G002800;Vad12G009770;Vad12G009810;Vad09G001020;Vad09G001010;Vad12G009840;Vad11G000990
GO:0010427	abscisic acid binding	20	0.888794558968149	2.26159257463098	0.00161812297734628	0.0478918672880735	991	Vad05G002660;Vad05G002650;Vad05G002720;Vad05G002750;Vad05G002670;Vad05G002680;Vad05G002690;Vad05G002770;Vad01G008320;Vad05G002760;Vad13G001110;Vad02G008020;Vad04G000710;Vad05G002700;Vad16G000690
GO:0080043	quercetin 3-O-glucosyltransferase activity	13	0.81854282023116	1.89909518248809	0.00169204737732657	0.0478918672880735	1174	Vad18G004370;Vad05G008630;Vad05G008620;Vad05G008870;Vad05G008860;Vad03G010940
GO:0080044	quercetin 7-O-glucosyltransferase activity	13	0.81854282023116	1.89909518248809	0.00169204737732657	0.0478918672880735	1174	Vad18G004370;Vad05G008630;Vad05G008620;Vad05G008870;Vad05G008860;Vad03G010940
GO:0046914	transition metal ion binding	16	-0.692128515717644	-1.84537885219832	0.00242130750605327	0.0480001586782105	1248	Vitis_adenoclada_newGene_657;Vitis_adenoclada_newGene_1428;Vad15G009830;Vad15G009810;Vad15G009840
GO:0005388	calcium-transporting ATPase activity	17	-0.700408804251699	-1.87585918678424	0.00245700245700246	0.0480001586782105	1491	Vad15G006820;Vad11G009020;Vad08G015890;Vad07G015020;Vad07G000630;Vad05G003390;Vad10G003080;Vad05G003480;Vad05G003510
GO:0016762	xyloglucan:xyloglucosyl transferase activity	20	-0.820517718044194	-2.27613980460564	0.00260416666666667	0.0480001586782105	66	Vad11G009930;Vad03G008180;Vad11G009920;Vad11G009990;Vad11G010000;Vad11G010010;Vad11G010070;Vad11G009910;Vad11G010060;Vad11G010030;Vad11G010040
GO:0016740	transferase activity	116	0.475018390874956	1.66579302592942	0.00278164116828929	0.0480001586782105	3958	Vad08G005390;Vad19G011170;Vad01G009810;Vad02G009960;Vad08G007190;Vitis_adenoclada_newGene_1190;Vad06G004580;Vad19G011140;Vad18G008990;Vad09G005960;Vad15G001040;Vad05G006340;Vad06G004570;Vad19G011160;Vad19G004590;Vad13G003000;Vad04G014800;Vad10G006890;Vad12G002080;Vad01G009950;Vad01G007040;Vad02G007810;Vad01G011030;Vad12G005100;Vad06G010780;Vad16G008440;Vad09G007460;Vad17G006740;Vad0G019930;Vad06G…
GO:0010333	terpene synthase activity	33	-0.747455843368704	-2.28632529655264	0.00294985250737463	0.0480001586782105	966	Vad13G008720;Vad12G006060;Vad19G000190;Vad19G003750;Vad13G008700;Vad13G008710;Vad13G008690;Vad13G008780;Vad19G000170;Vad18G016730;Vad18G016840;Vad10G004100;Vad19G003650;Vad19G003640;Vad19G000160;Vad19G000210;Vad12G005890;Vitis_adenoclada_newGene_619;Vad0G015940;Vad12G005940
GO:0004553	hydrolase activity, hydrolyzing O-glycosyl compounds	90	-0.502226564907284	-1.8681883321	0.00321543408360129	0.0480001586782105	930	Vad19G005400;Vad09G008340;Vad11G009950;Vad18G006090;Vad08G013110;Vad13G003200;Vad02G008290;Vad16G009900;Vad11G009930;Vad03G008180;Vad11G009920;Vad11G009990;Vad11G010000;Vad11G010010;Vad11G010070;Vad11G009910;Vad11G010060;Vad11G010030;Vad11G010040
GO:0000287	magnesium ion binding	108	-0.589916339745554	-2.29344610064989	0.0033112582781457	0.0480001586782105	966	Vad13G008720;Vad12G006060;Vad19G000190;Vad19G003750;Vad13G008700;Vad13G008710;Vad13G008690;Vad13G008780;Vad19G000170;Vad18G016730;Vad18G016840;Vad06G000180;Vad10G004100;Vad19G003650;Vad19G003640;Vad19G000160;Vad19G000210;Vad12G005890;Vitis_adenoclada_newGene_619;Vad0G015940;Vad12G005940
GO:0005509	calcium ion binding	169	-0.395056470594165	-1.62792268201018	0.00359712230215827	0.0480001586782105	1255	Vad03G011370;Vad18G015240;Vad18G001950;Vad08G004920;Vad18G001940;Vad05G005850;Vitis_adenoclada_newGene_1615;Vad05G007210;Vad18G001470;Vad12G003120;Vad18G002140;Vad03G003350;Vad03G006090;Vad18G004150;Vad12G006170;Vad17G002120;Vad18G020070;Vad01G015040;Vad17G001370;Vad05G010520;Vad19G003500;Vad10G010560;Vad08G001630;Vad10G004410;Vad14G002110;Vad18G020810;Vad06G012000;Vad18G001960;Vad14G014320;Vad07…
GO:0004518	nuclease activity	189	-0.41450418349032	-1.73030505252003	0.00380228136882129	0.0480001586782105	3707	Vad02G004920;Vad18G001050;Vad04G008470;Vad18G000900;Vad07G017310;Vad18G005070;Vad12G012540;Vad17G002560;Vad11G011330;Vad06G009690;Vad10G009600;Vad06G008760;Vad10G007540;Vad18G014250;Vad13G009520;Vad18G012440;Vad07G008600;Vad04G012960;Vad16G004420;Vad12G012840;Vad02G006280;Vad05G009910;Vad07G014910;Vad01G000770;Vad15G006400;Vad07G005120;Vad15G000020;Vad08G005840;Vad15G008820;Vad05G000650;Vad05G009…
GO:0004519	endonuclease activity	196	-0.41540741921445	-1.74251259062793	0.00389105058365759	0.0480001586782105	4688	Vad01G007690;Vitis_adenoclada_newGene_86;Vad04G009080;Vad16G006700;Vad07G017900;Vad18G006630;Vad04G002130;Vad08G007390;Vad18G005700;Vad12G005040;Vad18G015130;Vad11G000860;Vad18G001170;Vad04G009990;Vad09G005600;Vad02G004920;Vad18G001050;Vad04G008470;Vad18G000900;Vad07G017310;Vad18G005070;Vad12G012540;Vad17G002560;Vad11G011330;Vad06G009690;Vad10G009600;Vad06G008760;Vad10G007540;Vad18G014250;Vad13G0…
GO:0097159	organic cyclic compound binding	240	-0.3428749866792	-1.4684460892436	0.00420168067226891	0.0480001586782105	3576	Vad04G008470;Vad18G000900;Vad07G017310;Vad18G005070;Vad17G000430;Vad12G012540;Vad09G008430;Vad17G002560;Vad11G011330;Vad06G009690;Vad10G009600;Vad06G008760;Vad12G007060;Vad09G004070;Vad10G007540;Vad18G014250;Vad13G009520;Vad15G005770;Vad18G012440;Vad07G008600;Vad04G012960;Vad16G004420;Vad12G012840;Vad18G020460;Vad14G001200;Vad02G006280;Vad05G009910;Vad07G014910;Vad01G000770;Vad15G006400;Vad07G005…
GO:1901363	heterocyclic compound binding	240	-0.3428749866792	-1.4684460892436	0.00420168067226891	0.0480001586782105	3576	Vad04G008470;Vad18G000900;Vad07G017310;Vad18G005070;Vad17G000430;Vad12G012540;Vad09G008430;Vad17G002560;Vad11G011330;Vad06G009690;Vad10G009600;Vad06G008760;Vad12G007060;Vad09G004070;Vad10G007540;Vad18G014250;Vad13G009520;Vad15G005770;Vad18G012440;Vad07G008600;Vad04G012960;Vad16G004420;Vad12G012840;Vad18G020460;Vad14G001200;Vad02G006280;Vad05G009910;Vad07G014910;Vad01G000770;Vad15G006400;Vad07G005…
GO:0010181	FMN binding	34	0.642068961589337	1.81842206405097	0.00458015267175573	0.0480001586782105	1919	Vad13G013060;Vad18G018510;Vad10G004180;Vad18G018600;Vad10G004170;Vad18G018340;Vad18G018580;Vad18G018520;Vad18G018480;Vad18G018560;Vad09G000580;Vad18G018570;Vad03G004620;Vad19G003510
GO:0016168	chlorophyll binding	22	0.705946748172342	1.83869929502161	0.00476190476190476	0.0480001586782105	4384	Vad07G005380;Vad19G002850;Vad10G008590;Vad17G005900;Vad10G008580;Vad12G007180;Vad12G012420;Vad0G023930;Vad10G004770;Vad15G000050;Vad0G023580;Vad18G006780;Vad12G000490;Vad0G024190;Vad18G015220;Vad13G005450;Vad01G013590;Vad0G020030;Vad0G024180
GO:0004857	enzyme inhibitor activity	19	0.734657624323292	1.84964222109906	0.00490998363338789	0.0480001586782105	898	Vad16G004340;Vad16G004350;Vad15G004550;Vad16G004310;Vad16G004390;Vad13G001110;Vad07G003610;Vad02G005220
GO:0000250	lanosterol synthase activity	18	-0.741547780570063	-1.98922509123492	0.00491400491400491	0.0480001586782105	1204	Vad10G009080;Vitis_adenoclada_newGene_331;Vitis_adenoclada_newGene_332;Vad10G009100;Vad11G008450;Vad09G011440;Vad09G011260;Vad0G021690;Vad10G009170;Vad0G022280
GO:0015276	ligand-gated ion channel activity	19	-0.705116730935087	-1.91166299064192	0.0051150895140665	0.0480001586782105	1876	Vad10G006550;Vad19G001000;Vad04G006940;Vad10G006610;Vad18G000740;Vad04G006810;Vad04G006910;Vad04G006860;Vad19G000900;Vad04G006920
GO:0042300	beta-amyrin synthase activity	19	-0.734156603453013	-1.99039385478105	0.0051150895140665	0.0480001586782105	1204	Vad10G009080;Vitis_adenoclada_newGene_331;Vitis_adenoclada_newGene_332;Vad10G009100;Vad11G008450;Vad09G011440;Vad09G011260;Vad0G021690;Vad10G009170;Vad0G022280
GO:0003700	transcription factor activity, sequence-specific DNA binding	362	-0.335219199954274	-1.50390018521552	0.0053475935828877	0.0480001586782105	1526	Vad16G002600;Vad02G003870;Vad11G006880;Vad09G001290;Vad17G005790;Vad18G005280;Vad07G004350;Vad08G015610;Vad10G006060;Vad04G005230;Vad06G008120;Vad19G001280;Vad04G009810;Vad07G014590;Vad18G012240;Vad19G003760;Vad18G011160;Vad17G005390;Vad19G005980;Vad06G003930;Vad04G004690;Vad03G007310;Vad07G016480;Vad04G007150;Vad02G006370;Vad01G009330;Vad10G007560;Vad07G016540;Vad08G003810;Vad08G002480;Vad18G004…
GO:0043531	ADP binding	339	-0.382212727826672	-1.69119692223858	0.00546448087431694	0.0480001586782105	1832	Vad18G014140;Vad07G009460;Vitis_adenoclada_newGene_1975;Vitis_adenoclada_newGene_1933;Vitis_adenoclada_newGene_788;Vad18G014850;Vad18G018770;Vad18G015960;Vitis_adenoclada_newGene_1854;Vitis_adenoclada_newGene_1902;Vitis_adenoclada_newGene_1971;Vad07G008180;Vad05G007830;Vad12G013460;Vad18G014160;Vad14G003880;Vad12G012210;Vitis_adenoclada_newGene_804;Vad15G001760;Vad12G008550;Vad12G009630;Vad05G011…
GO:0003676	nucleic acid binding	391	-0.316603841165697	-1.42778298407128	0.00581395348837209	0.0493676050591595	3411	Vad18G005070;Vad06G007490;Vad17G000430;Vad14G012250;Vad12G012540;Vad19G009280;Vad09G008430;Vad03G008100;Vad17G002560;Vad11G011330;Vad08G006550;Vad06G009690;Vad10G009600;Vad06G008760;Vad11G007470;Vad14G007180;Vad12G007060;Vad07G016930;Vad09G004070;Vad10G007540;Vad08G015960;Vad08G004610;Vad02G005880;Vad18G014250;Vad13G009520;Vad15G005770;Vad18G012440;Vad14G000280;Vad09G001340;Vad03G009430;Vad07G008…
GO:0019829	cation-transporting ATPase activity	14	-0.671261633811543	-1.74565216865852	0.00707547169811321	0.0571329639889197	1317	Vad11G009020;Vad08G015890;Vad07G000630;Vad10G003080;Vad05G003480;Vad05G003510
GO:0005544	calcium-dependent phospholipid binding	10	-0.784865203832813	-1.80436060294254	0.00717703349282297	0.0571329639889197	2038	Vad0G022710;Vad06G009820;Vad03G011370;Vad18G004150;Vad08G001630;Vad07G012430;Vad07G012260
GO:0003735	structural constituent of ribosome	287	0.369102422620614	1.43366795581362	0.00764331210191083	0.0590010056989608	5709	Vad13G005600;Vad09G000730;Vad18G004620;Vad04G009780;Vad14G014190;Vitis_adenoclada_newGene_121;Vad05G005250;Vad08G010950;Vad14G011590;Vad0G019980;Vad05G003310;Vad18G016620;Vad09G008310;Vad13G002800;Vad10G008810;Vad0G019960;Vad10G007320;Vad16G009190;Vad10G008330;Vitis_adenoclada_newGene_2498;Vad0G020070;Vad14G001890;Vad14G013910;Vad09G002240;Vad10G008780;Vad0G019930;Vad07G007060;Vad0G014360;Vad0G02…
GO:0043169	cation binding	29	-0.583736956547586	-1.76924216182425	0.00828729281767956	0.0620905529993329	2377	Vad14G001200;Vad19G005270;Vad08G011090;Vad18G001160;Vitis_adenoclada_newGene_657;Vad05G007210;Vad18G002140;Vad05G010520;Vad14G014320;Vitis_adenoclada_newGene_1428;Vad15G009830;Vad15G009810;Vad15G009840
GO:0004197	cysteine-type endopeptidase activity	33	0.595252168667705	1.68798356373831	0.0105580693815988	0.0768436929427642	2470	Vad18G010530;Vad18G010550;Vad16G002240;Vad03G003390;Vad04G011130;Vad12G003290;Vad09G008490
GO:0005516	calmodulin binding	50	-0.506708863166929	-1.68894704445501	0.0123076923076923	0.087089518668466	1532	Vad16G005800;Vad05G012760;Vad11G006880;Vad02G004220;Vad11G009020;Vad08G015890;Vad07G015020;Vad10G006310;Vad03G003350;Vad17G002880;Vad14G001330;Vad12G011690;Vad18G020810;Vad07G000930;Vad17G002900
GO:0030247	polysaccharide binding	106	0.427613201385249	1.46826749253684	0.0130624092888244	0.0899318079059886	2714	Vad17G003930;Vitis_adenoclada_newGene_1576;Vad16G004690;Vad16G010520;Vad16G010480;Vitis_adenoclada_newGene_1556;Vitis_adenoclada_newGene_102;Vad0G018580;Vad13G003940;Vitis_adenoclada_newGene_1590;Vitis_adenoclada_newGene_1583;Vitis_adenoclada_newGene_1594;Vad12G006190;Vad16G010630;Vad0G017920;Vad01G003580;Vad16G010490;Vad03G009190;Vad16G010300;Vitis_adenoclada_newGene_1567;Vitis_adenoclada_newGen…
GO:0020037	heme binding	190	0.373212862277092	1.38831314927414	0.016304347826087	0.109297844152716	1801	Vad10G011650;Vad07G015210;Vad08G004060;Vad14G004960;Vad15G005820;Vad09G009100;Vad06G006630;Vad08G004080;Vad18G004810;Vad10G011670;Vad01G006720;Vad18G001130;Vad01G006610;Vad07G000040;Vad12G001520;Vitis_adenoclada_newGene_3194;Vad10G001160;Vad02G003120;Vad01G006710;Vad03G009110;Vad01G006730;Vad11G004920;Vad04G011520;Vad07G017110;Vitis_adenoclada_newGene_3192;Vad10G011340;Vitis_adenoclada_newGene_31…
GO:0051213	dioxygenase activity	44	0.528698689748538	1.5934699073677	0.0191740412979351	0.122024753712952	2311	Vad02G004420;Vad18G004760;Vad04G011910;Vad16G009310;Vad06G005670;Vad09G004500;Vad13G007370;Vad18G003110;Vad02G007320;Vad04G004410;Vad13G011550;Vad04G015160;Vad05G001640;Vad05G004380;Vad13G000550;Vad14G012610
GO:0008061	chitin binding	21	0.646650427706261	1.66371930305569	0.0192307692307692	0.122024753712952	1657	Vitis_adenoclada_newGene_1183;Vad11G006750;Vad05G011760;Vad14G004320;Vad05G011700;Vad03G002540;Vad05G011660;Vad03G002720;Vad11G006680;Vad04G012980
GO:0016413	O-acetyltransferase activity	19	0.663877569978509	1.67143978694017	0.0196399345335516	0.122024753712952	2973	Vad19G002570;Vad13G000650;Vad12G002040;Vad12G001150;Vad07G004620;Vad10G006890;Vad12G002080;Vad08G010150;Vad13G001100;Vad02G001120
GO:0016616	oxidoreductase activity, acting on the CH-OH group of donors, NAD or NADP as acceptor	39	0.549829838970803	1.58987303190409	0.0213740458015267	0.129637069773671	630	Vitis_adenoclada_newGene_3166;Vad07G013800;Vitis_adenoclada_newGene_3167;Vad18G010030;Vad18G010040;Vad18G000420
GO:0016747	transferase activity, transferring acyl groups other than amino-acyl groups	95	0.421012996924398	1.42384643654288	0.0314735336194564	0.18645275730498	2095	Vad03G007930;Vad19G010790;Vad16G006380;Vad02G010120;Vad16G007050;Vad12G006590;Vad16G006210;Vad12G006530;Vad16G006400;Vad14G006700;Vad12G006470;Vad07G016120;Vad11G007670;Vad11G007690;Vad16G006410;Vad11G007610;Vad11G007710;Vad15G006500;Vad16G006440;Vad16G006450;Vad12G006570;Vad10G006890;Vad16G006230;Vad12G002080;Vitis_adenoclada_newGene_1522;Vad16G006430;Vad13G002340;Vitis_adenoclada_newGene_1526
GO:0009982	pseudouridine synthase activity	16	-0.600836973574905	-1.60197393905137	0.0338983050847458	0.196253345227475	3543	Vad14G001170;Vad12G011230;Vad17G000690;Vad09G010560;Vad08G007760;Vad18G001490;Vad14G011370;Vad03G006690;Vad13G005300;Vad18G001740;Vad10G000400;Vad18G001750
GO:0004601	peroxidase activity	38	0.525336107610096	1.50853806494121	0.0352760736196319	0.199691457683062	1180	Vad07G015210;Vad08G004060;Vad09G009100;Vad06G006630;Vad08G004080;Vad18G004810;Vad12G001520;Vad10G001160;Vad11G004920;Vad18G021610;Vad04G011230
GO:0016810	hydrolase activity, acting on carbon-nitrogen (but not peptide) bonds	12	0.676092874067143	1.54393949292532	0.0371621621621622	0.20579503989115	1842	Vad02G009130;Vad02G009100;Vad0G016920;Vad02G009180;Vad02G009140;Vad02G009120
GO:0005488	binding	376	-0.270801218746088	-1.21618920161302	0.0395480225988701	0.214347625283909	3218	Vad09G008430;Vad17G002560;Vad05G011300;Vad06G001160;Vad11G011330;Vad06G009690;Vad10G009600;Vad06G008760;Vad14G010120;Vad12G007060;Vad09G004070;Vad10G007540;Vad12G012940;Vad18G014250;Vad13G009520;Vad15G005770;Vad18G012440;Vad08G006600;Vad07G008600;Vad04G012960;Vad16G004420;Vad12G012840;Vad14G001810;Vad18G020460;Vad14G001200;Vad02G006280;Vad05G009910;Vad07G014910;Vad01G000770;Vad15G006400;Vad07G005…
GO:0004176	ATP-dependent peptidase activity	20	-0.561999818255189	-1.55900369776399	0.0416666666666667	0.221033633646799	5707	Vad02G004870;Vad14G001130;Vad09G003260;Vad14G014030;Vad0G022670;Vad16G008650;Vad02G006730;Vad0G015390;Vad0G015380;Vad07G004670;Vad12G001320;Vad03G007320;Vad04G014410;Vad15G000740
GO:0015078	hydrogen ion transmembrane transporter activity	15	0.647878802321002	1.53615059518015	0.0425170068027211	0.221033633646799	5190	Vad19G005620;Vad10G009870;Vad03G000600;Vad09G002080;Vad18G010980;Vad19G003670;Vad04G005080;Vad13G005160;Vad04G000630;Vad10G002160;Vad13G007240;Vad0G023380
GO:0008171	O-methyltransferase activity	17	0.622758321673839	1.53429031343671	0.0470588235294118	0.238987561783716	1357	Vad10G006360;Vad03G006330;Vad07G016180;Vad12G001550;Vad12G002450;Vad16G009300
GO:0030983	mismatched DNA binding	10	-0.671815068521065	-1.5444647516324	0.0478468899521531	0.238987561783716	4890	Vad07G003390;Vad17G003640;Vad08G003140;Vad11G003790;Vad07G004500;Vad04G013450;Vad10G005590;Vad16G009140;Vad05G005870
GO:0003712	transcription cofactor activity	54	-0.417476048052314	-1.41734865848014	0.054380664652568	0.266399207407317	2508	Vad13G008210;Vitis_adenoclada_newGene_954;Vad13G013830;Vad11G005160;Vad04G011890;Vad04G003420;Vad17G001900;Vad08G002550;Vad15G005970;Vad10G009300;Vad10G009310;Vad10G009330;Vad07G015050
GO:0002161	aminoacyl-tRNA editing activity	15	-0.589001150008576	-1.54721926878103	0.0555555555555556	0.267019750634448	4176	Vad16G005830;Vad10G006510;Vad05G000340;Vad03G002760;Vad13G007770;Vad10G000530;Vad10G000540;Vad14G006320;Vad18G018050
GO:0031490	chromatin DNA binding	17	-0.566469306192778	-1.51713777097404	0.0614250614250614	0.289763447658185	4218	Vad04G007220;Vitis_adenoclada_newGene_951;Vad06G012010;Vad13G008140;Vad06G001430;Vad10G004530;Vad13G008210;Vitis_adenoclada_newGene_954;Vad14G002210;Vad16G010160;Vad15G007110
GO:0004568	chitinase activity	19	0.595415844886688	1.49907419368066	0.0638297872340425	0.291362142541816	2150	Vad05G011760;Vad05G011700;Vad05G011660;Vad15G008200;Vad03G002720;Vad11G006680;Vad05G009530;Vad04G012980;Vad15G008220;Vad15G008140
GO:0000049	tRNA binding	32	-0.481581733700514	-1.47428048258491	0.0659025787965616	0.291362142541816	5693	Vad13G001820;Vad03G003470;Vad01G002120;Vad19G010100;Vad03G004270;Vad04G002440;Vad15G000380;Vad07G017490;Vad06G000410;Vad10G006510;Vad05G011900;Vad05G000340;Vad05G001600;Vad03G002760;Vad19G010270;Vad0G021930;Vad19G010020;Vad19G010090;Vad13G001570
GO:0008173	RNA methyltransferase activity	14	-0.568192648456208	-1.47761570009805	0.0660377358490566	0.291362142541816	5354	Vad07G013730;Vad11G002820;Vad01G007980;Vad13G011480;Vad13G003120;Vad11G003140;Vad13G003520;Vad09G002260;Vad10G010610
GO:0017056	structural constituent of nuclear pore	18	-0.555785461502865	-1.49091186614457	0.0663390663390663	0.291362142541816	6009	Vad19G007960;Vad09G000620;Vad09G000610;Vad09G003190;Vad12G007100;Vad02G002970;Vad15G003810;Vad11G004880;Vad09G007300;Vad08G015870;Vad13G000350;Vad01G005430;Vad17G007670;Vad12G010170
GO:0030246	carbohydrate binding	109	0.373737227915843	1.29073087727091	0.0731707317073171	0.314892089558936	2917	Vad04G012130;Vad10G011560;Vad10G005790;Vad18G012840;Vad08G013620;Vad09G001700;Vad01G008910;Vitis_adenoclada_newGene_296;Vad17G000290;Vad03G009120;Vad14G013730;Vad18G013190;Vad08G013590;Vad19G003480;Vad01G005750;Vad08G015210;Vad17G002690;Vad16G005990;Vad08G008970;Vad04G014000;Vad01G001630;Vitis_adenoclada_newGene_3163;Vitis_adenoclada_newGene_3105;Vad13G004620;Vad04G011340;Vad10G011530;Vad08G01361…
GO:0000175	3'-5'-exoribonuclease activity	19	-0.532625642009569	-1.44401725703814	0.0741687979539642	0.314892089558936	6796	Vad06G009290;Vad08G001130;Vad06G008500;Vad18G003090;Vad17G003290;Vad07G017900;Vad14G011900;Vad19G001230;Vad18G004200;Vad08G007960;Vad15G006080;Vad02G010060;Vad04G004210;Vad08G001170
GO:0019843	rRNA binding	44	0.462268373939658	1.39325244658918	0.0825958702064897	0.344921494218645	5753	Vad13G005600;Vitis_adenoclada_newGene_121;Vad0G019980;Vad0G019960;Vad16G009190;Vitis_adenoclada_newGene_2498;Vad14G013910;Vad0G019930;Vad0G014360;Vad0G020060;Vad09G003760;Vad09G001320;Vad0G019940;Vad08G002210;Vad0G019920;Vad0G023910;Vad0G019950;Vad0G014330;Vad0G020050;Vad04G008250;Vad08G003570;Vad0G019970;Vad03G011410;Vad07G006530;Vad0G024130;Vad08G006170;Vad0G014270;Vad06G006080;Vad04G010900
GO:0043565	sequence-specific DNA binding	249	-0.268638795070457	-1.16457274345094	0.0983606557377049	0.398165759616926	2164	Vad05G006570;Vad07G017060;Vad16G005490;Vad06G008890;Vad13G000810;Vad04G003420;Vad11G007250;Vad07G000730;Vad01G000610;Vad03G000310;Vad05G001270;Vad06G006410;Vad02G003870;Vad11G006880;Vad07G004350;Vad03G009450;Vad04G005230;Vad18G012240;Vad19G003760;Vad18G011160;Vad17G005390;Vad19G005980;Vad06G003930;Vad03G007310;Vad07G016480;Vad04G007150;Vad01G009330;Vad06G001720;Vad13G005690;Vad08G003810;Vad01G009…
GO:0035673	oligopeptide transmembrane transporter activity	16	0.584032732533573	1.4182367935526	0.098471986417657	0.398165759616926	1299	Vad01G009110;Vad03G008850;Vad05G005470;Vad13G001380;Vad07G006910;Vad09G003480
GO:0016779	nucleotidyltransferase activity	20	-0.502836908394575	-1.39488408019982	0.1015625	0.404245476973684	4620	Vad04G013230;Vad07G018460;Vad18G013940;Vad08G000130;Vad19G008810;Vad19G005360;Vad11G010550;Vad15G004220;Vad01G014450;Vitis_adenoclada_newGene_2108
GO:0043167	ion binding	64	-0.363610400586661	-1.2716790363648	0.106060606060606	0.415654520917679	1248	Vitis_adenoclada_newGene_657;Vad05G007210;Vad18G002140;Vad05G010520;Vad03G004940;Vad14G014320;Vad07G000930;Vitis_adenoclada_newGene_1428;Vad15G009830;Vad15G009810;Vad15G009840
GO:0004185	serine-type carboxypeptidase activity	29	0.49393052980609	1.34646103061403	0.1171875	0.452302631578947	2650	Vad03G007930;Vad08G005490;Vad18G012450;Vad13G009820;Vad05G001670;Vad01G001870;Vad13G005330;Vitis_adenoclada_newGene_2385;Vad01G004670;Vad01G004680
GO:0016759	cellulose synthase activity	24	-0.464894296878339	-1.34793652092126	0.12401055408971	0.471493387112487	2393	Vad05G004140;Vad10G002950;Vad19G006740;Vad14G005290;Vad05G004170;Vad14G005270;Vitis_adenoclada_newGene_2732
GO:0030515	snoRNA binding	13	-0.537931139694129	-1.35406394383379	0.126520681265207	0.473962923625078	6210	Vad07G008680;Vad16G003330;Vad09G005170;Vad07G002200;Vad13G007980;Vad08G011970;Vad10G010110;Vad16G002950;Vad10G000950;Vitis_adenoclada_newGene_2544
GO:0051117	ATPase binding	17	-0.505919564330411	-1.3549713492494	0.13022113022113	0.480755354897231	4473	Vad03G000170;Vad02G004870;Vad02G006730;Vad0G015390;Vad18G004280;Vad18G010560;Vad0G015380;Vad07G004670;Vad03G007320;Vad07G000930
GO:0003714	transcription corepressor activity	21	-0.473285796188526	-1.33103352048532	0.134920634920635	0.483973298024937	5427	Vad02G010400;Vad12G002920;Vitis_adenoclada_newGene_2673;Vad14G013210;Vad06G000850;Vad09G000650;Vad07G005020;Vad01G008700;Vad08G004890;Vad07G015510;Vad17G001900;Vad10G009300;Vad10G009310;Vad10G009330
GO:0043022	ribosome binding	30	-0.427226646748872	-1.28992681701057	0.135211267605634	0.483973298024937	3554	Vad19G009420;Vad14G013690;Vad04G009080;Vad07G014510;Vad07G002810;Vad19G005510;Vad05G011900;Vad04G014980;Vad04G008330;Vad05G011850;Vad07G005860;Vad03G002030;Vad04G007470;Vad07G013330;Vad10G008340;Vad06G006040;Vad04G008320
GO:0008483	transaminase activity	14	-0.519075588339	-1.3498841298832	0.136792452830189	0.483973298024937	1227	Vad12G002760;Vad18G021850;Vad08G004010
GO:0016702	oxidoreductase activity, acting on single donors with incorporation of molecular oxygen, incorporation of two atoms of oxygen	17	-0.497316860320129	-1.3319312885721	0.14004914004914	0.48870788596816	2701	Vad14G013650;Vad14G002630;Vad13G011050;Vad14G002640;Vad09G000830;Vad13G011710;Vad13G011700
GO:0031386	protein tag	12	0.592223815334281	1.35241439781053	0.150337837837838	0.517521433239783	5673	Vad15G005100;Vad19G004220;Vad17G007630;Vad16G009610;Vad12G004520;Vad19G008770;Vad07G005310;Vad14G005440
GO:0046982	protein heterodimerization activity	58	0.39201677243175	1.23693736387393	0.153046062407132	0.519819608456505	5545	Vad19G006480;Vad14G002150;Vad17G000260;Vad07G017180;Vad07G015490;Vad10G003720;Vad06G003240;Vad13G002950;Vad06G003220;Vad06G003200;Vad13G002180;Vad06G002820;Vad14G003770;Vad19G003830;Vad13G002940;Vad18G010760;Vad06G003210;Vad07G012910;Vad06G002460;Vad19G010770;Vad08G007450;Vad14G008510;Vad09G004930;Vad04G004190;Vad08G007600;Vad07G002340;Vad01G001570;Vad17G003830
GO:0016760	cellulose synthase (UDP-forming) activity	32	-0.411036018767385	-1.25831678758191	0.157593123209169	0.523047402159244	2393	Vad05G004140;Vad10G002950;Vad19G006740;Vad14G005290;Vad05G004170;Vad14G005270;Vitis_adenoclada_newGene_2732;Vad16G001530
GO:0098772	molecular function regulator	16	0.550341191859166	1.33642188840399	0.159592529711375	0.523047402159244	1296	Vad13G001110;Vad14G008120;Vad17G001970
GO:0016788	hydrolase activity, acting on ester bonds	227	-0.265261935086141	-1.1342563135937	0.16015625	0.523047402159244	3187	Vad17G002560;Vad11G011330;Vad06G009690;Vad10G009600;Vad06G008760;Vad10G007540;Vad18G014250;Vad13G009520;Vad18G012440;Vad07G008600;Vad04G012960;Vad15G000040;Vad16G004420;Vad12G012840;Vad13G007990;Vad02G006280;Vad05G009910;Vad07G014910;Vad19G011320;Vad01G000770;Vad15G006400;Vad07G005120;Vad15G000020;Vad08G005840;Vad15G008820;Vad05G000650;Vad05G009430;Vad08G015620;Vad18G009870;Vad14G001120;Vad05G001…
GO:0047262	polygalacturonate 4-alpha-galacturonosyltransferase activity	10	-0.565518760267804	-1.30009556579794	0.174641148325359	0.563133349696693	3946	Vad10G003300;Vad14G007580;Vad08G000090;Vad07G000230
GO:0043168	anion binding	44	0.405703948774037	1.22277025876337	0.176991150442478	0.563577084303679	3442	Vad18G008990;Vad13G001110;Vad03G006770;Vad19G011160;Vad17G001970;Vad01G003470;Vad07G014680;Vad04G010740;Vad01G014370;Vad06G010780;Vad14G009360;Vad06G010770;Vad05G002210;Vitis_adenoclada_newGene_2828;Vad14G006920;Vad14G009710
GO:0003724	RNA helicase activity	47	-0.3669801673276	-1.20600501736222	0.188854489164087	0.588598083755353	4952	Vad01G008690;Vad06G012060;Vad02G007350;Vad13G012500;Vad03G003520;Vad11G000430;Vad01G012000;Vad09G006570;Vad19G008420;Vad18G021950;Vad17G006300;Vad17G004490;Vad09G005700;Vad01G008390;Vad06G008370;Vad05G001430;Vad11G011040;Vad07G016570;Vad02G008830;Vad02G003890;Vad05G006070;Vad13G001080;Vad18G011600;Vad05G000770;Vad15G007550;Vad18G020460;Vad14G000040
GO:0008094	DNA-dependent ATPase activity	22	-0.438687190919488	-1.24951329552555	0.190860215053763	0.588598083755353	4756	Vad15G004440;Vad01G012230;Vad17G003640;Vad16G006560;Vad09G002710;Vad11G003790;Vad07G004500;Vad19G009140;Vad05G000970;Vad18G020460;Vad06G003000;Vad16G009140;Vitis_adenoclada_newGene_2108;Vad06G002540;Vad05G005870
GO:0005102	receptor binding	10	0.592540239958387	1.28859850609779	0.191780821917808	0.588598083755353	4425	Vad14G008120;Vad12G012320;Vad07G017140;Vad12G012330;Vad05G000400
GO:0042393	histone binding	50	-0.358539520270401	-1.19507335888364	0.196923076923077	0.588962426025143	6702	Vad06G003160;Vad13G000540;Vad14G005780;Vad18G003440;Vad05G010390;Vad17G005600;Vad08G015950;Vad19G008020;Vad12G011880;Vad08G005060;Vad07G014140;Vad11G002370;Vad14G000530;Vad19G001220;Vad12G011220;Vad18G002110;Vad11G001770;Vad05G000740;Vad13G010860;Vad19G005020;Vad13G009780;Vad17G000770;Vad14G013960;Vad03G004490;Vad04G001460;Vad19G006470;Vad14G013600;Vad13G002760;Vad14G000520
GO:0015333	peptide:proton symporter activity	14	0.541850731517292	1.26335325589033	0.198961937716263	0.588962426025143	1299	Vad01G009110;Vad05G005470;Vad13G001380;Vad07G006910;Vad09G003480
GO:1904680	peptide transmembrane transporter activity	14	0.541850731517292	1.26335325589033	0.198961937716263	0.588962426025143	1299	Vad01G009110;Vad05G005470;Vad13G001380;Vad07G006910;Vad09G003480
GO:0016791	phosphatase activity	16	0.519147033511009	1.26067150550791	0.202037351443124	0.588962426025143	1250	Vad08G009330;Vad09G002050;Vad15G009000
GO:0005351	sugar:proton symporter activity	17	0.509034257062615	1.25410821925181	0.20672268907563	0.588962426025143	3095	Vad14G003570;Vad16G003160;Vad18G004170;Vad18G004180;Vad11G003090;Vad11G006490
GO:0009055	electron carrier activity	75	0.354393339194017	1.16214325598544	0.208083832335329	0.588962426025143	4208	Vad11G007390;Vad14G009600;Vad09G005890;Vad07G002730;Vad07G002740;Vad11G005200;Vad10G006290;Vad0G023800;Vad12G011460;Vad10G002100;Vad12G010460;Vad18G003640;Vad03G001950;Vad07G008320;Vad07G010540;Vad0G023390;Vad14G011930;Vad06G011970;Vad05G000140;Vad01G001720;Vad04G011440;Vad07G007590;Vad19G001540;Vad16G009650;Vad0G024190;Vad02G001650;Vad18G017410;Vad01G011840;Vad06G009030;Vad08G012690;Vad01G000180
GO:0030170	pyridoxal phosphate binding	75	0.355636802970179	1.16622088070834	0.208083832335329	0.588962426025143	2048	Vad12G012590;Vad18G003820;Vad11G002030;Vad02G002390;Vad09G006820;Vad18G003840;Vad18G012950;Vad08G011610;Vad18G005740;Vad15G008940;Vad04G013210;Vad02G000340;Vad07G016780
GO:0036459	thiol-dependent ubiquitinyl hydrolase activity	15	-0.464022437090336	-1.21891859770129	0.214975845410628	0.601783164712227	2155	Vad07G017610;Vad10G002200;Vad05G007320;Vad03G007650
GO:0051082	unfolded protein binding	78	-0.316830301875208	-1.15385988054376	0.219584569732938	0.608003042052299	5886	Vad18G003500;Vad18G001420;Vad10G001320;Vad19G006930;Vad06G003490;Vad17G005080;Vad09G006110;Vad01G015010;Vad12G007230;Vad08G000730;Vad15G003710;Vad05G011260;Vad08G005510;Vad16G008910;Vad13G011580;Vad14G006890;Vad10G002440;Vad09G000450;Vad18G015150;Vad10G007430;Vad13G004350;Vad12G011990;Vad17G002790;Vad07G017890;Vad03G008820;Vad13G004320;Vad01G009070;Vad07G019160;Vad18G004860;Vad16G010190;Vad06G012…
GO:0051015	actin filament binding	33	0.419974947055328	1.19094199925041	0.223227752639517	0.610258859489923	3529	Vad07G012210;Vad07G010390;Vad05G006230;Vad18G006710;Vad01G005950;Vad15G003520;Vad08G007510;Vad05G004990;Vad13G004690;Vad18G003920;Vad06G003250;Vad13G002820
GO:0016787	hydrolase activity	369	-0.239891965778398	-1.07482458646603	0.227027027027027	0.610258859489923	3240	Vad11G008840;Vad14G000190;Vad17G002560;Vad11G011330;Vad06G009690;Vad10G009600;Vad06G008760;Vad0G015730;Vad04G011270;Vitis_adenoclada_newGene_3147;Vad10G007540;Vad18G014250;Vad13G009520;Vad18G008550;Vad01G008520;Vad18G012440;Vad07G008600;Vad04G012960;Vad02G007970;Vad16G004420;Vad12G012840;Vad14G003110;Vad15G000640;Vad18G020460;Vad02G006280;Vad02G008810;Vad05G009910;Vad07G014910;Vad01G000770;Vad15G…
GO:0005506	iron ion binding	180	0.306123988307814	1.12997188830327	0.227586206896552	0.610258859489923	2875	Vad10G011650;Vad15G002270;Vad14G004960;Vad15G005820;Vad10G011670;Vad01G006720;Vad18G001130;Vad01G006610;Vad07G000040;Vitis_adenoclada_newGene_3194;Vad02G003120;Vad01G006710;Vad03G009110;Vad01G006730;Vad15G002260;Vad04G011520;Vad07G017110;Vitis_adenoclada_newGene_3192;Vad10G011340;Vitis_adenoclada_newGene_3193;Vad06G006970;Vad18G008010;Vad10G010310;Vad13G000340;Vad08G005250;Vad07G000050;Vad07G0174…
GO:0003993	acid phosphatase activity	20	0.479561893915036	1.22027481762867	0.233009708737864	0.618293306080736	3881	Vad01G005940;Vad03G000110;Vad03G000120;Vad18G010480;Vad16G003190;Vad05G007310;Vad18G010490;Vad17G001200;Vad11G002620
GO:0004497	monooxygenase activity	90	0.340139228191207	1.14258507594476	0.23589001447178	0.619483271862949	1777	Vad15G005820;Vad01G006720;Vad18G001130;Vad01G006610;Vad02G003120;Vad03G009110;Vad01G006730;Vad07G017110;Vitis_adenoclada_newGene_3192;Vad10G011340;Vitis_adenoclada_newGene_3193;Vad18G008010;Vad13G000340;Vad08G005250;Vad07G017400;Vitis_adenoclada_newGene_1375;Vad02G005110;Vad0G023350;Vad16G000090;Vad07G017120
GO:0016301	kinase activity	114	0.320883477059539	1.12136250936884	0.243356643356643	0.624476239141543	3194	Vitis_adenoclada_newGene_211;Vad10G005790;Vad18G008990;Vad07G000540;Vitis_adenoclada_newGene_1545;Vitis_adenoclada_newGene_210;Vitis_adenoclada_newGene_734;Vad05G003910;Vitis_adenoclada_newGene_810;Vad06G002870;Vad08G012650;Vitis_adenoclada_newGene_196;Vitis_adenoclada_newGene_1464;Vad16G001250;Vad01G008880;Vad01G003740;Vad16G001220;Vad16G008010;Vad11G005660;Vad16G001090;Vad01G011030;Vitis_adenoc…
GO:0046933	proton-transporting ATP synthase activity, rotational mechanism	10	0.563028527759436	1.22441932350822	0.24486301369863	0.624476239141543	5143	Vad19G008730;Vad09G009770;Vad0G023980;Vad18G013350;Vad15G002800;Vad10G001130;Vad13G011180
GO:0031418	L-ascorbic acid binding	11	-0.516271033634396	-1.22232667268278	0.245145631067961	0.624476239141543	3741	Vad05G009440;Vad04G012600;Vad16G006860;Vad07G015290
GO:0004674	protein serine/threonine kinase activity	417	0.270183255708241	1.08436201314448	0.253285543608124	0.632707580479824	3037	Vad03G011140;Vad10G003470;Vad19G003330;Vad18G008990;Vad12G001260;Vad17G003930;Vad18G012840;Vad10G007230;Vad19G003490;Vad10G003550;Vad19G007090;Vad09G008200;Vad19G003030;Vad01G009030;Vad04G000250;Vad19G003250;Vad19G003120;Vad08G009480;Vad10G007770;Vitis_adenoclada_newGene_1512;Vad10G003430;Vad02G003050;Vad18G007340;Vad11G009050;Vad11G002670;Vitis_adenoclada_newGene_1578;Vad17G008660;Vad19G003130;V…
GO:0061631	ubiquitin conjugating enzyme activity	31	0.422033738203692	1.17491428644809	0.25652841781874	0.632707580479824	4515	Vad17G005400;Vad12G001860;Vad08G007680;Vad08G009940;Vad06G007020;Vad18G010360;Vad08G004580;Vad06G003400;Vad13G005410;Vad01G009360;Vad06G012550;Vad08G001640;Vad04G003330;Vad01G005340
GO:0043621	protein self-association	25	-0.401349772116587	-1.18113775926148	0.257894736842105	0.632707580479824	6390	Vad17G007920;Vad04G013380;Vad10G001320;Vad10G010630;Vad05G012380;Vad01G006930;Vad16G001280;Vad18G012990;Vad02G003430;Vad07G001780;Vad03G006040;Vad13G004350;Vad13G004320;Vad09G000420
GO:0061608	nuclear import signal receptor activity	19	-0.432901316827288	-1.17365166598928	0.258312020460358	0.632707580479824	4872	Vad06G000520;Vad14G010530;Vad14G001360;Vad01G007960;Vad05G002560;Vad01G014790;Vad0G019860;Vad12G008430;Vad09G008470;Vad04G008170
GO:0016772	transferase activity, transferring phosphorus-containing groups	12	-0.486407798654333	-1.19437547407885	0.260975609756098	0.633143835197751	1211	Vad19G001280;Vitis_adenoclada_newGene_2108;Vad03G004940;Vad07G000930
GO:0005515	protein binding	401	0.270965599955129	1.08294391450645	0.264354066985646	0.635289813411383	2686	Vad09G004060;Vitis_adenoclada_newGene_1190;Vad18G008990;Vad13G011600;Vad03G002270;Vad08G010240;Vad13G001110;Vad14G008120;Vad10G004660;Vad04G005220;Vad09G004270;Vad01G013280;Vad04G008940;Vitis_adenoclada_newGene_128;Vad09G004300;Vitis_adenoclada_newGene_618;Vad07G011480;Vitis_adenoclada_newGene_622;Vad19G000660;Vad05G003350;Vad16G010130;Vad09G004240;Vad03G007670;Vad08G003230;Vad14G011740;Vad19G011…
GO:0044183	protein binding involved in protein folding	17	-0.437342886061027	-1.1713069076406	0.27027027027027	0.639252401202117	3396	Vad19G005510;Vad06G001160;Vad17G002790;Vad03G008820;Vad05G011850;Vad18G019180;Vad06G003440
GO:0016491	oxidoreductase activity	297	0.279423618746707	1.08420537931782	0.273885350318471	0.639252401202117	2088	Vad13G013060;Vad18G018510;Vad15G002270;Vad18G018600;Vad10G008200;Vad18G001130;Vad18G018340;Vad18G018580;Vad19G010530;Vad18G010030;Vad10G010270;Vad15G002260;Vad06G004280;Vad18G010040;Vad10G010250;Vad18G000420;Vad08G008510;Vad18G011920;Vad06G004310;Vad01G004490;Vad18G018520;Vad10G011340;Vad18G018480;Vad17G005140;Vad18G008010;Vad19G003890;Vad01G004510;Vad08G005540;Vad10G008160;Vad07G013780;Vad19G004…
GO:0001228	transcriptional activator activity, RNA polymerase II transcription regulatory region sequence-specific binding	15	-0.43187047646137	-1.13446013269914	0.277777777777778	0.639252401202117	4283	Vad01G012220;Vad04G015020;Vad11G000190;Vad18G019430;Vad10G004160;Vad05G003710;Vad05G011920
GO:0016709	oxidoreductase activity, acting on paired donors, with incorporation or reduction of molecular oxygen, NAD(P)H as one donor, and incorporation of one atom of oxygen	44	-0.350198017415994	-1.13571133164998	0.280864197530864	0.639252401202117	590	Vad17G006670;Vad04G011310;Vad0G020200;Vad02G010290;Vad18G017710;Vad18G017790;Vitis_adenoclada_newGene_1783;Vad19G006220;Vad18G008960;Vad03G005150;Vad03G008900
GO:0005200	structural constituent of cytoskeleton	20	0.459202160810917	1.16846822099154	0.281553398058252	0.639252401202117	3735	Vad07G014330;Vad02G003310;Vad18G011420;Vad08G008980;Vad10G010380;Vad18G005970;Vad03G008040;Vad01G013350;Vad06G004760;Vad06G008610
GO:0030599	pectinesterase activity	19	-0.424581129045385	-1.15109455684685	0.283887468030691	0.639252401202117	923	Vad04G014230;Vad12G011950;Vad05G002040;Vad10G000300;Vad14G001780;Vad09G000180
GO:0045330	aspartyl esterase activity	19	-0.424581129045385	-1.15109455684685	0.283887468030691	0.639252401202117	923	Vad04G014230;Vad12G011950;Vad05G002040;Vad10G000300;Vad14G001780;Vad09G000180
GO:0031072	heat shock protein binding	22	-0.400355887547039	-1.1403341943571	0.287634408602151	0.639252401202117	5682	Vad06G007440;Vad06G003490;Vad09G006110;Vad15G003710;Vad13G011580;Vad08G016030;Vad02G005270;Vad17G002790;Vad03G008820;Vad18G004860;Vad06G012710;Vad18G019180;Vad06G003440
GO:0048038	quinone binding	15	0.490425741457103	1.16282210798082	0.289115646258503	0.639252401202117	5180	Vad02G005090;Vad0G023810;Vad13G013590;Vad10G000020;Vad0G023760;Vad02G004260;Vad01G007140;Vad0G022400;Vad04G000650
GO:0004565	beta-galactosidase activity	10	0.536839006289681	1.16746491608483	0.292808219178082	0.639252401202117	5350	Vad09G001700;Vad07G018230;Vad04G011340;Vad11G001960;Vad09G001860;Vad06G001990;Vad10G004900
GO:0003743	translation initiation factor activity	58	-0.315236091149295	-1.08507118522094	0.29483282674772	0.639252401202117	6046	Vad14G008390;Vad10G005860;Vad08G008450;Vad04G003380;Vad06G007000;Vad18G013010;Vad14G001460;Vad14G002940;Vad04G006390;Vad03G001400;Vad13G000990;Vad19G010870;Vad08G014200;Vad05G009270;Vad01G006250;Vad13G009210;Vad19G008810;Vad07G016330;Vad05G011900;Vad08G008440;Vad18G015880;Vad03G002030;Vad14G002010;Vad11G010550;Vad06G006040;Vad18G003480
GO:0009931	calcium-dependent protein serine/threonine kinase activity	11	-0.493880520968178	-1.16931474858877	0.296116504854369	0.639252401202117	2348	Vad04G011930;Vad16G005800;Vad02G004220;Vad03G003350;Vad18G020810
GO:0046910	pectinesterase inhibitor activity	12	-0.467500722182921	-1.1479491040937	0.302439024390244	0.639720849084036	139	Vad14G000670;Vad14G001780;Vad09G000180
GO:0016279	protein-lysine N-methyltransferase activity	11	-0.492568684225956	-1.166208835346	0.303398058252427	0.639720849084036	5636	Vad13G002170;Vad04G007790;Vad12G007730;Vad01G000940;Vad04G008500;Vad01G004320
GO:0005198	structural molecule activity	29	-0.371399214737371	-1.12566994810137	0.303867403314917	0.639720849084036	6743	Vad13G009900;Vad13G000720;Vad06G000140;Vad02G008590;Vad03G004370;Vad07G009760;Vad14G013260;Vad09G010190;Vad06G005750;Vad07G015370;Vad08G010680;Vad02G009800;Vad17G003490;Vad11G003880;Vad08G015620;Vad09G010140;Vad11G003870;Vad03G005310
GO:0016811	hydrolase activity, acting on carbon-nitrogen (but not peptide) bonds, in linear amides	13	-0.451056292170578	-1.1353852134584	0.311435523114355	0.647197261446299	5001	Vad10G002070;Vitis_adenoclada_newGene_2212;Vad07G015150;Vad07G015160;Vad07G015170;Vad07G015130;Vad14G003110;Vad07G015140;Vad07G007890
GO:0008757	S-adenosylmethionine-dependent methyltransferase activity	21	0.441427988028849	1.13571758886431	0.3125	0.647197261446299	1734	Vad18G010120;Vad04G011000;Vad06G000060;Vad12G002450;Vad16G009300;Vad01G005580
GO:0004707	MAP kinase activity	13	-0.442805118941117	-1.11461561054845	0.32360097323601	0.658418899881704	3259	Vad07G017830;Vad02G009430;Vad01G004690;Vad06G002550
GO:0003682	chromatin binding	61	-0.303332199908126	-1.06075280932256	0.324483775811209	0.658418899881704	5234	Vad12G002920;Vad17G003660;Vad19G001220;Vad11G001770;Vad18G012990;Vad01G012230;Vad05G000740;Vad04G007090;Vad06G000750;Vad10G002540;Vad02G003280;Vad11G008690;Vad07G017660;Vad03G006950;Vad04G000200;Vad09G003010;Vad07G011200;Vad14G013960;Vad07G001310;Vad13G000950;Vad07G002430;Vad07G006460;Vad14G014990;Vad07G006450;Vad01G003150;Vad12G007710;Vad07G019140;Vad04G012260;Vad04G011860;Vad13G002760;Vad07G019…
GO:0004175	endopeptidase activity	20	0.439741022467847	1.11894815414769	0.326860841423948	0.658418899881704	6625	Vad05G010350;Vad15G004910;Vad08G015040;Vad11G011050;Vad08G004850;Vad18G002520;Vad08G000750;Vad04G012170;Vad09G000740;Vad07G001170;Vad05G006090;Vad18G009990;Vad07G016790
GO:0016853	isomerase activity	13	0.483745167547662	1.12233360862199	0.328257191201354	0.658418899881704	4329	Vad19G003890;Vad05G004340;Vad07G006540;Vad06G002220;Vad16G006460;Vad04G004240
GO:0015079	potassium ion transmembrane transporter activity	13	-0.435518518089105	-1.09627399996159	0.335766423357664	0.663994747621241	2224	Vad07G003050;Vad17G001630;Vad01G006180;Vad07G003000
GO:0016705	oxidoreductase activity, acting on paired donors, with incorporation or reduction of molecular oxygen	101	0.313172879086388	1.06581107955459	0.340548340548341	0.663994747621241	2798	Vad15G005820;Vad01G006720;Vad18G001130;Vad01G006610;Vad07G000040;Vad02G003120;Vad03G009110;Vad01G006730;Vad07G017110;Vitis_adenoclada_newGene_3192;Vad10G011340;Vitis_adenoclada_newGene_3193;Vad13G000340;Vad08G005250;Vad07G000050;Vad19G004590;Vad07G017400;Vitis_adenoclada_newGene_1375;Vad02G005110;Vad16G000090;Vad07G017120;Vad08G005300;Vad11G011160;Vitis_adenoclada_newGene_2164;Vad18G012980;Vad11G…
GO:0016773	phosphotransferase activity, alcohol group as acceptor	20	-0.394686684910536	-1.09487224238628	0.341145833333333	0.663994747621241	1211	Vad19G001280;Vad0G012490;Vad03G004940;Vad07G000930
GO:0004724	magnesium-dependent protein serine/threonine phosphatase activity	41	-0.334697321301821	-1.07075455818444	0.341463414634146	0.663994747621241	1237	Vad14G001430;Vad18G007050;Vad03G007090;Vad0G022740;Vad06G005730
GO:0003756	protein disulfide isomerase activity	13	0.472889230001368	1.09714682769129	0.346869712351946	0.669397690503755	4795	Vad19G003890;Vad06G001850;Vad18G020450;Vad12G004700;Vad06G002220;Vad14G001260;Vad10G003660
GO:0061659	ubiquitin-like protein ligase activity	11	0.491935405215046	1.09896969899855	0.361016949152542	0.685617853656434	2902	Vad19G004590;Vad01G009950;Vad06G010780;Vad06G010770
GO:0003678	DNA helicase activity	19	0.431349062905066	1.08600443576099	0.363338788870704	0.685617853656434	585	Vad03G002270;Vad07G009270;Vad01G015000
GO:0005347	ATP transmembrane transporter activity	26	0.404601582657544	1.08587742936607	0.363349131121643	0.685617853656434	3113	Vad07G012510;Vad09G010570;Vad08G003590;Vad18G021860;Vad13G005170;Vad11G002210;Vad09G003830;Vad14G003040
GO:0016620	oxidoreductase activity, acting on the aldehyde or oxo group of donors, NAD or NADP as acceptor	14	-0.407282923777678	-1.05916126192562	0.370283018867925	0.693564168467784	2770	Vad18G015660;Vitis_adenoclada_newGene_1875;Vad18G015730;Vad04G005290;Vad14G013290
GO:0019787	ubiquitin-like protein transferase activity	39	0.365399485908246	1.05657923113916	0.378625954198473	0.69963771342577	6031	Vad19G004590;Vad04G014800;Vad01G009950;Vad02G007810;Vad06G010780;Vad09G007460;Vad17G006740;Vad06G010770;Vad02G000750;Vad12G003160;Vad17G000460;Vad11G006380;Vad14G007610;Vad18G018720;Vad06G003540;Vad10G003520;Vad19G008040;Vad14G007710;Vad11G008430;Vad07G002640;Vad07G014090;Vad18G012960
GO:0008374	O-acyltransferase activity	13	0.460823779649076	1.06915386498702	0.379018612521151	0.69963771342577	3609	Vad10G002170;Vad04G009790;Vad10G006890;Vad12G002080;Vad10G002190;Vad18G006500
GO:0016597	amino acid binding	16	0.43971353434564	1.0677790443812	0.382003395585739	0.700074378884882	3785	Vad03G006770;Vad18G005740;Vad07G014680;Vad14G009710;Vad16G000290
GO:0008139	nuclear localization sequence binding	21	-0.377874434400928	-1.06270575363246	0.388888888888889	0.707602339181287	7098	Vad07G004230;Vad14G000840;Vad08G006540;Vad06G000140;Vad06G000520;Vad14G010530;Vad02G002970;Vad14G001360;Vad01G007960;Vad05G002560;Vad01G014790;Vad0G019860;Vad12G008430;Vad09G008470
GO:0045548	phenylalanine ammonia-lyase activity	12	0.46189897246054	1.05480192541214	0.402027027027027	0.726319824864058	974	Vad08G006000;Vad13G005770;Vad06G001610
GO:0004252	serine-type endopeptidase activity	73	0.316549318863702	1.03094664552451	0.40785498489426	0.731659794991926	1496	Vad08G007970;Vad07G016320;Vad09G000790;Vad10G003240;Vad09G010810;Vad16G009580;Vad12G007930;Vad13G004140;Vad14G006950;Vad18G007820;Vad18G007830;Vad03G000300;Vad18G007020
GO:0001067	regulatory region nucleic acid binding	11	0.474437459641928	1.05987978642928	0.41864406779661	0.735997296612317	1843	Vad01G013890;Vad08G013890;Vad02G005900;Vad07G015490
GO:0044212	transcription regulatory region DNA binding	11	0.474437459641928	1.05987978642928	0.41864406779661	0.735997296612317	1843	Vad01G013890;Vad08G013890;Vad02G005900;Vad07G015490
GO:0005543	phospholipid binding	24	0.39245170605052	1.04009166555518	0.418940609951846	0.735997296612317	4281	Vad02G007870;Vad17G001970;Vad04G010740;Vad06G010780;Vad06G010770;Vitis_adenoclada_newGene_2828;Vad13G000260;Vad18G009890
GO:0042910	xenobiotic transporter activity	37	-0.319565090952801	-1.00262267131918	0.424068767908309	0.736190076706799	1481	Vad03G002520;Vad08G000880;Vad16G005930;Vad02G004830;Vad08G000890;Vad02G004120;Vad11G010250;Vad11G010210
GO:0003887	DNA-directed DNA polymerase activity	15	-0.382252423922445	-1.00412081678015	0.42512077294686	0.736190076706799	5481	Vad10G007500;Vad04G014810;Vad01G008400;Vad03G006860;Vad14G002610;Vad03G007440;Vad18G020930;Vad05G011870;Vad06G011540;Vitis_adenoclada_newGene_2108
GO:0008092	cytoskeletal protein binding	16	-0.37843309734876	-1.00899243270625	0.428571428571429	0.736190076706799	1135	Vad18G011040;Vad03G004940;Vad07G000930
GO:2001070	starch binding	10	-0.45782938196208	-1.05252379089783	0.433014354066986	0.736190076706799	4866	Vad13G001480;Vad01G009120;Vad10G001120;Vad12G007810;Vad08G005110;Vad05G009080;Vad05G003450
GO:0036094	small molecule binding	27	0.381165904055517	1.02617481032591	0.437400950871632	0.736190076706799	3442	Vad18G008990;Vad13G001110;Vad03G006770;Vad01G003470;Vad07G014680;Vad01G014370;Vad14G009360;Vad05G002210;Vad14G006920;Vad14G009710
GO:0004222	metalloendopeptidase activity	44	-0.310724917798761	-1.00769790981102	0.438271604938272	0.736190076706799	5586	Vad0G022610;Vad06G011000;Vad11G002390;Vad18G001270;Vad09G002720;Vad09G003260;Vad14G014030;Vad0G022670;Vad18G009270;Vad16G008650;Vad14G014960;Vad14G003780;Vad14G007440;Vad12G001320;Vad16G004520;Vad11G010150;Vad04G014410;Vad15G000740;Vad19G008440;Vad03G005900
GO:0042626	ATPase activity, coupled to transmembrane movement of substances	74	0.310074136564722	1.01400557136719	0.43928035982009	0.736190076706799	2675	Vad09G004770;Vad18G011690;Vad09G004670;Vad09G004680;Vad08G002050;Vad14G008380;Vad11G004220;Vad19G006120;Vad19G008730;Vad09G004780;Vad03G010850;Vad10G009990;Vad19G006140;Vad02G008340;Vad18G020630;Vad14G013880;Vad12G002010;Vad09G004740;Vad16G008500
GO:0005385	zinc ion transmembrane transporter activity	12	0.442671211165844	1.01089301709184	0.444256756756757	0.736291949385659	2843	Vad06G004440;Vad01G001180;Vad01G005990;Vad02G002750;Vad15G006300;Vad03G011620
GO:0005507	copper ion binding	43	-0.306664695075775	-0.98773463225736	0.445121951219512	0.736291949385659	2282	Vad06G002570;Vad09G007050;Vad15G006960;Vad02G005360;Vad07G016810;Vad07G016800;Vad18G014030;Vad03G002960;Vad07G011850;Vad12G003930
GO:0015165	pyrimidine nucleotide-sugar transmembrane transporter activity	12	0.438613758517744	1.00162733537212	0.452702702702703	0.742043160999845	326	Vad02G004650
GO:0000978	RNA polymerase II core promoter proximal region sequence-specific DNA binding	32	-0.327772789617568	-1.00342058811579	0.455587392550143	0.742043160999845	2947	Vad08G011240;Vad12G010770;Vad18G020460;Vad13G013830;Vad13G011070;Vad07G000730;Vad07G016480;Vad08G002480;Vad06G001560
GO:0004298	threonine-type endopeptidase activity	18	0.404645022482867	1.01101304297618	0.46218487394958	0.742043160999845	6984	Vad15G004910;Vad04G002600;Vad11G011050;Vad08G004850;Vad18G002520;Vad04G012170;Vad09G000740;Vad10G013250;Vad07G001170;Vad18G009990;Vad01G006620
GO:0004322	ferroxidase activity	14	-0.38357196703901	-0.997499637058429	0.462264150943396	0.742043160999845	1828	Vad15G006960;Vad02G005360;Vad03G002960;Vad07G011850
GO:0004672	protein kinase activity	448	0.247602159488894	1.00074295234631	0.463443396226415	0.742043160999845	2820	Vad0G016960;Vad10G011780;Vad03G001790;Vad10G003620;Vad18G008990;Vad12G010360;Vitis_adenoclada_newGene_1576;Vad08G013620;Vad16G004690;Vad14G013550;Vad16G010520;Vad07G015690;Vitis_adenoclada_newGene_296;Vad08G000150;Vad10G008600;Vad07G015640;Vad16G010480;Vitis_adenoclada_newGene_1559;Vitis_adenoclada_newGene_1556;Vad05G009260;Vad09G001780;Vad10G010640;Vad03G009120;Vitis_adenoclada_newGene_102;Vad0G…
GO:0050661	NADP binding	33	-0.323784609167928	-0.990395551981632	0.466076696165192	0.742043160999845	3872	Vad10G010630;Vad02G005470;Vad18G000710;Vad07G000310;Vad18G005420;Vad17G007300;Vad18G001090;Vad09G001910;Vad17G001650;Vad04G003530;Vad17G001810;Vad02G000810;Vad03G008700;Vad01G014030
GO:0004032	alditol:NADP+ 1-oxidoreductase activity	14	-0.3761104108639	-0.978095456836346	0.47877358490566	0.754949980704723	1309	Vad07G002380;Vad01G006090;Vad01G006110
GO:0008289	lipid binding	73	0.30650542466766	0.998235410932119	0.483383685800604	0.754949980704723	3787	Vad10G001940;Vad13G001110;Vad07G001200;Vad01G013660;Vad08G004300;Vad11G002310;Vad19G005570;Vad17G001970;Vad10G009870;Vad04G010740;Vad06G010780;Vad07G018540;Vad05G003940;Vad05G005270;Vad12G005380;Vad06G010770;Vitis_adenoclada_newGene_2828;Vad10G000330;Vad10G010090;Vad06G008140;Vad11G005830;Vad11G000550
GO:0003680	AT DNA binding	14	-0.374373318081862	-0.973578053145467	0.485849056603774	0.754949980704723	845	Vad02G004850;Vad15G004880;Vad14G004800
GO:0004190	aspartic-type endopeptidase activity	37	0.339145328537546	0.970288449010986	0.488514548238897	0.754949980704723	2735	Vad04G006450;Vad17G003480;Vad04G006420;Vad19G007940;Vad08G009790;Vad10G003390;Vad19G005180;Vad04G006400;Vad08G011690
GO:0047134	protein-disulfide reductase activity	13	0.415196150000202	0.963293536714809	0.489001692047377	0.754949980704723	5941	Vad19G003890;Vad18G012270;Vad13G005950;Vad18G021310;Vad13G011670;Vad14G013460;Vad18G001660;Vad19G001970
GO:0008106	alcohol dehydrogenase (NADP+) activity	13	-0.385192515844415	-0.969594914018394	0.498783454987835	0.762685156003782	1309	Vad07G002380;Vad01G006090;Vad01G006110
GO:0019905	syntaxin binding	11	-0.41377687261194	-0.97966082732235	0.5	0.762685156003782	195	Vad01G001540;Vad07G000930
GO:0070006	metalloaminopeptidase activity	10	-0.42123067506512	-0.968385438833006	0.507177033492823	0.765737169505466	5397	Vad09G001570;Vad17G001470;Vad07G016640;Vad15G005990;Vad01G002870;Vad14G002680;Vad04G010110;Vad04G001230
GO:0008080	N-acetyltransferase activity	21	0.377490568676801	0.97121770731179	0.50801282051282	0.765737169505466	3994	Vad06G005850;Vitis_adenoclada_newGene_1348;Vad12G006950;Vad01G008340;Vad18G002690;Vad11G000930
GO:0008137	NADH dehydrogenase (ubiquinone) activity	20	0.374683879153201	0.953406240369635	0.51294498381877	0.767692560429165	5180	Vad0G023790;Vad13G013590;Vad01G006280;Vad10G000020;Vad0G023760;Vad01G015140;Vad16G007590;Vad0G022400;Vad04G000650
GO:0003777	microtubule motor activity	38	0.33256367406786	0.954979020251199	0.515337423312883	0.767692560429165	3117	Vad17G003230;Vad03G000220;Vad19G003870;Vad05G005300;Vad07G014180;Vad11G003630;Vad04G011640;Vad14G002980;Vad14G002970;Vad06G002740
GO:0030674	protein binding, bridging	12	-0.386846218341553	-0.949901783453216	0.521951219512195	0.771333893147692	1551	Vad01G012190;Vad12G006780;Vad12G007080;Vad02G009800;Vitis_adenoclada_newGene_3249;Vad07G000930
GO:0004675	transmembrane receptor protein serine/threonine kinase activity	59	0.304046592645679	0.955849792448623	0.526315789473684	0.771333893147692	4551	Vad04G008050;Vad18G011720;Vad07G002230;Vad06G012730;Vad05G001180;Vad04G014770;Vad03G004240;Vad07G013570;Vad01G005810;Vad07G012650;Vad07G012640;Vad14G007510;Vad12G005020;Vad09G011250;Vad12G012320;Vad09G003550;Vad13G009910;Vad07G017140;Vad07G007500;Vad18G008980;Vad18G000940;Vad12G012330;Vad07G005430;Vad14G000430;Vad01G014280;Vad19G002890;Vad13G000920;Vad10G001390;Vad11G009550
GO:0000976	transcription regulatory region sequence-specific DNA binding	70	0.298528689929898	0.967175437968334	0.526865671641791	0.771333893147692	2575	Vad11G001070;Vad07G004580;Vad12G005430;Vad14G006100;Vad18G004250;Vad01G013840;Vad07G018790;Vad16G008550;Vad03G001710;Vad01G013890;Vad07G013410;Vad03G003800;Vad18G010240;Vad14G014420;Vad01G002800;Vad04G008190
GO:0022857	transmembrane transporter activity	156	0.262718573861001	0.959967393029178	0.539835164835165	0.785805172271338	1718	Vad14G011970;Vad18G019620;Vad02G004650;Vad08G000920;Vad08G009160;Vad16G004000;Vad05G004610;Vad13G006940;Vad05G004660;Vad04G013580;Vad13G001470;Vad08G001210;Vad18G009140;Vad12G000970;Vad12G004450;Vad01G000470;Vad08G005310;Vad06G004990;Vad07G005440;Vad10G002290;Vad18G019650;Vad04G012390;Vad03G004550;Vad01G007340
GO:0019887	protein kinase regulator activity	10	0.427685862301081	0.930089344276469	0.547945205479452	0.791949362345605	1970	Vad17G001250;Vad06G008540
GO:0004743	pyruvate kinase activity	12	0.399804735195047	0.913002257238522	0.555743243243243	0.791949362345605	837	Vad07G000540;Vad08G012650
GO:0030955	potassium ion binding	12	0.399804735195047	0.913002257238522	0.555743243243243	0.791949362345605	837	Vad07G000540;Vad08G012650
GO:0016671	oxidoreductase activity, acting on a sulfur group of donors, disulfide as acceptor	18	0.366670169626529	0.916132173548249	0.561344537815126	0.791949362345605	5941	Vad19G003890;Vad10G001020;Vad11G002060;Vad18G012270;Vad13G005950;Vad18G021310;Vad14G013460;Vad18G001660;Vad19G001970
GO:0097367	carbohydrate derivative binding	18	-0.337106153301622	-0.904297789202155	0.57002457002457	0.791949362345605	490	Vad14G001200;Vad15G007640;Vad18G002880;Vad03G004940;Vad07G000930
GO:0016757	transferase activity, transferring glycosyl groups	108	0.274047305358405	0.944987191109978	0.572857142857143	0.791949362345605	4283	Vad14G000690;Vad02G009960;Vad18G003220;Vad18G009220;Vad18G000210;Vad19G007360;Vad17G008370;Vad06G011170;Vad06G010490;Vad09G009920;Vad01G007040;Vad07G014790;Vad08G011330;Vad14G011400;Vad11G003060;Vad08G009270;Vad08G015110;Vad05G000370;Vad18G009420;Vad09G009790;Vad08G005590;Vad18G001060;Vad13G013100;Vad07G004160;Vad07G004800;Vad07G013720;Vad11G005650;Vad09G010290;Vad02G002680;Vad15G002020;Vad18G014…
GO:0000155	phosphorelay sensor kinase activity	13	-0.363177482119463	-0.91417933906917	0.574209245742092	0.791949362345605	2390	Vad12G007250;Vad07G003980;Vad10G008360;Vad01G006930;Vad14G000080;Vad05G002070;Vad01G005840
GO:1901265	nucleoside phosphate binding	13	-0.360549571300579	-0.907564441687536	0.576642335766423	0.791949362345605	372	Vad14G001200;Vad03G004940;Vad07G000930
GO:0003951	NAD+ kinase activity	10	-0.398968832515614	-0.917206725024469	0.578947368421053	0.791949362345605	6688	Vad16G003240;Vad16G003400;Vad06G001420;Vad15G008400;Vad07G018440;Vad19G002650;Vad10G004820
GO:0000993	RNA polymerase II core binding	11	-0.385140854876322	-0.91186200461627	0.58495145631068	0.791949362345605	7014	Vad15G007140;Vad01G000010;Vad17G000680;Vad10G000350;Vad09G003010;Vad14G009590;Vad08G000690
GO:0052689	carboxylic ester hydrolase activity	13	0.381532049508113	0.885189704530114	0.588832487309645	0.791949362345605	2313	Vad18G015820;Vad07G011770;Vad07G019100;Vad02G010070;Vad18G010710
GO:0004386	helicase activity	30	-0.300527537164295	-0.907383779519335	0.591549295774648	0.791949362345605	4248	Vad07G003990;Vad08G011700;Vad07G004900;Vad08G000450;Vad14G008790;Vad10G006630;Vad08G006550;Vad16G008360;Vad18G020460;Vad17G002530;Vad16G008350;Vad09G011070
GO:0030234	enzyme regulator activity	24	0.343001104023768	0.909035644567743	0.595505617977528	0.791949362345605	2994	Vad13G001110;Vad17G001970;Vad07G014370;Vad17G007450
GO:0008236	serine-type peptidase activity	23	0.342001778969406	0.901938282689684	0.600946372239748	0.791949362345605	2205	Vad08G010120;Vad06G010910;Vad06G010890;Vad06G010920;Vad06G010880
GO:0051537	2 iron, 2 sulfur cluster binding	25	-0.30193035169478	-0.888554980791691	0.602631578947368	0.791949362345605	2070	Vad18G018230;Vad04G006350;Vad11G000340;Vad13G006440;Vad06G010700;Vitis_adenoclada_newGene_1955
GO:0000166	nucleotide binding	34	-0.293599025974987	-0.900455227335649	0.605187319884726	0.791949362345605	398	Vad18G004280;Vad19G008200;Vad10G006260;Vad14G002610;Vad13G013200;Vad18G004930;Vad06G011540;Vad14G001200;Vad10G003070;Vad03G004940;Vad07G000930
GO:0015267	channel activity	14	0.3801247925659	0.886280789892118	0.605536332179931	0.791949362345605	2340	Vad09G003390;Vad15G009020;Vad13G005580;Vad04G012390;Vad08G014710;Vad08G012050;Vad03G001910
GO:0016462	pyrophosphatase activity	12	0.389123304192438	0.888609923287894	0.606418918918919	0.791949362345605	301	Vad03G002270
GO:0032266	phosphatidylinositol-3-phosphate binding	10	-0.39136786313157	-0.89973252737401	0.610047846889952	0.791949362345605	5535	Vad07G019210;Vad13G007760;Vad07G003120;Vad13G007750;Vad13G000100;Vad13G007960;Vad11G008080;Vad07G003110
GO:0008553	hydrogen-exporting ATPase activity, phosphorylative mechanism	11	-0.373471415513415	-0.884233363729483	0.614077669902913	0.791949362345605	1491	Vad14G009310;Vad11G009400;Vad08G000560;Vad15G006820;Vad14G013450
GO:0003746	translation elongation factor activity	25	-0.298915756052613	-0.879683285853158	0.626315789473684	0.791949362345605	3330	Vad15G004000;Vad11G005270;Vad08G004390;Vad11G003200;Vad13G001910
GO:0051536	iron-sulfur cluster binding	17	-0.323042199047172	-0.865182837684398	0.626535626535627	0.791949362345605	2676	Vad01G007980;Vad13G003120;Vad17G001650;Vad17G007160;Vad14G010780;Vad03G006140;Vad06G005060
GO:0018024	histone-lysine N-methyltransferase activity	11	-0.367641926676707	-0.870431427868287	0.628640776699029	0.791949362345605	6047	Vad04G009820;Vad05G005990;Vad18G002210;Vad02G006670;Vad18G021560;Vad18G003270;Vad13G007340;Vad08G004800
GO:0016746	transferase activity, transferring acyl groups	18	0.341857742441942	0.854137867137188	0.631932773109244	0.791949362345605	4375	Vad12G000320;Vad10G006890;Vad12G002080;Vad14G002000;Vad13G000010;Vad18G002690;Vad03G004660
GO:0016874	ligase activity	14	0.370652750079939	0.86419622855719	0.634948096885813	0.791949362345605	1725	Vad07G017010;Vad11G006400;Vad11G009840;Vad02G001830
GO:0015297	antiporter activity	63	0.284007676909225	0.902775934417775	0.638138138138138	0.791949362345605	1701	Vad14G011970;Vad02G004650;Vad08G000920;Vad12G000960;Vad01G007120;Vad16G007110;Vad18G009140;Vad07G005440;Vad19G001520
GO:0003872	6-phosphofructokinase activity	10	0.391918616505361	0.852306239617056	0.64041095890411	0.791949362345605	3677	Vad07G013180;Vad14G013990;Vad10G001500;Vad10G001490
GO:0017076	purine nucleotide binding	11	-0.365004342114671	-0.864186665424543	0.643203883495146	0.791949362345605	372	Vad14G001200;Vad03G004940;Vad07G000930
GO:0032553	ribonucleotide binding	11	-0.365004342114671	-0.864186665424543	0.643203883495146	0.791949362345605	372	Vad14G001200;Vad03G004940;Vad07G000930
GO:0032555	purine ribonucleotide binding	11	-0.365004342114671	-0.864186665424543	0.643203883495146	0.791949362345605	372	Vad14G001200;Vad03G004940;Vad07G000930
GO:0030554	adenyl nucleotide binding	10	-0.379343999146843	-0.872090345808011	0.643540669856459	0.791949362345605	372	Vad14G001200;Vad03G004940;Vad07G000930
GO:0032559	adenyl ribonucleotide binding	10	-0.379343999146843	-0.872090345808011	0.643540669856459	0.791949362345605	372	Vad14G001200;Vad03G004940;Vad07G000930
GO:0003755	peptidyl-prolyl cis-trans isomerase activity	52	-0.265634647990798	-0.889262638458384	0.648148148148148	0.793784675363623	4855	Vad03G005580;Vad01G000800;Vad07G014960;Vad18G004480;Vad03G001380;Vad17G003770;Vad19G005510;Vad08G008800;Vad19G008990;Vad18G006530;Vad06G009440;Vad07G016870;Vad05G011850;Vad16G004890;Vad07G005550;Vad19G010760;Vad13G003570;Vad10G010610;Vad15G003000;Vad07G009770
GO:0005216	ion channel activity	11	0.381061473055266	0.851280489072389	0.657627118644068	0.801539978402742	2617	Vad09G008980;Vad04G012390;Vad14G014770;Vad17G008480
GO:0043424	protein histidine kinase binding	10	0.380216798310904	0.82685827097772	0.669520547945205	0.812150238610224	1977	Vad04G000160;Vad17G005230;Vad01G011030
GO:0046873	metal ion transmembrane transporter activity	10	0.378009218948389	0.822057443494967	0.679794520547945	0.820704784098791	3299	Vad04G012390;Vad01G002980;Vad04G009220
GO:0008144	drug binding	16	0.339832234818063	0.825232135471922	0.689303904923599	0.828259905618227	3285	Vad18G008990;Vad03G002540;Vad01G003470;Vad01G014370;Vad14G009360;Vad05G002210;Vad14G006920
GO:0008422	beta-glucosidase activity	16	0.337877953556912	0.820486453534727	0.696095076400679	0.828356159569774	546	Vad08G001780;Vad17G002290
GO:0046961	proton-transporting ATPase activity, rotational mechanism	17	-0.306662267639251	-0.821313536464989	0.697788697788698	0.828356159569774	6827	Vad12G001060;Vad04G004250;Vad09G010700;Vad03G000170;Vad14G009310;Vad04G002310;Vad16G000500;Vad18G010560;Vad08G000560;Vad18G012810
GO:0004402	histone acetyltransferase activity	16	-0.305445466491573	-0.814390090226172	0.704600484261501	0.828356159569774	154	Vad18G002110;Vad16G000750;Vad13G010860;Vad12G003320;Vad07G000450;Vad07G015050
GO:0015035	protein disulfide oxidoreductase activity	47	0.275504765272677	0.840033159700001	0.705449189985273	0.828356159569774	4163	Vad14G009600;Vad07G002730;Vad07G002740;Vad10G006290;Vad19G003890;Vad18G003640;Vad12G003230;Vad14G011930;Vad05G000140;Vad04G011440;Vad07G007590;Vad18G012270;Vad02G001650;Vad14G007930;Vad01G011840;Vad08G012690;Vad13G005950
GO:0050660	flavin adenine dinucleotide binding	50	0.278048988851526	0.850665255849829	0.707533234859675	0.828356159569774	2171	Vad07G014550;Vad09G001770;Vad02G004250;Vad03G008550;Vad02G010240;Vad07G006710;Vad07G002580;Vad18G006260;Vad07G012270;Vad14G011300
GO:0015171	amino acid transmembrane transporter activity	27	-0.279976898651388	-0.828008742249668	0.708894878706199	0.828356159569774	1977	Vad01G009910;Vad18G001330;Vad08G001340;Vad13G001290;Vad08G012430;Vad02G001150;Vad08G009370;Vad14G010720;Vad03G002910;Vad07G018100;Vad03G001690;Vad05G009350
GO:0016407	acetyltransferase activity	10	0.365989281784671	0.795917660864096	0.714041095890411	0.828852707307838	3937	Vad10G006890;Vad12G002080;Vad04G007680;Vad18G002690
GO:0003729	mRNA binding	176	-0.220703550704573	-0.916608096620898	0.715827338129496	0.828852707307838	6499	Vad11G009380;Vad10G003920;Vitis_adenoclada_newGene_2734;Vad09G000640;Vad15G003560;Vitis_adenoclada_newGene_2336;Vad17G007030;Vad11G008760;Vad08G004750;Vad07G008460;Vad18G021920;Vad08G014480;Vad07G017740;Vad09G010190;Vad10G006540;Vad04G012450;Vad13G003640;Vad06G007000;Vad04G002680;Vad07G016000;Vad09G009730;Vad18G017370;Vad04G010410;Vad04G000640;Vad14G001460;Vad08G014470;Vad02G004450;Vad01G002640;V…
GO:0000149	SNARE binding	33	-0.268765017218497	-0.822101082153083	0.725663716814159	0.832508903838544	3527	Vad07G013080;Vad05G008270;Vad05G012170;Vad13G000190;Vad16G000780;Vad11G005130;Vad08G002440;Vad07G000930
GO:0000981	RNA polymerase II transcription factor activity, sequence-specific DNA binding	31	0.292644325373666	0.814702635369724	0.728110599078341	0.832508903838544	3954	Vad01G013840;Vad04G000700;Vad07G013410;Vad14G013250;Vad04G009850;Vad08G002730;Vad06G012600;Vad11G006430;Vad08G009870;Vad18G009170
GO:0004535	poly(A)-specific ribonuclease activity	11	-0.333113926141899	-0.788682708187089	0.730582524271845	0.832508903838544	3467	Vad18G004200;Vad02G003790;Vad02G010060;Vad06G012560
GO:0016298	lipase activity	10	-0.334762102447138	-0.769599093021454	0.732057416267943	0.832508903838544	1007	Vitis_adenoclada_newGene_603;Vad09G000340;Vad07G003640
GO:0051087	chaperone binding	29	-0.269422532496055	-0.816589901480095	0.740331491712707	0.838176472488773	2799	Vad08G013730;Vad01G009070;Vad16G005940;Vad10G006180;Vad15G008040
GO:0016817	hydrolase activity, acting on acid anhydrides	13	0.33600673422577	0.779566755067881	0.752961082910321	0.843934828702154	301	Vad03G002270
GO:0043047	single-stranded telomeric DNA binding	11	0.333904526505655	0.745933212161793	0.759322033898305	0.843934828702154	7077	Vad11G001150;Vitis_adenoclada_newGene_3285;Vad05G008490;Vad09G008290;Vad02G009510;Vad07G005280
GO:0005249	voltage-gated potassium channel activity	10	0.35288282713811	0.76741502637807	0.76027397260274	0.843934828702154	262	Vad10G008850
GO:0097602	cullin family protein binding	11	0.333093793296459	0.744122057238945	0.761016949152542	0.843934828702154	7116	Vad03G001870;Vad03G001890;Vad11G000750;Vad09G007290;Vad09G000810;Vad18G011870;Vad03G001880;Vad14G014270
GO:0004650	polygalacturonase activity	16	-0.291201317604683	-0.776411809420654	0.767554479418886	0.843934828702154	3822	Vad12G006900;Vad14G012030;Vad07G005730;Vad07G004680;Vad04G014640;Vitis_adenoclada_newGene_2704
GO:0016818	hydrolase activity, acting on acid anhydrides, in phosphorus-containing anhydrides	13	0.331403968849042	0.76888791293889	0.768189509306261	0.843934828702154	301	Vad03G002270
GO:0019888	protein phosphatase regulator activity	20	0.298553259825544	0.759687183883313	0.768608414239482	0.843934828702154	381	Vad13G001110
GO:0003684	damaged DNA binding	34	-0.253456797519859	-0.777340788078615	0.780979827089337	0.851555823656563	4031	Vad09G002710;Vad03G006860;Vad07G004500;Vad03G007440;Vad07G001520;Vad15G004930;Vad09G006290;Vitis_adenoclada_newGene_2108;Vad15G004940
GO:0071949	FAD binding	37	-0.250917128334844	-0.78724243859282	0.782234957020057	0.851555823656563	2173	Vad17G001920;Vad08G001950;Vad03G011080;Vad01G012730;Vad07G016430;Vad03G009380;Vad06G007650;Vad01G011500;Vad08G001960;Vad04G013510;Vad13G012230;Vad18G018230;Vad18G001850;Vitis_adenoclada_newGene_1955;Vad04G001680;Vad07G007860;Vad07G007880
GO:0008017	microtubule binding	74	0.248910730370476	0.813988777538876	0.79160419790105	0.857914092875297	3276	Vad17G003230;Vad01G008710;Vad03G000220;Vad19G003870;Vad01G005980;Vad05G005300;Vad07G014180;Vad16G004940;Vad11G003630;Vad05G003950;Vad04G011640;Vad14G002980;Vad14G002970;Vad06G002740;Vad10G000240;Vad07G007710
GO:0008408	3'-5' exonuclease activity	14	-0.29108925763061	-0.756993351416137	0.794811320754717	0.857914092875297	3350	Vad14G012250;Vad14G001900;Vad08G005160;Vad14G000900
GO:0051787	misfolded protein binding	17	-0.274413787611926	-0.734944537172187	0.813267813267813	0.858330617704937	3505	Vad07G014000;Vad08G001830;Vad04G000330;Vad09G011020;Vad06G003490;Vad16G003220;Vad04G005670;Vad17G002790;Vad03G008820;Vad18G019180;Vad06G003440
GO:0000977	RNA polymerase II regulatory region sequence-specific DNA binding	34	0.266368600622722	0.754390212764308	0.815267175572519	0.858330617704937	3078	Vad01G013840;Vad01G013850;Vad01G013890;Vad07G013410;Vad15G005220;Vad04G011470;Vad03G010230;Vad06G000070
GO:0004427	inorganic diphosphatase activity	11	-0.299511346448741	-0.709125020937522	0.815533980582524	0.858330617704937	543	Vad03G008640;Vad11G005950
GO:0046983	protein dimerization activity	144	-0.214883538626398	-0.862624870557027	0.816546762589928	0.858330617704937	1821	Vad10G004160;Vad03G005500;Vitis_adenoclada_newGene_1367;Vad08G008410;Vad12G000250;Vad05G003710;Vad17G000330;Vad18G005280;Vad01G002760;Vad02G008060;Vad18G011160;Vad05G011920;Vad15G006270;Vad15G007090;Vad02G002150;Vad09G002290;Vad19G003520;Vad07G013910;Vad11G008810;Vad05G003870;Vad18G007790;Vad12G003020
GO:0003713	transcription coactivator activity	19	-0.276550543735019	-0.749764423826732	0.818414322250639	0.858330617704937	5527	Vad14G004750;Vad16G009530;Vad07G013510;Vad10G002540;Vad15G006560;Vad16G000140;Vad14G004440;Vad12G007400
GO:0008536	Ran GTPase binding	19	-0.276451749350414	-0.749496579425306	0.818414322250639	0.858330617704937	11994	Vad04G001210;Vad08G014260;Vad16G009970;Vad08G003110;Vad03G002190;Vad01G002200;Vad08G003410;Vad08G003100;Vad12G009940;Vad05G009400;Vad18G001720;Vad09G000900;Vad15G007070;Vad06G000520;Vad05G001320;Vad08G004700;Vad16G001320;Vad13G008240
GO:0003824	catalytic activity	402	-0.201630202265069	-0.911068858281969	0.824242424242424	0.858330617704937	3617	Vad18G018630;Vad06G011050;Vad04G008470;Vad18G000900;Vitis_adenoclada_newGene_603;Vad07G017310;Vad03G004050;Vad13G013200;Vad04G011020;Vad18G005070;Vad03G000490;Vad12G012540;Vad19G002220;Vad17G002560;Vad11G011330;Vad06G009690;Vad10G009600;Vad11G000010;Vad06G008760;Vad08G012220;Vad07G002820;Vad04G001560;Vad10G007540;Vad18G014250;Vad13G009520;Vad12G008520;Vad18G012440;Vad07G008600;Vad04G012960;Vad16G…
GO:0008097	5S rRNA binding	12	0.303938149311428	0.69407936413473	0.824324324324324	0.858330617704937	11536	Vad14G003960;Vad07G012010;Vad05G012180;Vad15G002090;Vad02G000590;Vad14G001530;Vad05G000760;Vad05G010410;Vad13G001310;Vitis_adenoclada_newGene_3142;Vad13G010830;Vad06G010360
GO:0030276	clathrin binding	13	-0.297055324714366	-0.747738650616642	0.827250608272506	0.858330617704937	1267	Vad04G004800;Vad10G009590
GO:0004842	ubiquitin-protein transferase activity	135	0.233276985908456	0.83421166665007	0.828892005610098	0.858330617704937	4809	Vad08G002710;Vad04G014670;Vad01G004540;Vad06G007460;Vad12G001310;Vad19G004590;Vad19G009620;Vad04G014800;Vad01G009950;Vad02G007810;Vad10G009840;Vad13G000830;Vad06G010780;Vad18G009120;Vad05G011910;Vad09G007460;Vad17G006740;Vad07G003550;Vad07G014730;Vad06G010770;Vad07G004490;Vad14G013220;Vad10G004190;Vad01G013030;Vad01G011110;Vad02G000750;Vad12G003160;Vad17G000460;Vad14G000250;Vad11G006380;Vad14G014…
GO:0004693	cyclin-dependent protein serine/threonine kinase activity	10	-0.291773312881422	-0.670770303209173	0.842105263157895	0.868482734643983	5238	Vad06G008420;Vad17G002470;Vad16G008870
GO:0004791	thioredoxin-disulfide reductase activity	13	0.295624465050271	0.685876149086547	0.847715736040609	0.869409017424106	5603	Vad19G003890;Vad04G002650;Vad13G005950;Vad04G014930;Vad14G013460;Vad18G001660
GO:0016887	ATPase activity	187	-0.207313641355221	-0.865559821030041	0.853383458646617	0.869409017424106	3150	Vad02G010410;Vitis_adenoclada_newGene_373;Vad05G007370;Vad17G002790;Vad18G012920;Vad06G010290;Vad03G008820;Vad06G001480;Vad09G000520;Vad06G010350;Vad19G006100;Vad09G002030;Vad08G015390;Vad04G013450;Vad17G005440;Vad18G020460;Vad13G005890;Vad19G010910;Vad10G005590;Vad03G005490;Vad09G002040;Vad08G015710;Vad01G004430;Vad18G010690;Vad02G000850;Vad01G007070;Vad16G010190;Vad07G012810;Vad17G005430;Vad15G…
GO:0019706	protein-cysteine S-palmitoyltransferase activity	19	-0.260992670232885	-0.707585009153538	0.854219948849105	0.869409017424106	3676	Vad06G003530;Vad01G011470;Vad18G000680;Vad11G006060;Vad02G008830;Vad08G004820
GO:0005484	SNAP receptor activity	23	-0.250108548695727	-0.714663527356906	0.861413043478261	0.869409017424106	3367	Vad05G012170;Vad13G000190;Vad07G004120;Vad16G000780;Vad08G002440
GO:0008234	cysteine-type peptidase activity	17	-0.265002465477526	-0.709738807349214	0.862407862407862	0.869409017424106	1492	Vitis_adenoclada_newGene_955;Vad16G001510;Vad03G007650
GO:0035091	phosphatidylinositol binding	22	0.264304189930781	0.688403096912268	0.863492063492064	0.869409017424106	6277	Vad04G010740;Vad06G010780;Vad06G010770;Vad13G000260;Vad18G009890;Vad10G007570;Vad11G000210;Vad09G003740;Vad06G006330
GO:0051287	NAD binding	49	-0.230702668525918	-0.760749561150466	0.873456790123457	0.869409017424106	2075	Vad17G001810;Vad07G006070;Vad0G023280;Vad03G005500;Vad04G000190;Vad13G010050;Vad14G014950;Vad12G007580
GO:0042802	identical protein binding	42	-0.226962527837355	-0.727846406300111	0.88719512195122	0.869409017424106	3994	Vad10G006260;Vad02G010260;Vad19G007840;Vad12G004620;Vad07G004290;Vad04G003110;Vad06G003420;Vad12G012890;Vad09G007050;Vad17G001900;Vad12G000250;Vitis_adenoclada_newGene_2108;Vad07G000930
GO:0016758	transferase activity, transferring hexosyl groups	13	0.274886214761258	0.637761486977637	0.890016920473773	0.869409017424106	3958	Vad11G005900;Vad01G007040;Vad05G000360;Vad04G006280;Vad07G004800;Vad09G010290
GO:0008237	metallopeptidase activity	11	-0.262957578255747	-0.622580080511906	0.893203883495146	0.869409017424106	5170	Vad17G003660;Vad14G004900;Vad05G009270;Vad02G003080;Vad13G002020
GO:0031624	ubiquitin conjugating enzyme binding	11	-0.263876306094099	-0.624755266545198	0.893203883495146	0.869409017424106	12200	Vad10G012610;Vad04G011120;Vad09G007290;Vad12G001030;Vad14G014270;Vad07G011360;Vad03G004730;Vad02G008370;Vad05G010290;Vad13G011220
GO:0004722	protein serine/threonine phosphatase activity	69	-0.208997338894895	-0.746953949806198	0.905882352941176	0.869409017424106	1580	Vad06G004360;Vad14G001430;Vad18G007050;Vad07G005250;Vad03G007090;Vad0G022740;Vad06G005730
GO:0016627	oxidoreductase activity, acting on the CH-CH group of donors	13	-0.264341126383963	-0.665391463138679	0.907542579075426	0.869409017424106	1602	Vad0G020700;Vad06G008360
GO:0043130	ubiquitin binding	29	-0.219619705889023	-0.665643041558266	0.930939226519337	0.869409017424106	5692	Vad13G004070;Vad13G007750;Vad01G012190;Vad18G006850;Vad13G007960;Vad10G000210;Vad03G004670;Vad18G006860;Vad04G009870;Vad12G012610
GO:0019901	protein kinase binding	23	0.235402049219525	0.620809987171686	0.933753943217666	0.869409017424106	1977	Vad15G003050;Vad12G005580;Vad17G005230;Vad01G011030
GO:0019899	enzyme binding	30	0.227220352429977	0.627830180558425	0.936630602782071	0.869409017424106	1977	Vad19G011160;Vad19G004590;Vad17G005230;Vad01G011030
GO:0016651	oxidoreductase activity, acting on NAD(P)H	16	0.240337834415045	0.583624753652954	0.937181663837012	0.869409017424106	4163	Vad19G003890;Vad03G003980;Vad04G002650;Vad01G015140;Vad13G005950
GO:0031625	ubiquitin protein ligase binding	45	-0.208737052124067	-0.682908743592651	0.937313432835821	0.869409017424106	2032	Vitis_adenoclada_newGene_315;Vad10G004260;Vad10G004050;Vad10G004220;Vad10G004250;Vad10G007040
GO:0044389	ubiquitin-like protein ligase binding	15	0.252571924543486	0.598859710833753	0.94047619047619	0.869409017424106	4736	Vad19G004590;Vad12G003160;Vad08G014140;Vad12G004520
GO:0008047	enzyme activator activity	12	0.251303818647654	0.573882531846537	0.944256756756757	0.869409017424106	3514	Vad17G001970;Vad01G006850
GO:0008233	peptidase activity	22	0.228642509977663	0.595519170527105	0.947619047619048	0.869409017424106	2271	Vad03G007670;Vad11G004790;Vad01G013310;Vad14G003210
GO:0008138	protein tyrosine/serine/threonine phosphatase activity	14	0.244774676815271	0.570704932054168	0.948096885813149	0.869409017424106	12516	Vad11G002600;Vad02G006270;Vad13G002530;Vad15G009030;Vad08G005600;Vad15G003500;Vad17G000360;Vad14G012170;Vad08G009130;Vad07G008960;Vad01G006770;Vad12G004800;Vad13G001480;Vitis_adenoclada_newGene_2384
GO:0008134	transcription factor binding	27	0.221628789748244	0.596669006495237	0.949286846275753	0.869409017424106	4769	Vad01G013840;Vad07G013410;Vad14G013250;Vad06G012600;Vad08G009870;Vad11G006380;Vad08G015810;Vad17G008600;Vad10G009820;Vad19G010770
GO:0015631	tubulin binding	11	-0.228136658150158	-0.540137842540915	0.953883495145631	0.869409017424106	5121	Vad03G003670;Vad10G005320;Vad10G009070;Vad08G006600;Vad18G011040
GO:0003727	single-stranded RNA binding	13	0.233402537715093	0.54151551268882	0.957698815566836	0.869409017424106	3167	Vad07G016150;Vad06G004530;Vad05G003850
GO:0017025	TBP-class protein binding	13	-0.209966777408638	-0.528522001633277	0.963503649635037	0.869409017424106	13093	Vad04G004180;Vad18G005630;Vad09G004960;Vad09G000090;Vad08G011030;Vad12G003320;Vad08G001070;Vad06G010140
GO:0003690	double-stranded DNA binding	50	0.20932257271236	0.640403119633668	0.964549483013294	0.869409017424106	4355	Vad16G009580;Vad08G009860;Vad01G013890;Vad11G002490;Vad05G003890;Vad17G004730;Vad06G000070;Vad19G008630;Vad19G000500;Vad11G001630;Vad03G004360;Vad18G020700;Vad10G009580
GO:0016209	antioxidant activity	11	0.233755852233245	0.522203923207398	0.967796610169491	0.869409017424106	5603	Vad19G003890;Vad04G002650;Vad13G005950;Vad14G013460;Vad18G001660
GO:0003899	DNA-directed 5'-3' RNA polymerase activity	33	-0.191558240873052	-0.585940234137879	0.970501474926254	0.869409017424106	5297	Vad18G011670;Vad19G009030;Vad06G002670;Vad04G000410;Vad13G013310;Vad09G005730;Vad18G001680;Vad06G002660;Vad02G004230;Vad14G007690;Vad04G005980;Vad0G018600;Vad11G007750
GO:0015095	magnesium ion transmembrane transporter activity	16	-0.212648450171412	-0.566971225701037	0.983050847457627	0.869409017424106	1943	Vad18G020880;Vad03G001390;Vad07G000220
GO:0003779	actin binding	15	-0.19643179843479	-0.515997402611509	0.983091787439614	0.869409017424106	5631	Vad12G000650;Vad03G004330;Vad10G007080;Vad11G005890;Vad14G004420;Vad02G001070
GO:0004725	protein tyrosine phosphatase activity	18	0.195080505488651	0.487412236703747	0.983193277310924	0.869409017424106	5629	Vad12G004600;Vad06G011490;Vad11G002600;Vad08G012170;Vad02G007780;Vad02G006270;Vad13G002530
GO:0061630	ubiquitin protein ligase activity	99	-0.187971993930919	-0.711965738833391	0.983498349834984	0.869409017424106	5014	Vad05G000090;Vad15G003200;Vad06G004070;Vad05G006780;Vad15G003210;Vad07G002690;Vad10G001910;Vad08G013760;Vad08G007910;Vad08G000330;Vad13G009250;Vad18G005850;Vad18G009230;Vad06G006470;Vad17G004310;Vad08G009590;Vad01G014710;Vad12G004620;Vad17G005030;Vad02G001590;Vad17G007070;Vad03G006310;Vad11G002890;Vad01G006950;Vad13G005420;Vad01G002220;Vad17G002950;Vad12G001290;Vad13G003620;Vad12G001280;Vad18G003…
GO:0031593	polyubiquitin modification-dependent protein binding	14	0.211610486891386	0.493380892642091	0.984429065743945	0.869409017424106	13065	Vad14G006750;Vad08G005800;Vad04G012100;Vad08G003680;Vad12G004310;Vad09G009380;Vad01G003190;Vad11G006270;Vad03G003070;Vad03G000500;Vad04G013240;Vad09G011020;Vad10G000210;Vad04G005670
GO:0017137	Rab GTPase binding	28	-0.167472793228537	-0.503441309649584	0.986702127659574	0.869409017424106	13799	Vad02G002360;Vad08G002950;Vad05G012740;Vad13G002090;Vad14G003050;Vad11G005340;Vad13G000590;Vad12G003680;Vad01G002040;Vad13G004010;Vad04G013350;Vad15G008520;Vad19G002250;Vad11G004990;Vad14G007450;Vad05G011440;Vad16G009870;Vad04G013410;Vad19G004290;Vad11G008870;Vad07G006670;Vad05G011500;Vad01G001540;Vad02G002100;Vad05G011300;Vad08G007810;Vad05G011310
GO:0008320	protein transmembrane transporter activity	12	-0.185654331470418	-0.455874640123428	0.98780487804878	0.869409017424106	4986	Vad08G003550;Vad11G010630;Vad16G009080;Vad07G001500
GO:0050897	cobalt ion binding	12	-0.182980432587416	-0.449308875234666	0.990243902439024	0.869409017424106	4704	Vad10G005580;Vad17G005380;Vad06G009940;Vad07G018700
GO:0004721	phosphoprotein phosphatase activity	24	-0.169366537717602	-0.491069353064761	0.992084432717678	0.869409017424106	13767	Vad06G006240;Vad12G010740;Vad14G013120;Vad18G009450;Vad19G006350;Vad01G013540;Vad01G005840;Vad08G002840;Vad17G004890
GO:0051539	4 iron, 4 sulfur cluster binding	43	0.166013598517491	0.497615007315791	0.99406528189911	0.869409017424106	5428	Vad12G005260;Vad0G023800;Vad13G013590;Vad15G002370;Vad0G024190;Vad08G003800;Vad14G012260;Vad0G024180;Vad05G006920;Vad13G012390;Vad0G021780;Vad14G010960;Vad04G000650;Vad01G011490
GO:0004843	thiol-dependent ubiquitin-specific protease activity	37	-0.166623944072463	-0.522775949693282	0.997134670487106	0.869409017424106	209	Vad13G005920;Vad04G015180;Vad08G009090;Vad18G005200;Vad06G012320;Vad01G007740;Vad04G006970;Vad13G010310;Vad08G005890;Vad07G016060;Vad02G006400;Vad03G007650
GO:0042803	protein homodimerization activity	35	0.161078505311249	0.456852317451859	0.998463901689708	0.869409017424106	381	Vad13G001110
GO:0003697	single-stranded DNA binding	46	-0.140986145072342	-0.462583854827647	1	0.869409017424106	5370	Vad14G001130;Vad10G011300;Vad09G003190;Vad18G015470;Vad07G015530;Vad08G003140;Vad07G002410;Vad11G009340;Vad19G009140;Vad07G010200;Vad18G001970;Vad10G011000;Vad18G020460;Vad10G010210;Vad06G002540
GO:0003924	GTPase activity	124	0.170200102656601	0.602645594881896	1	0.869409017424106	5008	Vad07G014330;Vad02G003310;Vad18G011420;Vad06G007420;Vad06G002210;Vad12G005350;Vad08G008980;Vad11G003710;Vad10G010380;Vad03G004950;Vad18G005970;Vad03G008040;Vad18G011700;Vad02G007560;Vad09G003560;Vad06G004760;Vad13G005990;Vad07G004460;Vad07G017460;Vad06G008610;Vad06G004450;Vad05G002370;Vad13G011510;Vad19G005610;Vad18G012100;Vad10G007410;Vad04G012330;Vad12G007970;Vad04G007870;Vad02G003440;Vad03G004…
GO:0005096	GTPase activator activity	45	-0.136517216858747	-0.446632737672083	1	0.869409017424106	5438	Vad07G006670;Vad04G003970;Vad07G013280;Vad19G005080;Vad05G011500;Vad09G004170;Vad11G003900;Vad15G004510;Vad05G011300;Vad09G006990;Vad05G011310;Vad08G000820;Vad10G004880;Vad17G008080
GO:0005525	GTP binding	180	-0.134315146477262	-0.558577137478842	1	0.869409017424106	4415	Vad07G009750;Vad19G002090;Vad16G004990;Vad04G004500;Vad0G022310;Vad17G002130;Vad11G004460;Vad03G009410;Vad05G009030;Vad08G010490;Vad10G006260;Vad11G003900;Vad08G015270;Vad16G001830;Vad07G012820;Vad03G010300;Vad07G017350;Vad07G016330;Vad12G012910;Vad15G004000;Vad05G000220;Vad07G001950;Vad01G013300;Vad17G002390;Vad04G003520;Vad04G014980;Vad11G005860;Vad12G012890;Vad10G013520;Vad02G007590;Vad05G0080…
GO:0008168	methyltransferase activity	105	0.147472495903833	0.506509564898171	1	0.869409017424106	5128	Vad18G001650;Vad05G001260;Vad08G012730;Vad01G005590;Vad17G005620;Vad04G010980;Vad13G003880;Vad10G002920;Vad10G005670;Vad18G009710;Vad01G005560;Vad10G000520;Vad13G000980;Vad17G000280;Vad04G014190;Vad04G011430;Vad08G009630;Vad08G012720;Vad03G002280;Vad11G006220;Vad05G005520;Vad01G005570;Vad12G008240;Vad01G010040;Vad18G004110;Vad14G010630;Vad14G002370;Vad15G008710;Vad05G001450;Vad02G007450;Vad04G012…
