# Supplementary material for: Transcriptome Profiling of Powdery Mildew-Stressed ‘Yeniang No. 2’ Grapevine Reveals Differential Expression, Alternative Splicing, and the Identification of 1232 Annotated Novel Genes
Source: Metabolites. 2026 Mar 9;16(3):182. doi: 10.3390/metabo16030182 (PMC13027967; doi:10.3390/metabo16030182)
Supplement: Supplementary file 1 [file metabolites-16-00182-s001.zip › Supplementary File S17/A3SS.MATS.JC.xls]

GeneID	chr	strand	longExonStart_0base	longExonEnd	shortES	shortEE	flankingES	flankingEE	ID	IJC_SAMPLE_1	SJC_SAMPLE_1	IJC_SAMPLE_2	SJC_SAMPLE_2	IncFormLen	SkipFormLen	PValue	FDR	IncLevel1	IncLevel2	IncLevelDifference
Vad02G000610	LG02	-	542240	542329	542240	542318	542434	542556	0	13,13,2	2,0,0	4,3,2	2,0,0	159	149	1	1.0	0.859,1.0,1.0	0.652,1.0,1.0	0.069
Vad07G017910	LG07	-	28741703	28742548	28741703	28741964	28743751	28744030	1	6,4,3	80,93,45	5,3,9	77,67,84	298	149	0.522701560603	0.995938839852	0.036,0.021,0.032	0.031,0.022,0.051	-0.005
Vad01G012780	LG01	+	21303334	21303946	21303667	21303946	21302058	21302159	3	88,116,89	3,4,6	96,123,88	1,4,11	298	149	0.823540732886	1.0	0.936,0.935,0.881	0.98,0.939,0.8	0.011
Vad11G001520	LG11	-	1593567	1594474	1593567	1593841	1595615	1595673	4	21,20,10	97,82,84	14,13,12	92,64,66	298	149	0.66907893293	1.0	0.098,0.109,0.056	0.071,0.092,0.083	0.006
Vad01G002560	LG01	-	2463083	2463744	2463083	2463198	2463834	2463998	5	7,7,4	695,494,365	6,6,5	646,375,276	298	149	1	1.0	0.005,0.007,0.005	0.005,0.008,0.009	-0.002
Vad15G007020	LG15	+	16633833	16636578	16633853	16636578	16632241	16632644	6	14,5,5	0,2,0	15,9,7	0,0,2	168	149	1	1.0	1.0,0.689,1.0	1.0,1.0,0.756	-0.022
Vad03G011770	LG03	-	19996479	19996851	19996479	19996666	19996927	19997483	7	57,81,67	366,396,399	42,47,34	392,360,365	298	149	0.00107367187918	0.020698167923	0.072,0.093,0.077	0.051,0.061,0.045	0.028
Vad11G004680	LG11	+	4513687	4516375	4514259	4516375	4509139	4509250	8	12,7,8	28,21,17	5,10,4	24,11,17	298	149	0.747311015149	1.0	0.176,0.143,0.19	0.094,0.312,0.105	-0.001
Vad09G010410	LG09	+	21683626	21683902	21683692	21683902	21682079	21682495	9	21,24,15	137,104,119	20,5,6	110,74,79	214	149	0.11216830529	0.468892607026	0.096,0.138,0.081	0.112,0.045,0.05	0.036
Vad15G008920	LG15	+	18608368	18612901	18612528	18612901	18608091	18608220	10	6,8,5	222,191,195	7,14,7	161,183,163	298	149	0.0623342046869	0.333151053428	0.013,0.021,0.013	0.021,0.037,0.021	-0.011
Vad14G007520	LG14	+	17815883	17817095	17816936	17817095	17807368	17807461	11	29,20,36	4,8,4	26,47,46	7,8,7	298	149	0.916067603776	1.0	0.784,0.556,0.818	0.65,0.746,0.767	-0.002
Vad06G009740	LG06	+	17377863	17377973	17377886	17377973	17371749	17372440	12	10,5,8	30,38,35	5,4,2	55,18,23	171	149	0.0614664744703	0.331877005502	0.225,0.103,0.166	0.073,0.162,0.07	0.063
Vad04G006210	LG04	+	7397786	7398480	7397801	7398480	7387107	7387274	13	182,82,49	33,14,23	83,55,56	14,7,15	163	149	0.318789466275	0.785552859263	0.834,0.843,0.661	0.844,0.878,0.773	-0.052
Vad01G003610	LG01	+	3509568	3509625	3509579	3509625	3508598	3508672	14	2,0,4	4,23,26	2,2,1	12,25,21	159	149	0.588033349988	1.0	0.319,0.0,0.126	0.135,0.07,0.043	0.066
Vad18G003260	LG18	+	3482821	3483876	3482890	3483876	3482186	3482597	15	8,5,9	9,10,1	10,14,4	5,2,2	217	149	0.167608020708	0.586628072478	0.379,0.256,0.861	0.579,0.828,0.579	-0.163
Vad05G008990	LG05	-	17854647	17855999	17854647	17855522	17857336	17857520	16	330,371,109	4,1,2	256,94,85	1,0,0	298	149	0.616737538167	1.0	0.976,0.995,0.965	0.992,1.0,1.0	-0.019
Vad08G000080	LG08	+	249263	249608	249291	249608	248110	248439	17	6,9,15	10,22,13	1,7,6	3,13,18	176	149	0.201929967676	0.635048717134	0.337,0.257,0.494	0.22,0.313,0.22	0.112
Vad04G014430	LG04	-	26241621	26241970	26241621	26241689	26242225	26242301	18	3,2,1	22,16,23	0,3,1	11,17,13	298	149	0.593025065826	1.0	0.064,0.059,0.021	0.0,0.081,0.037	0.009
Vad06G004780	LG06	+	5487154	5488273	5487892	5488273	5486962	5487078	19	12,9,10	93,113,100	6,6,10	146,85,102	298	149	0.139286867938	0.527157476263	0.061,0.038,0.048	0.02,0.034,0.047	0.015
Vad13G002850	LG13	-	2773728	2774165	2773728	2774133	2775819	2776143	20	6,13,16	0,0,1	10,16,9	1,2,3	180	149	0.00338275279603	0.0473585391444	1.0,1.0,0.93	0.892,0.869,0.713	0.152
Vad13G002850	LG13	-	2778143	2781454	2778143	2781189	2781828	2782162	21	0,0,0	6,7,6	0,3,0	2,2,4	298	149	0.468898309522	0.954856552646	0.0,0.0,0.0	0.0,0.429,0.0	-0.143
Vad16G009050	LG16	-	19583481	19583666	19583481	19583578	19583857	19584141	23	17,8,11	62,37,45	21,19,20	49,46,25	236	149	0.00699125657774	0.081927169674	0.148,0.12,0.134	0.213,0.207,0.336	-0.118
Vad03G002040	LG03	+	1931546	1932267	1931817	1932267	1931106	1931423	24	45,60,39	17,35,29	62,67,49	47,17,24	298	149	0.565233792528	1.0	0.57,0.462,0.402	0.397,0.663,0.505	-0.044
Vad04G014800	LG04	+	26859617	26859804	26859638	26859804	26857217	26857327	25	13,11,21	44,28,29	32,18,31	78,53,55	169	149	0.994205723727	1.0	0.207,0.257,0.39	0.266,0.23,0.332	0.009
Vad04G014800	LG04	+	26859617	26859804	26859727	26859804	26857217	26857327	26	52,37,46	68,49,48	74,56,77	81,61,67	258	149	0.259995475976	0.699869934015	0.306,0.304,0.356	0.345,0.346,0.399	-0.041
Vad04G014800	LG04	+	26859638	26859804	26859727	26859804	26857217	26857327	27	83,54,54	68,49,48	120,91,101	81,61,67	237	149	0.107765432835	0.460770039851	0.434,0.409,0.414	0.482,0.484,0.487	-0.065
Vad17G006210	LG17	-	7438895	7439247	7438895	7438950	7440859	7441121	28	18,19,33	56,50,87	34,74,34	89,110,136	298	149	0.465416903222	0.954817969773	0.138,0.16,0.159	0.16,0.252,0.111	-0.022
Vad07G015300	LG07	+	25916430	25916612	25916524	25916612	25914806	25914902	29	808,789,1155	0,0,0	809,1146,1205	0,0,2	242	149	1	1.0	1.0,1.0,1.0	1.0,1.0,0.997	0.001
Vad07G015300	LG07	+	25916430	25916612	25916524	25916612	25916187	25916223	30	2262,2005,2894	425,359,520	2279,2992,2901	337,540,464	242	149	0.221856321837	0.660973071838	0.766,0.775,0.774	0.806,0.773,0.794	-0.019
Vad08G015230	LG08	+	22797930	22798041	22797969	22798041	22797620	22797739	31	78,61,60	208,195,125	94,73,48	246,187,141	187	149	0.921630092971	1.0	0.23,0.2,0.277	0.233,0.237,0.213	0.008
Vad14G010580	LG14	-	21592003	21593076	21592003	21592556	21593304	21593510	33	16,16,23	186,208,228	15,16,17	167,172,199	298	149	0.965122493509	1.0	0.041,0.037,0.048	0.043,0.044,0.041	-0.001
Vad01G001380	LG01	+	1280738	1284100	1280842	1284100	1279589	1279780	34	161,268,202	57,85,43	260,223,188	55,47,33	252	149	0.0210253358999	0.154707355319	0.625,0.651,0.735	0.737,0.737,0.771	-0.078
Vad07G006660	LG07	+	7488215	7488369	7488218	7488369	7487994	7488100	35	22,17,13	15,14,12	37,22,23	21,25,20	151	149	0.938407439439	1.0	0.591,0.545,0.517	0.635,0.465,0.532	0.007
Vad07G006660	LG07	+	7488215	7488369	7488269	7488369	7487994	7488100	36	45,35,27	67,53,43	62,35,46	25,22,25	202	149	1.52238134543e-07	2.40840728847e-05	0.331,0.328,0.317	0.647,0.54,0.576	-0.262
Vad07G006660	LG07	+	7488218	7488369	7488269	7488369	7487994	7488100	37	38,32,26	67,53,43	46,38,43	25,22,25	199	149	1.10969052947e-07	1.95058935291e-05	0.298,0.311,0.312	0.579,0.564,0.563	-0.262
Vad16G000480	LG16	-	809914	810256	809914	810155	810633	810754	38	11,2,2	3,1,4	4,2,1	3,1,0	249	149	0.706642550923	1.0	0.687,0.545,0.23	0.444,0.545,1.0	-0.176
Vad10G002610	LG10	+	3096283	3098528	3097354	3098528	3095337	3095549	39	11,14,17	0,0,2	17,20,13	1,7,3	298	149	0.000339895649113	0.00960205208744	1.0,1.0,0.81	0.895,0.588,0.684	0.214
Vad04G006910	LG04	-	9594808	9595121	9594808	9595118	9595260	9596570	40	38,69,30	0,0,0	28,11,15	1,0,0	151	149	1	1.0	1.0,1.0,1.0	0.965,1.0,1.0	0.012
Vad05G001050	LG05	-	965443	965818	965443	965806	965895	966035	41	1,0,1	2,7,7	0,1,2	4,5,8	160	149	0.702595528452	1.0	0.318,0.0,0.117	0.0,0.157,0.189	0.03
Vad05G005320	LG05	+	6228820	6228903	6228847	6228903	6228195	6228263	42	33,102,74	6,20,6	35,47,50	8,3,6	175	149	0.516504043182	0.995938839852	0.824,0.813,0.913	0.788,0.93,0.876	-0.015
Vad04G005120	LG04	-	5566154	5567455	5566154	5566771	5567830	5568073	44	112,99,84	0,0,0	101,77,86	1,0,0	298	149	1	1.0	1.0,1.0,1.0	0.981,1.0,1.0	0.006
Vad04G000600	LG04	+	944286	944999	944300	944999	943610	943882	45	15,3,6	80,40,45	9,7,5	48,27,29	162	149	0.383535586282	0.87729475516	0.147,0.065,0.109	0.147,0.193,0.137	-0.052
Vad06G004930	LG06	-	5674062	5674289	5674062	5674252	5674863	5675367	46	27,23,20	4,8,10	26,18,19	11,4,4	185	149	0.86531539503	1.0	0.845,0.698,0.617	0.656,0.784,0.793	-0.024
Vad07G009020	LG07	+	16820244	16821946	16820593	16821946	16819974	16820044	47	0,0,0	6,1,0	1,0,0	2,1,4	298	149	1	1.0	0.0,0.0,NA	0.2,0.0,0.0	-0.067
Vad07G009020	LG07	+	16820244	16821946	16820629	16821946	16819974	16820044	48	2,0,0	0,0,0	1,0,0	3,0,1	298	149	1	1.0	1.0,NA,NA	0.143,NA,0.0	0.928
Vad07G009020	LG07	+	16820593	16821946	16820629	16821946	16819974	16820044	49	8,1,0	0,0,0	2,1,4	3,0,1	184	149	1	1.0	1.0,1.0,NA	0.351,1.0,0.764	0.295
Vad17G004980	LG17	-	6199780	6201072	6199780	6201060	6201150	6201339	50	71,53,36	0,1,3	37,33,27	0,1,1	160	149	1	1.0	1.0,0.98,0.918	1.0,0.968,0.962	-0.011
Vad06G002730	LG06	+	3599531	3603830	3599560	3603830	3598948	3599360	51	75,80,56	7,13,9	60,47,56	8,7,7	177	149	0.928775250976	1.0	0.9,0.838,0.84	0.863,0.85,0.871	-0.002
Vad08G009090	LG08	-	16925248	16925844	16925248	16925565	16927602	16927656	52	2,8,6	98,123,114	5,6,3	108,92,95	298	149	0.939582396223	1.0	0.01,0.031,0.026	0.023,0.032,0.016	-0.001
Vad01G011770	LG01	+	19270897	19270986	19270903	19270986	19263058	19263176	53	20,17,9	45,48,48	12,17,31	28,42,67	154	149	0.235027394629	0.677105335949	0.301,0.255,0.154	0.293,0.281,0.309	-0.058
Vad11G009390	LG11	+	14216411	14216686	14216426	14216686	14214732	14214774	54	107,119,88	51,50,43	129,67,64	41,42,40	163	149	0.75086301542	1.0	0.657,0.685,0.652	0.742,0.593,0.594	0.022
Vad18G010790	LG18	+	11842476	11842699	11842490	11842699	11838861	11839097	55	0,1,2	8,0,9	4,0,5	7,15,12	162	149	0.154871024961	0.556831730655	0.0,1.0,0.17	0.345,0.0,0.277	0.183
Vad18G010790	LG18	+	11842476	11842699	11842490	11842699	11839625	11839669	56	11,7,19	51,57,87	11,24,16	56,76,73	162	149	0.256225075581	0.699869934015	0.166,0.101,0.167	0.153,0.225,0.168	-0.037
Vad07G013540	LG07	-	24095404	24096051	24095404	24095819	24096150	24096263	57	37,50,32	0,0,0	48,48,49	0,3,0	298	149	0.843182294212	1.0	1.0,1.0,1.0	1.0,0.889,1.0	0.037
Vad14G005620	LG14	-	10279191	10279384	10279191	10279348	10280141	10280765	58	22,16,15	50,32,39	13,9,7	38,28,39	184	149	0.0779302421586	0.376062678629	0.263,0.288,0.237	0.217,0.207,0.127	0.079
Vad14G005620	LG14	-	10280141	10280796	10280141	10280765	10284482	10284527	59	0,2,2	11,7,3	0,0,0	2,0,0	179	149	1	1.0	0.0,0.192,0.357	0.0,NA,NA	0.183
Vad19G010740	LG19	-	20204429	20204608	20204429	20204604	20204971	20205602	60	4,1,4	0,1,0	2,5,1	0,0,0	152	149	1	1.0	1.0,0.495,1.0	1.0,1.0,1.0	-0.168
Vad19G010740	LG19	-	20204429	20204608	20204429	20204604	20205421	20205602	61	2738,1853,1758	1514,963,1022	2956,1403,1559	1828,906,991	152	149	0.112596502525	0.468892607026	0.639,0.654,0.628	0.613,0.603,0.607	0.033
Vad19G006920	LG19	-	9188754	9190857	9188754	9190406	9191005	9191105	62	446,452,418	0,2,0	315,246,242	0,2,2	298	149	1	1.0	1.0,0.991,1.0	1.0,0.984,0.984	0.008
Vad01G004760	LG01	+	4736666	4737866	4737078	4737866	4736413	4736581	63	237,153,137	0,0,1	192,187,143	0,0,0	298	149	1	1.0	1.0,1.0,0.986	1.0,1.0,1.0	-0.005
Vad02G010170	LG02	-	17011629	17011837	17011629	17011736	17014224	17014373	64	253,173,120	33,0,40	170,150,151	25,17,37	249	149	0.167227855715	0.586595272153	0.821,1.0,0.642	0.803,0.841,0.709	0.037
Vad04G002650	LG04	+	2712652	2713713	2713568	2713713	2711792	2712085	65	28,26,30	142,119,113	24,36,48	153,156,147	298	149	0.778383403991	1.0	0.09,0.098,0.117	0.073,0.103,0.14	-0.004
Vad13G012260	LG13	+	22793014	22795921	22795000	22795921	22792861	22792922	66	13,9,6	162,183,143	8,12,3	99,114,139	298	149	0.782612783448	1.0	0.039,0.024,0.021	0.039,0.05,0.011	-0.005
Vad12G005340	LG12	+	7007337	7007871	7007839	7007871	7005693	7007033	67	109,144,130	0,0,0	146,196,177	0,1,0	298	149	1	1.0	1.0,1.0,1.0	1.0,0.99,1.0	0.003
Vad18G003580	LG18	-	3895358	3897374	3895358	3895527	3897604	3898208	68	18,17,12	74,77,75	14,13,11	81,77,66	298	149	0.399079116065	0.895522215056	0.108,0.099,0.074	0.08,0.078,0.077	0.015
Vad18G008610	LG18	+	9528099	9529123	9528541	9529123	9527921	9528005	69	80,118,111	9,1,1	30,148,89	0,0,1	298	149	0.00107761629126	0.020698167923	0.816,0.983,0.982	1.0,1.0,0.978	-0.066
Vad10G013470	LG10	-	23714278	23714409	23714278	23714341	23716792	23716941	70	12,19,13	3,0,0	21,10,7	0,1,0	216	149	0.674248566072	1.0	0.734,1.0,1.0	1.0,0.873,1.0	-0.046
Vad18G003740	LG18	-	4020561	4020873	4020561	4020777	4020999	4022228	71	576,320,298	29,4,13	438,269,223	25,8,15	244	149	0.190291640612	0.624581915284	0.924,0.98,0.933	0.915,0.954,0.901	0.022
Vad17G004750	LG17	+	5971319	5972362	5971703	5972362	5970161	5971143	72	26,10,15	81,47,45	5,8,11	57,64,29	298	149	0.0272135413584	0.188823782583	0.138,0.096,0.143	0.042,0.059,0.159	0.039
Vad17G003160	LG17	+	3729697	3729790	3729742	3729790	3729063	3729615	74	10,15,11	1,5,3	12,10,7	2,0,1	193	149	0.0203607263854	0.15338413877	0.885,0.698,0.739	0.822,1.0,0.844	-0.115
Vad08G001780	LG08	-	4020078	4020343	4020078	4020307	4021840	4021924	75	0,1,0	5,0,0	3,1,1	21,1,9	184	149	1	1.0	0.0,1.0,NA	0.104,0.447,0.083	0.289
Vad14G010740	LG14	-	21749872	21750494	21749872	21750489	21751366	21751784	76	31,61,46	8,10,9	32,45,46	1,1,18	153	149	0.263759981147	0.704845084754	0.791,0.856,0.833	0.969,0.978,0.713	-0.06
Vad08G009600	LG08	-	17415040	17415159	17415040	17415140	17415239	17415300	77	32,28,27	3,3,2	11,29,15	4,0,0	167	149	0.327558209557	0.794780809078	0.905,0.893,0.923	0.71,1.0,1.0	0.004
Vad07G019090	LG07	-	31039434	31040607	31039434	31039513	31040733	31040807	78	50,107,100	0,1,1	82,137,98	0,0,0	298	149	1	1.0	1.0,0.982,0.98	1.0,1.0,1.0	-0.013
Vad01G005840	LG01	-	6087309	6087760	6087309	6087739	6088437	6088874	79	4,6,9	3,5,11	4,0,3	3,4,4	169	149	0.255104406797	0.699869934015	0.54,0.514,0.419	0.54,0.0,0.398	0.178
Vad02G003510	LG02	-	3142750	3143107	3142750	3142860	3143268	3143424	80	0,0,0	14,4,10	0,1,0	10,13,8	298	149	1	1.0	0.0,0.0,0.0	0.0,0.037,0.0	-0.012
Vad01G000200	LG01	+	261059	262207	261890	262207	260547	260668	81	2,5,1	51,46,46	3,2,3	38,28,35	298	149	0.600593223103	1.0	0.019,0.052,0.011	0.038,0.034,0.041	-0.01
Vad10G007650	LG10	+	8863637	8863756	8863664	8863756	8858307	8858451	82	37,17,38	3,1,0	34,13,16	1,0,0	175	149	0.425939349744	0.922279823666	0.913,0.935,1.0	0.967,1.0,1.0	-0.04
Vad07G012990	LG07	-	23618026	23619307	23618026	23618158	23619585	23619657	85	14,9,18	0,0,0	2,11,10	0,1,0	298	149	1	1.0	1.0,1.0,1.0	1.0,0.846,1.0	0.051
Vad12G000680	LG12	-	1179262	1180336	1179262	1180069	1180558	1180677	86	6,3,14	27,27,28	3,4,3	17,31,36	298	149	0.0241095080249	0.174160920984	0.1,0.053,0.2	0.081,0.061,0.04	0.057
Vad16G003200	LG16	-	8838926	8839181	8838926	8839162	8839753	8840023	87	23,18,10	72,149,58	28,1,10	184,58,57	167	149	0.125385616988	0.50090920726	0.222,0.097,0.133	0.12,0.015,0.135	0.061
Vad12G011130	LG12	-	20878144	20878237	20878144	20878221	20878712	20878907	88	22,21,18	22,18,21	28,14,24	13,25,29	164	149	0.978962636886	1.0	0.476,0.515,0.438	0.662,0.337,0.429	0.0
Vad08G014600	LG08	-	22250422	22250560	22250422	22250539	22252640	22252772	89	162,118,85	93,71,67	172,99,83	82,21,52	169	149	0.0515101799	0.297405491247	0.606,0.594,0.528	0.649,0.806,0.585	-0.104
Vad01G007320	LG01	-	7965206	7965251	7965206	7965248	7967116	7967412	90	92,78,54	517,506,278	97,48,51	467,241,260	151	149	0.264837014615	0.705340331853	0.149,0.132,0.161	0.17,0.164,0.162	-0.018
Vad01G013260	LG01	+	21861653	21861763	21861679	21861763	21861473	21861565	91	145,67,67	0,3,4	84,47,55	3,2,0	174	149	0.805012902606	1.0	1.0,0.95,0.935	0.96,0.953,1.0	-0.009
Vad18G002610	LG18	+	2813642	2814396	2813793	2814396	2813428	2813503	92	376,449,566	94,187,230	409,473,484	98,176,166	298	149	0.460749578986	0.947861942725	0.667,0.546,0.552	0.676,0.573,0.593	-0.026
Vad11G000430	LG11	+	631958	632102	631996	632102	631406	631516	93	158,104,116	1,2,5	95,84,96	6,8,5	186	149	0.00222287663325	0.0341416585806	0.992,0.977,0.949	0.927,0.894,0.939	0.053
Vad11G000430	LG11	+	639916	640546	640299	640546	639546	639851	94	5,11,10	91,111,109	3,6,8	99,69,66	298	149	0.578846431202	1.0	0.027,0.047,0.044	0.015,0.042,0.057	0.001
Vad05G004150	LG05	+	4348711	4349123	4348910	4349123	4348363	4348468	95	107,167,160	0,2,6	94,92,101	4,4,5	298	149	0.0383100010058	0.23860795902	1.0,0.977,0.93	0.922,0.92,0.91	0.052
Vad09G005950	LG09	+	7049172	7050259	7050148	7050259	7048987	7049100	96	200,152,150	2452,1817,2338	147,191,168	1485,1192,1336	298	149	1.53026538252e-06	0.00016139198901	0.039,0.04,0.031	0.047,0.074,0.059	-0.023
Vad06G010240	LG06	+	18228607	18231959	18231864	18231959	18223378	18223568	97	112,57,39	0,3,0	67,55,37	2,2,0	298	149	0.706348008463	1.0	1.0,0.905,1.0	0.944,0.932,1.0	0.01
Vad06G010240	LG06	+	18228607	18231959	18231914	18231959	18223378	18223568	98	125,65,47	12,6,15	82,69,53	11,5,8	298	149	0.515299428798	0.995938839852	0.839,0.844,0.61	0.788,0.873,0.768	-0.045
Vad06G010240	LG06	+	18231864	18231959	18231914	18231959	18223378	18223568	99	20,18,10	12,6,15	20,22,18	11,5,8	198	149	0.202717826898	0.635048717134	0.556,0.693,0.334	0.578,0.768,0.629	-0.131
Vad06G010240	LG06	+	18231864	18231959	18231914	18231959	18228607	18228720	100	68,41,29	56,41,13	53,29,29	46,29,35	198	149	0.278833926966	0.730323298775	0.477,0.429,0.627	0.464,0.429,0.384	0.085
Vad06G003870	LG06	+	4700976	4701344	4701232	4701344	4700353	4700591	101	250,309,344	0,0,0	177,358,287	0,0,1	298	149	1	1.0	1.0,1.0,1.0	1.0,1.0,0.993	0.002
Vad06G003870	LG06	+	4701232	4701344	4701245	4701344	4700976	4701050	102	26,20,27	232,227,289	17,36,35	187,327,265	161	149	0.432924728327	0.922279823666	0.094,0.075,0.08	0.078,0.092,0.109	-0.01
Vad06G003870	LG06	+	4702153	4702729	4702374	4702729	4701245	4701344	103	47,36,60	197,185,236	44,53,60	168,243,190	298	149	0.403097933658	0.901981514918	0.107,0.089,0.113	0.116,0.098,0.136	-0.014
Vad18G004330	LG18	-	4600244	4601195	4600244	4600965	4601288	4601318	104	40,61,47	93,125,78	16,17,18	114,77,78	298	149	3.57695214448e-07	4.71561524381e-05	0.177,0.196,0.232	0.066,0.099,0.103	0.112
Vad18G004330	LG18	-	4601288	4601380	4601288	4601318	4601559	4602511	105	30,56,31	75,83,66	50,41,22	68,49,62	210	149	0.431618077481	0.922279823666	0.221,0.324,0.25	0.343,0.373,0.201	-0.041
Vad03G008460	LG03	-	9412070	9412782	9412070	9412329	9412918	9413093	106	65,28,44	114,63,50	33,29,31	82,52,46	298	149	0.430875709992	0.922279823666	0.222,0.182,0.306	0.168,0.218,0.252	0.024
Vad09G002170	LG09	+	2458455	2460089	2459529	2460089	2457867	2458028	107	5,6,9	1500,1686,1811	6,9,4	1599,1563,1711	298	149	1	1.0	0.002,0.002,0.002	0.002,0.003,0.001	0.0
Vad11G003750	LG11	+	3498952	3499414	3499020	3499414	3497349	3497577	109	59,58,61	58,38,39	101,39,58	53,30,24	216	149	0.141970603456	0.534755939684	0.412,0.513,0.519	0.568,0.473,0.625	-0.074
Vad11G003750	LG11	+	3498952	3499414	3499020	3499414	3497841	3498231	110	32,30,19	0,0,2	32,12,23	6,0,0	216	149	0.0295770241737	0.197573923658	1.0,1.0,0.868	0.786,1.0,1.0	0.027
Vad09G001180	LG09	+	1348510	1348673	1348554	1348673	1347815	1348047	111	277,266,259	13,24,13	228,235,182	23,15,9	192	149	0.52030122994	0.995938839852	0.943,0.896,0.939	0.885,0.924,0.94	0.01
Vad09G001180	LG09	+	1355294	1356284	1355462	1356284	1353715	1353774	112	337,252,280	57,52,58	349,238,229	46,30,29	298	149	0.0084943204126	0.0920411978954	0.747,0.708,0.707	0.791,0.799,0.798	-0.075
Vad09G001180	LG09	+	1355294	1356284	1355462	1356284	1354959	1355016	113	195,154,174	10,16,11	170,126,114	1,1,4	298	149	4.08616804537e-06	0.000380253991046	0.907,0.828,0.888	0.988,0.984,0.934	-0.094
Vad03G002180	LG03	+	2039026	2039356	2039215	2039356	2038818	2038911	115	3,3,2	1,0,0	1,4,3	2,4,0	298	149	0.000258707362187	0.00857960422514	0.6,1.0,1.0	0.2,0.333,1.0	0.356
Vad03G002180	LG03	+	2039953	2040133	2039980	2040133	2038911	2039356	116	29,19,9	3,2,1	10,12,16	2,1,2	175	149	0.94437366119	1.0	0.892,0.89,0.885	0.81,0.911,0.872	0.025
Vad03G002180	LG03	+	2039980	2040425	2040353	2040425	2038911	2039356	117	5,3,2	0,2,0	5,2,3	5,2,5	298	149	0.0002928562757	0.00857960422514	1.0,0.429,1.0	0.333,0.333,0.231	0.511
Vad03G002180	LG03	+	2039953	2040425	2040353	2040425	2039215	2039356	118	31,17,9	0,2,0	13,11,13	5,2,5	298	149	8.46025828871e-06	0.00053536514451	1.0,0.81,1.0	0.565,0.733,0.565	0.316
Vad19G006660	LG19	-	8865713	8866042	8865713	8866023	8866643	8866774	119	39,35,33	3,1,2	63,35,27	3,3,1	167	149	0.861685509054	1.0	0.921,0.969,0.936	0.949,0.912,0.96	0.002
Vad19G006660	LG19	-	8865713	8866042	8865713	8866023	8867272	8867727	120	3,5,4	0,0,0	6,8,1	1,0,0	167	149	1	1.0	1.0,1.0,1.0	0.843,1.0,1.0	0.052
Vad04G002860	LG04	+	2943031	2943084	2943035	2943084	2942675	2942959	123	53,36,24	0,2,3	37,53,52	1,5,0	152	149	0.857631224392	1.0	1.0,0.946,0.887	0.973,0.912,1.0	-0.017
Vad13G005710	LG13	-	6166503	6166878	6166503	6166599	6166965	6167016	124	68,54,85	2,0,0	51,109,61	0,0,0	298	149	1	1.0	0.944,1.0,1.0	1.0,1.0,1.0	-0.019
Vad12G011980	LG12	-	22517476	22518955	22517476	22518611	22519328	22519511	125	25,32,26	113,106,86	22,41,27	88,67,71	298	149	0.0689395067526	0.350682635635	0.1,0.131,0.131	0.111,0.234,0.16	-0.048
Vad18G004860	LG18	-	5204173	5204511	5204173	5204475	5213298	5213388	126	8,4,0	13,15,6	1,0,4	9,5,3	184	149	0.476090617506	0.963139842576	0.333,0.178,0.0	0.083,0.0,0.519	-0.03
Vad01G004140	LG01	+	4019362	4019829	4019718	4019829	4018534	4018840	127	1,10,4	0,5,5	16,1,4	6,4,6	298	149	0.627139284257	1.0	1.0,0.5,0.286	0.571,0.111,0.25	0.285
Vad01G004140	LG01	+	4019362	4019829	4019718	4019829	4019181	4019241	128	26,49,33	2,1,3	63,37,32	2,0,0	298	149	0.0196412208885	0.150108267853	0.867,0.961,0.846	0.94,1.0,1.0	-0.089
Vad10G009630	LG10	+	12625719	12626297	12625732	12626297	12625345	12625427	129	0,0,0	7,5,4	0,0,1	8,3,6	161	149	1	1.0	0.0,0.0,0.0	0.0,0.0,0.134	-0.045
Vad17G004760	LG17	-	5978870	5980056	5978870	5979118	5981541	5981565	130	27,21,25	635,319,343	21,18,23	473,266,271	298	149	0.715355463796	1.0	0.021,0.032,0.035	0.022,0.033,0.041	-0.003
Vad02G000320	LG02	+	285983	286049	285986	286049	285708	285797	131	23,15,13	103,67,49	20,23,23	128,62,92	151	149	0.92497659014	1.0	0.181,0.181,0.207	0.134,0.268,0.198	-0.01
Vad03G009440	LG03	+	12991473	12992201	12991759	12992201	12989859	12990017	132	13,5,6	40,30,26	11,7,4	33,22,24	298	149	0.80624430619	1.0	0.14,0.077,0.103	0.143,0.137,0.077	-0.012
Vad18G009770	LG18	+	10772856	10773251	10772892	10773251	10772386	10772700	133	107,87,385	55,49,258	461,1212,901	238,744,633	184	149	0.90078680807	1.0	0.612,0.59,0.547	0.611,0.569,0.535	0.011
Vad06G003100	LG06	-	3914188	3914627	3914188	3914256	3914752	3914820	134	41,44,55	1,0,2	42,34,46	2,0,1	298	149	1	1.0	0.953,1.0,0.932	0.913,1.0,0.958	0.005
Vad07G006100	LG07	-	6645985	6647212	6645985	6647062	6647467	6647587	135	27,36,29	14,4,7	30,28,26	9,5,7	298	149	0.932208935957	1.0	0.491,0.818,0.674	0.625,0.737,0.65	-0.01
Vad01G008430	LG01	-	9857246	9858019	9857246	9857924	9858080	9858145	136	28,56,46	8,31,14	25,28,37	16,24,12	243	149	0.236488943407	0.677105335949	0.682,0.526,0.668	0.489,0.417,0.654	0.105
Vad11G003710	LG11	-	3460888	3462178	3460888	3460982	3463140	3463189	137	192,161,170	0,0,0	238,246,234	1,0,0	298	149	1	1.0	1.0,1.0,1.0	0.992,1.0,1.0	0.003
Vad18G013020	LG18	+	14941716	14942132	14941719	14942132	14941534	14941614	138	5,4,8	169,152,151	13,3,3	165,136,107	151	149	0.540832165336	1.0	0.028,0.025,0.05	0.072,0.021,0.027	-0.006
Vad02G009180	LG02	-	13838035	13838604	13838035	13838329	13839199	13839434	139	208,346,336	0,1,1	414,422,372	0,2,2	298	149	1	1.0	1.0,0.994,0.994	1.0,0.991,0.989	0.003
Vad18G020970	LG18	+	34592585	34595025	34593186	34595025	34592305	34592399	140	135,93,83	215,110,90	93,66,82	232,65,123	298	149	0.258797840606	0.699869934015	0.239,0.297,0.316	0.167,0.337,0.25	0.033
Vad15G008250	LG15	+	17992864	17993040	17992983	17993040	17992384	17992472	141	3,27,26	6,62,9	4,13,15	9,0,41	267	149	0.588526516504	1.0	0.218,0.196,0.617	0.199,1.0,0.17	-0.113
Vad13G005950	LG13	-	6467468	6467548	6467468	6467486	6468751	6468786	142	0,7,3	43,46,66	8,5,3	45,57,58	210	149	0.230284833929	0.673402231563	0.0,0.097,0.031	0.112,0.059,0.035	-0.026
Vad13G005950	LG13	-	6467468	6467525	6467468	6467486	6468751	6468818	143	11,13,6	43,46,66	7,13,7	45,57,58	187	149	0.645825416905	1.0	0.169,0.184,0.068	0.11,0.154,0.088	0.023
Vad13G005950	LG13	-	6467468	6467548	6467468	6467525	6468751	6468818	144	0,4,3	11,10,6	8,4,3	7,12,7	171	149	0.101275746569	0.451186976155	0.0,0.258,0.303	0.499,0.225,0.272	-0.145
Vad13G005950	LG13	-	6467468	6468818	6467468	6467486	6470064	6470139	145	47,59,61	0,0,0	63,46,54	0,0,1	298	149	1	1.0	1.0,1.0,1.0	1.0,1.0,0.964	0.012
Vad13G005950	LG13	-	6468751	6468818	6468751	6468786	6470064	6470139	146	54,63,64	4,3,8	63,60,66	8,13,11	180	149	0.0191867527798	0.150108267853	0.918,0.946,0.869	0.867,0.793,0.832	0.08
Vad13G005950	LG13	-	6468751	6468818	6468751	6468786	6473327	6473951	147	13,26,24	1,0,2	15,27,23	1,3,6	180	149	0.00800984442556	0.0883761521463	0.915,1.0,0.909	0.925,0.882,0.76	0.086
Vad06G002490	LG06	-	3214418	3214733	3214418	3214559	3214911	3215359	149	20,29,22	1856,1772,1635	7,17,14	1512,1444,1569	298	149	1	1.0	0.005,0.008,0.007	0.002,0.006,0.004	0.003
Vad06G002490	LG06	-	3214418	3214813	3214418	3214559	3214911	3215359	150	19,28,22	1856,1772,1635	7,15,14	1512,1444,1569	298	149	1	1.0	0.005,0.008,0.007	0.002,0.005,0.004	0.003
Vad06G002490	LG06	-	3214418	3214813	3214418	3214733	3214911	3215359	151	4,11,18	1,1,0	7,7,6	0,2,0	228	149	1	1.0	0.723,0.878,1.0	1.0,0.696,1.0	-0.032
Vad01G001640	LG01	-	1567910	1568015	1567910	1568012	1569288	1569402	152	4,6,4	49,63,75	7,2,1	30,36,54	151	149	0.723955040058	1.0	0.075,0.086,0.05	0.187,0.052,0.018	-0.015
Vad18G010150	LG18	-	11085335	11085553	11085335	11085410	11086253	11086319	154	3,3,7	0,0,0	5,1,0	1,0,0	291	149	1	1.0	1.0,1.0,1.0	0.719,1.0,NA	0.141
Vad07G004090	LG07	+	4155929	4156218	4156126	4156218	4155561	4155847	155	35,61,44	0,0,0	51,67,52	0,0,1	298	149	1	1.0	1.0,1.0,1.0	1.0,1.0,0.963	0.012
Vad14G001850	LG14	+	1682171	1682476	1682228	1682476	1681071	1681332	156	56,76,38	0,9,3	103,45,35	1,2,0	205	149	0.00150396298064	0.0258616242975	1.0,0.86,0.902	0.987,0.942,1.0	-0.056
Vad19G003610	LG19	+	4814008	4814625	4814189	4814625	4811081	4811188	157	1,5,7	77,125,200	7,2,7	81,140,138	298	149	0.387263495316	0.880245473549	0.006,0.02,0.017	0.041,0.007,0.025	-0.01
Vad04G004030	LG04	-	4287762	4287961	4287762	4287867	4288064	4288433	158	5,4,3	1,0,0	9,5,6	0,0,0	242	149	1	1.0	0.755,1.0,1.0	1.0,1.0,1.0	-0.082
Vad02G001340	LG02	+	1184560	1185108	1184607	1185108	1182901	1183511	159	14,16,21	48,56,53	14,15,12	25,38,42	195	149	0.5099641559	0.992415035849	0.182,0.179,0.232	0.3,0.232,0.179	-0.039
Vad09G006540	LG09	-	8353878	8354874	8353878	8354849	8356012	8356337	160	76,41,33	166,122,112	12,25,19	61,78,62	173	149	0.114798704092	0.475422905428	0.283,0.224,0.202	0.145,0.216,0.209	0.046
Vad05G005160	LG05	+	5908271	5908637	5908300	5908637	5907319	5907521	162	24,16,9	14,4,10	21,13,6	15,10,6	177	149	0.426939689533	0.922279823666	0.591,0.771,0.431	0.541,0.523,0.457	0.091
Vad16G007040	LG16	-	17409486	17409616	17409486	17409595	17409730	17409835	164	0,1,3	46,65,59	1,0,5	47,56,73	169	149	0.415640923468	0.920100448073	0.0,0.013,0.043	0.018,0.0,0.057	-0.006
Vad19G004880	LG19	-	6532448	6532829	6532448	6532799	6533296	6533422	165	3,2,9	116,67,73	5,6,2	93,75,82	178	149	0.951976089314	1.0	0.021,0.024,0.094	0.043,0.063,0.02	0.004
Vad08G012310	LG08	-	20137263	20138571	20137263	20137973	20139333	20139396	166	4,17,12	405,764,868	4,14,14	470,694,787	298	149	1	1.0	0.005,0.011,0.007	0.004,0.01,0.009	0.0
Vad08G013060	LG08	-	20999461	21002456	20999461	21000826	21002565	21002708	167	20,24,15	7,0,12	26,15,10	9,2,2	298	149	0.902791686386	1.0	0.588,1.0,0.385	0.591,0.789,0.714	-0.04
Vad06G011010	LG06	+	19427501	19428073	19427681	19428073	19427115	19427237	168	144,167,167	22,45,46	91,121,100	16,17,18	298	149	0.0896103623586	0.413355099389	0.766,0.65,0.645	0.74,0.781,0.735	-0.065
Vad06G011010	LG06	+	19427501	19428073	19427750	19428073	19427115	19427237	169	154,158,164	33,30,34	93,119,109	27,32,22	298	149	0.260571043701	0.699869934015	0.7,0.725,0.707	0.633,0.65,0.712	0.046
Vad06G011010	LG06	+	19427681	19428073	19427750	19428073	19427115	19427237	170	56,82,87	33,30,34	34,47,53	27,32,22	217	149	0.163502636727	0.576082786864	0.538,0.652,0.637	0.464,0.502,0.623	0.079
Vad08G012140	LG08	-	19963136	19965763	19963136	19964989	19967813	19967935	171	44,46,29	75,47,47	48,32,23	78,40,30	298	149	0.941064141622	1.0	0.227,0.329,0.236	0.235,0.286,0.277	-0.002
Vad08G010550	LG08	+	18412051	18412891	18412410	18412891	18410826	18410976	172	13,9,6	22,12,13	8,5,3	10,5,2	298	149	0.38847304454	0.880464694072	0.228,0.273,0.188	0.286,0.333,0.429	-0.12
Vad08G010550	LG08	+	18412051	18412891	18412435	18412891	18410826	18410976	173	16,9,7	14,7,7	9,6,4	9,3,3	298	149	0.885862406316	1.0	0.364,0.391,0.333	0.333,0.5,0.4	-0.048
Vad08G010550	LG08	+	18412410	18412891	18412435	18412891	18410826	18410976	174	25,13,14	14,7,7	12,8,3	9,3,3	173	149	0.748393209136	1.0	0.606,0.615,0.633	0.535,0.697,0.463	0.053
Vad08G010550	LG08	+	18412954	18413074	18412957	18413074	18412051	18412891	175	4,0,0	30,27,43	1,1,0	37,14,12	151	149	1	1.0	0.116,0.0,0.0	0.026,0.066,0.0	0.008
Vad11G011150	LG11	-	18013662	18015085	18013662	18014639	18016334	18016676	176	34,28,26	10,9,18	39,44,28	9,7,9	298	149	0.0766645326343	0.373179355777	0.63,0.609,0.419	0.684,0.759,0.609	-0.131
Vad11G011150	LG11	-	18013662	18015085	18013662	18014639	18016353	18016676	177	38,36,35	98,109,102	56,52,46	162,83,122	298	149	0.265682033932	0.70640164316	0.162,0.142,0.146	0.147,0.239,0.159	-0.032
Vad13G002820	LG13	+	2760597	2760676	2760600	2760676	2759808	2760006	178	33,66,84	7,33,22	57,67,93	20,16,30	151	149	0.764960833475	1.0	0.823,0.664,0.79	0.738,0.805,0.754	-0.007
Vad07G017100	LG07	-	27763315	27764777	27763315	27764576	27765680	27766101	179	1,8,3	12,7,5	5,5,2	10,3,6	298	149	0.656779915442	1.0	0.04,0.364,0.231	0.2,0.455,0.143	-0.054
Vad10G003230	LG10	-	3671351	3671859	3671351	3671396	3672358	3672427	180	637,443,423	10,4,9	457,373,412	10,20,8	298	149	0.00965412342762	0.0979027132211	0.97,0.982,0.959	0.958,0.903,0.963	0.029
Vad06G000450	LG06	-	581684	582080	581684	581921	582188	582423	181	38,39,40	5,1,5	49,24,45	0,0,0	298	149	6.0708685462e-06	0.000417570175656	0.792,0.951,0.8	1.0,1.0,1.0	-0.152
Vad17G000700	LG17	+	682956	684930	684546	684930	681761	681918	183	143,174,201	3,1,17	112,193,231	4,16,19	298	149	0.029857275217	0.198463064678	0.96,0.989,0.855	0.933,0.858,0.859	0.051
Vad18G018030	LG18	-	28474868	28478579	28474868	28475020	28478958	28479353	184	21,29,12	52,53,42	26,29,28	52,32,36	298	149	0.0271319020739	0.188823782583	0.168,0.215,0.125	0.2,0.312,0.28	-0.095
Vad16G009260	LG16	+	19721208	19721996	19721224	19721996	19720917	19720974	185	50,34,17	15,15,6	37,27,33	13,6,6	164	149	0.257510134775	0.699869934015	0.752,0.673,0.72	0.721,0.803,0.833	-0.071
Vad19G006010	LG19	+	7841411	7841569	7841428	7841569	7840836	7841305	186	42,12,20	24,10,9	31,20,18	16,17,9	165	149	0.891716523493	1.0	0.612,0.52,0.667	0.636,0.515,0.644	0.001
Vad02G007450	LG02	-	7967919	7968592	7967919	7968581	7969854	7970890	187	5,5,5	0,0,1	8,6,4	0,0,0	159	149	1	1.0	1.0,1.0,0.824	1.0,1.0,1.0	-0.059
Vad02G007450	LG02	-	7967919	7968592	7967919	7968581	7970637	7970890	188	105,63,78	15,19,13	103,83,80	24,18,22	159	149	0.322970530815	0.790927832429	0.868,0.757,0.849	0.801,0.812,0.773	0.029
Vad14G011470	LG14	-	22449487	22449673	22449487	22449634	22449768	22450066	189	111,138,141	512,403,460	94,127,103	402,406,350	187	149	0.877712066761	1.0	0.147,0.214,0.196	0.157,0.2,0.19	0.003
Vad01G013360	LG01	+	21972346	21972643	21972485	21972643	21970430	21971210	190	52,49,46	1,0,0	53,39,20	0,0,0	287	149	1	1.0	0.964,1.0,1.0	1.0,1.0,1.0	-0.012
Vad11G010360	LG11	+	15725880	15726593	15726489	15726593	15724738	15724850	191	13,33,26	0,0,1	12,17,12	0,1,0	298	149	1	1.0	1.0,1.0,0.929	1.0,0.895,1.0	0.011
Vad07G001600	LG07	-	1887799	1887906	1887799	1887864	1888174	1888269	192	48,55,75	46,41,31	46,54,75	11,0,29	190	149	0.000248274513206	0.00853848434548	0.45,0.513,0.655	0.766,1.0,0.67	-0.273
Vad07G001600	LG07	-	1887799	1887918	1887799	1887864	1888174	1888269	193	149,115,162	46,41,31	107,136,166	11,0,29	202	149	5.12894359261e-06	0.000405699438175	0.705,0.674,0.794	0.878,1.0,0.809	-0.171
Vad07G001600	LG07	-	1887799	1887918	1887799	1887906	1888174	1888269	194	114,72,107	13,12,20	81,99,108	20,17,17	160	149	0.373525275968	0.865178604072	0.891,0.848,0.833	0.79,0.844,0.855	0.028
Vad01G009530	LG01	-	11937990	11938142	11937990	11938126	11938277	11938466	195	102,112,111	94,81,81	108,107,100	79,66,56	164	149	0.146645104109	0.543308090633	0.496,0.557,0.555	0.554,0.596,0.619	-0.054
Vad01G009530	LG01	-	11937990	11938164	11937990	11938126	11938277	11938466	196	31,32,19	94,81,81	33,39,26	79,66,56	186	149	0.0295986219387	0.197573923658	0.209,0.24,0.158	0.251,0.321,0.271	-0.079
Vad01G009530	LG01	-	11937990	11938164	11937990	11938142	11938277	11938466	197	25,20,17	96,100,109	27,28,14	102,96,88	170	149	0.430403905643	0.922279823666	0.186,0.149,0.12	0.188,0.204,0.122	-0.02
Vad11G003200	LG11	+	3034557	3036440	3034583	3036440	3032709	3032846	198	40,28,21	232,168,136	31,22,25	164,55,93	174	149	0.0311128765415	0.203233624096	0.129,0.125,0.117	0.139,0.255,0.187	-0.07
Vad11G003200	LG11	+	3033986	3036440	3034518	3036440	3032823	3032846	199	12,6,10	8,4,1	12,15,17	5,0,0	298	149	0.0134987896169	0.117983895989	0.429,0.429,0.833	0.545,1.0,1.0	-0.285
Vad18G009070	LG18	+	9988935	9989515	9989080	9989515	9988674	9988801	200	54,58,92	15,27,33	41,84,79	8,47,44	293	149	0.577172295356	1.0	0.647,0.522,0.586	0.723,0.476,0.477	0.026
Vad04G001050	LG04	+	1331405	1332588	1331875	1332588	1330928	1331306	201	288,148,110	7,3,0	198,139,105	11,6,2	298	149	0.018675279958	0.147556918719	0.954,0.961,1.0	0.9,0.921,0.963	0.044
Vad06G001230	LG06	+	1376289	1376936	1376397	1376936	1374917	1375048	202	12,19,11	20,13,6	18,18,18	18,12,14	256	149	0.747001829815	1.0	0.259,0.46,0.516	0.368,0.466,0.428	-0.009
Vad09G000510	LG09	+	509302	510719	509323	510719	507055	509144	203	107,73,64	10,12,4	117,68,76	5,6,8	169	149	0.229404476983	0.67331703634	0.904,0.843,0.934	0.954,0.909,0.893	-0.025
Vad04G008570	LG04	+	17588442	17593594	17593092	17593594	17587512	17588330	204	14,12,15	10,7,7	10,20,11	14,9,3	298	149	0.906382561986	1.0	0.412,0.462,0.517	0.263,0.526,0.647	-0.015
Vad07G000220	LG07	-	398678	399494	398678	399271	399580	399610	205	25,45,27	2,0,0	15,25,12	0,0,0	298	149	1	1.0	0.862,1.0,1.0	1.0,1.0,1.0	-0.046
Vad06G000900	LG06	-	1037294	1037457	1037294	1037454	1037890	1038093	206	247,189,124	25,17,17	167,109,99	8,8,2	151	149	0.00162113553351	0.0272833661065	0.907,0.916,0.878	0.954,0.931,0.98	-0.055
Vad08G011540	LG08	-	19372529	19373026	19372529	19372670	19373260	19373500	207	30,71,93	0,1,0	93,151,189	1,3,1	298	149	0.502902649911	0.988313033738	1.0,0.973,1.0	0.979,0.962,0.99	0.014
Vad16G010140	LG16	+	20474450	20474787	20474466	20474787	20474063	20474255	208	0,2,0	42,39,29	2,1,1	27,18,14	164	149	0.200704573301	0.635048717134	0.0,0.045,0.0	0.063,0.048,0.061	-0.042
Vad05G002630	LG05	-	2554408	2555292	2554408	2555259	2555378	2555470	209	12,6,15	60,56,54	21,10,12	60,55,68	181	149	0.461615844962	0.948410736013	0.141,0.081,0.186	0.224,0.13,0.127	-0.024
Vad17G000620	LG17	+	610178	610691	610230	610691	608185	608301	210	1,3,5	10,33,44	0,2,6	27,59,50	200	149	0.332196415462	0.803569922417	0.069,0.063,0.078	0.0,0.025,0.082	0.034
Vad18G005450	LG18	-	5954279	5954641	5954279	5954606	5955399	5955495	211	11,12,6	133,82,89	7,7,10	88,74,63	183	149	0.790046998955	1.0	0.063,0.106,0.052	0.061,0.072,0.114	-0.009
Vad02G001580	LG02	-	1438884	1439019	1438884	1438979	1439900	1439968	212	2,2,0	4,9,6	4,0,3	7,17,15	188	149	0.632697754609	1.0	0.284,0.15,0.0	0.312,0.0,0.137	-0.005
Vad05G005530	LG05	-	6692920	6695271	6692920	6693388	6696494	6696894	213	447,391,407	0,0,1	365,283,328	0,1,1	298	149	1	1.0	1.0,1.0,0.995	1.0,0.993,0.994	0.003
Vad15G008450	LG15	-	18200235	18200363	18200235	18200360	18201195	18201520	214	2,1,4	3,1,2	1,0,0	0,0,0	151	149	1	1.0	0.397,0.497,0.664	1.0,NA,NA	-0.481
Vad15G008450	LG15	-	18200235	18200363	18200235	18200360	18201457	18201520	215	9,8,13	38,54,23	21,12,13	48,59,57	151	149	0.861390432902	1.0	0.189,0.128,0.358	0.302,0.167,0.184	0.007
Vad17G007200	LG17	-	9156686	9156936	9156686	9156924	9158187	9158334	216	42,31,44	17,9,19	27,26,50	18,11,15	160	149	0.66454947989	1.0	0.697,0.762,0.683	0.583,0.688,0.756	0.038
Vad04G008120	LG04	-	15643203	15643910	15643203	15643698	15644808	15646400	217	14,11,8	147,157,107	17,6,6	162,85,88	298	149	0.856515249484	1.0	0.045,0.034,0.036	0.05,0.034,0.033	-0.001
Vad18G019620	LG18	+	31502028	31502269	31502051	31502269	31501767	31501962	218	0,0,0	1,0,0	3,1,0	2,1,0	171	149	1	1.0	0.0,NA,NA	0.567,0.466,NA	-0.516
Vad05G001510	LG05	+	1515831	1517063	1516368	1517063	1513841	1514242	219	49,82,58	190,184,192	48,113,75	149,169,125	298	149	0.00446443621045	0.0578912957781	0.114,0.182,0.131	0.139,0.251,0.231	-0.065
Vad05G001510	LG05	+	1515831	1517063	1516629	1517063	1513841	1514242	220	53,79,83	109,221,234	35,101,72	170,186,216	298	149	0.560417948308	1.0	0.196,0.152,0.151	0.093,0.214,0.143	0.016
Vad05G001510	LG05	+	1516368	1517063	1516629	1517063	1513841	1514242	221	235,242,256	109,221,234	180,256,193	170,186,216	298	149	0.228435413231	0.672969876595	0.519,0.354,0.354	0.346,0.408,0.309	0.055
Vad15G006210	LG15	-	15924321	15924780	15924321	15924537	15924867	15924909	222	1508,1691,1525	4,5,0	2197,2074,1908	6,0,0	298	149	1	1.0	0.995,0.994,1.0	0.995,1.0,1.0	-0.002
Vad14G003620	LG14	-	3863016	3863490	3863016	3863287	3863599	3863659	223	63,125,143	0,0,1	45,115,108	0,0,0	298	149	1	1.0	1.0,1.0,0.986	1.0,1.0,1.0	-0.005
Vad13G012390	LG13	+	22916958	22917047	22916973	22917047	22916367	22916723	225	22,22,23	21,19,33	38,39,37	54,25,28	163	149	0.524002335742	0.996360210509	0.489,0.514,0.389	0.391,0.588,0.547	-0.045
Vad19G002960	LG19	-	3905277	3905426	3905277	3905406	3905505	3905615	226	2,3,3	32,23,21	3,5,1	17,10,22	168	149	0.43801074438	0.927621148071	0.053,0.104,0.112	0.135,0.307,0.039	-0.071
Vad13G010630	LG13	-	20833245	20833664	20833245	20833636	20833752	20833863	227	46,32,20	50,15,22	21,28,15	32,17,19	176	149	0.510008485553	0.992415035849	0.438,0.644,0.435	0.357,0.582,0.401	0.059
Vad06G011870	LG06	+	20982945	20984380	20984113	20984380	20982310	20982701	228	53,99,84	148,203,121	64,82,72	93,79,96	298	149	0.00238019760108	0.0355233264614	0.152,0.196,0.258	0.256,0.342,0.273	-0.088
Vad01G002340	LG01	+	2242884	2244459	2244331	2244459	2239111	2242807	229	73,50,39	0,0,0	59,24,26	3,0,0	298	149	0.533765268591	1.0	1.0,1.0,1.0	0.908,1.0,1.0	0.031
Vad12G000050	LG12	+	117893	118066	117943	118066	116590	116777	230	23,27,28	1,4,0	15,20,8	2,1,2	198	149	0.528217341248	0.998657585527	0.945,0.836,1.0	0.849,0.938,0.751	0.081
Vad12G000050	LG12	+	119846	120111	119897	120111	119372	119762	231	129,78,105	5,0,1	78,46,38	0,0,0	199	149	0.663863197783	1.0	0.951,1.0,0.987	1.0,1.0,1.0	-0.021
Vad14G000520	LG14	+	484104	487797	484107	487797	482585	482929	232	0,3,1	3,0,1	2,3,1	1,1,2	151	149	0.673390940521	1.0	0.0,1.0,0.497	0.664,0.747,0.33	-0.081
Vad07G002960	LG07	-	3094471	3094663	3094471	3094660	3095516	3095691	233	54,55,43	12,16,9	35,35,20	10,8,8	151	149	0.628270662217	1.0	0.816,0.772,0.825	0.775,0.812,0.712	0.038
Vad12G011720	LG12	-	22103000	22105042	22103000	22103235	22105182	22105282	234	593,765,855	62,85,119	537,848,736	97,164,176	298	149	3.26694282371e-06	0.000323018971694	0.827,0.818,0.782	0.735,0.721,0.676	0.098
Vad12G011720	LG12	-	22103000	22105042	22103000	22103235	22105361	22105774	235	193,183,193	80,48,84	179,278,191	51,69,86	298	149	0.447485365595	0.932397360929	0.547,0.656,0.535	0.637,0.668,0.526	-0.031
Vad17G006270	LG17	-	7532237	7532671	7532237	7532580	7534266	7534468	236	14,12,12	1,1,4	21,35,26	0,1,4	239	149	0.190164002759	0.624581915284	0.897,0.882,0.652	1.0,0.956,0.802	-0.109
Vad14G012240	LG14	-	23334578	23336582	23334578	23336562	23336808	23336929	237	1,1,5	1,0,0	3,0,6	2,0,0	168	149	1	1.0	0.47,1.0,1.0	0.571,NA,1.0	0.038
Vad14G012240	LG14	-	23334578	23336582	23334578	23336562	23337120	23337408	238	15,9,13	21,10,26	8,1,7	11,8,3	168	149	0.940916448746	1.0	0.388,0.444,0.307	0.392,0.1,0.674	-0.009
Vad13G001100	LG13	+	1079755	1080247	1080047	1080247	1078104	1078324	239	18,20,10	2,0,1	19,15,21	1,1,3	298	149	0.173775448255	0.60131098384	0.818,1.0,0.833	0.905,0.882,0.778	0.029
Vad06G001560	LG06	+	1815671	1817379	1815674	1817379	1814226	1814482	240	6,2,4	28,23,25	6,0,0	12,10,3	151	149	0.867188927869	1.0	0.175,0.079,0.136	0.33,0.0,0.0	0.02
Vad06G001560	LG06	+	1815671	1817379	1815674	1817379	1814226	1815384	241	1,3,0	1,3,1	0,1,0	2,0,0	151	149	1	1.0	0.497,0.497,0.0	0.0,1.0,NA	-0.169
Vad06G001560	LG06	+	1822936	1823792	1822949	1823792	1822418	1822479	242	0,1,0	81,71,64	0,1,1	47,19,25	161	149	1	1.0	0.0,0.013,0.0	0.0,0.046,0.036	-0.023
Vad12G011310	LG12	-	21243533	21243772	21243533	21243690	21244487	21244772	243	23,14,13	1,0,0	15,17,24	1,0,0	230	149	1	1.0	0.937,1.0,1.0	0.907,1.0,1.0	0.01
Vad12G011140	LG12	-	20909876	20910301	20909876	20910265	20911542	20911680	244	1,0,0	1,1,0	5,0,6	10,5,12	184	149	1	1.0	0.447,0.0,NA	0.288,0.0,0.288	0.032
Vad01G002040	LG01	-	1899535	1900463	1899535	1900001	1901120	1901284	245	76,78,57	0,0,0	77,62,56	0,0,1	298	149	1	1.0	1.0,1.0,1.0	1.0,1.0,0.966	0.011
Vad01G002040	LG01	-	1899535	1900463	1899535	1900001	1904168	1904252	246	3,8,12	0,0,0	7,3,2	0,0,1	298	149	1	1.0	1.0,1.0,1.0	1.0,1.0,0.5	0.167
Vad07G001530	LG07	+	1825862	1826253	1825876	1826253	1824264	1824399	247	14,10,15	94,77,150	20,23,25	120,134,171	162	149	0.194309309263	0.629912555848	0.12,0.107,0.084	0.133,0.136,0.119	-0.026
Vad16G007190	LG16	-	17572503	17573599	17572503	17572577	17574717	17575039	248	65,47,31	2,0,0	36,46,35	4,0,0	298	149	0.558093832534	1.0	0.942,1.0,1.0	0.818,1.0,1.0	0.041
Vad06G007180	LG06	+	8308458	8308700	8308461	8308700	8307955	8308342	249	105,133,151	282,307,396	143,103,139	303,291,374	151	149	0.964344369394	1.0	0.269,0.299,0.273	0.318,0.259,0.268	-0.001
Vad06G007180	LG06	+	8308814	8310009	8309412	8310009	8308458	8308700	250	22,25,20	268,301,384	26,18,19	286,263,340	298	149	1	1.0	0.039,0.04,0.025	0.043,0.033,0.027	0.0
Vad10G004870	LG10	-	5643870	5644372	5643870	5644366	5645017	5645687	251	45,41,32	19,13,10	36,18,19	11,0,4	154	149	0.0568126287708	0.317588617369	0.696,0.753,0.756	0.76,1.0,0.821	-0.125
Vad18G003760	LG18	+	4035615	4035764	4035703	4035764	4034660	4034763	252	16,7,7	19,11,9	13,17,9	4,4,0	236	149	3.74119918954e-05	0.00179350821753	0.347,0.287,0.329	0.672,0.729,1.0	-0.479
Vad01G007150	LG01	-	7741396	7742978	7741396	7742927	7743466	7743649	253	16,14,26	38,40,60	14,38,15	53,52,48	199	149	0.961993955398	1.0	0.24,0.208,0.245	0.165,0.354,0.19	-0.005
Vad15G007330	LG15	+	16915297	16915864	16915303	16915864	16914764	16915092	254	467,245,277	20,2,14	198,102,143	0,5,2	154	149	0.00633909051767	0.0764473873245	0.958,0.992,0.95	1.0,0.952,0.986	-0.013
Vad14G004850	LG14	-	7192931	7193094	7192931	7193025	7193498	7193576	255	112,95,105	25,30,26	68,99,90	12,26,28	217	149	0.942321004474	1.0	0.755,0.685,0.735	0.796,0.723,0.688	-0.011
Vad09G001460	LG09	+	1690278	1692869	1691033	1692869	1689977	1690087	257	51,50,29	39,41,37	42,31,23	35,22,26	298	149	0.857992533375	1.0	0.395,0.379,0.282	0.375,0.413,0.307	-0.013
Vad09G001460	LG09	+	1690345	1692869	1691033	1692869	1689977	1690087	258	28,29,18	39,41,37	26,20,11	35,22,26	298	149	0.848769005875	1.0	0.264,0.261,0.196	0.271,0.312,0.175	-0.012
Vad15G005570	LG15	-	15159078	15160181	15159078	15159279	15160287	15160572	259	486,746,642	0,0,0	498,647,585	1,1,1	298	149	1	1.0	1.0,1.0,1.0	0.996,0.997,0.997	0.003
Vad04G008930	LG04	+	18580845	18581603	18581053	18581603	18579736	18580148	260	12,7,9	0,2,0	15,13,11	1,3,2	298	149	0.0123131034829	0.111950170747	1.0,0.636,1.0	0.882,0.684,0.733	0.112
Vad12G004360	LG12	-	6019082	6019221	6019082	6019174	6019366	6019453	261	17,24,18	222,199,280	10,8,14	149,97,160	195	149	0.658664526234	1.0	0.055,0.084,0.047	0.049,0.059,0.063	0.005
Vad03G000450	LG03	+	588521	588963	588534	588963	587929	588044	262	22,39,24	27,44,19	21,24,11	44,25,14	161	149	0.232524553847	0.676201919459	0.43,0.451,0.539	0.306,0.47,0.421	0.074
Vad19G006740	LG19	-	8962639	8963278	8962639	8962987	8963385	8963598	263	2412,2213,1744	0,0,1	1566,1495,1093	0,0,0	298	149	1	1.0	1.0,1.0,0.999	1.0,1.0,1.0	-0.0
Vad01G004320	LG01	+	4174225	4174416	4174258	4174416	4173385	4173489	264	3,7,2	5,6,1	2,1,1	1,1,3	181	149	0.49008381304	0.977068431121	0.331,0.49,0.622	0.622,0.452,0.215	0.051
Vad01G004320	LG01	+	4174225	4174575	4174523	4174575	4173385	4173489	265	8,6,3	24,45,36	2,4,6	21,20,17	298	149	0.76813595898	1.0	0.143,0.063,0.04	0.045,0.091,0.15	-0.013
Vad07G009760	LG07	-	18526413	18526694	18526413	18526651	18527247	18527454	266	29,17,22	60,67,33	34,6,10	82,34,36	191	149	0.236955873045	0.677105335949	0.274,0.165,0.342	0.244,0.121,0.178	0.079
Vad08G015690	LG08	+	23321995	23322463	23322357	23322463	23320771	23321916	267	3,1,4	6,5,18	1,0,5	16,9,19	298	149	0.223090439095	0.661661534289	0.2,0.091,0.1	0.03,0.0,0.116	0.082
Vad12G009310	LG12	-	16760072	16760328	16760072	16760261	16767817	16767930	268	43,58,70	13,11,10	65,70,42	3,7,7	215	149	0.0206816823339	0.153607612452	0.696,0.785,0.829	0.938,0.874,0.806	-0.103
Vad08G006060	LG08	+	14030936	14031483	14030959	14031483	14030592	14030668	269	8,6,2	0,0,2	7,11,11	0,3,0	171	149	0.522903997418	0.995938839852	1.0,1.0,0.466	1.0,0.762,1.0	-0.099
Vad18G013330	LG18	-	16615413	16615735	16615413	16615574	16616079	16616353	270	160,111,77	90,69,52	118,60,70	59,32,50	298	149	0.700343803019	1.0	0.471,0.446,0.425	0.5,0.484,0.412	-0.018
Vad15G004930	LG15	+	14105588	14105795	14105645	14105795	14105304	14105500	271	73,70,38	3,1,1	33,32,24	0,1,1	205	149	1	1.0	0.946,0.981,0.965	1.0,0.959,0.946	-0.004
Vad05G012370	LG05	-	23608592	23609527	23608592	23609289	23610061	23610310	272	18,9,25	101,95,154	8,7,6	115,110,165	298	149	0.000101628806718	0.0040194193057	0.082,0.045,0.075	0.034,0.031,0.018	0.04
Vad13G001660	LG13	+	1605823	1606077	1605850	1606077	1605456	1605612	273	31,21,31	718,607,913	34,26,61	1394,901,1691	175	149	0.254493328319	0.699869934015	0.035,0.029,0.028	0.02,0.024,0.03	0.006
Vad18G001210	LG18	-	1151991	1152068	1151991	1152065	1152211	1152285	274	42,23,18	60,40,24	25,25,15	47,30,31	151	149	0.644805601893	1.0	0.409,0.362,0.425	0.344,0.451,0.323	0.026
Vad11G003820	LG11	-	3568030	3568334	3568030	3568331	3575517	3577054	275	92,75,64	28,37,15	76,60,45	37,28,23	151	149	0.106241119097	0.45672133264	0.764,0.667,0.808	0.67,0.679,0.659	0.077
Vad18G005380	LG18	-	5881772	5882036	5881772	5881996	5882478	5882840	276	117,96,93	0,0,2	112,45,64	2,2,1	188	149	0.506656176559	0.990766466398	1.0,1.0,0.974	0.978,0.947,0.981	0.023
Vad08G007060	LG08	-	15035246	15035719	15035246	15035403	15037200	15037425	277	1,3,1	19,17,22	3,3,1	14,24,19	298	149	0.440362229483	0.929521903054	0.026,0.081,0.022	0.097,0.059,0.026	-0.018
Vad07G008910	LG07	-	16291828	16291908	16291828	16291866	16293070	16293147	278	16,8,11	0,0,0	11,3,3	1,0,0	190	149	1	1.0	1.0,1.0,1.0	0.896,1.0,1.0	0.035
Vad14G003440	LG14	+	3584955	3585125	3585079	3585125	3583920	3584305	279	179,152,147	0,0,4	242,184,190	1,1,0	272	149	1	1.0	1.0,1.0,0.953	0.993,0.99,1.0	-0.01
Vad06G004430	LG06	-	5189535	5190842	5189535	5189917	5193577	5193784	280	3,3,0	2,8,5	4,2,5	3,7,10	298	149	0.378090935788	0.870654818656	0.429,0.158,0.0	0.4,0.125,0.2	-0.046
Vad19G003040	LG19	+	4090121	4090922	4090432	4090922	4089768	4090003	282	71,71,48	3,4,5	133,49,42	7,4,3	298	149	0.953591837302	1.0	0.922,0.899,0.828	0.905,0.86,0.875	0.003
Vad07G004310	LG07	-	4294627	4295007	4294627	4294986	4296815	4296926	283	14,30,21	14,33,23	19,12,14	21,18,25	169	149	0.290165127936	0.743989031434	0.469,0.445,0.446	0.444,0.37,0.331	0.072
Vad09G003460	LG09	+	3790205	3790359	3790209	3790359	3790001	3790115	284	133,107,117	8,3,11	85,104,130	4,4,2	152	149	0.0480765016049	0.281800871475	0.942,0.972,0.912	0.954,0.962,0.985	-0.025
Vad07G010670	LG07	-	20294879	20295076	20294879	20295046	20295571	20295615	285	1,6,8	0,2,0	8,3,3	1,2,0	178	149	0.599403694726	1.0	1.0,0.715,1.0	0.87,0.557,1.0	0.096
Vad07G010670	LG07	-	20294728	20295076	20294728	20295046	20295713	20295814	286	3,20,22	5,11,16	10,12,12	8,7,13	178	149	0.816489659075	1.0	0.334,0.603,0.535	0.511,0.589,0.436	-0.021
Vad07G010670	LG07	-	20294728	20295076	20294728	20295046	20296580	20296674	287	1,6,7	1,0,0	4,3,5	0,0,0	178	149	1	1.0	0.456,1.0,1.0	1.0,1.0,1.0	-0.181
Vad02G008810	LG02	-	12248273	12248383	12248273	12248378	12251401	12251926	288	1,0,1	0,0,0	1,4,1	0,2,0	153	149	1	1.0	1.0,NA,1.0	1.0,0.661,1.0	0.113
Vad02G008810	LG02	-	12248273	12248383	12248273	12248378	12252982	12253147	289	3,0,2	27,15,17	1,4,1	16,8,18	153	149	0.467148614794	0.954817969773	0.098,0.0,0.103	0.057,0.327,0.051	-0.078
Vad02G008810	LG02	-	12248273	12248383	12248273	12248378	12253062	12253147	290	12,3,5	291,177,160	8,8,6	157,121,125	153	149	0.110658110573	0.468077890178	0.039,0.016,0.03	0.047,0.06,0.045	-0.022
Vad07G018570	LG07	+	30154478	30154600	30154482	30154600	30154143	30154249	291	330,188,235	1,0,1	191,175,193	0,0,0	152	149	1	1.0	0.997,1.0,0.996	1.0,1.0,1.0	-0.002
Vad11G007160	LG11	-	8785765	8785921	8785765	8785906	8786037	8786139	292	43,28,34	17,14,19	74,28,21	28,13,20	163	149	0.722096088214	1.0	0.698,0.646,0.621	0.707,0.663,0.49	0.035
Vad06G012020	LG06	-	21200581	21201343	21200581	21201071	21203674	21203736	293	35,21,33	1,0,0	17,19,24	1,0,0	298	149	1	1.0	0.946,1.0,1.0	0.895,1.0,1.0	0.017
Vad06G012020	LG06	-	21200581	21201735	21200581	21201071	21203674	21203736	294	139,80,88	1,0,0	149,59,57	1,0,0	298	149	1	1.0	0.986,1.0,1.0	0.987,1.0,1.0	-0.0
Vad06G012020	LG06	-	21200581	21201735	21200581	21201343	21203674	21203736	295	116,87,71	0,1,0	139,52,47	0,0,0	298	149	1	1.0	1.0,0.978,1.0	1.0,1.0,1.0	-0.007
Vad12G000300	LG12	-	647887	648040	647887	648035	649032	649154	296	64,44,38	6,3,7	69,28,42	5,0,5	153	149	0.259109840662	0.699869934015	0.912,0.935,0.841	0.931,1.0,0.891	-0.045
Vad19G003390	LG19	-	4574610	4574757	4574610	4574754	4575256	4576647	297	10,7,5	49,39,17	7,3,6	77,23,43	151	149	0.0748774229406	0.367876034447	0.168,0.15,0.225	0.082,0.114,0.121	0.075
Vad04G000720	LG04	+	1044077	1045231	1044473	1045231	1043293	1043728	298	119,107,44	1,1,0	154,112,97	1,0,1	298	149	1	1.0	0.983,0.982,1.0	0.987,1.0,0.98	-0.001
Vad15G007500	LG15	+	17132191	17133423	17133273	17133423	17131571	17131730	299	143,96,116	0,5,0	111,103,94	9,1,6	298	149	0.0018471654126	0.0295173301286	1.0,0.906,1.0	0.86,0.981,0.887	0.059
Vad08G011590	LG08	+	19403231	19403511	19403270	19403511	19402092	19402215	300	1,4,2	59,68,44	6,3,12	72,47,68	187	149	0.00654186912575	0.0774354170718	0.013,0.045,0.035	0.062,0.048,0.123	-0.047
Vad08G011590	LG08	+	19425997	19427541	19426039	19427541	19422945	19423054	301	54,87,52	48,68,57	76,68,70	57,53,39	190	149	0.134663915834	0.519502011705	0.469,0.501,0.417	0.511,0.502,0.585	-0.07
Vad04G005900	LG04	-	6907810	6909491	6907810	6908138	6909577	6909695	302	31,25,41	0,0,1	34,41,26	0,0,0	298	149	1	1.0	1.0,1.0,0.953	1.0,1.0,1.0	-0.016
Vad18G001730	LG18	+	1668325	1668743	1668345	1668743	1667397	1667485	303	42,45,35	15,9,13	44,27,36	11,11,11	168	149	0.946218794836	1.0	0.713,0.816,0.705	0.78,0.685,0.744	0.008
Vad09G011220	LG09	+	22921521	22921629	22921591	22921629	22920986	22921137	304	34,54,46	91,63,76	61,39,29	85,65,70	218	149	0.980726717114	1.0	0.203,0.369,0.293	0.329,0.291,0.221	0.008
Vad13G004640	LG13	-	4614815	4615288	4614815	4615231	4616304	4616552	305	10,22,20	30,57,75	17,37,32	21,55,73	205	149	0.00938401143652	0.0963993902115	0.195,0.219,0.162	0.37,0.328,0.242	-0.121
Vad13G004640	LG13	-	4615389	4616698	4615389	4616552	4618126	4618183	306	10,26,22	38,44,65	7,17,13	28,49,70	294	149	0.0784454386521	0.376062678629	0.118,0.23,0.146	0.112,0.15,0.086	0.049
Vad12G007070	LG12	-	9334329	9334447	9334329	9334435	9334537	9334708	307	66,52,33	4,3,3	50,46,30	3,0,1	160	149	0.0671001455969	0.346280184838	0.939,0.942,0.911	0.939,1.0,0.965	-0.037
Vad02G008040	LG02	+	8809757	8810042	8809771	8810042	8809004	8809660	309	3,2,4	36,20,8	0,2,0	16,18,20	162	149	0.00263626477139	0.0389772978349	0.071,0.084,0.315	0.0,0.093,0.0	0.126
Vad13G004290	LG13	+	4282880	4283478	4283168	4283478	4274011	4274322	310	0,3,0	41,37,33	0,0,0	39,39,33	298	149	1	1.0	0.0,0.039,0.0	0.0,0.0,0.0	0.013
Vad13G004290	LG13	+	4282880	4283478	4283174	4283478	4274011	4274322	311	0,4,1	16,19,30	0,0,1	23,23,28	298	149	0.805057539073	1.0	0.0,0.095,0.016	0.0,0.0,0.018	0.031
Vad13G004290	LG13	+	4283168	4283478	4283174	4283478	4274011	4274322	312	41,38,34	16,19,30	39,39,34	23,23,28	154	149	0.564094087336	1.0	0.713,0.659,0.523	0.621,0.621,0.54	0.038
Vad18G016470	LG18	+	24622980	24624462	24623130	24624462	24622692	24622854	313	42,76,62	13,16,8	43,33,41	6,4,2	298	149	0.0328017527135	0.211805603236	0.618,0.704,0.795	0.782,0.805,0.911	-0.127
Vad03G006380	LG03	+	6130380	6130541	6130383	6130541	6123646	6124018	314	154,202,123	75,125,93	146,143,146	89,73,82	151	149	0.544172368002	1.0	0.67,0.615,0.566	0.618,0.659,0.637	-0.021
Vad06G002110	LG06	-	2668664	2669471	2668664	2668789	2671177	2671359	315	5,5,3	1,0,0	10,6,7	2,3,1	298	149	0.000471814837933	0.012038888284	0.714,1.0,1.0	0.714,0.5,0.778	0.241
Vad06G010160	LG06	+	18009044	18009731	18009269	18009731	18004188	18004262	316	4,0,2	238,145,229	0,1,3	206,234,146	298	149	1	1.0	0.008,0.0,0.004	0.0,0.002,0.01	0.0
Vad04G008810	LG04	+	18245740	18246115	18245765	18246115	18243490	18243842	317	39,33,31	317,314,403	27,16,25	246,229,271	173	149	0.563198060524	1.0	0.096,0.083,0.062	0.086,0.057,0.074	0.008
Vad04G008810	LG04	+	18245740	18246115	18245802	18246115	18243490	18243842	318	96,157,155	38,28,26	79,98,146	25,23,21	210	149	0.815726346074	1.0	0.642,0.799,0.809	0.692,0.751,0.831	-0.008
Vad04G008810	LG04	+	18245765	18246115	18245802	18246115	18243490	18243842	319	374,438,527	38,28,26	298,311,392	25,23,21	185	149	1	1.0	0.888,0.926,0.942	0.906,0.916,0.938	-0.001
Vad10G006020	LG10	-	6910881	6911155	6910881	6911001	6911249	6911466	320	1777,2164,2147	27,26,26	2207,3147,2519	49,25,27	298	149	0.922063032538	1.0	0.971,0.977,0.976	0.957,0.984,0.979	0.001
Vad15G006940	LG15	+	16579348	16580499	16579363	16580499	16578883	16579276	321	0,1,0	3,1,1	2,1,5	37,30,99	163	149	0.149610632959	0.54609484293	0.0,0.478,0.0	0.047,0.03,0.044	0.119
Vad10G003450	LG10	+	3963026	3963627	3963476	3963627	3962692	3962903	322	123,204,140	1,2,0	126,107,150	2,3,0	298	149	0.492935100849	0.978448343216	0.984,0.981,1.0	0.969,0.947,1.0	0.016
Vad01G001410	LG01	+	1313937	1314171	1313981	1314171	1312882	1313267	323	2,5,9	0,0,0	13,8,13	1,3,0	192	149	0.212428548183	0.64596402224	1.0,1.0,1.0	0.91,0.674,1.0	0.139
Vad06G011110	LG06	-	19600212	19601051	19600212	19601036	19601312	19601483	325	7,5,5	7,6,0	7,2,3	12,0,2	163	149	0.836477010655	1.0	0.478,0.432,1.0	0.348,1.0,0.578	-0.005
Vad05G000810	LG05	-	793239	793564	793239	793396	795985	796172	326	26,27,39	212,139,209	25,31,44	224,211,188	298	149	0.914850908372	1.0	0.058,0.089,0.085	0.053,0.068,0.105	0.002
Vad07G014890	LG07	+	25511922	25512223	25512051	25512223	25511006	25511109	327	1,1,3	19,16,22	4,3,1	34,28,26	277	149	0.691710134758	1.0	0.028,0.033,0.068	0.06,0.054,0.02	-0.002
Vad07G014890	LG07	+	25511922	25512223	25512051	25512223	25511006	25511308	328	1,2,0	42,26,20	5,3,1	29,17,22	277	149	0.0103313749367	0.10279393176	0.013,0.04,0.0	0.085,0.087,0.024	-0.048
Vad02G006240	LG02	-	5950243	5950592	5950243	5950403	5952459	5952590	329	253,164,144	42,14,18	226,163,134	30,30,17	298	149	0.517877341733	0.995938839852	0.751,0.854,0.8	0.79,0.731,0.798	0.029
Vad10G006680	LG10	+	7613045	7614375	7614207	7614375	7612018	7612461	331	13,23,39	0,0,0	22,32,32	1,0,0	298	149	1	1.0	1.0,1.0,1.0	0.917,1.0,1.0	0.028
Vad07G016000	LG07	+	26711095	26711385	26711117	26711385	26710936	26711022	332	1,2,0	69,51,49	1,2,4	55,43,48	170	149	0.112600581769	0.468892607026	0.013,0.033,0.0	0.016,0.039,0.068	-0.026
Vad11G005290	LG11	-	5372604	5372694	5372604	5372671	5375346	5375722	333	18,3,9	1,1,0	13,4,4	0,0,1	171	149	1	1.0	0.94,0.723,1.0	1.0,1.0,0.777	-0.038
Vad02G009810	LG02	+	16297631	16298243	16297887	16298243	16297342	16297527	334	82,75,55	3,0,0	52,50,33	0,0,0	298	149	0.679892654865	1.0	0.932,1.0,1.0	1.0,1.0,1.0	-0.023
Vad15G002690	LG15	+	9590193	9591399	9590196	9591399	9584467	9584713	335	30,29,24	24,29,26	42,35,42	36,17,13	151	149	0.0345319025772	0.218517879509	0.552,0.497,0.477	0.535,0.67,0.761	-0.147
Vad15G002690	LG15	+	9590193	9591399	9590196	9591399	9588908	9589002	336	6,3,0	1,6,0	1,0,2	5,4,2	151	149	1	1.0	0.856,0.33,NA	0.165,0.0,0.497	0.372
Vad18G020930	LG18	+	34535266	34535437	34535281	34535437	34525315	34525471	337	10,5,7	34,39,44	4,4,5	30,38,24	163	149	0.377921847926	0.870654818656	0.212,0.105,0.127	0.109,0.088,0.16	0.029
Vad03G001490	LG03	-	1459995	1464457	1459995	1464429	1464530	1464575	338	0,0,0	1,0,0	3,0,0	0,0,0	176	149	1	1.0	0.0,NA,NA	1.0,NA,NA	-1.0
Vad03G001490	LG03	-	1459995	1464457	1459995	1464429	1464716	1464815	339	0,3,0	4,1,7	6,0,1	17,3,4	176	149	0.133127483598	0.51751716519	0.0,0.717,0.0	0.23,0.0,0.175	0.104
Vad15G006520	LG15	-	16198711	16199119	16198711	16198783	16199839	16199902	340	10,18,8	707,649,610	3,8,10	707,720,584	298	149	0.906600978302	1.0	0.007,0.014,0.007	0.002,0.006,0.008	0.004
Vad14G014550	LG14	-	25365496	25365659	25365496	25365613	25365914	25366087	341	20,17,14	28,13,3	15,7,13	9,9,8	194	149	0.893103562302	1.0	0.354,0.501,0.782	0.561,0.374,0.555	0.049
Vad15G009800	LG15	-	19619766	19619862	19619766	19619851	19620065	19620737	342	14,13,19	8,7,3	10,16,8	5,7,7	159	149	0.413258969225	0.918224282744	0.621,0.635,0.856	0.652,0.682,0.517	0.087
Vad08G005230	LG08	-	12939846	12940000	12939846	12939951	12940101	12940321	343	37,18,14	81,54,44	21,24,22	55,38,34	197	149	0.15755310463	0.5626388522	0.257,0.201,0.194	0.224,0.323,0.329	-0.075
Vad07G018870	LG07	+	30746373	30747001	30746443	30747001	30742685	30742976	344	0,0,1	4,7,2	0,0,0	10,7,7	218	149	1	1.0	0.0,0.0,0.255	0.0,0.0,0.0	0.085
Vad08G013720	LG08	+	21554557	21554621	21554603	21554621	21554418	21554485	345	31,20,26	653,314,523	15,18,17	418,364,456	194	149	0.192382392049	0.627523596333	0.035,0.047,0.037	0.027,0.037,0.028	0.009
Vad17G004880	LG17	+	6137595	6137684	6137606	6137684	6137389	6137513	346	8,7,4	5,7,8	10,6,3	12,11,8	159	149	0.334173117555	0.805886999957	0.6,0.484,0.319	0.438,0.338,0.26	0.122
Vad14G012140	LG14	-	23236151	23237400	23236151	23236711	23239264	23239316	347	4,1,2	162,158,123	12,6,7	195,104,132	298	149	0.00180235517659	0.0291895543678	0.012,0.003,0.008	0.03,0.028,0.026	-0.02
Vad14G012140	LG14	-	23249727	23250137	23249727	23250037	23251832	23252128	348	115,180,141	15,18,13	170,172,154	9,16,13	248	149	0.1771093975	0.606517473979	0.822,0.857,0.867	0.919,0.866,0.877	-0.039
Vad08G003750	LG08	+	10942707	10943464	10942729	10943464	10942403	10942607	349	10,6,3	5,1,3	0,0,0	2,1,0	170	149	1	1.0	0.637,0.84,0.467	0.0,0.0,NA	0.648
Vad07G013140	LG07	+	23736217	23736727	23736625	23736727	23736013	23736055	350	38,33,52	29,42,19	47,35,38	33,23,18	298	149	0.609762389771	1.0	0.396,0.282,0.578	0.416,0.432,0.514	-0.035
Vad02G005530	LG02	+	5153658	5153808	5153694	5153808	5153349	5153580	351	20,10,2	11,3,1	7,3,6	2,0,1	184	149	0.010792748633	0.105822841352	0.596,0.73,0.618	0.739,1.0,0.829	-0.208
Vad08G005890	LG08	+	13856024	13856157	13856115	13856157	13854343	13854580	352	134,65,60	0,2,0	88,48,44	2,0,0	239	149	1	1.0	1.0,0.953,1.0	0.965,1.0,1.0	-0.004
Vad08G005890	LG08	+	13854829	13856157	13854845	13856157	13854343	13854724	353	4,4,3	16,10,8	6,1,5	4,5,6	164	149	0.180164273041	0.612945978389	0.185,0.267,0.254	0.577,0.154,0.431	-0.152
Vad08G005890	LG08	+	13854829	13856157	13856024	13856157	13854343	13854724	354	40,16,20	24,20,20	17,18,19	28,22,18	298	149	0.19300632037	0.628263372069	0.455,0.286,0.333	0.233,0.29,0.345	0.069
Vad08G005890	LG08	+	13854829	13856157	13856115	13856157	13854343	13854724	355	149,62,65	59,43,53	91,51,53	48,25,23	298	149	0.380439434463	0.874208907104	0.558,0.419,0.38	0.487,0.505,0.535	-0.057
Vad08G005890	LG08	+	13854845	13856157	13856024	13856157	13854343	13854724	356	54,25,25	24,20,20	20,23,22	28,22,18	298	149	0.0677013921912	0.34661360015	0.529,0.385,0.385	0.263,0.343,0.379	0.105
Vad08G005890	LG08	+	13854845	13856157	13856115	13856157	13854343	13854724	357	163,71,70	59,43,53	94,56,56	48,25,23	298	149	0.488644860794	0.977068431121	0.58,0.452,0.398	0.495,0.528,0.549	-0.047
Vad08G005890	LG08	+	13856024	13856157	13856115	13856157	13854343	13854724	358	158,77,77	59,43,53	110,70,62	48,25,23	239	149	0.181610117727	0.613904286846	0.625,0.527,0.475	0.588,0.636,0.627	-0.075
Vad17G004800	LG17	-	6033838	6035559	6033838	6035545	6036151	6036360	359	52,35,37	3,9,6	48,44,41	4,13,11	162	149	0.279673978277	0.731312782866	0.941,0.782,0.85	0.917,0.757,0.774	0.042
Vad07G013950	LG07	+	24580486	24580660	24580520	24580660	24580095	24580370	360	22,34,37	19,28,36	39,50,47	16,18,34	182	149	0.0168137362461	0.135021983459	0.487,0.499,0.457	0.666,0.695,0.531	-0.15
Vad12G001290	LG12	+	2240007	2241106	2240193	2241106	2239651	2239887	361	512,181,171	5,1,5	153,87,78	4,2,1	298	149	0.663830940195	1.0	0.981,0.989,0.945	0.95,0.956,0.975	0.011
Vad14G007990	LG14	+	18602292	18603194	18602647	18603194	18601567	18601762	362	76,72,72	0,1,1	76,58,55	0,1,0	298	149	1	1.0	1.0,0.973,0.973	1.0,0.967,1.0	-0.007
Vad11G005760	LG11	-	6556046	6556428	6556046	6556193	6560016	6560413	363	43,111,35	0,0,0	68,108,68	1,0,0	298	149	1	1.0	1.0,1.0,1.0	0.971,1.0,1.0	0.01
Vad14G010050	LG14	+	21067176	21068304	21067826	21068304	21066962	21067096	364	682,864,1041	3,3,3	572,1002,837	1,7,5	298	149	1	1.0	0.991,0.993,0.994	0.997,0.986,0.988	0.002
Vad04G002350	LG04	-	2490174	2490688	2490174	2490531	2492252	2492603	366	38,29,21	4,0,0	32,36,25	2,0,2	298	149	0.682986834529	1.0	0.826,1.0,1.0	0.889,1.0,0.862	0.025
Vad05G009550	LG05	+	19009461	19009918	19009640	19009918	19009071	19009270	368	20,26,23	9,7,8	20,33,21	5,5,5	298	149	0.136514704977	0.521657640758	0.526,0.65,0.59	0.667,0.767,0.677	-0.115
Vad13G004080	LG13	-	3986178	3988317	3986178	3986728	3988464	3988568	369	35,37,22	0,2,0	28,42,23	2,6,1	298	149	0.00101341725739	0.020698167923	1.0,0.902,1.0	0.875,0.778,0.92	0.11
Vad13G004080	LG13	-	3986178	3988317	3986178	3986728	3989037	3989105	370	52,49,30	147,87,74	38,49,30	122,60,83	298	149	0.821931737076	1.0	0.15,0.22,0.169	0.135,0.29,0.153	-0.013
Vad13G004080	LG13	-	3988176	3988568	3988176	3988317	3989037	3989105	371	20,49,32	17,15,9	41,44,34	10,8,9	298	149	0.0793789596452	0.379388260298	0.37,0.62,0.64	0.672,0.733,0.654	-0.143
Vad10G009440	LG10	+	12365206	12365787	12365209	12365787	12364178	12364270	372	82,55,78	28,24,24	66,43,51	15,11,18	151	149	0.241949172868	0.683506413352	0.743,0.693,0.762	0.813,0.794,0.737	-0.049
Vad11G002570	LG11	-	2466806	2466988	2466806	2466944	2467081	2467544	373	2,3,4	23,35,35	0,7,1	51,60,43	192	149	0.282169092965	0.732753811865	0.063,0.062,0.081	0.0,0.083,0.018	0.035
Vad15G006560	LG15	+	16221883	16224095	16224018	16224095	16221019	16221300	374	33,27,26	239,120,128	15,25,13	171,85,91	298	149	0.44391433044	0.930459335665	0.065,0.101,0.092	0.042,0.128,0.067	0.007
Vad06G008550	LG06	-	15052062	15052422	15052062	15052139	15052579	15052684	376	87,113,138	11,11,14	76,110,82	16,13,9	298	149	0.29588284709	0.748938662554	0.798,0.837,0.831	0.704,0.809,0.82	0.044
Vad06G008550	LG06	-	15056978	15057201	15056978	15057174	15063626	15064016	377	24,14,30	86,77,88	29,25,27	67,77,86	175	149	0.189783297772	0.624581915284	0.192,0.134,0.225	0.269,0.217,0.211	-0.049
Vad12G010720	LG12	+	20169172	20169899	20169189	20169899	20166225	20166362	378	105,56,51	13,9,3	95,64,53	20,4,7	165	149	0.483395836805	0.97294174787	0.879,0.849,0.939	0.811,0.935,0.872	0.016
Vad10G009060	LG10	+	11532243	11532423	11532270	11532423	11531526	11531817	379	5,7,5	36,17,13	16,6,1	63,23,28	175	149	0.519008636733	0.995938839852	0.106,0.26,0.247	0.178,0.182,0.03	0.074
Vad14G011260	LG14	+	22277685	22278562	22278346	22278562	22277287	22277441	380	43,32,45	0,0,1	44,29,20	0,0,1	298	149	1	1.0	1.0,1.0,0.957	1.0,1.0,0.909	0.016
Vad01G007180	LG01	-	7766092	7766273	7766092	7766270	7767032	7767431	381	1549,797,819	1067,567,602	1320,838,892	904,546,607	151	149	0.548488433605	1.0	0.589,0.581,0.573	0.59,0.602,0.592	-0.014
Vad01G007180	LG01	-	7766092	7766276	7766092	7766270	7767032	7767431	382	1617,839,941	1067,567,602	1404,843,885	904,546,607	154	149	1	1.0	0.595,0.589,0.602	0.6,0.599,0.585	0.001
Vad01G007180	LG01	-	7766092	7766305	7766092	7766270	7767032	7767431	383	3112,1705,1715	1067,567,602	2281,1148,1400	904,546,607	183	149	0.00890608318665	0.0929863523279	0.704,0.71,0.699	0.673,0.631,0.653	0.052
Vad01G007180	LG01	-	7766092	7766276	7766092	7766273	7767032	7767431	384	1575,821,904	1507,779,782	1378,828,860	1294,823,867	151	149	0.518688587225	0.995938839852	0.508,0.51,0.533	0.512,0.498,0.495	0.015
Vad01G007180	LG01	-	7766092	7766305	7766092	7766273	7767032	7767431	385	3070,1687,1678	1507,779,782	2255,1133,1375	1294,823,867	180	149	0.000668146170061	0.0155442241329	0.628,0.642,0.64	0.591,0.533,0.568	0.073
Vad01G007180	LG01	-	7766092	7766305	7766092	7766276	7767032	7767431	386	3043,1681,1660	1548,815,886	2240,1127,1368	1363,822,853	177	149	0.00531137679491	0.066605651794	0.623,0.635,0.612	0.58,0.536,0.574	0.06
Vad04G014410	LG04	-	26176149	26176895	26176149	26176635	26177202	26177371	387	54,96,66	28,46,31	57,57,50	21,24,21	298	149	0.34469552433	0.821247469112	0.491,0.511,0.516	0.576,0.543,0.543	-0.048
Vad18G009300	LG18	-	10250184	10250360	10250184	10250266	10250835	10250980	388	1702,1376,1555	103,78,84	1063,1033,1014	21,37,24	242	149	9.1333583474e-08	1.8061216132e-05	0.911,0.916,0.919	0.969,0.945,0.963	-0.044
Vad01G010950	LG01	-	16751648	16751777	16751648	16751760	16754298	16754673	389	2,9,8	15,35,41	2,4,5	10,29,37	165	149	0.296492196786	0.74928219699	0.107,0.188,0.15	0.153,0.111,0.109	0.024
Vad19G007710	LG19	+	10380495	10380638	10380506	10380638	10379338	10379583	390	18,8,3	5,4,9	20,18,14	9,8,10	159	149	0.616024103023	1.0	0.771,0.652,0.238	0.676,0.678,0.567	-0.087
Vad19G007710	LG19	+	10380845	10381013	10380850	10381013	10380506	10380638	392	36,25,42	0,5,1	48,38,32	4,0,4	153	149	0.62741063557	1.0	1.0,0.83,0.976	0.921,1.0,0.886	-0.0
Vad06G012320	LG06	+	21612919	21613871	21613035	21613871	21612232	21612456	393	88,94,92	8,0,4	91,100,45	0,0,5	264	149	0.0759676955181	0.372077072166	0.861,1.0,0.928	1.0,1.0,0.836	-0.016
Vad06G012320	LG06	+	21622612	21622864	21622798	21622864	21622379	21622525	394	15,8,15	336,245,264	12,12,18	254,209,213	298	149	0.190296133481	0.624581915284	0.022,0.016,0.028	0.023,0.028,0.041	-0.009
Vad04G004690	LG04	+	5164646	5165042	5164858	5165042	5164094	5164536	395	19,16,33	125,58,82	5,8,8	31,23,42	298	149	0.396213000894	0.891620152794	0.071,0.121,0.168	0.075,0.148,0.087	0.017
Vad08G007220	LG08	-	15151200	15153595	15151200	15151673	15153743	15153811	396	52,51,31	289,184,208	33,51,31	229,193,180	298	149	0.826989986239	1.0	0.083,0.122,0.069	0.067,0.117,0.079	0.004
Vad16G007330	LG16	-	17703089	17703272	17703089	17703269	17703346	17703470	397	74,48,90	125,104,107	92,75,47	94,83,86	151	149	0.212490619385	0.64596402224	0.369,0.313,0.454	0.491,0.471,0.35	-0.059
Vad18G021470	LG18	-	35388682	35389173	35388682	35389157	35389250	35389349	398	4,0,1	8,10,5	0,0,1	4,7,6	164	149	0.0331457519122	0.212293844231	0.312,0.0,0.154	0.0,0.0,0.132	0.111
Vad16G005960	LG16	-	16017225	16017961	16017225	16017765	16019227	16019419	400	4,5,1	26,40,40	3,7,4	26,21,31	298	149	0.138118013327	0.526512523092	0.071,0.059,0.012	0.055,0.143,0.061	-0.039
Vad08G001100	LG08	-	2337348	2338869	2337348	2338850	2339154	2339819	401	2,23,13	19,25,16	4,3,13	7,14,12	167	149	0.946656995273	1.0	0.086,0.451,0.42	0.338,0.161,0.491	-0.011
Vad16G008460	LG16	-	18803192	18805011	18803192	18804503	18805083	18805526	402	12,14,13	1,1,2	10,20,12	1,2,0	298	149	0.274081350321	0.721873597389	0.857,0.875,0.765	0.833,0.833,1.0	-0.056
Vad05G002130	LG05	+	2088912	2095118	2094280	2095118	2087913	2088095	403	24,12,7	0,0,0	16,17,17	0,1,0	298	149	1	1.0	1.0,1.0,1.0	1.0,0.895,1.0	0.035
Vad03G001720	LG03	-	1641908	1642234	1641908	1642011	1642321	1642404	405	2432,2212,2752	50,49,63	1986,1616,1917	64,32,36	298	149	0.610000623749	1.0	0.961,0.958,0.956	0.939,0.962,0.964	0.003
Vad04G010450	LG04	+	21105769	21106210	21105780	21106210	21103006	21103235	406	0,5,0	2,3,7	0,0,0	6,12,9	159	149	0.0480949654224	0.281800871475	0.0,0.61,0.0	0.0,0.0,0.0	0.203
Vad04G010450	LG04	+	21105769	21106210	21105780	21106210	21103006	21103371	407	2,4,0	5,0,4	0,0,0	0,9,0	159	149	1	1.0	0.273,1.0,0.0	NA,0.0,NA	0.424
Vad11G000420	LG11	-	627424	627745	627424	627733	627925	627974	408	90,87,111	23,26,18	77,71,87	19,24,24	160	149	0.352365437959	0.833246820405	0.785,0.757,0.852	0.791,0.734,0.771	0.033
Vad11G000420	LG11	-	627424	627745	627424	627733	628336	628707	409	0,6,4	0,0,0	2,5,4	1,0,0	160	149	1	1.0	NA,1.0,1.0	0.651,1.0,1.0	0.116
Vad03G000080	LG03	+	125900	126036	125920	126036	123864	124207	410	15,17,16	0,1,4	18,10,20	0,6,1	168	149	0.333320157225	0.805057234702	1.0,0.938,0.78	1.0,0.596,0.947	0.058
Vad03G000080	LG03	+	125900	126036	125920	126036	124846	124915	411	69,88,125	21,21,40	73,98,133	22,34,39	168	149	0.680709471833	1.0	0.745,0.788,0.735	0.746,0.719,0.752	0.017
Vad04G003460	LG04	+	3572941	3573066	3572955	3573066	3571524	3571780	413	12,7,12	0,0,2	20,14,15	0,0,0	162	149	1	1.0	1.0,1.0,0.847	1.0,1.0,1.0	-0.051
Vad04G003460	LG04	+	3572941	3573066	3572955	3573066	3572385	3572574	414	6,1,5	0,0,2	5,8,0	1,2,0	162	149	1	1.0	1.0,1.0,0.697	0.821,0.786,NA	0.096
Vad02G000140	LG02	+	131439	132040	131951	132040	130372	130678	416	33,16,13	62,60,55	38,30,15	66,30,36	298	149	0.0162652753593	0.134019091763	0.21,0.118,0.106	0.224,0.333,0.172	-0.098
Vad02G000140	LG02	+	131439	132492	132171	132492	130372	130678	417	39,31,19	1,1,0	56,30,33	0,0,0	298	149	1	1.0	0.951,0.939,1.0	1.0,1.0,1.0	-0.037
Vad02G000140	LG02	+	131951	132492	132171	132492	130372	130678	418	101,88,73	1,1,0	122,60,67	0,0,0	298	149	1	1.0	0.981,0.978,1.0	1.0,1.0,1.0	-0.014
Vad07G006670	LG07	+	7512496	7512658	7512557	7512658	7512026	7512220	419	3,2,1	0,1,3	2,4,0	4,2,4	209	149	0.138896204699	0.527157476263	1.0,0.588,0.192	0.263,0.588,0.0	0.31
Vad01G008120	LG01	+	9353237	9353486	9353271	9353486	9351819	9352218	420	3,9,9	4,7,5	17,3,4	0,4,5	182	149	0.347033060205	0.824333785652	0.38,0.513,0.596	1.0,0.38,0.396	-0.096
Vad01G008120	LG01	+	9353237	9353486	9353271	9353486	9352922	9353151	421	43,36,48	0,3,6	38,35,45	5,0,0	182	149	0.205879652057	0.639885283996	1.0,0.908,0.868	0.862,1.0,1.0	-0.029
Vad03G009380	LG03	-	12652362	12652896	12652362	12652874	12655624	12656227	422	0,3,0	141,83,95	4,2,1	90,60,46	170	149	0.385625338053	0.880245473549	0.0,0.031,0.0	0.037,0.028,0.019	-0.018
Vad11G010670	LG11	-	16514539	16515433	16514539	16514641	16517198	16517295	423	501,582,771	0,1,0	518,558,622	0,0,0	298	149	1	1.0	1.0,0.997,1.0	1.0,1.0,1.0	-0.001
Vad07G018650	LG07	-	30296023	30296082	30296023	30296079	30296187	30296284	424	458,719,287	72,127,41	526,338,375	87,55,68	151	149	0.73571967556	1.0	0.863,0.848,0.874	0.856,0.858,0.845	0.009
Vad01G012840	LG01	+	21347576	21347746	21347603	21347746	21346159	21346510	425	2,0,0	18,8,8	1,0,0	14,11,9	175	149	1	1.0	0.086,0.0,0.0	0.057,0.0,0.0	0.01
Vad01G014670	LG01	-	23706521	23707140	23706521	23707101	23707217	23707499	426	4,16,18	86,92,123	23,14,12	89,118,92	187	149	0.263295893967	0.704795438673	0.036,0.122,0.104	0.171,0.086,0.094	-0.03
Vad01G014670	LG01	-	23720947	23721474	23720947	23721184	23729163	23729234	427	9,9,5	24,16,17	5,3,2	25,23,37	298	149	0.00147323537772	0.0256116304127	0.158,0.22,0.128	0.091,0.061,0.026	0.109
Vad01G005360	LG01	-	5458842	5459420	5458842	5459186	5461039	5461517	428	5,3,3	2,2,0	5,6,1	3,1,2	298	149	0.433156706058	0.922279823666	0.556,0.429,1.0	0.455,0.75,0.2	0.193
Vad01G005360	LG01	-	5459302	5459439	5459302	5459420	5461039	5461517	429	8,8,2	4,2,3	7,4,1	5,6,0	167	149	0.603332037304	1.0	0.641,0.781,0.373	0.555,0.373,1.0	-0.044
Vad07G019040	LG07	+	31007525	31007707	31007531	31007707	30995088	30996439	430	1,3,1	0,0,0	2,4,4	2,0,0	154	149	0.781345458433	1.0	1.0,1.0,1.0	0.492,1.0,1.0	0.169
Vad07G019040	LG07	+	31007525	31007707	31007531	31007707	31006002	31006010	431	3,8,1	4,9,0	4,2,6	4,0,6	154	149	0.710735289047	1.0	0.421,0.462,1.0	0.492,1.0,0.492	-0.034
Vad09G000550	LG09	+	534511	534874	534661	534874	533726	533904	432	10,17,11	130,146,151	11,17,18	131,130,137	298	149	0.275385839919	0.72368837002	0.037,0.055,0.035	0.04,0.061,0.062	-0.012
Vad14G010880	LG14	-	21888237	21888519	21888237	21888322	21888782	21889075	433	24,44,37	0,0,0	33,35,40	1,0,0	298	149	1	1.0	1.0,1.0,1.0	0.943,1.0,1.0	0.019
Vad07G012020	LG07	+	22353907	22354646	22353933	22354646	22353698	22353793	434	20,17,7	118,104,43	24,11,4	93,58,41	174	149	0.535038588596	1.0	0.127,0.123,0.122	0.181,0.14,0.077	-0.009
Vad12G001770	LG12	+	2891323	2891835	2891561	2891835	2887295	2888186	435	5,2,2	0,1,0	2,0,2	1,0,0	298	149	1	1.0	1.0,0.5,1.0	0.5,NA,1.0	0.083
Vad04G004210	LG04	-	4532183	4532811	4532183	4532419	4534258	4534343	436	103,104,88	4,0,0	60,64,42	2,0,0	298	149	0.728148234377	1.0	0.928,1.0,1.0	0.938,1.0,1.0	-0.003
Vad06G001680	LG06	+	2052063	2052175	2052090	2052175	2051551	2051701	438	18,13,13	0,0,0	22,19,12	1,5,1	175	149	0.00152189181145	0.0258885252227	1.0,1.0,1.0	0.949,0.764,0.911	0.125
Vad16G008540	LG16	+	18890170	18891252	18890485	18891252	18889631	18889832	439	128,117,204	2259,1811,2434	145,128,161	2107,1661,1892	298	149	0.289389699577	0.743989031434	0.028,0.031,0.04	0.033,0.037,0.041	-0.004
Vad01G001870	LG01	-	1698367	1698511	1698367	1698460	1699184	1699321	440	0,2,1	99,48,37	3,3,0	126,40,110	199	149	0.680516687917	1.0	0.0,0.03,0.02	0.018,0.053,0.0	-0.007
Vad08G014050	LG08	-	21809226	21809512	21809226	21809484	21810832	21810925	441	14,16,10	20,20,41	13,25,10	24,16,23	176	149	0.360613736429	0.845244141301	0.372,0.404,0.171	0.314,0.569,0.269	-0.068
Vad14G008590	LG14	+	19509509	19510189	19509681	19510189	19506231	19506429	442	11,3,7	26,22,12	9,7,8	22,17,18	298	149	0.621849666874	1.0	0.175,0.064,0.226	0.17,0.171,0.182	-0.019
Vad14G008590	LG14	+	19509509	19510189	19509745	19510189	19506231	19506429	443	24,16,24	4,6,8	24,33,26	15,12,6	298	149	0.367055983327	0.855202600329	0.75,0.571,0.6	0.444,0.579,0.684	0.071
Vad14G008590	LG14	+	19509681	19510189	19509745	19510189	19506231	19506429	444	39,35,29	4,6,8	37,43,36	15,12,6	212	149	0.148635326573	0.54609484293	0.873,0.804,0.718	0.634,0.716,0.808	0.079
Vad05G012080	LG05	-	23223352	23223743	23223352	23223702	23226243	23226445	445	22,18,24	228,248,370	12,19,16	302,327,397	189	149	0.0167084055452	0.135021983459	0.071,0.054,0.049	0.03,0.044,0.031	0.023
Vad05G012080	LG05	-	23223352	23223812	23223352	23223702	23226243	23226445	446	38,32,39	228,248,370	44,43,35	302,327,397	258	149	0.628738695216	1.0	0.088,0.069,0.057	0.078,0.071,0.048	0.006
Vad05G012080	LG05	-	23223352	23223812	23223352	23223743	23226243	23226445	447	27,19,32	11,5,17	38,35,27	6,11,8	217	149	0.124789717066	0.499790714933	0.628,0.723,0.564	0.813,0.686,0.699	-0.094
Vad17G005290	LG17	-	6495381	6497800	6495381	6496653	6498067	6498160	449	31,40,47	0,2,0	25,43,47	1,0,1	298	149	1	1.0	1.0,0.909,1.0	0.926,1.0,0.959	0.008
Vad17G005290	LG17	-	6495381	6497800	6495381	6496653	6498412	6498510	450	13,20,34	0,0,0	16,26,27	1,0,0	298	149	1	1.0	1.0,1.0,1.0	0.889,1.0,1.0	0.037
Vad15G009960	LG15	-	19953255	19953449	19953255	19953444	19953663	19953751	451	115,144,205	229,234,286	151,209,242	302,415,468	153	149	0.104117744398	0.451186976155	0.328,0.375,0.411	0.327,0.329,0.335	0.041
Vad14G007350	LG14	+	17593767	17594392	17593770	17594392	17593405	17593668	452	45,38,63	54,52,79	62,78,81	63,71,84	151	149	0.129387006861	0.51044387588	0.451,0.419,0.44	0.493,0.52,0.488	-0.064
Vad03G010800	LG03	-	18218355	18218432	18218355	18218411	18230924	18231006	453	187,137,134	58,33,34	116,116,155	35,31,46	169	149	0.720170636278	1.0	0.74,0.785,0.777	0.745,0.767,0.748	0.014
Vad18G014690	LG18	+	21189724	21190787	21189786	21190787	21187877	21188518	454	48,69,41	5,11,3	76,125,88	7,17,9	210	149	0.992235210162	1.0	0.872,0.817,0.907	0.885,0.839,0.874	-0.001
Vad03G011700	LG03	+	19907843	19907913	19907846	19907913	19907641	19907708	455	6,7,5	4,1,6	8,2,7	1,3,0	151	149	0.0937146755845	0.430978537136	0.597,0.874,0.451	0.888,0.397,1.0	-0.121
Vad19G009630	LG19	-	14370246	14370557	14370246	14370517	14371045	14371235	456	0,2,0	6,2,6	1,0,0	3,6,13	188	149	1	1.0	0.0,0.442,0.0	0.209,0.0,0.0	0.078
Vad13G013020	LG13	+	24327140	24327554	24327266	24327554	24326870	24327006	457	22,26,28	13,28,12	38,39,35	18,14,19	274	149	0.189282297424	0.624581915284	0.479,0.336,0.559	0.534,0.602,0.5	-0.087
Vad13G010460	LG13	+	20623028	20624587	20623053	20624587	20621798	20622185	458	20,50,24	0,2,4	36,32,26	3,1,4	173	149	0.513912237406	0.995938839852	1.0,0.956,0.838	0.912,0.965,0.848	0.023
Vad08G001270	LG08	-	2864354	2864433	2864354	2864428	2864622	2864669	459	3,4,4	47,34,48	3,4,3	45,40,40	153	149	0.860360126251	1.0	0.059,0.103,0.075	0.061,0.089,0.068	0.006
Vad08G001270	LG08	-	2864354	2864433	2864354	2864428	2865137	2865221	460	0,1,2	0,0,0	0,1,1	2,0,0	153	149	1	1.0	NA,1.0,1.0	0.0,1.0,1.0	0.333
Vad08G003640	LG08	+	10753496	10754260	10753880	10754260	10752098	10752248	461	2,6,3	20,17,10	13,8,4	21,22,12	298	149	0.0654750897214	0.343486411736	0.048,0.15,0.13	0.236,0.154,0.143	-0.068
Vad14G012440	LG14	-	23531716	23531839	23531716	23531825	23531949	23532048	462	13,20,36	8,4,7	14,15,20	8,12,14	162	149	0.016482787495	0.135021983459	0.599,0.821,0.825	0.617,0.535,0.568	0.175
Vad14G012440	LG14	-	23531716	23531839	23531716	23531825	23531967	23532048	463	31,71,48	78,120,148	62,50,62	116,111,181	162	149	0.982330563677	1.0	0.268,0.352,0.23	0.33,0.293,0.24	-0.004
Vad14G003870	LG14	+	4296650	4302658	4297620	4302658	4296120	4296407	464	7,6,2	2,0,0	2,3,1	0,0,0	298	149	1	1.0	0.636,1.0,1.0	1.0,1.0,1.0	-0.121
Vad14G003870	LG14	+	4296650	4302658	4299812	4302658	4296120	4296407	465	1,5,1	1,1,1	0,3,0	0,1,0	298	149	1	1.0	0.333,0.714,0.333	NA,0.6,NA	-0.14
Vad14G003870	LG14	+	4297620	4302658	4299812	4302658	4296120	4296407	466	2,1,0	1,1,1	0,1,0	0,1,0	298	149	1	1.0	0.5,0.333,0.0	NA,0.333,NA	-0.055
Vad14G003870	LG14	+	4297620	4302658	4299812	4302658	4296120	4297083	467	12,9,2	4,5,5	5,9,5	2,4,0	298	149	0.153319593874	0.555037980569	0.6,0.474,0.167	0.556,0.529,1.0	-0.281
Vad04G000170	LG04	-	462243	462366	462243	462348	462445	462535	468	40,38,32	3,6,6	41,25,33	6,3,7	166	149	0.663731385868	1.0	0.923,0.85,0.827	0.86,0.882,0.809	0.016
Vad04G000170	LG04	-	466206	466377	466206	466362	466665	466777	469	2,2,3	44,42,34	2,1,0	43,22,35	163	149	0.0964176512773	0.439575574411	0.04,0.042,0.075	0.041,0.04,0.0	0.025
Vad13G008330	LG13	+	15846891	15847298	15847212	15847298	15845783	15846005	470	97,64,57	0,0,4	42,59,53	0,0,0	298	149	0.787438504191	1.0	1.0,1.0,0.877	1.0,1.0,1.0	-0.041
Vad12G006190	LG12	-	8017546	8017887	8017546	8017884	8019431	8019825	471	3,5,2	1,4,0	23,3,9	12,6,3	151	149	0.290769177871	0.744104961384	0.747,0.552,1.0	0.654,0.33,0.747	0.189
Vad18G009120	LG18	-	10064317	10064742	10064317	10064694	10064921	10065064	472	18,16,20	10,7,12	17,17,21	12,21,12	196	149	0.201834513274	0.635048717134	0.578,0.635,0.559	0.519,0.381,0.571	0.1
Vad18G009120	LG18	-	10064317	10064810	10064317	10064694	10064921	10065064	473	50,26,36	10,7,12	53,44,63	12,21,12	264	149	0.799863065765	1.0	0.738,0.677,0.629	0.714,0.542,0.748	0.013
Vad18G009120	LG18	-	10064317	10064810	10064317	10064742	10064921	10065064	474	45,20,31	13,10,15	47,38,52	11,11,10	216	149	0.0657166626661	0.343486411736	0.705,0.58,0.588	0.747,0.704,0.782	-0.12
Vad07G002920	LG07	-	3017220	3018213	3017220	3017300	3019480	3019586	475	80,55,55	0,0,0	46,50,45	1,0,0	298	149	1	1.0	1.0,1.0,1.0	0.958,1.0,1.0	0.014
Vad17G001910	LG17	-	1997497	1997565	1997497	1997551	2001172	2001308	476	536,573,704	116,154,167	592,719,766	138,180,214	162	149	0.598392738416	1.0	0.81,0.774,0.795	0.798,0.786,0.767	0.009
Vad05G006700	LG05	+	9431496	9431689	9431566	9431689	9431191	9431339	478	2,5,1	0,1,0	3,5,6	0,0,0	218	149	1	1.0	1.0,0.774,1.0	1.0,1.0,1.0	-0.075
Vad02G007350	LG02	-	7773381	7774195	7773381	7774180	7774381	7774501	479	43,36,21	346,184,137	37,17,13	299,152,127	163	149	0.130267510924	0.511065774856	0.102,0.152,0.123	0.102,0.093,0.086	0.032
Vad01G013580	LG01	-	22214719	22215245	22214719	22215024	22219654	22220297	480	110,104,152	338,404,592	76,108,142	379,541,664	298	149	0.0119552240613	0.109960258517	0.14,0.114,0.114	0.091,0.091,0.097	0.03
Vad05G004660	LG05	+	4958234	4958821	4958274	4958821	4957991	4958143	481	0,0,0	9,19,23	0,1,0	26,36,64	188	149	1	1.0	0.0,0.0,0.0	0.0,0.022,0.0	-0.007
Vad08G007620	LG08	-	15580370	15581106	15580370	15581078	15581672	15581727	482	2,3,3	7,16,20	2,4,3	14,15,11	176	149	0.719478262837	1.0	0.195,0.137,0.113	0.108,0.184,0.188	-0.012
Vad17G005170	LG17	+	6431315	6431501	6431353	6431501	6429702	6430165	483	36,29,51	5,9,27	19,36,41	9,12,17	186	149	0.526471274729	0.99865414463	0.852,0.721,0.602	0.628,0.706,0.659	0.061
Vad17G005170	LG17	+	6431315	6431501	6431353	6431501	6430599	6430733	484	13,8,24	63,55,83	6,16,14	20,42,23	186	149	0.0300320988756	0.198789876239	0.142,0.104,0.188	0.194,0.234,0.328	-0.107
Vad16G009440	LG16	-	19883774	19884498	19883774	19884121	19884806	19884903	485	4,15,3	117,155,136	6,9,3	107,127,91	298	149	0.716748297365	1.0	0.017,0.046,0.011	0.027,0.034,0.016	-0.001
Vad16G009440	LG16	-	19887726	19887991	19887726	19887867	19888057	19888098	486	50,81,64	0,3,0	57,63,44	2,0,0	272	149	0.810902878705	1.0	1.0,0.937,1.0	0.94,1.0,1.0	-0.001
Vad16G009440	LG16	-	19887726	19888009	19887726	19887867	19889152	19889272	487	56,96,66	1,0,0	59,64,49	1,0,0	290	149	1	1.0	0.966,1.0,1.0	0.968,1.0,1.0	-0.001
Vad16G009440	LG16	-	19887450	19887991	19887450	19887573	19889152	19889401	488	49,36,40	19,54,42	16,49,40	35,37,41	298	149	0.436826015517	0.926831928631	0.563,0.25,0.323	0.186,0.398,0.328	0.075
Vad16G009440	LG16	-	19887726	19888098	19887726	19887991	19889152	19889401	489	37,35,37	22,17,13	26,36,18	0,19,7	255	149	0.133141268162	0.51751716519	0.496,0.546,0.624	1.0,0.525,0.6	-0.153
Vad11G005410	LG11	+	5576130	5576268	5576135	5576268	5574350	5574476	490	6,9,5	10,6,9	4,15,10	4,10,7	153	149	0.211438528535	0.64596402224	0.369,0.594,0.351	0.493,0.594,0.582	-0.118
Vad11G005410	LG11	+	5576130	5576268	5576217	5576268	5574350	5574476	491	15,25,22	3,6,1	15,29,23	0,0,0	235	149	4.58694641736e-06	0.000403141624015	0.76,0.725,0.933	1.0,1.0,1.0	-0.194
Vad11G005410	LG11	+	5576135	5576268	5576217	5576268	5574350	5574476	492	19,22,26	3,6,1	15,24,20	0,0,0	230	149	9.28738252837e-06	0.000544171820736	0.804,0.704,0.944	1.0,1.0,1.0	-0.183
Vad10G005610	LG10	+	6487270	6487893	6487301	6487893	6485795	6486117	493	3,0,1	18,24,16	2,1,0	12,8,8	179	149	1	1.0	0.122,0.0,0.049	0.122,0.094,0.0	-0.015
Vad05G002530	LG05	+	2477705	2478711	2477720	2478711	2474198	2474408	494	5,4,6	3,1,10	0,1,5	4,3,1	163	149	0.214130642292	0.648496839694	0.604,0.785,0.354	0.0,0.234,0.82	0.23
Vad05G002530	LG05	+	2479905	2480641	2479935	2480641	2479257	2479701	495	46,43,48	3,7,0	44,31,42	7,3,2	178	149	0.468823832537	0.954856552646	0.928,0.837,1.0	0.84,0.896,0.946	0.028
Vad17G000380	LG17	-	362198	362404	362198	362274	362886	363059	496	30,18,8	64,64,44	23,17,7	59,65,50	278	149	0.467101091736	0.954817969773	0.201,0.131,0.089	0.173,0.123,0.07	0.018
Vad17G000380	LG17	-	362198	362404	362198	362274	363521	364188	497	27,16,7	6,19,6	17,13,5	10,4,7	278	149	0.991275040496	1.0	0.707,0.311,0.385	0.477,0.635,0.277	0.005
Vad17G000380	LG17	-	362198	363059	362198	362274	363521	364188	498	111,96,56	6,19,6	83,63,52	10,4,7	298	149	0.761675693848	1.0	0.902,0.716,0.824	0.806,0.887,0.788	-0.013
Vad17G000380	LG17	-	362198	363059	362198	362404	363521	364188	499	89,80,49	4,0,0	67,53,48	0,2,0	298	149	0.703785169464	1.0	0.918,1.0,1.0	1.0,0.93,1.0	-0.004
Vad06G011910	LG06	+	21039016	21039787	21039022	21039787	21038676	21038844	500	2,5,10	24,41,18	10,7,3	45,31,31	154	149	0.929848679234	1.0	0.075,0.106,0.35	0.177,0.179,0.086	0.03
Vad05G005120	LG05	+	5851637	5852121	5851782	5852121	5849991	5850192	501	66,102,58	207,292,201	65,80,52	355,255,237	293	149	0.0206121019087	0.153607612452	0.14,0.151,0.128	0.085,0.138,0.1	0.032
Vad05G005120	LG05	+	5851637	5852121	5851782	5852121	5850328	5850403	502	45,57,28	6,6,2	42,43,29	0,6,0	293	149	0.0608967417932	0.329926868208	0.792,0.829,0.877	1.0,0.785,1.0	-0.096
Vad08G008090	LG08	+	15985369	15986917	15986545	15986917	15984951	15985080	503	0,0,0	2,0,0	0,0,1	0,0,0	298	149	1	1.0	0.0,NA,NA	NA,NA,1.0	-1.0
Vad04G010090	LG04	-	20589297	20589430	20589297	20589406	20590426	20590540	504	25,20,11	168,59,63	8,10,10	76,53,56	172	149	0.258193326595	0.699869934015	0.114,0.227,0.131	0.084,0.14,0.134	0.038
Vad19G008140	LG19	-	11238931	11239001	11238931	11238974	11239186	11239253	505	16,15,13	87,73,44	7,5,5	51,45,31	175	149	0.0734097184	0.361788705635	0.135,0.149,0.201	0.105,0.086,0.121	0.058
Vad05G011460	LG05	+	22520360	22521312	22520680	22521312	22519514	22519561	506	72,54,52	2,0,1	54,52,55	0,0,0	298	149	0.442884099912	0.930459335665	0.947,1.0,0.963	1.0,1.0,1.0	-0.03
Vad04G011020	LG04	+	21722945	21723193	21723029	21723193	21721134	21721357	507	24,34,30	0,8,3	28,15,21	0,2,0	232	149	0.00113205951747	0.0210696253722	1.0,0.732,0.865	1.0,0.828,1.0	-0.077
Vad07G005640	LG07	+	5538975	5539140	5538994	5539140	5537545	5537605	509	1,4,2	2,6,6	3,6,6	0,4,2	167	149	0.00435424673279	0.0574817897447	0.308,0.373,0.229	1.0,0.572,0.728	-0.463
Vad08G014110	LG08	-	21870957	21872899	21870957	21871659	21873608	21873737	510	588,460,279	23,7,9	386,328,321	15,10,8	298	149	0.853963161107	1.0	0.927,0.97,0.939	0.928,0.943,0.953	0.004
Vad08G014110	LG08	-	21870957	21872899	21870957	21871659	21875501	21875597	511	97,100,54	0,0,2	64,50,35	3,1,3	298	149	0.00879471930198	0.0929863523279	1.0,1.0,0.931	0.914,0.962,0.854	0.067
Vad15G005990	LG15	+	15590131	15590171	15590134	15590171	15583818	15583943	512	5,8,1	120,156,184	8,3,4	119,130,114	151	149	0.459173121623	0.947081979671	0.039,0.048,0.005	0.062,0.022,0.033	-0.008
Vad04G002840	LG04	-	2929882	2930036	2929882	2930014	2932833	2932892	513	2,3,2	144,71,100	2,0,2	67,52,45	170	149	0.743201186388	1.0	0.012,0.036,0.017	0.025,0.0,0.037	0.001
Vad04G002840	LG04	-	2929882	2930036	2929882	2930014	2934038	2934124	514	1,3,0	2,0,0	0,0,1	0,0,0	170	149	1	1.0	0.305,1.0,NA	NA,NA,1.0	-0.348
Vad04G002840	LG04	-	2935990	2936092	2935990	2936059	2936269	2936635	515	29,29,38	46,44,64	23,37,38	23,22,28	181	149	0.000823789020615	0.0183554116988	0.342,0.352,0.328	0.452,0.581,0.528	-0.18
Vad07G013930	LG07	+	24559586	24559909	24559591	24559909	24558396	24558546	516	387,462,495	941,1026,1137	318,287,281	1041,804,783	153	149	0.0112641778529	0.106827235103	0.286,0.305,0.298	0.229,0.258,0.259	0.048
Vad07G013930	LG07	+	24559586	24559909	24559591	24559909	24558396	24558550	517	854,786,868	1105,1212,1306	814,601,661	1066,869,873	153	149	0.498050240017	0.983664768673	0.429,0.387,0.393	0.426,0.402,0.424	-0.014
Vad01G004790	LG01	-	4757504	4757620	4757504	4757557	4757709	4757982	518	11,5,5	99,193,119	7,11,0	62,68,73	211	149	0.188495667741	0.624581915284	0.073,0.018,0.029	0.074,0.103,0.0	-0.019
Vad14G011000	LG14	-	21958570	21959564	21958570	21959542	21959636	21959835	519	25,15,12	239,139,114	14,13,16	162,128,105	170	149	0.987135173687	1.0	0.084,0.086,0.084	0.07,0.082,0.118	-0.005
Vad04G000410	LG04	-	782631	784042	782631	783550	784367	784568	520	21,15,24	636,454,459	23,37,20	400,311,236	298	149	5.75461084561e-05	0.00252883176604	0.016,0.016,0.025	0.028,0.056,0.041	-0.023
Vad04G000410	LG04	-	782631	784254	782631	783550	784367	784568	521	21,15,25	636,454,459	23,37,20	400,311,236	298	149	7.9348894964e-05	0.00330341978508	0.016,0.016,0.027	0.028,0.056,0.041	-0.022
Vad07G019250	LG07	+	31403871	31404079	31403902	31404079	31398357	31398400	523	160,86,77	0,1,0	91,53,36	0,0,0	179	149	1	1.0	1.0,0.986,1.0	1.0,1.0,1.0	-0.005
Vad07G019250	LG07	+	31403871	31404079	31403902	31404079	31398357	31398466	524	171,100,82	6,3,4	119,67,60	8,5,1	179	149	0.335476609553	0.806676009875	0.96,0.965,0.945	0.925,0.918,0.98	0.016
Vad03G002550	LG03	-	2393399	2393493	2393399	2393457	2393588	2393862	525	21,35,48	111,125,107	27,28,28	115,116,104	184	149	0.342360084409	0.818147512893	0.133,0.185,0.266	0.16,0.164,0.179	0.027
Vad14G013070	LG14	+	24015360	24015476	24015408	24015476	24013940	24014079	526	124,167,161	21,19,26	113,102,109	5,6,4	196	149	1.15506794628e-05	0.00063010947966	0.818,0.87,0.825	0.945,0.928,0.954	-0.105
Vad13G003440	LG13	+	3341150	3341638	3341487	3341638	3339487	3339659	527	8,10,12	33,43,50	10,35,9	44,77,60	298	149	0.426788350276	0.922279823666	0.108,0.104,0.107	0.102,0.185,0.07	-0.013
Vad02G001050	LG02	+	957808	958615	958398	958615	956963	957182	528	0,4,0	94,79,72	1,2,1	79,51,62	298	149	1	1.0	0.0,0.025,0.0	0.006,0.019,0.008	-0.003
Vad06G006230	LG06	-	7069312	7070785	7069312	7069975	7082275	7082437	529	82,74,80	0,0,1	42,46,61	1,1,0	298	149	1	1.0	1.0,1.0,0.976	0.955,0.958,1.0	0.021
Vad06G006230	LG06	-	7069312	7070785	7069312	7069975	7086562	7086827	530	24,21,32	0,0,0	20,20,18	0,0,1	298	149	1	1.0	1.0,1.0,1.0	1.0,1.0,0.9	0.033
Vad18G015780	LG18	-	23367431	23368095	23367431	23367894	23368182	23369019	531	62,90,77	1,0,1	97,92,118	0,0,0	298	149	1	1.0	0.969,1.0,0.975	1.0,1.0,1.0	-0.019
Vad18G003570	LG18	-	3881631	3882123	3881631	3882000	3882220	3882358	532	23,13,10	204,102,120	7,10,15	155,131,121	271	149	0.191615947114	0.626314934575	0.058,0.065,0.044	0.024,0.04,0.064	0.013
Vad18G003570	LG18	-	3881631	3882358	3881631	3882000	3887451	3887526	533	21,11,11	0,1,0	13,12,13	0,0,0	298	149	1	1.0	1.0,0.846,1.0	1.0,1.0,1.0	-0.051
Vad18G008030	LG18	+	8914708	8915057	8914733	8915057	8914526	8914629	534	22,16,16	232,188,296	29,21,28	278,211,291	173	149	0.15123125915	0.548733605448	0.076,0.068,0.044	0.082,0.079,0.077	-0.017
Vad10G013620	LG10	-	24038851	24039252	24038851	24039220	24039866	24040464	535	5,1,2	10,17,8	0,1,0	7,8,3	180	149	0.00103711193589	0.020698167923	0.293,0.046,0.171	0.0,0.094,0.0	0.139
Vad13G000360	LG13	-	412244	413232	412244	412560	414491	414754	536	127,123,127	1,0,0	133,108,99	1,0,0	298	149	1	1.0	0.984,1.0,1.0	0.985,1.0,1.0	-0.0
Vad04G006040	LG04	-	7127729	7128889	7127729	7128732	7128994	7129158	537	4,4,7	0,1,1	4,2,1	3,1,1	298	149	0.000448161618353	0.0116228144301	1.0,0.667,0.778	0.4,0.5,0.333	0.404
Vad04G006040	LG04	-	7127729	7129158	7127729	7128732	7129331	7130510	538	10,5,10	179,109,145	9,9,5	132,122,149	298	149	0.942085199913	1.0	0.027,0.022,0.033	0.033,0.036,0.017	-0.001
Vad08G011950	LG08	+	19742772	19743257	19743005	19743257	19741627	19742021	539	3,6,9	29,21,23	11,3,5	31,12,19	298	149	0.58861555468	1.0	0.049,0.125,0.164	0.151,0.111,0.116	-0.013
Vad08G002150	LG08	-	5022995	5023468	5022995	5023283	5024307	5024885	540	1,8,2	0,3,1	11,11,6	3,0,1	298	149	0.574441636668	1.0	1.0,0.571,0.5	0.647,1.0,0.75	-0.109
Vad05G011360	LG05	+	22355140	22355328	22355215	22355328	22348194	22348420	541	8,13,12	9,14,14	12,21,16	11,13,7	223	149	0.0942329220582	0.431440462762	0.373,0.383,0.364	0.422,0.519,0.604	-0.142
Vad05G011360	LG05	+	22356946	22357034	22356976	22357034	22356816	22356871	542	19,29,21	3,4,7	15,18,13	5,12,2	178	149	0.15002772247	0.54609484293	0.841,0.859,0.715	0.715,0.557,0.845	0.099
Vad17G002080	LG17	-	2302548	2303147	2302548	2302923	2303882	2304065	543	94,134,149	0,1,0	140,263,181	1,1,1	298	149	1	1.0	1.0,0.985,1.0	0.986,0.992,0.989	0.006
Vad17G002080	LG17	-	2302548	2303271	2302548	2302923	2303882	2304065	544	1,16,12	0,1,0	12,13,10	1,1,1	298	149	0.0238791121065	0.173287868589	1.0,0.889,1.0	0.857,0.867,0.833	0.111
Vad17G002080	LG17	-	2302548	2303271	2302548	2303147	2303882	2304065	545	10,29,15	93,122,139	19,31,15	135,254,174	272	149	0.229354171283	0.67331703634	0.056,0.115,0.056	0.072,0.063,0.045	0.016
Vad18G001690	LG18	+	1614114	1615578	1615087	1615578	1612815	1612979	546	112,90,105	0,3,2	85,119,138	1,6,4	298	149	0.0987922871215	0.446541137789	1.0,0.938,0.963	0.977,0.908,0.945	0.024
Vad18G001690	LG18	+	1615007	1615578	1615087	1615578	1614114	1614233	547	7,8,4	69,78,102	2,3,0	58,116,128	228	149	0.000402203221147	0.0106047582642	0.062,0.063,0.025	0.022,0.017,0.0	0.037
Vad07G017470	LG07	+	28195184	28195403	28195187	28195403	28193428	28193652	548	474,584,525	120,117,125	663,591,604	142,123,124	151	149	0.433155393158	0.922279823666	0.796,0.831,0.806	0.822,0.826,0.828	-0.014
Vad15G002380	LG15	+	8748809	8751948	8749600	8751948	8747561	8748397	549	3,5,1	22,11,20	0,0,3	16,15,11	298	149	0.0281204697648	0.192373192223	0.064,0.185,0.024	0.0,0.0,0.12	0.051
Vad14G010690	LG14	-	21699850	21700421	21699850	21699955	21700648	21700708	550	8,3,8	53,28,33	4,2,4	46,36,43	298	149	0.0483116980526	0.28202622258	0.07,0.051,0.108	0.042,0.027,0.044	0.039
Vad18G004720	LG18	-	5032810	5032908	5032810	5032893	5032979	5033048	552	690,507,240	135,83,50	1009,404,334	198,74,101	163	149	0.202219224294	0.635048717134	0.824,0.848,0.814	0.823,0.833,0.751	0.026
Vad08G004510	LG08	-	12093192	12093410	12093192	12093282	12093762	12093837	553	69,54,54	7,0,6	72,80,66	0,9,0	276	149	0.177124572047	0.606517473979	0.842,1.0,0.829	1.0,0.828,1.0	-0.052
Vad08G007370	LG08	-	15293837	15294512	15293837	15293897	15300217	15300327	554	2,14,20	755,777,882	4,13,13	749,977,916	298	149	1	1.0	0.001,0.009,0.011	0.003,0.007,0.007	0.001
Vad05G010210	LG05	+	20655449	20656256	20655464	20656256	20649683	20650123	555	52,71,63	36,58,46	82,107,90	43,87,58	163	149	0.490239211656	0.977068431121	0.569,0.528,0.556	0.635,0.529,0.587	-0.033
Vad14G003260	LG14	+	3277378	3277600	3277401	3277600	3275655	3275727	556	0,1,3	39,26,46	2,5,3	31,40,53	171	149	0.0554183046175	0.314235691415	0.0,0.032,0.054	0.053,0.098,0.047	-0.037
Vad10G003020	LG10	-	3521382	3521512	3521382	3521508	3521621	3521820	557	1,0,2	1,0,0	1,3,0	1,0,0	152	149	1	1.0	0.495,NA,1.0	0.495,1.0,NA	0.0
Vad10G003020	LG10	-	3521382	3521541	3521382	3521508	3521621	3521820	558	2,1,1	1,0,0	5,6,2	1,0,0	181	149	1	1.0	0.622,1.0,1.0	0.805,1.0,1.0	-0.061
Vad10G003020	LG10	-	3521382	3521541	3521382	3521512	3521621	3521820	559	2,1,0	1,0,1	5,5,2	1,2,0	177	149	0.799340623669	1.0	0.627,1.0,0.0	0.808,0.678,1.0	-0.286
Vad10G003020	LG10	-	3521382	3521541	3521382	3521508	3521632	3521820	560	5,1,2	1,0,0	5,6,2	0,0,0	181	149	1	1.0	0.805,1.0,1.0	1.0,1.0,1.0	-0.065
Vad11G011050	LG11	+	17464222	17464897	17464391	17464897	17462973	17463048	561	15,20,24	202,240,396	9,12,8	313,284,367	298	149	0.000265490310532	0.00857960422514	0.036,0.04,0.029	0.014,0.021,0.011	0.02
Vad13G002360	LG13	+	2342230	2342597	2342295	2342597	2341426	2341495	562	3,5,6	2,3,4	6,1,3	3,5,3	213	149	0.222430001025	0.661436581995	0.512,0.538,0.512	0.583,0.123,0.412	0.148
Vad12G003780	LG12	-	5354159	5354513	5354159	5354484	5355245	5355880	563	15,6,14	20,15,13	3,6,11	20,15,15	177	149	0.12681770389	0.505354175199	0.387,0.252,0.475	0.112,0.252,0.382	0.123
Vad18G019430	LG18	-	31197376	31197883	31197376	31197848	31198128	31198197	564	14,15,9	108,146,128	10,9,4	77,104,90	183	149	0.482746628661	0.97287282362	0.095,0.077,0.054	0.096,0.066,0.035	0.01
Vad01G000720	LG01	+	689987	690264	690097	690264	689583	689799	565	167,209,192	0,6,4	199,215,177	0,3,0	258	149	0.0780560386836	0.376062678629	1.0,0.953,0.965	1.0,0.976,1.0	-0.019
Vad01G000720	LG01	+	690097	690703	690570	690703	689583	689799	566	20,33,21	0,6,5	15,37,17	11,6,5	298	149	0.0721842566701	0.357979605179	1.0,0.733,0.677	0.405,0.755,0.63	0.207
Vad18G003140	LG18	+	3386329	3386966	3386500	3386966	3385871	3386199	567	12,6,49	196,137,685	16,11,30	239,103,343	298	149	0.256329446746	0.699869934015	0.03,0.021,0.035	0.032,0.051,0.042	-0.013
Vad16G006470	LG16	-	16704189	16704363	16704189	16704303	16704648	16704770	568	1452,681,915	80,61,50	1562,1256,1563	96,102,113	208	149	0.360281443268	0.845244141301	0.929,0.889,0.929	0.921,0.898,0.908	0.007
Vad01G013740	LG01	-	22370252	22373318	22370252	22373211	22374060	22374213	569	16,18,38	2,1,0	30,19,27	0,0,0	255	149	0.859873642274	1.0	0.824,0.913,1.0	1.0,1.0,1.0	-0.088
Vad10G008350	LG10	+	10212834	10214149	10214070	10214149	10211780	10212069	570	7,19,20	2,5,5	11,7,9	4,3,5	298	149	0.26481155678	0.705340331853	0.636,0.655,0.667	0.579,0.538,0.474	0.122
Vad10G008350	LG10	+	10212834	10214149	10214106	10214149	10211780	10212069	571	13,21,24	19,22,24	14,9,12	21,22,25	298	149	0.0473542749739	0.279531578391	0.255,0.323,0.333	0.25,0.17,0.194	0.099
Vad10G008350	LG10	+	10214070	10214149	10214106	10214149	10211780	10212069	572	8,8,9	19,22,24	7,5,8	21,22,25	184	149	0.415848179755	0.920100448073	0.254,0.227,0.233	0.213,0.155,0.206	0.047
Vad05G011510	LG05	-	22565961	22566417	22565961	22566374	22567465	22567852	573	7,23,8	118,146,161	10,12,11	112,118,127	191	149	0.834161484572	1.0	0.044,0.109,0.037	0.065,0.074,0.063	-0.004
Vad05G011510	LG05	-	22565961	22567852	22565961	22566374	22568595	22569691	574	90,111,124	0,0,1	106,92,91	0,0,0	298	149	1	1.0	1.0,1.0,0.984	1.0,1.0,1.0	-0.005
Vad07G016160	LG07	+	26883060	26883454	26883367	26883454	26882666	26882970	575	62,43,48	1,1,0	61,41,32	2,0,0	298	149	1	1.0	0.969,0.956,1.0	0.938,1.0,1.0	-0.004
Vad12G007080	LG12	+	9352994	9353361	9353016	9353361	9352508	9352899	576	11,11,11	12,9,6	7,3,4	5,10,2	170	149	0.505315724757	0.990594146921	0.446,0.517,0.616	0.551,0.208,0.637	0.061
Vad14G009500	LG14	-	20576826	20576944	20576826	20576901	20577085	20577158	577	8,8,0	91,61,42	9,5,2	76,41,33	191	149	0.622726683616	1.0	0.064,0.093,0.0	0.085,0.087,0.045	-0.02
Vad19G002690	LG19	+	3575918	3576365	3575986	3576365	3568458	3568629	578	32,20,13	3,1,2	27,18,14	0,1,0	216	149	0.0080443526606	0.0883761521463	0.88,0.932,0.818	1.0,0.925,1.0	-0.098
Vad04G006220	LG04	-	7398784	7399676	7398784	7399658	7399959	7400300	579	3,1,3	28,18,14	2,2,6	21,11,19	166	149	0.286757052377	0.739721102377	0.088,0.047,0.161	0.079,0.14,0.221	-0.048
Vad01G012290	LG01	-	20602159	20602415	20602159	20602398	20602541	20602630	580	7,10,5	19,21,23	9,6,4	23,6,17	165	149	0.676642108306	1.0	0.25,0.301,0.164	0.261,0.475,0.175	-0.065
Vad01G012290	LG01	-	20602159	20602415	20602159	20602398	20604092	20604284	581	3,2,2	5,2,2	4,5,4	0,5,0	165	149	0.0114916047044	0.108212610966	0.351,0.475,0.475	1.0,0.475,1.0	-0.391
Vad08G009000	LG08	-	16856045	16856846	16856045	16856832	16856948	16857425	582	8,6,0	163,108,43	3,1,0	69,21,28	162	149	0.205370633783	0.639559729616	0.043,0.049,0.0	0.038,0.042,0.0	0.004
Vad01G001760	LG01	+	1632944	1633220	1632995	1633220	1631165	1631340	584	48,26,29	78,54,25	48,39,36	69,37,51	199	149	0.541067830158	1.0	0.315,0.265,0.465	0.342,0.441,0.346	-0.028
Vad13G010570	LG13	-	20766422	20766878	20766422	20766760	20767351	20767950	585	17,15,9	20,33,19	5,7,7	13,14,15	266	149	0.42952037309	0.922279823666	0.323,0.203,0.21	0.177,0.219,0.207	0.044
Vad09G004970	LG09	+	5725944	5726346	5726240	5726346	5725260	5725586	586	34,43,95	61,109,152	50,52,145	75,78,124	298	149	0.00861241416389	0.0926859810019	0.218,0.165,0.238	0.25,0.25,0.369	-0.083
Vad18G002810	LG18	-	2993057	2993103	2993057	2993087	2993254	2993530	588	9,20,13	32,44,54	13,20,18	53,35,44	164	149	0.489428084167	0.977068431121	0.204,0.292,0.179	0.182,0.342,0.271	-0.04
Vad01G001630	LG01	+	1545662	1545983	1545876	1545983	1544727	1545007	589	56,32,25	0,0,0	63,37,64	2,0,2	298	149	0.392291861622	0.885314871735	1.0,1.0,1.0	0.94,1.0,0.941	0.04
Vad11G004340	LG11	-	4148757	4149045	4148757	4148888	4149957	4151625	590	2,0,4	0,0,7	2,3,4	0,0,0	298	149	1	1.0	1.0,NA,0.222	1.0,1.0,1.0	-0.389
Vad16G010160	LG16	+	20495198	20496256	20495899	20496256	20494300	20494574	591	99,62,39	0,1,1	66,34,27	1,0,0	298	149	1	1.0	1.0,0.969,0.951	0.971,1.0,1.0	-0.017
Vad13G012510	LG13	+	22984760	22986378	22986321	22986378	22984337	22984609	592	8,11,10	467,415,505	6,5,8	584,714,699	298	149	1	1.0	0.008,0.013,0.01	0.005,0.003,0.006	0.006
Vad11G001010	LG11	+	1032103	1033009	1032943	1033009	1031885	1031993	593	2,6,2	46,130,97	2,2,4	34,88,61	298	149	0.955106870934	1.0	0.021,0.023,0.01	0.029,0.011,0.032	-0.006
Vad13G007400	LG13	+	12474890	12477368	12474903	12477368	12473725	12474016	594	125,86,98	1006,737,669	122,88,81	1225,698,792	161	149	0.148871345874	0.54609484293	0.103,0.097,0.119	0.084,0.104,0.086	0.015
Vad07G011920	LG07	+	22237547	22237905	22237694	22237905	22237018	22237383	596	8,7,2	83,86,38	0,0,0	55,28,14	295	149	0.00126646549251	0.0230572943517	0.046,0.039,0.026	0.0,0.0,0.0	0.037
Vad05G001460	LG05	+	1365714	1366046	1365726	1366046	1365283	1365421	597	6,17,5	2,3,1	18,3,4	4,2,3	160	149	0.309758411664	0.768084337386	0.736,0.841,0.823	0.807,0.583,0.554	0.152
Vad05G002420	LG05	+	2373551	2374367	2374088	2374367	2372144	2372549	598	111,141,131	62,94,73	189,367,164	192,197,148	298	149	0.106765065362	0.45772990082	0.472,0.429,0.473	0.33,0.482,0.357	0.068
Vad01G001800	LG01	-	1660028	1660332	1660028	1660320	1661106	1661204	599	3,7,3	3,0,2	0,1,2	2,1,2	160	149	0.0128029905429	0.114431248807	0.482,1.0,0.583	0.0,0.482,0.482	0.367
Vad01G001800	LG01	-	1660028	1660463	1660028	1660320	1661106	1661204	600	20,11,6	3,0,2	3,4,7	2,1,2	291	149	0.206334538813	0.640041647847	0.773,1.0,0.606	0.434,0.672,0.642	0.21
Vad01G001800	LG01	-	1660028	1660463	1660028	1660332	1661106	1661204	601	20,10,6	3,6,3	3,4,7	0,1,2	279	149	0.0680756219204	0.347405270574	0.781,0.471,0.516	1.0,0.681,0.651	-0.188
Vad07G013180	LG07	+	23777604	23778286	23777788	23778286	23776890	23777019	602	0,0,2	12,5,9	3,0,0	16,15,21	298	149	1	1.0	0.0,0.0,0.1	0.086,0.0,0.0	0.005
Vad09G001950	LG09	+	2220180	2220345	2220225	2220345	2217160	2217783	603	20,28,23	0,0,1	22,21,24	0,0,0	193	149	1	1.0	1.0,1.0,0.947	1.0,1.0,1.0	-0.018
Vad09G001950	LG09	+	2220180	2220345	2220225	2220345	2219047	2219230	604	32,34,23	4,3,4	31,32,39	3,5,5	193	149	0.853950125125	1.0	0.861,0.897,0.816	0.889,0.832,0.858	-0.002
Vad09G008430	LG09	+	14670411	14670568	14670472	14670568	14664696	14664747	605	46,22,16	5,0,2	19,15,14	2,1,2	209	149	0.431741562905	0.922279823666	0.868,1.0,0.851	0.871,0.914,0.833	0.034
Vad13G001270	LG13	-	1239671	1241807	1239671	1241710	1241999	1242130	606	84,65,53	17,13,11	107,67,65	30,29,24	245	149	0.0144865400437	0.123678503561	0.75,0.753,0.746	0.684,0.584,0.622	0.12
Vad19G000460	LG19	-	774901	775558	774901	775393	776691	776775	607	78,63,88	0,0,1	49,68,94	0,0,3	298	149	0.640274973696	1.0	1.0,1.0,0.978	1.0,1.0,0.94	0.013
Vad16G006830	LG16	+	17198944	17199050	17198966	17199050	17198617	17198704	608	11,11,8	49,37,25	8,23,8	19,12,22	170	149	0.0309455634184	0.203136437045	0.164,0.207,0.219	0.27,0.627,0.242	-0.183
Vad06G005210	LG06	+	5957961	5958062	5958009	5958062	5956940	5957214	609	263,321,328	1,2,4	230,310,290	0,0,0	196	149	1	1.0	0.995,0.992,0.984	1.0,1.0,1.0	-0.01
Vad08G013100	LG08	+	21020165	21020392	21020179	21020392	21019677	21019916	610	0,2,3	0,0,3	3,2,2	1,0,2	162	149	1	1.0	NA,1.0,0.479	0.734,1.0,0.479	0.002
Vad08G013100	LG08	+	21020165	21020392	21020278	21020392	21019677	21019916	611	28,18,21	18,0,0	24,38,23	0,15,0	261	149	0.977213994794	1.0	0.47,1.0,1.0	1.0,0.591,1.0	-0.04
Vad08G013100	LG08	+	21020179	21020392	21020278	21020392	21019677	21019916	612	28,16,21	18,0,0	22,36,23	0,15,0	247	149	0.952956410914	1.0	0.484,1.0,1.0	1.0,0.591,1.0	-0.036
Vad08G013100	LG08	+	21020165	21020392	21020278	21020392	21020013	21020055	614	28,16,18	0,5,1	26,38,21	1,4,5	261	149	0.51496811858	0.995938839852	1.0,0.646,0.911	0.937,0.844,0.706	0.023
Vad08G013100	LG08	+	21020179	21020392	21020278	21020392	21020013	21020055	615	28,16,18	0,5,1	21,37,21	1,4,5	247	149	0.448363536967	0.932397360929	1.0,0.659,0.916	0.927,0.848,0.717	0.028
Vad06G009570	LG06	+	17096724	17096899	17096739	17096899	17094669	17096639	616	29,90,49	13,20,24	25,38,36	18,40,28	163	149	0.000398239441634	0.0106047582642	0.671,0.804,0.651	0.559,0.465,0.54	0.187
Vad06G009570	LG06	+	17096724	17096899	17096757	17096899	17094669	17096639	617	41,105,62	99,151,112	37,47,50	116,100,82	181	149	0.233461359738	0.677105335949	0.254,0.364,0.313	0.208,0.279,0.334	0.037
Vad06G009570	LG06	+	17096739	17096899	17096757	17096899	17094669	17096639	618	25,35,37	99,151,112	30,49,42	116,100,82	166	149	0.034240877174	0.217546456583	0.185,0.172,0.229	0.188,0.305,0.315	-0.074
Vad08G009520	LG08	-	17356338	17356619	17356338	17356549	17356756	17356869	619	1,3,0	47,40,37	1,5,9	24,25,32	218	149	0.00018179988983	0.00668854478398	0.014,0.049,0.0	0.028,0.12,0.161	-0.082
Vad08G009520	LG08	-	17356338	17356869	17356338	17356549	17358181	17358432	620	19,23,31	7,11,6	20,27,28	5,10,5	298	149	0.555129160918	1.0	0.576,0.511,0.721	0.667,0.574,0.737	-0.057
Vad07G010950	LG07	+	21029551	21030219	21029615	21030219	21023152	21023251	621	13,20,13	18,8,15	15,15,20	11,12,13	212	149	0.566470196242	1.0	0.337,0.637,0.379	0.489,0.468,0.52	-0.041
Vad05G010460	LG05	-	21126755	21126908	21126755	21126903	21127656	21127738	622	2,1,1	4,3,3	1,0,0	2,2,0	153	149	1	1.0	0.327,0.245,0.245	0.327,0.0,NA	0.109
Vad05G010460	LG05	-	21126755	21126908	21126755	21126903	21128578	21128609	623	16,21,11	14,18,16	9,10,14	8,7,17	153	149	0.928009692878	1.0	0.527,0.532,0.401	0.523,0.582,0.445	-0.03
Vad18G003730	LG18	-	4014641	4014761	4014641	4014692	4014941	4015119	624	27,20,24	15,15,12	14,23,14	17,29,22	217	149	0.00315743181164	0.0450005146488	0.553,0.478,0.579	0.361,0.353,0.304	0.197
Vad11G002140	LG11	+	2128057	2129103	2129013	2129103	2127658	2127736	625	20,25,21	0,0,0	27,26,19	1,2,0	298	149	0.542149390155	1.0	1.0,1.0,1.0	0.931,0.867,1.0	0.067
Vad11G002140	LG11	+	2129239	2129788	2129396	2129788	2129013	2129103	626	19,39,23	1,8,1	31,37,39	1,4,1	298	149	0.147843172117	0.545193236105	0.905,0.709,0.92	0.939,0.822,0.951	-0.059
Vad06G012640	LG06	+	22115821	22116218	22116095	22116218	22103127	22103328	627	223,154,144	0,0,2	159,112,113	0,1,0	298	149	1	1.0	1.0,1.0,0.973	1.0,0.982,1.0	-0.003
Vad09G006750	LG09	-	8762792	8762930	8762792	8762884	8763262	8763400	628	96,132,84	2,0,2	134,105,113	3,1,1	194	149	0.865823120973	1.0	0.974,1.0,0.97	0.972,0.988,0.989	-0.002
Vad11G010590	LG11	+	16301412	16304408	16303786	16304408	16300227	16300402	629	18,3,6	139,86,88	6,12,4	79,50,39	298	149	0.250132457358	0.696671738627	0.061,0.017,0.033	0.037,0.107,0.049	-0.027
Vad03G003530	LG03	+	3017382	3018639	3017847	3018639	3017050	3017226	630	48,36,18	9,15,7	40,25,24	4,6,6	298	149	0.142703120988	0.534967624178	0.727,0.545,0.563	0.833,0.676,0.667	-0.114
Vad13G006080	LG13	-	6860417	6863029	6860417	6861457	6866952	6867031	631	26,18,20	75,70,66	8,10,14	51,82,71	298	149	0.00549475813042	0.0673853283901	0.148,0.114,0.132	0.073,0.057,0.09	0.058
Vad13G006080	LG13	-	6860417	6863067	6860417	6861457	6866952	6867031	632	15,10,10	75,70,66	0,6,4	51,82,71	298	149	0.000143250844894	0.00539578182434	0.091,0.067,0.07	0.0,0.035,0.027	0.055
Vad13G006080	LG13	-	6860417	6863067	6860417	6863029	6866952	6867031	633	13,4,8	21,12,15	1,3,1	8,6,11	186	149	0.0158097851734	0.130948063583	0.332,0.211,0.299	0.091,0.286,0.068	0.132
Vad08G009590	LG08	-	17409729	17409825	17409729	17409796	17409938	17410089	635	119,76,97	27,31,40	46,89,60	9,18,12	177	149	0.0196407507251	0.150108267853	0.788,0.674,0.671	0.811,0.806,0.808	-0.097
Vad18G001550	LG18	+	1453531	1454469	1454002	1454469	1452604	1452685	636	447,319,412	0,1,1	319,287,322	0,0,0	298	149	1	1.0	1.0,0.994,0.995	1.0,1.0,1.0	-0.004
Vad13G009460	LG13	-	18749367	18749524	18749367	18749451	18749955	18750104	637	141,202,227	99,97,98	169,241,262	91,125,140	221	149	0.926550953419	1.0	0.49,0.584,0.61	0.556,0.565,0.558	0.002
Vad04G006110	LG04	+	7209827	7210776	7209842	7210776	7208097	7208264	638	17,21,33	20,23,25	23,20,13	26,26,17	163	149	0.339175500418	0.812993396456	0.437,0.455,0.547	0.447,0.413,0.411	0.056
Vad01G014630	LG01	-	23638312	23639448	23638312	23638959	23639877	23640763	640	204,122,142	26,7,15	155,131,121	14,11,11	298	149	0.579636957679	1.0	0.797,0.897,0.826	0.847,0.856,0.846	-0.01
Vad17G003170	LG17	+	3737469	3737562	3737514	3737562	3736953	3737385	641	144,57,66	36,14,10	81,39,42	27,7,9	193	149	0.587374548339	1.0	0.755,0.759,0.836	0.698,0.811,0.783	0.019
Vad07G001800	LG07	-	2093949	2095909	2093949	2094237	2096395	2096529	642	10,10,13	0,1,2	15,27,14	0,2,1	298	149	0.535698400798	1.0	1.0,0.833,0.765	1.0,0.871,0.875	-0.049
Vad07G001800	LG07	-	2094751	2095909	2094751	2094832	2096395	2096529	643	9,19,14	0,0,0	11,34,12	0,0,1	298	149	1	1.0	1.0,1.0,1.0	1.0,1.0,0.857	0.048
Vad04G010080	LG04	+	20584500	20585124	20584672	20585124	20580779	20581280	644	114,165,92	2,10,5	267,145,105	6,3,5	298	149	0.177798331511	0.607509633802	0.966,0.892,0.902	0.957,0.96,0.913	-0.023
Vad06G002540	LG06	-	3321789	3321958	3321789	3321942	3322031	3322145	645	2,2,1	1,7,5	0,2,0	5,1,1	164	149	0.0575272125088	0.318636146962	0.645,0.206,0.154	0.0,0.645,0.0	0.12
Vad12G000510	LG12	+	918043	918529	918190	918529	917263	917809	646	5,4,3	0,0,2	2,5,4	0,0,0	295	149	0.686402195785	1.0	1.0,1.0,0.431	1.0,1.0,1.0	-0.19
Vad11G008600	LG11	-	12641465	12641561	12641465	12641530	12643986	12644100	647	55,66,73	11,14,20	40,32,62	11,9,11	179	149	0.936710146529	1.0	0.806,0.797,0.752	0.752,0.747,0.824	0.011
Vad10G007430	LG10	-	8561121	8561237	8561121	8561171	8561317	8561413	648	891,950,926	77,88,69	640,727,705	50,51,64	214	149	0.63624500544	1.0	0.89,0.883,0.903	0.899,0.908,0.885	-0.005
Vad04G002280	LG04	-	2428007	2429050	2428007	2428817	2429737	2430854	649	243,263,185	0,0,0	236,203,203	0,2,0	298	149	1	1.0	1.0,1.0,1.0	1.0,0.981,1.0	0.006
Vad17G007690	LG17	+	11518107	11518894	11518552	11518894	11517610	11517885	650	2,8,4	317,251,176	4,11,7	261,280,222	298	149	0.507485744991	0.99116351676	0.003,0.016,0.011	0.008,0.019,0.016	-0.004
Vad13G005430	LG13	-	5772564	5772711	5772564	5772625	5774208	5774333	651	10,9,14	56,80,105	10,7,11	98,78,99	234	149	0.287097823552	0.739721102377	0.102,0.067,0.078	0.061,0.054,0.066	0.022
Vad13G005430	LG13	-	5772564	5772711	5772564	5772625	5774846	5775109	652	8,5,8	3,0,0	9,8,12	0,5,2	234	149	0.0620654053308	0.332939330878	0.629,1.0,1.0	1.0,0.505,0.793	0.11
Vad13G003220	LG13	+	3121015	3121190	3121045	3121190	3120658	3120741	653	2,1,0	31,15,27	2,3,2	27,26,31	178	149	0.087348930629	0.405237560865	0.051,0.053,0.0	0.058,0.088,0.051	-0.031
Vad13G003220	LG13	+	3121015	3121190	3121076	3121190	3120658	3120741	654	18,21,14	13,14,8	8,18,11	13,10,7	209	149	0.522156055296	0.995938839852	0.497,0.517,0.555	0.305,0.562,0.528	0.058
Vad13G003220	LG13	+	3121045	3121190	3121076	3121190	3120658	3120741	655	47,35,41	13,14,8	33,41,40	13,10,7	179	149	0.783052740781	1.0	0.751,0.675,0.81	0.679,0.773,0.826	-0.014
Vad12G006950	LG12	-	9231712	9231841	9231712	9231751	9232003	9232136	656	1,8,11	12,25,34	2,7,5	12,33,45	238	149	0.147398660937	0.544824022435	0.05,0.167,0.168	0.094,0.117,0.065	0.036
Vad16G005800	LG16	-	15741478	15742158	15741478	15742125	15742242	15742650	657	60,59,52	43,29,28	42,28,26	17,11,20	181	149	0.53826066746	1.0	0.535,0.626,0.605	0.67,0.677,0.517	-0.033
Vad16G003400	LG16	-	9588374	9588542	9588374	9588526	9588646	9588808	658	40,56,48	0,2,0	41,33,37	2,5,1	164	149	0.007756422898	0.0864131058073	1.0,0.962,1.0	0.949,0.857,0.971	0.062
Vad16G003400	LG16	-	9588374	9588808	9588374	9588526	9590209	9590495	659	20,56,35	0,0,1	101,26,25	0,0,0	298	149	1	1.0	1.0,1.0,0.946	1.0,1.0,1.0	-0.018
Vad05G009600	LG05	-	19074598	19077659	19074598	19075533	19079262	19079337	660	19,10,5	1,0,1	9,5,2	0,0,2	298	149	0.572576349735	1.0	0.905,1.0,0.714	1.0,1.0,0.333	0.095
Vad05G009600	LG05	-	19074598	19077708	19074598	19075533	19079262	19079337	661	7,11,2	1,0,1	5,4,0	0,0,2	298	149	0.218941927613	0.655996457356	0.778,1.0,0.5	1.0,1.0,0.0	0.093
Vad05G009600	LG05	-	19074598	19079068	19074598	19075533	19079262	19079337	662	8,10,4	1,0,1	5,4,0	0,0,2	298	149	0.247267857313	0.693093074359	0.8,1.0,0.667	1.0,1.0,0.0	0.156
Vad05G009600	LG05	-	19074598	19077708	19074598	19077659	19079262	19079337	663	1,3,1	13,0,3	1,0,2	4,1,2	197	149	0.236716712372	0.677105335949	0.055,1.0,0.201	0.159,0.0,0.431	0.222
Vad05G009600	LG05	-	19074598	19079068	19074598	19077659	19079262	19079337	664	2,4,3	13,0,3	3,0,2	4,1,2	298	149	0.360644624133	0.845244141301	0.071,1.0,0.333	0.273,0.0,0.333	0.266
Vad05G009600	LG05	-	19074598	19079068	19074598	19077708	19079262	19079337	665	4,2,2	1,1,0	3,0,0	0,0,0	298	149	1	1.0	0.667,0.5,1.0	1.0,NA,NA	-0.278
Vad10G008370	LG10	+	10253445	10253711	10253459	10253711	10251667	10251773	666	36,65,26	11,9,10	59,42,69	5,17,5	162	149	0.220546045317	0.659553579757	0.751,0.869,0.705	0.916,0.694,0.927	-0.071
Vad10G008370	LG10	+	10253445	10253711	10253459	10253711	10252231	10252296	667	43,82,37	4,7,2	37,49,45	4,0,3	162	149	0.241335991806	0.682993808653	0.908,0.915,0.944	0.895,1.0,0.932	-0.02
Vad07G008440	LG07	+	13075150	13075269	13075180	13075269	13074841	13074953	668	3,5,4	1,1,4	11,1,3	0,0,2	178	149	0.00548059994291	0.0673853283901	0.715,0.807,0.456	1.0,1.0,0.557	-0.193
Vad15G003240	LG15	-	11259541	11259607	11259541	11259581	11259681	11259743	669	21,8,7	66,28,50	7,6,6	46,43,33	174	149	0.117102331015	0.481184123807	0.214,0.197,0.107	0.115,0.107,0.135	0.054
Vad03G007080	LG03	-	7111527	7114385	7111527	7113620	7115266	7115372	670	0,0,2	0,0,0	2,0,1	0,1,0	298	149	1	1.0	NA,NA,1.0	1.0,0.0,1.0	0.333
Vad17G005500	LG17	+	6757674	6759963	6759678	6759963	6756572	6756855	672	17,16,19	0,0,0	18,19,28	0,1,0	298	149	1	1.0	1.0,1.0,1.0	1.0,0.905,1.0	0.032
Vad11G002010	LG11	+	2046747	2046905	2046780	2046905	2046502	2046587	673	40,58,57	4,6,6	32,59,39	1,6,2	181	149	0.236950519054	0.677105335949	0.892,0.888,0.887	0.963,0.89,0.941	-0.042
Vad15G007250	LG15	+	16848534	16849013	16848732	16849013	16848002	16848105	675	0,1,1	1,0,2	1,0,3	1,1,0	298	149	0.212571421812	0.64596402224	0.0,1.0,0.2	0.333,0.0,1.0	-0.044
Vad15G007250	LG15	+	16848675	16849013	16848732	16849013	16848002	16848105	676	0,0,1	1,0,2	0,0,2	1,1,0	205	149	1	1.0	0.0,NA,0.267	0.0,0.0,1.0	-0.2
Vad07G018280	LG07	-	29419851	29421153	29419851	29421148	29428334	29428480	677	1,1,1	0,1,0	1,0,1	2,1,0	153	149	0.00523294927789	0.066228206061	1.0,0.493,1.0	0.327,0.0,1.0	0.389
Vad07G018280	LG07	-	29419851	29421153	29419851	29421148	29429557	29429717	678	83,45,60	29,38,0	52,17,38	18,26,19	153	149	0.0573284748754	0.318636146962	0.736,0.536,1.0	0.738,0.389,0.661	0.161
Vad01G005620	LG01	-	5789176	5789431	5789176	5789418	5789505	5789914	679	4,0,0	25,26,15	0,0,0	9,8,7	161	149	0.797422956094	1.0	0.129,0.0,0.0	0.0,0.0,0.0	0.043
Vad17G005580	LG17	-	6853559	6853641	6853559	6853600	6855820	6855885	680	19,13,4	12,18,18	22,14,13	26,21,26	189	149	0.976947325725	1.0	0.555,0.363,0.149	0.4,0.345,0.283	0.013
Vad16G008860	LG16	+	19294300	19294653	19294306	19294653	19293897	19294081	682	93,130,141	17,36,32	73,103,94	22,31,26	154	149	0.244035588105	0.685726998903	0.841,0.777,0.81	0.762,0.763,0.778	0.042
Vad04G014570	LG04	+	26485184	26485380	26485205	26485380	26484863	26485085	683	59,97,101	1,1,1	83,101,94	2,3,4	169	149	0.0670718181697	0.346280184838	0.981,0.988,0.989	0.973,0.967,0.954	0.021
Vad15G006160	LG15	-	15860355	15860421	15860355	15860403	15860484	15860652	684	0,2,1	16,22,32	0,6,1	20,34,31	166	149	0.2005964192	0.635048717134	0.0,0.075,0.027	0.0,0.137,0.028	-0.021
Vad18G004270	LG18	+	4543674	4544668	4544428	4544668	4543281	4543389	685	15,14,9	0,0,1	22,11,14	6,0,7	298	149	3.39119601945e-05	0.00172904742483	1.0,1.0,0.818	0.647,1.0,0.5	0.224
Vad18G004270	LG18	+	4544767	4546230	4546075	4546230	4543281	4543389	686	19,22,22	1,0,0	13,14,20	0,0,0	298	149	1	1.0	0.905,1.0,1.0	1.0,1.0,1.0	-0.032
Vad18G004270	LG18	+	4543674	4544668	4544428	4544668	4543281	4543548	687	16,29,20	1,0,0	10,10,1	0,0,0	298	149	1	1.0	0.889,1.0,1.0	1.0,1.0,1.0	-0.037
Vad18G004270	LG18	+	4545176	4546230	4546075	4546230	4544767	4545044	688	44,29,28	53,49,31	35,29,34	42,15,33	298	149	0.122801431886	0.495591492969	0.293,0.228,0.311	0.294,0.492,0.34	-0.098
Vad18G006180	LG18	+	6935595	6935684	6935607	6935684	6929661	6930261	689	50,66,43	60,58,39	41,36,38	54,42,26	160	149	0.811515985149	1.0	0.437,0.514,0.507	0.414,0.444,0.576	0.008
Vad04G001190	LG04	-	1438443	1438505	1438443	1438475	1438878	1439182	690	24,34,38	4,1,5	36,21,32	2,8,10	178	149	0.0620841356568	0.332939330878	0.834,0.966,0.864	0.938,0.687,0.728	0.104
Vad12G005620	LG12	+	7250771	7251717	7251036	7251717	7248491	7248691	691	31,16,15	45,34,35	17,33,38	34,23,30	298	149	0.0313457675597	0.203233624096	0.256,0.19,0.176	0.2,0.418,0.388	-0.128
Vad06G000200	LG06	+	272333	272616	272539	272616	272080	272193	692	91,143,163	2,0,1	97,136,165	0,0,2	298	149	1	1.0	0.958,1.0,0.988	1.0,1.0,0.976	-0.01
Vad06G000200	LG06	+	273221	275201	274485	275201	273072	273139	693	24,8,23	104,92,102	18,12,16	74,118,75	298	149	0.834639509531	1.0	0.103,0.042,0.101	0.108,0.048,0.096	-0.002
Vad06G003530	LG06	+	4341571	4341817	4341757	4341817	4341383	4341424	694	46,57,57	0,0,0	29,39,41	0,0,1	298	149	1	1.0	1.0,1.0,1.0	1.0,1.0,0.953	0.016
Vad07G002270	LG07	-	2502308	2502836	2502308	2502724	2504453	2504651	695	786,633,640	1,1,0	643,493,490	0,0,3	260	149	1	1.0	0.998,0.997,1.0	1.0,1.0,0.989	0.002
Vad18G010320	LG18	-	11268752	11269493	11268752	11268881	11269586	11269657	696	138,188,201	1,5,4	124,143,183	4,4,1	298	149	0.933455385397	1.0	0.986,0.949,0.962	0.939,0.947,0.989	0.007
Vad04G006120	LG04	+	7213704	7214217	7213994	7214217	7212545	7213334	697	360,298,277	1,0,2	368,359,317	4,8,5	298	149	0.00438674038655	0.0574817897447	0.994,1.0,0.986	0.979,0.957,0.969	0.025
Vad06G002090	LG06	+	2641145	2641358	2641184	2641358	2641021	2641062	698	5,2,2	7,4,0	3,2,3	28,13,12	187	149	0.0251170452519	0.179440675685	0.363,0.285,1.0	0.079,0.109,0.166	0.431
Vad19G005740	LG19	+	7548820	7549032	7548844	7549032	7548546	7548718	699	1,4,4	222,238,288	4,4,3	239,291,325	172	149	1	1.0	0.004,0.014,0.012	0.014,0.012,0.008	-0.001
Vad01G009200	LG01	-	11278520	11279189	11278520	11278976	11279373	11279796	700	625,493,546	55,22,32	646,711,547	50,18,17	298	149	0.0251806763603	0.179440675685	0.85,0.918,0.895	0.866,0.952,0.941	-0.032
Vad01G009200	LG01	-	11278520	11279264	11278520	11278976	11279373	11279796	701	589,452,511	55,22,32	600,661,507	50,18,17	298	149	0.0278062592693	0.191258705061	0.843,0.911,0.889	0.857,0.948,0.937	-0.033
Vad01G009200	LG01	-	11278520	11279264	11278520	11279189	11279373	11279796	702	139,116,125	69,60,64	191,187,180	78,76,78	223	149	0.162876475962	0.575157555741	0.574,0.564,0.566	0.621,0.622,0.607	-0.049
Vad10G007200	LG10	-	8282237	8282473	8282237	8282452	8283688	8283911	703	85,59,61	37,32,36	93,106,62	35,34,13	169	149	0.0112769584464	0.106827235103	0.669,0.619,0.599	0.701,0.733,0.808	-0.118
Vad05G009850	LG05	-	19744733	19744927	19744733	19744908	19745953	19746232	704	81,62,72	389,361,292	111,80,89	322,303,253	167	149	0.000856581368127	0.0185631743065	0.157,0.133,0.18	0.235,0.191,0.239	-0.065
Vad04G012690	LG04	+	23648718	23649004	23648905	23649004	23648168	23648267	705	70,67,59	6,15,10	64,38,47	8,4,1	298	149	0.0695922924549	0.352868611101	0.854,0.691,0.747	0.8,0.826,0.959	-0.098
Vad12G009410	LG12	-	16986265	16987560	16986265	16986689	16994180	16994996	706	87,59,62	1,0,1	70,31,37	0,1,0	298	149	1	1.0	0.978,1.0,0.969	1.0,0.939,1.0	0.003
Vad18G002290	LG18	-	2393367	2394076	2393367	2393777	2394301	2394489	707	30,49,46	31,33,29	35,41,27	23,19,18	298	149	0.302792221416	0.758466590094	0.326,0.426,0.442	0.432,0.519,0.429	-0.062
Vad18G002290	LG18	-	2394301	2394640	2394301	2394489	2397992	2398116	708	149,106,79	5,1,5	79,61,66	2,2,1	298	149	0.326731617364	0.793992962626	0.937,0.981,0.888	0.952,0.938,0.971	-0.018
Vad07G014140	LG07	+	24778387	24778674	24778600	24778674	24778079	24778103	709	0,4,3	0,0,0	0,2,1	1,0,0	298	149	1	1.0	NA,1.0,1.0	0.0,1.0,1.0	0.333
Vad13G003270	LG13	+	3165905	3167101	3165920	3167101	3165453	3165561	710	0,2,0	12,7,1	1,0,3	14,6,10	163	149	0.372043673843	0.863789127036	0.0,0.207,0.0	0.061,0.0,0.215	-0.023
Vad03G008040	LG03	+	8699000	8700255	8700020	8700255	8698694	8698922	711	1,1,1	76,78,80	3,3,0	69,123,99	298	149	1	1.0	0.007,0.006,0.006	0.021,0.012,0.0	-0.005
Vad10G001030	LG10	+	965728	966416	966277	966416	965291	965576	712	268,407,558	58,52,84	359,338,478	49,35,58	298	149	0.0628334647868	0.334688691221	0.698,0.796,0.769	0.786,0.828,0.805	-0.052
Vad07G016690	LG07	+	27372940	27373765	27373322	27373765	27372686	27372842	713	2,0,0	15,10,5	3,0,3	21,8,26	298	149	0.100656263574	0.451099742136	0.063,0.0,0.0	0.067,0.0,0.055	-0.02
Vad12G004710	LG12	-	6413119	6413280	6413119	6413257	6413672	6414286	714	3,1,2	15,29,23	1,0,4	15,23,12	171	149	0.745570185527	1.0	0.148,0.029,0.07	0.055,0.0,0.225	-0.011
Vad07G016630	LG07	-	27293080	27293263	27293080	27293260	27293466	27293516	715	68,64,93	269,312,505	71,102,137	391,563,642	151	149	0.540330070676	1.0	0.2,0.168,0.154	0.152,0.152,0.174	0.015
Vad13G002570	LG13	+	2566199	2566648	2566202	2566648	2565795	2565862	716	2,0,1	0,1,0	3,0,0	4,0,0	151	149	1	1.0	1.0,0.0,1.0	0.425,NA,NA	0.242
Vad16G002940	LG16	-	7461107	7461288	7461107	7461260	7462495	7462714	717	11,5,2	1,0,1	6,1,2	1,0,2	176	149	0.509559403316	0.992415035849	0.903,1.0,0.629	0.836,1.0,0.458	0.079
Vad12G002710	LG12	-	3990104	3990202	3990104	3990186	3990476	3990586	718	144,170,164	72,90,65	156,172,180	47,60,62	164	149	0.0134005314461	0.117983895989	0.645,0.632,0.696	0.751,0.723,0.725	-0.075
Vad13G004630	LG13	+	4613093	4613664	4613179	4613664	4610348	4610473	719	116,168,223	0,0,0	136,241,246	4,3,0	234	149	0.625767455116	1.0	1.0,1.0,1.0	0.956,0.981,1.0	0.021
Vad13G004630	LG13	+	4613093	4613664	4613179	4613664	4611327	4611543	720	370,396,572	21,18,27	395,620,692	19,34,31	234	149	0.987975348049	1.0	0.918,0.933,0.931	0.93,0.921,0.934	-0.001
Vad13G009100	LG13	-	17983226	17983400	17983226	17983334	17986736	17987071	721	11,11,13	0,0,1	14,10,24	0,2,0	214	149	1	1.0	1.0,1.0,0.901	1.0,0.777,1.0	0.041
Vad18G009750	LG18	+	10728273	10728416	10728344	10728416	10727490	10728061	722	7,10,5	26,37,28	15,21,11	37,38,29	219	149	0.0262693293129	0.18388530519	0.155,0.155,0.108	0.216,0.273,0.205	-0.092
Vad10G005660	LG10	-	6524899	6528411	6524899	6525978	6528610	6528730	723	67,47,39	107,87,66	41,38,36	81,123,96	298	149	0.0124783874087	0.112804622175	0.238,0.213,0.228	0.202,0.134,0.158	0.062
Vad18G004910	LG18	+	5290006	5290604	5290047	5290604	5286799	5286856	724	9,3,7	163,120,156	7,4,1	181,147,168	189	149	0.103751885784	0.451186976155	0.042,0.019,0.034	0.03,0.021,0.005	0.013
Vad18G005660	LG18	+	6325040	6326559	6326421	6326559	6322200	6322274	725	67,81,77	40,27,55	32,55,49	30,33,38	298	149	0.150158822171	0.54609484293	0.456,0.6,0.412	0.348,0.455,0.392	0.091
Vad18G005660	LG18	+	6327650	6328031	6327737	6328031	6326664	6326807	726	18,22,11	9,6,4	2,11,3	4,3,2	235	149	0.386732487684	0.880245473549	0.559,0.699,0.636	0.241,0.699,0.487	0.156
Vad17G000300	LG17	+	276688	277526	277396	277526	276392	276593	727	106,87,77	0,1,0	83,56,79	2,0,0	298	149	1	1.0	1.0,0.978,1.0	0.954,1.0,1.0	0.008
Vad08G009770	LG08	-	17637578	17637735	17637578	17637692	17640080	17640130	728	109,90,72	0,0,0	66,89,61	0,3,0	191	149	1	1.0	1.0,1.0,1.0	1.0,0.959,1.0	0.014
Vad14G008740	LG14	+	19791529	19792380	19791660	19792380	19787537	19788664	729	51,56,50	217,117,111	75,50,54	144,75,83	279	149	0.00217360061714	0.0337121193756	0.112,0.204,0.194	0.218,0.263,0.258	-0.076
Vad18G011170	LG18	-	12379704	12379832	12379704	12379759	12379918	12380228	730	66,63,43	0,3,0	35,51,43	0,1,0	221	149	0.9001206696	1.0	1.0,0.934,1.0	1.0,0.972,1.0	-0.013
Vad08G010560	LG08	-	18417621	18418171	18417621	18418150	18421816	18422933	731	11,9,8	56,59,64	0,6,9	30,59,46	169	149	0.230946503934	0.674091087128	0.148,0.119,0.099	0.0,0.082,0.147	0.046
Vad08G010560	LG08	-	18417621	18420722	18417621	18418150	18421816	18422933	732	11,16,13	56,59,64	9,12,18	30,59,46	298	149	0.348763554556	0.825963986987	0.089,0.119,0.092	0.13,0.092,0.164	-0.029
Vad08G010560	LG08	-	18417621	18420722	18417621	18418171	18421816	18422933	733	3,14,15	2,6,6	10,11,14	0,5,4	298	149	0.21543358592	0.650412085736	0.429,0.538,0.556	1.0,0.524,0.636	-0.212
Vad18G006820	LG18	+	7672533	7672981	7672630	7672981	7671859	7672128	734	11,27,15	24,25,44	13,18,19	45,46,36	245	149	0.23676034653	0.677105335949	0.218,0.396,0.172	0.149,0.192,0.243	0.067
Vad12G009380	LG12	-	16904403	16904625	16904403	16904598	16908871	16908911	735	46,42,36	0,0,1	32,26,14	0,0,0	175	149	1	1.0	1.0,1.0,0.968	1.0,1.0,1.0	-0.011
Vad04G009140	LG04	+	19346338	19347086	19346385	19347086	19346121	19346213	737	0,1,0	0,3,0	0,0,0	1,0,0	195	149	1	1.0	NA,0.203,NA	0.0,NA,NA	0.203
Vad04G009140	LG04	+	19346374	19347086	19346385	19347086	19346121	19346213	738	0,1,0	0,3,0	0,0,0	1,0,0	159	149	1	1.0	NA,0.238,NA	0.0,NA,NA	0.238
Vad19G007030	LG19	+	9296057	9296251	9296060	9296251	9294997	9295072	739	615,491,646	72,63,88	444,301,459	61,62,66	151	149	0.108326457495	0.461920365922	0.894,0.885,0.879	0.878,0.827,0.873	0.027
Vad17G000260	LG17	-	255702	255786	255702	255783	256889	256961	740	0,1,0	8,6,22	0,3,0	14,13,21	151	149	0.741668454224	1.0	0.0,0.141,0.0	0.0,0.185,0.0	-0.015
Vad03G002170	LG03	-	2034658	2034844	2034658	2034833	2035415	2035473	741	20,14,28	235,173,241	35,30,24	414,446,436	159	149	0.109893725648	0.467343747245	0.074,0.07,0.098	0.073,0.059,0.049	0.02
Vad10G002430	LG10	-	2943306	2943450	2943306	2943403	2943572	2943708	742	0,3,0	44,22,29	5,5,3	32,49,38	195	149	0.0031205849541	0.0448796854308	0.0,0.094,0.0	0.107,0.072,0.057	-0.047
Vad05G012800	LG05	-	24006962	24008052	24006962	24007364	24012640	24012847	743	5,2,5	188,216,268	4,4,4	206,198,218	298	149	1	1.0	0.013,0.005,0.009	0.01,0.01,0.009	-0.001
Vad07G001450	LG07	-	1727149	1727301	1727149	1727262	1727431	1727791	744	139,93,91	28,31,21	244,151,127	33,11,20	187	149	0.000505718844525	0.0125007376881	0.798,0.705,0.775	0.855,0.916,0.835	-0.109
Vad04G005970	LG04	+	7052821	7053862	7053425	7053862	7052325	7052469	745	143,84,53	3,0,0	134,61,64	0,0,2	298	149	1	1.0	0.96,1.0,1.0	1.0,1.0,0.941	0.006
Vad08G006010	LG08	-	13985800	13986400	13985800	13986377	13987285	13987340	746	0,0,0	0,0,1	0,1,0	0,0,0	171	149	1	1.0	NA,NA,0.0	NA,1.0,NA	-1.0
Vad08G006010	LG08	-	13985800	13986400	13985800	13986377	13987788	13987991	747	0,0,0	34,35,31	0,2,0	53,50,33	171	149	1	1.0	0.0,0.0,0.0	0.0,0.034,0.0	-0.011
Vad14G009330	LG14	-	20412633	20413414	20412633	20413161	20413528	20413636	748	17,33,15	453,534,464	25,29,26	640,532,523	298	149	0.747306879503	1.0	0.018,0.03,0.016	0.019,0.027,0.024	-0.002
Vad08G012800	LG08	-	20723280	20724747	20723280	20724744	20726299	20726492	749	0,0,0	2,0,3	0,1,0	1,1,0	151	149	1	1.0	0.0,NA,0.0	0.0,0.497,NA	-0.248
Vad10G000420	LG10	+	385075	385374	385269	385374	384409	384479	750	36,50,59	0,0,0	40,49,56	1,2,0	298	149	0.337694017496	0.810670615597	1.0,1.0,1.0	0.952,0.925,1.0	0.041
Vad10G000420	LG10	+	385075	385374	385269	385374	384563	384677	751	272,384,420	0,3,1	210,236,300	0,0,0	298	149	1	1.0	1.0,0.985,0.995	1.0,1.0,1.0	-0.007
Vad18G012800	LG18	+	14304132	14304285	14304141	14304285	14301823	14302003	752	37,30,35	47,47,38	38,21,33	68,41,47	157	149	0.183345214268	0.618448036188	0.428,0.377,0.466	0.347,0.327,0.4	0.066
Vad14G006320	LG14	-	14681224	14681593	14681224	14681342	14691547	14691626	753	17,13,20	0,0,0	10,7,4	0,0,1	298	149	1	1.0	1.0,1.0,1.0	1.0,1.0,0.667	0.111
Vad09G003300	LG09	+	3648147	3648410	3648153	3648410	3646957	3647035	754	3,2,5	64,53,53	6,3,2	71,22,41	154	149	0.488655427446	0.977068431121	0.043,0.035,0.084	0.076,0.117,0.045	-0.025
Vad17G008420	LG17	-	14211400	14211483	14211400	14211470	14221807	14221942	755	10,15,20	1,0,0	13,18,20	3,2,0	161	149	0.094360556331	0.431440462762	0.902,1.0,1.0	0.8,0.893,1.0	0.07
Vad06G003710	LG06	-	4496442	4496602	4496442	4496502	4496684	4496764	757	3,5,8	24,31,23	3,4,4	31,36,19	248	149	0.24804665248	0.693093074359	0.07,0.088,0.173	0.055,0.063,0.112	0.034
Vad08G000660	LG08	+	1232212	1232373	1232274	1232373	1228643	1228881	759	8,6,10	195,119,133	5,13,11	145,118,120	210	149	0.243681271038	0.685726998903	0.028,0.035,0.051	0.024,0.073,0.061	-0.015
Vad07G007490	LG07	-	8769888	8770004	8769888	8769980	8770105	8770304	760	16,6,11	97,67,78	30,28,10	54,54,64	172	149	0.000287634584194	0.00857960422514	0.125,0.072,0.109	0.325,0.31,0.119	-0.149
Vad07G007490	LG07	-	8769888	8770025	8769888	8769980	8770105	8770304	761	14,17,26	97,67,78	34,33,24	54,54,64	193	149	0.000287289762726	0.00857960422514	0.1,0.164,0.205	0.327,0.321,0.225	-0.135
Vad07G007490	LG07	-	8769888	8770025	8769888	8770004	8770105	8770304	762	4,11,15	6,0,0	11,11,14	7,6,0	169	149	0.154619819894	0.556831730655	0.37,1.0,1.0	0.581,0.618,1.0	0.057
Vad13G010890	LG13	+	21126709	21126965	21126726	21126965	21118583	21118652	763	9,10,10	37,45,35	13,5,7	37,22,26	165	149	0.64158556238	1.0	0.18,0.167,0.205	0.241,0.17,0.196	-0.018
Vad13G010890	LG13	+	21126709	21126965	21126839	21126965	21118583	21118652	764	99,96,96	30,23,18	83,63,66	27,26,14	278	149	0.28112792093	0.731723650403	0.639,0.691,0.741	0.622,0.565,0.716	0.056
Vad13G010890	LG13	+	21126726	21126965	21126839	21126965	21118583	21118652	765	127,131,121	30,23,18	107,80,85	27,26,14	261	149	0.230040986251	0.673402231563	0.707,0.765,0.793	0.693,0.637,0.776	0.053
Vad13G010890	LG13	+	21126709	21126965	21126839	21126965	21118675	21118882	766	94,93,91	0,0,0	74,61,64	0,0,2	278	149	1	1.0	1.0,1.0,1.0	1.0,1.0,0.945	0.018
Vad06G004990	LG06	-	5711122	5712628	5711122	5711360	5712915	5713205	767	31,29,26	21,14,28	46,60,46	1,2,5	298	149	2.64677169071e-13	2.09359640735e-10	0.425,0.509,0.317	0.958,0.938,0.821	-0.489
Vad12G006930	LG12	-	9209697	9210592	9209697	9210241	9210733	9211620	768	1097,731,326	2,0,0	539,245,271	0,2,0	298	149	1	1.0	0.996,1.0,1.0	1.0,0.984,1.0	0.004
Vad07G005540	LG07	-	5439939	5440727	5439939	5440320	5441029	5441197	769	58,52,73	31,42,89	40,34,24	60,58,70	298	149	0.000285607710879	0.00857960422514	0.483,0.382,0.291	0.25,0.227,0.146	0.178
Vad15G001920	LG15	+	7090013	7091195	7090178	7091195	7089515	7089637	770	2,2,2	63,24,17	4,0,5	53,11,9	298	149	0.211843997267	0.64596402224	0.016,0.04,0.056	0.036,0.0,0.217	-0.047
Vad02G001590	LG02	+	1442610	1442716	1442640	1442716	1442237	1442488	771	23,29,29	2,3,4	29,17,9	0,0,0	178	149	0.000287760696852	0.00857960422514	0.906,0.89,0.859	1.0,1.0,1.0	-0.115
Vad02G001590	LG02	+	1449302	1450830	1449789	1450830	1447494	1447567	772	1,2,3	3,0,0	2,2,1	0,1,0	298	149	0.12909258062	0.51044387588	0.143,1.0,1.0	1.0,0.5,1.0	-0.119
Vad02G001590	LG02	+	1449302	1450830	1449789	1450830	1447919	1449195	773	82,42,23	0,0,0	41,33,23	0,0,1	298	149	1	1.0	1.0,1.0,1.0	1.0,1.0,0.92	0.027
Vad01G015120	LG01	-	24083331	24083493	24083331	24083469	24083808	24084607	774	0,0,0	1,0,1	1,0,0	0,2,2	172	149	1	1.0	0.0,NA,0.0	1.0,0.0,0.0	-0.333
Vad05G001500	LG05	+	1510596	1511158	1510633	1511158	1509106	1509235	775	37,21,38	2,2,0	18,24,19	2,0,1	185	149	0.580360793458	1.0	0.937,0.894,1.0	0.879,1.0,0.939	0.004
Vad15G005130	LG15	+	14338309	14338839	14338771	14338839	14337920	14338225	777	151,148,135	0,1,0	129,177,153	0,0,0	298	149	1	1.0	1.0,0.987,1.0	1.0,1.0,1.0	-0.004
Vad01G010120	LG01	-	13174066	13174865	13174066	13174258	13175014	13175103	778	22,25,17	3,0,0	13,20,16	4,0,3	298	149	0.0110384660213	0.106480812474	0.786,1.0,1.0	0.619,1.0,0.727	0.147
Vad03G000420	LG03	-	567135	567380	567135	567336	569346	569468	779	13,8,5	75,78,73	11,14,8	91,73,45	192	149	0.252710681157	0.699869934015	0.119,0.074,0.05	0.086,0.13,0.121	-0.031
Vad14G009490	LG14	-	20565706	20565800	20565706	20565785	20565914	20566041	780	161,137,175	29,18,24	194,135,115	14,6,9	163	149	0.000241815377217	0.00850115392794	0.835,0.874,0.87	0.927,0.954,0.921	-0.074
Vad14G009490	LG14	-	20566845	20566911	20566845	20566900	20567343	20567390	781	11,7,6	124,98,103	5,2,5	111,99,103	159	149	0.0448796093177	0.268937658866	0.077,0.063,0.052	0.041,0.019,0.044	0.029
Vad14G009490	LG14	-	20566845	20566911	20566845	20566900	20568024	20568255	782	1,0,4	2,0,2	3,0,0	0,0,1	159	149	1	1.0	0.319,NA,0.652	1.0,NA,0.0	-0.014
Vad10G007970	LG10	+	9566954	9567300	9567083	9567300	9565772	9565930	783	16,41,14	4,1,4	29,53,33	8,1,4	277	149	0.879140979606	1.0	0.683,0.957,0.653	0.661,0.966,0.816	-0.05
Vad13G011950	LG13	+	22477323	22478093	22477326	22478093	22476994	22477094	784	160,65,57	82,41,17	133,57,60	49,25,27	151	149	0.417694766954	0.921608258468	0.658,0.61,0.768	0.728,0.692,0.687	-0.024
Vad16G009540	LG16	-	19962094	19962287	19962094	19962255	19962414	19962546	785	28,11,17	11,0,8	27,7,9	29,6,14	180	149	0.00201847507961	0.0316161146133	0.678,1.0,0.638	0.435,0.491,0.347	0.348
Vad16G009540	LG16	-	19962094	19962302	19962094	19962255	19962414	19962546	786	42,22,33	11,0,8	44,15,22	29,6,14	195	149	0.00103424739569	0.020698167923	0.745,1.0,0.759	0.537,0.656,0.546	0.255
Vad16G009540	LG16	-	19962094	19962302	19962094	19962287	19962414	19962546	787	28,16,24	14,5,8	26,11,15	9,3,2	163	149	0.23812092364	0.677531117263	0.646,0.745,0.733	0.725,0.77,0.873	-0.081
Vad02G007680	LG02	+	8189003	8189380	8189339	8189380	8185561	8185765	788	85,92,71	0,0,2	96,54,65	4,3,1	298	149	0.00890947201116	0.0929863523279	1.0,1.0,0.947	0.923,0.9,0.97	0.051
Vad18G002710	LG18	+	2929337	2930258	2929415	2930258	2929085	2929201	789	43,42,34	166,142,153	56,53,38	116,138,136	226	149	0.0214270409931	0.156933235422	0.146,0.163,0.128	0.241,0.202,0.156	-0.054
Vad19G001090	LG19	-	1581922	1582698	1581922	1582641	1582769	1584313	790	13,4,8	2,1,0	7,13,2	0,0,0	205	149	0.792152981832	1.0	0.825,0.744,1.0	1.0,1.0,1.0	-0.144
Vad09G005620	LG09	-	6662442	6662741	6662442	6662555	6663405	6663598	792	0,2,0	302,257,317	3,1,0	303,274,331	298	149	1	1.0	0.0,0.004,0.0	0.005,0.002,0.0	-0.001
Vad13G005200	LG13	+	5474356	5475248	5474830	5475248	5473718	5473814	793	9,8,3	74,67,41	10,5,6	61,33,37	298	149	0.292527212645	0.74641621033	0.057,0.056,0.035	0.076,0.07,0.075	-0.024
Vad10G010720	LG10	-	15312325	15312694	15312325	15312424	15313067	15313140	794	20,16,22	15,10,7	6,13,12	14,10,17	298	149	0.0180638524115	0.144328356136	0.4,0.444,0.611	0.176,0.394,0.261	0.208
Vad10G010720	LG10	-	15312325	15312694	15312325	15312424	15313458	15313834	795	7,3,6	1,3,4	1,4,8	4,5,0	298	149	0.758695818287	1.0	0.778,0.333,0.429	0.111,0.286,1.0	0.048
Vad05G010220	LG05	-	20656377	20656975	20656377	20656956	20657347	20657426	799	0,0,1	60,16,15	0,0,0	18,18,14	167	149	1	1.0	0.0,0.0,0.056	0.0,0.0,0.0	0.019
Vad08G011470	LG08	-	19317733	19318870	19317733	19318656	19318980	19319151	800	20,14,12	152,129,87	8,11,15	98,105,85	298	149	0.776777812903	1.0	0.062,0.051,0.065	0.039,0.05,0.081	0.003
Vad08G011470	LG08	-	19318980	19319184	19318980	19319151	19319331	19319567	801	17,22,15	105,112,105	10,20,11	93,96,86	181	149	0.583300160097	1.0	0.118,0.139,0.105	0.081,0.146,0.095	0.013
Vad08G011470	LG08	-	19318980	19319567	19318980	19319151	19325553	19325645	802	51,108,75	0,1,0	44,54,60	0,0,3	298	149	0.867490631753	1.0	1.0,0.982,1.0	1.0,1.0,0.909	0.024
Vad01G007140	LG01	+	7721237	7721984	7721874	7721984	7719651	7720340	803	13,10,13	190,112,132	18,11,11	215,156,155	298	149	0.763563504019	1.0	0.033,0.043,0.047	0.04,0.034,0.034	0.005
Vad08G003140	LG08	-	9658698	9658834	9658698	9658820	9658917	9659225	804	1,1,1	17,14,12	0,0,0	7,6,5	162	149	0.525699288592	0.998386884217	0.051,0.062,0.071	0.0,0.0,0.0	0.061
Vad11G004000	LG11	-	3785019	3785516	3785019	3785135	3786181	3786307	805	126,141,149	3,0,1	106,107,122	0,0,1	298	149	0.795611863471	1.0	0.955,1.0,0.987	1.0,1.0,0.984	-0.014
Vad05G011900	LG05	-	22956661	22956761	22956661	22956746	22957048	22957075	806	21,13,13	25,20,27	16,12,19	14,11,13	163	149	0.0312926913435	0.203233624096	0.434,0.373,0.306	0.511,0.499,0.572	-0.156
Vad05G011900	LG05	-	22956661	22956761	22956661	22956746	22958756	22958940	807	3,10,6	2,0,14	4,4,8	12,1,0	163	149	0.737969659178	1.0	0.578,1.0,0.281	0.234,0.785,1.0	-0.053
Vad05G011900	LG05	-	22957048	22957158	22957048	22957075	22958756	22958940	808	17,14,14	22,16,19	0,14,7	14,12,23	231	149	0.0607803340782	0.329926868208	0.333,0.361,0.322	0.0,0.429,0.164	0.141
Vad05G012450	LG05	+	23657867	23657988	23657870	23657988	23655884	23656027	809	120,90,121	206,146,235	106,102,103	138,176,164	151	149	0.276288840934	0.724857290809	0.365,0.378,0.337	0.431,0.364,0.383	-0.033
Vad08G005760	LG08	+	13729278	13729546	13729297	13729546	13727936	13727987	810	2,4,3	2,3,0	0,1,1	1,2,0	167	149	0.0073497283186	0.084166390891	0.472,0.543,1.0	0.0,0.308,1.0	0.236
Vad08G005760	LG08	+	13729278	13729546	13729297	13729546	13727936	13727992	811	5,21,9	2,2,3	8,7,4	0,0,0	167	149	0.000360204714506	0.00999726067278	0.69,0.904,0.728	1.0,1.0,1.0	-0.226
Vad07G010830	LG07	-	20856029	20856573	20856029	20856560	20856673	20856843	814	7,4,2	30,25,6	14,2,3	31,22,11	161	149	0.518236880543	0.995938839852	0.178,0.129,0.236	0.295,0.078,0.202	-0.011
Vad09G001840	LG09	-	2124732	2124791	2124732	2124787	2125322	2125403	815	160,173,151	3,7,5	160,198,197	3,5,3	152	149	0.250580545546	0.696693186386	0.981,0.96,0.967	0.981,0.975,0.985	-0.011
Vad09G001840	LG09	-	2124732	2125403	2124732	2124791	2125569	2125632	816	322,195,186	1,0,0	235,238,225	0,0,0	298	149	1	1.0	0.994,1.0,1.0	1.0,1.0,1.0	-0.002
Vad11G004990	LG11	+	4947353	4947470	4947379	4947470	4946930	4947110	817	42,60,49	8,10,20	38,61,35	9,26,19	174	149	0.111177935122	0.468892607026	0.818,0.837,0.677	0.783,0.668,0.612	0.09
Vad18G021400	LG18	+	35296959	35298159	35298064	35298159	35296787	35296863	818	37,39,70	288,327,402	41,51,57	383,204,373	298	149	0.501063206212	0.985922875905	0.06,0.056,0.08	0.051,0.111,0.071	-0.012
Vad12G011470	LG12	+	21521684	21521795	21521690	21521795	21520847	21520912	819	39,38,38	39,40,23	73,36,38	46,25,15	154	149	0.0830014208644	0.391964918828	0.492,0.479,0.615	0.606,0.582,0.71	-0.104
Vad10G005560	LG10	-	6435027	6435902	6435027	6435737	6436141	6436222	820	50,53,58	1,1,0	47,41,28	1,0,1	298	149	1	1.0	0.962,0.964,1.0	0.959,1.0,0.933	0.011
Vad01G006440	LG01	+	6907187	6907915	6907190	6907915	6907010	6907051	821	71,20,20	138,44,36	47,27,22	71,32,38	151	149	0.144248543234	0.539291270998	0.337,0.31,0.354	0.395,0.454,0.364	-0.071
Vad03G003770	LG03	-	3252033	3252158	3252033	3252098	3252303	3252501	822	5,1,7	25,24,38	7,6,4	37,37,51	208	149	0.815363999777	1.0	0.125,0.029,0.117	0.119,0.104,0.053	-0.002
Vad14G007450	LG14	+	17712300	17712543	17712328	17712543	17711365	17711690	823	51,24,24	69,21,18	68,29,19	30,15,14	176	149	0.00736041330215	0.084166390891	0.385,0.492,0.53	0.657,0.621,0.535	-0.135
Vad17G004420	LG17	+	5585505	5586468	5585516	5586468	5584855	5585074	824	29,39,36	17,36,43	26,20,26	30,25,35	159	149	0.188464695123	0.624581915284	0.615,0.504,0.44	0.448,0.428,0.41	0.091
Vad17G004420	LG17	+	5585505	5588345	5586799	5588345	5584855	5585074	825	29,38,40	0,2,1	26,26,31	0,1,0	298	149	0.519598329231	0.995938839852	1.0,0.905,0.952	1.0,0.929,1.0	-0.024
Vad17G004420	LG17	+	5585516	5588345	5586799	5588345	5584855	5585074	826	21,37,47	0,2,1	31,31,42	0,1,0	298	149	0.673057651375	1.0	1.0,0.902,0.959	1.0,0.939,1.0	-0.026
Vad09G010320	LG09	-	21304587	21304937	21304587	21304910	21305634	21305755	827	6,12,3	27,40,28	9,9,5	26,17,35	175	149	0.389768569261	0.882137162476	0.159,0.203,0.084	0.228,0.311,0.108	-0.067
Vad09G001150	LG09	-	1328906	1329017	1328906	1329002	1329236	1329410	828	30,22,34	139,126,139	35,35,31	111,112,130	163	149	0.0999947145079	0.449408063499	0.165,0.138,0.183	0.224,0.222,0.179	-0.046
Vad06G007250	LG06	-	8498544	8498760	8498544	8498682	8498888	8499128	829	70,87,50	18,20,13	54,60,64	12,16,14	226	149	0.824967714757	1.0	0.719,0.741,0.717	0.748,0.712,0.751	-0.011
Vad03G006310	LG03	-	6010993	6011092	6010993	6011041	6011491	6011542	830	97,69,73	78,58,64	74,42,32	73,41,57	199	149	0.0821984762903	0.390504472947	0.482,0.471,0.461	0.431,0.434,0.296	0.084
Vad11G008870	LG11	-	13327790	13327859	13327790	13327856	13335380	13335491	831	13,29,14	26,40,24	8,7,7	19,20,29	151	149	0.0257373514093	0.182585156635	0.33,0.417,0.365	0.294,0.257,0.192	0.123
Vad08G002920	LG08	-	9245171	9246035	9245171	9246032	9246121	9247372	832	16,4,14	2,1,0	45,21,44	13,3,15	151	149	0.000855450796843	0.0185631743065	0.888,0.798,1.0	0.774,0.874,0.743	0.098
Vad04G004180	LG04	-	4514047	4514413	4514047	4514145	4515069	4515362	833	9,14,13	400,705,607	13,10,11	514,554,501	298	149	0.936701550539	1.0	0.011,0.01,0.011	0.012,0.009,0.011	0.0
Vad06G004260	LG06	+	4986961	4987908	4987244	4987908	4985097	4985305	834	7,7,12	5,2,3	5,11,10	0,0,2	298	149	0.000220316862216	0.00792139263695	0.412,0.636,0.667	1.0,1.0,0.714	-0.333
Vad14G009170	LG14	+	20305529	20306134	20305957	20306134	20305040	20305145	835	293,180,122	1,0,0	261,155,100	0,1,3	298	149	1	1.0	0.993,1.0,1.0	1.0,0.987,0.943	0.021
Vad16G004260	LG16	+	12615809	12615943	12615830	12615943	12612598	12612706	836	10,37,42	55,149,191	14,28,44	68,180,226	169	149	0.263164709201	0.704795438673	0.138,0.18,0.162	0.154,0.121,0.147	0.019
Vad10G001910	LG10	-	2537466	2537626	2537466	2537622	2537929	2538388	838	9,16,15	7,5,6	8,14,17	3,7,2	152	149	0.348571942827	0.825963986987	0.558,0.758,0.71	0.723,0.662,0.893	-0.084
Vad10G001910	LG10	-	2537466	2537626	2537466	2537622	2538310	2538388	839	129,79,85	82,71,66	82,93,68	92,65,75	152	149	0.172472984048	0.599675298382	0.607,0.522,0.558	0.466,0.584,0.471	0.055
Vad10G001910	LG10	-	2537466	2538134	2537466	2537622	2538310	2538388	840	13,9,15	82,71,66	15,24,20	92,65,75	298	149	0.0764927471935	0.373179355777	0.073,0.06,0.102	0.075,0.156,0.118	-0.038
Vad10G001910	LG10	-	2537466	2538134	2537466	2537626	2538310	2538388	841	14,9,15	129,79,85	14,24,20	81,93,68	298	149	0.00893421337158	0.0929863523279	0.051,0.054,0.081	0.08,0.114,0.128	-0.045
Vad13G000510	LG13	-	567181	568211	567181	567335	569044	569126	842	17,18,8	159,212,148	17,14,16	185,155,205	298	149	0.849198546982	1.0	0.051,0.041,0.026	0.044,0.043,0.038	-0.002
Vad08G013800	LG08	-	21617830	21618678	21617830	21618248	21618842	21619651	843	9,20,22	41,85,78	5,19,19	71,85,110	298	149	0.0700626565539	0.352990836523	0.099,0.105,0.124	0.034,0.101,0.079	0.038
Vad19G010720	LG19	+	19978655	19979419	19978715	19979419	19978452	19978539	844	113,107,85	2,0,2	91,94,63	0,6,2	208	149	0.078220025069	0.376062678629	0.976,1.0,0.968	1.0,0.918,0.958	0.023
Vad01G008280	LG01	+	9677242	9677356	9677255	9677356	9677098	9677161	845	72,84,78	16,17,19	66,73,63	15,24,15	161	149	0.432236059437	0.922279823666	0.806,0.821,0.792	0.803,0.738,0.795	0.028
Vad01G008280	LG01	+	9681080	9681286	9681092	9681286	9680165	9680392	846	0,7,12	9,22,29	3,15,7	11,19,31	160	149	0.430693139124	0.922279823666	0.0,0.229,0.278	0.203,0.424,0.174	-0.098
Vad05G007210	LG05	+	12306085	12306596	12306362	12306596	12305793	12305996	847	21,24,21	1,0,0	11,16,17	0,0,0	298	149	1	1.0	0.913,1.0,1.0	1.0,1.0,1.0	-0.029
Vad04G012470	LG04	-	23450543	23451898	23450543	23451112	23452619	23452697	848	0,3,5	117,139,121	1,4,2	101,109,96	298	149	1	1.0	0.0,0.011,0.02	0.005,0.018,0.01	-0.001
Vad07G015090	LG07	+	25711454	25712405	25711938	25712405	25710734	25711284	849	8,3,7	12,10,4	12,10,11	20,11,9	298	149	0.611853470362	1.0	0.25,0.13,0.467	0.231,0.312,0.379	-0.025
Vad18G001970	LG18	-	1931186	1931321	1931186	1931277	1931389	1931486	850	24,20,10	0,1,0	5,16,8	1,0,0	192	149	1	1.0	1.0,0.939,1.0	0.795,1.0,1.0	0.048
Vad14G000760	LG14	-	674887	675322	674887	675306	676946	677172	851	19,43,45	0,1,0	44,37,46	0,0,2	164	149	1	1.0	1.0,0.975,1.0	1.0,1.0,0.954	0.007
Vad12G002880	LG12	+	4183216	4184087	4183579	4184087	4182317	4182481	852	8,17,8	162,286,240	14,8,12	254,284,277	298	149	0.63808223401	1.0	0.024,0.029,0.016	0.027,0.014,0.021	0.002
Vad10G010770	LG10	-	15345435	15346233	15345435	15345549	15346472	15346631	853	2,2,4	6,7,6	7,0,1	8,22,15	298	149	0.25808765535	0.699869934015	0.143,0.125,0.25	0.304,0.0,0.032	0.061
Vad14G001250	LG14	-	1089404	1089831	1089404	1089487	1090449	1090502	854	288,183,213	0,1,0	195,137,152	0,0,0	298	149	1	1.0	1.0,0.989,1.0	1.0,1.0,1.0	-0.004
Vad03G002420	LG03	+	2255897	2255953	2255901	2255953	2254975	2255737	855	0,1,3	1,1,3	0,1,1	1,3,1	152	149	0.102320122839	0.451186976155	0.0,0.495,0.495	0.0,0.246,0.495	0.083
Vad11G003330	LG11	-	3161749	3161861	3161749	3161850	3162219	3162353	856	97,180,157	8,11,12	115,96,99	12,8,14	159	149	0.122794649688	0.495591492969	0.919,0.939,0.925	0.9,0.918,0.869	0.032
Vad11G003330	LG11	-	3161749	3161861	3161749	3161850	3163207	3163529	857	7,8,2	0,0,0	7,4,3	0,0,2	159	149	1	1.0	1.0,1.0,1.0	1.0,1.0,0.584	0.139
Vad05G012660	LG05	-	23867418	23867604	23867418	23867593	23867680	23868273	858	36,26,16	10,4,0	41,20,26	1,1,0	159	149	1	1.0	0.771,0.859,1.0	0.975,0.949,1.0	-0.098
Vad17G008360	LG17	+	14074076	14074510	14074271	14074510	14073786	14073944	860	6,7,4	1,0,0	7,1,0	0,0,0	298	149	1	1.0	0.75,1.0,1.0	1.0,1.0,NA	-0.083
Vad08G009550	LG08	-	17388486	17389569	17388486	17388700	17389895	17390495	861	34,34,51	15,26,30	15,39,35	32,32,42	298	149	0.00655900498585	0.0774354170718	0.531,0.395,0.459	0.19,0.379,0.294	0.174
Vad07G002140	LG07	+	2380700	2381801	2381656	2381801	2379159	2379318	862	128,139,88	0,0,0	78,85,71	0,1,2	298	149	0.926839710516	1.0	1.0,1.0,1.0	1.0,0.977,0.947	0.025
Vad19G001320	LG19	-	1927043	1928289	1927043	1927332	1928447	1928623	863	86,75,78	0,0,1	87,108,56	1,1,0	298	149	1	1.0	1.0,1.0,0.975	0.978,0.982,1.0	0.005
Vad08G009630	LG08	-	17447726	17448260	17447726	17448077	17448474	17448835	864	2,2,4	2,0,1	1,6,5	1,0,0	298	149	0.409221222537	0.911814047963	0.333,1.0,0.667	0.333,1.0,1.0	-0.111
Vad08G009630	LG08	-	17448474	17449028	17448474	17448835	17449450	17449522	865	7,14,8	1,1,0	10,13,8	0,0,0	298	149	1	1.0	0.778,0.875,1.0	1.0,1.0,1.0	-0.116
Vad08G001910	LG08	-	4403973	4405167	4403973	4405164	4412613	4412840	866	34,20,24	47,32,44	26,19,31	45,23,33	151	149	0.445680632982	0.931568103727	0.417,0.381,0.35	0.363,0.449,0.481	-0.048
Vad08G015200	LG08	-	22768947	22771963	22768947	22771952	22773103	22773374	867	75,101,77	64,84,50	186,93,63	172,75,70	159	149	0.237543275254	0.677105335949	0.523,0.53,0.591	0.503,0.537,0.458	0.049
Vad10G011210	LG10	+	16705121	16706418	16705912	16706418	16704451	16704534	868	44,41,72	3,3,2	42,69,78	1,3,5	298	149	0.887053395483	1.0	0.88,0.872,0.947	0.955,0.92,0.886	-0.021
Vad10G001460	LG10	-	1364905	1365036	1364905	1364967	1366136	1366319	869	110,136,97	7,6,6	134,80,96	5,6,5	217	149	0.807459041305	1.0	0.915,0.94,0.917	0.948,0.902,0.929	-0.002
Vad10G001460	LG10	-	1364905	1365036	1364905	1364967	1366631	1366768	870	41,56,29	0,0,1	53,29,30	0,0,0	217	149	1	1.0	1.0,1.0,0.952	1.0,1.0,1.0	-0.016
Vad07G001350	LG07	-	1546005	1546272	1546005	1546233	1546374	1546449	871	39,43,38	51,36,37	41,28,30	47,39,34	187	149	0.427701152237	0.922279823666	0.379,0.488,0.45	0.41,0.364,0.413	0.043
Vad18G003280	LG18	+	3538811	3539173	3538824	3539173	3538284	3538679	872	11,19,10	163,295,273	7,13,14	133,183,170	161	149	0.388403895798	0.880464694072	0.059,0.056,0.033	0.046,0.062,0.071	-0.01
Vad10G003170	LG10	-	3637548	3638031	3637548	3637657	3638182	3638215	873	0,4,4	16,6,17	0,4,6	2,9,12	298	149	0.212735306945	0.64596402224	0.0,0.25,0.105	0.0,0.182,0.2	-0.009
Vad10G003170	LG10	-	3637548	3638031	3637548	3637657	3638316	3638608	874	1,7,4	387,269,385	0,4,6	371,357,328	298	149	1	1.0	0.001,0.013,0.005	0.0,0.006,0.009	0.001
Vad10G003170	LG10	-	3637548	3638215	3637548	3637657	3638316	3638608	875	15,10,35	387,269,385	4,16,19	371,357,328	298	149	0.0463425844486	0.276656485274	0.019,0.018,0.043	0.005,0.022,0.028	0.008
Vad10G003170	LG10	-	3637548	3638215	3637548	3638031	3638316	3638608	876	15,6,40	1,3,1	8,18,17	0,0,0	298	149	0.0274279088941	0.189480139172	0.882,0.5,0.952	1.0,1.0,1.0	-0.222
Vad06G010270	LG06	-	18270490	18270702	18270490	18270657	18274449	18274503	877	64,93,149	5,10,12	51,106,150	6,7,3	193	149	0.0991132357254	0.446715495492	0.908,0.878,0.906	0.868,0.921,0.975	-0.024
Vad18G005120	LG18	-	5535738	5536721	5535738	5535766	5537653	5537817	878	7,15,16	126,201,228	11,23,6	126,170,172	298	149	0.405846869479	0.90684992587	0.027,0.036,0.034	0.042,0.063,0.017	-0.008
Vad14G007640	LG14	-	18015279	18015878	18015279	18015872	18016968	18017640	879	1,1,0	4,0,2	1,0,1	1,1,0	154	149	1	1.0	0.195,1.0,0.0	0.492,0.0,1.0	-0.099
Vad14G007640	LG14	-	18015279	18015878	18015279	18015872	18017650	18017704	880	1,0,0	0,0,0	0,0,0	4,0,0	154	149	1	1.0	1.0,NA,NA	0.0,NA,NA	1.0
Vad01G012550	LG01	+	21096337	21096400	21096340	21096400	21096099	21096156	881	98,102,127	483,474,741	91,77,104	395,434,481	151	149	0.60152360194	1.0	0.167,0.175,0.145	0.185,0.149,0.176	-0.008
Vad18G011150	LG18	+	12352742	12354607	12354566	12354607	12352403	12352656	882	6,2,4	57,38,40	11,14,4	55,34,40	298	149	0.00594886118689	0.0723930645974	0.05,0.026,0.048	0.091,0.171,0.048	-0.062
Vad11G003990	LG11	+	3782802	3783503	3783172	3783503	3782385	3782487	883	1,2,2	121,168,143	2,0,2	154,126,141	298	149	1	1.0	0.004,0.006,0.007	0.006,0.0,0.007	0.001
Vad14G014540	LG14	+	25358171	25358440	25358312	25358440	25356202	25356503	884	3,0,11	4,5,4	2,4,2	1,7,1	289	149	0.949018197644	1.0	0.279,0.0,0.586	0.508,0.228,0.508	-0.126
Vad02G004200	LG02	+	3819893	3821207	3820474	3821207	3818581	3818707	887	49,77,74	1,0,5	56,69,58	3,1,6	298	149	0.17446380631	0.60131098384	0.961,1.0,0.881	0.903,0.972,0.829	0.046
Vad13G003570	LG13	+	3455092	3455227	3455111	3455227	3453895	3454107	888	317,259,283	32,16,36	167,199,163	12,11,12	167	149	0.0552548280271	0.314235691415	0.898,0.935,0.875	0.925,0.942,0.924	-0.028
Vad13G003570	LG13	+	3455336	3456199	3456065	3456199	3455111	3455227	889	33,33,42	366,289,301	16,29,9	190,205,174	298	149	0.282540976762	0.732753811865	0.043,0.054,0.065	0.04,0.066,0.025	0.01
Vad14G009240	LG14	-	20353803	20355598	20353803	20354326	20357353	20358795	890	11,9,18	0,0,0	4,22,9	0,0,1	298	149	1	1.0	1.0,1.0,1.0	1.0,1.0,0.818	0.061
Vad02G008310	LG02	-	9306172	9306884	9306172	9306716	9306968	9307139	891	27,43,38	47,182,107	30,44,31	106,140,181	298	149	0.103727023776	0.451186976155	0.223,0.106,0.151	0.124,0.136,0.079	0.047
Vad10G001150	LG10	+	1079333	1079789	1079389	1079789	1077404	1078186	892	14,7,8	9,2,4	9,4,6	0,2,2	204	149	0.0562538181235	0.31698884585	0.532,0.719,0.594	1.0,0.594,0.687	-0.145
Vad10G001150	LG10	+	1079333	1079789	1079389	1079789	1077404	1078800	893	12,7,3	0,0,0	5,7,8	0,1,0	204	149	1	1.0	1.0,1.0,1.0	1.0,0.836,1.0	0.055
Vad14G002190	LG14	-	2072723	2074023	2072723	2074004	2074093	2074287	894	8,12,4	0,1,2	5,5,6	4,0,0	167	149	0.440670940133	0.929521903054	1.0,0.915,0.641	0.527,1.0,1.0	0.01
Vad05G001260	LG05	+	1174777	1175515	1175436	1175515	1174685	1174705	895	26,44,44	0,0,1	38,89,88	0,0,0	298	149	1	1.0	1.0,1.0,0.957	1.0,1.0,1.0	-0.014
Vad04G004400	LG04	+	4817459	4817556	4817470	4817556	4816806	4817057	896	26,17,13	43,29,30	17,13,8	35,18,27	159	149	0.589944630392	1.0	0.362,0.355,0.289	0.313,0.404,0.217	0.024
Vad18G006700	LG18	+	7580297	7581037	7580377	7581037	7578201	7579396	897	24,20,21	12,18,16	22,26,29	10,7,18	228	149	0.153881437685	0.555800078579	0.567,0.421,0.462	0.59,0.708,0.513	-0.12
Vad18G015410	LG18	+	22576853	22577330	22576878	22577330	22576280	22576360	898	18,23,8	1,4,2	12,3,2	2,4,1	173	149	0.139117519139	0.527157476263	0.939,0.832,0.775	0.838,0.392,0.633	0.228
Vad05G006870	LG05	-	9880620	9880789	9880620	9880749	9881407	9881588	900	216,197,153	1,4,1	235,147,156	3,1,0	188	149	1	1.0	0.994,0.975,0.992	0.984,0.991,1.0	-0.005
Vad04G005350	LG04	+	5982310	5983059	5982830	5983059	5981552	5981682	901	31,58,35	18,39,31	23,57,42	22,12,11	298	149	0.0870899783209	0.405224546187	0.463,0.426,0.361	0.343,0.704,0.656	-0.151
Vad04G005350	LG04	+	5982310	5983059	5982873	5983059	5981552	5981682	902	37,81,37	3,9,6	29,61,47	1,1,2	298	149	0.000764954795779	0.017538528796	0.86,0.818,0.755	0.935,0.968,0.922	-0.131
Vad04G005350	LG04	+	5982830	5983059	5982873	5983059	5981552	5981682	903	35,74,47	3,9,6	31,30,30	1,1,2	191	149	0.010199737698	0.102776974766	0.901,0.865,0.859	0.96,0.959,0.921	-0.072
Vad04G005350	LG04	+	5982830	5983059	5982873	5983059	5981552	5981873	904	30,55,22	2,7,6	29,35,25	2,5,2	191	149	0.423302239873	0.922279823666	0.921,0.86,0.741	0.919,0.845,0.907	-0.05
Vad15G000040	LG15	+	82819	83089	82853	83089	80984	81279	905	2,5,2	31,33,17	3,3,2	27,12,15	182	149	0.714398433453	1.0	0.05,0.11,0.088	0.083,0.17,0.098	-0.034
Vad15G000040	LG15	+	82819	83089	82853	83089	82036	82103	906	2,6,2	40,33,19	4,4,2	25,12,7	182	149	0.187133123095	0.624581915284	0.039,0.13,0.079	0.116,0.214,0.19	-0.091
Vad18G001910	LG18	-	1834184	1834393	1834184	1834361	1835843	1836209	907	6,1,7	127,102,207	8,1,12	198,199,223	180	149	0.754503460523	1.0	0.038,0.008,0.027	0.032,0.004,0.043	-0.002
Vad17G001520	LG17	-	1440796	1441173	1440796	1441151	1441237	1441623	908	17,49,32	0,6,0	28,31,16	5,0,2	170	149	0.412526358654	0.917885653151	1.0,0.877,1.0	0.831,1.0,0.875	0.057
Vad09G001170	LG09	-	1341238	1341431	1341238	1341414	1341809	1345027	909	2,2,2	41,35,34	4,0,0	31,27,27	165	149	0.453711830581	0.940322739567	0.042,0.049,0.05	0.104,0.0,0.0	0.012
Vad19G000690	LG19	-	1036914	1037646	1036914	1037116	1038002	1038102	910	3,5,1	66,70,50	0,1,5	106,67,65	298	149	0.293535644536	0.746581012309	0.022,0.034,0.01	0.0,0.007,0.037	0.007
Vad14G005110	LG14	+	8109006	8109815	8109075	8109815	8102569	8102714	911	34,30,51	25,28,41	58,51,61	24,39,49	217	149	0.311577813085	0.771386698436	0.483,0.424,0.461	0.624,0.473,0.461	-0.063
Vad14G005110	LG14	+	8109006	8109815	8109075	8109815	8108660	8108737	912	7,13,17	1,2,2	18,19,29	1,0,0	217	149	0.00346524303671	0.0476696911659	0.828,0.817,0.854	0.925,1.0,1.0	-0.142
Vad12G011680	LG12	+	22046966	22047251	22046978	22047251	22040211	22040512	913	59,59,60	23,23,20	65,52,51	20,21,25	160	149	0.798984407345	1.0	0.705,0.705,0.736	0.752,0.698,0.655	0.014
Vad05G008460	LG05	+	16366384	16367093	16366444	16367093	16365124	16365639	914	35,43,72	11,12,6	43,78,51	5,13,3	208	149	0.136273271787	0.521657640758	0.695,0.72,0.896	0.86,0.811,0.924	-0.095
Vad08G001860	LG08	+	4310628	4310695	4310631	4310695	4310068	4310303	916	67,92,45	23,59,40	80,61,49	48,36,37	151	149	0.735389584353	1.0	0.742,0.606,0.526	0.622,0.626,0.566	0.02
Vad14G007770	LG14	+	18225043	18225630	18225243	18225630	18222831	18223127	917	19,16,11	51,29,17	19,19,9	25,20,22	298	149	0.212118084312	0.64596402224	0.157,0.216,0.244	0.275,0.322,0.17	-0.05
Vad06G012330	LG06	+	21667569	21668786	21668332	21668786	21666336	21666810	918	16,4,13	23,18,22	24,18,16	15,13,9	298	149	0.000398873481741	0.0106047582642	0.258,0.1,0.228	0.444,0.409,0.471	-0.246
Vad01G003480	LG01	-	3348446	3349152	3348446	3348542	3353708	3353809	919	56,69,64	0,0,1	60,71,52	0,2,0	298	149	1	1.0	1.0,1.0,0.97	1.0,0.947,1.0	0.008
Vad06G000670	LG06	+	839626	839918	839629	839918	839484	839512	920	0,0,0	2,1,0	2,2,0	4,4,2	151	149	1	1.0	0.0,0.0,NA	0.33,0.33,0.0	-0.22
Vad08G014370	LG08	-	22106155	22106770	22106155	22106454	22106945	22107028	921	29,26,22	179,129,116	14,23,26	105,71,101	298	149	0.300496926324	0.756984295294	0.075,0.092,0.087	0.063,0.139,0.114	-0.021
Vad13G005250	LG13	+	5511572	5511709	5511583	5511709	5510583	5510759	922	13,19,31	3,11,6	21,20,24	7,10,10	159	149	0.431071174647	0.922279823666	0.802,0.618,0.829	0.738,0.652,0.692	0.056
Vad18G018390	LG18	-	29213983	29216607	29213983	29214588	29216699	29216924	923	5,11,13	95,98,99	9,11,6	76,103,92	298	149	0.924518050262	1.0	0.026,0.053,0.062	0.056,0.051,0.032	0.001
Vad14G010560	LG14	+	21578285	21578550	21578453	21578550	21573610	21573857	924	24,29,22	1,0,0	13,15,19	1,0,1	298	149	1	1.0	0.923,1.0,1.0	0.867,1.0,0.905	0.05
Vad15G001910	LG15	+	7045280	7045668	7045311	7045668	7044362	7044575	925	31,18,37	2,0,0	46,28,28	0,0,0	179	149	1	1.0	0.928,1.0,1.0	1.0,1.0,1.0	-0.024
Vad04G013870	LG04	+	25187748	25187860	25187793	25187860	25187584	25187665	926	27,38,29	6,4,0	27,31,21	6,0,3	193	149	0.954941175104	1.0	0.776,0.88,1.0	0.776,1.0,0.844	0.012
Vad01G014850	LG01	+	23866581	23867545	23866964	23867545	23866054	23866311	927	181,260,200	0,1,3	189,332,234	0,8,2	298	149	0.149846605027	0.54609484293	1.0,0.992,0.971	1.0,0.954,0.983	0.009
Vad07G011560	LG07	-	21847647	21847931	21847647	21847925	21848007	21848427	928	58,44,12	12,13,5	51,15,21	12,7,5	154	149	0.937120441859	1.0	0.824,0.766,0.699	0.804,0.675,0.803	0.002
Vad16G001790	LG16	-	4109812	4110544	4109812	4110334	4111081	4111164	929	17,40,30	28,17,21	38,28,19	22,12,6	298	149	0.134836749013	0.519502011705	0.233,0.541,0.417	0.463,0.538,0.613	-0.141
Vad02G001860	LG02	+	1680434	1681311	1680645	1681311	1680221	1680316	930	907,533,429	2,3,2	326,534,351	2,7,7	298	149	0.0205877633079	0.153607612452	0.996,0.989,0.991	0.988,0.974,0.962	0.017
Vad18G018720	LG18	-	29811386	29812587	29811386	29811477	29812693	29812968	931	4,6,2	0,0,0	7,1,4	0,2,2	298	149	0.00963135618458	0.0979027132211	1.0,1.0,1.0	1.0,0.2,0.5	0.433
Vad15G000750	LG15	-	2678908	2679135	2678908	2679001	2679829	2679926	932	23,20,19	0,5,0	30,11,12	0,0,6	282	149	0.825831918391	1.0	1.0,0.679,1.0	1.0,1.0,0.514	0.055
Vad06G012530	LG06	+	21932679	21934342	21934121	21934342	21932502	21932598	933	38,52,61	3,2,0	42,24,39	4,1,2	298	149	0.208097840596	0.644248109242	0.864,0.929,1.0	0.84,0.923,0.907	0.041
Vad17G006910	LG17	-	8438886	8439719	8438886	8439190	8439863	8440072	934	247,297,311	1,1,1	383,534,500	0,3,2	298	149	1	1.0	0.992,0.993,0.994	1.0,0.989,0.992	-0.001
Vad04G011560	LG04	+	22392291	22392511	22392428	22392511	22391861	22392094	935	31,51,26	154,151,164	49,69,37	148,139,144	285	149	0.00721015057234	0.0838710162165	0.095,0.15,0.077	0.148,0.206,0.118	-0.05
Vad07G017300	LG07	-	28017232	28017819	28017232	28017485	28018080	28018326	936	4,3,4	229,142,229	17,11,9	221,221,245	298	149	0.00087473705139	0.0187004596662	0.009,0.01,0.009	0.037,0.024,0.018	-0.017
Vad02G007940	LG02	-	8601353	8601657	8601353	8601502	8602071	8602174	937	0,2,4	164,191,154	9,26,5	150,124,128	298	149	2.08871038243e-08	4.72048546429e-06	0.0,0.005,0.013	0.029,0.095,0.019	-0.042
Vad12G012660	LG12	+	24402997	24403297	24403220	24403297	24402673	24402841	938	1,1,0	3,0,2	2,1,4	0,0,1	298	149	5.64218864407e-07	6.86610956532e-05	0.143,1.0,0.0	1.0,1.0,0.667	-0.508
Vad16G006000	LG16	-	16073996	16074106	16073996	16074083	16074736	16074848	939	114,93,111	35,25,21	124,71,78	18,21,22	171	149	0.579153870238	1.0	0.739,0.764,0.822	0.857,0.747,0.755	-0.011
Vad04G007800	LG04	+	12693538	12694916	12694277	12694916	12692982	12693218	940	656,196,326	0,1,0	628,350,287	0,2,1	298	149	1	1.0	1.0,0.99,1.0	1.0,0.989,0.993	0.003
Vad05G004060	LG05	+	4180197	4180439	4180217	4180439	4179066	4179286	941	11,22,6	20,33,25	13,13,14	40,26,20	168	149	0.967849547677	1.0	0.328,0.372,0.176	0.224,0.307,0.383	-0.013
Vad05G004060	LG05	+	4180197	4180439	4180217	4180439	4179066	4179311	942	4,3,2	9,17,11	2,6,3	15,16,21	168	149	0.901317204625	1.0	0.283,0.135,0.139	0.106,0.25,0.112	0.03
Vad08G010630	LG08	-	18477340	18478471	18477340	18477841	18479486	18479620	943	34,45,43	0,0,0	28,50,33	0,0,1	298	149	1	1.0	1.0,1.0,1.0	1.0,1.0,0.943	0.019
Vad02G006330	LG02	-	6067139	6067854	6067139	6067248	6068827	6068965	944	20,84,48	1,0,8	78,195,104	8,40,20	298	149	0.00177012404119	0.029173077127	0.909,1.0,0.75	0.83,0.709,0.722	0.133
Vad06G008020	LG06	+	13660871	13661496	13661016	13661496	13658542	13659919	945	9,3,6	0,0,1	3,13,3	0,0,0	293	149	1	1.0	1.0,1.0,0.753	1.0,1.0,1.0	-0.082
Vad04G010560	LG04	+	21267726	21268305	21267785	21268305	21267566	21267636	946	21,46,69	1,8,5	25,51,46	1,5,3	207	149	0.430037428304	0.922279823666	0.938,0.805,0.909	0.947,0.88,0.917	-0.031
Vad06G003970	LG06	-	4774044	4774558	4774044	4774549	4775153	4775233	947	127,57,87	51,18,35	57,53,58	36,17,26	157	149	0.383095482667	0.87729475516	0.703,0.75,0.702	0.6,0.747,0.679	0.043
Vad01G012570	LG01	-	21102354	21103496	21102354	21103480	21104963	21105174	948	317,142,128	35,18,29	186,101,109	23,11,20	164	149	0.773608702662	1.0	0.892,0.878,0.8	0.88,0.893,0.832	-0.012
Vad13G001090	LG13	+	1070835	1071853	1071805	1071853	1070635	1070724	949	30,57,71	2,0,6	23,34,41	2,7,3	298	149	0.0578056726789	0.318636146962	0.882,1.0,0.855	0.852,0.708,0.872	0.102
Vad10G007480	LG10	-	8630923	8631286	8630923	8631189	8631479	8631626	950	17,6,24	54,56,47	11,15,12	53,30,46	245	149	0.923718170641	1.0	0.161,0.061,0.237	0.112,0.233,0.137	-0.008
Vad02G002200	LG02	+	1944369	1944778	1944550	1944778	1943185	1943936	951	75,87,63	11,3,2	56,51,71	4,8,4	298	149	0.55847672952	1.0	0.773,0.935,0.94	0.875,0.761,0.899	0.038
Vad08G003800	LG08	+	10990662	10991320	10990948	10991320	10989881	10990017	952	14,23,15	8,19,14	13,17,18	31,13,12	298	149	0.34142620342	0.817150157051	0.467,0.377,0.349	0.173,0.395,0.429	0.065
Vad11G002170	LG11	-	2152279	2152674	2152279	2152611	2153526	2154125	953	5,8,4	1,0,0	3,7,5	0,0,0	211	149	1	1.0	0.779,1.0,1.0	1.0,1.0,1.0	-0.074
Vad14G001930	LG14	-	1741307	1741710	1741307	1741655	1742058	1742162	955	257,188,213	160,159,170	261,186,207	137,129,149	203	149	0.20147872442	0.635048717134	0.541,0.465,0.479	0.583,0.514,0.505	-0.039
Vad18G000660	LG18	-	632683	632754	632683	632709	633188	633445	956	158,137,251	7,1,3	137,116,190	2,0,1	193	149	0.102018708475	0.451186976155	0.946,0.991,0.985	0.981,1.0,0.993	-0.017
Vad14G011580	LG14	-	22570342	22570533	22570342	22570403	22570656	22570938	957	47,68,55	1,2,0	45,53,46	0,0,0	278	149	0.460402981218	0.947861942725	0.962,0.948,1.0	1.0,1.0,1.0	-0.03
Vad01G007520	LG01	+	8249108	8249361	8249264	8249361	8248250	8248433	958	4,14,10	7,29,24	3,10,24	13,35,33	298	149	0.811777838745	1.0	0.222,0.194,0.172	0.103,0.125,0.267	0.031
Vad04G013770	LG04	+	25049949	25050514	25050183	25050514	25049784	25049829	959	113,144,171	1,0,0	112,187,146	0,0,0	298	149	1	1.0	0.983,1.0,1.0	1.0,1.0,1.0	-0.006
Vad03G004300	LG03	+	3812561	3814148	3813460	3814148	3811542	3812353	960	16,16,21	270,172,281	9,34,22	299,310,260	298	149	0.943324831923	1.0	0.029,0.044,0.036	0.015,0.052,0.041	0.0
Vad18G005590	LG18	-	6250566	6250736	6250566	6250682	6251272	6251474	961	16,19,21	11,8,15	18,11,22	6,24,10	202	149	0.700502992722	1.0	0.518,0.637,0.508	0.689,0.253,0.619	0.034
Vad18G005590	LG18	-	6250566	6251062	6250566	6250682	6251272	6251474	962	4,12,10	11,8,15	6,8,5	6,24,10	298	149	0.320717250126	0.787848897049	0.154,0.429,0.25	0.333,0.143,0.2	0.052
Vad18G005590	LG18	-	6250566	6251062	6250566	6250736	6251272	6251474	963	4,6,5	15,13,15	2,6,2	14,9,19	298	149	0.375252355612	0.867908225991	0.118,0.188,0.143	0.067,0.25,0.05	0.027
Vad03G006050	LG03	-	5772005	5772077	5772005	5772039	5772174	5772246	964	73,28,35	0,0,1	36,25,27	0,1,0	186	149	1	1.0	1.0,1.0,0.966	1.0,0.952,1.0	0.005
Vad01G003790	LG01	+	3685859	3686275	3686066	3686275	3684535	3685204	965	21,29,30	99,96,73	44,70,49	201,178,120	298	149	0.538021848303	1.0	0.096,0.131,0.17	0.099,0.164,0.17	-0.012
Vad01G001540	LG01	+	1452199	1452351	1452302	1452351	1451928	1452025	966	98,84,55	10,5,13	75,50,56	13,9,6	251	149	0.444056130485	0.930459335665	0.853,0.909,0.715	0.774,0.767,0.847	0.03
Vad16G009600	LG16	+	20029347	20029831	20029649	20029831	20027949	20028043	967	43,29,34	89,57,82	19,25,20	53,41,63	298	149	0.499171528629	0.984650072682	0.195,0.203,0.172	0.152,0.234,0.137	0.016
Vad15G004750	LG15	-	13868953	13869361	13868953	13869045	13870570	13871005	970	89,115,105	20,35,33	113,101,101	19,9,23	298	149	0.0122592501886	0.111950170747	0.69,0.622,0.614	0.748,0.849,0.687	-0.119
Vad08G012020	LG08	-	19881191	19881328	19881191	19881289	19881434	19881500	971	78,26,55	711,469,601	57,73,51	615,561,603	187	149	0.293059568281	0.746570429985	0.08,0.042,0.068	0.069,0.094,0.063	-0.012
Vad11G010850	LG11	+	16920774	16921211	16920782	16921211	16919994	16920118	972	2,4,1	0,5,2	9,0,4	1,3,2	156	149	0.978555421472	1.0	1.0,0.433,0.323	0.896,0.0,0.656	0.068
Vad07G015450	LG07	-	26056435	26057850	26056435	26057185	26058523	26059176	973	7,4,5	332,320,319	4,0,0	288,312,255	298	149	1	1.0	0.01,0.006,0.008	0.007,0.0,0.0	0.006
Vad07G017590	LG07	-	28369383	28369596	28369383	28369581	28372139	28372331	974	38,65,49	26,45,36	22,57,51	40,48,50	163	149	0.0535681236145	0.307869228162	0.572,0.569,0.554	0.335,0.521,0.483	0.119
Vad16G006930	LG16	+	17283920	17284147	17283966	17284147	17282030	17282229	975	24,23,31	11,2,5	19,11,29	7,6,4	194	149	0.534255758117	1.0	0.626,0.898,0.826	0.676,0.585,0.848	0.08
Vad14G000300	LG14	+	312918	313286	313095	313286	312566	312784	976	7,8,8	32,61,93	6,13,4	53,68,98	298	149	0.6455828954	1.0	0.099,0.062,0.041	0.054,0.087,0.02	0.014
Vad14G000300	LG14	+	312918	313286	313107	313286	312566	312784	977	9,9,15	4,8,17	8,18,4	8,12,9	298	149	0.652160822264	1.0	0.529,0.36,0.306	0.333,0.429,0.182	0.084
Vad14G000300	LG14	+	313095	313286	313107	313286	312566	312784	978	34,62,100	4,8,17	56,73,98	8,12,9	160	149	0.652003850484	1.0	0.888,0.878,0.846	0.867,0.85,0.91	-0.005
Vad02G006020	LG02	-	5635118	5635372	5635118	5635359	5647094	5647181	979	2,6,4	68,52,73	7,2,11	51,55,56	161	149	0.0630834908279	0.334892894261	0.026,0.096,0.048	0.113,0.033,0.154	-0.043
Vad02G006020	LG02	-	5647094	5647194	5647094	5647181	5647293	5647392	980	36,32,41	25,25,22	33,39,39	14,17,31	161	149	0.458999891262	0.947081979671	0.571,0.542,0.633	0.686,0.68,0.538	-0.053
Vad02G006020	LG02	-	5647094	5647194	5647094	5647181	5647313	5647392	981	8,4,8	1,4,0	2,6,5	3,2,1	161	149	0.324412776749	0.793231859068	0.881,0.481,1.0	0.382,0.735,0.822	0.141
Vad18G015070	LG18	+	22166464	22166901	22166502	22166901	22157472	22157592	983	10,3,5	17,18,14	7,6,6	15,21,29	186	149	0.66622825731	1.0	0.32,0.118,0.222	0.272,0.186,0.142	0.02
Vad12G008390	LG12	+	13563365	13568180	13565726	13568180	13562910	13563119	984	67,90,99	24,38,75	51,76,95	51,83,63	298	149	0.0109033648169	0.105822841352	0.583,0.542,0.398	0.333,0.314,0.43	0.149
Vad12G008390	LG12	+	13564215	13568180	13565726	13568180	13563365	13563382	985	19,33,29	48,64,73	9,24,30	53,57,73	298	149	0.23990300806	0.68015512321	0.165,0.205,0.166	0.078,0.174,0.17	0.038
Vad10G007990	LG10	+	9585560	9585771	9585631	9585771	9583990	9584133	986	13,24,25	6,13,7	17,32,25	7,6,10	219	149	0.427333328868	0.922279823666	0.596,0.557,0.708	0.623,0.784,0.63	-0.059
Vad10G007990	LG10	+	9586198	9586336	9586239	9586336	9585857	9585919	987	9,8,11	12,4,5	3,10,3	10,4,10	189	149	0.165910346895	0.583267041751	0.372,0.612,0.634	0.191,0.663,0.191	0.191
Vad01G007020	LG01	-	7550675	7553698	7550675	7552654	7553818	7554061	988	149,103,112	73,27,51	136,177,183	30,36,34	298	149	0.000529763556195	0.0126982719076	0.505,0.656,0.523	0.694,0.711,0.729	-0.15
Vad12G001000	LG12	+	1828904	1829049	1828918	1829049	1828122	1828292	989	1,1,1	61,26,34	1,0,0	53,24,25	162	149	1	1.0	0.015,0.034,0.026	0.017,0.0,0.0	0.019
Vad04G010730	LG04	+	21422852	21422945	21422879	21422945	21422701	21422762	990	137,130,137	17,16,8	85,101,152	17,8,11	175	149	0.857340505937	1.0	0.873,0.874,0.936	0.81,0.915,0.922	0.012
Vad04G005340	LG04	-	5947755	5949281	5947755	5948829	5949379	5949672	991	614,882,779	52,78,108	690,718,804	71,86,108	298	149	0.266806372997	0.70701454285	0.855,0.85,0.783	0.829,0.807,0.788	0.021
Vad11G003150	LG11	-	2999222	2999426	2999222	2999413	2999664	2999801	992	107,81,48	473,259,262	64,53,52	362,339,282	161	149	0.0187477501027	0.147556918719	0.173,0.224,0.145	0.141,0.126,0.146	0.043
Vad07G005570	LG07	+	5470517	5471925	5471808	5471925	5470013	5470173	993	50,52,51	1,0,1	29,45,40	0,6,1	298	149	1	1.0	0.962,1.0,0.962	1.0,0.789,0.952	0.061
Vad04G008460	LG04	+	17370184	17370312	17370187	17370312	17363687	17363766	994	42,62,40	111,95,83	40,39,36	67,51,52	151	149	0.104103842749	0.451186976155	0.272,0.392,0.322	0.371,0.43,0.406	-0.074
Vad09G000170	LG09	-	191572	191873	191572	191813	192316	192509	995	4,3,5	6,3,10	12,5,6	2,3,1	208	149	0.000790549373351	0.0178664158377	0.323,0.417,0.264	0.811,0.544,0.811	-0.387
Vad01G006990	LG01	+	7503212	7504492	7503226	7504492	7503022	7503092	996	5,1,7	28,42,57	12,10,6	55,70,84	162	149	0.302976136264	0.758466590094	0.141,0.021,0.101	0.167,0.116,0.062	-0.027
Vad18G021970	LG18	-	36563934	36565400	36563934	36564213	36566049	36566518	998	116,165,160	2,3,1	94,169,154	3,4,5	298	149	0.0733039977496	0.361788705635	0.967,0.965,0.988	0.94,0.955,0.939	0.029
Vad05G003710	LG05	+	3734430	3735745	3734991	3735745	3733952	3734030	999	25,30,17	166,104,103	20,14,9	85,62,61	298	149	0.898927635902	1.0	0.07,0.126,0.076	0.105,0.101,0.069	-0.001
Vad18G007890	LG18	+	8756439	8756843	8756715	8756843	8755724	8755924	1000	0,1,0	68,92,77	0,1,0	71,70,77	298	149	1	1.0	0.0,0.005,0.0	0.0,0.007,0.0	-0.001
Vad14G010470	LG14	-	21503454	21503610	21503454	21503566	21503756	21503782	1001	3,1,1	4,6,5	5,0,0	9,8,13	192	149	0.451122714113	0.93658285266	0.368,0.115,0.134	0.301,0.0,0.0	0.105
Vad04G002930	LG04	+	3024836	3027548	3024878	3027548	3024270	3024400	1002	0,2,1	4,0,2	2,1,0	0,5,2	190	149	0.977114984321	1.0	0.0,1.0,0.282	1.0,0.136,0.0	0.049
Vad01G008700	LG01	-	10376385	10376856	10376385	10376797	10377500	10377682	1003	220,273,216	6,7,2	183,213,170	4,4,4	207	149	0.962417932109	1.0	0.963,0.966,0.987	0.971,0.975,0.968	0.001
Vad01G008700	LG01	-	10385258	10385539	10385258	10385521	10385738	10385768	1004	286,172,122	17,9,15	202,96,82	21,4,6	166	149	0.79584804788	1.0	0.938,0.945,0.88	0.896,0.956,0.925	-0.005
Vad01G008700	LG01	-	10388963	10389306	10388963	10389303	10389383	10389548	1005	149,115,65	96,68,38	129,67,41	56,33,24	151	149	0.145166797613	0.539291270998	0.605,0.625,0.628	0.694,0.667,0.628	-0.044
Vad11G003410	LG11	-	3254321	3254540	3254321	3254511	3255384	3255472	1006	6,11,0	2,1,0	3,4,4	0,0,0	177	149	1	1.0	0.716,0.903,NA	1.0,1.0,1.0	-0.191
Vad16G000330	LG16	-	508768	508884	508768	508866	509582	509729	1007	1,6,0	43,61,59	1,3,3	40,52,33	166	149	0.764771294414	1.0	0.02,0.081,0.0	0.022,0.049,0.075	-0.015
Vad03G006660	LG03	+	6499762	6500035	6499912	6500035	6498680	6498749	1008	23,23,15	1,0,0	21,20,17	0,0,0	298	149	1	1.0	0.92,1.0,1.0	1.0,1.0,1.0	-0.027
Vad04G002200	LG04	-	2344241	2345847	2344241	2345564	2346043	2346223	1009	1,3,3	5,3,7	1,3,0	4,3,3	298	149	0.364504815735	0.851085610433	0.091,0.333,0.176	0.111,0.333,0.0	0.052
Vad06G000850	LG06	+	1005250	1005366	1005267	1005366	1004169	1004285	1010	11,8,14	27,30,45	11,12,6	17,23,30	165	149	0.506304760464	0.990766466398	0.269,0.194,0.219	0.369,0.32,0.153	-0.053
Vad07G012760	LG07	+	23313407	23313735	23313410	23313735	23311763	23312349	1011	64,37,36	14,10,8	48,46,55	11,17,1	151	149	0.466899802805	0.954817969773	0.819,0.785,0.816	0.812,0.728,0.982	-0.034
Vad07G012760	LG07	+	23313407	23313735	23313410	23313735	23311763	23312692	1012	13,3,16	11,9,8	10,7,8	7,12,9	151	149	0.775902952066	1.0	0.538,0.248,0.664	0.585,0.365,0.467	0.011
Vad19G005260	LG19	+	6930505	6930684	6930550	6930684	6929466	6929554	1013	38,31,44	204,155,259	32,40,33	173,205,208	193	149	0.888184608596	1.0	0.126,0.134,0.116	0.125,0.131,0.109	0.004
Vad08G014420	LG08	+	22127843	22128116	22127982	22128116	22126793	22126966	1014	18,28,13	50,43,72	38,17,21	59,60,49	287	149	0.383747136897	0.87729475516	0.157,0.253,0.086	0.251,0.128,0.182	-0.022
Vad08G014420	LG08	+	22127843	22128116	22127994	22128116	22126793	22126966	1015	31,40,22	174,158,156	44,21,25	125,195,120	298	149	0.673074208292	1.0	0.082,0.112,0.066	0.15,0.051,0.094	-0.012
Vad08G014420	LG08	+	22127982	22128116	22127994	22128116	22126793	22126966	1016	63,55,81	174,158,156	65,64,53	125,195,120	160	149	0.866413360961	1.0	0.252,0.245,0.326	0.326,0.234,0.291	-0.009
Vad07G014920	LG07	-	25535166	25535248	25535166	25535232	25537167	25537492	1018	63,73,64	9,8,11	54,66,77	12,3,10	164	149	0.80240052926	1.0	0.864,0.892,0.841	0.803,0.952,0.875	-0.011
Vad11G003890	LG11	+	3678427	3678512	3678438	3678512	3677336	3677624	1019	2,1,3	6,8,5	0,0,0	5,5,2	159	149	0.00105844322345	0.020698167923	0.238,0.105,0.36	0.0,0.0,0.0	0.234
Vad18G001040	LG18	-	969896	970132	969896	969974	970430	970817	1020	137,86,81	0,4,0	141,74,75	0,0,0	298	149	0.645231282844	1.0	1.0,0.915,1.0	1.0,1.0,1.0	-0.028
Vad11G011330	LG11	+	19193890	19194212	19193968	19194212	19193520	19193741	1021	6,9,9	6,7,7	2,6,4	5,5,5	226	149	0.291151056319	0.744104961384	0.397,0.459,0.459	0.209,0.442,0.345	0.106
Vad04G004510	LG04	-	4940187	4940795	4940187	4940625	4941384	4941556	1022	33,40,37	54,67,66	11,22,11	55,69,68	298	149	6.79232165035e-06	0.000447727202119	0.234,0.23,0.219	0.091,0.138,0.075	0.126
Vad18G013010	LG18	-	14824538	14827366	14824538	14827348	14827472	14827647	1023	18,16,11	14,25,7	35,15,11	25,9,15	166	149	0.618892388632	1.0	0.536,0.365,0.585	0.557,0.599,0.397	-0.022
Vad18G013010	LG18	-	14824538	14827366	14824538	14827348	14827511	14827647	1024	10,11,4	36,23,17	11,5,6	27,10,24	166	149	0.837722220841	1.0	0.2,0.3,0.174	0.268,0.31,0.183	-0.029
Vad01G014860	LG01	-	23875658	23875800	23875658	23875785	23875879	23875954	1025	78,77,93	2,4,1	79,65,73	0,3,0	163	149	0.257923838901	0.699869934015	0.973,0.946,0.988	1.0,0.952,1.0	-0.015
Vad01G014460	LG01	+	23442306	23443774	23443675	23443774	23441230	23441370	1026	10,8,24	467,525,836	7,8,17	477,417,640	298	149	0.939383108114	1.0	0.011,0.008,0.014	0.007,0.01,0.013	0.001
Vad04G004750	LG04	-	5204491	5204714	5204491	5204633	5205523	5205651	1027	2,8,3	49,54,68	2,4,4	58,38,34	229	149	0.872482895043	1.0	0.026,0.088,0.028	0.022,0.064,0.071	-0.005
Vad09G010730	LG09	-	22076524	22077579	22076524	22076680	22079058	22079206	1028	103,70,110	200,119,149	72,67,86	147,106,162	298	149	0.42813139214	0.922279823666	0.205,0.227,0.27	0.197,0.24,0.21	0.018
Vad11G009490	LG11	-	14398723	14398916	14398723	14398902	14414833	14415136	1029	8,10,13	3,1,2	12,9,12	1,5,2	162	149	0.658546613759	1.0	0.71,0.902,0.857	0.917,0.623,0.847	0.027
Vad03G001130	LG03	-	1098688	1099485	1098688	1098813	1099610	1099751	1030	198,333,287	0,1,0	241,300,324	0,0,0	298	149	1	1.0	1.0,0.994,1.0	1.0,1.0,1.0	-0.002
Vad07G018520	LG07	-	30050516	30050707	30050516	30050677	30050768	30050859	1031	14,11,14	108,124,81	10,8,15	110,105,124	178	149	0.325869203002	0.793449457987	0.098,0.069,0.126	0.071,0.06,0.092	0.023
Vad07G018520	LG07	-	30050516	30050707	30050516	30050677	30051983	30052040	1032	14,12,18	0,4,0	10,9,21	4,7,13	178	149	5.66286332014e-05	0.00252883176604	1.0,0.715,1.0	0.677,0.518,0.575	0.315
Vad07G018520	LG07	-	30050516	30050717	30050516	30050677	30051983	30052040	1033	34,35,48	0,4,0	42,30,52	4,7,13	188	149	2.61886362131e-05	0.00138101408297	1.0,0.874,1.0	0.893,0.773,0.76	0.149
Vad07G018520	LG07	-	30050516	30050859	30050516	30050677	30051983	30052040	1034	106,141,97	0,4,0	125,132,158	4,7,13	298	149	3.49744106161e-05	0.00172904742483	1.0,0.946,1.0	0.94,0.904,0.859	0.081
Vad07G018520	LG07	-	30050516	30050717	30050516	30050707	30051983	30052040	1035	20,26,34	0,3,4	32,22,37	0,1,6	158	149	0.896059630362	1.0	1.0,0.891,0.889	1.0,0.954,0.853	-0.009
Vad07G018520	LG07	-	30050516	30050859	30050516	30050707	30051983	30052040	1036	92,133,85	0,3,4	115,127,146	0,1,6	298	149	0.769919924301	1.0	1.0,0.957,0.914	1.0,0.984,0.924	-0.012
Vad07G018520	LG07	-	30050516	30050859	30050516	30050717	30051983	30052040	1037	92,131,82	20,24,31	112,126,142	29,20,33	290	149	0.54048973764	1.0	0.703,0.737,0.576	0.665,0.764,0.689	-0.034
Vad02G007810	LG02	+	8416127	8417095	8416338	8417095	8410448	8412119	1038	6,1,6	14,5,8	5,3,3	23,7,4	298	149	0.478005976032	0.965779634844	0.176,0.091,0.273	0.098,0.176,0.273	-0.002
Vad03G003080	LG03	+	2694986	2695656	2695027	2695656	2684517	2684575	1039	20,7,20	1,2,1	15,19,11	5,4,1	189	149	0.0396093137419	0.244773181014	0.94,0.734,0.94	0.703,0.789,0.897	0.075
Vad08G011860	LG08	-	19638619	19640665	19638619	19640629	19646051	19646222	1040	9,3,1	19,15,8	5,0,3	32,5,8	184	149	0.255299461924	0.699869934015	0.277,0.139,0.092	0.112,0.0,0.233	0.054
Vad18G012390	LG18	+	13791469	13791912	13791481	13791912	13791180	13791342	1041	1,0,1	2,2,2	1,0,0	0,0,0	160	149	1	1.0	0.318,0.0,0.318	1.0,NA,NA	-0.788
Vad18G012390	LG18	+	13791469	13791912	13791498	13791912	13791180	13791342	1042	1,0,1	215,110,88	1,0,0	143,47,63	177	149	1	1.0	0.004,0.0,0.009	0.006,0.0,0.0	0.002
Vad18G012390	LG18	+	13791481	13791912	13791498	13791912	13791180	13791342	1043	2,2,2	215,110,88	0,0,0	143,47,63	165	149	1	1.0	0.008,0.016,0.02	0.0,0.0,0.0	0.015
Vad18G010360	LG18	-	11320447	11321941	11320447	11320536	11323224	11323288	1044	31,13,8	253,179,212	1,3,4	354,284,254	298	149	9.30061250237e-10	3.67839224469e-07	0.058,0.035,0.019	0.001,0.005,0.008	0.033
Vad08G007410	LG08	+	15346967	15347438	15347378	15347438	15346180	15346231	1045	4,8,5	0,4,8	1,4,4	0,2,2	298	149	0.766228792317	1.0	1.0,0.5,0.238	1.0,0.5,0.5	-0.087
Vad12G012720	LG12	-	24539759	24539842	24539759	24539827	24540952	24541114	1046	13,24,21	81,91,82	18,9,15	117,128,110	163	149	0.00434891934849	0.0574817897447	0.128,0.194,0.19	0.123,0.06,0.111	0.073
Vad12G012720	LG12	-	24539759	24539850	24539759	24539827	24540952	24541114	1047	4,1,2	81,91,82	2,1,1	117,128,110	171	149	0.822258781514	1.0	0.041,0.009,0.021	0.015,0.007,0.008	0.014
Vad12G012720	LG12	-	24539759	24539850	24539759	24539842	24540952	24541114	1048	3,1,2	12,24,21	1,0,0	17,8,14	156	149	0.0193373359402	0.150108267853	0.193,0.038,0.083	0.053,0.0,0.0	0.087
Vad15G003280	LG15	+	11414255	11414361	11414272	11414361	11413513	11413652	1049	19,15,15	26,23,22	16,5,12	17,22,21	165	149	0.430059305482	0.922279823666	0.398,0.371,0.381	0.459,0.17,0.34	0.06
Vad07G013480	LG07	+	24060239	24060909	24060295	24060909	24057585	24059132	1050	10,8,6	93,105,229	6,9,18	115,247,314	204	149	0.708210132921	1.0	0.073,0.053,0.019	0.037,0.026,0.04	0.014
Vad16G010320	LG16	+	20886763	20888186	20886902	20888186	20884583	20885473	1051	47,39,66	0,0,1	55,71,69	0,0,0	287	149	1	1.0	1.0,1.0,0.972	1.0,1.0,1.0	-0.009
Vad06G008410	LG06	-	14676216	14676310	14676216	14676288	14676404	14677022	1052	6,14,13	10,12,9	10,4,17	4,11,5	170	149	0.520953211907	0.995938839852	0.345,0.506,0.559	0.687,0.242,0.749	-0.089
Vad01G013790	LG01	-	22454055	22454592	22454055	22454583	22455880	22456174	1054	8,23,21	35,45,37	16,23,24	37,25,27	157	149	0.102763781731	0.451186976155	0.178,0.327,0.35	0.291,0.466,0.458	-0.12
Vad18G007980	LG18	+	8864018	8865735	8865622	8865735	8862157	8862802	1055	21,20,26	0,0,0	32,74,63	1,0,0	298	149	1	1.0	1.0,1.0,1.0	0.941,1.0,1.0	0.02
Vad08G005310	LG08	-	13009331	13011226	13009331	13009891	13012267	13012471	1056	95,57,47	0,2,0	137,78,102	0,0,5	298	149	0.785033591267	1.0	1.0,0.934,1.0	1.0,1.0,0.911	0.008
Vad14G013250	LG14	-	24191705	24191779	24191705	24191767	24191873	24191946	1057	15,9,10	10,4,1	12,20,26	6,3,3	160	149	0.2233421361	0.661661534289	0.583,0.677,0.903	0.651,0.861,0.89	-0.08
Vad17G007920	LG17	-	12589918	12590833	12589918	12590683	12592235	12592355	1058	5,7,10	1,0,0	11,11,8	0,0,0	298	149	1	1.0	0.714,1.0,1.0	1.0,1.0,1.0	-0.095
Vad08G009610	LG08	-	17420648	17421938	17420648	17421084	17422288	17422458	1059	227,173,200	4,0,0	150,115,115	1,0,3	298	149	0.613941415349	1.0	0.966,1.0,1.0	0.987,1.0,0.95	0.01
Vad05G011940	LG05	-	23026242	23026312	23026242	23026293	23029127	23029470	1060	2,3,3	1,2,0	1,1,0	3,0,0	167	149	1	1.0	0.641,0.572,1.0	0.229,1.0,NA	0.123
Vad05G011940	LG05	-	23026242	23026312	23026242	23026293	23029155	23029470	1061	8,12,10	21,41,31	7,4,7	53,52,57	167	149	0.000953246716302	0.0201071507359	0.254,0.207,0.223	0.105,0.064,0.099	0.139
Vad08G008300	LG08	-	16178178	16178673	16178178	16178495	16178871	16179252	1062	161,155,214	5990,5094,4927	197,314,223	5447,4336,4169	298	149	4.95406464174e-06	0.000405699438175	0.013,0.015,0.021	0.018,0.035,0.026	-0.01
Vad19G006470	LG19	+	8581346	8582339	8581525	8582339	8580999	8581030	1063	66,43,56	415,472,387	73,88,56	271,312,308	298	149	5.65945038278e-06	0.000417570175656	0.074,0.044,0.067	0.119,0.124,0.083	-0.047
Vad18G003950	LG18	-	4221651	4222974	4221651	4221745	4223593	4223840	1064	54,31,41	122,81,88	25,22,23	81,64,73	298	149	0.104190082503	0.451186976155	0.181,0.161,0.189	0.134,0.147,0.136	0.038
Vad18G003950	LG18	-	4221651	4223137	4221651	4221745	4223593	4223840	1065	52,29,37	122,81,88	25,19,22	81,64,73	298	149	0.118147406194	0.482969500256	0.176,0.152,0.174	0.134,0.129,0.131	0.036
Vad18G003950	LG18	-	4221651	4223137	4221651	4222974	4223593	4223840	1066	15,4,8	2,2,4	7,6,1	0,3,1	298	149	0.528453104159	0.998657585527	0.789,0.5,0.5	1.0,0.5,0.333	-0.015
Vad17G007040	LG17	-	8677482	8677674	8677482	8677671	8680179	8680420	1067	136,193,219	17,15,32	173,263,285	16,33,36	151	149	0.930705308877	1.0	0.888,0.927,0.871	0.914,0.887,0.887	-0.001
Vad10G004440	LG10	+	5148143	5148398	5148157	5148398	5146995	5147215	1068	42,31,42	256,185,176	40,37,31	240,164,207	162	149	0.749573141559	1.0	0.131,0.134,0.18	0.133,0.172,0.121	0.006
Vad07G007170	LG07	+	8257672	8257807	8257715	8257807	8257424	8257505	1069	53,64,56	0,0,0	69,49,52	1,0,0	191	149	1	1.0	1.0,1.0,1.0	0.982,1.0,1.0	0.006
Vad15G008060	LG15	+	17648994	17649145	17649064	17649145	17648247	17648389	1070	24,24,27	1,1,1	23,15,20	1,0,2	218	149	1	1.0	0.943,0.943,0.949	0.94,1.0,0.872	0.008
Vad05G008490	LG05	-	16469273	16469677	16469273	16469394	16472478	16472645	1071	10,18,25	0,0,0	9,22,18	1,0,0	298	149	1	1.0	1.0,1.0,1.0	0.818,1.0,1.0	0.061
Vad17G006000	LG17	-	7253167	7255004	7253167	7254822	7256922	7257376	1072	1,0,2	1,5,5	1,4,1	0,2,5	298	149	0.0896212383632	0.413355099389	0.333,0.0,0.167	1.0,0.5,0.091	-0.364
Vad18G001470	LG18	-	1426082	1426530	1426082	1426164	1426780	1426840	1073	5,10,5	102,126,79	1,3,3	74,64,56	298	149	0.0710578856573	0.355437097542	0.024,0.038,0.031	0.007,0.023,0.026	0.012
Vad18G001470	LG18	-	1426082	1426679	1426082	1426164	1426780	1426840	1074	6,10,8	102,126,79	1,3,3	74,64,56	298	149	0.0198245762653	0.150781152172	0.029,0.038,0.048	0.007,0.023,0.026	0.02
Vad14G012730	LG14	+	23777666	23778869	23778323	23778869	23777200	23777562	1076	538,287,204	3,0,2	666,192,201	0,0,4	298	149	1	1.0	0.989,1.0,0.981	1.0,1.0,0.962	0.003
Vad13G008220	LG13	+	15458471	15458827	15458495	15458827	15440529	15440740	1077	71,58,73	16,23,12	78,49,53	10,6,3	172	149	0.00226143919035	0.0343999692224	0.794,0.686,0.841	0.871,0.876,0.939	-0.122
Vad13G008220	LG13	+	15458471	15458827	15458500	15458827	15440529	15440740	1078	71,58,74	22,21,16	78,50,53	22,18,16	177	149	0.804980586152	1.0	0.731,0.699,0.796	0.749,0.7,0.736	0.014
Vad13G008220	LG13	+	15458495	15458827	15458500	15458827	15440529	15440740	1079	16,23,13	22,21,16	10,7,3	22,18,16	153	149	0.00507886342134	0.0647964671981	0.415,0.516,0.442	0.307,0.275,0.154	0.212
Vad01G007510	LG01	+	8218119	8218567	8218444	8218567	8217867	8217915	1081	66,60,70	0,0,1	74,85,58	0,0,1	298	149	1	1.0	1.0,1.0,0.972	1.0,1.0,0.967	0.002
Vad18G010130	LG18	+	11074282	11075893	11075388	11075893	11073905	11074016	1082	23,37,23	0,0,1	20,27,22	0,4,0	298	149	0.307742015956	0.764282369297	1.0,1.0,0.92	1.0,0.771,1.0	0.05
Vad01G006480	LG01	-	6966116	6966739	6966116	6966721	6968237	6968336	1083	0,3,1	83,90,102	0,1,0	99,63,82	166	149	1	1.0	0.0,0.029,0.009	0.0,0.014,0.0	0.008
Vad12G012600	LG12	-	24236418	24238327	24236418	24238234	24239687	24239859	1084	59,43,47	56,35,39	84,46,53	82,76,66	241	149	0.0593630195683	0.324956044834	0.394,0.432,0.427	0.388,0.272,0.332	0.087
Vad18G006860	LG18	-	7725826	7726333	7725826	7725874	7728502	7728584	1085	5,6,1	49,62,49	3,3,0	52,32,36	298	149	0.257445241818	0.699869934015	0.049,0.046,0.01	0.028,0.045,0.0	0.011
Vad18G006860	LG18	-	7728679	7729328	7728679	7729325	7729425	7729646	1086	53,24,25	34,16,16	46,23,21	13,13,13	151	149	0.170970652864	0.597076319715	0.606,0.597,0.607	0.777,0.636,0.614	-0.072
Vad07G006850	LG07	-	7795316	7795515	7795316	7795452	7798959	7799253	1087	3,4,0	13,10,12	4,4,2	5,5,5	211	149	0.0398901553278	0.245549516454	0.14,0.22,0.0	0.361,0.361,0.22	-0.194
Vad13G009920	LG13	-	19652473	19652591	19652473	19652580	19653391	19653632	1088	0,2,0	25,10,17	4,0,0	20,24,18	159	149	0.685440686371	1.0	0.0,0.158,0.0	0.158,0.0,0.0	0.0
Vad11G006990	LG11	+	8469740	8471429	8470143	8471429	8467523	8467563	1089	10,6,12	43,6,12	4,2,5	31,12,12	298	149	0.0167487010726	0.135021983459	0.104,0.333,0.333	0.061,0.077,0.172	0.153
Vad19G003490	LG19	-	4681490	4681621	4681490	4681615	4681849	4681993	1090	3,1,3	0,0,5	21,4,3	5,3,4	154	149	0.239590622155	0.68015512321	1.0,1.0,0.367	0.803,0.563,0.421	0.193
Vad03G000210	LG03	+	301600	302532	302154	302532	301163	301519	1091	14,11,19	0,1,0	16,21,11	0,0,0	298	149	1	1.0	1.0,0.846,1.0	1.0,1.0,1.0	-0.051
Vad08G005630	LG08	-	13546182	13546429	13546182	13546426	13546534	13546925	1092	133,122,140	23,15,18	111,137,113	20,18,14	151	149	0.958076711467	1.0	0.851,0.889,0.885	0.846,0.882,0.888	0.003
Vad02G006320	LG02	-	6061240	6061479	6061240	6061455	6061762	6061940	1093	6,5,8	43,39,38	4,2,4	42,51,60	172	149	0.0195657347442	0.150108267853	0.108,0.1,0.154	0.076,0.033,0.055	0.066
Vad10G006120	LG10	-	7009333	7009455	7009333	7009402	7009533	7009762	1094	8,15,23	0,0,5	26,28,36	1,4,3	201	149	0.960131584202	1.0	1.0,1.0,0.773	0.951,0.838,0.899	0.028
Vad11G007270	LG11	-	8976810	8977174	8976810	8977114	8986317	8986422	1095	68,65,73	10,18,8	69,68,81	18,15,11	208	149	0.568437548987	1.0	0.83,0.721,0.867	0.733,0.765,0.841	0.026
Vad11G007270	LG11	-	8976810	8977174	8976810	8977114	8995025	8995086	1096	17,27,13	1,0,1	27,16,23	1,2,1	208	149	1	1.0	0.924,1.0,0.903	0.951,0.851,0.943	0.027
Vad05G003730	LG05	+	3793178	3793466	3793184	3793466	3793030	3793094	1097	22,101,9	44,4,4	84,69,7	2,29,18	154	149	0.96225398604	1.0	0.326,0.961,0.685	0.976,0.697,0.273	0.009
Vad14G014580	LG14	-	25425547	25425984	25425547	25425784	25426066	25426280	1098	68,81,60	1,0,1	49,72,58	6,9,5	298	149	1	1.0	0.971,1.0,0.968	0.803,0.8,0.853	0.161
Vad14G014580	LG14	-	25425547	25425984	25425547	25425784	25426154	25426280	1099	69,91,64	343,365,330	51,79,73	343,312,341	298	149	0.67763465886	1.0	0.091,0.111,0.088	0.069,0.112,0.097	0.004
Vad11G003490	LG11	+	3320848	3320940	3320855	3320940	3318587	3318944	1100	35,49,60	0,6,5	37,37,35	2,1,0	155	149	0.0150879658676	0.127150878218	1.0,0.887,0.92	0.947,0.973,1.0	-0.038
Vad02G003900	LG02	-	3533165	3534124	3533165	3533569	3534412	3535202	1101	267,268,145	2,2,0	350,261,295	0,1,0	298	149	1	1.0	0.985,0.985,1.0	1.0,0.992,1.0	-0.007
Vad09G009910	LG09	-	20259816	20259905	20259816	20259879	20259986	20260057	1102	41,48,38	1,0,0	34,33,30	0,2,0	174	149	1	1.0	0.972,1.0,1.0	1.0,0.934,1.0	0.013
Vad13G002120	LG13	-	2034227	2034610	2034227	2034595	2036558	2037044	1103	43,63,66	24,33,40	46,55,35	19,29,31	163	149	0.909072544304	1.0	0.621,0.636,0.601	0.689,0.634,0.508	0.009
Vad01G002920	LG01	-	2811892	2812051	2811892	2811982	2812187	2812313	1104	647,358,371	18,28,21	410,297,308	8,8,15	217	149	0.0259194620287	0.183056200578	0.961,0.898,0.924	0.972,0.962,0.934	-0.028
Vad15G002520	LG15	+	9154785	9154903	9154788	9154903	9150066	9150400	1105	19,23,25	1,0,4	9,17,16	2,0,6	151	149	0.0971716427798	0.441740054246	0.949,1.0,0.86	0.816,1.0,0.725	0.089
Vad03G010880	LG03	+	18520341	18520561	18520359	18520561	18519854	18520108	1106	8,15,18	10,18,17	20,10,9	16,17,12	166	149	0.842139367554	1.0	0.418,0.428,0.487	0.529,0.346,0.402	0.019
Vad18G009180	LG18	+	10136631	10137223	10137164	10137223	10133665	10133784	1107	13,19,15	160,152,141	7,11,21	154,154,156	298	149	0.37116770743	0.863510754639	0.039,0.059,0.051	0.022,0.034,0.063	0.01
Vad07G012660	LG07	-	23208352	23210888	23208352	23208509	23211006	23211289	1110	15,14,9	12,0,0	15,22,15	16,6,0	298	149	0.259248672755	0.699869934015	0.385,1.0,1.0	0.319,0.647,1.0	0.14
Vad05G007040	LG05	-	11699633	11701797	11699633	11701742	11702067	11702357	1111	2,2,5	0,0,1	10,1,2	1,2,2	203	149	0.00138565983421	0.0247864316094	1.0,1.0,0.786	0.88,0.268,0.423	0.405
Vad05G007040	LG05	-	11701649	11701770	11701649	11701742	11702067	11702357	1112	9,13,6	0,0,1	3,3,6	1,2,2	176	149	0.0026649056326	0.0390359325072	1.0,1.0,0.836	0.717,0.559,0.717	0.281
Vad18G001940	LG18	-	1887537	1888405	1887537	1888388	1888488	1888808	1113	0,9,1	73,102,68	0,3,3	30,27,44	165	149	0.528998139489	0.998657585527	0.0,0.074,0.013	0.0,0.091,0.058	-0.021
Vad18G015450	LG18	+	22669968	22671407	22669988	22671407	22668994	22669277	1114	71,42,27	54,41,40	103,49,54	69,33,20	168	149	0.0195684385757	0.150108267853	0.538,0.476,0.374	0.57,0.568,0.705	-0.152
Vad01G012910	LG01	-	21421070	21421225	21421070	21421213	21421456	21421562	1115	9,2,9	226,105,94	6,1,7	142,73,56	160	149	1	1.0	0.036,0.017,0.082	0.038,0.013,0.104	-0.007
Vad01G012910	LG01	-	21423375	21423650	21423375	21423510	21423734	21423925	1116	20,30,26	9,39,18	17,13,20	13,13,21	288	149	0.609591845721	1.0	0.535,0.285,0.428	0.404,0.341,0.33	0.058
Vad03G003520	LG03	+	3003121	3007032	3003168	3007032	3002855	3003008	1117	16,17,14	38,12,16	18,16,5	31,18,14	195	149	0.523151185788	0.995938839852	0.243,0.52,0.401	0.307,0.404,0.214	0.08
Vad08G014040	LG08	-	21798284	21799539	21798284	21799221	21799809	21799963	1118	11,7,15	116,139,139	13,8,3	134,138,147	298	149	0.174444668874	0.60131098384	0.045,0.025,0.051	0.046,0.028,0.01	0.012
Vad08G006430	LG08	+	14361222	14362518	14362360	14362518	14352864	14353108	1119	15,18,8	0,1,0	17,12,11	4,1,0	298	149	0.0158014815477	0.130948063583	1.0,0.9,1.0	0.68,0.857,1.0	0.121
Vad08G006430	LG08	+	14361222	14362518	14362360	14362518	14354693	14354759	1120	24,30,20	89,46,58	26,19,21	86,33,31	298	149	0.530734208134	0.999549425319	0.119,0.246,0.147	0.131,0.224,0.253	-0.032
Vad08G006430	LG08	+	14361222	14362518	14362360	14362518	14356285	14356793	1121	23,20,7	0,11,9	16,16,12	0,0,5	298	149	0.0604365451797	0.329691774049	1.0,0.476,0.28	1.0,1.0,0.545	-0.263
Vad08G006430	LG08	+	14361222	14362518	14362360	14362518	14356877	14356962	1122	19,18,7	0,1,0	15,12,10	0,0,0	298	149	1	1.0	1.0,0.9,1.0	1.0,1.0,1.0	-0.033
Vad01G003000	LG01	-	2949515	2949749	2949515	2949649	2950225	2950342	1123	49,50,39	0,0,2	79,72,57	0,0,0	248	149	1	1.0	1.0,1.0,0.921	1.0,1.0,1.0	-0.026
Vad10G012940	LG10	+	21952798	21953079	21952844	21953079	21949256	21951686	1124	3,9,6	1,0,0	13,12,2	0,0,0	194	149	1	1.0	0.697,1.0,1.0	1.0,1.0,1.0	-0.101
Vad18G009230	LG18	-	10189438	10190990	10189438	10190967	10191691	10192044	1125	254,320,263	104,94,90	175,199,256	76,84,105	171	149	0.124152472254	0.498500535802	0.68,0.748,0.718	0.667,0.674,0.68	0.042
Vad18G009230	LG18	-	10189438	10191468	10189438	10190967	10191691	10192044	1126	433,310,282	104,94,90	332,252,190	76,84,105	298	149	0.285946930756	0.739562463027	0.676,0.622,0.61	0.686,0.6,0.475	0.049
Vad18G009230	LG18	-	10189438	10191550	10189438	10190967	10191691	10192044	1127	481,386,348	104,94,90	406,338,258	76,84,105	298	149	0.50443964402	0.990103618908	0.698,0.672,0.659	0.728,0.668,0.551	0.027
Vad18G009230	LG18	-	10189438	10191468	10189438	10190990	10191691	10192044	1128	378,242,236	181,238,188	291,209,142	118,142,199	298	149	0.965915506868	1.0	0.511,0.337,0.386	0.552,0.424,0.263	-0.002
Vad18G009230	LG18	-	10189438	10191550	10189438	10190990	10191691	10192044	1129	426,318,302	181,238,188	365,295,210	118,142,199	298	149	0.683881332989	1.0	0.541,0.401,0.445	0.607,0.509,0.345	-0.025
Vad18G009230	LG18	-	10189438	10191550	10189438	10191468	10191691	10192044	1130	134,281,232	3,7,12	171,234,171	7,6,4	230	149	0.646515066896	1.0	0.967,0.963,0.926	0.941,0.962,0.965	-0.004
Vad01G014520	LG01	-	23515079	23515845	23515079	23515696	23515926	23515983	1131	94,62,87	138,108,145	77,72,61	120,112,72	297	149	0.448517314581	0.932397360929	0.255,0.224,0.231	0.244,0.244,0.298	-0.025
Vad01G014520	LG01	-	23515079	23515845	23515079	23515696	23516059	23516123	1132	53,40,44	8,5,10	45,46,32	13,3,6	297	149	0.897674165721	1.0	0.769,0.801,0.688	0.635,0.885,0.728	0.003
Vad01G014520	LG01	-	23516059	23516593	23516059	23516123	23516919	23516958	1133	181,182,288	0,3,0	157,182,179	0,2,1	298	149	1	1.0	1.0,0.968,1.0	1.0,0.978,0.989	0.0
Vad03G009330	LG03	-	12505275	12505572	12505275	12505398	12505752	12505942	1134	103,160,67	0,0,0	57,25,16	0,0,2	298	149	1	1.0	1.0,1.0,1.0	1.0,1.0,0.8	0.067
Vad04G002380	LG04	+	2513759	2514547	2514136	2514547	2512273	2513332	1135	13,10,10	5,3,0	12,6,7	2,1,5	298	149	0.571286325559	1.0	0.565,0.625,1.0	0.75,0.75,0.412	0.093
Vad08G002120	LG08	-	4948857	4949092	4948857	4948996	4949779	4950263	1136	224,190,155	41,27,33	265,175,140	57,57,29	244	149	0.0537116984656	0.307869228162	0.769,0.811,0.741	0.74,0.652,0.747	0.061
Vad14G006670	LG14	+	16241777	16242467	16241808	16242467	16240762	16240899	1137	10,25,32	88,136,146	16,13,11	129,97,111	179	149	0.0565921511377	0.317477954255	0.086,0.133,0.154	0.094,0.1,0.076	0.034
Vad14G006670	LG14	+	16247134	16247377	16247277	16247377	16245112	16245325	1138	287,217,252	0,1,3	195,199,184	0,0,1	291	149	1	1.0	1.0,0.991,0.977	1.0,1.0,0.989	-0.007
Vad17G007110	LG17	+	8897186	8897263	8897189	8897263	8896636	8897026	1139	14,1,13	1,3,0	5,0,2	0,0,0	151	149	1	1.0	0.932,0.248,1.0	1.0,NA,1.0	-0.273
Vad18G009510	LG18	+	10473247	10474135	10473453	10474135	10471382	10472865	1140	90,117,94	168,199,188	149,136,132	176,147,145	298	149	8.57846066508e-05	0.0034797755826	0.211,0.227,0.2	0.297,0.316,0.313	-0.096
Vad18G009510	LG18	+	10473247	10474135	10473464	10474135	10471382	10472865	1141	90,129,93	131,185,189	150,141,134	131,127,130	298	149	9.15110242528e-06	0.000544171820736	0.256,0.259,0.197	0.364,0.357,0.34	-0.116
Vad18G009510	LG18	+	10473453	10474135	10473464	10474135	10471382	10472865	1142	172,213,194	131,185,189	183,157,152	131,127,130	159	149	0.437052224247	0.926831928631	0.552,0.519,0.49	0.567,0.537,0.523	-0.022
Vad07G010550	LG07	+	20154638	20155202	20154662	20155202	20150327	20150528	1143	18,10,8	7,3,5	11,16,7	2,4,6	172	149	0.722085793168	1.0	0.69,0.743,0.581	0.827,0.776,0.503	-0.031
Vad18G013940	LG18	+	18941305	18941473	18941319	18941473	18940103	18940248	1144	107,118,85	6,1,3	61,65,58	6,0,8	162	149	0.0487957822716	0.283804880712	0.943,0.991,0.963	0.903,1.0,0.87	0.041
Vad08G004630	LG08	-	12220037	12220107	12220037	12220096	12225795	12226181	1145	92,56,68	11,12,9	59,70,79	4,9,9	159	149	0.22388905206	0.662042019362	0.887,0.814,0.876	0.933,0.879,0.892	-0.042
Vad08G003590	LG08	+	10672085	10673798	10672983	10673798	10670014	10670991	1146	8,14,12	417,324,321	20,40,20	408,514,503	298	149	0.00750631290272	0.0848213358007	0.01,0.021,0.018	0.024,0.037,0.019	-0.01
Vad01G008830	LG01	+	10599601	10602141	10601322	10602141	10596905	10597328	1147	45,47,44	0,0,0	30,23,18	0,0,1	298	149	1	1.0	1.0,1.0,1.0	1.0,1.0,0.9	0.033
Vad17G006830	LG17	-	8343479	8344213	8343479	8344061	8350324	8350428	1148	44,51,53	0,5,0	17,56,49	0,0,1	298	149	0.212436709338	0.64596402224	1.0,0.836,1.0	1.0,1.0,0.961	-0.042
Vad17G000370	LG17	-	349107	349946	349107	349346	350041	350134	1149	0,1,1	0,1,0	0,0,4	0,0,0	298	149	1	1.0	NA,0.333,1.0	NA,NA,1.0	-0.334
Vad12G005860	LG12	+	7477073	7477451	7477383	7477451	7473019	7473248	1150	12,10,6	2,0,0	13,5,7	0,2,0	298	149	0.876173528937	1.0	0.75,1.0,1.0	1.0,0.556,1.0	0.065
Vad19G006040	LG19	+	7870889	7872410	7870918	7872410	7870215	7870506	1151	0,3,2	0,0,0	6,4,4	2,1,0	177	149	1	1.0	NA,1.0,1.0	0.716,0.771,1.0	0.171
Vad15G008520	LG15	+	18273573	18274204	18274141	18274204	18273209	18273326	1152	11,16,20	75,78,67	10,19,13	78,67,52	298	149	1	1.0	0.068,0.093,0.13	0.06,0.124,0.111	-0.001
Vad10G011070	LG10	-	16342097	16342305	16342097	16342289	16344424	16345472	1153	0,0,0	18,9,16	0,2,0	17,10,12	164	149	1	1.0	0.0,0.0,0.0	0.0,0.154,0.0	-0.051
Vad11G001690	LG11	-	1762549	1762645	1762549	1762591	1762738	1762887	1154	129,235,137	0,6,4	162,137,109	1,4,3	202	149	0.856747414849	1.0	1.0,0.967,0.962	0.992,0.962,0.964	0.004
Vad08G004380	LG08	-	11947179	11947605	11947179	11947497	11947730	11947807	1155	92,65,50	14,21,17	102,57,46	19,13,14	256	149	0.654510550685	1.0	0.793,0.643,0.631	0.758,0.718,0.657	-0.022
Vad06G012440	LG06	+	21810536	21812424	21811652	21812424	21810104	21810189	1156	12,19,14	10,15,0	11,9,4	1,0,11	298	149	0.546631161146	1.0	0.375,0.388,1.0	0.846,1.0,0.154	-0.079
Vad18G010800	LG18	+	11848607	11851179	11851005	11851179	11847381	11847502	1157	23,28,26	165,149,184	25,17,21	175,182,236	298	149	0.0576260816429	0.318636146962	0.065,0.086,0.066	0.067,0.045,0.043	0.021
Vad14G014370	LG14	+	25239098	25240086	25239824	25240086	25238845	25238915	1158	192,311,272	3,6,0	255,231,237	3,2,1	298	149	0.402320076611	0.901516092349	0.97,0.963,1.0	0.977,0.983,0.992	-0.006
Vad01G011320	LG01	-	17966129	17966350	17966129	17966293	17966495	17966774	1159	18,17,9	101,84,51	15,10,3	99,53,63	205	149	0.159168346253	0.565852412971	0.115,0.128,0.114	0.099,0.121,0.033	0.035
Vad08G002400	LG08	+	6120818	6121982	6121862	6121982	6119560	6120722	1160	27,13,14	0,0,0	17,46,42	0,0,1	298	149	1	1.0	1.0,1.0,1.0	1.0,1.0,0.955	0.015
Vad11G003250	LG11	+	3101803	3102188	3102143	3102188	3101534	3101594	1161	121,140,167	0,0,1	107,163,116	1,3,1	298	149	0.491004679356	0.977068431121	1.0,1.0,0.988	0.982,0.964,0.983	0.02
Vad08G002270	LG08	+	5501375	5501466	5501424	5501466	5501012	5501155	1162	32,37,28	66,54,56	22,22,33	61,33,44	197	149	0.94697261744	1.0	0.268,0.341,0.274	0.214,0.335,0.362	-0.009
Vad08G002270	LG08	+	5501375	5502900	5502508	5502900	5501012	5501155	1163	20,30,23	0,0,0	17,17,22	1,0,1	298	149	1	1.0	1.0,1.0,1.0	0.895,1.0,0.917	0.063
Vad08G002270	LG08	+	5501424	5502900	5502508	5502900	5501012	5501155	1164	69,55,59	0,0,0	62,35,45	1,0,1	298	149	1	1.0	1.0,1.0,1.0	0.969,1.0,0.957	0.025
Vad19G007730	LG19	+	10428882	10429441	10429362	10429441	10426714	10427289	1165	6,4,5	140,80,67	9,9,4	106,59,76	298	149	0.102186283959	0.451186976155	0.021,0.024,0.036	0.041,0.071,0.026	-0.019
Vad19G007730	LG19	+	10430367	10430575	10430412	10430575	10429362	10429441	1166	16,17,12	73,53,50	21,28,25	59,42,47	193	149	0.0045857549831	0.0589810112461	0.145,0.198,0.156	0.216,0.34,0.291	-0.116
Vad08G005710	LG08	-	13678252	13678395	13678252	13678356	13678801	13679231	1167	47,42,69	107,99,145	56,41,59	159,105,98	187	149	0.847583664594	1.0	0.259,0.253,0.275	0.219,0.237,0.324	0.002
Vad08G010710	LG08	+	18536748	18538593	18538509	18538593	18535497	18535560	1168	494,321,330	4,2,1	287,225,228	4,3,4	298	149	0.0835273759947	0.393274728642	0.984,0.988,0.994	0.973,0.974,0.966	0.018
Vad08G006650	LG08	+	14579259	14579840	14579430	14579840	14578281	14578405	1169	127,197,214	7,6,4	115,205,171	1,6,5	298	149	0.41942641168	0.922279823666	0.901,0.943,0.964	0.983,0.945,0.945	-0.022
Vad18G000100	LG18	-	218053	220491	218053	219449	220579	220622	1170	75,122,120	406,527,539	60,124,121	332,428,440	298	149	0.19981988471	0.635048717134	0.085,0.104,0.1	0.083,0.127,0.121	-0.014
Vad19G006950	LG19	-	9220122	9220667	9220122	9220644	9221504	9221788	1171	3,1,0	29,11,10	0,1,1	16,13,6	171	149	1	1.0	0.083,0.073,0.0	0.0,0.063,0.127	-0.011
Vad18G003970	LG18	+	4246359	4246949	4246373	4246949	4245471	4245865	1172	55,84,104	4,10,11	55,74,78	5,10,8	162	149	0.842507171061	1.0	0.927,0.885,0.897	0.91,0.872,0.9	0.009
Vad11G000020	LG11	+	49602	50591	49679	50591	42828	42936	1173	21,8,9	0,0,0	12,10,13	1,1,1	225	149	0.129708241532	0.51044387588	1.0,1.0,1.0	0.888,0.869,0.896	0.116
Vad11G000020	LG11	+	49602	50591	49679	50591	43869	43958	1174	51,28,21	2,2,0	31,19,25	2,0,1	225	149	0.734803541743	1.0	0.944,0.903,1.0	0.911,1.0,0.943	-0.002
Vad16G009020	LG16	-	19558252	19558597	19558252	19558533	19562236	19562367	1175	18,23,17	0,0,0	6,23,6	0,0,1	212	149	1	1.0	1.0,1.0,1.0	1.0,1.0,0.808	0.064
Vad06G010980	LG06	-	19356122	19356878	19356122	19356501	19357009	19357053	1176	90,114,139	50,62,74	109,122,119	37,37,39	298	149	0.00126800544159	0.0230572943517	0.474,0.479,0.484	0.596,0.622,0.604	-0.128
Vad15G004190	LG15	+	13115224	13117053	13115261	13117053	13114874	13114997	1177	4,8,0	0,0,0	16,4,1	2,0,0	185	149	1	1.0	1.0,1.0,NA	0.866,1.0,1.0	0.045
Vad14G002390	LG14	-	2435737	2435838	2435737	2435798	2437681	2437808	1178	2,1,3	4,8,9	3,3,4	3,8,8	188	149	0.214389283919	0.648496839694	0.284,0.09,0.209	0.442,0.229,0.284	-0.124
Vad01G003370	LG01	-	3246493	3246698	3246493	3246680	3247395	3247888	1179	32,29,43	179,148,160	44,61,49	219,210,186	166	149	0.306928495474	0.763460502893	0.138,0.15,0.194	0.153,0.207,0.191	-0.023
Vad10G008410	LG10	-	10354785	10355312	10354785	10355258	10355413	10355476	1180	222,158,163	45,24,15	138,87,107	26,16,22	202	149	0.26644242088	0.70701454285	0.784,0.829,0.889	0.797,0.8,0.782	0.041
Vad07G011340	LG07	+	21659423	21661100	21661000	21661100	21658831	21658929	1181	13,16,20	1901,1959,1942	31,28,24	2072,1532,1873	298	149	1	1.0	0.003,0.004,0.005	0.007,0.009,0.006	-0.003
Vad15G006390	LG15	-	16095587	16095698	16095587	16095671	16095921	16096016	1182	7,7,11	20,44,49	6,9,7	38,32,53	175	149	0.513727718642	0.995938839852	0.23,0.119,0.16	0.119,0.193,0.101	0.032
Vad03G006750	LG03	-	6613239	6614142	6613239	6613709	6616024	6616065	1183	6,5,1	0,0,0	2,5,2	0,1,0	298	149	1	1.0	1.0,1.0,1.0	1.0,0.714,1.0	0.095
Vad09G001260	LG09	+	1451129	1451338	1451171	1451338	1442266	1442316	1184	92,138,119	58,75,55	87,61,92	54,72,52	190	149	0.117876215368	0.482969500256	0.554,0.591,0.629	0.558,0.399,0.581	0.079
Vad09G001260	LG09	+	1451405	1451567	1451426	1451567	1451129	1451338	1185	118,176,139	32,56,43	137,118,107	35,47,34	169	149	0.733135164921	1.0	0.765,0.735,0.74	0.775,0.689,0.735	0.014
Vad14G004060	LG14	-	5075825	5076502	5075825	5076340	5077344	5077422	1186	1,4,2	114,97,122	0,1,0	134,136,107	298	149	1	1.0	0.004,0.02,0.008	0.0,0.004,0.0	0.009
Vad08G012060	LG08	+	19913878	19914320	19914094	19914320	19913443	19913526	1187	153,518,110	0,5,0	197,256,155	1,5,0	298	149	0.56487064541	1.0	1.0,0.981,1.0	0.99,0.962,1.0	0.01
Vad02G009870	LG02	-	16465465	16465673	16465465	16465618	16465799	16465862	1188	11,20,10	12,16,21	10,11,6	27,21,9	203	149	0.111574132535	0.468892607026	0.402,0.478,0.259	0.214,0.278,0.329	0.106
Vad15G008400	LG15	-	18152529	18152630	18152529	18152615	18152747	18152870	1189	168,104,120	2,0,1	99,101,97	0,0,0	163	149	1	1.0	0.987,1.0,0.991	1.0,1.0,1.0	-0.007
Vad07G001220	LG07	+	1436540	1438648	1437183	1438648	1433631	1433794	1190	4,6,3	0,2,0	4,6,3	0,0,0	298	149	1	1.0	1.0,0.6,1.0	1.0,1.0,1.0	-0.133
Vad07G001220	LG07	+	1436540	1438648	1437183	1438648	1435391	1435443	1191	18,31,26	43,56,30	26,26,23	62,32,54	298	149	0.607138469723	1.0	0.173,0.217,0.302	0.173,0.289,0.176	0.018
Vad08G010530	LG08	+	18403661	18404387	18404199	18404387	18403317	18403534	1192	6,25,11	0,0,0	13,11,17	0,0,1	298	149	1	1.0	1.0,1.0,1.0	1.0,1.0,0.895	0.035
Vad08G010530	LG08	+	18403819	18404387	18404199	18404387	18403661	18403747	1193	1,8,0	6,14,11	3,3,6	10,4,12	298	149	0.286101281525	0.739562463027	0.077,0.222,0.0	0.13,0.273,0.2	-0.101
Vad04G003050	LG04	+	3126384	3126766	3126645	3126766	3125584	3125862	1194	4,11,8	68,101,153	1,8,1	46,57,62	298	149	0.3985545704	0.895522215056	0.029,0.052,0.025	0.011,0.066,0.008	0.007
Vad04G003050	LG04	+	3126384	3126766	3126671	3126766	3125584	3125862	1195	14,36,41	3,8,15	9,23,12	5,2,1	298	149	0.290056772153	0.743989031434	0.7,0.692,0.577	0.474,0.852,0.857	-0.071
Vad04G003050	LG04	+	3126645	3126766	3126671	3126766	3125584	3125862	1196	80,126,186	3,8,15	55,72,73	5,2,1	174	149	0.0845299134255	0.396814014953	0.958,0.931,0.914	0.904,0.969,0.984	-0.018
Vad11G009480	LG11	-	14390647	14390836	14390647	14390800	14395514	14395996	1197	7,17,6	9,3,9	2,2,0	3,3,5	184	149	0.0141996056997	0.122752875502	0.386,0.821,0.351	0.351,0.351,0.0	0.285
Vad09G010780	LG09	+	22144288	22144695	22144301	22144695	22143157	22143284	1198	8,6,9	22,18,31	4,7,6	12,14,27	161	149	0.875016082285	1.0	0.252,0.236,0.212	0.236,0.316,0.171	-0.008
Vad06G011800	LG06	-	20773643	20773752	20773643	20773736	20773821	20773923	1199	0,0,1	0,7,2	0,0,0	0,2,8	164	149	1	1.0	NA,0.0,0.312	NA,0.0,0.0	0.156
Vad16G010010	LG16	+	20345742	20346346	20346179	20346346	20345380	20345548	1200	0,5,1	35,43,44	0,5,0	47,41,35	298	149	0.713080907947	1.0	0.0,0.055,0.011	0.0,0.057,0.0	0.003
Vad10G000200	LG10	+	218851	219125	218861	219125	218603	218783	1201	3,6,5	23,22,10	4,2,1	11,7,6	158	149	0.759208577082	1.0	0.11,0.205,0.32	0.255,0.212,0.136	0.011
Vad10G004600	LG10	+	5329947	5330281	5330161	5330281	5328550	5328669	1202	227,133,133	1,0,0	231,156,143	1,0,0	298	149	1	1.0	0.991,1.0,1.0	0.991,1.0,1.0	0.0
Vad02G007100	LG02	+	7173116	7173658	7173153	7173658	7172560	7172911	1203	75,67,75	5,1,0	77,79,44	3,2,4	185	149	0.269197511151	0.710969052823	0.924,0.982,1.0	0.954,0.97,0.899	0.028
Vad13G013240	LG13	+	24747747	24747863	24747759	24747863	24742576	24742731	1204	29,46,40	82,119,96	43,63,45	63,93,70	160	149	0.00139443262531	0.0247864316094	0.248,0.265,0.28	0.389,0.387,0.374	-0.119
Vad10G007840	LG10	+	9347821	9348057	9347825	9348057	9347351	9347541	1205	41,15,15	6,1,0	26,20,24	8,0,4	152	149	0.218728543329	0.655996457356	0.87,0.936,1.0	0.761,1.0,0.855	0.063
Vad16G001280	LG16	+	3299682	3300443	3299838	3300443	3297366	3297471	1206	134,139,135	0,0,1	101,102,110	0,0,0	298	149	1	1.0	1.0,1.0,0.985	1.0,1.0,1.0	-0.005
Vad14G009750	LG14	-	20805589	20805771	20805589	20805725	20806319	20806404	1207	3,4,7	5,36,44	7,2,7	19,46,39	194	149	0.932965861858	1.0	0.315,0.079,0.109	0.221,0.032,0.121	0.043
Vad13G013760	LG13	+	26611844	26612096	26611860	26612096	26611540	26611668	1208	9,6,3	18,26,14	7,4,3	13,12,2	164	149	0.318594771435	0.785552859263	0.312,0.173,0.163	0.329,0.232,0.577	-0.163
Vad08G015870	LG08	-	23514341	23514523	23514341	23514447	23515321	23516224	1209	26,33,28	4,1,0	41,22,15	0,2,0	224	149	0.136352855618	0.521657640758	0.812,0.956,1.0	1.0,0.88,1.0	-0.037
Vad14G010030	LG14	+	21055079	21055686	21055108	21055686	21053935	21054026	1210	223,222,203	63,66,64	310,280,313	106,69,88	177	149	0.860522434062	1.0	0.749,0.739,0.728	0.711,0.774,0.75	-0.006
Vad14G010030	LG14	+	21056266	21056673	21056589	21056673	21056014	21056115	1211	1,7,1	364,482,456	8,4,5	591,531,552	298	149	1	1.0	0.001,0.007,0.001	0.007,0.004,0.005	-0.002
Vad19G009170	LG19	-	13256011	13256390	13256011	13256316	13256454	13256688	1212	3,1,7	1,0,0	2,2,0	0,0,0	222	149	1	1.0	0.668,1.0,1.0	1.0,1.0,NA	-0.111
Vad19G009170	LG19	-	13258520	13258641	13258520	13258592	13259937	13260021	1213	61,24,63	2,0,3	46,43,41	0,0,0	197	149	0.778916050399	1.0	0.958,1.0,0.941	1.0,1.0,1.0	-0.034
Vad19G009170	LG19	-	13259937	13260021	13259937	13260014	13261019	13261194	1214	20,18,33	9,0,4	22,16,19	0,3,0	155	149	0.00391760171691	0.0534279820358	0.681,1.0,0.888	1.0,0.837,1.0	-0.089
Vad09G005580	LG09	+	6624583	6624688	6624617	6624688	6623990	6624070	1215	15,15,3	10,4,4	6,9,14	2,2,3	182	149	0.0770328598768	0.373822037807	0.551,0.754,0.38	0.711,0.787,0.793	-0.202
Vad08G000420	LG08	-	826016	826678	826016	826482	827038	827142	1216	10,38,32	107,204,129	17,24,14	137,144,117	298	149	0.172027930726	0.599445344512	0.045,0.085,0.11	0.058,0.077,0.056	0.016
Vad08G000420	LG08	-	826016	826678	826016	826482	827732	827810	1217	6,38,32	0,20,8	18,24,13	0,17,3	298	149	0.751513314375	1.0	1.0,0.487,0.667	1.0,0.414,0.684	0.019
Vad10G008010	LG10	+	9623652	9623946	9623846	9623946	9614906	9615077	1218	82,100,93	4,9,11	86,114,78	20,14,6	298	149	0.0979512507219	0.444008248258	0.911,0.847,0.809	0.683,0.803,0.867	0.071
Vad06G000810	LG06	-	981139	981451	981139	981418	982464	983120	1220	33,61,59	141,250,196	49,38,44	171,229,252	181	149	0.102797798332	0.451186976155	0.162,0.167,0.199	0.191,0.12,0.126	0.03
Vad13G011440	LG13	-	21783605	21783688	21783605	21783669	21783998	21784152	1221	9,8,13	99,131,142	11,13,16	106,111,141	167	149	0.200806592071	0.635048717134	0.075,0.052,0.076	0.085,0.095,0.092	-0.023
Vad15G001620	LG15	-	6006102	6007132	6006102	6006152	6007476	6007574	1222	3,15,3	38,33,32	11,4,3	34,54,40	298	149	0.361184419131	0.845257028203	0.038,0.185,0.045	0.139,0.036,0.036	0.019
Vad15G001620	LG15	-	6006102	6007366	6006102	6006152	6007476	6007574	1223	13,17,17	38,33,32	14,15,12	34,54,40	298	149	0.179658050631	0.612541026074	0.146,0.205,0.21	0.171,0.122,0.13	0.046
Vad15G001620	LG15	-	6006102	6007366	6006102	6007132	6007476	6007574	1224	12,13,17	0,11,0	15,18,12	8,0,2	298	149	0.473926245108	0.962453555534	1.0,0.371,1.0	0.484,1.0,0.75	0.046
Vad16G009370	LG16	-	19815620	19815792	19815620	19815735	19816320	19816476	1225	1055,961,1063	79,77,108	1019,995,897	65,59,57	205	149	0.0127581175427	0.114431248807	0.907,0.901,0.877	0.919,0.925,0.92	-0.026
Vad19G006930	LG19	+	9209923	9210233	9209932	9210233	9208558	9209067	1226	18,7,6	46,43,33	8,4,17	44,32,27	157	149	0.836185242755	1.0	0.271,0.134,0.147	0.147,0.106,0.374	-0.025
Vad06G010110	LG06	-	17906690	17906919	17906690	17906904	17924172	17924284	1227	0,1,0	10,4,0	0,0,0	4,0,5	163	149	1	1.0	0.0,0.186,NA	0.0,NA,0.0	0.093
Vad06G005550	LG06	-	6325301	6325469	6325301	6325361	6326201	6326297	1228	7,4,6	64,35,43	1,5,9	68,23,28	256	149	0.77372625412	1.0	0.06,0.062,0.075	0.008,0.112,0.158	-0.027
Vad07G000100	LG07	-	250760	251030	250760	250963	252909	253051	1229	41,57,56	0,0,2	54,53,68	1,0,0	215	149	1	1.0	1.0,1.0,0.951	0.974,1.0,1.0	-0.008
Vad11G008750	LG11	+	12943963	12945091	12944016	12945091	12942669	12942763	1230	4,4,7	1,5,1	15,7,17	2,0,7	201	149	0.3647509759	0.851085610433	0.748,0.372,0.838	0.848,1.0,0.643	-0.178
Vad15G007560	LG15	-	17206058	17206612	17206058	17206590	17207513	17208100	1231	14,10,14	3,3,4	13,12,13	4,0,0	170	149	0.0359077818171	0.226319166672	0.804,0.745,0.754	0.74,1.0,1.0	-0.146
Vad02G000940	LG02	+	835562	835836	835679	835836	835255	835384	1232	5,3,0	0,1,0	4,2,3	0,1,3	265	149	1	1.0	1.0,0.628,NA	1.0,0.529,0.36	0.184
Vad02G000940	LG02	+	835562	835836	835737	835836	835255	835384	1233	6,3,0	0,0,1	6,4,2	0,0,0	298	149	1	1.0	1.0,1.0,0.0	1.0,1.0,1.0	-0.333
Vad02G000940	LG02	+	835679	835836	835737	835836	835255	835384	1234	1,2,0	0,0,1	3,3,4	0,0,0	206	149	1	1.0	1.0,1.0,0.0	1.0,1.0,1.0	-0.333
Vad14G008410	LG14	+	19218388	19219504	19219218	19219504	19216805	19217328	1235	137,89,78	149,58,64	71,46,76	42,23,38	298	149	0.00880530107119	0.0929863523279	0.315,0.434,0.379	0.458,0.5,0.5	-0.11
Vad01G012300	LG01	-	20610664	20611781	20610664	20611160	20611886	20611949	1236	240,290,431	46,25,38	204,305,350	32,39,30	298	149	0.885485679953	1.0	0.723,0.853,0.85	0.761,0.796,0.854	0.005
Vad15G006260	LG15	+	15997982	15998293	15998030	15998293	15997411	15997898	1237	570,524,598	17,18,26	542,545,570	17,22,31	196	149	0.41908827878	0.922279823666	0.962,0.957,0.946	0.96,0.95,0.933	0.007
Vad04G010830	LG04	-	21466189	21466860	21466189	21466565	21467005	21467206	1238	13,18,37	192,326,397	15,21,22	252,297,330	298	149	0.581416575405	1.0	0.033,0.027,0.045	0.029,0.034,0.032	0.003
Vad08G011170	LG08	-	19010065	19011076	19010065	19010293	19011462	19011670	1239	7,4,1	870,776,738	6,6,4	724,542,749	298	149	1	1.0	0.004,0.003,0.001	0.004,0.006,0.003	-0.002
Vad14G012170	LG14	+	23294807	23295347	23294821	23295347	23294471	23294708	1240	31,12,7	74,40,41	14,15,9	61,34,35	162	149	0.835353570334	1.0	0.278,0.216,0.136	0.174,0.289,0.191	-0.008
Vad12G009690	LG12	+	17766219	17767046	17766827	17767046	17765492	17765657	1241	109,74,70	135,108,149	57,55,70	186,175,146	298	149	0.000108168565436	0.00417372367121	0.288,0.255,0.19	0.133,0.136,0.193	0.09
Vad12G011280	LG12	+	21220828	21221854	21221750	21221854	21220615	21220663	1242	21,24,21	158,84,61	19,26,10	141,49,87	298	149	0.755096539359	1.0	0.062,0.125,0.147	0.063,0.21,0.054	0.002
Vad13G005520	LG13	+	5935448	5935668	5935466	5935668	5935202	5935373	1243	15,22,15	11,13,10	11,16,13	6,1,4	166	149	0.0284888664547	0.19343084434	0.55,0.603,0.574	0.622,0.935,0.745	-0.192
Vad13G005520	LG13	+	5936700	5937108	5936967	5937108	5936433	5936593	1244	145,115,123	4,0,0	101,94,73	1,1,3	298	149	0.428608599781	0.922279823666	0.948,1.0,1.0	0.981,0.979,0.924	0.021
Vad13G005520	LG13	+	5936952	5937108	5936967	5937108	5936700	5936854	1245	8,12,17	33,31,24	4,11,7	14,20,19	163	149	0.89278708442	1.0	0.181,0.261,0.393	0.207,0.335,0.252	0.014
Vad01G002030	LG01	-	1892407	1892521	1892407	1892518	1892617	1892713	1246	92,98,83	198,241,173	95,70,67	205,122,125	151	149	0.295318813667	0.748708915419	0.314,0.286,0.321	0.314,0.362,0.346	-0.034
Vad11G004530	LG11	+	4381351	4381692	4381609	4381692	4379803	4379873	1247	79,111,128	0,1,1	100,164,118	3,0,0	298	149	1	1.0	1.0,0.982,0.985	0.943,1.0,1.0	0.008
Vad11G004530	LG11	+	4381351	4381692	4381609	4381692	4380171	4380276	1248	598,510,549	0,2,4	657,575,553	1,6,4	298	149	0.911688551546	1.0	1.0,0.992,0.986	0.997,0.98,0.986	0.005
Vad04G003490	LG04	+	3588553	3588663	3588571	3588663	3585452	3585795	1249	3,3,6	71,88,79	8,5,3	58,81,73	166	149	0.2812186975	0.731723650403	0.037,0.03,0.064	0.11,0.052,0.036	-0.022
Vad04G000960	LG04	-	1269282	1270382	1269282	1270371	1271014	1271119	1250	116,70,48	14,8,12	75,40,57	13,3,2	159	149	0.201721952339	0.635048717134	0.886,0.891,0.789	0.844,0.926,0.964	-0.056
Vad04G000960	LG04	-	1269282	1270493	1269282	1270371	1271014	1271119	1251	83,87,73	14,8,12	84,68,80	13,3,2	270	149	0.0470729857719	0.278911848281	0.766,0.857,0.77	0.781,0.926,0.957	-0.09
Vad04G000960	LG04	-	1269282	1270493	1269282	1270382	1271014	1271119	1252	62,78,65	95,61,40	67,57,71	58,29,48	259	149	0.218613814848	0.655996457356	0.273,0.424,0.483	0.399,0.531,0.46	-0.07
Vad01G001580	LG01	+	1492325	1492461	1492339	1492461	1492028	1492203	1253	0,0,1	3,8,3	0,0,0	5,3,4	162	149	1	1.0	0.0,0.0,0.235	0.0,0.0,0.0	0.078
Vad16G006820	LG16	+	17183836	17183995	17183898	17183995	17182360	17182529	1254	3,3,1	19,52,46	2,0,1	29,28,32	210	149	0.134965440462	0.519502011705	0.101,0.039,0.015	0.047,0.0,0.022	0.029
Vad12G012800	LG12	+	24773937	24774531	24774462	24774531	24773213	24773334	1256	13,12,10	56,46,40	13,6,5	44,31,57	298	149	0.2742389583	0.721873597389	0.104,0.115,0.111	0.129,0.088,0.042	0.024
Vad07G000070	LG07	+	211431	211994	211871	211994	210883	211004	1257	19,39,18	68,69,72	22,31,14	41,70,55	298	149	0.639205536564	1.0	0.123,0.22,0.111	0.212,0.181,0.113	-0.017
Vad07G000070	LG07	+	215284	215851	215725	215851	213757	213884	1258	51,107,81	2,3,3	64,75,69	0,0,2	298	149	0.0153766612183	0.128708349457	0.927,0.947,0.931	1.0,1.0,0.945	-0.047
Vad15G005210	LG15	+	14472166	14472530	14472178	14472530	14472003	14472051	1259	36,33,32	86,87,89	27,38,31	69,78,82	160	149	0.663170530636	1.0	0.28,0.261,0.251	0.267,0.312,0.26	-0.016
Vad18G009390	LG18	-	10328604	10328887	10328604	10328851	10329869	10329959	1260	6,10,7	7,5,7	3,18,5	2,0,4	184	149	0.0443954355188	0.267047828862	0.41,0.618,0.447	0.548,1.0,0.503	-0.192
Vad14G000330	LG14	+	340791	341990	341640	341990	340518	340659	1262	12,11,12	29,19,26	16,24,20	17,7,16	298	149	0.00143617965228	0.0252448467767	0.171,0.224,0.188	0.32,0.632,0.385	-0.251
Vad07G007130	LG07	+	8205458	8205566	8205527	8205566	8202749	8202866	1263	29,48,56	0,0,0	48,51,75	0,3,0	217	149	1	1.0	1.0,1.0,1.0	1.0,0.921,1.0	0.026
Vad07G007130	LG07	+	8205458	8205566	8205527	8205566	8205213	8205346	1264	81,142,135	7,5,3	147,150,188	2,7,7	217	149	0.573093246867	1.0	0.888,0.951,0.969	0.981,0.936,0.949	-0.019
Vad14G003070	LG14	-	3123066	3124082	3123066	3123283	3124710	3124779	1265	41,64,53	0,2,0	54,56,52	0,8,0	298	149	0.011110665713	0.106527716109	1.0,0.941,1.0	1.0,0.778,1.0	0.054
Vad08G005260	LG08	-	12961279	12961991	12961279	12961653	12962074	12962161	1266	160,157,192	44,49,51	166,165,127	43,53,33	298	149	0.96426951492	1.0	0.645,0.616,0.653	0.659,0.609,0.658	-0.004
Vad01G007200	LG01	-	7780000	7780396	7780000	7780086	7780614	7780722	1267	28,46,51	0,0,0	31,35,33	0,1,0	298	149	1	1.0	1.0,1.0,1.0	1.0,0.946,1.0	0.018
Vad19G010550	LG19	+	18783912	18784341	18783989	18784341	18782082	18782283	1268	4,6,2	30,39,19	0,0,3	34,28,31	225	149	0.00180820248296	0.0291895543678	0.081,0.092,0.065	0.0,0.0,0.06	0.059
Vad07G005430	LG07	+	5321369	5321495	5321383	5321495	5319283	5319395	1269	21,13,10	25,32,37	20,10,12	63,41,33	162	149	0.18627541474	0.624581915284	0.436,0.272,0.199	0.226,0.183,0.251	0.082
Vad19G000750	LG19	+	1103562	1110291	1103573	1110291	1098438	1099914	1270	132,199,175	2,10,11	124,91,118	8,2,5	159	149	0.781008999654	1.0	0.984,0.949,0.937	0.936,0.977,0.957	0.0
Vad04G013450	LG04	-	24541128	24541304	24541128	24541265	24541829	24542271	1271	16,17,7	6,4,6	9,14,13	3,0,2	187	149	0.0202064543481	0.152950290807	0.68,0.772,0.482	0.705,1.0,0.838	-0.203
Vad15G008380	LG15	+	18145477	18146038	18145852	18146038	18144276	18144479	1272	140,98,93	1,0,0	126,97,85	0,1,0	298	149	1	1.0	0.986,1.0,1.0	1.0,0.98,1.0	0.002
Vad16G009850	LG16	-	20223140	20223702	20223140	20223230	20224956	20225160	1273	22,19,24	0,0,2	18,29,35	1,0,0	298	149	1	1.0	1.0,1.0,0.857	0.9,1.0,1.0	-0.014
Vad19G005600	LG19	+	7422951	7424022	7423538	7424022	7422729	7422855	1274	131,71,77	2,1,2	122,79,64	4,0,2	298	149	0.677583317387	1.0	0.97,0.973,0.951	0.938,1.0,0.941	0.005
Vad05G001430	LG05	+	1320835	1321102	1320871	1321102	1319040	1320252	1275	20,31,19	49,55,41	20,22,21	43,29,28	184	149	0.260472754756	0.699869934015	0.248,0.313,0.273	0.274,0.381,0.378	-0.066
Vad01G013540	LG01	+	22195296	22195604	22195315	22195604	22193609	22193903	1276	38,65,67	12,15,15	29,41,42	12,16,13	167	149	0.142685064214	0.534967624178	0.739,0.795,0.799	0.683,0.696,0.742	0.071
Vad08G000740	LG08	+	1464135	1464259	1464149	1464259	1458957	1459262	1277	1,0,0	14,10,22	1,0,0	4,8,3	162	149	1	1.0	0.062,0.0,0.0	0.187,0.0,0.0	-0.042
Vad05G008060	LG05	-	15180711	15181042	15180711	15180886	15181916	15181982	1278	23,27,34	0,8,1	17,28,21	0,1,0	298	149	0.000529015765416	0.0126982719076	1.0,0.628,0.944	1.0,0.933,1.0	-0.12
Vad11G009870	LG11	-	15101325	15101533	15101325	15101451	15115233	15115450	1279	29,15,23	200,123,109	22,24,9	135,101,77	230	149	0.622900411519	1.0	0.086,0.073,0.12	0.095,0.133,0.07	-0.006
Vad11G001490	LG11	+	1570166	1570872	1570612	1570872	1569999	1570086	1281	153,99,122	8,5,5	122,100,92	7,7,3	298	149	0.778651166523	1.0	0.905,0.908,0.924	0.897,0.877,0.939	0.008
Vad08G010760	LG08	+	18572812	18574736	18572898	18574736	18572634	18572705	1282	1,6,8	0,3,0	2,12,11	0,0,0	234	149	0.425358387977	0.922279823666	1.0,0.56,1.0	1.0,1.0,1.0	-0.147
Vad19G010770	LG19	-	20297966	20298274	20297966	20298261	20299786	20299915	1283	3,4,3	9,6,11	3,7,2	7,17,17	161	149	0.686647127849	1.0	0.236,0.382,0.202	0.284,0.276,0.098	0.054
Vad19G010770	LG19	-	20297966	20298274	20297966	20298261	20300183	20300367	1284	42,18,39	167,97,130	23,26,28	176,154,156	161	149	0.0133245990962	0.117983895989	0.189,0.147,0.217	0.108,0.135,0.142	0.056
Vad19G010770	LG19	-	20297966	20298283	20297966	20298261	20300183	20300367	1285	1,0,3	167,97,130	2,4,0	176,154,156	170	149	1	1.0	0.005,0.0,0.02	0.01,0.022,0.0	-0.002
Vad19G010770	LG19	-	20297966	20298283	20297966	20298274	20300183	20300367	1286	0,0,1	41,18,37	0,0,0	21,22,28	157	149	1	1.0	0.0,0.0,0.025	0.0,0.0,0.0	0.008
Vad11G003500	LG11	-	3334364	3334460	3334364	3334449	3334554	3334749	1287	5,5,10	3,8,6	8,14,12	4,12,2	159	149	0.280277095726	0.731680471021	0.61,0.369,0.61	0.652,0.522,0.849	-0.145
Vad09G005400	LG09	+	6393195	6395147	6393515	6395147	6393005	6393095	1288	1,3,2	4,3,6	3,5,7	6,1,5	298	149	0.0657878525638	0.343486411736	0.111,0.333,0.143	0.2,0.714,0.412	-0.246
Vad12G002580	LG12	-	3795168	3795278	3795168	3795267	3795982	3796866	1289	74,48,38	4,1,1	45,34,29	3,0,0	159	149	0.243654018743	0.685726998903	0.945,0.978,0.973	0.934,1.0,1.0	-0.013
Vad12G010490	LG12	-	19489113	19489428	19489113	19489411	19490107	19490227	1290	17,11,12	5,20,13	18,16,8	11,13,13	165	149	0.967767735191	1.0	0.754,0.332,0.455	0.596,0.526,0.357	0.021
Vad14G001840	LG14	+	1673062	1673234	1673116	1673234	1671250	1671377	1291	14,3,5	25,25,34	6,16,9	20,22,24	202	149	0.105536802763	0.454929760139	0.292,0.081,0.098	0.181,0.349,0.217	-0.092
Vad11G000270	LG11	+	509855	509989	509870	509989	509086	509405	1293	8,7,6	1,0,0	6,5,2	4,0,1	163	149	0.0107183717434	0.105822841352	0.88,1.0,1.0	0.578,1.0,0.646	0.219
Vad07G017810	LG07	+	28608804	28609127	28608974	28609127	28608504	28608664	1294	80,65,40	23,8,10	71,46,31	14,2,6	298	149	0.199937326992	0.635048717134	0.635,0.802,0.667	0.717,0.92,0.721	-0.085
Vad14G004560	LG14	+	6277120	6277409	6277281	6277409	6276642	6277016	1295	1,5,4	0,5,1	7,6,6	1,3,1	298	149	0.566086719059	1.0	1.0,0.333,0.667	0.778,0.5,0.75	-0.009
Vad10G009920	LG10	+	13263923	13264849	13264564	13264849	13260150	13260425	1296	208,213,140	1,0,1	268,169,140	4,0,0	298	149	1	1.0	0.99,1.0,0.986	0.971,1.0,1.0	0.002
Vad04G001700	LG04	-	1854624	1856495	1854624	1854719	1856774	1857060	1297	114,119,151	0,1,0	149,104,140	0,1,0	298	149	1	1.0	1.0,0.983,1.0	1.0,0.981,1.0	0.001
Vad12G002190	LG12	+	3269712	3271202	3269771	3271202	3269088	3269265	1298	152,60,97	23,6,14	185,132,143	21,12,18	207	149	0.376110227911	0.868622453365	0.826,0.878,0.833	0.864,0.888,0.851	-0.022
Vad12G002190	LG12	+	3269712	3271202	3269771	3271202	3269088	3269386	1299	76,37,61	6,5,4	87,71,72	7,19,7	207	149	0.113457696476	0.471102561221	0.901,0.842,0.917	0.899,0.729,0.881	0.05
Vad05G005170	LG05	+	5946758	5949620	5949169	5949620	5943957	5944081	1300	18,23,16	40,21,29	15,11,18	10,16,9	298	149	0.0653408178862	0.343486411736	0.184,0.354,0.216	0.429,0.256,0.5	-0.144
Vad05G005170	LG05	+	5946758	5949620	5949230	5949620	5943957	5944081	1301	26,28,26	462,522,652	18,14,18	480,681,734	298	149	0.00177030050834	0.029173077127	0.027,0.026,0.02	0.018,0.01,0.012	0.011
Vad05G005170	LG05	+	5949169	5949620	5949230	5949620	5943957	5944081	1302	50,28,39	462,522,652	14,21,9	480,681,734	209	149	1.57849722182e-09	4.99436520984e-07	0.072,0.037,0.041	0.02,0.022,0.009	0.033
Vad11G009250	LG11	-	14020895	14021090	14020895	14021073	14022306	14022406	1303	6,7,16	52,39,40	5,10,9	38,35,44	165	149	0.869102727557	1.0	0.094,0.139,0.265	0.106,0.205,0.156	0.01
Vad10G000010	LG10	+	23176	23786	23550	23786	22839	23066	1304	7,17,10	18,7,13	9,23,12	8,15,13	298	149	0.470690779681	0.957111585418	0.163,0.548,0.278	0.36,0.434,0.316	-0.04
Vad04G009690	LG04	-	20095325	20096678	20095325	20095375	20097067	20097149	1305	91,67,44	400,183,182	84,40,39	261,136,152	298	149	0.542761587305	1.0	0.102,0.155,0.108	0.139,0.128,0.114	-0.005
Vad09G000050	LG09	+	92247	92336	92253	92336	91571	91800	1306	74,102,68	10,21,24	123,65,106	21,14,13	154	149	0.202598014841	0.635048717134	0.877,0.825,0.733	0.85,0.818,0.888	-0.04
Vad09G000050	LG09	+	92247	92336	92253	92336	91833	92133	1307	2,3,2	2,0,0	3,4,6	0,0,0	154	149	0.781279520732	1.0	0.492,1.0,1.0	1.0,1.0,1.0	-0.169
Vad06G000730	LG06	+	889991	890375	890036	890375	887918	888148	1308	49,63,46	1,2,0	41,50,30	0,0,0	193	149	1	1.0	0.974,0.961,1.0	1.0,1.0,1.0	-0.022
Vad09G010770	LG09	-	22114952	22115162	22114952	22115147	22116260	22116317	1310	28,38,22	32,37,28	46,15,10	26,17,22	163	149	0.871540878424	1.0	0.444,0.484,0.418	0.618,0.446,0.294	-0.004
Vad08G004910	LG08	+	12615500	12615650	12615513	12615650	12612629	12612735	1311	43,19,25	50,21,24	30,35,25	34,17,22	161	149	0.248409464704	0.693093074359	0.443,0.456,0.491	0.45,0.656,0.513	-0.076
Vad08G004910	LG08	+	12615500	12615650	12615513	12615650	12612754	12612828	1312	4,4,1	3,2,1	3,3,0	0,0,0	161	149	1	1.0	0.552,0.649,0.481	1.0,1.0,NA	-0.439
Vad16G005160	LG16	-	14815101	14815494	14815101	14815378	14815846	14815942	1313	49,38,50	17,15,10	48,42,49	24,21,27	264	149	0.0387541654445	0.240427802875	0.619,0.588,0.738	0.53,0.53,0.506	0.126
Vad18G011470	LG18	+	12617477	12618583	12617856	12618583	12616361	12616478	1314	793,867,437	1,0,1	733,391,300	2,0,0	298	149	1	1.0	0.997,1.0,0.995	0.995,1.0,1.0	-0.001
Vad18G006750	LG18	+	7614200	7615631	7615347	7615631	7608896	7608950	1315	2,2,4	75,170,167	1,2,6	90,184,223	298	149	1	1.0	0.013,0.006,0.012	0.006,0.005,0.013	0.002
Vad13G011060	LG13	+	21410569	21412800	21412731	21412800	21410345	21410451	1316	157,224,310	0,0,0	184,282,292	0,1,0	298	149	1	1.0	1.0,1.0,1.0	1.0,0.993,1.0	0.002
Vad14G001800	LG14	-	1622970	1623628	1622970	1623625	1623726	1623887	1317	0,4,0	0,0,1	0,0,0	0,0,1	151	149	1	1.0	NA,1.0,0.0	NA,NA,0.0	0.5
Vad03G003300	LG03	+	2874940	2877023	2874977	2877023	2873435	2873811	1318	4,6,15	7,7,9	9,10,3	7,13,14	185	149	0.32600641447	0.793449457987	0.315,0.408,0.573	0.509,0.383,0.147	0.086
Vad04G014510	LG04	-	26392148	26392494	26392148	26392236	26392601	26393249	1319	8,3,5	1,0,0	15,12,10	0,0,0	298	149	1	1.0	0.8,1.0,1.0	1.0,1.0,1.0	-0.067
Vad14G011630	LG14	+	22623270	22623753	22623282	22623753	22622909	22623185	1321	7,2,0	13,11,1	2,2,1	15,3,3	160	149	0.475436601484	0.963048275989	0.334,0.145,0.0	0.11,0.383,0.237	-0.084
Vad08G007050	LG08	+	15017648	15018571	15018216	15018571	15017388	15017515	1322	10,32,38	0,0,0	18,29,19	0,1,0	298	149	1	1.0	1.0,1.0,1.0	1.0,0.935,1.0	0.022
Vad02G007770	LG02	-	8358168	8358355	8358168	8358326	8358641	8358729	1323	2,1,0	0,0,0	0,1,0	0,0,1	177	149	1	1.0	1.0,1.0,NA	NA,1.0,0.0	0.5
Vad07G016780	LG07	-	27481609	27482047	27481609	27481847	27483666	27483958	1324	3,1,0	46,52,34	3,1,1	132,49,59	298	149	1	1.0	0.032,0.01,0.0	0.011,0.01,0.008	0.004
Vad11G005160	LG11	+	5165085	5165200	5165106	5165200	5164632	5164996	1326	26,19,42	3,3,3	19,15,23	5,3,2	169	149	0.359035463688	0.845229320766	0.884,0.848,0.925	0.77,0.815,0.91	0.054
Vad10G008530	LG10	+	10524717	10527169	10525189	10527169	10523967	10524123	1327	2,2,1	1,0,0	0,0,1	1,1,0	298	149	0.000271373509952	0.00857960422514	0.5,1.0,1.0	0.0,0.0,1.0	0.5
Vad10G009490	LG10	-	12404851	12405726	12404851	12405231	12406750	12406863	1328	212,200,138	6,3,4	218,164,163	6,1,3	298	149	0.485533786218	0.974764530199	0.946,0.971,0.945	0.948,0.988,0.964	-0.013
Vad16G000200	LG16	-	242780	244628	242780	244566	244982	245468	1330	10,13,11	161,114,14	7,2,1	134,31,30	210	149	0.00439652121309	0.0574817897447	0.042,0.075,0.358	0.036,0.044,0.023	0.124
Vad12G004940	LG12	+	6639398	6641007	6639537	6641007	6639112	6639287	1331	0,1,2	0,1,0	2,0,1	0,0,0	287	149	1	1.0	NA,0.342,1.0	1.0,NA,1.0	-0.329
Vad12G004940	LG12	+	6639398	6641007	6640497	6641007	6639112	6639287	1332	3,4,5	79,57,52	3,3,4	52,49,39	298	149	0.924084095498	1.0	0.019,0.034,0.046	0.028,0.03,0.049	-0.003
Vad12G004940	LG12	+	6639537	6641007	6640497	6641007	6639112	6639287	1333	3,5,5	79,57,52	2,3,4	52,49,39	298	149	0.716975949615	1.0	0.019,0.042,0.046	0.019,0.03,0.049	0.003
Vad13G000050	LG13	+	138540	138818	138591	138818	136754	137180	1334	99,98,69	64,84,63	9,11,4	5,10,3	199	149	0.8668202062	1.0	0.537,0.466,0.451	0.574,0.452,0.5	-0.024
Vad14G012390	LG14	-	23477928	23478640	23477928	23478587	23482334	23483093	1335	36,19,18	0,0,0	33,20,12	2,0,2	201	149	0.490767908932	0.977068431121	1.0,1.0,1.0	0.924,1.0,0.816	0.087
Vad15G003170	LG15	-	10864681	10865391	10864681	10865223	10865858	10865915	1336	44,26,22	1354,748,671	26,13,8	1050,558,588	298	149	0.0208058748171	0.153807915704	0.016,0.017,0.016	0.012,0.012,0.007	0.006
Vad16G010350	LG16	-	20946498	20947331	20946498	20947313	20947600	20947624	1337	14,30,29	109,146,121	8,46,19	129,161,178	166	149	0.216128469046	0.651267120059	0.103,0.156,0.177	0.053,0.204,0.087	0.031
Vad16G010350	LG16	-	20947725	20947994	20947725	20947785	20948089	20948146	1338	132,97,89	0,0,1	88,174,148	0,0,1	298	149	1	1.0	1.0,1.0,0.978	1.0,1.0,0.987	-0.003
Vad16G010460	LG16	+	21165144	21165206	21165161	21165206	21164256	21165075	1339	14,15,15	11,11,10	34,18,24	26,22,12	165	149	0.789894380459	1.0	0.535,0.552,0.575	0.541,0.425,0.644	0.017
Vad08G011370	LG08	+	19210124	19212475	19210303	19212475	19209389	19209738	1341	55,70,85	42,56,80	40,29,49	36,22,45	298	149	0.85155613448	1.0	0.396,0.385,0.347	0.357,0.397,0.353	0.007
Vad07G008960	LG07	+	16458929	16462661	16462239	16462661	16458672	16458762	1342	11,9,5	3,2,2	21,5,4	4,9,9	298	149	0.0563045927205	0.31698884585	0.647,0.692,0.556	0.724,0.217,0.182	0.257
Vad07G004880	LG07	+	4831798	4832662	4832037	4832662	4831184	4831312	1343	2,15,8	1,8,5	6,14,11	2,1,1	298	149	0.00321418187928	0.0454003190448	0.5,0.484,0.444	0.6,0.875,0.846	-0.298
Vad01G003850	LG01	-	3733183	3735732	3733183	3733244	3735863	3735948	1344	23,13,12	0,1,3	19,16,18	3,0,0	298	149	0.353082933952	0.83369731569	1.0,0.867,0.667	0.76,1.0,1.0	-0.075
Vad14G006520	LG14	+	15998090	15998305	15998199	15998305	15997885	15997969	1346	30,63,42	1,22,6	21,38,55	0,5,5	257	149	0.082580659748	0.391145520124	0.946,0.624,0.802	1.0,0.815,0.864	-0.102
Vad06G004340	LG06	+	5124206	5124620	5124412	5124620	5123374	5123504	1348	12,28,16	5,3,9	10,10,11	3,4,2	298	149	0.859470493613	1.0	0.545,0.824,0.471	0.625,0.556,0.733	-0.025
Vad13G006280	LG13	-	7142103	7146254	7142103	7142591	7152748	7152875	1349	53,31,13	130,79,62	28,25,16	76,45,37	298	149	0.325857232122	0.793449457987	0.169,0.164,0.095	0.156,0.217,0.178	-0.041
Vad11G008620	LG11	+	12692287	12695838	12695248	12695838	12691971	12692163	1350	1,1,1	0,7,2	0,2,1	1,0,0	298	149	0.00108593422099	0.020698167923	1.0,0.067,0.2	0.0,1.0,1.0	-0.244
Vad08G004570	LG08	-	12140899	12142975	12140899	12141022	12144042	12144466	1351	45,66,68	1,2,1	37,49,75	1,3,6	298	149	0.0291415273485	0.19617828198	0.957,0.943,0.971	0.949,0.891,0.862	0.056
Vad08G011260	LG08	-	19101856	19102879	19101856	19102364	19102961	19103076	1352	18,18,7	0,1,0	20,14,12	0,0,0	298	149	1	1.0	1.0,0.9,1.0	1.0,1.0,1.0	-0.033
Vad12G004620	LG12	-	6290888	6291048	6290888	6291044	6291774	6291889	1353	29,16,14	87,44,52	17,23,11	53,50,45	152	149	0.837838324819	1.0	0.246,0.263,0.209	0.239,0.311,0.193	-0.008
Vad12G004620	LG12	-	6291774	6291889	6291774	6291852	6292748	6293237	1354	25,24,20	64,45,48	20,12,11	52,60,45	185	149	0.0418425756947	0.25656959205	0.239,0.3,0.251	0.237,0.139,0.164	0.083
Vad07G010090	LG07	+	19255962	19256175	19256114	19256175	19255557	19255666	1355	18,17,13	0,1,1	17,19,21	0,0,2	298	149	1	1.0	1.0,0.895,0.867	1.0,1.0,0.84	-0.026
Vad07G010090	LG07	+	19255962	19256175	19256114	19256175	19255764	19255830	1356	239,224,220	1,2,0	243,204,201	3,0,1	298	149	1	1.0	0.992,0.982,1.0	0.976,1.0,0.99	0.003
Vad07G010090	LG07	+	19257291	19257359	19257324	19257359	19256281	19256383	1357	32,52,35	80,135,136	23,34,34	90,124,89	181	149	0.480087563792	0.968748119795	0.248,0.241,0.175	0.174,0.184,0.239	0.022
Vad19G007410	LG19	-	9852600	9853090	9852600	9853039	9853485	9853554	1358	12,9,7	40,33,27	7,16,7	28,21,34	199	149	0.528311991974	0.998657585527	0.183,0.17,0.163	0.158,0.363,0.134	-0.046
Vad07G014940	LG07	+	25552932	25553520	25553014	25553520	25551803	25552282	1359	28,27,26	4,9,1	21,21,19	6,9,4	230	149	0.139629387382	0.527192579566	0.819,0.66,0.944	0.694,0.602,0.755	0.124
Vad13G002800	LG13	-	2745995	2746146	2745995	2746143	2747474	2747549	1360	213,238,324	487,515,633	279,316,381	596,652,878	151	149	0.8362257164	1.0	0.301,0.313,0.336	0.316,0.324,0.3	0.003
Vad19G004600	LG19	+	6209194	6210506	6210365	6210506	6208034	6208419	1361	18,17,14	122,92,100	17,22,24	144,106,92	298	149	0.417349992505	0.921608258468	0.069,0.085,0.065	0.056,0.094,0.115	-0.015
Vad08G008550	LG08	-	16426914	16427382	16426914	16427324	16429143	16429267	1362	176,353,279	50,100,80	194,280,305	69,129,112	206	149	0.0108390135276	0.105822841352	0.718,0.719,0.716	0.67,0.611,0.663	0.07
Vad08G008550	LG08	-	16429143	16429430	16429143	16429267	16429565	16429654	1363	215,297,241	5,17,17	284,304,261	8,9,11	298	149	0.0857603146056	0.400214801493	0.956,0.897,0.876	0.947,0.944,0.922	-0.028
Vad08G008550	LG08	-	16429143	16429430	16429143	16429267	16429733	16429820	1364	9,38,16	5,2,2	13,26,19	2,5,9	298	149	0.301606455431	0.758466590094	0.474,0.905,0.8	0.765,0.722,0.514	0.059
Vad17G000420	LG17	+	403225	403454	403238	403454	401895	402117	1365	19,13,9	11,13,10	14,7,12	9,9,3	161	149	0.496059128448	0.980956926506	0.615,0.481,0.454	0.59,0.419,0.787	-0.082
Vad19G006030	LG19	+	7862851	7864929	7863106	7864929	7862515	7862713	1366	1,2,5	0,1,1	4,2,1	0,0,2	298	149	0.437050437549	0.926831928631	1.0,0.5,0.714	1.0,1.0,0.2	0.005
Vad14G014790	LG14	+	25593467	25594159	25594009	25594159	25591792	25592232	1367	25,27,52	337,481,420	16,42,34	427,421,395	298	149	0.454854645379	0.940627515019	0.036,0.027,0.058	0.018,0.048,0.041	0.005
Vad07G012650	LG07	-	23170878	23171035	23170878	23171021	23175467	23175586	1368	36,23,27	0,0,5	75,43,38	0,0,0	162	149	0.23732877469	0.677105335949	1.0,1.0,0.832	1.0,1.0,1.0	-0.056
Vad18G009780	LG18	+	10785786	10785888	10785807	10785888	10783799	10783874	1369	11,8,6	1,3,0	7,6,7	4,0,3	169	149	0.119949774074	0.489073563364	0.907,0.702,1.0	0.607,1.0,0.673	0.11
Vad18G009780	LG18	+	10785786	10785888	10785807	10785888	10784296	10784380	1370	15,15,11	48,66,63	13,14,14	45,38,33	169	149	0.116430000602	0.47966734623	0.216,0.167,0.133	0.203,0.245,0.272	-0.068
Vad04G011390	LG04	+	22119278	22120533	22120229	22120533	22119145	22119197	1371	70,76,51	0,1,0	47,58,54	0,1,0	298	149	1	1.0	1.0,0.974,1.0	1.0,0.967,1.0	0.002
Vad19G000390	LG19	-	741687	741855	741687	741783	742191	742317	1372	32,9,30	11,25,14	47,33,37	15,18,0	220	149	0.0282114921591	0.192373192223	0.663,0.196,0.592	0.68,0.554,1.0	-0.261
Vad01G006180	LG01	-	6523377	6523899	6523377	6523756	6525046	6525269	1373	5,7,4	21,20,17	7,1,4	13,8,6	291	149	0.516335976493	0.995938839852	0.109,0.152,0.108	0.216,0.06,0.254	-0.054
Vad17G002700	LG17	+	3192201	3192392	3192279	3192392	3191579	3192101	1374	9,21,13	58,37,39	14,9,11	58,45,28	226	149	0.468978218335	0.954856552646	0.093,0.272,0.18	0.137,0.116,0.206	0.029
Vad17G002700	LG17	+	3194705	3196092	3194841	3196092	3191579	3192101	1375	48,35,25	0,0,0	41,37,28	0,2,3	284	149	0.123419217212	0.496817306945	1.0,1.0,1.0	1.0,0.907,0.83	0.088
Vad17G002700	LG17	+	3194705	3196092	3194841	3196092	3192201	3192408	1376	53,41,37	1,6,8	49,40,34	8,0,2	284	149	0.344692017144	0.821247469112	0.965,0.782,0.708	0.763,1.0,0.899	-0.069
Vad17G002700	LG17	+	3194705	3196092	3194841	3196092	3192279	3192392	1377	63,56,56	19,11,11	73,65,45	12,7,2	284	149	0.0151102181447	0.127150878218	0.635,0.728,0.728	0.761,0.83,0.922	-0.141
Vad14G003900	LG14	-	4468692	4469248	4468692	4469245	4469575	4469672	1378	3,2,4	9,4,14	3,3,16	6,12,12	151	149	0.181273810728	0.613904286846	0.248,0.33,0.22	0.33,0.198,0.568	-0.099
Vad14G003900	LG14	-	4471948	4472043	4471948	4472025	4472113	4472228	1379	4,8,1	8,4,9	0,5,1	10,14,14	166	149	0.0306879533409	0.202284759105	0.31,0.642,0.091	0.0,0.243,0.06	0.247
Vad19G007640	LG19	-	10273341	10275099	10273341	10274605	10275245	10275320	1380	38,12,9	5,2,0	19,0,6	1,0,1	298	149	1	1.0	0.792,0.75,1.0	0.905,NA,0.75	0.02
Vad11G002700	LG11	+	2548507	2548579	2548511	2548579	2547281	2547496	1381	5,15,11	47,76,59	12,4,12	95,52,42	152	149	0.654961487499	1.0	0.094,0.162,0.155	0.11,0.07,0.219	0.004
Vad15G009100	LG15	+	18799202	18800094	18799899	18800094	18798189	18798390	1382	71,58,27	4,3,2	34,27,24	3,1,5	298	149	0.372379383463	0.863789127036	0.899,0.906,0.871	0.85,0.931,0.706	0.063
Vad15G009100	LG15	+	18799202	18800094	18799913	18800094	18798189	18798390	1383	72,58,31	14,7,2	41,26,25	15,7,5	298	149	0.0336482043488	0.214642980967	0.72,0.806,0.886	0.577,0.65,0.714	0.157
Vad15G009100	LG15	+	18799899	18800094	18799913	18800094	18798189	18798390	1384	8,5,6	14,7,2	10,1,8	15,7,5	162	149	0.554002300025	1.0	0.345,0.396,0.734	0.38,0.116,0.595	0.128
Vad01G004570	LG01	-	4443435	4444112	4443435	4443503	4444231	4444408	1385	1,2,1	180,152,145	1,0,4	124,96,107	298	149	1	1.0	0.003,0.007,0.003	0.004,0.0,0.018	-0.003
Vad17G003290	LG17	+	3872565	3873097	3873011	3873097	3872276	3872374	1386	109,82,83	2,0,0	80,85,66	0,0,0	298	149	1	1.0	0.965,1.0,1.0	1.0,1.0,1.0	-0.012
Vad17G003290	LG17	+	3872565	3873264	3873179	3873264	3872276	3872374	1387	109,66,76	0,0,1	81,81,64	0,0,0	298	149	1	1.0	1.0,1.0,0.974	1.0,1.0,1.0	-0.009
Vad04G002190	LG04	+	2331402	2331820	2331722	2331820	2331250	2331307	1389	23,18,30	117,83,100	18,23,18	76,81,79	298	149	0.834580618161	1.0	0.089,0.098,0.13	0.106,0.124,0.102	-0.005
Vad18G005280	LG18	+	5731998	5732213	5732015	5732213	5731576	5731769	1390	11,2,4	156,141,135	1,7,3	62,94,83	165	149	0.853356466441	1.0	0.06,0.013,0.026	0.014,0.063,0.032	-0.003
Vad12G003040	LG12	-	4430501	4431358	4430501	4431262	4431716	4431874	1391	42,50,45	4,6,7	55,62,56	2,5,0	244	149	0.00534697710356	0.066605651794	0.865,0.836,0.797	0.944,0.883,1.0	-0.11
Vad15G002260	LG15	-	8348801	8349209	8348801	8348975	8349358	8349457	1392	3,10,4	34,31,45	6,9,6	76,77,99	298	149	0.144720245762	0.539291270998	0.042,0.139,0.043	0.038,0.055,0.029	0.034
Vad06G005050	LG06	+	5781132	5781520	5781154	5781520	5780924	5781048	1393	10,3,3	0,1,0	4,1,4	0,0,0	170	149	1	1.0	1.0,0.724,1.0	1.0,1.0,1.0	-0.092
Vad16G007380	LG16	+	17747777	17748714	17748111	17748714	17746911	17747337	1394	2482,1452,969	8,0,4	1829,710,628	8,4,2	298	149	1	1.0	0.994,1.0,0.992	0.991,0.989,0.994	0.004
Vad03G002390	LG03	-	2216296	2216428	2216296	2216377	2218027	2218123	1395	7,2,11	88,88,49	3,9,5	69,68,55	199	149	0.800220451335	1.0	0.056,0.017,0.144	0.032,0.09,0.064	0.01
Vad03G011430	LG03	-	19377211	19377420	19377211	19377259	19377552	19377621	1396	67,84,69	1,0,0	81,67,55	0,1,0	298	149	1	1.0	0.971,1.0,1.0	1.0,0.971,1.0	0.0
Vad01G012410	LG01	+	20735413	20737337	20737197	20737337	20732882	20732930	1397	12,18,33	993,1191,1548	27,47,34	824,1257,1303	298	149	0.00235352533774	0.0354597817553	0.006,0.008,0.011	0.016,0.018,0.013	-0.007
Vad02G004450	LG02	+	4117359	4118011	4117550	4118011	4112598	4112704	1398	12,2,7	0,0,0	3,4,0	2,4,3	298	149	1.12547748898e-11	5.93501795855e-09	1.0,1.0,1.0	0.429,0.333,0.0	0.746
Vad02G004450	LG02	+	4117359	4118011	4117550	4118011	4114014	4114399	1399	47,20,24	93,57,65	27,23,25	58,50,43	298	149	0.439276360053	0.929057756155	0.202,0.149,0.156	0.189,0.187,0.225	-0.031
Vad18G013090	LG18	+	15188577	15189400	15188647	15189400	15188276	15188346	1400	15,10,11	0,4,0	8,8,7	0,1,0	218	149	0.201767793529	0.635048717134	1.0,0.631,1.0	1.0,0.845,1.0	-0.071
Vad11G005140	LG11	-	5118297	5119025	5118297	5118931	5119124	5119409	1401	18,33,34	9,13,17	13,29,30	7,7,12	242	149	0.446523349548	0.931926040877	0.552,0.61,0.552	0.533,0.718,0.606	-0.048
Vad15G006550	LG15	-	16213886	16213991	16213886	16213972	16214072	16214199	1402	15,19,15	47,38,56	19,14,19	32,40,42	167	149	0.306437728112	0.763460502893	0.222,0.308,0.193	0.346,0.238,0.288	-0.05
Vad06G010050	LG06	-	17835328	17835561	17835328	17835558	17835701	17835854	1403	1,6,0	10,24,6	3,0,1	24,15,10	151	149	0.208801172514	0.645162997885	0.09,0.198,0.0	0.11,0.0,0.09	0.029
Vad03G003660	LG03	-	3136783	3136938	3136783	3136926	3137886	3138233	1404	2006,1141,1163	1382,714,818	1331,836,954	1305,668,933	160	149	0.000495865173134	0.0124517254587	0.575,0.598,0.57	0.487,0.538,0.488	0.077
Vad11G002220	LG11	-	2176043	2176165	2176043	2176160	2176359	2176605	1405	34,23,20	0,0,1	44,46,35	0,0,0	153	149	1	1.0	1.0,1.0,0.951	1.0,1.0,1.0	-0.016
Vad19G010930	LG19	-	21237734	21238118	21237734	21238040	21238728	21242209	1406	52,37,34	0,0,0	68,24,21	0,0,5	226	149	0.157038042028	0.562068286173	1.0,1.0,1.0	1.0,1.0,0.735	0.088
Vad19G003050	LG19	+	4118929	4119429	4119364	4119429	4118597	4118808	1407	64,56,43	0,0,1	96,28,39	0,0,0	298	149	1	1.0	1.0,1.0,0.956	1.0,1.0,1.0	-0.015
Vad19G003050	LG19	+	4119281	4119429	4119364	4119429	4118929	4119164	1408	30,19,16	30,17,27	23,16,19	46,24,28	231	149	0.145220026198	0.539291270998	0.392,0.419,0.277	0.244,0.301,0.304	0.08
Vad06G002290	LG06	-	2921405	2921594	2921405	2921504	2926793	2927293	1409	103,146,239	17,21,25	129,173,189	24,22,34	238	149	0.247571639205	0.693093074359	0.791,0.813,0.857	0.771,0.831,0.777	0.027
Vad04G011740	LG04	-	22573227	22574912	22573227	22573772	22576288	22576744	1410	3,4,2	823,711,806	14,9,10	854,835,1051	298	149	1	1.0	0.002,0.003,0.001	0.008,0.005,0.005	-0.004
Vad06G012610	LG06	-	22086132	22086611	22086132	22086603	22087338	22087394	1411	14,15,26	35,54,63	13,17,12	13,28,38	156	149	0.184645934741	0.621510359064	0.276,0.21,0.283	0.489,0.367,0.232	-0.106
Vad06G012610	LG06	-	22086132	22086611	22086132	22086603	22090177	22090251	1412	10,8,13	11,31,36	8,11,12	23,26,32	156	149	0.835789907989	1.0	0.465,0.198,0.256	0.249,0.288,0.264	0.039
Vad06G012610	LG06	-	22087338	22087658	22087338	22087394	22090177	22090251	1413	47,28,65	10,12,21	27,28,22	0,14,6	298	149	0.331848503353	0.803569922417	0.701,0.538,0.607	1.0,0.5,0.647	-0.1
Vad14G001430	LG14	+	1315775	1316315	1316072	1316315	1315509	1315685	1414	107,91,71	60,87,103	55,33,39	34,33,56	298	149	0.843398585736	1.0	0.471,0.343,0.256	0.447,0.333,0.258	0.011
Vad04G015160	LG04	-	27406095	27406913	27406095	27406486	27407621	27407986	1415	14,9,7	1,0,0	20,8,16	2,0,0	298	149	1	1.0	0.875,1.0,1.0	0.833,1.0,1.0	0.014
Vad17G007070	LG17	-	8851993	8853612	8851993	8852484	8853797	8853960	1416	5,2,1	4,8,6	3,0,2	5,1,1	298	149	0.936435968996	1.0	0.385,0.111,0.077	0.231,0.0,0.5	-0.053
Vad18G021900	LG18	-	36338326	36338966	36338326	36338641	36339194	36339429	1417	62,49,46	73,119,100	25,21,21	60,82,44	298	149	0.0434494714316	0.26336039772	0.298,0.171,0.187	0.172,0.114,0.193	0.059
Vad18G021900	LG18	-	36353461	36353621	36353461	36353576	36353773	36353803	1418	22,34,20	57,64,65	29,30,14	40,31,27	193	149	0.0145282083301	0.123678503561	0.23,0.291,0.192	0.359,0.428,0.286	-0.12
Vad18G021900	LG18	-	36353461	36353861	36353461	36353621	36358052	36358075	1419	2,4,10	0,3,0	3,3,5	0,0,0	298	149	0.257110205141	0.699869934015	1.0,0.4,1.0	1.0,1.0,1.0	-0.2
Vad18G021900	LG18	-	36353461	36353621	36353461	36353576	36358052	36358297	1420	7,13,12	10,12,16	9,7,8	20,24,14	193	149	0.0431720365227	0.262685237611	0.351,0.455,0.367	0.258,0.184,0.306	0.142
Vad18G021900	LG18	-	36353773	36353824	36353773	36353803	36358052	36358297	1421	18,10,17	45,38,31	12,3,12	34,27,16	169	149	0.659018338185	1.0	0.261,0.188,0.326	0.237,0.089,0.398	0.017
Vad18G021900	LG18	-	36353773	36353861	36353773	36353803	36358052	36358297	1422	14,17,12	45,38,31	8,11,8	34,27,16	206	149	0.730988637335	1.0	0.184,0.244,0.219	0.145,0.228,0.266	0.003
Vad18G021900	LG18	-	36353773	36353861	36353773	36353824	36358052	36358297	1423	6,11,6	10,4,11	2,8,5	6,0,9	185	149	0.674697752634	1.0	0.326,0.689,0.305	0.212,1.0,0.309	-0.067
Vad03G003250	LG03	+	2832855	2833686	2833479	2833686	2832449	2832642	1424	84,95,73	0,1,0	59,68,96	0,0,0	298	149	1	1.0	1.0,0.979,1.0	1.0,1.0,1.0	-0.007
Vad04G002030	LG04	-	2200198	2200954	2200198	2200631	2201611	2201747	1425	1,6,12	39,46,45	4,2,10	22,22,30	298	149	0.392181808019	0.885314871735	0.013,0.061,0.118	0.083,0.043,0.143	-0.026
Vad06G009900	LG06	-	17545396	17545828	17545396	17545622	17547271	17547335	1426	84,55,65	2866,1964,2408	95,76,95	2975,2251,2505	298	149	0.11262907122	0.468892607026	0.014,0.014,0.013	0.016,0.017,0.019	-0.004
Vad15G004790	LG15	+	13929369	13930851	13930750	13930851	13928963	13929234	1427	15,16,10	52,60,47	19,26,24	45,44,32	298	149	0.00096792807243	0.0201481869814	0.126,0.118,0.096	0.174,0.228,0.273	-0.112
Vad10G008420	LG10	+	10383899	10384020	10383926	10384020	10383691	10383809	1428	259,181,134	115,56,39	223,95,92	106,43,38	175	149	0.116253405145	0.47966734623	0.657,0.733,0.745	0.642,0.653,0.673	0.056
Vad13G006750	LG13	+	9499062	9499162	9499068	9499162	9492853	9493325	1429	3,3,1	7,15,9	8,3,3	8,7,10	154	149	0.0719823858662	0.357979605179	0.293,0.162,0.097	0.492,0.293,0.225	-0.153
Vad13G006750	LG13	+	9499062	9499162	9499068	9499162	9492853	9493344	1430	9,8,4	5,7,1	2,5,4	0,4,4	154	149	0.903690492477	1.0	0.635,0.525,0.795	1.0,0.547,0.492	-0.028
Vad09G011230	LG09	+	22935782	22936408	22936211	22936408	22933711	22933856	1431	7,14,24	0,0,0	17,23,14	0,1,0	298	149	1	1.0	1.0,1.0,1.0	1.0,0.92,1.0	0.027
Vad11G000280	LG11	-	527883	528160	527883	528122	528476	529180	1433	17,30,26	1,0,5	24,27,20	4,6,0	186	149	0.201404686863	0.635048717134	0.932,1.0,0.806	0.828,0.783,1.0	0.042
Vad11G000280	LG11	-	527883	528149	527883	528122	528476	529423	1434	5,3,6	1,0,5	9,9,7	4,6,0	175	149	0.772390609847	1.0	0.81,1.0,0.505	0.657,0.561,1.0	0.032
Vad11G000280	LG11	-	527883	528160	527883	528149	528476	529423	1435	15,28,20	3,1,0	15,18,17	0,0,4	159	149	0.808888541149	1.0	0.824,0.963,1.0	1.0,1.0,0.799	-0.004
Vad17G004440	LG17	-	5602794	5604113	5602794	5603615	5605997	5606034	1436	75,52,33	211,152,129	50,39,29	98,109,86	298	149	0.200880987011	0.635048717134	0.151,0.146,0.113	0.203,0.152,0.144	-0.03
Vad18G009760	LG18	-	10752248	10753695	10752248	10753293	10755744	10755873	1437	252,526,140	0,3,0	281,126,142	0,0,0	298	149	1	1.0	1.0,0.989,1.0	1.0,1.0,1.0	-0.004
Vad02G000040	LG02	+	58169	58298	58190	58298	57975	58028	1438	200,281,180	20,18,12	184,127,116	27,7,16	169	149	0.070459187385	0.353861696645	0.898,0.932,0.93	0.857,0.941,0.865	0.032
Vad14G008070	LG14	+	18699027	18699409	18699056	18699409	18697469	18697818	1439	194,204,180	10,25,18	284,141,149	11,14,11	177	149	0.110200845538	0.467393398502	0.942,0.873,0.894	0.956,0.894,0.919	-0.02
Vad10G003350	LG10	-	3819702	3820289	3819702	3820009	3820474	3820774	1440	10,10,4	0,0,0	19,18,11	1,0,0	298	149	1	1.0	1.0,1.0,1.0	0.905,1.0,1.0	0.032
Vad10G003350	LG10	-	3819702	3820309	3819702	3820009	3820474	3820774	1441	15,9,9	0,0,0	16,21,12	1,0,0	298	149	1	1.0	1.0,1.0,1.0	0.889,1.0,1.0	0.037
Vad10G003350	LG10	-	3819702	3820309	3819702	3820289	3820474	3820774	1442	6,0,7	0,1,0	2,6,4	5,0,2	168	149	0.00913321901378	0.0944362907176	1.0,0.0,1.0	0.262,1.0,0.639	0.033
Vad06G009700	LG06	+	17295694	17295887	17295785	17295887	17294969	17295140	1443	132,178,152	162,209,151	187,155,202	240,183,164	239	149	0.712163529067	1.0	0.337,0.347,0.386	0.327,0.346,0.434	-0.012
Vad01G000440	LG01	+	465821	465919	465832	465919	465645	465740	1444	326,296,522	26,24,32	248,259,298	35,53,29	159	149	4.99225009475e-05	0.00232286460291	0.922,0.92,0.939	0.869,0.821,0.906	0.062
Vad14G014860	LG14	-	25641820	25641979	25641820	25641976	25642117	25642173	1445	46,77,38	37,36,17	72,33,34	33,17,14	151	149	0.393827676585	0.887514792532	0.551,0.679,0.688	0.683,0.657,0.706	-0.043
Vad14G014860	LG14	-	25641820	25641979	25641820	25641976	25643722	25644519	1446	10,10,6	0,1,0	8,2,3	0,0,0	151	149	1	1.0	1.0,0.908,1.0	1.0,1.0,1.0	-0.031
Vad14G000370	LG14	-	359604	361106	359604	360412	361543	362948	1448	448,393,256	0,3,3	387,219,183	0,0,0	298	149	1	1.0	1.0,0.985,0.977	1.0,1.0,1.0	-0.013
Vad07G018070	LG07	-	28945396	28945579	28945396	28945527	28945919	28946235	1449	15,25,12	0,2,1	8,6,11	1,0,0	200	149	0.443319260417	0.930459335665	1.0,0.903,0.899	0.856,1.0,1.0	-0.018
Vad03G007230	LG03	-	7334754	7335327	7334754	7335120	7336065	7336202	1450	12,17,5	0,0,1	17,10,11	0,0,0	298	149	1	1.0	1.0,1.0,0.714	1.0,1.0,1.0	-0.095
Vad05G002790	LG05	-	2656463	2657883	2656463	2656538	2658938	2659018	1451	52,59,42	1,0,0	51,40,29	0,0,0	298	149	1	1.0	0.963,1.0,1.0	1.0,1.0,1.0	-0.012
Vad18G001160	LG18	-	1109862	1110012	1109862	1109988	1110928	1111278	1452	20,12,3	407,414,299	18,8,23	332,186,180	172	149	0.000610479809774	0.0144146128218	0.041,0.024,0.009	0.045,0.036,0.1	-0.036
Vad16G010000	LG16	+	20343618	20344211	20343856	20344211	20343426	20343535	1453	65,65,67	0,0,3	78,55,42	0,1,0	298	149	1	1.0	1.0,1.0,0.918	1.0,0.965,1.0	-0.016
Vad13G003850	LG13	-	3750164	3751257	3750164	3750698	3753172	3753253	1454	3,4,2	122,125,145	4,5,5	116,96,148	298	149	0.251848135366	0.698989035349	0.012,0.016,0.007	0.017,0.025,0.017	-0.008
Vad10G006890	LG10	-	7948753	7949562	7948753	7949258	7949643	7949819	1455	14,9,7	0,0,1	12,13,13	0,0,1	298	149	1	1.0	1.0,1.0,0.778	1.0,1.0,0.867	-0.03
Vad10G011130	LG10	+	16502630	16502721	16502664	16502721	16502353	16502438	1456	22,17,14	154,91,86	22,18,11	108,72,78	182	149	0.380739530338	0.874208907104	0.105,0.133,0.118	0.143,0.17,0.104	-0.02
Vad13G002760	LG13	+	2706054	2706185	2706066	2706185	2705651	2705782	1457	135,214,237	20,19,29	98,129,135	8,11,5	160	149	0.0140633923311	0.12224333334	0.863,0.913,0.884	0.919,0.916,0.962	-0.046
Vad19G005980	LG19	-	7806765	7810080	7806765	7809060	7810236	7810402	1458	342,468,269	177,170,121	302,117,139	165,54,74	298	149	0.175892776148	0.604918199709	0.491,0.579,0.526	0.478,0.52,0.484	0.038
Vad07G006580	LG07	+	7332978	7333532	7333023	7333532	7332331	7332552	1459	0,3,1	10,7,2	1,3,5	4,7,6	193	149	0.0655357811085	0.343486411736	0.0,0.249,0.279	0.162,0.249,0.391	-0.091
Vad13G013200	LG13	+	24654789	24654896	24654805	24654896	24650922	24651064	1460	179,110,188	2,27,25	111,143,141	12,21,17	164	149	0.596503885923	1.0	0.988,0.787,0.872	0.894,0.861,0.883	0.003
Vad06G001610	LG06	-	1939285	1941450	1939285	1941221	1942243	1942971	1461	20,6,43	160,76,281	27,28,120	350,165,384	298	149	0.0550192308847	0.314225354728	0.059,0.038,0.071	0.037,0.078,0.135	-0.027
Vad11G009690	LG11	+	14747745	14748046	14747871	14748046	14747312	14747441	1462	83,83,119	13,5,8	59,65,88	11,6,8	274	149	0.445762992744	0.931568103727	0.776,0.9,0.89	0.745,0.855,0.857	0.036
Vad11G009690	LG11	+	14748945	14749184	14749065	14749184	14747745	14748046	1463	8,14,9	71,61,61	12,14,7	56,45,51	268	149	0.299438878114	0.755522017825	0.059,0.113,0.076	0.106,0.147,0.071	-0.025
Vad03G006860	LG03	-	6756256	6757279	6756256	6756317	6762302	6762373	1464	0,2,0	5,6,0	7,1,1	0,3,7	298	149	1	1.0	0.0,0.143,NA	1.0,0.143,0.067	-0.332
Vad07G017220	LG07	+	27928390	27929061	27928401	27929061	27928207	27928299	1465	12,10,17	4,6,3	13,15,7	0,8,4	159	149	0.840578187325	1.0	0.738,0.61,0.842	1.0,0.637,0.621	-0.023
Vad15G007040	LG15	+	16657171	16658395	16657938	16658395	16656517	16656600	1466	19,19,26	160,304,544	24,33,39	256,524,576	298	149	0.575489118834	1.0	0.056,0.03,0.023	0.045,0.031,0.033	-0.0
Vad12G008220	LG12	-	12785803	12786088	12785803	12785992	12786216	12787013	1467	6,12,7	0,0,1	7,5,11	0,0,2	244	149	1	1.0	1.0,1.0,0.81	1.0,1.0,0.771	0.013
Vad04G007970	LG04	+	14529861	14530356	14530211	14530356	14527842	14527945	1469	29,20,15	3,0,0	16,22,21	0,0,1	298	149	0.753061361299	1.0	0.829,1.0,1.0	1.0,1.0,0.913	-0.028
Vad06G003400	LG06	-	4217954	4219299	4217954	4218328	4222293	4222371	1470	37,43,45	22,34,25	29,41,29	34,92,98	298	149	2.8528167817e-07	4.10286922604e-05	0.457,0.387,0.474	0.299,0.182,0.129	0.236
Vad06G003400	LG06	-	4217954	4219299	4217954	4218328	4226023	4226124	1471	0,2,1	0,0,0	1,6,1	0,1,0	298	149	1	1.0	NA,1.0,1.0	1.0,0.75,1.0	0.083
Vad06G003400	LG06	-	4217954	4222371	4217954	4218328	4226023	4226124	1472	111,132,122	0,0,0	92,194,179	0,1,0	298	149	1	1.0	1.0,1.0,1.0	1.0,0.99,1.0	0.003
Vad06G003400	LG06	-	4217954	4222371	4217954	4219299	4226023	4226124	1473	116,140,127	0,0,0	97,202,190	0,2,0	298	149	1	1.0	1.0,1.0,1.0	1.0,0.981,1.0	0.006
Vad13G004740	LG13	-	4681532	4681913	4681532	4681902	4682705	4682906	1474	8,5,3	54,37,35	3,6,1	31,60,33	159	149	0.212414548381	0.64596402224	0.122,0.112,0.074	0.083,0.086,0.028	0.037
Vad15G006910	LG15	+	16551480	16553631	16553155	16553631	16550756	16550905	1475	39,22,17	825,628,560	20,20,11	561,632,710	298	149	0.0671984935179	0.346280184838	0.023,0.017,0.015	0.018,0.016,0.008	0.004
Vad15G006910	LG15	+	16551632	16553631	16553155	16553631	16551480	16551552	1476	36,23,17	3,1,0	20,19,11	1,0,0	298	149	0.205002102881	0.639559729616	0.857,0.92,1.0	0.909,1.0,1.0	-0.044
Vad03G001300	LG03	+	1292051	1292151	1292078	1292151	1291518	1291631	1477	74,73,71	30,28,18	58,48,40	25,10,8	175	149	0.407769700518	0.909861306374	0.677,0.689,0.771	0.664,0.803,0.81	-0.047
Vad03G001300	LG03	+	1292921	1293473	1293407	1293473	1292659	1292791	1478	169,104,100	0,0,0	128,95,81	1,2,0	298	149	1	1.0	1.0,1.0,1.0	0.985,0.96,1.0	0.018
Vad01G010880	LG01	-	16547375	16547979	16547375	16547496	16548115	16548171	1479	16,31,14	0,0,0	25,36,9	1,0,0	298	149	1	1.0	1.0,1.0,1.0	0.926,1.0,1.0	0.025
Vad01G000310	LG01	+	373319	373759	373337	373759	373006	373240	1480	1,2,1	1,1,2	2,0,1	7,4,2	166	149	0.0676866478508	0.34661360015	0.473,0.642,0.31	0.204,0.0,0.31	0.304
Vad11G000510	LG11	-	708855	709750	708855	709215	709860	710132	1481	2366,2788,935	0,3,0	1456,756,553	3,1,0	298	149	1	1.0	1.0,0.998,1.0	0.996,0.997,1.0	0.002
Vad02G001910	LG02	+	1707158	1708374	1707468	1708374	1706589	1706996	1482	1,4,2	7,0,1	1,6,2	0,1,0	298	149	0.000318205076393	0.00915273510643	0.067,1.0,0.5	1.0,0.75,1.0	-0.394
Vad02G001910	LG02	+	1707158	1708374	1707802	1708374	1706589	1706996	1483	11,5,5	19,29,19	3,5,8	35,49,32	298	149	0.032990435167	0.212158001765	0.224,0.079,0.116	0.041,0.049,0.111	0.073
Vad02G001910	LG02	+	1707468	1708374	1707802	1708374	1706589	1706996	1484	18,5,4	19,29,19	3,6,7	35,49,32	298	149	0.0116869491114	0.108757373495	0.321,0.079,0.095	0.041,0.058,0.099	0.099
Vad04G000950	LG04	+	1267213	1267865	1267292	1267865	1266440	1266534	1485	2,4,2	48,28,44	2,3,0	32,43,42	227	149	0.303003087825	0.758466590094	0.027,0.086,0.029	0.039,0.044,0.0	0.02
Vad03G004840	LG03	+	4382112	4382418	4382354	4382418	4381630	4381979	1487	0,0,0	2,0,1	0,3,0	0,5,3	298	149	1	1.0	0.0,NA,0.0	NA,0.231,0.0	-0.116
Vad12G007050	LG12	+	9307180	9307931	9307187	9307931	9306416	9306500	1488	3,1,10	0,0,1	1,8,5	0,0,0	155	149	1	1.0	1.0,1.0,0.906	1.0,1.0,1.0	-0.031
Vad06G005170	LG06	-	5908273	5911118	5908273	5909164	5911411	5911591	1489	301,449,368	0,0,0	526,577,558	0,1,2	298	149	1	1.0	1.0,1.0,1.0	1.0,0.997,0.993	0.003
Vad06G004610	LG06	+	5337616	5338325	5337628	5338325	5337433	5337544	1490	103,84,53	6,6,3	146,101,115	12,10,4	160	149	0.563750565687	1.0	0.941,0.929,0.943	0.919,0.904,0.964	0.009
Vad01G009460	LG01	-	11821976	11822366	11821976	11822323	11823684	11824017	1492	50,40,34	670,853,423	30,13,12	584,285,254	191	149	0.101314716785	0.451186976155	0.055,0.035,0.059	0.039,0.034,0.036	0.013
Vad07G009230	LG07	-	17438248	17438475	17438248	17438378	17442475	17442556	1493	0,5,2	1,3,7	2,3,3	2,3,0	245	149	0.13051237234	0.511065774856	0.0,0.503,0.148	0.378,0.378,1.0	-0.368
Vad10G001940	LG10	-	2566070	2566478	2566070	2566463	2566609	2567147	1494	9,0,4	46,50,98	14,21,36	167,170,416	163	149	0.129177154802	0.51044387588	0.152,0.0,0.036	0.071,0.101,0.073	-0.019
Vad08G007180	LG08	+	15108147	15108287	15108219	15108287	15107599	15107683	1495	37,31,54	16,47,50	45,26,29	33,48,49	220	149	0.231610989894	0.674785609599	0.61,0.309,0.422	0.48,0.268,0.286	0.102
Vad11G002410	LG11	-	2329904	2330499	2329904	2330360	2330914	2331050	1496	90,141,149	0,0,1	80,119,99	0,3,0	287	149	1	1.0	1.0,1.0,0.987	1.0,0.954,1.0	0.011
Vad19G001740	LG19	+	2342132	2342435	2342240	2342435	2340620	2341383	1497	116,67,42	5,4,1	86,40,48	4,4,4	256	149	0.313231892746	0.774270084882	0.931,0.907,0.961	0.926,0.853,0.875	0.048
Vad14G007480	LG14	-	17753945	17754062	17753945	17754059	17754178	17754292	1498	23,21,20	13,6,5	27,15,5	7,3,3	151	149	0.432400440607	0.922279823666	0.636,0.775,0.798	0.792,0.831,0.622	-0.012
Vad18G003870	LG18	+	4134654	4135609	4134897	4135609	4133176	4133367	1499	5,3,8	0,0,2	18,8,5	0,1,0	298	149	1	1.0	1.0,1.0,0.667	1.0,0.8,1.0	-0.044
Vad06G006000	LG06	-	6768655	6769023	6768655	6769020	6769283	6769593	1500	79,48,27	77,31,23	86,28,32	56,20,23	151	149	0.306619370838	0.763460502893	0.503,0.604,0.537	0.602,0.58,0.579	-0.039
Vad04G009650	LG04	+	20056030	20056197	20056048	20056197	20055901	20055955	1501	30,22,12	62,40,25	21,5,16	27,15,27	166	149	0.628259327008	1.0	0.303,0.331,0.301	0.411,0.23,0.347	-0.018
Vad08G010970	LG08	+	18781108	18782360	18781652	18782360	18780962	18781028	1502	321,210,220	0,0,0	208,170,191	0,0,1	298	149	1	1.0	1.0,1.0,1.0	1.0,1.0,0.99	0.003
Vad08G010970	LG08	+	18781619	18782360	18781652	18782360	18781108	18781481	1503	17,14,18	40,48,49	13,8,8	33,36,49	181	149	0.160361981199	0.568817610441	0.259,0.194,0.232	0.245,0.155,0.118	0.056
Vad10G011950	LG10	+	18885545	18885882	18885548	18885882	18873560	18873608	1504	1,0,4	16,9,10	2,0,2	7,10,6	151	149	0.82366835683	1.0	0.058,0.0,0.283	0.22,0.0,0.248	-0.042
Vad14G011360	LG14	+	22371891	22372050	22371910	22372050	22370721	22371134	1505	61,72,53	13,16,11	65,57,44	13,17,16	167	149	0.319505747955	0.786093457644	0.807,0.801,0.811	0.817,0.749,0.71	0.048
Vad04G003250	LG04	-	3318076	3318416	3318076	3318283	3318612	3318862	1506	1,1,2	4,17,19	1,2,0	20,15,21	281	149	1	1.0	0.117,0.03,0.053	0.026,0.066,0.0	0.036
Vad02G010130	LG02	+	16907145	16907607	16907163	16907607	16906555	16906802	1507	19,19,30	11,9,18	10,23,26	10,6,14	166	149	0.795350895529	1.0	0.608,0.655,0.599	0.473,0.775,0.625	-0.004
Vad18G004160	LG18	-	4425638	4428936	4425638	4428614	4429049	4429197	1508	158,197,203	1,1,0	121,203,157	0,0,1	298	149	1	1.0	0.988,0.99,1.0	1.0,1.0,0.987	-0.003
Vad11G001610	LG11	-	1690087	1690179	1690087	1690170	1690311	1690393	1510	16,25,15	11,3,0	19,18,11	0,1,0	157	149	7.45926354837e-05	0.00318933917122	0.58,0.888,1.0	1.0,0.945,1.0	-0.159
Vad18G010610	LG18	+	11637496	11638314	11637747	11638314	11636519	11636648	1511	10,16,0	38,44,41	11,4,7	48,34,26	298	149	0.823235631869	1.0	0.116,0.154,0.0	0.103,0.056,0.119	-0.003
Vad11G008700	LG11	-	12828550	12829894	12828550	12829629	12839108	12839264	1512	40,37,32	0,3,3	52,52,29	1,1,1	298	149	0.188095934375	0.624581915284	1.0,0.86,0.842	0.963,0.963,0.935	-0.053
Vad01G014250	LG01	+	23160318	23160816	23160360	23160816	23160126	23160234	1513	26,42,20	107,193,163	23,12,19	180,165,164	190	149	0.00288989743794	0.0419432820809	0.16,0.146,0.088	0.091,0.054,0.083	0.055
Vad02G004460	LG02	+	4126343	4129417	4126628	4129417	4124319	4124992	1514	6,7,5	0,1,0	2,4,3	0,0,0	298	149	1	1.0	1.0,0.778,1.0	1.0,1.0,1.0	-0.074
Vad08G011680	LG08	-	19488002	19488112	19488002	19488109	19488196	19488456	1515	1,0,0	0,4,1	0,0,0	0,0,1	151	149	1	1.0	1.0,0.0,0.0	NA,NA,0.0	0.333
Vad14G003970	LG14	-	4899135	4902950	4899135	4902926	4903074	4903220	1517	5,0,2	9,15,6	1,1,0	4,8,4	172	149	0.013488029344	0.117983895989	0.325,0.0,0.224	0.178,0.098,0.0	0.091
Vad18G017650	LG18	+	27483344	27483482	27483357	27483482	27481883	27482039	1518	29,31,20	2,3,3	38,12,9	2,0,0	161	149	0.00768817103567	0.0862601884995	0.931,0.905,0.861	0.946,1.0,1.0	-0.083
Vad18G017650	LG18	+	27483344	27483482	27483400	27483482	27481883	27482039	1519	56,40,27	5,8,2	49,14,14	2,1,3	204	149	0.186474603819	0.624581915284	0.891,0.785,0.908	0.947,0.911,0.773	-0.016
Vad18G017650	LG18	+	27483344	27485120	27483687	27485120	27481883	27482039	1520	50,52,18	4,1,2	46,13,11	6,1,0	298	149	0.580955645482	1.0	0.862,0.963,0.818	0.793,0.867,1.0	-0.006
Vad18G017650	LG18	+	27483344	27485120	27484994	27485120	27481883	27482039	1521	95,87,36	1,0,0	75,22,21	0,0,0	298	149	1	1.0	0.979,1.0,1.0	1.0,1.0,1.0	-0.007
Vad18G017650	LG18	+	27483357	27483482	27483400	27483482	27481883	27482039	1522	29,12,10	5,8,2	13,2,5	2,1,3	191	149	0.761000983622	1.0	0.819,0.539,0.796	0.835,0.609,0.565	0.048
Vad18G017650	LG18	+	27483687	27485120	27484994	27485120	27481883	27482039	1523	75,63,22	1,0,0	48,14,12	0,0,0	298	149	1	1.0	0.974,1.0,1.0	1.0,1.0,1.0	-0.009
Vad18G017650	LG18	+	27485569	27486851	27485572	27486851	27483687	27485120	1524	83,98,40	107,107,27	55,20,17	63,16,20	151	149	0.916744772579	1.0	0.434,0.475,0.594	0.463,0.552,0.456	0.011
Vad08G012320	LG08	-	20144713	20145248	20144713	20145211	20145383	20145452	1525	88,97,81	103,105,116	58,78,63	55,44,58	185	149	0.0168091526298	0.135021983459	0.408,0.427,0.36	0.459,0.588,0.467	-0.106
Vad08G012320	LG08	-	20144713	20145452	20144713	20145211	20145936	20146028	1526	207,235,203	1,1,2	118,137,131	1,1,1	298	149	1	1.0	0.99,0.992,0.981	0.983,0.986,0.985	0.003
Vad07G002110	LG07	-	2350567	2351625	2350567	2350674	2351711	2351896	1527	10,3,2	297,219,184	9,8,5	126,142,148	298	149	0.0117658873549	0.108851659623	0.017,0.007,0.005	0.034,0.027,0.017	-0.016
Vad19G004720	LG19	+	6335910	6336673	6336330	6336673	6335457	6335604	1528	4,13,7	289,474,430	7,18,14	370,344,333	298	149	0.0260855457391	0.183410370486	0.007,0.014,0.008	0.009,0.025,0.021	-0.009
Vad12G011840	LG12	+	22357081	22358079	22358032	22358079	22356051	22356090	1529	4,16,13	50,63,64	3,10,7	29,58,44	298	149	0.474738137777	0.962866325594	0.038,0.113,0.092	0.049,0.079,0.074	0.014
Vad11G007550	LG11	+	9507649	9508797	9508206	9508797	9504962	9505055	1530	26,39,49	1032,1084,1257	21,29,37	907,1156,1095	298	149	0.224610612233	0.662936545807	0.012,0.018,0.019	0.011,0.012,0.017	0.003
Vad05G005920	LG05	+	7269715	7270134	7269776	7270134	7269525	7269640	1531	28,53,75	4,0,4	24,51,35	6,5,6	209	149	0.00841110616737	0.0917680686674	0.833,1.0,0.93	0.74,0.879,0.806	0.113
Vad14G014220	LG14	+	25113769	25114905	25114376	25114905	25112840	25113069	1532	122,202,61	0,0,0	112,54,62	0,0,1	298	149	1	1.0	1.0,1.0,1.0	1.0,1.0,0.969	0.01
Vad08G008020	LG08	-	15936888	15938600	15936888	15937887	15938748	15938889	1533	60,114,111	0,0,0	63,73,73	0,3,0	298	149	0.896304571763	1.0	1.0,1.0,1.0	1.0,0.924,1.0	0.025
Vad08G008020	LG08	-	15936888	15938657	15936888	15937887	15938748	15938889	1534	12,29,27	0,0,0	19,27,18	0,3,0	298	149	0.789683949233	1.0	1.0,1.0,1.0	1.0,0.818,1.0	0.061
Vad08G008020	LG08	-	15936888	15938657	15936888	15938600	15938748	15938889	1535	1,5,5	49,89,87	5,5,7	45,46,56	205	149	0.0289954391861	0.196028994839	0.015,0.039,0.04	0.075,0.073,0.083	-0.046
Vad11G009420	LG11	+	14289114	14289381	14289125	14289381	14288959	14289026	1536	7,15,31	11,22,43	5,24,14	11,20,23	159	149	0.786047542817	1.0	0.374,0.39,0.403	0.299,0.529,0.363	-0.008
Vad02G009490	LG02	-	15525495	15525815	15525495	15525767	15525962	15526088	1537	76,51,41	0,0,0	48,53,64	1,0,0	196	149	1	1.0	1.0,1.0,1.0	0.973,1.0,1.0	0.009
Vad02G009490	LG02	-	15525495	15525815	15525495	15525767	15526216	15526558	1538	74,54,52	0,0,0	77,52,57	1,1,0	196	149	1	1.0	1.0,1.0,1.0	0.983,0.975,1.0	0.014
Vad02G009490	LG02	-	15525962	15526088	15525962	15526072	15526216	15526558	1539	9,7,2	8,7,3	15,12,10	14,12,14	164	149	0.950524611826	1.0	0.505,0.476,0.377	0.493,0.476,0.394	-0.002
Vad13G008310	LG13	+	15734210	15734306	15734227	15734306	15733546	15733612	1540	0,1,1	2,2,3	0,0,3	1,1,0	165	149	0.15629642155	0.560682401116	0.0,0.311,0.231	0.0,0.0,1.0	-0.153
Vad04G014700	LG04	-	26631368	26631812	26631368	26631584	26633423	26633616	1541	10,10,4	0,0,0	6,12,12	0,0,3	298	149	0.569786155926	1.0	1.0,1.0,1.0	1.0,1.0,0.667	0.111
Vad19G007840	LG19	-	10661152	10661569	10661152	10661233	10662184	10662270	1542	163,173,122	3,3,3	116,124,88	0,2,0	298	149	0.0469194676565	0.278911848281	0.964,0.966,0.953	1.0,0.969,1.0	-0.029
Vad01G008560	LG01	-	10142922	10143917	10142922	10143482	10144086	10144226	1543	6,7,3	3,3,0	2,5,6	1,3,2	298	149	0.557224151037	1.0	0.5,0.538,1.0	0.5,0.455,0.6	0.161
Vad08G015290	LG08	+	22859143	22859351	22859146	22859351	22857092	22857398	1544	356,268,245	219,216,162	305,151,127	275,125,84	151	149	0.162355981478	0.574602153687	0.616,0.55,0.599	0.523,0.544,0.599	0.033
Vad08G015290	LG08	+	22859915	22860583	22860492	22860583	22857092	22857398	1545	719,504,337	0,0,2	649,540,351	0,0,0	298	149	1	1.0	1.0,1.0,0.988	1.0,1.0,1.0	-0.004
Vad08G015290	LG08	+	22859143	22859351	22859146	22859351	22858734	22858900	1546	5,7,2	1,0,0	7,5,3	1,1,0	151	149	1	1.0	0.831,1.0,1.0	0.874,0.831,1.0	0.042
Vad08G015290	LG08	+	22859915	22860583	22860492	22860583	22859143	22859351	1547	1551,1097,814	0,0,0	1277,961,631	0,1,0	298	149	1	1.0	1.0,1.0,1.0	1.0,0.998,1.0	0.001
Vad11G005120	LG11	+	5113463	5114916	5113466	5114916	5112342	5112766	1548	2,3,1	2,0,0	0,2,6	0,0,0	151	149	1	1.0	0.497,1.0,1.0	NA,1.0,1.0	-0.168
Vad11G005120	LG11	+	5113463	5114916	5113466	5114916	5112838	5113038	1549	141,77,46	25,14,9	70,57,39	15,11,6	151	149	0.932124279153	1.0	0.848,0.844,0.835	0.822,0.836,0.865	0.001
Vad05G003930	LG05	-	3985112	3989887	3985112	3985228	3990448	3990619	1550	290,232,237	0,0,0	273,248,215	3,0,0	298	149	1	1.0	1.0,1.0,1.0	0.978,1.0,1.0	0.007
Vad05G003930	LG05	-	3990772	3991666	3990772	3991319	3996198	3996794	1551	58,69,50	63,85,93	79,69,77	107,76,64	298	149	0.201568698147	0.635048717134	0.315,0.289,0.212	0.27,0.312,0.376	-0.047
Vad05G006250	LG05	-	8220633	8220775	8220633	8220736	8220863	8221097	1552	5,8,10	87,114,98	13,15,10	91,70,82	187	149	0.0103055795228	0.10279393176	0.044,0.053,0.075	0.102,0.146,0.089	-0.055
Vad06G001890	LG06	-	2400597	2400817	2400597	2400811	2400910	2401134	1553	83,72,98	83,79,104	47,69,71	75,75,115	154	149	0.0700288139041	0.352990836523	0.492,0.469,0.477	0.377,0.471,0.374	0.072
Vad10G007260	LG10	+	8351704	8352084	8351725	8352084	8351394	8351594	1554	75,56,50	0,0,0	27,27,50	4,2,0	169	149	0.0854852209189	0.400111300277	1.0,1.0,1.0	0.856,0.922,1.0	0.074
Vad03G004690	LG03	+	4281653	4282658	4282028	4282658	4281379	4281536	1555	73,97,115	3,5,10	59,36,56	4,3,2	298	149	0.699018927829	1.0	0.924,0.907,0.852	0.881,0.857,0.933	0.004
Vad07G004250	LG07	-	4261382	4263280	4261382	4262390	4263483	4263929	1556	4,6,5	5,3,0	2,3,5	1,5,0	298	149	0.956881608915	1.0	0.286,0.5,1.0	0.5,0.231,1.0	0.018
Vad07G004250	LG07	-	4261382	4263295	4261382	4262390	4263483	4263929	1557	9,20,23	5,3,0	23,14,31	1,5,0	298	149	0.38710777099	0.880245473549	0.474,0.769,1.0	0.92,0.583,1.0	-0.087
Vad07G004250	LG07	-	4261382	4263295	4261382	4263280	4263483	4263929	1558	10,19,22	3,5,3	22,12,30	0,0,1	163	149	1.01538608986e-05	0.000573693140771	0.753,0.776,0.87	1.0,1.0,0.965	-0.189
Vad07G001990	LG07	+	2253409	2254957	2254500	2254957	2253079	2253257	1559	54,69,81	1777,2126,2743	67,109,126	2732,2810,3319	298	149	0.454112878021	0.940322739567	0.015,0.016,0.015	0.012,0.019,0.019	-0.001
Vad02G004750	LG02	+	4383345	4383500	4383369	4383500	4383112	4383219	1560	5,10,2	28,33,26	7,4,4	32,25,28	172	149	0.787488046091	1.0	0.134,0.208,0.062	0.159,0.122,0.11	0.004
Vad07G005500	LG07	-	5388792	5388945	5388792	5388880	5389732	5389808	1561	292,159,164	9,10,1	195,135,101	39,19,2	213	149	6.0194980448e-06	0.000417570175656	0.958,0.918,0.991	0.778,0.833,0.972	0.095
Vad04G011820	LG04	+	22655072	22655473	22655202	22655473	22653341	22653601	1562	246,224,178	8,2,5	263,114,166	3,1,1	278	149	0.0186264397293	0.147556918719	0.943,0.984,0.95	0.979,0.984,0.989	-0.025
Vad09G002990	LG09	+	3219034	3220197	3219742	3220197	3218858	3218938	1563	11,24,10	0,1,0	7,12,11	3,7,5	298	149	8.6165712343e-09	2.27190261544e-06	1.0,0.923,1.0	0.538,0.462,0.524	0.466
Vad14G005300	LG14	-	8848232	8849094	8848232	8848669	8849823	8849913	1564	5,8,4	4,10,9	7,4,5	6,4,7	298	149	0.663442862152	1.0	0.385,0.286,0.182	0.368,0.333,0.263	-0.037
Vad14G005300	LG14	-	8848976	8849185	8848976	8849094	8849823	8849913	1565	1,3,2	4,2,0	0,2,1	2,0,1	239	149	0.203306478735	0.635634089642	0.135,0.483,1.0	0.0,1.0,0.384	0.078
Vad08G012470	LG08	-	20299125	20299266	20299125	20299239	20302166	20302336	1566	34,40,27	60,64,55	55,29,20	69,46,42	175	149	0.484919922365	0.974764530199	0.325,0.347,0.295	0.404,0.349,0.288	-0.025
Vad08G012470	LG08	-	20299125	20299277	20299125	20299239	20302166	20302336	1567	15,26,23	60,64,55	56,21,24	69,46,42	186	149	0.0115961737236	0.108551164679	0.167,0.246,0.251	0.394,0.268,0.314	-0.104
Vad08G012470	LG08	-	20299125	20299277	20299125	20299266	20302166	20302336	1568	11,16,18	30,30,22	42,15,22	41,23,18	159	149	0.0588891931673	0.32348160969	0.256,0.333,0.434	0.49,0.379,0.534	-0.127
Vad04G004950	LG04	+	5364784	5365046	5364789	5365046	5360282	5360582	1569	239,197,192	479,279,279	130,161,129	253,290,219	153	149	0.335520110302	0.806676009875	0.327,0.407,0.401	0.334,0.351,0.365	0.028
Vad02G002450	LG02	-	2157249	2158971	2157249	2157898	2159516	2160627	1570	0,0,1	0,0,0	0,0,0	0,2,0	298	149	1	1.0	NA,NA,1.0	NA,0.0,NA	1.0
Vad04G010280	LG04	+	20950910	20951129	20951061	20951129	20950653	20950789	1571	308,376,306	130,186,135	181,247,161	80,114,80	298	149	0.835993537286	1.0	0.542,0.503,0.531	0.531,0.52,0.502	0.008
Vad04G010220	LG04	-	20835420	20835573	20835420	20835570	20837160	20837485	1572	262,201,197	65,56,46	258,155,192	51,37,29	151	149	0.0802014347614	0.38216466805	0.799,0.78,0.809	0.833,0.805,0.867	-0.039
Vad01G012270	LG01	+	20554495	20554554	20554507	20554554	20542143	20542686	1573	32,34,31	5,4,5	20,22,14	0,2,1	160	149	0.00637866948599	0.0764473873245	0.856,0.888,0.852	1.0,0.911,0.929	-0.081
Vad06G002150	LG06	-	2712046	2712815	2712046	2712784	2713241	2714454	1574	507,538,400	48,30,23	434,369,261	37,36,21	179	149	0.174195664752	0.60131098384	0.898,0.937,0.935	0.907,0.895,0.912	0.019
Vad13G009190	LG13	+	18109352	18109600	18109455	18109600	18107371	18107683	1575	37,26,22	28,41,37	28,22,31	37,30,31	251	149	0.885725573506	1.0	0.44,0.273,0.261	0.31,0.303,0.372	-0.004
Vad04G003100	LG04	-	3187410	3187561	3187410	3187492	3187693	3187800	1576	5,18,11	9,5,6	1,3,2	3,5,7	217	149	0.00739515065351	0.084166390891	0.276,0.712,0.557	0.186,0.292,0.164	0.301
Vad08G013260	LG08	-	21157755	21157939	21157755	21157919	21158634	21158799	1577	2,0,0	3,0,0	0,0,2	4,0,0	168	149	1	1.0	0.372,NA,NA	0.0,NA,1.0	-0.128
Vad01G012960	LG01	-	21480397	21481594	21480397	21480519	21482134	21482395	1578	7,0,3	71,58,61	3,1,0	55,62,77	298	149	0.159146058743	0.565852412971	0.047,0.0,0.024	0.027,0.008,0.0	0.012
Vad07G016870	LG07	+	27576061	27576408	27576068	27576408	27575384	27575517	1580	72,45,92	14,9,23	60,29,45	26,5,23	155	149	0.0494544611443	0.286582262016	0.832,0.828,0.794	0.689,0.848,0.653	0.088
Vad07G016870	LG07	+	27576061	27576408	27576071	27576408	27575384	27575517	1581	73,47,95	39,15,41	61,29,47	33,13,26	158	149	0.415214484226	0.920100448073	0.638,0.747,0.686	0.635,0.678,0.63	0.043
Vad07G016870	LG07	+	27576068	27576408	27576071	27576408	27575384	27575517	1582	15,11,26	39,15,41	27,5,25	33,13,26	151	149	0.322692343043	0.790927832429	0.275,0.42,0.385	0.447,0.275,0.487	-0.043
Vad18G008740	LG18	+	9667238	9667387	9667313	9667387	9665935	9666030	1583	31,60,22	14,35,13	65,29,54	35,13,20	223	149	0.44257558067	0.930459335665	0.597,0.534,0.531	0.554,0.598,0.643	-0.044
Vad08G014870	LG08	+	22458281	22458629	22458305	22458629	22458048	22458171	1584	0,0,0	10,21,13	1,2,0	11,7,12	172	149	0.851398577144	1.0	0.0,0.0,0.0	0.073,0.198,0.0	-0.09
Vad01G011930	LG01	+	19594277	19594875	19594327	19594875	19593055	19593139	1585	14,5,3	10,7,11	4,3,3	19,5,5	198	149	0.130969616678	0.511589959468	0.513,0.35,0.17	0.137,0.311,0.311	0.091
Vad08G006840	LG08	+	14758150	14758708	14758570	14758708	14755674	14755780	1586	92,180,162	0,0,0	109,128,94	0,5,0	298	149	0.578083591058	1.0	1.0,1.0,1.0	1.0,0.928,1.0	0.024
Vad13G006200	LG13	-	7011792	7013767	7011792	7013741	7014314	7014826	1587	25,15,15	14,18,18	23,5,14	26,9,12	174	149	0.547128653277	1.0	0.605,0.416,0.416	0.431,0.322,0.5	0.061
Vad07G010700	LG07	+	20352981	20353717	20353564	20353717	20352582	20352738	1588	19,19,17	209,296,311	13,15,18	176,254,226	298	149	0.922974287343	1.0	0.043,0.031,0.027	0.036,0.029,0.038	-0.001
Vad07G010700	LG07	+	20353564	20354871	20354576	20354871	20352582	20352738	1589	234,324,355	0,0,0	214,316,283	1,0,1	298	149	1	1.0	1.0,1.0,1.0	0.991,1.0,0.993	0.005
Vad10G003330	LG10	+	3799970	3800047	3799973	3800047	3796918	3797745	1590	89,52,56	10,8,5	88,72,80	9,10,6	151	149	0.762490117831	1.0	0.898,0.865,0.917	0.906,0.877,0.929	-0.011
Vad05G011250	LG05	-	22217653	22219279	22217653	22217836	22220091	22220300	1591	13,19,5	539,571,500	11,7,3	516,462,418	298	149	0.693063628472	1.0	0.012,0.016,0.005	0.011,0.008,0.004	0.003
Vad14G009680	LG14	+	20738586	20738659	20738598	20738659	20736198	20738502	1592	82,91,64	2,3,2	62,54,47	0,0,0	160	149	0.357910543079	0.843836779659	0.974,0.966,0.968	1.0,1.0,1.0	-0.031
Vad12G007670	LG12	+	10037925	10038386	10037940	10038386	10037163	10037268	1593	24,36,30	163,206,198	23,30,34	160,151,175	163	149	0.518101821551	0.995938839852	0.119,0.138,0.122	0.116,0.154,0.151	-0.014
Vad01G012760	LG01	+	21278180	21278715	21278366	21278715	21276452	21276557	1594	30,29,11	2,0,0	14,20,17	0,0,0	298	149	1	1.0	0.882,1.0,1.0	1.0,1.0,1.0	-0.039
Vad16G007660	LG16	+	18071455	18072900	18071489	18072900	18071302	18071363	1595	6,14,13	24,42,31	9,8,2	18,22,45	182	149	0.268614789091	0.710616381843	0.17,0.214,0.256	0.29,0.229,0.035	0.029
Vad11G003480	LG11	-	3312230	3314037	3312230	3313142	3315982	3316153	1596	15,15,27	96,73,112	26,22,26	141,128,125	298	149	0.772739700449	1.0	0.072,0.093,0.108	0.084,0.079,0.094	0.005
Vad11G003480	LG11	-	3313668	3314037	3313668	3313920	3315982	3316153	1597	65,46,93	317,179,221	66,68,67	269,196,194	265	149	0.615950987926	1.0	0.103,0.126,0.191	0.121,0.163,0.163	-0.009
Vad01G009710	LG01	-	12325260	12325684	12325260	12325514	12326029	12326255	1598	35,29,38	3,4,4	21,22,15	2,2,2	298	149	0.73969526677	1.0	0.854,0.784,0.826	0.84,0.846,0.789	-0.004
Vad10G007710	LG10	-	9020108	9020624	9020108	9020259	9020868	9021106	1599	5,12,7	108,182,87	3,6,6	60,102,68	298	149	0.914770083689	1.0	0.023,0.032,0.039	0.024,0.029,0.042	-0.0
Vad10G007710	LG10	-	9030796	9031141	9030796	9030974	9031265	9031457	1600	3,7,4	71,105,38	8,13,12	45,75,61	298	149	0.00110170162481	0.0207487139339	0.021,0.032,0.05	0.082,0.08,0.09	-0.05
Vad06G007090	LG06	-	8128310	8129234	8128310	8128894	8130924	8131200	1601	1,2,0	256,376,515	2,0,1	370,511,612	298	149	1	1.0	0.002,0.003,0.0	0.003,0.0,0.001	0.0
Vad11G005370	LG11	-	5517502	5519258	5517502	5518287	5519339	5519473	1602	35,38,26	0,1,0	28,17,13	0,0,0	298	149	1	1.0	1.0,0.95,1.0	1.0,1.0,1.0	-0.017
Vad10G006040	LG10	+	6943850	6944249	6944064	6944249	6943699	6943771	1603	33,31,17	1,0,0	21,18,14	0,2,0	298	149	1	1.0	0.943,1.0,1.0	1.0,0.818,1.0	0.042
Vad11G007170	LG11	-	8815372	8815605	8815372	8815527	8815688	8815946	1605	6,14,8	0,0,0	5,4,7	1,0,0	226	149	1	1.0	1.0,1.0,1.0	0.767,1.0,1.0	0.078
Vad11G007170	LG11	-	8815372	8815605	8815372	8815527	8815820	8815946	1606	10,17,14	15,10,17	8,6,11	9,10,18	226	149	0.306456061642	0.763460502893	0.305,0.528,0.352	0.369,0.283,0.287	0.082
Vad03G010890	LG03	-	18534089	18534187	18534089	18534178	18534257	18534364	1607	10,11,1	214,124,94	11,3,4	136,88,62	157	149	0.653750183641	1.0	0.042,0.078,0.01	0.071,0.031,0.058	-0.01
Vad17G003300	LG17	-	3877016	3878824	3877016	3878624	3878993	3879205	1608	96,117,140	32,15,24	128,178,139	14,30,18	298	149	0.134804272963	0.519502011705	0.6,0.796,0.745	0.821,0.748,0.794	-0.074
Vad12G000690	LG12	+	1220388	1221044	1220962	1221044	1218240	1218452	1609	45,35,38	0,0,0	29,21,23	1,0,0	298	149	1	1.0	1.0,1.0,1.0	0.935,1.0,1.0	0.022
Vad06G002350	LG06	+	3032211	3032303	3032249	3032303	3031477	3031626	1610	115,139,66	6,5,2	66,85,70	6,3,1	186	149	0.985724849781	1.0	0.939,0.957,0.964	0.898,0.958,0.982	0.007
Vad08G004020	LG08	-	11407471	11408256	11407471	11408011	11409257	11409602	1611	13,4,5	64,50,41	2,4,4	42,28,31	298	149	0.234928713418	0.677105335949	0.092,0.038,0.057	0.023,0.067,0.061	0.012
Vad08G004020	LG08	-	11407471	11408274	11407471	11408011	11409257	11409602	1612	7,1,3	64,50,41	2,2,4	42,28,31	298	149	0.755173304174	1.0	0.052,0.01,0.035	0.023,0.034,0.061	-0.007
Vad08G004020	LG08	-	11407471	11408274	11407471	11408011	11418493	11418813	1614	8,1,3	0,0,0	2,2,4	1,0,0	298	149	1	1.0	1.0,1.0,1.0	0.5,1.0,1.0	0.167
Vad08G004020	LG08	-	11417348	11418140	11417348	11418113	11418493	11418813	1615	36,32,31	7,9,6	39,25,20	0,2,0	175	149	6.72643911126e-07	7.60087619572e-05	0.814,0.752,0.815	1.0,0.914,1.0	-0.178
Vad07G016410	LG07	+	27105993	27106168	27106014	27106168	27105679	27105856	1616	64,30,36	179,103,100	64,29,32	116,48,60	169	149	0.00398183585281	0.0538398659756	0.24,0.204,0.241	0.327,0.348,0.32	-0.103
Vad07G004590	LG07	+	4593696	4594144	4593944	4594144	4593223	4593537	1617	186,161,140	0,1,0	199,129,132	0,0,0	298	149	1	1.0	1.0,0.988,1.0	1.0,1.0,1.0	-0.004
Vad08G012280	LG08	-	20103377	20103629	20103377	20103615	20103787	20103889	1618	9,18,7	52,39,52	6,16,22	55,34,58	162	149	0.492737980957	0.978448343216	0.137,0.298,0.11	0.091,0.302,0.259	-0.036
Vad08G012280	LG08	-	20103377	20103889	20103377	20103615	20103973	20104090	1619	201,235,229	0,2,0	214,286,270	0,0,0	298	149	1	1.0	1.0,0.983,1.0	1.0,1.0,1.0	-0.006
Vad17G003660	LG17	-	4681999	4682162	4681999	4682145	4690244	4690578	1620	7,16,8	27,26,27	18,16,8	26,23,18	165	149	0.122066116186	0.495591492969	0.19,0.357,0.211	0.385,0.386,0.286	-0.1
Vad14G013750	LG14	+	24656023	24656409	24656069	24656409	24653695	24655798	1621	63,71,99	12,9,6	41,41,48	3,1,4	194	149	0.0431522064684	0.262685237611	0.801,0.858,0.927	0.913,0.969,0.902	-0.066
Vad04G001970	LG04	+	2137343	2137517	2137405	2137517	2134348	2135705	1622	3,1,0	0,1,0	5,0,0	1,1,0	210	149	1	1.0	1.0,0.415,NA	0.78,0.0,NA	0.318
Vad02G004060	LG02	+	3657920	3658701	3658110	3658701	3657709	3657824	1623	21,17,18	132,88,97	32,29,20	162,128,144	298	149	0.758399825158	1.0	0.074,0.088,0.085	0.09,0.102,0.065	-0.003
Vad07G016890	LG07	-	27590593	27590869	27590593	27590835	27591937	27592076	1624	7,3,3	22,17,17	9,3,4	12,13,15	182	149	0.255096281333	0.699869934015	0.207,0.126,0.126	0.38,0.159,0.179	-0.086
Vad11G008190	LG11	+	11172727	11173379	11173227	11173379	11172332	11172614	1625	136,98,83	0,0,0	66,76,65	1,1,0	298	149	1	1.0	1.0,1.0,1.0	0.971,0.974,1.0	0.018
Vad13G011650	LG13	+	21999602	22000576	22000207	22000576	21999204	21999507	1626	1,0,0	77,127,176	1,2,0	110,150,180	298	149	1	1.0	0.006,0.0,0.0	0.005,0.007,0.0	-0.002
Vad18G017390	LG18	-	26965331	26965420	26965331	26965399	26967436	26967492	1627	2,2,1	0,1,4	2,4,0	1,0,0	169	149	1	1.0	1.0,0.638,0.181	0.638,1.0,NA	-0.213
Vad18G012890	LG18	-	14559416	14560965	14559416	14559538	14563144	14563181	1628	57,68,64	13,36,21	35,51,37	6,10,32	298	149	0.835988928047	1.0	0.687,0.486,0.604	0.745,0.718,0.366	-0.017
Vad03G003330	LG03	-	2890814	2891664	2890814	2891381	2891740	2892297	1629	0,1,0	4,14,13	1,1,0	8,8,9	298	149	1	1.0	0.0,0.034,0.0	0.059,0.059,0.0	-0.028
Vad12G005380	LG12	-	7048558	7048821	7048558	7048770	7049476	7050014	1630	12,4,8	3,0,0	5,8,10	3,2,1	199	149	0.0145412147044	0.123678503561	0.75,1.0,1.0	0.555,0.75,0.882	0.188
Vad12G005380	LG12	-	7048558	7048821	7048558	7048770	7049543	7050014	1631	39,19,29	33,11,23	23,20,29	27,42,28	199	149	0.036215989295	0.227355932796	0.469,0.564,0.486	0.389,0.263,0.437	0.143
Vad18G006580	LG18	-	7491591	7491916	7491591	7491671	7492109	7492383	1632	256,149,135	7,1,0	137,105,139	0,1,5	298	149	0.761255095481	1.0	0.948,0.987,1.0	1.0,0.981,0.933	0.007
Vad01G013340	LG01	-	21954535	21955198	21954535	21954621	21955304	21955608	1633	4,12,11	3,8,7	8,3,3	9,15,9	298	149	0.0034584291549	0.0476696911659	0.4,0.429,0.44	0.308,0.091,0.143	0.242
Vad18G000720	LG18	+	676743	677431	676814	677431	676236	676483	1634	152,150,124	4,2,0	100,108,116	0,0,0	219	149	0.566263924824	1.0	0.963,0.981,1.0	1.0,1.0,1.0	-0.019
Vad15G008420	LG15	-	18169272	18170298	18169272	18170273	18170440	18170786	1635	2,2,0	7,19,11	3,1,1	11,11,12	173	149	0.530131449583	0.999549425319	0.197,0.083,0.0	0.19,0.073,0.067	-0.017
Vad15G008420	LG15	-	18169272	18170298	18169272	18170273	18170673	18170786	1636	2,2,0	12,12,13	3,1,3	19,8,6	173	149	0.181154079324	0.613904286846	0.126,0.126,0.0	0.12,0.097,0.301	-0.089
Vad04G011700	LG04	-	22551036	22551970	22551036	22551926	22552564	22552987	1637	24,17,18	18,14,7	19,13,13	8,9,4	192	149	0.346090277065	0.82333055386	0.509,0.485,0.666	0.648,0.529,0.716	-0.078
Vad01G007740	LG01	-	8475072	8475175	8475072	8475162	8475376	8475671	1638	12,20,14	105,115,96	11,15,9	87,89,74	161	149	0.814903379679	1.0	0.096,0.139,0.119	0.105,0.135,0.101	0.004
Vad01G007740	LG01	-	8475376	8475711	8475376	8475671	8475811	8475864	1639	6,14,14	87,92,85	11,13,10	59,64,66	188	149	0.236651319105	0.677105335949	0.052,0.108,0.115	0.129,0.139,0.107	-0.033
Vad01G007740	LG01	-	8475811	8478219	8475811	8475864	8478293	8478669	1640	13,34,23	52,51,54	25,13,27	37,47,25	298	149	0.295007918346	0.748708915419	0.111,0.25,0.176	0.253,0.121,0.351	-0.063
Vad06G011380	LG06	-	19978723	19978895	19978723	19978890	19979298	19979666	1641	88,59,55	41,13,13	74,76,90	16,0,31	153	149	0.037157115115	0.232342119019	0.676,0.815,0.805	0.818,1.0,0.739	-0.087
Vad14G012370	LG14	+	23453608	23453999	23453652	23453999	23453403	23453488	1642	5,12,8	0,5,8	8,8,19	6,8,5	192	149	0.558931472314	1.0	1.0,0.651,0.437	0.509,0.437,0.747	0.132
Vad17G002650	LG17	+	3152576	3152701	3152592	3152701	3147434	3148265	1643	5,0,0	5,3,0	2,4,1	6,2,1	164	149	1	1.0	0.476,0.0,NA	0.232,0.645,0.476	-0.213
Vad17G006980	LG17	+	8616121	8616622	8616139	8616622	8615891	8616039	1644	2,1,0	117,61,57	0,0,0	94,53,67	166	149	1	1.0	0.015,0.015,0.0	0.0,0.0,0.0	0.01
Vad03G005510	LG03	+	5187417	5188118	5187442	5188118	5186237	5186491	1645	33,34,26	11,6,2	34,23,27	3,4,3	173	149	0.193886184988	0.629831508524	0.721,0.83,0.918	0.907,0.832,0.886	-0.052
Vad01G005290	LG01	-	5392187	5392708	5392187	5392614	5393622	5393901	1646	185,311,158	45,64,43	209,134,190	33,28,35	242	149	0.104383333295	0.451186976155	0.717,0.749,0.693	0.796,0.747,0.77	-0.051
Vad15G004340	LG15	+	13405965	13406275	13406035	13406275	13396990	13397113	1647	15,16,5	6,5,2	13,6,9	4,1,3	218	149	0.499838338742	0.984737549053	0.631,0.686,0.631	0.69,0.804,0.672	-0.073
Vad04G005870	LG04	-	6879813	6879881	6879813	6879877	6880726	6881309	1648	8,4,13	70,47,72	8,8,13	40,45,53	152	149	0.127843870998	0.508163326429	0.101,0.077,0.15	0.164,0.148,0.194	-0.059
Vad05G000520	LG05	+	553448	553631	553492	553631	553033	553211	1649	42,49,65	25,0,35	65,44,55	33,14,29	192	149	0.187184640387	0.624581915284	0.566,1.0,0.59	0.605,0.709,0.595	0.082
Vad05G000520	LG05	+	559839	559986	559885	559986	557863	558016	1650	87,175,166	15,32,25	104,146,175	16,19,32	194	149	0.734298423344	1.0	0.817,0.808,0.836	0.833,0.855,0.808	-0.012
Vad08G012580	LG08	+	20486916	20487073	20486971	20487073	20485904	20486040	1651	10,9,9	14,19,8	22,7,9	23,8,13	203	149	0.495736270479	0.980956926506	0.344,0.258,0.452	0.412,0.391,0.337	-0.029
Vad08G012580	LG08	+	20486916	20487073	20486971	20487073	20486129	20486333	1652	7,5,4	18,11,13	9,7,7	6,6,0	203	149	0.00197405529713	0.0312295548006	0.222,0.25,0.184	0.524,0.461,1.0	-0.443
Vad07G017610	LG07	+	28386162	28386993	28386507	28386993	28385834	28385919	1653	10,5,18	1,1,1	8,9,10	0,0,0	298	149	0.541043098761	1.0	0.833,0.714,0.9	1.0,1.0,1.0	-0.184
Vad12G001800	LG12	-	2950252	2951065	2950252	2950644	2951414	2951620	1654	4,1,2	128,86,46	4,1,3	85,54,70	298	149	0.671805416813	1.0	0.015,0.006,0.021	0.023,0.009,0.021	-0.004
Vad11G008250	LG11	+	11384817	11385589	11385415	11385589	11384461	11384668	1655	648,809,659	3,1,16	940,1050,906	9,11,13	298	149	0.430362947403	0.922279823666	0.991,0.998,0.954	0.981,0.979,0.972	0.004
Vad18G009150	LG18	-	10086123	10087486	10086123	10086279	10089865	10089951	1656	5,10,6	0,0,0	9,16,15	0,1,0	298	149	1	1.0	1.0,1.0,1.0	1.0,0.889,1.0	0.037
Vad18G008530	LG18	+	9441032	9441338	9441092	9441338	9440531	9440667	1657	10,6,12	82,55,77	5,8,7	73,58,42	208	149	0.641517500308	1.0	0.08,0.072,0.1	0.047,0.09,0.107	0.003
Vad09G002270	LG09	+	2541994	2543919	2543329	2543919	2538730	2539674	1658	10,10,15	0,0,0	19,29,22	0,0,1	298	149	1	1.0	1.0,1.0,1.0	1.0,1.0,0.917	0.028
Vad11G004140	LG11	-	3932758	3933589	3932758	3933456	3934449	3934557	1659	157,143,116	17,12,10	115,135,104	13,6,0	281	149	0.0441212546987	0.266411545547	0.83,0.863,0.86	0.824,0.923,1.0	-0.065
Vad11G004140	LG11	-	3932758	3933601	3932758	3933456	3934449	3934557	1660	202,190,159	17,12,10	177,181,140	13,6,0	293	149	0.0237507321946	0.173150499225	0.858,0.89,0.89	0.874,0.939,1.0	-0.058
Vad11G004140	LG11	-	3932758	3933601	3932758	3933589	3934449	3934557	1661	74,63,63	29,16,20	68,56,52	6,10,16	160	149	0.0245039934168	0.176205989024	0.704,0.786,0.746	0.913,0.839,0.752	-0.089
Vad11G011040	LG11	-	17401605	17402648	17401605	17402603	17403077	17403153	1662	44,16,22	4,10,9	43,12,12	1,4,3	193	149	0.0663455595393	0.345258799971	0.895,0.553,0.654	0.971,0.698,0.755	-0.107
Vad09G003470	LG09	+	3802815	3803170	3803119	3803170	3802572	3802629	1663	53,48,64	0,0,0	56,62,62	0,1,0	298	149	1	1.0	1.0,1.0,1.0	1.0,0.969,1.0	0.01
Vad08G013540	LG08	+	21408150	21409528	21408478	21409528	21406511	21406876	1664	49,66,58	0,0,1	43,58,45	0,0,0	298	149	1	1.0	1.0,1.0,0.967	1.0,1.0,1.0	-0.011
Vad14G005570	LG14	-	10009907	10010929	10009907	10010884	10011982	10012120	1665	164,109,151	4,1,7	109,91,101	5,8,4	193	149	0.0712222249816	0.355437097542	0.969,0.988,0.943	0.944,0.898,0.951	0.036
Vad14G005840	LG14	-	11543603	11544086	11543603	11544054	11545012	11545134	1666	4,16,12	33,27,38	12,8,6	32,39,29	180	149	0.559523348847	1.0	0.091,0.329,0.207	0.237,0.145,0.146	0.033
Vad01G006030	LG01	-	6267271	6268646	6267271	6268506	6269670	6269792	1667	16,26,18	10,8,8	10,25,16	19,10,9	288	149	0.191584814713	0.626314934575	0.453,0.627,0.538	0.214,0.564,0.479	0.12
Vad01G006030	LG01	-	6267271	6268646	6267271	6268506	6269674	6269792	1668	19,25,20	39,16,25	11,25,16	37,19,24	288	149	0.495183078798	0.980956926506	0.201,0.447,0.293	0.133,0.405,0.256	0.049
Vad13G003690	LG13	-	3578444	3578982	3578444	3578550	3579310	3579388	1669	507,1020,913	1,1,0	1138,2320,1748	6,5,4	298	149	1	1.0	0.996,0.998,1.0	0.99,0.996,0.995	0.004
Vad13G003690	LG13	-	3578444	3579153	3578444	3578550	3579310	3579388	1670	163,302,276	1,1,0	592,1642,1023	6,5,4	298	149	1	1.0	0.988,0.993,1.0	0.98,0.994,0.992	0.005
Vad13G003690	LG13	-	3578444	3579153	3578444	3578982	3579310	3579388	1671	108,262,227	390,806,702	420,1266,791	699,1013,908	298	149	1.46549439251e-13	2.09359640735e-10	0.122,0.14,0.139	0.231,0.385,0.303	-0.173
Vad16G009030	LG16	-	19569591	19570488	19569591	19569884	19571155	19571293	1672	8,8,3	3,1,3	6,4,11	2,4,5	298	149	0.552478524713	1.0	0.571,0.8,0.333	0.6,0.333,0.524	0.082
Vad02G002130	LG02	-	1880646	1882342	1880646	1882181	1883380	1883570	1673	28,31,34	18,35,40	28,28,29	46,42,33	298	149	0.122635212033	0.495591492969	0.437,0.307,0.298	0.233,0.25,0.305	0.085
Vad02G002130	LG02	-	1880646	1883282	1880646	1882181	1883380	1883570	1674	15,24,22	18,35,40	22,17,20	46,42,33	298	149	0.221784985822	0.660973071838	0.294,0.255,0.216	0.193,0.168,0.233	0.057
Vad02G002130	LG02	-	1880646	1883282	1880646	1882342	1883380	1883570	1675	1,9,5	13,9,13	6,4,10	6,11,9	298	149	0.195840767197	0.633578923733	0.037,0.333,0.161	0.333,0.154,0.357	-0.104
Vad07G012820	LG07	+	23394334	23395296	23394608	23395296	23392513	23392823	1676	2,3,2	216,144,178	0,1,0	128,110,150	298	149	1	1.0	0.005,0.01,0.006	0.0,0.005,0.0	0.005
