# Supplementary material for: Transcriptome Profiling of Powdery Mildew-Stressed ‘Yeniang No. 2’ Grapevine Reveals Differential Expression, Alternative Splicing, and the Identification of 1232 Annotated Novel Genes
Source: Metabolites. 2026 Mar 9;16(3):182. doi: 10.3390/metabo16030182 (PMC13027967; doi:10.3390/metabo16030182)
Supplement: Supplementary file 1 [file metabolites-16-00182-s001.zip › Supplementary File S17/A5SS.MATS.JC.xls]

GeneID	chr	strand	longExonStart_0base	longExonEnd	shortES	shortEE	flankingES	flankingEE	ID	IJC_SAMPLE_1	SJC_SAMPLE_1	IJC_SAMPLE_2	SJC_SAMPLE_2	IncFormLen	SkipFormLen	PValue	FDR	IncLevel1	IncLevel2	IncLevelDifference
Vad06G010130	LG06	-	17938030	17938919	17938742	17938919	17937412	17937543	0	125,112,121	0,0,0	107,137,149	0,1,0	298	149	1	1.0	1.0,1.0,1.0	1.0,0.986,1.0	0.005
Vad18G017510	LG18	-	27174176	27175088	27174197	27175088	27173384	27173933	1	12,6,4	1,0,0	26,3,0	0,0,0	169	149	1	1.0	0.914,1.0,1.0	1.0,1.0,NA	-0.029
Vad01G005900	LG01	+	6135042	6135588	6135042	6135143	6135797	6136006	2	5,10,18	1730,2465,2620	23,33,25	2452,3750,3471	298	149	1	1.0	0.001,0.002,0.003	0.005,0.004,0.004	-0.002
Vad07G008390	LG07	-	12943008	12943084	12943029	12943084	12942787	12942896	3	255,163,92	19,14,14	186,133,117	16,8,16	169	149	0.918423402301	1.0	0.922,0.911,0.853	0.911,0.936,0.866	-0.009
Vad18G001770	LG18	-	1731329	1731617	1731570	1731617	1730983	1731048	4	2,6,4	2,1,0	0,1,2	1,0,0	298	149	0.416464299017	0.983528819295	0.333,0.75,1.0	0.0,1.0,1.0	0.028
Vad01G002560	LG01	-	2464141	2465110	2464481	2465110	2463834	2463998	5	0,0,0	520,437,357	1,0,3	480,293,251	298	149	1	1.0	0.0,0.0,0.0	0.001,0.0,0.006	-0.002
Vad01G007580	LG01	+	8324401	8324783	8324401	8324533	8326352	8326465	6	2,8,0	172,242,177	4,2,3	221,249,190	298	149	1	1.0	0.006,0.016,0.0	0.009,0.004,0.008	0.0
Vad08G007870	LG08	+	15775899	15776452	15775899	15776201	15776583	15776667	7	10,11,6	1527,2209,3349	12,17,8	2143,3062,3566	298	149	1	1.0	0.003,0.002,0.001	0.003,0.003,0.001	-0.0
Vad15G006600	LG15	-	16256490	16258382	16256767	16258382	16256012	16256133	8	36,34,27	0,3,1	37,29,32	4,6,4	298	149	0.00357316171377	0.0431988776933	1.0,0.85,0.931	0.822,0.707,0.8	0.151
Vad15G006600	LG15	-	16256490	16258382	16257705	16258382	16256012	16256133	9	38,27,29	129,130,144	36,32,32	158,115,166	298	149	0.927551025053	1.0	0.128,0.094,0.091	0.102,0.122,0.088	0.0
Vad15G006600	LG15	-	16256767	16258382	16257705	16258382	16256012	16256133	10	7,7,12	129,130,144	12,14,17	158,115,166	298	149	0.0942281243132	0.386500622183	0.026,0.026,0.04	0.037,0.057,0.049	-0.017
Vad15G006600	LG15	-	16256767	16258382	16257705	16258382	16256490	16256541	11	7,4,11	15,13,15	8,9,14	17,17,9	298	149	0.343343549483	0.863158299668	0.189,0.133,0.268	0.19,0.209,0.437	-0.082
Vad08G007540	LG08	+	15501153	15501560	15501153	15501244	15501667	15501767	12	12,19,15	0,0,1	16,19,12	2,0,0	298	149	1	1.0	1.0,1.0,0.882	0.8,1.0,1.0	0.027
Vad08G007540	LG08	+	15501153	15501560	15501153	15501244	15501793	15501906	13	5,8,13	69,79,79	7,7,7	49,49,70	298	149	0.908785728621	1.0	0.035,0.048,0.076	0.067,0.067,0.048	-0.008
Vad06G006570	LG06	-	7436678	7437103	7436690	7437103	7435730	7436131	14	26,18,37	9,9,3	20,34,18	3,6,5	160	149	0.459423253642	1.0	0.729,0.651,0.92	0.861,0.841,0.77	-0.057
Vad13G001740	LG13	+	1642533	1643025	1642533	1642789	1643140	1643302	15	9,27,16	0,0,1	27,30,16	1,2,3	298	149	0.00607531384717	0.0634110882798	1.0,1.0,0.889	0.931,0.882,0.727	0.116
Vad14G002940	LG14	+	3007815	3008406	3007815	3008015	3008802	3008885	16	17,16,17	90,98,85	12,21,14	75,48,61	298	149	0.186432545896	0.604309826552	0.086,0.075,0.091	0.074,0.179,0.103	-0.035
Vad18G016440	LG18	+	24566789	24567281	24566789	24566990	24567568	24568726	17	12,9,2	6,18,19	3,4,3	5,2,5	298	149	0.659364058391	1.0	0.5,0.2,0.05	0.231,0.5,0.231	-0.071
Vad11G001410	LG11	-	1505566	1505731	1505695	1505731	1502856	1505155	19	37,38,30	0,1,0	37,20,26	1,0,0	277	149	1	1.0	1.0,0.953,1.0	0.952,1.0,1.0	0.0
Vad02G002360	LG02	-	2048310	2049095	2048560	2049095	2047102	2047238	20	544,554,453	133,153,140	701,628,593	190,143,188	298	149	0.883531251973	1.0	0.672,0.644,0.618	0.648,0.687,0.612	-0.004
Vad03G008030	LG03	+	8691105	8691700	8691105	8691401	8692916	8692982	21	67,50,76	0,1,0	63,60,78	0,0,0	298	149	1	1.0	1.0,0.962,1.0	1.0,1.0,1.0	-0.013
Vad14G007270	LG14	-	17490850	17491435	17491119	17491435	17490432	17490615	22	82,57,68	0,0,0	116,76,129	1,0,0	298	149	1	1.0	1.0,1.0,1.0	0.983,1.0,1.0	0.006
Vad10G003400	LG10	+	3859654	3859931	3859654	3859746	3860833	3861081	23	2,6,0	24,24,16	3,2,8	12,14,8	298	149	0.0295391902098	0.183677198698	0.04,0.111,0.0	0.111,0.067,0.333	-0.12
Vad05G011810	LG05	+	22820846	22821713	22820846	22821201	22822902	22823139	24	18,7,8	601,343,340	6,5,7	396,297,275	298	149	0.543509697555	1.0	0.015,0.01,0.012	0.008,0.008,0.013	0.003
Vad18G000750	LG18	+	699065	699788	699065	699224	702048	702254	25	42,52,47	11,14,16	48,60,51	13,4,9	298	149	0.0615242110222	0.293815226919	0.656,0.65,0.595	0.649,0.882,0.739	-0.123
Vad18G000750	LG18	+	699065	699979	699065	699224	702048	702254	26	42,53,47	11,14,16	49,59,51	13,4,9	298	149	0.0622501325353	0.293815226919	0.656,0.654,0.595	0.653,0.881,0.739	-0.123
Vad18G000750	LG18	+	699065	699979	699065	699788	702048	702254	27	106,165,110	0,0,0	89,149,139	0,3,0	298	149	1	1.0	1.0,1.0,1.0	1.0,0.961,1.0	0.013
Vad18G000750	LG18	+	699065	699788	699065	699224	703191	704293	28	42,52,47	16,7,8	48,57,52	23,20,18	298	149	0.0483259609992	0.254473191027	0.568,0.788,0.746	0.511,0.588,0.591	0.137
Vad18G000750	LG18	+	699065	699979	699065	699224	703191	704293	29	42,52,47	16,7,8	49,58,55	23,20,18	298	149	0.0616864816627	0.293815226919	0.568,0.788,0.746	0.516,0.592,0.604	0.13
Vad18G000750	LG18	+	699065	699979	699065	699788	703191	704293	30	106,164,110	0,0,0	89,148,143	0,0,1	298	149	1	1.0	1.0,1.0,1.0	1.0,1.0,0.986	0.005
Vad01G005790	LG01	+	6016929	6017012	6016929	6016986	6025184	6025240	31	162,258,351	16,17,28	197,326,407	23,26,27	174	149	0.811843707064	1.0	0.897,0.929,0.915	0.88,0.915,0.928	0.006
Vad02G003640	LG02	-	3255346	3255678	3255609	3255678	3254702	3255183	32	3,10,5	332,254,266	5,9,4	204,146,161	298	149	0.246536015385	0.714013587626	0.004,0.019,0.009	0.012,0.03,0.012	-0.007
Vad05G005320	LG05	+	6224585	6225422	6224585	6224746	6227489	6228107	33	12,12,10	3,3,0	7,0,8	7,6,5	298	149	0.00043848911468	0.0106790369804	0.667,0.667,1.0	0.333,0.0,0.444	0.519
Vad04G005120	LG04	-	5572216	5574414	5574303	5574414	5571942	5572029	34	95,67,52	0,1,0	69,48,43	0,0,0	298	149	1	1.0	1.0,0.971,1.0	1.0,1.0,1.0	-0.01
Vad04G005120	LG04	-	5574260	5574414	5574303	5574414	5572216	5572315	35	17,11,6	68,43,42	10,6,8	51,27,28	191	149	0.881990430554	1.0	0.163,0.166,0.1	0.133,0.148,0.182	-0.011
Vad15G007770	LG15	-	17429774	17430061	17429859	17430061	17428627	17428932	36	82,127,90	10,7,15	167,85,98	17,11,9	233	149	0.894535546758	1.0	0.84,0.921,0.793	0.863,0.832,0.874	-0.005
Vad15G007770	LG15	-	17429774	17430061	17430042	17430061	17428627	17428932	37	66,101,64	33,58,46	131,71,75	91,49,59	298	149	0.250096645293	0.718977668578	0.5,0.465,0.41	0.419,0.42,0.389	0.049
Vad15G007770	LG15	-	17429859	17430061	17430042	17430061	17428627	17428932	38	20,16,20	33,58,46	42,21,12	91,49,59	298	149	0.705670987531	1.0	0.233,0.121,0.179	0.187,0.176,0.092	0.026
Vad15G007770	LG15	-	17429774	17430061	17429859	17430061	17429158	17429268	39	32,42,37	0,1,2	66,27,28	0,0,0	233	149	0.335459109511	0.855790286531	1.0,0.964,0.922	1.0,1.0,1.0	-0.038
Vad15G007770	LG15	-	17429774	17430061	17430042	17430061	17429158	17429268	40	16,16,11	5,0,0	30,13,5	7,5,0	298	149	0.11975343262	0.463548883221	0.615,1.0,1.0	0.682,0.565,1.0	0.123
Vad15G007770	LG15	-	17429859	17430061	17430042	17430061	17429158	17429268	41	10,10,7	5,0,0	25,10,3	7,5,0	298	149	0.149051165706	0.529607333466	0.5,1.0,1.0	0.641,0.5,1.0	0.12
Vad09G002140	LG09	+	2413403	2414209	2413403	2413670	2414701	2415368	42	25,70,28	103,137,73	32,38,19	95,52,57	298	149	0.553755348394	1.0	0.108,0.203,0.161	0.144,0.268,0.143	-0.028
Vad01G005920	LG01	+	6159621	6159756	6159621	6159738	6160259	6160378	43	15,7,0	3,5,3	25,7,4	5,0,0	166	149	0.0136837218832	0.112502395657	0.818,0.557,0.0	0.818,1.0,1.0	-0.481
Vad01G011770	LG01	+	19249961	19251098	19249961	19251080	19252029	19252129	44	12,19,11	30,63,55	12,21,19	66,61,56	166	149	0.977936465766	1.0	0.264,0.213,0.152	0.14,0.236,0.233	0.007
Vad18G010790	LG18	+	11838022	11838185	11838022	11838088	11838643	11838729	45	17,17,12	98,50,68	17,25,18	61,65,0	245	149	0.0222738679153	0.153165597606	0.095,0.171,0.097	0.145,0.19,1.0	-0.324
Vad18G010790	LG18	+	11838227	11838326	11838227	11838285	11838643	11838729	46	0,0,1	43,24,27	1,2,1	30,35,29	189	149	0.436255160191	0.999257720773	0.0,0.0,0.028	0.026,0.043,0.026	-0.022
Vad18G010790	LG18	+	11838022	11838185	11838022	11838088	11838861	11839097	47	10,5,1	22,0,13	0,5,1	0,0,8	245	149	1	1.0	0.217,1.0,0.045	NA,1.0,0.071	-0.115
Vad10G004300	LG10	-	4968783	4968994	4968804	4968994	4968454	4968692	48	84,71,68	1,0,0	82,59,63	0,1,0	169	149	1	1.0	0.987,1.0,1.0	1.0,0.981,1.0	0.002
Vad19G010740	LG19	-	20204971	20205602	20205421	20205602	20204429	20204604	49	2,6,5	1514,963,1022	8,8,6	1828,906,991	298	149	1	1.0	0.001,0.003,0.002	0.002,0.004,0.003	-0.001
Vad19G010740	LG19	-	20204971	20205602	20205421	20205602	20204429	20204608	50	6,6,9	2738,1853,1758	10,12,7	2956,1402,1559	298	149	1	1.0	0.001,0.002,0.003	0.002,0.004,0.002	-0.001
Vad19G007860	LG19	-	10696712	10697384	10697112	10697384	10695813	10696449	51	12,22,18	139,106,103	22,29,16	89,93,94	298	149	0.025885863099	0.169053485825	0.041,0.094,0.08	0.11,0.135,0.078	-0.036
Vad18G011250	LG18	+	12433572	12433918	12433572	12433649	12435129	12435869	52	16,19,7	6,7,0	17,9,10	6,2,2	298	149	0.948244341053	1.0	0.571,0.576,1.0	0.586,0.692,0.714	0.052
Vad18G011250	LG18	+	12433825	12433987	12433825	12433918	12435129	12435869	53	7,6,2	10,14,0	3,5,2	8,5,3	217	149	0.547845854035	1.0	0.325,0.227,1.0	0.205,0.407,0.314	0.209
Vad13G004600	LG13	-	4558403	4559663	4559266	4559663	4553038	4553685	54	50,35,43	1,0,0	69,31,25	0,0,0	298	149	1	1.0	0.962,1.0,1.0	1.0,1.0,1.0	-0.013
Vad18G003580	LG18	-	3897604	3898208	3897955	3898208	3895358	3895527	55	75,82,81	37,30,36	84,81,71	46,33,0	298	149	0.0892621635457	0.370026486471	0.503,0.577,0.529	0.477,0.551,1.0	-0.14
Vad18G008610	LG18	+	9525023	9525170	9525023	9525110	9525714	9525816	56	32,19,23	164,90,111	20,14,6	77,117,68	208	149	0.178232425569	0.591539107199	0.123,0.131,0.129	0.157,0.079,0.059	0.029
Vad18G008610	LG18	+	9526349	9526605	9526349	9526431	9526769	9526927	57	524,248,257	11,4,12	188,277,173	5,6,3	298	149	0.437656076164	0.999257720773	0.96,0.969,0.915	0.949,0.958,0.966	-0.01
Vad11G004190	LG11	+	3975991	3977952	3975991	3976093	3979224	3979990	58	29,28,21	0,1,0	35,25,28	0,0,0	298	149	1	1.0	1.0,0.933,1.0	1.0,1.0,1.0	-0.022
Vad08G009600	LG08	-	17418931	17418991	17418944	17418991	17418562	17418714	59	11,16,8	9,3,3	5,13,5	3,3,5	161	149	0.818757293754	1.0	0.531,0.832,0.712	0.607,0.8,0.481	0.062
Vad07G018360	LG07	-	29587558	29588009	29587713	29588009	29586294	29586460	60	6,11,18	3,12,5	8,18,11	9,12,6	298	149	0.552856840164	1.0	0.5,0.314,0.643	0.308,0.429,0.478	0.081
Vad01G000200	LG01	+	260547	260910	260547	260668	261059	261157	62	0,2,1	1,2,1	1,3,1	0,1,1	298	149	0.00164561230584	0.025312115599	0.0,0.333,0.333	1.0,0.6,0.333	-0.422
Vad01G000200	LG01	+	263829	264694	263829	264301	265848	266325	63	13,7,9	64,66,70	10,14,6	55,48,65	298	149	0.490492331299	1.0	0.092,0.05,0.06	0.083,0.127,0.044	-0.017
Vad04G001100	LG04	+	1383377	1383642	1383377	1383456	1383852	1383921	64	79,117,80	0,0,0	102,139,119	8,10,16	298	149	5.79388759192e-11	2.25768486498e-08	1.0,1.0,1.0	0.864,0.874,0.788	0.158
Vad19G006620	LG19	-	8825934	8826533	8826011	8826533	8825150	8825255	66	34,42,35	3,7,6	25,26,21	2,4,1	225	149	0.221350696485	0.67119318369	0.882,0.799,0.794	0.892,0.811,0.933	-0.054
Vad19G006620	LG19	-	8825934	8826984	8826878	8826984	8825150	8825255	67	31,32,29	0,0,0	17,19,19	2,0,0	298	149	1	1.0	1.0,1.0,1.0	0.81,1.0,1.0	0.063
Vad04G005010	LG04	-	5453253	5454072	5453518	5454072	5451413	5452533	68	6,7,6	0,0,1	6,12,14	0,0,0	298	149	1	1.0	1.0,1.0,0.75	1.0,1.0,1.0	-0.083
Vad06G010240	LG06	+	18228607	18231959	18228607	18228720	18232032	18232571	69	136,83,52	2,1,1	92,73,62	0,2,0	298	149	0.610663235528	1.0	0.971,0.976,0.963	1.0,0.948,1.0	-0.013
Vad18G004330	LG18	-	4601288	4602511	4601559	4602511	4600244	4600965	70	96,125,78	55,86,63	114,79,78	56,62,43	298	149	0.435407604371	0.999257720773	0.466,0.421,0.382	0.504,0.389,0.476	-0.033
Vad08G009500	LG08	-	17330023	17330167	17330090	17330167	17329183	17329923	71	67,57,40	148,139,134	67,49,47	105,88,94	215	149	0.016291291641	0.12447398646	0.239,0.221,0.171	0.307,0.278,0.257	-0.07
Vad14G010980	LG14	-	21954526	21954889	21954832	21954889	21952560	21952677	72	2,5,1	222,177,135	1,3,3	240,157,160	298	149	1	1.0	0.004,0.014,0.004	0.002,0.009,0.009	0.001
Vad04G003330	LG04	-	3410762	3410976	3410884	3410976	3409811	3409881	73	38,46,49	224,233,330	37,49,52	238,332,384	270	149	0.319665426788	0.83226922921	0.086,0.098,0.076	0.079,0.075,0.07	0.012
Vad09G010570	LG09	+	21912224	21912370	21912224	21912354	21912546	21912675	74	12,2,7	8,15,7	4,5,2	13,11,22	164	149	0.0631420270817	0.296437870114	0.577,0.108,0.476	0.218,0.292,0.076	0.192
Vad10G004450	LG10	+	5155477	5156831	5155477	5155541	5157962	5158028	75	89,109,90	0,2,1	190,172,111	2,2,2	298	149	0.551229224136	1.0	1.0,0.965,0.978	0.979,0.977,0.965	0.007
Vad06G009790	LG06	-	17441995	17442231	17442160	17442231	17440192	17440321	76	2,2,0	15,15,7	1,0,3	11,6,7	298	149	0.64401535458	1.0	0.063,0.063,0.0	0.043,0.0,0.176	-0.031
Vad03G002180	LG03	+	2039953	2040425	2039953	2040133	2040507	2040701	77	41,32,26	2,0,0	31,35,29	0,0,0	298	149	1	1.0	0.911,1.0,1.0	1.0,1.0,1.0	-0.03
Vad07G018110	LG07	-	28995825	28995996	28995895	28995996	28994210	28994565	79	0,0,1	0,0,3	1,0,2	0,1,0	218	149	1	1.0	NA,NA,0.186	1.0,0.0,1.0	-0.481
Vad13G005710	LG13	-	6166265	6166878	6166734	6166878	6165648	6166008	80	56,42,72	0,0,1	39,79,45	0,0,0	298	149	1	1.0	1.0,1.0,0.973	1.0,1.0,1.0	-0.009
Vad13G005710	LG13	-	6166503	6166878	6166734	6166878	6166265	6166367	81	52,55,72	1,0,3	49,105,50	0,2,0	298	149	0.433581363941	0.999257720773	0.963,1.0,0.923	1.0,0.963,1.0	-0.026
Vad14G008920	LG14	+	19957368	19958037	19957368	19957605	19958145	19958914	83	198,204,164	0,0,0	51,74,48	0,1,0	298	149	1	1.0	1.0,1.0,1.0	1.0,0.974,1.0	0.009
Vad11G011120	LG11	+	17847474	17849865	17847474	17847724	17850138	17850882	85	235,206,158	0,3,1	192,150,110	3,4,0	298	149	0.271689409387	0.75617749883	1.0,0.972,0.988	0.97,0.949,1.0	0.014
Vad06G003100	LG06	-	3914188	3914627	3914577	3914627	3912643	3913325	86	45,42,72	0,1,0	59,49,58	0,0,0	298	149	1	1.0	1.0,0.955,1.0	1.0,1.0,1.0	-0.015
Vad09G011180	LG09	-	22832435	22834015	22833098	22834015	22831578	22831668	87	1,0,0	1,0,0	2,1,1	0,0,0	298	149	1	1.0	0.333,NA,NA	1.0,1.0,1.0	-0.667
Vad04G011360	LG04	-	22064495	22064734	22064661	22064734	22063430	22063708	88	4,0,0	177,71,90	0,2,0	74,86,109	298	149	1	1.0	0.011,0.0,0.0	0.0,0.011,0.0	0.0
Vad01G008430	LG01	-	9858080	9858145	9858128	9858145	9857246	9858019	89	23,48,27	2,5,7	11,27,36	2,1,2	196	149	0.0548291474502	0.273012986479	0.897,0.879,0.746	0.807,0.954,0.932	-0.057
Vad11G003710	LG11	-	3460888	3462178	3462104	3462178	3460346	3460477	92	193,164,161	9,3,7	192,212,231	10,16,14	298	149	0.0400917683359	0.223177510403	0.915,0.965,0.92	0.906,0.869,0.892	0.044
Vad14G013630	LG14	-	24508242	24509085	24508779	24509085	24507753	24507851	93	19,17,13	0,3,0	7,16,11	0,0,0	298	149	0.679686095232	1.0	1.0,0.739,1.0	1.0,1.0,1.0	-0.087
Vad15G008910	LG15	-	18599209	18600179	18600049	18600179	18599015	18599114	94	90,91,63	3,0,6	112,107,80	2,1,3	298	149	0.280468403414	0.761859071781	0.938,1.0,0.84	0.966,0.982,0.93	-0.033
Vad04G011800	LG04	-	22637742	22638063	22637921	22638063	22635774	22636637	95	7,13,6	116,116,105	3,1,2	138,94,136	298	149	0.00014222742678	0.00453423269729	0.029,0.053,0.028	0.011,0.005,0.007	0.029
Vad07G017270	LG07	-	27981889	27982241	27982145	27982241	27981396	27981465	96	264,341,448	0,0,1	300,388,386	0,0,0	298	149	1	1.0	1.0,1.0,0.996	1.0,1.0,1.0	-0.001
Vad07G017270	LG07	-	27982066	27982241	27982145	27982241	27981889	27981964	97	108,105,161	186,242,300	89,150,147	215,225,235	227	149	0.466612207418	1.0	0.276,0.222,0.26	0.214,0.304,0.291	-0.017
Vad08G004600	LG08	-	12175054	12175843	12175471	12175843	12173544	12174944	98	4,2,1	8,6,3	0,2,0	2,0,0	298	149	1	1.0	0.2,0.143,0.143	0.0,1.0,NA	-0.338
Vad06G002490	LG06	-	3214690	3215359	3214911	3215359	3214418	3214559	99	11,7,10	1856,1772,1635	5,4,3	1512,1444,1569	298	149	1	1.0	0.003,0.002,0.003	0.002,0.001,0.001	0.001
Vad19G007790	LG19	-	10495220	10495302	10495244	10495302	10487174	10487788	100	19,56,29	133,228,217	29,30,26	152,209,179	172	149	0.495340244322	1.0	0.11,0.175,0.104	0.142,0.111,0.112	0.008
Vad07G004090	LG07	+	4155929	4156218	4155929	4156015	4156362	4157467	101	35,64,72	0,7,10	65,69,57	3,9,0	298	149	0.293077333792	0.783998634331	1.0,0.821,0.783	0.915,0.793,1.0	-0.035
Vad13G001480	LG13	+	1376839	1377423	1376839	1377010	1377680	1377976	102	251,245,372	12,5,3	197,239,240	7,16,18	298	149	0.000381905331818	0.00992105184212	0.913,0.961,0.984	0.934,0.882,0.87	0.057
Vad14G001850	LG14	+	1681071	1682140	1681071	1681332	1682228	1682476	103	0,6,0	0,9,3	1,0,0	1,2,0	298	149	1	1.0	NA,0.25,0.0	0.333,0.0,NA	-0.042
Vad17G003100	LG17	+	3662494	3663045	3662494	3662903	3663275	3663533	104	82,88,76	19,16,14	117,72,65	12,10,4	290	149	0.0101955412605	0.0923921529731	0.689,0.739,0.736	0.834,0.787,0.893	-0.117
Vad06G007100	LG06	-	8136696	8137661	8137572	8137661	8135064	8135181	105	137,104,87	1,0,0	102,76,59	0,0,0	298	149	1	1.0	0.986,1.0,1.0	1.0,1.0,1.0	-0.005
Vad10G004850	LG10	-	5625716	5625940	5625794	5625940	5624078	5625180	106	133,69,49	610,347,337	88,56,53	497,369,374	226	149	0.15436857067	0.534834886155	0.126,0.116,0.087	0.105,0.091,0.085	0.016
Vad04G004030	LG04	-	4286040	4288433	4288064	4288433	4285209	4285943	107	35,41,67	0,0,0	28,45,22	0,1,0	298	149	1	1.0	1.0,1.0,1.0	1.0,0.957,1.0	0.014
Vad04G004030	LG04	-	4287762	4288433	4288064	4288433	4286040	4287145	108	14,13,10	8,15,13	3,21,12	5,13,22	298	149	0.673382436443	1.0	0.467,0.302,0.278	0.231,0.447,0.214	0.052
Vad11G005240	LG11	-	5254167	5254527	5254407	5254527	5241808	5243014	109	416,293,282	4,3,2	326,222,230	5,2,3	298	149	0.492888926901	1.0	0.981,0.98,0.986	0.97,0.982,0.975	0.007
Vad10G003650	LG10	-	4135146	4136850	4136396	4136850	4133532	4133610	110	2,4,4	0,2,8	6,8,13	8,4,8	298	149	0.905560103749	1.0	1.0,0.5,0.2	0.273,0.5,0.448	0.16
Vad10G003650	LG10	-	4135146	4136850	4136396	4136850	4133867	4133930	111	4,7,10	284,267,368	8,8,14	412,322,437	298	149	0.645088039205	1.0	0.007,0.013,0.013	0.01,0.012,0.016	-0.002
Vad11G000190	LG11	-	421026	421116	421047	421116	419770	420514	112	12,4,3	24,36,21	8,0,1	12,19,22	169	149	0.30084561663	0.797479650432	0.306,0.089,0.112	0.37,0.0,0.039	0.033
Vad08G015620	LG08	-	23178238	23178395	23178289	23178395	23176150	23177260	113	14,10,23	16,11,16	10,14,4	4,4,10	199	149	0.504083398683	1.0	0.396,0.405,0.518	0.652,0.724,0.23	-0.096
Vad11G005400	LG11	+	5569492	5569820	5569492	5569814	5571300	5573799	114	54,47,58	13,10,6	46,38,41	5,6,9	154	149	0.62818192734	1.0	0.801,0.82,0.903	0.899,0.86,0.815	-0.017
Vad11G005400	LG11	+	5569492	5569849	5569492	5569814	5571300	5573799	115	0,1,1	13,10,6	2,0,1	5,6,9	183	149	1	1.0	0.0,0.075,0.119	0.246,0.0,0.083	-0.045
Vad11G005400	LG11	+	5569492	5569849	5569492	5569820	5571300	5573799	116	0,0,1	54,46,58	1,0,0	45,38,40	177	149	1	1.0	0.0,0.0,0.014	0.018,0.0,0.0	-0.001
Vad19G004730	LG19	-	6339576	6340456	6340037	6340456	6338871	6339357	117	62,38,44	1,1,0	66,36,34	0,0,0	298	149	1	1.0	0.969,0.95,1.0	1.0,1.0,1.0	-0.027
Vad09G006230	LG09	-	7657476	7657821	7657689	7657821	7653079	7655568	118	2,3,1	1,1,4	4,1,1	6,4,1	298	149	0.507878977602	1.0	0.5,0.6,0.111	0.25,0.111,0.333	0.172
Vad05G003810	LG05	+	3887054	3887331	3887054	3887084	3887425	3888062	119	64,131,120	0,0,5	79,151,115	0,1,0	298	149	0.638349459607	1.0	1.0,1.0,0.923	1.0,0.987,1.0	-0.021
Vad06G011010	LG06	+	19411894	19412286	19411894	19412080	19412894	19413275	121	24,37,22	53,72,74	34,23,24	43,49,38	298	149	0.061967429431	0.293815226919	0.185,0.204,0.129	0.283,0.19,0.24	-0.065
Vad06G011010	LG06	+	19411894	19412686	19411894	19412080	19412894	19413275	122	13,25,22	53,72,74	33,25,23	43,49,38	298	149	0.000814788536429	0.0150579525727	0.109,0.148,0.129	0.277,0.203,0.232	-0.109
Vad06G011010	LG06	+	19411894	19412686	19411894	19412286	19412894	19413275	123	15,39,28	14,31,15	37,31,29	17,12,13	298	149	0.0522292088518	0.266619847807	0.349,0.386,0.483	0.521,0.564,0.527	-0.131
Vad16G004430	LG16	-	13019437	13019583	13019495	13019583	13018578	13018687	124	0,0,2	14,7,6	2,2,2	4,12,5	206	149	0.0114469155576	0.0983929726973	0.0,0.0,0.194	0.266,0.108,0.224	-0.135
Vad16G004430	LG16	-	13019437	13019583	13019495	13019583	13019043	13019123	125	3,1,1	7,0,5	0,1,0	2,3,2	206	149	0.0774377105862	0.337968329923	0.237,1.0,0.126	0.0,0.194,0.0	0.39
Vad12G004510	LG12	+	6181479	6182040	6181479	6181977	6182154	6182270	126	54,55,46	8,17,6	92,51,22	4,9,2	211	149	0.0245890625787	0.163216633372	0.827,0.696,0.844	0.942,0.8,0.886	-0.087
Vad11G011150	LG11	-	18016334	18016676	18016353	18016676	18013662	18014639	127	17,16,28	98,109,102	15,11,16	162,83,122	167	149	0.0170722316665	0.126554994314	0.134,0.116,0.197	0.076,0.106,0.105	0.053
Vad11G011150	LG11	-	18016334	18016676	18016353	18016676	18013662	18015085	128	8,7,10	5,8,9	6,6,7	17,10,18	167	149	0.0138512450693	0.112502395657	0.588,0.438,0.498	0.239,0.349,0.258	0.226
Vad16G005920	LG16	+	15961359	15962834	15961359	15961470	15963064	15963177	129	165,171,102	447,331,329	76,78,64	482,273,285	298	149	5.9814520792e-07	6.4895536137e-05	0.156,0.205,0.134	0.073,0.125,0.101	0.065
Vad06G000450	LG06	-	581029	581525	581242	581525	580462	580742	130	14,20,23	0,0,0	18,18,22	0,1,0	298	149	1	1.0	1.0,1.0,1.0	1.0,0.9,1.0	0.033
Vad06G000450	LG06	-	582038	582423	582188	582423	581684	581921	131	61,41,53	5,1,5	76,42,51	0,0,0	298	149	1.44108651778e-05	0.000935905632936	0.859,0.953,0.841	1.0,1.0,1.0	-0.116
Vad07G014380	LG07	-	25040805	25041016	25040820	25041016	25037807	25040170	132	18,15,13	26,22,20	12,23,11	24,18,14	163	149	0.569257540188	1.0	0.388,0.384,0.373	0.314,0.539,0.418	-0.042
Vad07G014380	LG07	-	25040805	25041016	25040846	25041016	25037807	25040170	133	19,15,13	15,11,12	12,23,11	17,7,6	189	149	0.52191686282	1.0	0.5,0.518,0.461	0.358,0.721,0.591	-0.064
Vad07G014380	LG07	-	25040820	25041016	25040846	25041016	25037807	25040170	134	27,22,20	15,11,12	24,18,14	17,7,6	174	149	0.880501046915	1.0	0.607,0.631,0.588	0.547,0.688,0.666	-0.025
Vad11G006420	LG11	+	7465070	7468738	7465070	7465342	7468835	7469026	135	21,21,12	2,0,0	16,11,16	10,7,2	298	149	1.7414573521e-06	0.0001454116889	0.84,1.0,1.0	0.444,0.44,0.8	0.385
Vad02G007450	LG02	-	7969854	7970890	7970637	7970890	7967919	7968581	136	0,1,1	15,19,13	0,0,0	24,18,22	298	149	1	1.0	0.0,0.026,0.037	0.0,0.0,0.0	0.021
Vad02G007450	LG02	-	7969854	7970890	7970637	7970890	7967919	7968592	137	0,1,0	100,58,73	0,0,0	95,77,76	298	149	1	1.0	0.0,0.009,0.0	0.0,0.0,0.0	0.003
Vad08G000970	LG08	-	2024812	2025388	2024842	2025388	2023861	2024211	138	1,4,7	8,25,24	2,12,13	8,15,24	178	149	0.0140507696886	0.112502395657	0.095,0.118,0.196	0.173,0.401,0.312	-0.159
Vad01G004730	LG01	-	4707650	4708771	4708676	4708771	4707171	4707322	139	8,1,5	65,84,89	5,1,3	47,81,89	298	149	0.34201201286	0.861663885848	0.058,0.006,0.027	0.051,0.006,0.017	0.006
Vad01G013360	LG01	+	21972346	21972643	21972346	21972457	21972730	21972826	140	40,33,35	14,17,8	33,28,14	11,11,11	298	149	0.502869260242	1.0	0.588,0.493,0.686	0.6,0.56,0.389	0.073
Vad02G003790	LG02	-	3433996	3434250	3434128	3434250	3433636	3433742	141	85,70,55	48,91,62	52,38,30	61,51,46	280	149	0.131796115936	0.488353991698	0.485,0.29,0.321	0.312,0.284,0.258	0.081
Vad06G006020	LG06	+	6787410	6787657	6787410	6787595	6787933	6788028	142	25,28,26	16,31,23	50,43,21	24,27,17	210	149	0.148984291079	0.529607333466	0.526,0.391,0.445	0.596,0.531,0.467	-0.077
Vad07G000220	LG07	-	403912	404520	404050	404520	403530	403681	143	25,31,21	0,0,0	12,17,13	0,1,0	286	149	1	1.0	1.0,1.0,1.0	1.0,0.899,1.0	0.034
Vad17G001580	LG17	+	1520161	1520237	1520161	1520199	1520447	1521680	144	2,12,7	57,105,92	6,9,15	89,135,126	186	149	0.906428998539	1.0	0.027,0.084,0.057	0.051,0.051,0.087	-0.007
Vad08G011540	LG08	-	19372932	19373500	19373260	19373500	19372529	19372670	145	38,95,118	0,1,0	97,194,257	1,3,1	298	149	0.615469762564	1.0	1.0,0.979,1.0	0.98,0.97,0.992	0.012
Vad16G010140	LG16	+	20474063	20474787	20474063	20474255	20474991	20475266	146	69,42,34	0,0,0	23,41,23	1,0,1	298	149	1	1.0	1.0,1.0,1.0	0.92,1.0,0.92	0.053
Vad06G010400	LG06	-	18521943	18522508	18522208	18522508	18520595	18521585	147	30,10,18	0,0,1	48,20,19	1,0,0	298	149	1	1.0	1.0,1.0,0.9	0.96,1.0,1.0	-0.02
Vad15G008450	LG15	-	18201195	18201520	18201457	18201520	18200235	18200360	148	6,4,3	38,54,23	0,1,0	48,59,57	298	149	0.000473311000522	0.010849224903	0.073,0.036,0.061	0.0,0.008,0.0	0.054
Vad15G008450	LG15	-	18201195	18201520	18201457	18201520	18200235	18200363	149	4,3,1	8,7,9	0,1,0	20,12,13	298	149	0.000551191370018	0.0115061198491	0.2,0.176,0.053	0.0,0.04,0.0	0.13
Vad17G004180	LG17	-	5192517	5193113	5192989	5193113	5190161	5190731	150	185,209,140	2,0,0	129,170,153	1,1,0	298	149	1	1.0	0.979,1.0,1.0	0.985,0.988,1.0	0.002
Vad16G007220	LG16	-	17605697	17605907	17605747	17605907	17601651	17603225	151	13,19,23	8,13,21	6,29,32	11,25,32	198	149	0.295068197985	0.787522199645	0.55,0.524,0.452	0.291,0.466,0.429	0.113
Vad05G000090	LG05	-	92996	93088	93010	93088	90036	90078	152	110,101,164	44,19,43	60,106,106	12,25,25	162	149	0.297295392921	0.791659030352	0.697,0.83,0.778	0.821,0.796,0.796	-0.036
Vad05G000090	LG05	-	92996	93088	93010	93088	92822	92892	153	915,941,1227	74,95,143	683,750,846	75,86,83	162	149	0.588603096848	1.0	0.919,0.901,0.888	0.893,0.889,0.904	0.007
Vad07G016060	LG07	-	26794804	26795101	26794833	26795101	26794638	26794721	154	14,10,6	0,0,0	14,4,8	0,0,3	177	149	0.548237795357	1.0	1.0,1.0,1.0	1.0,1.0,0.692	0.103
Vad13G011490	LG13	+	21815113	21818084	21815113	21815242	21819219	21819346	155	249,205,170	6,10,5	213,113,142	2,4,0	298	149	0.00753353532995	0.0746330745823	0.954,0.911,0.944	0.982,0.934,1.0	-0.036
Vad13G011490	LG13	+	21820159	21820269	21820159	21820266	21821173	21821338	156	355,323,265	92,69,51	259,206,186	44,19,39	151	149	0.0189795149676	0.137862163443	0.792,0.822,0.837	0.853,0.915,0.825	-0.047
Vad14G003620	LG14	-	3865680	3865806	3865701	3865806	3865524	3865590	157	49,20,59	56,52,70	35,48,42	48,80,69	169	149	0.753389472358	1.0	0.435,0.253,0.426	0.391,0.346,0.349	0.009
Vad14G003620	LG14	-	3866727	3867394	3866954	3867394	3866205	3866268	158	4,8,7	46,67,104	1,8,6	58,69,77	298	149	0.601982887816	1.0	0.042,0.056,0.033	0.009,0.055,0.037	0.01
Vad05G009220	LG05	+	18389366	18389898	18389366	18389715	18389985	18390125	159	2,4,0	3,0,1	3,2,5	0,0,0	298	149	0.00441431250138	0.0493284910744	0.25,1.0,0.0	1.0,1.0,1.0	-0.583
Vad11G011000	LG11	+	17280817	17282169	17280817	17281793	17283978	17284419	161	4,7,7	1742,2331,1914	8,13,8	1377,1864,1877	298	149	1	1.0	0.001,0.001,0.002	0.003,0.003,0.002	-0.001
Vad14G009480	LG14	-	20563518	20564160	20563843	20564160	20561509	20563213	162	2,1,4	0,2,3	0,2,3	0,0,0	298	149	1	1.0	1.0,0.2,0.4	NA,1.0,1.0	-0.467
Vad14G009480	LG14	-	20563518	20564160	20563860	20564160	20561509	20563213	163	4,3,4	3,0,4	1,2,3	2,1,2	298	149	0.39388468105	0.945484994143	0.4,1.0,0.333	0.2,0.5,0.429	0.201
Vad14G009480	LG14	-	20563843	20564160	20563860	20564160	20561509	20563213	164	2,4,4	3,0,4	1,0,0	2,1,2	165	149	1.85000818931e-05	0.00113824188069	0.376,1.0,0.475	0.311,0.0,0.0	0.513
Vad18G021570	LG18	+	35686151	35686387	35686151	35686321	35687083	35687232	166	0,3,0	6,9,5	0,1,1	8,13,3	214	149	0.730632353735	1.0	0.0,0.188,0.0	0.0,0.051,0.188	-0.017
Vad16G009550	LG16	+	19975540	19975967	19975540	19975603	19976049	19976217	167	4,2,0	44,63,66	5,2,1	86,56,40	298	149	0.582896652356	1.0	0.043,0.016,0.0	0.028,0.018,0.012	0.0
Vad12G000050	LG12	+	116590	118066	116590	116777	118173	118818	168	37,58,40	0,0,0	24,34,26	1,0,0	298	149	1	1.0	1.0,1.0,1.0	0.923,1.0,1.0	0.026
Vad12G000050	LG12	+	116590	118066	116590	116777	119092	119260	169	0,1,1	0,0,1	0,0,4	0,0,0	298	149	1	1.0	NA,1.0,0.333	NA,NA,1.0	-0.334
Vad12G000050	LG12	+	116590	118818	116590	116777	119092	119260	170	61,35,41	0,0,1	30,34,48	0,0,0	298	149	1	1.0	1.0,1.0,0.953	1.0,1.0,1.0	-0.016
Vad12G000050	LG12	+	116590	118818	116590	118066	119092	119260	171	64,36,41	0,0,0	30,37,47	0,0,3	298	149	0.835830267016	1.0	1.0,1.0,1.0	1.0,1.0,0.887	0.038
Vad12G011720	LG12	-	22103000	22105042	22104844	22105042	22100711	22100982	172	442,437,574	2,0,0	458,652,555	0,1,0	298	149	1	1.0	0.991,1.0,1.0	1.0,0.997,1.0	-0.002
Vad12G011720	LG12	-	22103000	22105042	22104844	22105042	22101081	22101409	173	601,819,881	0,0,0	550,784,618	0,2,2	298	149	1	1.0	1.0,1.0,1.0	1.0,0.995,0.994	0.004
Vad08G008740	LG08	-	16598306	16599378	16598505	16599378	16598041	16598196	174	29,27,42	0,0,0	30,28,15	0,1,0	298	149	1	1.0	1.0,1.0,1.0	1.0,0.933,1.0	0.022
Vad16G006950	LG16	-	17301140	17301284	17301148	17301284	17297963	17298197	175	0,5,2	0,1,1	0,1,2	0,0,0	156	149	1	1.0	NA,0.827,0.656	NA,1.0,1.0	-0.258
Vad16G006950	LG16	-	17301140	17302874	17302524	17302874	17297963	17298197	176	15,29,16	1,4,1	18,19,14	3,1,1	298	149	0.831174595918	1.0	0.882,0.784,0.889	0.75,0.905,0.875	0.008
Vad06G001560	LG06	+	1814226	1815384	1814226	1814482	1815671	1817379	177	11,8,7	6,2,4	2,1,1	6,0,0	298	149	0.286182848075	0.772627596766	0.478,0.667,0.467	0.143,1.0,1.0	-0.177
Vad06G001560	LG06	+	1814226	1815384	1814226	1814482	1815674	1817379	178	11,8,8	28,23,25	4,0,1	12,10,3	298	149	0.0429954299686	0.234867559034	0.164,0.148,0.138	0.143,0.0,0.143	0.055
Vad12G011140	LG12	-	20908567	20908724	20908615	20908724	20908349	20908485	179	0,1,0	1,4,1	3,1,5	2,4,31	196	149	0.000930430733159	0.0157075228921	0.0,0.16,0.0	0.533,0.16,0.109	-0.214
Vad07G001530	LG07	+	1824264	1824702	1824264	1824399	1825876	1826253	180	1,3,1	94,77,150	1,0,0	120,134,171	298	149	1	1.0	0.005,0.019,0.003	0.004,0.0,0.0	0.008
Vad01G007150	LG01	-	7751622	7752319	7752038	7752319	7750278	7750412	181	165,154,150	0,0,0	170,213,176	0,0,1	298	149	1	1.0	1.0,1.0,1.0	1.0,1.0,0.989	0.004
Vad09G010610	LG09	-	21963877	21964158	21964080	21964158	21960978	21961239	182	14,13,9	56,58,70	12,7,8	46,73,76	298	149	0.21156758273	0.650848695293	0.111,0.101,0.06	0.115,0.046,0.05	0.02
Vad07G017820	LG07	+	28651182	28651389	28651182	28651314	28651980	28653460	183	129,184,232	21,32,33	155,247,212	16,29,32	223	149	0.207416635958	0.644867147433	0.804,0.793,0.824	0.866,0.851,0.816	-0.037
Vad02G010290	LG02	-	17285875	17285999	17285880	17285999	17285138	17285733	184	279,151,67	3205,1773,759	104,59,40	1254,544,467	153	149	0.766189202532	1.0	0.078,0.077,0.079	0.075,0.096,0.077	-0.005
Vad16G007150	LG16	+	17537239	17538875	17537239	17537736	17539025	17539112	185	159,117,87	92,115,90	134,120,80	91,86,81	298	149	0.720142474956	1.0	0.464,0.337,0.326	0.424,0.411,0.331	-0.013
Vad07G008050	LG07	-	10865857	10866278	10866041	10866278	10864923	10865144	187	2,7,5	19,36,39	5,8,9	25,22,22	298	149	0.0376279831168	0.212498126877	0.05,0.089,0.06	0.091,0.154,0.17	-0.072
Vad07G008050	LG07	-	10865857	10866278	10866189	10866278	10864923	10865144	188	2,0,0	13,11,11	0,0,0	9,4,8	298	149	1	1.0	0.071,0.0,0.0	0.0,0.0,0.0	0.024
Vad07G008050	LG07	-	10866041	10866278	10866189	10866278	10864923	10865144	189	21,36,39	13,11,11	25,22,22	9,4,8	296	149	0.541757627457	1.0	0.448,0.622,0.641	0.583,0.735,0.581	-0.063
Vad19G006740	LG19	-	8962639	8963278	8963053	8963278	8961288	8962028	190	1643,1797,1371	2,2,0	1174,1131,822	0,1,0	298	149	1	1.0	0.998,0.998,1.0	1.0,0.998,1.0	-0.001
Vad08G004480	LG08	-	12059380	12059682	12059497	12059682	12056669	12057702	191	77,49,44	10,3,3	58,44,50	5,5,4	265	149	0.810682520036	1.0	0.812,0.902,0.892	0.867,0.832,0.875	0.011
Vad04G005880	LG04	-	6891489	6892565	6892328	6892565	6890916	6890980	192	0,1,1	52,34,31	0,0,2	50,47,35	298	149	1	1.0	0.0,0.014,0.016	0.0,0.0,0.028	0.001
Vad07G018090	LG07	+	28966168	28966782	28966168	28966649	28966928	28968859	193	60,82,72	34,118,79	73,54,82	39,55,47	281	149	0.128343346408	0.482422417849	0.483,0.269,0.326	0.498,0.342,0.481	-0.081
Vad14G000070	LG14	-	99214	100815	100749	100815	97476	98107	194	35,15,51	0,2,2	41,36,36	0,0,0	298	149	0.471451131598	1.0	1.0,0.789,0.927	1.0,1.0,1.0	-0.095
Vad18G009890	LG18	-	10893352	10893908	10893530	10893908	10893159	10893271	195	6,2,7	45,40,58	12,12,14	114,85,66	298	149	0.19816466793	0.624405651779	0.063,0.024,0.057	0.05,0.066,0.096	-0.023
Vad01G005980	LG01	+	6217877	6219281	6217877	6218469	6219455	6219659	196	4,6,3	20,12,13	6,8,7	46,32,24	298	149	0.615576168189	1.0	0.091,0.2,0.103	0.061,0.111,0.127	0.032
Vad04G010370	LG04	+	21020098	21020446	21020098	21020363	21020837	21021085	197	272,348,321	0,1,0	336,274,322	0,0,0	231	149	1	1.0	1.0,0.996,1.0	1.0,1.0,1.0	-0.001
Vad08G006950	LG08	+	14903398	14903910	14903398	14903666	14904122	14904850	198	208,317,178	17,26,19	260,159,118	23,15,18	298	149	0.429310794553	0.995762537366	0.86,0.859,0.824	0.85,0.841,0.766	0.029
Vad08G006950	LG08	+	14903398	14903910	14903398	14903666	14905310	14905720	199	51,74,44	0,6,0	97,49,43	7,3,1	298	149	0.209108328905	0.646689555275	1.0,0.86,1.0	0.874,0.891,0.956	0.046
Vad06G006790	LG06	-	7637425	7638378	7638192	7638378	7636319	7636502	200	15,36,12	17,27,22	3,6,2	25,16,38	298	149	1.08796162079e-07	1.81689590672e-05	0.306,0.4,0.214	0.057,0.158,0.026	0.226
Vad10G006770	LG10	-	7861139	7861304	7861229	7861304	7860842	7861025	202	1,6,2	7,9,5	1,4,3	5,6,7	238	149	0.891277553472	1.0	0.082,0.294,0.2	0.111,0.294,0.212	-0.014
Vad05G010480	LG05	+	21146463	21146666	21146463	21146583	21147367	21148002	203	21,17,16	1,0,1	11,14,17	0,0,0	231	149	1	1.0	0.931,1.0,0.912	1.0,1.0,1.0	-0.052
Vad19G003040	LG19	+	4087098	4087361	4087098	4087336	4087432	4088632	204	9,5,9	0,0,0	18,2,6	0,1,0	173	149	1	1.0	1.0,1.0,1.0	1.0,0.633,1.0	0.122
Vad19G003040	LG19	+	4089768	4090269	4089768	4090003	4090432	4090922	205	79,74,51	3,4,5	95,47,57	7,4,3	298	149	0.629743257193	1.0	0.929,0.902,0.836	0.872,0.855,0.905	0.012
Vad07G010670	LG07	-	20294728	20295046	20294879	20295046	20294562	20294646	206	11,14,20	0,6,7	19,22,23	0,4,1	298	149	0.0347140704281	0.201894270301	1.0,0.538,0.588	1.0,0.733,0.92	-0.176
Vad02G008810	LG02	-	12252982	12253147	12253062	12253147	12248068	12248176	207	0,0,1	2,1,0	1,0,0	0,1,0	228	149	1	1.0	0.0,0.0,1.0	1.0,0.0,NA	-0.167
Vad02G008810	LG02	-	12252982	12253147	12253062	12253147	12248273	12248378	208	27,15,18	291,177,160	16,8,18	157,121,125	228	149	0.78314704264	1.0	0.057,0.052,0.068	0.062,0.041,0.086	-0.004
Vad02G008810	LG02	-	12252982	12253147	12253062	12253147	12248273	12248383	209	2,0,2	11,3,4	0,0,0	7,4,5	228	149	0.279908891005	0.761859071781	0.106,0.0,0.246	0.0,0.0,0.0	0.117
Vad16G001550	LG16	+	3701462	3701601	3701462	3701589	3701712	3701822	210	57,75,40	155,163,97	55,53,60	131,83,91	160	149	0.0748228921905	0.332577798368	0.255,0.3,0.277	0.281,0.373,0.38	-0.067
Vad13G000520	LG13	-	581056	581252	581061	581252	578236	578344	212	1,0,0	1,0,0	1,3,0	0,0,0	153	149	1	1.0	0.493,NA,NA	1.0,1.0,NA	-0.507
Vad13G000520	LG13	-	581056	581252	581061	581252	579718	580607	213	53,38,23	11,5,9	17,15,7	5,7,2	153	149	0.352255147244	0.87780474195	0.824,0.881,0.713	0.768,0.676,0.773	0.067
Vad13G000520	LG13	-	581372	582073	581554	582073	581061	581252	214	26,21,20	0,0,0	10,8,9	1,0,0	298	149	1	1.0	1.0,1.0,1.0	0.833,1.0,1.0	0.056
Vad01G008290	LG01	+	9686072	9686699	9686072	9686224	9686866	9687075	215	0,0,3	206,112,177	9,6,0	47,83,70	298	149	0.0022985258304	0.0316114905381	0.0,0.0,0.008	0.087,0.035,0.0	-0.038
Vad10G005980	LG10	+	6881118	6882027	6881118	6881994	6883571	6883991	216	27,31,52	147,83,142	27,64,86	115,192,137	181	149	0.231832883334	0.689553402772	0.131,0.235,0.232	0.162,0.215,0.341	-0.04
Vad17G007060	LG17	+	8840033	8840850	8840033	8840081	8844669	8845017	217	56,38,36	39,56,71	34,28,10	50,64,73	298	149	0.00793218037653	0.0768376161955	0.418,0.253,0.202	0.254,0.179,0.064	0.125
Vad01G007400	LG01	+	8058906	8059414	8058906	8059141	8059543	8060541	218	156,72,38	1,0,0	106,40,14	0,0,0	298	149	1	1.0	0.987,1.0,1.0	1.0,1.0,1.0	-0.004
Vad13G004680	LG13	+	4648138	4648695	4648138	4648367	4652798	4653378	219	1,2,1	72,82,37	0,2,1	76,54,34	298	149	1	1.0	0.007,0.012,0.013	0.0,0.018,0.014	0.0
Vad07G013450	LG07	-	24042385	24042636	24042579	24042636	24040370	24040528	220	187,119,115	0,0,0	147,132,109	0,0,1	298	149	1	1.0	1.0,1.0,1.0	1.0,1.0,0.982	0.006
Vad07G013450	LG07	-	24042385	24042636	24042579	24042636	24042229	24042289	221	427,305,283	0,12,12	378,312,267	18,21,22	298	149	3.88939857956e-05	0.00203944138481	1.0,0.927,0.922	0.913,0.881,0.859	0.065
Vad07G013450	LG07	-	24042776	24043707	24043460	24043707	24042385	24042636	222	14,33,23	7,6,5	18,26,18	5,5,6	298	149	0.975723620087	1.0	0.5,0.733,0.697	0.643,0.722,0.6	-0.012
Vad07G013450	LG07	-	24042776	24043707	24043569	24043707	24042385	24042636	223	13,14,11	40,17,21	9,9,9	37,20,21	298	149	0.250319855527	0.718977668578	0.14,0.292,0.208	0.108,0.184,0.176	0.057
Vad07G013450	LG07	-	24043460	24043707	24043569	24043707	24042385	24042636	224	7,6,5	40,17,21	5,5,6	37,20,21	257	149	0.728845840196	1.0	0.092,0.17,0.121	0.073,0.127,0.142	0.014
Vad19G003390	LG19	-	4573058	4573959	4573748	4573959	4572826	4572977	225	92,86,52	0,0,0	100,92,97	0,1,0	298	149	1	1.0	1.0,1.0,1.0	1.0,0.979,1.0	0.007
Vad04G000720	LG04	+	1043293	1044274	1043293	1043728	1044473	1045231	226	64,103,49	1,1,0	169,125,87	1,0,1	298	149	1	1.0	0.97,0.981,1.0	0.988,1.0,0.978	-0.005
Vad17G001450	LG17	+	1384846	1385237	1384846	1384981	1385377	1385937	227	0,0,1	125,90,74	0,3,3	118,58,60	298	149	0.929748324558	1.0	0.0,0.0,0.007	0.0,0.025,0.024	-0.014
Vad17G000450	LG17	-	431651	432165	431855	432165	431452	431573	228	1,2,0	63,30,48	5,2,5	47,35,20	298	149	0.00211318294656	0.0305376521791	0.008,0.032,0.0	0.051,0.028,0.111	-0.05
Vad12G008190	LG12	+	12733766	12733906	12733766	12733900	12734054	12734331	229	15,7,10	47,44,51	5,6,6	39,50,31	154	149	0.131664576113	0.488353991698	0.236,0.133,0.159	0.11,0.104,0.158	0.052
Vad07G008380	LG07	-	12863317	12863518	12863323	12863518	12858609	12859341	230	15,18,16	0,3,3	22,32,30	5,7,11	154	149	0.0251669346174	0.165281722291	1.0,0.853,0.838	0.81,0.816,0.725	0.113
Vad07G008380	LG07	-	12863317	12863518	12863323	12863518	12861284	12861406	231	154,220,205	261,199,172	192,213,234	307,198,232	154	149	0.807890506195	1.0	0.363,0.517,0.536	0.377,0.51,0.494	0.012
Vad14G000190	LG14	+	225035	225589	225035	225181	225914	226407	232	0,0,0	20,13,5	3,0,1	14,9,5	298	149	0.768944039585	1.0	0.0,0.0,0.0	0.097,0.0,0.091	-0.063
Vad05G009250	LG05	+	18458009	18458266	18458009	18458247	18459059	18459198	233	464,390,382	37,20,27	416,282,253	40,30,25	167	149	0.0274641953454	0.171758667896	0.918,0.946,0.927	0.903,0.893,0.9	0.032
Vad09G008970	LG09	+	17217565	17218119	17217565	17217952	17233212	17233243	234	0,0,1	54,65,54	1,0,0	77,37,41	298	149	1	1.0	0.0,0.0,0.009	0.006,0.0,0.0	0.001
Vad06G007750	LG06	-	12843168	12843664	12843352	12843664	12842728	12842980	235	4,5,4	2,7,3	0,2,1	3,3,1	298	149	0.0120540457294	0.10210999607	0.5,0.263,0.4	0.0,0.25,0.333	0.193
Vad13G004290	LG13	+	4283174	4283809	4283174	4283478	4284988	4285100	236	42,40,27	0,0,0	31,37,44	1,0,1	298	149	1	1.0	1.0,1.0,1.0	0.939,1.0,0.957	0.035
Vad13G004290	LG13	+	4283174	4283809	4283174	4283478	4285285	4285360	237	12,8,17	0,0,0	18,23,25	0,0,1	298	149	1	1.0	1.0,1.0,1.0	1.0,1.0,0.926	0.025
Vad13G004290	LG13	+	4287985	4288086	4287985	4288058	4288839	4288915	238	25,16,15	47,39,40	39,33,30	38,46,39	176	149	0.00443070279111	0.0493284910744	0.31,0.258,0.241	0.465,0.378,0.394	-0.143
Vad19G004890	LG19	+	6535773	6535901	6535773	6535866	6536504	6536674	239	117,136,149	22,22,29	110,103,107	14,13,15	183	149	0.121299716566	0.467984715068	0.812,0.834,0.807	0.865,0.866,0.853	-0.044
Vad11G008610	LG11	-	12657189	12658207	12657654	12658207	12656722	12656943	240	1,0,0	23,11,9	0,0,0	19,4,6	298	149	1	1.0	0.021,0.0,0.0	0.0,0.0,0.0	0.007
Vad11G008610	LG11	-	12657189	12658207	12658017	12658207	12656722	12656943	241	1,1,0	0,3,2	0,1,1	3,0,0	298	149	0.0886767784277	0.369972832212	1.0,0.143,0.0	0.0,1.0,1.0	-0.286
Vad11G008610	LG11	-	12657654	12658207	12658017	12658207	12656722	12656943	242	24,12,9	0,3,2	19,5,7	3,0,0	298	149	0.0260654249197	0.169280454062	1.0,0.667,0.692	0.76,1.0,1.0	-0.134
Vad06G002110	LG06	-	2669560	2671359	2671177	2671359	2669413	2669471	243	292,299,303	1,0,0	273,250,250	0,1,0	298	149	1	1.0	0.993,1.0,1.0	1.0,0.992,1.0	0.0
Vad11G005550	LG11	-	5812953	5813371	5813212	5813371	5812228	5812350	244	0,2,0	62,55,42	1,1,3	135,76,54	298	149	1	1.0	0.0,0.018,0.0	0.004,0.007,0.027	-0.007
Vad11G005550	LG11	-	5812953	5813371	5813212	5813371	5812608	5812673	245	0,3,0	60,72,68	2,2,1	104,78,75	298	149	1	1.0	0.0,0.02,0.0	0.01,0.013,0.007	-0.003
Vad04G008810	LG04	+	18243490	18246115	18243490	18243842	18248324	18248421	246	4,7,13	0,0,1	8,5,10	0,0,0	298	149	1	1.0	1.0,1.0,0.867	1.0,1.0,1.0	-0.044
Vad04G008810	LG04	+	18245740	18246389	18245740	18246115	18248324	18248421	247	624,441,599	0,0,7	412,348,451	0,0,0	298	149	1	1.0	1.0,1.0,0.977	1.0,1.0,1.0	-0.008
Vad01G006650	LG01	-	7180230	7181007	7180550	7181007	7179723	7180066	248	8,9,1	1,1,8	3,3,1	2,3,2	298	149	0.274950023751	0.75617749883	0.8,0.818,0.059	0.429,0.333,0.2	0.238
Vad10G006020	LG10	-	6910881	6911155	6911086	6911155	6910401	6910782	249	1647,1681,1625	0,0,0	1918,2403,1927	2,0,3	298	149	1	1.0	1.0,1.0,1.0	0.998,1.0,0.997	0.002
Vad10G006020	LG10	-	6910881	6911466	6911249	6911466	6910401	6910782	250	1123,1092,1198	3480,2879,3016	1308,1945,1479	5356,3850,3762	298	149	0.999741967771	1.0	0.139,0.159,0.166	0.109,0.202,0.164	-0.004
Vad08G013760	LG08	+	21576163	21576592	21576163	21576445	21577781	21578101	251	73,61,53	33,25,26	49,26,37	34,28,34	295	149	0.00189871513391	0.0284563845069	0.528,0.552,0.507	0.421,0.319,0.355	0.164
Vad01G001410	LG01	+	1312882	1314171	1312882	1313267	1314342	1314502	252	15,17,33	339,334,346	17,30,36	454,432,467	298	149	0.907495142451	1.0	0.022,0.025,0.046	0.018,0.034,0.037	0.001
Vad01G005280	LG01	-	5385099	5385439	5385111	5385439	5384164	5384337	253	968,975,837	351,318,287	1185,764,845	499,286,297	160	149	0.26712728577	0.747061715467	0.72,0.741,0.731	0.689,0.713,0.726	0.021
Vad07G000210	LG07	-	396514	396821	396565	396821	396151	396376	254	29,58,42	44,57,44	66,42,35	32,24,20	199	149	0.000281115073437	0.007824369544	0.33,0.432,0.417	0.607,0.567,0.567	-0.187
Vad16G006570	LG16	-	16829664	16830611	16829835	16830611	16827338	16828666	255	4,4,1	0,0,0	3,3,9	1,0,0	298	149	1	1.0	1.0,1.0,1.0	0.6,1.0,1.0	0.133
Vad16G006570	LG16	-	16829664	16830611	16829835	16830611	16829495	16829531	256	42,41,15	2,2,1	79,31,60	2,4,0	298	149	0.426618391565	0.995762537366	0.913,0.911,0.882	0.952,0.795,1.0	-0.014
Vad07G014890	LG07	+	25511006	25511308	25511006	25511109	25511922	25512223	257	7,13,9	0,0,3	12,3,9	1,0,0	298	149	0.476028547572	1.0	1.0,1.0,0.6	0.857,1.0,1.0	-0.086
Vad07G014890	LG07	+	25511006	25511308	25511006	25511109	25512051	25512223	258	49,38,29	19,16,22	39,20,31	34,28,26	298	149	0.0104325718066	0.0930967667322	0.563,0.543,0.397	0.364,0.263,0.373	0.168
Vad07G016000	LG07	+	26704370	26706084	26704370	26704904	26707439	26707524	259	121,87,93	0,0,2	87,73,61	2,1,5	298	149	0.00893026768305	0.0835158633719	1.0,1.0,0.959	0.956,0.973,0.859	0.057
Vad01G010370	LG01	-	13796445	13796946	13796806	13796946	13789595	13789654	260	339,470,557	0,3,0	425,542,596	0,0,1	298	149	1	1.0	1.0,0.987,1.0	1.0,1.0,0.997	-0.003
Vad10G005590	LG10	+	6470634	6473814	6470634	6471378	6473902	6474427	261	6,14,15	0,1,0	12,12,15	0,0,0	298	149	1	1.0	1.0,0.875,1.0	1.0,1.0,1.0	-0.042
Vad15G009800	LG15	-	19620284	19620737	19620686	19620737	19620065	19620186	262	5,9,9	12,7,7	8,3,4	8,0,6	298	149	0.534171997435	1.0	0.172,0.391,0.391	0.333,1.0,0.25	-0.21
Vad08G013720	LG08	+	21554418	21554621	21554418	21554485	21554721	21555134	263	711,328,553	11,16,18	438,405,464	14,16,14	284	149	0.501204532367	1.0	0.971,0.915,0.942	0.943,0.93,0.946	0.003
Vad17G004880	LG17	+	6134737	6135655	6134737	6135643	6135743	6135975	264	59,55,49	0,0,16	48,45,43	11,17,0	160	149	0.0569364249128	0.280838315287	1.0,1.0,0.74	0.803,0.711,1.0	0.075
Vad11G007300	LG11	+	9043408	9044526	9043408	9043718	9045414	9045579	265	0,1,0	216,283,194	0,0,0	308,184,211	298	149	1	1.0	0.0,0.002,0.0	0.0,0.0,0.0	0.001
Vad08G002780	LG08	+	8961010	8961508	8961010	8961486	8961627	8961734	266	152,111,92	24,10,18	90,98,76	12,16,10	170	149	1	1.0	0.847,0.907,0.818	0.868,0.843,0.869	-0.003
Vad18G021430	LG18	+	35335415	35335802	35335415	35335468	35336064	35336151	267	2,2,0	57,51,53	0,0,2	63,47,32	298	149	1	1.0	0.017,0.019,0.0	0.0,0.0,0.03	0.002
Vad18G021430	LG18	+	35335415	35336151	35335415	35335468	35338784	35338856	268	107,124,110	0,0,0	93,94,62	1,0,0	298	149	1	1.0	1.0,1.0,1.0	0.979,1.0,1.0	0.007
Vad18G021430	LG18	+	35336064	35337503	35336064	35336151	35338784	35338856	269	0,3,5	107,124,110	1,2,1	93,94,61	298	149	1	1.0	0.0,0.012,0.022	0.005,0.011,0.008	0.003
Vad01G011880	LG01	-	19454925	19455319	19455083	19455319	19454037	19454720	271	6,16,11	0,5,2	27,9,14	8,1,6	298	149	0.340603779338	0.85996936943	1.0,0.615,0.733	0.628,0.818,0.538	0.121
Vad13G002070	LG13	-	1971454	1971634	1971487	1971634	1965981	1966872	272	6,7,3	20,10,15	2,3,4	13,17,15	181	149	0.202777794629	0.635103132363	0.198,0.366,0.141	0.112,0.127,0.18	0.095
Vad07G013140	LG07	+	23736013	23736362	23736013	23736055	23736625	23736727	273	69,58,56	29,42,19	53,44,43	33,23,18	298	149	0.727303526888	1.0	0.543,0.408,0.596	0.445,0.489,0.544	0.023
Vad02G005530	LG02	+	5145844	5146344	5145844	5145948	5146643	5147003	274	2,0,0	0,3,2	3,5,4	1,1,0	298	149	1.02060077195e-05	0.000701813119064	1.0,0.0,0.0	0.6,0.714,1.0	-0.438
Vad05G001690	LG05	+	1719903	1720831	1719903	1720126	1721374	1722309	275	4,9,3	53,75,59	0,2,0	85,65,67	298	149	0.000780639625274	0.0147345623789	0.036,0.057,0.025	0.0,0.015,0.0	0.034
Vad14G008570	LG14	+	19431704	19433635	19431704	19431765	19438790	19438822	277	142,100,96	5,0,2	146,89,89	0,2,1	298	149	0.115959706454	0.455682345398	0.934,1.0,0.96	1.0,0.957,0.978	-0.014
Vad08G005890	LG08	+	13854343	13854724	13854343	13854580	13856024	13856157	278	31,26,25	0,8,3	38,31,27	6,0,0	292	149	0.143822412176	0.520521361714	1.0,0.624,0.81	0.764,1.0,1.0	-0.11
Vad08G005890	LG08	+	13854343	13854724	13854343	13854580	13856115	13856157	279	66,49,58	0,2,0	58,34,32	2,0,0	292	149	1	1.0	1.0,0.926,1.0	0.937,1.0,1.0	-0.004
Vad08G005890	LG08	+	13854343	13856157	13854343	13854724	13856262	13856640	280	289,157,151	1,0,0	208,110,103	4,0,0	298	149	0.936847558845	1.0	0.993,1.0,1.0	0.963,1.0,1.0	0.01
Vad11G005760	LG11	-	6556046	6556428	6556278	6556428	6546513	6554137	281	66,179,38	69,66,17	137,123,123	58,33,33	298	149	0.0334347124555	0.197399893235	0.324,0.576,0.528	0.542,0.651,0.651	-0.139
Vad13G004080	LG13	-	3988036	3988317	3988176	3988317	3986178	3986728	282	35,45,21	6,6,9	48,20,35	4,4,3	288	149	0.0881411485888	0.369308253406	0.751,0.795,0.547	0.861,0.721,0.858	-0.116
Vad13G004080	LG13	-	3988036	3988317	3988247	3988317	3986178	3986728	283	27,44,34	15,11,10	36,32,35	5,2,5	298	149	0.00222184908968	0.0313627332416	0.474,0.667,0.63	0.783,0.889,0.778	-0.226
Vad13G004080	LG13	-	3988036	3989105	3989037	3989105	3986178	3986728	284	6,33,10	147,87,74	19,32,16	122,60,83	298	149	0.0539299566476	0.270636635096	0.02,0.159,0.063	0.072,0.211,0.088	-0.043
Vad13G004080	LG13	-	3988176	3988317	3988247	3988317	3986178	3986728	285	17,27,30	15,11,10	19,25,21	5,2,5	219	149	0.0114014961167	0.0983929726973	0.435,0.625,0.671	0.721,0.895,0.741	-0.209
Vad13G004080	LG13	-	3988176	3988568	3988464	3988568	3986178	3986728	286	18,24,18	0,2,0	29,29,21	2,6,1	298	149	0.00127022495349	0.0203409995977	1.0,0.857,1.0	0.879,0.707,0.913	0.119
Vad13G004080	LG13	-	3988176	3989105	3989037	3989105	3986178	3986728	287	11,32,17	147,87,74	17,35,19	122,60,83	298	149	0.19002317664	0.611512150408	0.036,0.155,0.103	0.065,0.226,0.103	-0.033
Vad13G004080	LG13	-	3988247	3988568	3988464	3988568	3986178	3986728	288	27,29,19	0,2,0	30,27,23	2,6,1	298	149	0.000920380009662	0.0157075228921	1.0,0.879,1.0	0.882,0.692,0.92	0.128
Vad13G004080	LG13	-	3988247	3989105	3989037	3989105	3986178	3986728	289	20,37,18	147,87,74	18,33,21	122,60,83	298	149	0.617357512634	1.0	0.064,0.175,0.108	0.069,0.216,0.112	-0.017
Vad14G007530	LG14	+	17825194	17826843	17825194	17826147	17826939	17827515	290	91,74,115	653,403,756	138,294,217	1452,1938,1760	298	149	0.0457007625722	0.243946079666	0.065,0.084,0.071	0.045,0.071,0.058	0.015
Vad06G011070	LG06	+	19491222	19491913	19491222	19491774	19492535	19492605	291	21,39,43	1,0,0	30,34,35	0,1,0	287	149	1	1.0	0.916,1.0,1.0	1.0,0.946,1.0	-0.01
Vad16G005740	LG16	+	15708547	15708691	15708547	15708621	15709827	15710774	292	2,2,3	3,10,0	2,2,1	7,13,10	218	149	0.0597658248415	0.291109371832	0.313,0.12,1.0	0.163,0.095,0.064	0.37
Vad18G009300	LG18	-	10248978	10249470	10249246	10249470	10247589	10247899	293	1806,2064,2106	0,0,0	1075,1431,1345	0,1,0	298	149	1	1.0	1.0,1.0,1.0	1.0,0.999,1.0	0.0
Vad19G007710	LG19	+	10380506	10380638	10380506	10380617	10380845	10381013	294	41,29,45	1,0,1	51,44,40	7,6,2	169	149	7.22572848991e-05	0.00291271607059	0.973,1.0,0.975	0.865,0.866,0.946	0.09
Vad06G012320	LG06	+	21612232	21612957	21612232	21612456	21613035	21613871	296	9,23,14	8,0,4	3,11,0	0,0,5	298	149	0.361379546847	0.891250401401	0.36,1.0,0.636	1.0,1.0,0.0	-0.001
Vad04G004690	LG04	+	5164094	5164536	5164094	5164318	5164858	5165042	297	146,77,119	286,147,323	34,35,68	106,163,186	298	149	0.00251452236747	0.0334031437224	0.203,0.208,0.156	0.138,0.097,0.155	0.059
Vad04G004690	LG04	+	5164094	5164675	5164094	5164318	5164858	5165042	298	22,22,44	286,147,323	3,12,28	106,163,186	298	149	0.228205106438	0.68228074022	0.037,0.07,0.064	0.014,0.036,0.07	0.017
Vad04G004690	LG04	+	5164094	5164675	5164094	5164536	5164858	5165042	299	24,27,59	125,58,82	15,20,30	31,23,42	287	149	0.0620617394742	0.293815226919	0.091,0.195,0.272	0.201,0.311,0.271	-0.075
Vad04G004690	LG04	+	5164094	5165042	5164094	5164318	5166771	5167444	300	34,25,48	0,0,0	3,12,26	3,0,2	298	149	0.0122350373941	0.102897544703	1.0,1.0,1.0	0.333,1.0,0.867	0.267
Vad16G007330	LG16	-	17698159	17698613	17698553	17698613	17697604	17697711	301	14,7,22	264,229,254	4,20,6	201,217,182	298	149	0.523684881033	1.0	0.026,0.015,0.042	0.01,0.044,0.016	0.004
Vad16G005960	LG16	-	16019227	16019419	16019341	16019419	16015266	16015993	302	105,118,81	0,1,1	54,74,74	2,0,0	262	149	1	1.0	1.0,0.985,0.979	0.939,1.0,1.0	0.008
Vad16G005960	LG16	-	16019227	16019419	16019341	16019419	16017225	16017765	303	77,103,94	0,1,0	53,56,76	1,0,0	262	149	1	1.0	1.0,0.983,1.0	0.968,1.0,1.0	0.005
Vad08G001100	LG08	-	2337348	2339819	2339154	2339819	2336820	2336954	304	125,133,152	1,1,1	114,122,121	0,1,0	298	149	1	1.0	0.984,0.985,0.987	1.0,0.984,1.0	-0.009
Vad16G008460	LG16	-	18804931	18805526	18805083	18805526	18803192	18804503	306	19,31,21	1,1,2	31,14,27	1,2,0	298	149	0.447270854394	1.0	0.905,0.939,0.84	0.939,0.778,1.0	-0.011
Vad04G015080	LG04	+	27313133	27315964	27313133	27313553	27332445	27332680	307	38,29,30	0,0,0	44,32,31	1,0,0	298	149	1	1.0	1.0,1.0,1.0	0.957,1.0,1.0	0.014
Vad04G010450	LG04	+	21103006	21103371	21103006	21103235	21105769	21106210	308	24,22,22	0,5,0	9,22,20	0,0,0	284	149	0.0713133546688	0.321873789992	1.0,0.698,1.0	1.0,1.0,1.0	-0.101
Vad04G010450	LG04	+	21103006	21103371	21103006	21103235	21105780	21106210	309	27,18,26	2,3,7	9,31,20	6,12,9	284	149	0.0103909509717	0.0930967667322	0.876,0.759,0.661	0.44,0.575,0.538	0.248
Vad03G000080	LG03	+	123864	124226	123864	124207	124846	124915	310	23,30,36	101,102,144	29,26,44	82,108,148	167	149	0.464279321431	1.0	0.169,0.208,0.182	0.24,0.177,0.21	-0.023
Vad03G000080	LG03	+	123864	124915	123864	124207	125900	126036	311	82,93,125	2,1,3	72,102,129	2,0,0	298	149	0.274570295872	0.75617749883	0.953,0.979,0.954	0.947,1.0,1.0	-0.02
Vad16G008240	LG16	-	18627325	18630144	18627792	18630144	18625138	18625905	312	5,3,3	1,1,3	0,3,1	0,0,1	298	149	1	1.0	0.714,0.6,0.333	NA,1.0,0.333	-0.117
Vad03G004660	LG03	-	4233635	4234213	4233838	4234213	4230991	4231146	315	8,14,23	8,17,13	10,17,16	11,7,19	298	149	0.966926712139	1.0	0.333,0.292,0.469	0.312,0.548,0.296	-0.021
Vad03G004660	LG03	-	4233635	4234213	4233862	4234213	4230991	4231146	316	12,17,33	25,29,35	15,26,25	40,33,35	298	149	0.683920930562	1.0	0.194,0.227,0.32	0.158,0.283,0.263	0.012
Vad03G004660	LG03	-	4233838	4234213	4233862	4234213	4230991	4231146	317	13,21,23	25,29,35	18,17,28	40,33,35	172	149	0.700403339043	1.0	0.311,0.385,0.363	0.28,0.309,0.409	0.02
Vad04G003460	LG04	+	3571524	3571923	3571524	3571780	3572955	3573066	318	1,2,6	0,0,2	3,2,7	0,0,0	291	149	1	1.0	1.0,1.0,0.606	1.0,1.0,1.0	-0.131
Vad10G002750	LG10	-	3223924	3224011	3223926	3224011	3222761	3223799	319	2,0,0	1,0,0	1,0,0	0,0,0	150	149	1	1.0	0.665,NA,NA	1.0,NA,NA	-0.335
Vad02G000140	LG02	+	130372	132040	130372	130678	132171	132492	320	63,61,39	1,1,0	73,28,32	0,0,0	298	149	1	1.0	0.969,0.968,1.0	1.0,1.0,1.0	-0.021
Vad02G000140	LG02	+	130372	132077	130372	130678	132171	132492	321	40,31,35	1,1,0	63,22,38	0,0,0	298	149	1	1.0	0.952,0.939,1.0	1.0,1.0,1.0	-0.036
Vad02G000140	LG02	+	130372	132077	130372	132040	132171	132492	322	53,33,28	57,56,21	67,29,33	55,19,18	185	149	0.0477726385845	0.252697803191	0.428,0.322,0.518	0.495,0.551,0.596	-0.125
Vad02G000140	LG02	+	130372	132492	130372	130678	135399	137116	323	6,6,18	0,0,2	18,9,14	0,1,0	298	149	1	1.0	1.0,1.0,0.818	1.0,0.818,1.0	0.0
Vad02G000140	LG02	+	132171	135293	132171	132492	135399	137116	324	153,174,118	0,1,0	167,123,138	0,0,0	298	149	1	1.0	1.0,0.989,1.0	1.0,1.0,1.0	-0.004
Vad04G005920	LG04	+	6925190	6925775	6925190	6925576	6926589	6926801	325	0,1,1	89,106,76	0,1,0	76,64,82	298	149	1	1.0	0.0,0.005,0.007	0.0,0.008,0.0	0.001
Vad11G001750	LG11	-	1810920	1811357	1811077	1811357	1809424	1810656	327	5,0,1	16,11,6	0,1,0	9,7,8	298	149	0.0318903935832	0.192610038417	0.135,0.0,0.077	0.0,0.067,0.0	0.048
Vad07G018980	LG07	+	30926291	30926797	30926291	30926418	30926904	30927120	328	1,0,2	46,52,61	1,4,4	28,69,58	298	149	0.164724368637	0.558153005613	0.011,0.0,0.016	0.018,0.028,0.033	-0.017
Vad15G007430	LG15	-	17051396	17051669	17051637	17051669	17047103	17048699	329	0,0,0	27,26,16	1,0,0	23,28,15	298	149	1	1.0	0.0,0.0,0.0	0.021,0.0,0.0	-0.007
Vad08G010740	LG08	-	18562345	18562788	18562364	18562788	18559355	18559655	330	6,3,1	0,0,0	3,3,0	2,1,1	167	149	0.0269177081839	0.171015222103	1.0,1.0,1.0	0.572,0.728,0.0	0.567
Vad08G010740	LG08	-	18562345	18562788	18562364	18562788	18560759	18561530	331	31,23,24	47,63,42	29,11,18	40,26,29	167	149	0.55954626306	1.0	0.37,0.246,0.338	0.393,0.274,0.356	-0.023
Vad04G009880	LG04	+	20360440	20361030	20360440	20360946	20361136	20361249	332	33,35,35	15,4,12	45,65,56	9,25,23	232	149	0.624406940648	1.0	0.586,0.849,0.652	0.763,0.625,0.61	0.03
Vad04G009880	LG04	+	20367109	20368645	20367109	20367228	20368795	20369585	333	386,252,189	0,1,0	235,206,183	0,0,0	298	149	1	1.0	1.0,0.992,1.0	1.0,1.0,1.0	-0.003
Vad05G012150	LG05	+	23298860	23298965	23298860	23298903	23299063	23299129	334	2,5,6	13,32,30	6,2,1	25,13,16	210	149	0.755210087807	1.0	0.098,0.1,0.124	0.146,0.098,0.042	0.012
Vad19G006710	LG19	-	8933467	8933776	8933725	8933776	8928641	8928828	335	0,0,0	1,0,2	0,3,0	1,1,0	298	149	1	1.0	0.0,NA,0.0	0.0,0.6,NA	-0.3
Vad19G006710	LG19	-	8933467	8933776	8933725	8933776	8932966	8933173	336	26,68,57	76,127,109	39,31,41	103,110,129	298	149	0.0198321281797	0.141364377086	0.146,0.211,0.207	0.159,0.124,0.137	0.048
Vad19G007290	LG19	-	9646810	9647238	9647131	9647238	9646111	9646326	337	34,35,23	0,0,0	96,57,47	1,0,1	298	149	1	1.0	1.0,1.0,1.0	0.98,1.0,0.959	0.02
Vad02G008360	LG02	-	9440180	9440759	9440538	9440759	9437471	9439551	338	2,6,2	3,3,0	1,6,2	4,7,5	298	149	0.147283130004	0.526525929586	0.25,0.5,1.0	0.111,0.3,0.167	0.391
Vad15G006300	LG15	-	16040989	16041402	16041013	16041402	16038537	16040041	342	3,10,9	6,43,30	4,13,12	29,45,58	172	149	0.533245902574	1.0	0.302,0.168,0.206	0.107,0.2,0.152	0.072
Vad04G007590	LG04	+	11988826	11989604	11988826	11988931	11994536	11994835	343	30,15,19	0,1,0	31,16,22	0,0,0	298	149	1	1.0	1.0,0.882,1.0	1.0,1.0,1.0	-0.039
Vad06G003380	LG06	-	4215680	4216070	4215905	4216070	4214144	4214731	344	6,8,7	49,85,34	12,15,10	70,53,63	298	149	0.0971627796307	0.395760590203	0.058,0.045,0.093	0.079,0.124,0.074	-0.027
Vad01G001870	LG01	-	1698367	1699321	1699184	1699321	1697455	1697917	345	95,41,34	0,0,0	147,39,95	0,1,0	298	149	1	1.0	1.0,1.0,1.0	1.0,0.951,1.0	0.016
Vad01G001730	LG01	-	1621856	1622560	1622075	1622560	1620328	1620834	346	114,94,73	0,0,3	57,53,61	0,0,3	298	149	0.737701043689	1.0	1.0,1.0,0.924	1.0,1.0,0.91	0.005
Vad17G005230	LG17	+	6464984	6465496	6464984	6465169	6466249	6466450	347	3,2,4	467,645,502	1,1,3	909,734,886	298	149	1	1.0	0.003,0.002,0.004	0.001,0.001,0.002	0.002
Vad17G005290	LG17	-	6505211	6505504	6505223	6505504	6504923	6505112	348	37,23,14	9,9,11	42,26,15	18,4,11	160	149	0.922170389731	1.0	0.793,0.704,0.542	0.685,0.858,0.559	-0.021
Vad16G000410	LG16	+	708733	709786	708733	708970	710464	710542	349	13,21,5	65,86,101	11,7,3	99,96,102	298	149	0.00500992184803	0.0537302627555	0.091,0.109,0.024	0.053,0.035,0.014	0.041
Vad08G012610	LG08	+	20547952	20548095	20547952	20548045	20548430	20548498	350	16,5,6	31,22,26	7,6,6	25,14,14	198	149	0.763451156178	1.0	0.28,0.146,0.148	0.174,0.244,0.244	-0.029
Vad08G012610	LG08	+	20547952	20548095	20547952	20548045	20549335	20549408	351	18,8,6	0,0,2	0,10,9	0,0,0	198	149	1	1.0	1.0,1.0,0.693	NA,1.0,1.0	-0.102
Vad04G002710	LG04	-	2799212	2799317	2799229	2799317	2798890	2799115	352	0,2,1	1,1,0	3,0,0	0,0,0	165	149	1	1.0	0.0,0.644,1.0	1.0,NA,NA	-0.452
Vad02G004740	LG02	-	4359650	4361119	4360901	4361119	4356435	4357010	353	3,15,9	105,115,143	2,8,2	87,103,129	298	149	0.0310211465594	0.19101802348	0.014,0.061,0.031	0.011,0.037,0.008	0.017
Vad01G011030	LG01	+	17058533	17059202	17058533	17058795	17059455	17062149	354	2,4,0	98,92,123	7,11,5	125,169,160	298	149	0.0158294091291	0.123026885982	0.01,0.021,0.0	0.027,0.032,0.015	-0.014
Vad14G012440	LG14	-	23531949	23532048	23531967	23532048	23531716	23531825	355	8,4,7	78,120,148	8,12,14	116,111,181	166	149	0.128266459859	0.482422417849	0.084,0.029,0.041	0.058,0.088,0.065	-0.019
Vad14G012440	LG14	-	23531949	23532048	23531967	23532048	23531716	23531839	356	1,4,11	19,55,23	3,2,4	51,37,46	166	149	0.0514444998839	0.263765878791	0.045,0.061,0.3	0.05,0.046,0.072	0.079
Vad14G003870	LG14	+	4296120	4297083	4296120	4296407	4297620	4302658	357	13,10,2	2,0,0	6,9,7	0,0,0	298	149	1	1.0	0.765,1.0,1.0	1.0,1.0,1.0	-0.078
Vad14G003870	LG14	+	4296120	4297083	4296120	4296407	4299812	4302658	358	5,7,5	1,1,1	3,5,2	0,1,0	298	149	0.0040934167481	0.047253205339	0.714,0.778,0.714	1.0,0.714,1.0	-0.169
Vad13G008330	LG13	+	15847414	15847981	15847414	15847511	15848076	15848231	359	8,18,13	0,2,1	12,6,11	0,0,2	298	149	0.558279746051	1.0	1.0,0.818,0.867	1.0,1.0,0.733	-0.016
Vad07G002920	LG07	-	3017220	3018213	3018070	3018213	3017028	3017120	360	32,27,18	33,29,28	25,28,17	18,32,24	298	149	0.695293072702	1.0	0.327,0.318,0.243	0.41,0.304,0.262	-0.029
Vad17G001910	LG17	-	2000659	2001308	2001172	2001308	1997497	1997565	361	0,1,1	434,503,617	0,0,0	507,648,689	298	149	1	1.0	0.0,0.001,0.001	0.0,0.0,0.0	0.001
Vad05G006700	LG05	+	9426183	9429537	9426183	9426241	9429620	9429695	362	1,2,1	0,0,0	0,2,0	1,0,0	298	149	1	1.0	1.0,1.0,1.0	0.0,1.0,NA	0.5
Vad04G000200	LG04	+	506119	506263	506119	506236	506467	506587	363	30,16,15	0,0,0	11,26,20	2,0,0	175	149	1	1.0	1.0,1.0,1.0	0.824,1.0,1.0	0.059
Vad06G004540	LG06	+	5300067	5300897	5300067	5300557	5301591	5301673	364	792,786,862	0,0,0	1231,1007,1144	1,0,0	298	149	1	1.0	1.0,1.0,1.0	0.998,1.0,1.0	0.001
Vad03G004630	LG03	-	4182323	4183671	4183315	4183671	4181586	4181700	365	2,3,3	10,10,4	1,2,5	6,13,5	298	149	0.840404200649	1.0	0.091,0.13,0.273	0.077,0.071,0.333	0.004
Vad03G004630	LG03	-	4182323	4183671	4183481	4183671	4181586	4181700	366	4,4,8	1527,1030,1153	7,20,7	1325,989,1079	298	149	1	1.0	0.001,0.002,0.003	0.003,0.01,0.003	-0.003
Vad03G004630	LG03	-	4183315	4183671	4183481	4183671	4181586	4181700	367	14,14,12	1527,1030,1153	13,33,12	1325,989,1079	298	149	0.689983072683	1.0	0.005,0.007,0.005	0.005,0.016,0.006	-0.003
Vad04G003110	LG04	+	3190600	3190713	3190600	3190680	3194440	3194580	368	15,9,9	33,36,61	5,6,10	43,41,53	181	149	0.0934009152175	0.385815087948	0.272,0.171,0.108	0.087,0.108,0.134	0.074
Vad05G004660	LG05	+	4956183	4956926	4956183	4956517	4957023	4957140	369	0,17,37	0,0,0	19,35,64	0,0,4	298	149	1	1.0	NA,1.0,1.0	1.0,1.0,0.889	0.037
Vad02G005930	LG02	-	5547687	5548955	5548780	5548955	5545623	5546111	370	9,0,7	0,5,7	5,12,13	4,9,10	298	149	0.820328105533	1.0	1.0,0.0,0.333	0.385,0.4,0.394	0.051
Vad02G005930	LG02	-	5547687	5548955	5548836	5548955	5545623	5546111	371	21,7,12	0,5,13	14,18,18	8,22,15	298	149	0.132552411072	0.488353991698	1.0,0.412,0.316	0.467,0.29,0.375	0.199
Vad02G005930	LG02	-	5548780	5548955	5548836	5548955	5545623	5546111	372	15,12,12	0,5,13	13,15,15	8,22,15	204	149	0.0466946646691	0.248118468174	1.0,0.637,0.403	0.543,0.332,0.422	0.248
Vad02G005930	LG02	-	5548780	5548955	5548836	5548955	5547687	5547762	373	15,12,5	10,11,15	10,6,8	13,30,22	204	149	0.0635903183907	0.296458443338	0.523,0.443,0.196	0.36,0.127,0.21	0.155
Vad16G009440	LG16	-	19887726	19888098	19888057	19888098	19887450	19887573	374	58,61,46	8,7,13	38,49,20	7,8,4	298	149	0.801051151578	1.0	0.784,0.813,0.639	0.731,0.754,0.714	0.012
Vad06G011910	LG06	+	21023242	21023826	21023242	21023498	21024142	21024521	375	16,6,4	31,14,21	18,4,5	19,16,9	298	149	0.302515903898	0.800092967549	0.205,0.176,0.087	0.321,0.111,0.217	-0.06
Vad14G014800	LG14	+	25599943	25600247	25599943	25600134	25601663	25601735	376	7,3,7	6,7,2	10,3,0	0,8,4	261	149	0.679449762423	1.0	0.4,0.197,0.666	1.0,0.176,0.0	0.029
Vad14G014800	LG14	+	25599943	25600359	25599943	25600134	25601663	25601735	377	8,8,2	6,7,2	8,3,0	0,8,4	298	149	0.509226113503	1.0	0.4,0.364,0.333	1.0,0.158,0.0	-0.02
Vad14G014800	LG14	+	25599943	25600359	25599943	25600247	25601663	25601735	378	1,7,1	0,0,5	0,0,0	2,0,0	260	149	1	1.0	1.0,1.0,0.103	0.0,NA,NA	0.701
Vad14G014800	LG14	+	25599943	25600247	25599943	25600134	25601876	25603964	379	11,6,5	8,2,0	8,3,1	4,2,3	261	149	0.17781677806	0.591539107199	0.44,0.631,1.0	0.533,0.461,0.16	0.306
Vad19G006780	LG19	-	9053497	9054115	9053880	9054115	9047303	9048376	380	5,24,11	3,0,0	9,22,9	0,1,2	298	149	0.61494296993	1.0	0.455,1.0,1.0	1.0,0.917,0.692	-0.051
Vad19G006780	LG19	-	9053497	9054115	9053880	9054115	9052463	9052774	381	81,106,97	25,50,47	83,117,97	27,42,63	298	149	0.928308776683	1.0	0.618,0.515,0.508	0.606,0.582,0.435	0.006
Vad04G001220	LG04	+	1495399	1497298	1495399	1495505	1497498	1498286	382	8,16,11	310,312,302	1,14,6	297,257,245	298	149	0.172835676709	0.582261977155	0.013,0.025,0.018	0.002,0.027,0.012	0.005
Vad08G004650	LG08	+	12257590	12257886	12257590	12257831	12258784	12259011	383	64,68,60	15,24,21	42,85,53	14,14,10	203	149	0.132692325193	0.488353991698	0.758,0.675,0.677	0.688,0.817,0.796	-0.064
Vad14G000560	LG14	+	534718	534849	534718	534846	541553	541804	384	1,0,0	23,24,14	0,0,0	27,29,16	151	149	1	1.0	0.041,0.0,0.0	0.0,0.0,0.0	0.014
Vad16G008630	LG16	-	19012550	19012905	19012733	19012905	19011555	19011961	385	1,3,2	33,23,24	3,3,2	36,29,24	298	149	0.615947109653	1.0	0.015,0.061,0.04	0.04,0.049,0.04	-0.004
Vad07G013930	LG07	+	24558396	24558550	24558396	24558546	24559586	24559909	386	876,795,890	373,424,465	845,610,663	306,268,256	152	149	0.0224949356654	0.153781168379	0.697,0.648,0.652	0.73,0.691,0.717	-0.047
Vad07G013930	LG07	+	24558396	24558550	24558396	24558546	24559591	24559909	387	1141,1259,1358	941,1026,1137	1109,897,900	1041,804,783	152	149	0.325802520447	0.844485912201	0.543,0.546,0.539	0.511,0.522,0.53	0.022
Vad06G009910	LG06	-	17601271	17601627	17601373	17601627	17599603	17600390	388	37,51,39	12,20,15	57,55,28	15,9,12	250	149	0.230680259201	0.68792148726	0.648,0.603,0.608	0.694,0.785,0.582	-0.067
Vad04G000410	LG04	-	786124	786697	786517	786697	785800	786031	389	585,604,512	44,29,51	428,401,360	25,16,11	298	149	0.00361149407221	0.0431988776933	0.869,0.912,0.834	0.895,0.926,0.942	-0.049
Vad13G004100	LG13	-	4003156	4004012	4003794	4004012	4002157	4003081	390	90,49,52	0,0,2	42,39,23	0,0,0	298	149	1	1.0	1.0,1.0,0.929	1.0,1.0,1.0	-0.024
Vad07G019250	LG07	+	31398357	31398466	31398357	31398400	31403871	31404079	391	137,74,59	100,52,44	89,58,50	49,33,19	214	149	0.0497801625392	0.258635600037	0.488,0.498,0.483	0.558,0.55,0.647	-0.095
Vad07G019250	LG07	+	31398357	31398466	31398357	31398400	31403902	31404079	392	32,11,14	0,1,0	20,16,8	0,0,0	214	149	1	1.0	1.0,0.885,1.0	1.0,1.0,1.0	-0.038
Vad07G016150	LG07	+	26876569	26876726	26876569	26876705	26876832	26877053	393	2,0,0	0,2,3	2,0,1	7,1,2	169	149	0.568546222715	1.0	1.0,0.0,0.0	0.201,0.0,0.306	0.164
Vad02G000050	LG02	-	65354	65499	65375	65499	65127	65264	394	188,136,155	15,19,12	144,194,180	12,13,12	169	149	0.212390147151	0.651664257269	0.917,0.863,0.919	0.914,0.929,0.93	-0.025
Vad17G006580	LG17	-	7958561	7958784	7958628	7958784	7955246	7956595	395	0,0,1	10,10,9	1,1,0	23,4,12	215	149	1	1.0	0.0,0.0,0.071	0.029,0.148,0.0	-0.035
Vad12G007810	LG12	-	10129004	10129095	10129022	10129095	10128562	10128675	396	0,4,2	113,80,73	2,2,0	68,57,52	166	149	0.736525192205	1.0	0.0,0.043,0.024	0.026,0.031,0.0	0.003
Vad13G013310	LG13	-	25068306	25068476	25068373	25068476	25067724	25067893	397	2,2,0	6,0,1	5,1,3	3,0,6	215	149	0.253564617197	0.726512346822	0.188,1.0,0.0	0.536,1.0,0.257	-0.202
Vad08G001240	LG08	-	2773057	2773422	2773305	2773422	2772221	2772575	398	5,9,3	229,199,160	7,2,9	304,145,220	298	149	0.892934651138	1.0	0.011,0.022,0.009	0.011,0.007,0.02	0.001
Vad06G002470	LG06	-	3186113	3187646	3187428	3187646	3184880	3185896	399	60,37,23	0,0,0	33,12,13	0,2,0	298	149	1	1.0	1.0,1.0,1.0	1.0,0.75,1.0	0.083
Vad19G006760	LG19	+	9021248	9023696	9021248	9021665	9023793	9024099	400	204,189,205	0,1,0	156,156,164	0,0,0	298	149	1	1.0	1.0,0.99,1.0	1.0,1.0,1.0	-0.003
Vad09G011020	LG09	+	22568988	22569165	22568988	22569162	22569245	22569315	401	21,12,4	328,216,138	21,13,13	226,134,131	151	149	0.0174018353563	0.127941795796	0.059,0.052,0.028	0.084,0.087,0.089	-0.04
Vad03G008060	LG03	-	8724634	8725030	8724652	8725030	8723213	8723440	403	769,690,821	81,86,94	697,757,736	81,121,74	166	149	0.474371889146	1.0	0.895,0.878,0.887	0.885,0.849,0.899	0.009
Vad08G006400	LG08	-	14311709	14311914	14311817	14311914	14311449	14311595	405	37,34,32	22,8,9	101,67,76	41,19,17	256	149	0.628944463347	1.0	0.495,0.712,0.674	0.589,0.672,0.722	-0.034
Vad16G010150	LG16	+	20476801	20477666	20476801	20476944	20478122	20478266	406	11,3,9	30,36,29	2,3,6	35,20,31	298	149	0.0683726527443	0.314228519912	0.155,0.04,0.134	0.028,0.07,0.088	0.048
Vad12G002820	LG12	-	4110166	4111885	4111649	4111885	4109753	4110030	408	1764,1056,742	0,0,0	1255,630,639	0,1,0	298	149	1	1.0	1.0,1.0,1.0	1.0,0.997,1.0	0.001
Vad14G003260	LG14	+	3275704	3276117	3275704	3275817	3277401	3277600	409	5,7,4	10,14,11	3,6,2	12,9,10	298	149	0.49976976788	1.0	0.2,0.2,0.154	0.111,0.25,0.091	0.034
Vad02G000910	LG02	+	803121	803312	803121	803180	805811	805875	410	81,66,49	0,1,4	88,65,61	0,0,1	280	149	0.403098784581	0.963645151688	1.0,0.972,0.867	1.0,1.0,0.97	-0.044
Vad16G008830	LG16	-	19254512	19255574	19255102	19255574	19254071	19254191	411	81,98,48	0,0,0	44,16,28	2,0,0	298	149	1	1.0	1.0,1.0,1.0	0.917,1.0,1.0	0.028
Vad10G003020	LG10	-	3521621	3521820	3521632	3521820	3521382	3521508	412	1,0,0	1,0,0	1,0,0	0,0,0	159	149	1	1.0	0.484,NA,NA	1.0,NA,NA	-0.516
Vad13G005690	LG13	-	6156232	6156968	6156729	6156968	6154600	6155871	414	18,12,4	219,126,83	5,3,7	103,36,58	298	149	0.725901178113	1.0	0.039,0.045,0.024	0.024,0.04,0.057	-0.004
Vad10G013570	LG10	+	23862689	23863084	23862689	23862958	23863565	23863833	416	2,9,5	0,2,0	2,11,6	0,1,0	274	149	1	1.0	1.0,0.71,1.0	1.0,0.857,1.0	-0.049
Vad01G000720	LG01	+	689583	690264	689583	689799	690570	690703	417	185,194,209	0,6,5	139,154,164	11,6,5	298	149	0.00692755255815	0.070302433244	1.0,0.942,0.954	0.863,0.928,0.943	0.054
Vad01G000720	LG01	+	690097	690368	690097	690264	690570	690703	418	29,36,27	168,184,200	41,46,34	129,134,144	252	149	0.000781473795973	0.0147345623789	0.093,0.104,0.074	0.158,0.169,0.123	-0.06
Vad08G011030	LG08	-	18845755	18845920	18845782	18845920	18842785	18843307	420	106,36,34	53,17,17	65,36,40	16,11,7	175	149	0.00241674066343	0.0326886221629	0.63,0.643,0.63	0.776,0.736,0.83	-0.146
Vad01G009180	LG01	+	11249985	11250547	11249985	11250091	11252148	11252589	421	91,78,72	0,0,0	68,48,41	0,1,0	298	149	1	1.0	1.0,1.0,1.0	1.0,0.96,1.0	0.013
Vad14G012200	LG14	-	23312974	23313168	23313082	23313168	23312524	23312605	422	3,4,3	22,23,26	1,1,2	9,10,21	256	149	0.219720298097	0.668888094988	0.074,0.092,0.063	0.061,0.055,0.053	0.02
Vad16G006470	LG16	-	16707281	16707522	16707431	16707522	16705577	16705651	423	32,12,12	71,0,26	22,9,13	56,46,67	298	149	0.0263625706258	0.169941573659	0.184,1.0,0.188	0.164,0.089,0.088	0.344
Vad04G014720	LG04	-	26676736	26677150	26676919	26677150	26676164	26676400	424	22,43,22	0,1,2	13,25,18	1,1,1	298	149	1	1.0	1.0,0.956,0.846	0.867,0.926,0.9	0.036
Vad10G008350	LG10	+	10211780	10214149	10211780	10212069	10214241	10214385	425	41,38,32	0,0,0	33,35,31	2,0,0	298	149	1	1.0	1.0,1.0,1.0	0.892,1.0,1.0	0.036
Vad05G011510	LG05	-	22567465	22569691	22568595	22569691	22565961	22566374	426	118,158,168	0,0,1	121,129,139	0,0,0	298	149	1	1.0	1.0,1.0,0.988	1.0,1.0,1.0	-0.004
Vad14G009500	LG14	-	20571359	20572383	20571413	20572383	20569139	20569774	427	59,68,43	16,28,21	68,31,38	17,21,19	202	149	0.673963896233	1.0	0.731,0.642,0.602	0.747,0.521,0.596	0.037
Vad18G003270	LG18	-	3534628	3534900	3534754	3534900	3534158	3534293	428	3,2,2	22,15,12	2,4,4	15,16,6	274	149	0.273831411311	0.75617749883	0.069,0.068,0.083	0.068,0.12,0.266	-0.078
Vad13G010570	LG13	-	20763497	20764344	20764251	20764344	20763046	20763105	429	1,4,4	36,47,61	0,3,2	30,27,40	298	149	0.464630967163	1.0	0.014,0.041,0.032	0.0,0.053,0.024	0.003
Vad08G015380	LG08	+	22957095	22957579	22957095	22957227	22961064	22961165	430	9,4,6	411,681,815	6,2,1	587,848,974	298	149	1	1.0	0.011,0.003,0.004	0.005,0.001,0.001	0.004
Vad06G002410	LG06	+	3096094	3096422	3096094	3096404	3096775	3096843	431	3,15,18	0,0,1	11,17,17	1,0,0	166	149	1	1.0	1.0,1.0,0.942	0.908,1.0,1.0	0.011
Vad06G002410	LG06	+	3096094	3096422	3096094	3096404	3096944	3097037	432	1,1,3	0,1,0	5,0,0	0,0,0	166	149	1	1.0	1.0,0.473,1.0	1.0,NA,NA	-0.176
Vad01G006160	LG01	+	6444871	6445663	6444871	6445208	6446854	6446992	434	6,2,7	0,0,0	5,5,8	1,0,0	298	149	1	1.0	1.0,1.0,1.0	0.714,1.0,1.0	0.095
Vad01G001630	LG01	+	1545662	1545983	1545662	1545769	1546481	1547276	435	273,166,138	2,0,0	361,190,234	0,0,0	298	149	1	1.0	0.986,1.0,1.0	1.0,1.0,1.0	-0.005
Vad04G003240	LG04	-	3311117	3311362	3311174	3311362	3310330	3310410	436	195,241,230	1,14,8	210,200,223	15,10,17	205	149	0.0117517288434	0.100275700861	0.993,0.926,0.954	0.911,0.936,0.905	0.04
Vad14G011850	LG14	-	22919369	22920429	22920073	22920429	22919149	22919228	437	19,17,20	0,0,0	2,11,9	0,1,0	298	149	1	1.0	1.0,1.0,1.0	1.0,0.846,1.0	0.051
Vad14G011850	LG14	-	22919498	22920429	22920073	22920429	22919369	22919404	438	12,16,16	1,0,1	1,9,9	1,0,0	298	149	1	1.0	0.857,1.0,0.889	0.333,1.0,1.0	0.138
Vad09G000390	LG09	+	410662	410894	410662	410870	411026	411283	439	41,37,27	39,25,31	65,53,43	39,43,25	172	149	0.16060245039	0.545768210773	0.477,0.562,0.43	0.591,0.516,0.598	-0.079
Vad09G000390	LG09	+	410662	410915	410662	410870	411026	411283	440	13,13,7	39,25,31	18,21,14	39,43,25	193	149	0.185649833122	0.604309826552	0.205,0.286,0.148	0.263,0.274,0.302	-0.067
Vad09G000390	LG09	+	410662	410915	410662	410894	411026	411283	441	3,9,4	31,33,24	8,6,7	55,38,36	169	149	1	1.0	0.079,0.194,0.128	0.114,0.122,0.146	0.006
Vad01G001800	LG01	-	1667956	1668306	1668167	1668306	1661106	1661204	442	0,3,3	14,11,6	0,1,0	1,3,5	298	149	0.0372938202566	0.21172981264	0.0,0.12,0.2	0.0,0.143,0.0	0.059
Vad01G003710	LG01	-	3603088	3603335	3603091	3603335	3602399	3602868	443	1,4,1	3,0,1	4,1,0	0,1,0	151	149	1	1.0	0.248,1.0,0.497	1.0,0.497,NA	-0.167
Vad17G005710	LG17	+	6977613	6978274	6977613	6977975	6979025	6979341	444	0,1,0	67,109,86	0,1,2	163,97,146	298	149	1	1.0	0.0,0.005,0.0	0.0,0.005,0.007	-0.002
Vad03G000980	LG03	-	906413	908526	906829	908526	905374	906297	445	3,8,8	5,8,8	4,11,6	1,2,4	298	149	0.0226803229089	0.154147078375	0.231,0.333,0.333	0.667,0.733,0.429	-0.311
Vad03G000980	LG03	-	906413	908526	908477	908526	905374	906297	446	5,4,8	137,148,158	3,3,6	103,88,95	298	149	0.938480027416	1.0	0.018,0.013,0.025	0.014,0.017,0.031	-0.002
Vad03G000980	LG03	-	906829	908526	908477	908526	905374	906297	447	10,10,16	137,148,158	4,5,9	103,88,95	298	149	0.291938079733	0.782742236715	0.035,0.033,0.048	0.019,0.028,0.045	0.008
Vad09G008430	LG09	+	14683729	14683836	14683729	14683797	14683915	14684132	448	61,52,27	10,4,6	29,25,37	17,6,5	187	149	0.0639072093424	0.296458443338	0.829,0.912,0.782	0.576,0.769,0.855	0.108
Vad08G000690	LG08	+	1312869	1312962	1312869	1312923	1321742	1321861	449	7,13,8	18,22,19	7,9,4	22,16,13	187	149	0.542223747639	1.0	0.237,0.32,0.251	0.202,0.309,0.197	0.033
Vad06G005210	LG06	+	5956940	5958062	5956940	5957214	5958194	5958288	450	255,360,335	0,1,2	236,321,300	2,6,0	298	149	0.746023502771	1.0	1.0,0.994,0.988	0.983,0.964,1.0	0.012
Vad15G006360	LG15	-	16066238	16067675	16066897	16067675	16065381	16065939	451	1,4,6	293,264,246	6,7,8	383,220,230	298	149	0.871495749406	1.0	0.002,0.008,0.012	0.008,0.016,0.017	-0.006
Vad08G013100	LG08	+	21019677	21020055	21019677	21019916	21020179	21020392	452	6,16,11	0,0,3	9,19,28	1,0,2	287	149	0.412593773641	0.976360569608	1.0,1.0,0.656	0.824,1.0,0.879	-0.016
Vad08G013100	LG08	+	21019677	21020392	21019677	21019916	21020489	21020774	453	68,89,66	0,0,1	87,109,108	0,0,1	298	149	1	1.0	1.0,1.0,0.971	1.0,1.0,0.982	-0.004
Vad08G013100	LG08	+	21019677	21020392	21019677	21019916	21021127	21021355	454	12,18,14	0,0,1	9,18,28	0,1,1	298	149	1	1.0	1.0,1.0,0.875	1.0,0.9,0.933	0.014
Vad07G004860	LG07	+	4822293	4822479	4822293	4822401	4822883	4823194	455	5,11,9	36,38,37	3,13,11	38,36,32	226	149	0.806862702393	1.0	0.084,0.16,0.138	0.049,0.192,0.185	-0.015
Vad07G004860	LG07	+	4823544	4824036	4823544	4823992	4824388	4824687	456	14,22,23	98,43,35	29,19,18	57,28,36	192	149	0.154626355305	0.534834886155	0.1,0.284,0.338	0.283,0.345,0.28	-0.062
Vad06G007270	LG06	-	8571264	8571672	8571279	8571672	8570107	8570658	457	0,1,1	3,2,3	0,1,0	3,4,8	163	149	1	1.0	0.0,0.314,0.234	0.0,0.186,0.0	0.121
Vad19G004050	LG19	+	5413646	5414725	5413646	5414250	5415677	5415961	458	84,68,58	0,2,0	67,58,48	0,1,0	298	149	1	1.0	1.0,0.944,1.0	1.0,0.967,1.0	-0.008
Vad08G010880	LG08	-	18677372	18677818	18677484	18677818	18676225	18677194	459	2750,1329,1048	1464,598,431	1261,1086,959	658,383,355	260	149	0.233951024662	0.690628151086	0.518,0.56,0.582	0.523,0.619,0.608	-0.03
Vad09G001990	LG09	-	2243924	2244760	2244258	2244760	2242788	2243778	460	3,6,4	52,27,33	1,1,0	18,15,21	298	149	0.00600123832062	0.0632022306018	0.028,0.1,0.057	0.027,0.032,0.0	0.042
Vad08G009520	LG08	-	17356338	17356869	17356756	17356869	17355299	17355537	461	107,84,68	0,2,1	52,64,47	1,0,2	298	149	1	1.0	1.0,0.955,0.971	0.963,1.0,0.922	0.014
Vad08G009520	LG08	-	17356756	17358432	17358181	17358432	17355299	17355537	462	11,12,3	0,0,0	11,12,13	0,0,2	298	149	1	1.0	1.0,1.0,1.0	1.0,1.0,0.765	0.078
Vad14G012590	LG14	-	23626425	23626568	23626450	23626568	23626047	23626292	463	80,45,39	6,4,10	56,34,31	2,7,6	173	149	0.939496026379	1.0	0.92,0.906,0.771	0.96,0.807,0.817	0.004
Vad02G005890	LG02	-	5523914	5526133	5526053	5526133	5523200	5523503	464	92,92,77	1,0,0	99,65,73	5,3,4	298	149	9.15490118021e-05	0.00345228370312	0.979,1.0,1.0	0.908,0.915,0.901	0.085
Vad02G009610	LG02	-	15740491	15741443	15740860	15741443	15737792	15739761	465	14,13,16	1,9,5	24,21,15	2,11,8	298	149	0.90131591694	1.0	0.875,0.419,0.615	0.857,0.488,0.484	0.027
Vad07G003370	LG07	+	3488236	3488665	3488236	3488341	3488766	3489197	466	16,36,32	408,315,279	40,62,39	310,234,211	298	149	1.25315031951e-06	0.000112687132577	0.019,0.054,0.054	0.061,0.117,0.085	-0.045
Vad09G000100	LG09	-	144970	145615	145109	145615	144771	144870	467	47,61,59	0,2,0	45,87,53	1,0,0	287	149	1	1.0	1.0,0.941,1.0	0.959,1.0,1.0	-0.006
Vad10G002710	LG10	-	3201787	3202054	3201996	3202054	3201343	3201428	468	1,0,0	1,0,0	2,2,0	0,0,0	298	149	1	1.0	0.333,NA,NA	1.0,1.0,NA	-0.667
Vad13G006080	LG13	-	6862805	6863029	6862826	6863029	6860417	6861457	469	22,17,15	10,9,5	21,18,12	1,1,3	169	149	0.000336067046188	0.00892869038622	0.66,0.625,0.726	0.949,0.941,0.779	-0.219
Vad07G017680	LG07	+	28458720	28459426	28458720	28459111	28467527	28467707	471	1,2,0	82,68,82	1,3,0	94,114,113	298	149	1	1.0	0.006,0.014,0.0	0.005,0.013,0.0	0.001
Vad08G009590	LG08	-	17410228	17411234	17410900	17411234	17409938	17410089	472	32,35,40	30,24,14	24,27,33	0,27,18	298	149	0.246562483869	0.714013587626	0.348,0.422,0.588	1.0,0.333,0.478	-0.151
Vad05G002380	LG05	-	2299546	2299904	2299778	2299904	2298280	2298406	473	100,71,87	0,1,2	140,87,89	0,0,0	298	149	1	1.0	1.0,0.973,0.956	1.0,1.0,1.0	-0.024
Vad18G006270	LG18	+	7036029	7036236	7036029	7036225	7036331	7036418	474	0,0,0	44,47,55	0,1,0	56,65,36	159	149	1	1.0	0.0,0.0,0.0	0.0,0.014,0.0	-0.005
Vad18G006270	LG18	+	7036331	7037115	7036331	7036418	7038595	7039350	475	0,6,3	28,39,38	1,2,2	34,42,33	298	149	0.179492557277	0.592731071912	0.0,0.071,0.038	0.014,0.023,0.029	0.014
Vad15G006860	LG15	+	16503887	16504101	16503887	16503975	16504192	16504337	476	13,12,12	23,11,11	13,24,24	11,11,12	274	149	0.0247128692103	0.163216633372	0.235,0.372,0.372	0.391,0.543,0.521	-0.159
Vad17G003170	LG17	+	3734610	3734775	3734610	3734741	3734869	3734947	477	106,68,69	10,10,5	83,46,44	1,5,1	182	149	0.00697611826887	0.070302433244	0.897,0.848,0.919	0.985,0.883,0.973	-0.059
Vad17G003170	LG17	+	3734869	3736874	3734869	3734947	3736953	3737385	478	201,88,75	1,2,0	101,57,44	0,2,0	298	149	1	1.0	0.99,0.957,1.0	1.0,0.934,1.0	0.004
Vad07G001800	LG07	-	2094751	2095909	2095702	2095909	2093949	2094237	479	35,27,33	125,71,80	29,43,36	75,103,105	298	149	0.591120309097	1.0	0.123,0.16,0.171	0.162,0.173,0.146	-0.009
Vad09G010900	LG09	+	22254430	22254692	22254430	22254615	22254897	22254987	480	0,3,1	1,0,0	9,13,8	0,1,0	225	149	1	1.0	0.0,1.0,1.0	1.0,0.896,1.0	-0.299
Vad11G011300	LG11	-	18831825	18832170	18832049	18832170	18830675	18831106	481	9,20,6	92,139,88	18,15,18	99,120,116	298	149	0.154042310856	0.534834886155	0.047,0.067,0.033	0.083,0.059,0.072	-0.022
Vad12G000510	LG12	+	917263	918086	917263	917809	918190	918529	482	17,18,21	0,0,2	6,32,18	0,0,0	298	149	1	1.0	1.0,1.0,0.84	1.0,1.0,1.0	-0.053
Vad12G000510	LG12	+	917263	918086	917263	917809	918627	918882	483	6,10,10	0,0,3	5,26,13	0,0,0	298	149	0.458173868533	1.0	1.0,1.0,0.625	1.0,1.0,1.0	-0.125
Vad12G000510	LG12	+	917263	918529	917263	917809	918627	918882	484	14,18,16	0,0,3	5,36,16	0,0,0	298	149	0.660743908223	1.0	1.0,1.0,0.727	1.0,1.0,1.0	-0.091
Vad12G000510	LG12	+	917263	918529	917263	918086	918627	918882	485	12,10,9	1,0,2	3,19,11	2,8,5	298	149	0.000633262493273	0.0127635147351	0.857,1.0,0.692	0.429,0.543,0.524	0.351
Vad13G003890	LG13	+	3807415	3807733	3807415	3807692	3811394	3811819	486	41,28,38	83,75,77	45,39,38	85,80,99	189	149	0.916310160591	1.0	0.28,0.227,0.28	0.294,0.278,0.232	-0.006
Vad06G007510	LG06	-	11789151	11789896	11789379	11789896	11787921	11788972	487	5,4,8	388,155,115	5,1,4	232,103,105	298	149	0.87724620777	1.0	0.006,0.013,0.034	0.011,0.005,0.019	0.006
Vad10G007030	LG10	+	8057983	8058333	8057983	8058325	8059197	8059342	488	3,0,1	0,0,0	0,0,1	1,2,1	156	149	1	1.0	1.0,NA,1.0	0.0,0.0,0.489	0.837
Vad04G013430	LG04	+	24501072	24501462	24501072	24501401	24502797	24503310	489	7,0,0	27,12,11	0,2,0	13,6,17	209	149	0.0368151832891	0.211298352623	0.156,0.0,0.0	0.0,0.192,0.0	-0.012
Vad06G007370	LG06	+	11225953	11226122	11225953	11226043	11230195	11230364	490	3,3,2	6,7,0	0,1,2	7,6,5	227	149	0.0107105683257	0.0941402584417	0.247,0.22,1.0	0.0,0.099,0.208	0.387
Vad06G007370	LG06	+	11225953	11226122	11225953	11226043	11234023	11234251	491	3,2,1	0,1,0	1,0,2	1,0,0	227	149	1	1.0	1.0,0.568,1.0	0.396,NA,1.0	0.158
Vad12G000770	LG12	-	1362457	1364100	1363744	1364100	1360835	1361464	492	358,222,151	0,0,0	200,128,152	0,1,0	298	149	1	1.0	1.0,1.0,1.0	1.0,0.985,1.0	0.005
Vad05G009600	LG05	-	19075995	19079337	19079262	19079337	19074598	19075533	493	1,2,1	1,0,1	2,3,0	0,0,2	298	149	0.257432518335	0.728664924779	0.333,1.0,0.333	1.0,1.0,0.0	-0.111
Vad16G008280	LG16	+	18649871	18650094	18649871	18649974	18650695	18651502	494	56,23,23	12,7,14	44,17,17	21,3,8	268	149	0.737089787777	1.0	0.722,0.646,0.477	0.538,0.759,0.542	0.002
Vad10G001130	LG10	-	1066394	1068014	1067905	1068014	1064828	1065593	495	62,44,44	0,0,0	60,44,31	2,0,0	298	149	1	1.0	1.0,1.0,1.0	0.938,1.0,1.0	0.021
Vad07G001580	LG07	-	1876973	1877409	1877139	1877409	1873915	1875259	496	28,46,55	0,0,5	32,101,90	0,0,0	298	149	0.178625581558	0.591539107199	1.0,1.0,0.846	1.0,1.0,1.0	-0.051
Vad07G001580	LG07	-	1876973	1877409	1877170	1877409	1873915	1875259	497	27,42,57	1,0,0	30,100,85	0,0,1	298	149	1	1.0	0.931,1.0,1.0	1.0,1.0,0.977	-0.015
Vad07G001580	LG07	-	1877139	1877409	1877170	1877409	1873915	1875259	498	0,0,7	1,0,0	1,2,0	0,0,1	179	149	1	1.0	0.0,NA,1.0	1.0,1.0,0.0	-0.167
Vad07G001580	LG07	-	1877139	1877409	1877170	1877409	1876973	1877063	499	6,16,15	3,1,3	12,42,28	0,6,3	179	149	0.491363057451	1.0	0.625,0.93,0.806	1.0,0.854,0.886	-0.126
Vad17G005500	LG17	+	6757674	6759369	6757674	6759170	6759678	6759963	500	6,6,3	4,0,3	0,5,8	0,0,0	298	149	1	1.0	0.429,1.0,0.333	NA,1.0,1.0	-0.413
Vad04G007070	LG04	-	9988770	9989433	9988779	9989433	9982657	9988618	501	0,3,0	0,0,0	0,0,0	1,0,0	157	149	1	1.0	NA,1.0,NA	0.0,NA,NA	1.0
Vad11G002010	LG11	+	2045070	2045586	2045070	2045450	2045688	2045740	502	45,35,56	7,0,3	47,64,38	1,3,3	284	149	0.459855789129	1.0	0.771,1.0,0.907	0.961,0.918,0.869	-0.023
Vad05G006120	LG05	-	7688843	7688919	7688862	7688919	7686852	7687175	503	163,143,137	12,1,3	165,107,99	4,5,5	167	149	0.654562798971	1.0	0.924,0.992,0.976	0.974,0.95,0.946	0.007
Vad01G000420	LG01	-	452215	452536	452263	452536	451258	451562	504	10,1,1	32,43,36	5,0,4	92,23,48	196	149	0.150453027171	0.531358274208	0.192,0.017,0.021	0.04,0.0,0.06	0.043
Vad01G000420	LG01	-	451870	452536	452263	452536	451697	451776	505	3,1,2	3,7,0	8,2,5	10,4,7	298	149	0.758002949258	1.0	0.333,0.067,1.0	0.286,0.2,0.263	0.217
Vad01G001160	LG01	+	1068211	1068336	1068211	1068296	1068409	1068525	506	4,2,4	0,5,0	7,2,0	1,0,1	188	149	0.274478754801	0.75617749883	1.0,0.241,1.0	0.847,1.0,0.0	0.131
Vad01G001160	LG01	+	1068211	1068336	1068211	1068296	1070402	1070552	507	21,25,17	0,0,0	29,15,21	0,1,2	188	149	0.537127829861	1.0	1.0,1.0,1.0	1.0,0.922,0.893	0.062
Vad03G011380	LG03	-	19310054	19310533	19310314	19310533	19308635	19308778	508	2,3,0	323,374,318	1,0,0	388,235,270	298	149	1	1.0	0.003,0.004,0.0	0.001,0.0,0.0	0.002
Vad18G004270	LG18	+	4543281	4543548	4543281	4543389	4543674	4543840	509	19,29,19	14,12,7	12,12,2	20,11,13	298	149	0.000928820355741	0.0157075228921	0.404,0.547,0.576	0.231,0.353,0.071	0.291
Vad18G004270	LG18	+	4543281	4543548	4543281	4543389	4544428	4544668	510	5,2,1	0,0,1	4,2,2	6,0,7	298	149	7.03171318364e-05	0.00291271607059	1.0,1.0,0.333	0.25,1.0,0.125	0.319
Vad18G006180	LG18	+	6934572	6936652	6934572	6935684	6937398	6937570	511	106,149,109	19,0,11	102,108,98	12,8,3	298	149	0.840725766702	1.0	0.736,1.0,0.832	0.81,0.871,0.942	-0.018
Vad16G010610	LG16	-	21552253	21554283	21553516	21554283	21550958	21552141	512	136,158,152	14,2,8	229,206,170	10,16,2	298	149	0.675082397261	1.0	0.829,0.975,0.905	0.92,0.866,0.977	-0.018
Vad13G002530	LG13	+	2500957	2504131	2500957	2501121	2506934	2507121	513	79,47,34	0,0,0	80,70,56	1,0,0	298	149	1	1.0	1.0,1.0,1.0	0.976,1.0,1.0	0.008
Vad02G005970	LG02	-	5595923	5596023	5595998	5596023	5595784	5595844	514	18,4,8	2,0,0	4,10,15	0,0,0	223	149	1	1.0	0.857,1.0,1.0	1.0,1.0,1.0	-0.048
Vad06G003530	LG06	+	4341383	4341443	4341383	4341424	4341571	4342669	515	18,27,16	37,41,42	4,12,4	21,32,31	167	149	0.00885521686285	0.0834818428441	0.303,0.37,0.254	0.145,0.251,0.103	0.143
Vad06G003530	LG06	+	4341571	4341817	4341571	4341637	4342049	4342101	516	89,73,54	0,1,0	44,53,33	3,1,0	298	149	0.917082486018	1.0	1.0,0.973,1.0	0.88,0.964,1.0	0.043
Vad06G002090	LG06	+	2641607	2641871	2641607	2641675	2642028	2642541	517	20,9,0	1,0,0	45,13,22	0,0,0	298	149	1	1.0	0.909,1.0,NA	1.0,1.0,1.0	-0.045
Vad01G009200	LG01	-	11276972	11277028	11276992	11277028	11272202	11272823	518	54,42,34	2,3,1	44,76,62	3,6,2	168	149	0.382784007899	0.932238552571	0.96,0.925,0.968	0.929,0.918,0.965	0.014
Vad01G009200	LG01	-	11276972	11277028	11276992	11277028	11276821	11276885	519	402,280,292	57,56,51	340,501,375	66,120,89	168	149	0.032803554456	0.19665310338	0.862,0.816,0.835	0.82,0.787,0.789	0.039
Vad14G011450	LG14	-	22440123	22440357	22440242	22440357	22439566	22440000	520	116,143,136	0,0,0	64,126,124	0,0,3	267	149	1	1.0	1.0,1.0,1.0	1.0,1.0,0.958	0.014
Vad08G002930	LG08	-	9251846	9252000	9251862	9252000	9250619	9251763	521	12,14,47	904,1265,1775	25,35,47	1107,1235,1896	164	149	0.0539421180302	0.270636635096	0.012,0.01,0.023	0.02,0.025,0.022	-0.007
Vad18G002290	LG18	-	2393921	2394076	2393935	2394076	2393367	2393777	522	7,11,12	6,32,20	8,10,4	17,14,14	162	149	0.70263689859	1.0	0.518,0.24,0.356	0.302,0.396,0.208	0.069
Vad10G001030	LG10	+	965728	965939	965728	965788	966277	966416	523	253,434,718	456,582,720	406,472,723	520,314,503	298	149	0.00412303416987	0.047253205339	0.217,0.272,0.333	0.281,0.429,0.418	-0.102
Vad10G001030	LG10	+	965728	966416	965728	965788	966512	966637	524	1204,1276,1826	0,0,0	1434,1037,1496	1,0,1	298	149	1	1.0	1.0,1.0,1.0	0.999,1.0,0.999	0.001
Vad10G001030	LG10	+	965728	965939	965728	965788	969223	969288	525	100,234,441	2,0,3	201,295,457	1,0,2	298	149	1	1.0	0.962,1.0,0.987	0.99,1.0,0.991	-0.011
Vad18G004590	LG18	-	4836170	4837191	4837092	4837191	4836044	4836079	526	443,258,285	5,5,7	372,204,306	0,2,2	298	149	0.00506600553042	0.0538378224096	0.978,0.963,0.953	1.0,0.981,0.987	-0.025
Vad02G001970	LG02	-	1742451	1742893	1742682	1742893	1741221	1742280	527	309,275,253	0,0,1	199,170,196	1,1,3	298	149	0.661747514016	1.0	1.0,1.0,0.992	0.99,0.988,0.97	0.015
Vad13G004630	LG13	+	4606418	4607179	4606418	4606828	4607567	4607792	528	6,6,17	150,175,267	3,14,19	197,293,299	298	149	0.903268654094	1.0	0.02,0.017,0.031	0.008,0.023,0.031	0.002
Vad17G002370	LG17	-	2688358	2691042	2690599	2691042	2687145	2687565	529	55,39,39	27,53,57	59,64,37	62,99,138	298	149	0.0507657564274	0.261432463716	0.505,0.269,0.255	0.322,0.244,0.118	0.115
Vad18G009860	LG18	+	10864648	10866551	10864648	10865092	10867219	10867405	530	119,250,103	32,41,45	107,96,83	31,42,26	298	149	0.275982402384	0.75617749883	0.65,0.753,0.534	0.633,0.533,0.615	0.052
Vad18G009860	LG18	+	10864648	10866551	10864648	10865092	10868148	10868256	531	8,28,7	0,0,4	7,9,7	0,2,4	298	149	0.134342688375	0.49077063347	1.0,1.0,0.467	1.0,0.692,0.467	0.103
Vad18G009670	LG18	+	10682632	10683282	10682632	10682790	10684839	10684940	533	1,6,5	17,26,47	4,11,10	12,39,32	298	149	0.0199820721411	0.141569953533	0.029,0.103,0.051	0.143,0.124,0.135	-0.073
Vad05G007450	LG05	-	13083612	13083870	13083708	13083870	13081282	13081393	534	2,4,2	17,16,16	1,4,3	16,10,21	244	149	0.686819156171	1.0	0.067,0.132,0.071	0.037,0.196,0.08	-0.014
Vad12G009380	LG12	-	16913839	16913895	16913860	16913895	16913405	16913440	535	10,30,23	2,4,8	0,8,9	3,0,0	169	149	0.222199967569	0.67119318369	0.815,0.869,0.717	0.0,1.0,1.0	0.134
Vad14G003850	LG14	+	4261635	4262011	4261635	4261867	4262244	4262518	536	9,11,2	1,6,5	9,6,6	1,3,13	292	149	0.934436833348	1.0	0.821,0.483,0.17	0.821,0.505,0.191	-0.014
Vad18G021950	LG18	-	36551693	36552006	36551957	36552006	36550419	36551605	537	0,1,1	56,46,45	0,2,0	58,25,30	298	149	1	1.0	0.0,0.011,0.011	0.0,0.038,0.0	-0.005
Vad02G005060	LG02	+	4668974	4670269	4668974	4669039	4671748	4671882	538	12,12,6	0,1,0	11,6,12	0,1,1	298	149	1	1.0	1.0,0.857,1.0	1.0,0.75,0.857	0.083
Vad13G002060	LG13	+	1944803	1945212	1944803	1944965	1945505	1945670	539	59,80,63	14,17,14	60,63,51	16,30,15	298	149	0.0779295555895	0.337968329923	0.678,0.702,0.692	0.652,0.512,0.63	0.093
Vad13G002060	LG13	+	1963253	1964326	1963253	1964025	1964406	1964878	540	39,32,15	102,104,56	30,54,48	75,46,44	298	149	0.00021760078184	0.00635938284927	0.16,0.133,0.118	0.167,0.37,0.353	-0.16
Vad07G012590	LG07	+	23052605	23052890	23052605	23052686	23053036	23053142	542	14,29,13	12,38,22	18,21,9	18,18,14	298	149	0.539139154974	1.0	0.368,0.276,0.228	0.333,0.368,0.243	-0.024
Vad14G004040	LG14	+	5047146	5048032	5047146	5048021	5049127	5049433	543	75,104,73	3,10,4	66,81,63	6,3,3	159	149	0.597165007342	1.0	0.959,0.907,0.945	0.912,0.962,0.952	-0.005
Vad07G000530	LG07	-	730776	731796	731488	731796	729478	730228	544	113,65,95	0,0,0	92,178,147	0,8,0	298	149	0.102138111098	0.408902232444	1.0,1.0,1.0	1.0,0.918,1.0	0.027
Vad18G009450	LG18	-	10376527	10377049	10376792	10377049	10375345	10376249	545	16,19,17	59,66,40	16,19,16	68,38,46	298	149	0.78919681172	1.0	0.119,0.126,0.175	0.105,0.2,0.148	-0.011
Vad18G009450	LG18	-	10376527	10377049	10376918	10377049	10375345	10376249	546	84,92,57	84,78,72	101,51,55	66,49,61	298	149	0.40563809257	0.963802703688	0.333,0.371,0.284	0.433,0.342,0.311	-0.033
Vad18G009450	LG18	-	10376792	10377049	10376918	10377049	10375345	10376249	547	129,143,83	84,78,72	156,74,90	66,49,61	274	149	0.355593261752	0.878834086656	0.455,0.499,0.385	0.562,0.451,0.445	-0.04
Vad18G012430	LG18	-	13836408	13837638	13837460	13837638	13834052	13834211	548	3,3,9	0,0,0	3,7,11	1,0,0	298	149	1	1.0	1.0,1.0,1.0	0.6,1.0,1.0	0.133
Vad18G012430	LG18	-	13836408	13837638	13837477	13837638	13834052	13834211	549	3,2,9	0,1,0	3,7,11	0,0,0	298	149	1	1.0	1.0,0.5,1.0	1.0,1.0,1.0	-0.167
Vad18G012430	LG18	-	13837460	13837638	13837477	13837638	13834052	13834211	550	0,0,0	0,1,0	1,0,0	0,0,0	165	149	1	1.0	NA,0.0,NA	1.0,NA,NA	-1.0
Vad18G012430	LG18	-	13837460	13837638	13837477	13837638	13836408	13837217	551	0,0,1	1,0,0	1,0,0	0,0,0	165	149	1	1.0	0.0,NA,1.0	1.0,NA,NA	-0.5
Vad07G007490	LG07	-	8769888	8770304	8770105	8770304	8767441	8767646	552	151,106,184	0,2,3	167,143,160	0,1,0	298	149	0.503572377946	1.0	1.0,0.964,0.968	1.0,0.986,1.0	-0.018
Vad06G004990	LG06	-	5711858	5712628	5711885	5712628	5711122	5711360	553	79,34,48	30,24,22	199,106,116	46,20,30	175	149	0.000687646954131	0.013397654823	0.692,0.547,0.65	0.786,0.819,0.767	-0.161
Vad06G004990	LG06	-	5711858	5713205	5712915	5713205	5711122	5711360	554	82,33,44	21,14,28	183,100,110	1,2,5	298	149	0	0.0	0.661,0.541,0.44	0.989,0.962,0.917	-0.409
Vad06G004990	LG06	-	5711885	5713205	5712915	5713205	5711122	5711360	555	35,26,22	21,14,28	46,20,30	1,2,5	298	149	2.06291455029e-08	4.01924518215e-06	0.455,0.481,0.282	0.958,0.833,0.75	-0.441
Vad16G000980	LG16	-	2468458	2468840	2468712	2468840	2465739	2466092	556	5,7,0	28,41,45	2,5,5	25,48,49	298	149	0.856050407941	1.0	0.082,0.079,0.0	0.038,0.05,0.049	0.008
Vad14G012780	LG14	-	23796313	23798014	23797478	23798014	23795982	23796045	557	59,111,123	3,11,21	59,95,83	4,17,16	298	149	0.367086074837	0.901520213203	0.908,0.835,0.745	0.881,0.736,0.722	0.05
Vad08G003020	LG08	+	9385882	9386120	9385882	9385929	9386220	9386317	558	36,67,60	90,118,98	40,75,85	72,111,121	298	149	0.174143465604	0.584981928997	0.167,0.221,0.234	0.217,0.253,0.26	-0.036
Vad02G001590	LG02	+	1449302	1449644	1449302	1449377	1449789	1450830	559	70,24,22	51,31,27	22,13,11	32,26,24	298	149	0.0149920788412	0.118417163279	0.407,0.279,0.289	0.256,0.2,0.186	0.111
Vad05G001500	LG05	+	1505795	1507087	1505795	1505971	1507706	1507942	560	18,8,23	1,0,1	11,15,11	0,6,5	298	149	0.000200052174475	0.00599643569131	0.9,1.0,0.92	1.0,0.556,0.524	0.247
Vad05G001500	LG05	+	1505795	1507087	1505795	1505971	1509106	1509235	561	0,0,0	0,1,0	0,4,0	2,7,2	298	149	1	1.0	NA,0.0,NA	0.0,0.222,0.0	-0.074
Vad17G008310	LG17	+	13776119	13777112	13776119	13776868	13786473	13786527	562	0,0,0	30,18,16	1,0,0	18,11,13	298	149	1	1.0	0.0,0.0,0.0	0.027,0.0,0.0	-0.009
Vad15G005130	LG15	+	14338309	14338839	14338309	14338578	14338967	14339029	564	104,122,120	0,2,0	81,166,109	0,0,2	298	149	1	1.0	1.0,0.968,1.0	1.0,1.0,0.965	0.001
Vad07G004330	LG07	+	4305408	4305506	4305408	4305482	4306040	4306968	565	71,53,61	0,0,2	53,72,62	0,0,1	172	149	1	1.0	1.0,1.0,0.964	1.0,1.0,0.982	-0.006
Vad07G001290	LG07	-	1503910	1504251	1503932	1504251	1501597	1503765	566	3,0,0	8,1,2	2,0,1	0,1,2	170	149	0.620595272695	1.0	0.247,0.0,0.0	1.0,0.0,0.305	-0.353
Vad04G000540	LG04	+	901146	901508	901146	901254	902042	902350	567	14,1,6	69,34,26	20,9,1	42,12,20	298	149	0.0274755097489	0.171758667896	0.092,0.014,0.103	0.192,0.273,0.024	-0.093
Vad02G006050	LG02	+	5681487	5682300	5681487	5681887	5683144	5683309	568	102,104,112	0,0,0	66,71,77	5,0,0	298	149	0.411691418697	0.976201355896	1.0,1.0,1.0	0.868,1.0,1.0	0.044
Vad16G003080	LG16	+	8299184	8299264	8299184	8299234	8316617	8316712	569	18,36,35	0,1,0	15,23,31	0,0,0	178	149	1	1.0	1.0,0.968,1.0	1.0,1.0,1.0	-0.011
Vad02G007680	LG02	+	8196205	8197658	8196205	8197168	8198055	8198527	570	174,256,194	3,2,1	184,176,148	0,0,0	298	149	0.571228402754	1.0	0.967,0.985,0.99	1.0,1.0,1.0	-0.019
Vad18G002710	LG18	+	2927407	2927667	2927407	2927650	2927818	2927964	571	209,182,152	3,11,5	174,176,188	2,10,7	165	149	0.889550470648	1.0	0.984,0.937,0.965	0.987,0.941,0.96	-0.001
Vad18G002710	LG18	+	2927407	2927667	2927407	2927650	2929085	2929201	572	16,16,22	0,0,0	11,20,16	1,0,0	165	149	1	1.0	1.0,1.0,1.0	0.909,1.0,1.0	0.03
Vad16G008850	LG16	-	19282914	19282968	19282925	19282968	19281963	19282037	573	2,7,4	0,0,1	2,2,3	1,0,0	159	149	1	1.0	1.0,1.0,0.789	0.652,1.0,1.0	0.046
Vad18G000620	LG18	-	609962	611115	610860	611115	609341	609729	574	83,89,80	0,0,2	70,55,89	1,0,0	298	149	1	1.0	1.0,1.0,0.952	0.972,1.0,1.0	-0.007
Vad05G001320	LG05	+	1239708	1240393	1239708	1240198	1240948	1241157	575	163,106,102	1,0,0	95,55,59	3,2,0	298	149	0.582054337366	1.0	0.988,1.0,1.0	0.941,0.932,1.0	0.038
Vad11G004000	LG11	-	3785019	3785516	3785436	3785516	3784699	3784820	576	77,108,134	0,2,6	53,68,67	2,4,0	298	149	0.783153248785	1.0	1.0,0.964,0.918	0.93,0.895,1.0	0.019
Vad01G005850	LG01	+	6095100	6095678	6095100	6095308	6098141	6099303	577	70,49,45	68,42,48	61,46,49	35,36,45	298	149	0.185806901349	0.604309826552	0.34,0.368,0.319	0.466,0.39,0.353	-0.061
Vad08G005760	LG08	+	13727936	13727992	13727936	13727987	13729278	13729546	578	4,19,9	0,0,3	8,6,3	0,0,0	153	149	0.630547223656	1.0	1.0,1.0,0.745	1.0,1.0,1.0	-0.085
Vad08G005760	LG08	+	13727936	13727992	13727936	13727987	13729297	13729546	579	3,4,3	2,3,0	0,0,0	1,2,0	153	149	1	1.0	0.594,0.565,1.0	0.0,0.0,NA	0.72
Vad06G001120	LG06	+	1267622	1270600	1267622	1270562	1270922	1271017	580	0,0,0	0,2,1	3,0,0	0,0,1	186	149	1	1.0	NA,0.0,0.0	1.0,NA,0.0	-0.5
Vad18G009400	LG18	-	10337952	10339676	10339598	10339676	10335245	10335701	581	1523,1214,1372	0,1,0	1136,1361,1323	0,4,0	298	149	1	1.0	1.0,0.998,1.0	1.0,0.994,1.0	0.001
Vad15G008020	LG15	-	17629088	17629516	17629092	17629516	17626464	17627935	582	12,8,6	9,4,10	15,9,12	5,5,14	152	149	0.504358715612	1.0	0.567,0.662,0.37	0.746,0.638,0.457	-0.081
Vad15G008020	LG15	-	17629088	17629516	17629092	17629516	17628045	17628107	583	6,1,16	9,2,7	4,4,7	8,1,3	152	149	0.709290135909	1.0	0.395,0.329,0.691	0.329,0.797,0.696	-0.136
Vad09G001840	LG09	-	2124732	2125403	2125322	2125403	2124568	2124651	584	93,158,153	0,0,0	110,185,189	0,0,1	298	149	1	1.0	1.0,1.0,1.0	1.0,1.0,0.99	0.003
Vad02G010350	LG02	-	17358711	17359409	17359030	17359409	17357795	17358600	585	115,143,141	1212,2478,2307	120,74,77	1564,1780,2351	298	149	0.00228865037551	0.0316114905381	0.045,0.028,0.03	0.037,0.02,0.016	0.01
Vad18G021400	LG18	+	35296787	35297248	35296787	35296863	35298064	35298159	586	1,2,5	288,327,402	6,6,1	383,204,373	298	149	1	1.0	0.002,0.003,0.006	0.008,0.014,0.001	-0.004
Vad12G012110	LG12	+	22826888	22827035	22826888	22827022	22827139	22827322	587	53,62,106	9,4,10	48,69,75	0,5,0	161	149	0.000263928506079	0.00752518106357	0.845,0.935,0.907	1.0,0.927,1.0	-0.08
Vad18G001930	LG18	+	1855914	1856357	1855914	1856085	1857325	1858490	588	10,32,19	128,82,45	9,24,26	89,31,26	298	149	0.0779658559042	0.337968329923	0.038,0.163,0.174	0.048,0.279,0.333	-0.095
Vad18G001930	LG18	+	1855914	1856405	1855914	1856085	1857325	1858490	589	9,31,17	128,82,45	9,21,23	89,31,26	298	149	0.0820022484192	0.351137832975	0.034,0.159,0.159	0.048,0.253,0.307	-0.085
Vad18G001930	LG18	+	1855914	1856405	1855914	1856357	1857325	1858490	590	5,13,10	2,2,2	4,10,9	0,3,3	196	149	0.771099238948	1.0	0.655,0.832,0.792	1.0,0.717,0.695	-0.044
Vad19G004440	LG19	-	6061796	6062153	6061898	6062153	6060795	6061238	591	196,145,218	0,3,2	162,97,114	2,0,0	250	149	0.934077449883	1.0	1.0,0.966,0.985	0.98,1.0,1.0	-0.01
Vad18G015500	LG18	-	22730541	22730825	22730562	22730825	22727726	22730267	592	25,29,23	12,19,19	19,19,36	10,23,10	169	149	0.736673514064	1.0	0.647,0.574,0.516	0.626,0.421,0.76	-0.023
Vad01G006440	LG01	+	6905865	6906180	6905865	6906167	6907010	6907051	593	160,58,52	30,1,7	107,52,48	12,5,5	161	149	0.454845288304	1.0	0.832,0.982,0.873	0.892,0.906,0.899	-0.003
Vad12G012610	LG12	+	24293069	24293203	24293069	24293167	24293345	24293421	594	10,11,11	16,39,37	9,7,6	15,26,26	184	149	0.78230405692	1.0	0.336,0.186,0.194	0.327,0.179,0.157	0.018
Vad07G006910	LG07	-	7919096	7919314	7919136	7919314	7918086	7918658	595	20,28,42	0,1,0	26,66,78	0,3,0	188	149	1	1.0	1.0,0.957,1.0	1.0,0.946,1.0	0.004
Vad17G004780	LG17	+	6015373	6015757	6015373	6015559	6016334	6017030	596	22,32,43	0,0,1	24,53,48	0,0,0	298	149	1	1.0	1.0,1.0,0.956	1.0,1.0,1.0	-0.015
Vad17G004420	LG17	+	5584855	5586468	5584855	5585074	5589276	5589298	597	3,1,10	6,6,13	10,8,10	2,7,6	298	149	0.0106685262152	0.0941402584417	0.2,0.077,0.278	0.714,0.364,0.455	-0.326
Vad06G007250	LG06	-	8489355	8489518	8489442	8489518	8489205	8489265	598	5,6,5	30,55,57	8,4,7	34,82,43	235	149	0.875006852656	1.0	0.096,0.065,0.053	0.13,0.03,0.094	-0.013
Vad13G002390	LG13	+	2378603	2378864	2378603	2378770	2378953	2378989	599	147,213,175	13,29,18	322,356,308	27,36,33	242	149	0.533545733472	1.0	0.874,0.819,0.857	0.88,0.859,0.852	-0.014
Vad13G002390	LG13	+	2378603	2378989	2378603	2378864	2379099	2379226	600	205,259,233	0,1,0	367,430,406	0,0,0	273	149	1	1.0	1.0,0.993,1.0	1.0,1.0,1.0	-0.002
Vad13G002390	LG13	+	2379099	2379476	2379099	2379226	2379615	2379746	601	461,442,379	0,0,1	628,718,587	0,0,0	298	149	1	1.0	1.0,1.0,0.995	1.0,1.0,1.0	-0.002
Vad08G010660	LG08	-	18501226	18501987	18501249	18501987	18500587	18500789	602	1,4,2	28,34,21	1,2,1	19,18,19	171	149	0.480949599609	1.0	0.03,0.093,0.077	0.044,0.088,0.044	0.008
Vad05G009050	LG05	-	18146429	18146539	18146458	18146539	18129401	18129495	603	29,49,21	3,2,1	34,42,30	0,1,1	177	149	1	1.0	0.891,0.954,0.946	1.0,0.972,0.962	-0.048
Vad11G008870	LG11	-	13318960	13319019	13318974	13319019	13317789	13317949	604	62,49,32	1,1,0	50,44,29	3,2,1	162	149	0.119552903359	0.463548883221	0.983,0.978,1.0	0.939,0.953,0.964	0.035
Vad10G001910	LG10	-	2533465	2534631	2534532	2534631	2533052	2533232	605	484,343,356	0,1,0	300,336,306	5,3,0	298	149	0.663630660209	1.0	1.0,0.994,1.0	0.968,0.982,1.0	0.015
Vad10G001910	LG10	-	2537929	2538388	2538310	2538388	2537466	2537622	606	10,7,9	82,71,66	9,10,4	92,65,75	298	149	0.55350948388	1.0	0.057,0.047,0.064	0.047,0.071,0.026	0.008
Vad10G001910	LG10	-	2537929	2538388	2538310	2538388	2537466	2537626	607	12,18,18	129,79,85	13,17,19	81,93,68	298	149	0.392191635638	0.94530313827	0.044,0.102,0.096	0.074,0.084,0.123	-0.013
Vad05G007210	LG05	+	12305456	12305696	12305456	12305678	12305793	12305996	608	19,14,3	3,3,5	10,11,9	5,3,0	166	149	0.505287440563	1.0	0.85,0.807,0.35	0.642,0.767,1.0	-0.134
Vad07G015090	LG07	+	25710734	25711515	25710734	25711284	25711938	25712405	609	137,73,62	12,10,4	109,72,71	20,11,9	298	149	0.0618159554884	0.293815226919	0.851,0.785,0.886	0.732,0.766,0.798	0.075
Vad06G009230	LG06	-	16464574	16465387	16465208	16465387	16462760	16463279	610	196,219,376	2,0,6	187,534,333	0,7,4	298	149	0.80532169845	1.0	0.98,1.0,0.969	1.0,0.974,0.977	-0.001
Vad19G005620	LG19	-	7431756	7432180	7432080	7432180	7430794	7430842	611	47,166,210	0,1,6	73,259,265	1,2,4	298	149	0.714902532605	1.0	1.0,0.988,0.946	0.973,0.985,0.971	0.002
Vad17G001440	LG17	-	1362988	1363440	1363027	1363440	1361151	1362890	612	2,3,0	1,0,3	2,1,0	0,0,0	187	149	1	1.0	0.614,1.0,0.0	1.0,1.0,NA	-0.462
Vad05G002300	LG05	+	2205292	2205400	2205292	2205374	2208355	2208719	613	6,11,8	0,0,2	9,7,5	0,0,0	174	149	1	1.0	1.0,1.0,0.774	1.0,1.0,1.0	-0.075
Vad13G004650	LG13	+	4619470	4619605	4619470	4619529	4619725	4619810	615	14,12,18	29,12,20	3,16,14	29,16,8	224	149	0.705842263657	1.0	0.243,0.399,0.374	0.064,0.399,0.538	0.005
Vad18G010660	LG18	-	11664309	11667303	11667106	11667303	11663929	11664150	616	2,5,2	45,76,57	4,2,6	55,66,58	298	149	0.471315941089	1.0	0.022,0.032,0.017	0.035,0.015,0.049	-0.009
Vad17G008360	LG17	+	14074076	14074138	14074076	14074100	14074271	14074510	617	1,3,3	4,4,0	3,0,0	1,1,0	186	149	1	1.0	0.167,0.375,1.0	0.706,0.0,NA	0.161
Vad08G009550	LG08	-	17389429	17389569	17389532	17389569	17388486	17388700	618	37,48,59	16,11,29	32,37,39	7,11,9	251	149	0.138503746513	0.504395263781	0.579,0.721,0.547	0.731,0.666,0.72	-0.09
Vad18G008010	LG18	+	8908452	8908762	8908452	8908571	8908911	8909251	619	1,0,2	28,18,10	7,9,4	27,29,24	298	149	0.000179981244183	0.00553679143289	0.018,0.0,0.091	0.115,0.134,0.077	-0.072
Vad09G008540	LG09	+	15015977	15017389	15015977	15016220	15018976	15019151	620	156,172,117	1,0,0	148,89,117	3,9,2	298	149	4.02134297186e-05	0.00203944138481	0.987,1.0,1.0	0.961,0.832,0.967	0.076
Vad09G008540	LG09	+	15015977	15017389	15015977	15016220	15021029	15021179	621	84,35,26	0,0,0	61,16,35	2,0,0	298	149	1	1.0	1.0,1.0,1.0	0.938,1.0,1.0	0.021
Vad03G003960	LG03	+	3438650	3439221	3438650	3439028	3441752	3441933	622	9,15,16	605,795,794	8,28,20	763,790,919	298	149	0.543396372144	1.0	0.007,0.009,0.01	0.005,0.017,0.011	-0.002
Vad06G008840	LG06	+	15716929	15717278	15716929	15717080	15718116	15718245	623	75,140,122	0,0,1	82,99,96	1,0,0	298	149	1	1.0	1.0,1.0,0.984	0.976,1.0,1.0	0.003
Vad07G002140	LG07	+	2380700	2381801	2380700	2381210	2381889	2382034	624	110,121,92	0,2,0	73,88,71	1,2,0	298	149	0.8724322504	1.0	1.0,0.968,1.0	0.973,0.957,1.0	0.013
Vad05G007500	LG05	+	13205021	13206460	13205021	13205236	13221995	13223007	625	82,32,32	0,0,0	30,19,21	1,0,0	298	149	1	1.0	1.0,1.0,1.0	0.938,1.0,1.0	0.021
Vad06G001630	LG06	+	1984837	1985075	1984837	1985001	1986028	1986085	626	1,0,2	6,5,0	5,4,5	3,1,0	222	149	0.00297715527882	0.0386699391216	0.101,0.0,1.0	0.528,0.729,1.0	-0.385
Vad06G001630	LG06	+	1984837	1985623	1984837	1985001	1986028	1986085	627	14,1,25	6,5,0	0,22,9	3,1,0	298	149	0.425698175504	0.995762537366	0.538,0.091,1.0	0.0,0.917,1.0	-0.096
Vad06G001630	LG06	+	1984837	1985623	1984837	1985075	1986028	1986085	628	14,2,23	1,0,0	0,22,9	5,4,5	298	149	2.79188059449e-07	3.62634268329e-05	0.875,1.0,1.0	0.0,0.733,0.474	0.556
Vad08G010190	LG08	-	18115938	18117565	18117085	18117565	18115646	18115763	629	4,9,3	53,98,83	0,8,7	72,98,69	298	149	0.808661175904	1.0	0.036,0.044,0.018	0.0,0.039,0.048	0.004
Vad05G012300	LG05	+	23497234	23499050	23497234	23498005	23499639	23500458	630	12,7,12	33,23,28	77,27,38	26,23,35	298	149	2.77831179984e-06	0.000202990405876	0.154,0.132,0.176	0.597,0.37,0.352	-0.286
Vad05G003600	LG05	-	3617938	3618181	3618096	3618181	3615990	3616401	631	0,1,1	73,86,73	0,1,1	126,150,118	298	149	1	1.0	0.0,0.006,0.007	0.0,0.003,0.004	0.002
Vad09G006550	LG09	+	8366426	8366617	8366426	8366588	8366906	8366985	632	0,0,0	4,2,2	1,0,1	23,1,3	177	149	1	1.0	0.0,0.0,0.0	0.035,0.0,0.219	-0.085
Vad11G004110	LG11	+	3893456	3893735	3893456	3893667	3895586	3896050	633	21,10,12	82,89,60	10,9,8	84,66,66	216	149	0.123056394952	0.470107600323	0.15,0.072,0.121	0.076,0.086,0.077	0.035
Vad11G004110	LG11	+	3893456	3893840	3893456	3893667	3895586	3896050	634	57,65,68	82,89,60	81,68,86	84,66,66	298	149	0.103810004254	0.414177115949	0.258,0.267,0.362	0.325,0.34,0.394	-0.057
Vad11G004110	LG11	+	3893456	3893840	3893456	3893735	3895586	3896050	635	60,67,68	21,9,12	83,70,87	10,8,8	253	149	0.0231199809581	0.156226923353	0.627,0.814,0.769	0.83,0.837,0.865	-0.107
Vad12G007570	LG12	-	9848188	9848513	9848220	9848513	9846792	9847929	636	26,33,49	4,2,5	24,13,32	6,5,8	180	149	0.0112138180306	0.0978280095356	0.843,0.932,0.89	0.768,0.683,0.768	0.149
Vad09G009950	LG09	+	20507441	20507741	20507441	20507489	20509685	20509873	637	2,7,9	0,0,1	16,4,12	0,0,0	298	149	1	1.0	1.0,1.0,0.818	1.0,1.0,1.0	-0.061
Vad13G005940	LG13	-	6464699	6465039	6464864	6465039	6463727	6464415	638	31,47,26	13,13,13	68,32,21	8,5,0	298	149	0.000473319478234	0.010849224903	0.544,0.644,0.5	0.81,0.762,1.0	-0.295
Vad10G000700	LG10	+	691653	692086	691653	691775	692543	692921	639	34,10,13	1834,1415,1203	3,8,22	1466,885,949	298	149	1	1.0	0.009,0.004,0.005	0.001,0.004,0.011	0.001
Vad08G013000	LG08	-	20925447	20927114	20926875	20927114	20924410	20924578	640	44,31,35	4,1,8	17,8,16	5,7,1	298	149	0.108519959315	0.430033330302	0.846,0.939,0.686	0.63,0.364,0.889	0.196
Vad10G001150	LG10	+	1077404	1078800	1077404	1078186	1079333	1079789	641	5,6,3	7,2,5	4,7,9	6,1,0	298	149	0.05736791119	0.281777681433	0.263,0.6,0.231	0.25,0.778,1.0	-0.311
Vad10G001150	LG10	+	1077404	1078800	1077404	1078186	1079389	1079789	642	0,4,3	9,2,4	2,4,7	0,2,2	298	149	0.00623990568453	0.0645526526125	0.0,0.5,0.273	1.0,0.5,0.636	-0.454
Vad12G006420	LG12	+	8324933	8325346	8324933	8325225	8325653	8325721	643	7,7,2	50,49,48	8,10,18	114,78,83	269	149	0.38747870894	0.93975645384	0.072,0.073,0.023	0.037,0.066,0.107	-0.014
Vad12G006420	LG12	+	8325653	8325721	8325653	8325715	8325818	8325923	644	37,54,44	0,6,1	84,55,93	2,3,12	154	149	0.195910768744	0.622336110494	1.0,0.897,0.977	0.976,0.947,0.882	0.023
Vad05G006870	LG05	-	9881205	9881588	9881407	9881588	9880620	9880749	645	0,4,1	1,4,1	6,4,3	3,1,0	298	149	0.0139730128535	0.112502395657	0.0,0.333,0.333	0.5,0.667,1.0	-0.5
Vad05G006870	LG05	-	9881205	9881588	9881407	9881588	9880620	9880789	646	1,4,1	163,142,99	9,4,6	166,104,105	298	149	0.0158914112774	0.123026885982	0.003,0.014,0.005	0.026,0.019,0.028	-0.017
Vad04G005350	LG04	+	5981552	5981873	5981552	5981682	5982830	5983059	647	34,71,40	18,39,31	48,76,50	22,12,11	298	149	0.00262007586112	0.03441425485	0.486,0.477,0.392	0.522,0.76,0.694	-0.207
Vad04G005350	LG04	+	5981552	5981873	5981552	5981682	5982873	5983059	648	23,58,40	3,9,6	30,64,46	1,1,2	298	149	0.000122183535475	0.00444956530147	0.793,0.763,0.769	0.938,0.97,0.92	-0.168
Vad04G005350	LG04	+	5981552	5981873	5981552	5981682	5983962	5984736	649	32,65,53	0,0,10	45,90,63	10,18,0	298	149	0.0800622227061	0.345360658094	1.0,1.0,0.726	0.692,0.714,1.0	0.107
Vad04G005350	LG04	+	5981552	5983059	5981552	5981682	5983962	5984736	650	91,225,131	0,0,10	104,103,93	10,18,0	298	149	0.000824387480458	0.0150579525727	1.0,1.0,0.868	0.839,0.741,1.0	0.096
Vad04G005350	LG04	+	5981552	5983059	5981552	5981873	5983962	5984736	651	83,198,109	11,14,19	84,85,72	17,31,19	298	149	0.000490954085165	0.0108816313901	0.79,0.876,0.741	0.712,0.578,0.655	0.154
Vad06G002880	LG06	+	3703458	3704318	3703458	3703629	3704921	3705030	652	143,227,182	0,0,0	183,152,141	0,0,2	298	149	1	1.0	1.0,1.0,1.0	1.0,1.0,0.972	0.009
Vad10G010160	LG10	+	14061804	14062970	14061804	14061910	14073705	14074396	653	104,94,88	0,1,0	78,60,61	0,1,0	298	149	1	1.0	1.0,0.979,1.0	1.0,0.968,1.0	0.004
Vad03G007380	LG03	-	7499037	7499961	7499565	7499961	7498847	7498910	654	11,7,7	148,185,121	5,9,3	120,94,91	298	149	0.931347320094	1.0	0.036,0.019,0.028	0.02,0.046,0.016	0.0
Vad14G005110	LG14	+	8108660	8108959	8108660	8108737	8109075	8109815	655	4,7,2	1,2,2	0,0,0	1,0,0	298	149	1	1.0	0.667,0.636,0.333	0.0,NA,NA	0.545
Vad04G013390	LG04	+	24455773	24456068	24455773	24455905	24456262	24456385	656	4066,3298,4639	0,0,0	4225,4403,5176	0,1,0	298	149	1	1.0	1.0,1.0,1.0	1.0,1.0,1.0	0.0
Vad04G013390	LG04	+	24455773	24456068	24455773	24455905	24456500	24456558	657	693,657,1046	2,0,4	1056,1323,1494	2,3,2	298	149	1	1.0	0.994,1.0,0.992	0.996,0.995,0.997	-0.001
Vad18G009630	LG18	-	10607312	10608100	10607992	10608100	10607005	10607221	658	8,3,7	24,36,25	5,6,4	34,30,37	298	149	0.363329355736	0.894172667064	0.143,0.04,0.123	0.068,0.091,0.051	0.032
Vad14G007770	LG14	+	18222831	18223830	18222831	18223127	18225043	18225141	659	0,1,1	13,14,11	5,2,2	16,15,9	298	149	1	1.0	0.0,0.034,0.043	0.135,0.063,0.1	-0.074
Vad10G013810	LG10	+	24557589	24557842	24557589	24557680	24560130	24560266	660	11,0,12	32,39,21	12,9,11	20,39,34	298	149	0.30554678615	0.802661107886	0.147,0.0,0.222	0.231,0.103,0.139	-0.035
Vad10G013810	LG10	+	24560130	24560266	24560130	24560201	24562204	24562414	661	116,77,51	1,5,1	79,101,79	3,0,0	213	149	0.117334645934	0.458743147481	0.988,0.915,0.973	0.949,1.0,1.0	-0.024
Vad11G002960	LG11	-	2829416	2829544	2829434	2829544	2828922	2828969	662	2,4,8	29,13,17	2,1,1	21,24,17	166	149	0.00403401111089	0.0471575898863	0.058,0.216,0.297	0.079,0.036,0.05	0.135
Vad18G008980	LG18	+	9920026	9920137	9920026	9920121	9921073	9922119	663	2,2,0	4,2,5	4,5,4	1,4,3	164	149	0.010129686727	0.0923921529731	0.312,0.476,0.0	0.784,0.532,0.548	-0.359
Vad17G001930	LG17	+	2019246	2019523	2019246	2019504	2019616	2019702	664	52,38,26	30,21,17	17,37,37	35,34,32	167	149	0.0136867816149	0.112502395657	0.607,0.618,0.577	0.302,0.493,0.508	0.166
Vad06G009210	LG06	-	16438520	16438654	16438581	16438654	16435157	16435598	665	0,7,3	62,73,95	1,4,3	56,83,71	209	149	0.725832207804	1.0	0.0,0.064,0.022	0.013,0.033,0.029	0.004
Vad08G005380	LG08	-	13141839	13141941	13141860	13141941	13141547	13141738	666	2,0,0	23,8,9	2,1,0	24,8,9	169	149	1	1.0	0.071,0.0,0.0	0.068,0.099,0.0	-0.032
Vad10G002510	LG10	-	3025559	3025725	3025586	3025725	3024946	3025219	667	93,46,45	12,1,4	75,33,29	7,1,2	175	149	0.425803461323	0.995762537366	0.868,0.975,0.905	0.901,0.966,0.925	-0.015
Vad02G009680	LG02	-	15932951	15934097	15933447	15934097	15932302	15932847	668	32,37,39	409,285,325	29,44,45	355,330,351	298	149	0.691017627097	1.0	0.038,0.061,0.057	0.039,0.063,0.06	-0.002
Vad06G004680	LG06	+	5389849	5390084	5389849	5389945	5390531	5391112	669	96,85,33	0,0,1	86,51,44	0,0,0	287	149	1	1.0	1.0,1.0,0.945	1.0,1.0,1.0	-0.018
Vad09G000480	LG09	+	483728	483828	483728	483809	484024	484577	670	506,479,411	181,166,189	917,850,803	342,253,262	167	149	0.158906499246	0.543298883182	0.714,0.72,0.66	0.705,0.75,0.732	-0.031
Vad04G005110	LG04	+	5562349	5562499	5562349	5562466	5562595	5562654	671	8,11,15	0,2,0	10,7,3	0,0,1	181	149	1	1.0	1.0,0.819,1.0	1.0,1.0,0.712	0.036
Vad07G011560	LG07	-	21830008	21830626	21830503	21830626	21829418	21829562	672	101,123,55	4,2,2	57,56,48	4,3,2	298	149	0.226718804441	0.679575083055	0.927,0.969,0.932	0.877,0.903,0.923	0.042
Vad08G013650	LG08	-	21497901	21498335	21498147	21498335	21497695	21497763	673	16,6,3	5,1,2	23,18,21	1,0,1	298	149	4.54349282727e-05	0.00212453724603	0.615,0.75,0.429	0.92,1.0,0.913	-0.346
Vad02G003170	LG02	-	2764627	2765083	2764679	2765083	2762033	2763997	674	1,2,2	4,3,0	3,5,1	3,1,1	200	149	0.393045411597	0.945411699911	0.157,0.332,1.0	0.427,0.788,0.427	-0.051
Vad14G006630	LG14	+	16143065	16144038	16143065	16143227	16144148	16144209	675	2958,2092,1806	9,7,7	1381,891,778	5,0,5	298	149	1	1.0	0.994,0.993,0.992	0.993,1.0,0.987	-0.0
Vad14G006630	LG14	+	16143065	16144038	16143065	16143227	16144735	16145735	676	28,14,18	4,3,4	5,6,4	2,0,3	298	149	0.860704791982	1.0	0.778,0.7,0.692	0.556,1.0,0.4	0.071
Vad14G005200	LG14	+	8422607	8423071	8422607	8422976	8423248	8423355	677	77,77,103	19,14,22	221,85,89	37,15,16	243	149	0.334927859092	0.855790286531	0.713,0.771,0.742	0.786,0.777,0.773	-0.037
Vad14G005200	LG14	+	8422607	8423071	8422607	8422976	8424075	8424523	678	9,12,13	0,0,1	18,9,9	3,1,0	243	149	0.187134437307	0.604309826552	1.0,1.0,0.889	0.786,0.847,1.0	0.085
Vad18G018720	LG18	-	29811386	29812968	29812693	29812968	29806594	29807978	679	3,9,1	37,15,16	1,10,2	33,27,24	298	149	0.664474002735	1.0	0.039,0.231,0.03	0.015,0.156,0.04	0.03
Vad18G018720	LG18	-	29812263	29812968	29812693	29812968	29811386	29811477	680	2,5,1	0,0,0	3,2,0	0,2,2	298	149	0.000431478241797	0.0106790369804	1.0,1.0,1.0	1.0,0.333,0.0	0.556
Vad15G000750	LG15	-	2678908	2679926	2679829	2679926	2677634	2677803	681	45,49,24	17,13,10	59,24,20	12,11,13	298	149	0.763251195221	1.0	0.57,0.653,0.545	0.711,0.522,0.435	0.033
Vad11G000060	LG11	-	249049	249528	249079	249528	248594	248694	682	34,31,26	0,0,0	18,28,16	2,0,1	178	149	0.621074696186	1.0	1.0,1.0,1.0	0.883,1.0,0.931	0.062
Vad18G021140	LG18	+	34941425	34941687	34941425	34941573	34942048	34942172	683	17,28,29	104,134,135	35,11,15	139,100,128	262	149	0.353897468078	0.87817041097	0.085,0.106,0.109	0.125,0.059,0.062	0.018
Vad01G011110	LG01	+	17386625	17386967	17386625	17386872	17387449	17388610	684	6,9,3	16,6,4	7,5,11	22,8,6	243	149	0.994189540959	1.0	0.187,0.479,0.315	0.163,0.277,0.529	0.004
Vad19G009580	LG19	+	14303210	14305624	14303210	14303445	14307842	14307969	685	62,81,46	0,3,0	30,27,32	1,4,3	298	149	0.00304565590496	0.0391249643176	1.0,0.931,1.0	0.938,0.771,0.842	0.127
Vad19G009580	LG19	+	14303210	14305624	14303210	14303445	14309140	14309279	686	5,4,9	2,0,0	5,7,5	0,2,0	298	149	0.876166172816	1.0	0.556,1.0,1.0	1.0,0.636,1.0	-0.027
Vad12G011340	LG12	-	21299485	21300273	21300007	21300273	21299167	21299391	687	2,4,3	145,121,174	7,7,11	192,104,125	298	149	0.00328554034078	0.0413156593627	0.007,0.016,0.009	0.018,0.033,0.042	-0.02
Vad12G012660	LG12	+	24402673	24402934	24402673	24402841	24403220	24403297	688	80,76,52	3,0,2	48,63,36	0,0,1	241	149	0.299790471688	0.796488775917	0.943,1.0,0.941	1.0,1.0,0.957	-0.024
Vad12G012660	LG12	+	24402673	24402934	24402673	24402841	24404187	24404277	689	22,26,26	1,0,0	15,16,13	1,0,0	241	149	1	1.0	0.932,1.0,1.0	0.903,1.0,1.0	0.01
Vad12G012660	LG12	+	24404187	24404277	24404187	24404250	24404552	24404852	690	100,68,59	2,4,1	48,43,26	1,0,1	175	149	1	1.0	0.977,0.935,0.98	0.976,1.0,0.957	-0.014
Vad16G006000	LG16	-	16073996	16074848	16074736	16074848	16071398	16071432	691	355,342,336	2,1,2	374,300,239	2,5,0	298	149	0.686644423096	1.0	0.989,0.994,0.988	0.989,0.968,1.0	0.005
Vad10G008430	LG10	+	10394854	10395114	10394854	10394922	10396405	10397378	692	17,27,13	3,8,9	4,12,5	3,0,0	298	149	0.016592253146	0.125145795996	0.739,0.628,0.419	0.4,1.0,1.0	-0.205
Vad10G008430	LG10	+	10394854	10395114	10394854	10394922	10409373	10409562	693	0,1,0	2,0,0	1,1,0	0,0,0	298	149	1	1.0	0.0,1.0,NA	1.0,1.0,NA	-0.5
Vad13G000100	LG13	-	158769	160792	160255	160792	157404	158203	694	5,12,11	4,9,5	9,10,3	2,6,4	298	149	0.809644988585	1.0	0.385,0.4,0.524	0.692,0.455,0.273	-0.037
Vad14G009620	LG14	+	20687811	20688975	20687811	20687982	20689120	20689652	695	14,13,17	106,194,202	20,21,21	80,173,196	298	149	0.0345898624984	0.201894270301	0.062,0.032,0.04	0.111,0.057,0.051	-0.028
Vad16G009100	LG16	+	19624751	19624959	19624751	19624947	19625078	19625134	696	0,2,5	38,35,31	5,0,3	20,26,34	160	149	0.526315025188	1.0	0.0,0.051,0.131	0.189,0.0,0.076	-0.028
Vad06G011980	LG06	+	21163119	21163616	21163119	21163323	21163744	21164793	697	4,6,1	13,5,8	0,3,4	21,4,9	298	149	0.23299708648	0.689553402772	0.133,0.375,0.059	0.0,0.273,0.182	0.037
Vad04G013550	LG04	+	24652076	24652204	24652076	24652123	24652436	24652521	698	167,207,202	3,7,9	198,256,233	7,9,4	229	149	0.774560026115	1.0	0.973,0.951,0.936	0.948,0.949,0.974	-0.004
Vad18G011040	LG18	+	12156901	12157232	12156901	12157047	12159726	12159849	699	14,4,5	0,0,1	7,3,4	0,0,1	298	149	1	1.0	1.0,1.0,0.714	1.0,1.0,0.667	0.016
Vad05G004060	LG05	+	4179066	4179311	4179066	4179286	4180197	4180439	700	0,3,3	7,20,5	1,4,2	11,7,11	173	149	0.646185693277	1.0	0.0,0.114,0.341	0.073,0.33,0.135	-0.028
Vad05G004060	LG05	+	4179066	4179311	4179066	4179286	4180217	4180439	701	9,19,13	20,33,25	16,20,23	40,26,20	173	149	0.328166867791	0.847930581532	0.279,0.331,0.309	0.256,0.399,0.498	-0.078
Vad07G006770	LG07	+	7703445	7703715	7703445	7703599	7703847	7704457	702	7,8,4	162,173,205	11,11,17	155,190,154	264	149	0.0039648587798	0.0468173728645	0.024,0.025,0.011	0.039,0.032,0.059	-0.023
Vad08G006730	LG08	-	14645298	14645392	14645303	14645392	14637319	14638414	703	173,120,109	9,6,3	134,129,123	11,8,9	153	149	0.104182690502	0.414250221758	0.949,0.951,0.973	0.922,0.94,0.93	0.027
Vad08G006730	LG08	-	14651162	14651527	14651350	14651527	14650839	14650967	704	8,12,9	168,75,101	19,9,10	137,74,91	298	149	0.145696690592	0.525677257105	0.023,0.074,0.043	0.065,0.057,0.052	-0.011
Vad04G010560	LG04	+	21267334	21267437	21267334	21267426	21267566	21267636	705	2,7,6	33,39,54	6,6,14	23,44,33	159	149	0.0264579695517	0.169941573659	0.054,0.144,0.094	0.196,0.113,0.284	-0.1
Vad13G001090	LG13	+	1066760	1066817	1066760	1066803	1067087	1067141	706	17,14,18	44,68,34	4,12,16	35,37,39	162	149	0.483398212577	1.0	0.262,0.159,0.327	0.095,0.23,0.274	0.05
Vad16G000300	LG16	-	431373	431970	431599	431970	420640	420863	707	2,0,2	25,44,25	0,0,2	22,35,35	298	149	0.622473467298	1.0	0.038,0.0,0.038	0.0,0.0,0.028	0.016
Vad16G000300	LG16	-	431373	431970	431648	431970	420640	420863	708	2,3,3	1,9,8	0,3,4	5,5,4	298	149	0.895723889498	1.0	0.5,0.143,0.158	0.0,0.231,0.333	0.079
Vad16G000300	LG16	-	431599	431970	431648	431970	420640	420863	709	25,47,26	1,9,8	22,38,37	5,5,4	197	149	0.634757068939	1.0	0.95,0.798,0.711	0.769,0.852,0.875	-0.012
Vad02G002200	LG02	+	1943185	1944407	1943185	1943936	1944550	1944778	710	60,63,53	11,3,2	54,44,54	4,8,4	298	149	0.688678653364	1.0	0.732,0.913,0.93	0.871,0.733,0.871	0.033
Vad15G007750	LG15	-	17408473	17408940	17408716	17408940	17407823	17408223	711	17,18,7	199,328,258	9,9,4	246,196,185	298	149	0.0938222655785	0.386190945286	0.041,0.027,0.013	0.018,0.022,0.011	0.01
Vad14G014710	LG14	+	25532822	25533414	25532822	25533227	25535333	25535569	712	24,42,16	1,0,0	44,39,23	5,3,3	298	149	6.28404804459e-05	0.00272076006079	0.923,1.0,1.0	0.815,0.867,0.793	0.149
Vad13G002190	LG13	+	2121090	2124136	2121090	2121290	2124239	2124370	713	82,99,71	0,0,0	55,47,57	1,0,0	298	149	1	1.0	1.0,1.0,1.0	0.965,1.0,1.0	0.012
Vad11G002170	LG11	-	2151332	2151465	2151370	2151465	2150124	2151167	714	7,2,5	45,35,34	4,4,7	50,42,44	186	149	0.866042336942	1.0	0.111,0.044,0.105	0.06,0.071,0.113	0.005
Vad01G000800	LG01	+	753187	753262	753187	753248	753343	753412	715	55,68,118	221,248,403	62,71,77	209,234,193	162	149	0.17630731867	0.588866444358	0.186,0.201,0.212	0.214,0.218,0.268	-0.034
Vad03G004300	LG03	+	3810975	3811450	3810975	3811015	3811542	3812353	716	2,6,7	16,57,77	2,0,9	34,67,52	298	149	0.377302813149	0.922734285714	0.059,0.05,0.043	0.029,0.0,0.08	0.014
Vad03G004300	LG03	+	3810975	3812353	3810975	3811015	3813460	3814148	717	270,172,283	0,0,2	299,310,261	3,0,4	298	149	0.650676628878	1.0	1.0,1.0,0.986	0.98,1.0,0.97	0.012
Vad03G004300	LG03	+	3811542	3812761	3811542	3812353	3813460	3814148	718	1,12,6	270,172,281	13,15,15	299,310,260	298	149	0.0169721612993	0.126554994314	0.002,0.034,0.011	0.021,0.024,0.028	-0.009
Vad01G008230	LG01	+	9558632	9559378	9558632	9559155	9560094	9560329	719	173,171,226	0,1,10	85,38,78	1,0,0	298	149	0.0273502237494	0.171758667896	1.0,0.988,0.919	0.977,1.0,1.0	-0.023
Vad10G008660	LG10	+	10678588	10678813	10678588	10678799	10678938	10679049	720	0,16,10	2,0,3	2,10,6	0,1,0	162	149	0.0161870000488	0.12447398646	0.0,1.0,0.754	1.0,0.902,1.0	-0.383
Vad06G003560	LG06	+	4374341	4374614	4374341	4374421	4375334	4375404	721	9,13,16	11,15,10	20,7,9	23,14,18	298	149	0.15894629431	0.543298883182	0.29,0.302,0.444	0.303,0.2,0.2	0.111
Vad16G009600	LG16	+	20024167	20024584	20024167	20024572	20025705	20025799	722	138,112,154	29,39,46	90,83,78	32,28,28	160	149	0.254786791702	0.72822924083	0.816,0.728,0.757	0.724,0.734,0.722	0.04
Vad15G004750	LG15	-	13869141	13871005	13870570	13871005	13868953	13869045	724	143,148,110	20,35,33	135,130,115	19,9,23	298	149	0.0427954263709	0.234867559034	0.781,0.679,0.625	0.78,0.878,0.714	-0.096
Vad03G008430	LG03	-	9387360	9387627	9387534	9387627	9386154	9386297	725	9,37,28	40,50,31	23,21,19	45,40,44	298	149	0.535427087233	1.0	0.101,0.27,0.311	0.204,0.208,0.178	0.031
Vad11G010850	LG11	+	16919994	16920122	16919994	16920118	16920774	16921211	726	2,6,2	2,4,1	2,4,3	9,0,4	152	149	0.707205734413	1.0	0.495,0.595,0.662	0.179,1.0,0.424	0.05
Vad16G006930	LG16	+	17283966	17284407	17283966	17284147	17284507	17284644	727	2,1,3	21,17,18	4,2,5	24,19,26	298	149	0.280890727064	0.761859071781	0.045,0.029,0.077	0.077,0.05,0.088	-0.021
Vad18G002180	LG18	-	2247876	2248009	2247909	2248009	2247618	2247693	728	16,20,9	94,68,64	7,4,3	94,65,64	181	149	8.22081009113e-05	0.00320337566551	0.123,0.195,0.104	0.058,0.048,0.037	0.093
Vad02G006020	LG02	-	5647293	5647392	5647313	5647392	5647094	5647181	729	34,32,40	1,4,0	19,27,42	3,2,1	168	149	0.506614388585	1.0	0.968,0.876,1.0	0.849,0.923,0.974	0.033
Vad02G006020	LG02	-	5647293	5647392	5647313	5647392	5647094	5647194	730	37,35,52	0,0,1	37,44,46	1,1,1	168	149	0.745087169325	1.0	1.0,1.0,0.979	0.97,0.975,0.976	0.019
Vad19G000130	LG19	+	417178	417732	417178	417283	418380	418754	732	0,0,0	343,394,273	1,2,0	405,233,296	298	149	1	1.0	0.0,0.0,0.0	0.001,0.004,0.0	-0.002
Vad10G007990	LG10	+	9585857	9586336	9585857	9585919	9586514	9586658	733	32,33,57	0,0,0	31,41,45	0,0,1	298	149	1	1.0	1.0,1.0,1.0	1.0,1.0,0.957	0.014
Vad01G007020	LG01	-	7553084	7553698	7553384	7553698	7552586	7552654	734	139,85,101	17,7,12	116,150,172	5,2,11	298	149	0.000650850151696	0.0128956580904	0.803,0.859,0.808	0.921,0.974,0.887	-0.104
Vad11G003150	LG11	-	2998375	2999116	2998993	2999116	2996659	2997954	736	308,231,223	154,87,77	355,306,235	101,73,44	298	149	0.000139980308144	0.00453423269729	0.5,0.57,0.592	0.637,0.677,0.728	-0.127
Vad01G006990	LG01	+	7503022	7504492	7503022	7503092	7505122	7506086	737	95,64,107	0,1,0	145,136,140	0,0,1	298	149	1	1.0	1.0,0.97,1.0	1.0,1.0,0.986	-0.005
Vad08G007680	LG08	-	15641663	15641857	15641689	15641857	15641331	15641531	738	18,31,44	219,297,323	31,57,55	230,449,423	174	149	0.284459610118	0.76975297275	0.066,0.082,0.104	0.103,0.098,0.1	-0.016
Vad14G012070	LG14	-	23172333	23173038	23172986	23173038	23171945	23172026	739	5,12,4	135,188,257	9,5,9	192,172,185	298	149	0.65823923258	1.0	0.018,0.031,0.008	0.023,0.014,0.024	-0.001
Vad08G014180	LG08	-	21991485	21992782	21992084	21992782	21990816	21991206	740	25,15,8	35,19,17	15,19,8	17,23,14	298	149	0.64689464611	1.0	0.263,0.283,0.19	0.306,0.292,0.222	-0.028
Vad08G014180	LG08	-	21991485	21992782	21992708	21992782	21990816	21991206	741	18,20,13	109,100,126	11,9,12	105,83,109	298	149	0.139891305235	0.50786626031	0.076,0.091,0.049	0.05,0.051,0.052	0.021
Vad08G014180	LG08	-	21992084	21992782	21992708	21992782	21990816	21991206	742	47,32,30	109,100,126	23,32,22	105,83,109	298	149	0.215497083073	0.659466204483	0.177,0.138,0.106	0.099,0.162,0.092	0.023
Vad18G008020	LG18	-	8912802	8913330	8913202	8913330	8911353	8911981	743	64,56,38	170,176,209	20,26,35	124,235,291	298	149	7.169105255e-07	6.98390336925e-05	0.158,0.137,0.083	0.075,0.052,0.057	0.065
Vad06G003450	LG06	-	4255369	4257662	4257433	4257662	4254909	4255276	744	25,54,50	5,8,8	21,54,32	11,12,7	298	149	0.0998248861671	0.403789937472	0.714,0.771,0.758	0.488,0.692,0.696	0.122
Vad03G010630	LG03	+	17584044	17584425	17584044	17584211	17585521	17585646	746	36,59,16	80,31,15	69,29,37	50,15,13	298	149	0.0449133071255	0.243072481619	0.184,0.488,0.348	0.408,0.492,0.587	-0.156
Vad07G012760	LG07	+	23311763	23312692	23311763	23312349	23313407	23313735	747	12,3,13	63,36,33	9,7,8	47,46,55	298	149	0.434703060434	0.999257720773	0.087,0.04,0.165	0.087,0.071,0.068	0.022
Vad07G012760	LG07	+	23311763	23312692	23311763	23312349	23313410	23313735	748	11,10,8	14,10,8	7,12,9	11,17,1	298	149	0.615773237746	1.0	0.282,0.333,0.333	0.241,0.261,0.818	-0.124
Vad11G002400	LG11	+	2322033	2322376	2322033	2322150	2322615	2322726	749	12,27,23	316,354,364	28,29,24	372,249,373	298	149	0.0963928993749	0.393997550242	0.019,0.037,0.031	0.036,0.055,0.031	-0.012
Vad08G014420	LG08	+	22126793	22128116	22126793	22126966	22128919	22129033	750	302,249,257	5,0,0	263,283,250	0,0,1	298	149	1	1.0	0.968,1.0,1.0	1.0,1.0,0.992	-0.008
Vad10G000940	LG10	+	909638	910376	909638	909844	910700	910859	751	16,14,21	0,2,0	9,15,18	0,2,0	298	149	1	1.0	1.0,0.778,1.0	1.0,0.789,1.0	-0.004
Vad05G001630	LG05	+	1669027	1670163	1669027	1669194	1670935	1671101	752	157,184,83	3,1,0	528,226,190	7,4,0	298	149	0.264257001801	0.744280257769	0.963,0.989,1.0	0.974,0.966,1.0	0.004
Vad05G001630	LG05	+	1669027	1670163	1669027	1669194	1671282	1671494	753	200,201,86	5,6,2	506,258,159	12,9,9	298	149	0.352924062204	0.87780474195	0.952,0.944,0.956	0.955,0.935,0.898	0.021
Vad05G001630	LG05	+	1669027	1670163	1669027	1669194	1671822	1672316	754	76,76,31	0,0,0	229,95,64	0,1,0	298	149	1	1.0	1.0,1.0,1.0	1.0,0.979,1.0	0.007
Vad01G013830	LG01	-	22495940	22496593	22496428	22496593	22492710	22493164	755	336,366,401	0,1,1	505,487,492	0,6,0	298	149	1	1.0	1.0,0.995,0.995	1.0,0.976,1.0	0.005
Vad04G009870	LG04	+	20352470	20353637	20352470	20352591	20353884	20353984	756	78,174,130	1,8,1	75,118,102	2,9,8	298	149	0.0142203086009	0.113085311255	0.975,0.916,0.985	0.949,0.868,0.864	0.065
Vad04G009870	LG04	+	20352470	20353637	20352470	20352591	20354816	20354952	757	14,33,35	8,11,11	31,38,37	4,17,17	298	149	0.789895977603	1.0	0.467,0.6,0.614	0.795,0.528,0.521	-0.054
Vad03G001680	LG03	+	1614829	1616782	1614829	1614996	1617285	1617673	758	123,109,83	1,0,0	81,54,53	1,1,0	298	149	1	1.0	0.984,1.0,1.0	0.976,0.964,1.0	0.015
Vad18G013010	LG18	-	14827472	14827647	14827511	14827647	14824538	14827348	759	19,30,10	36,23,17	32,9,17	27,10,24	187	149	0.508280790677	1.0	0.296,0.51,0.319	0.486,0.418,0.361	-0.047
Vad18G013010	LG18	-	14827472	14827647	14827511	14827647	14824538	14827366	760	22,18,12	9,8,2	35,12,12	4,2,5	187	149	0.147065333797	0.526525929586	0.661,0.642,0.827	0.875,0.827,0.657	-0.076
Vad16G000370	LG16	+	649563	649654	649563	649641	652233	653400	761	38,20,14	77,69,64	16,7,2	94,57,53	161	149	0.00013447003872	0.00453423269729	0.314,0.212,0.168	0.136,0.102,0.034	0.141
Vad16G000370	LG16	+	664156	664843	664156	664605	665299	666498	762	0,1,0	202,195,152	6,1,0	191,182,168	298	149	1	1.0	0.0,0.003,0.0	0.015,0.003,0.0	-0.005
Vad19G002150	LG19	-	2889196	2889322	2889244	2889322	2887755	2887807	763	107,76,103	0,0,0	109,127,139	1,0,0	196	149	1	1.0	1.0,1.0,1.0	0.988,1.0,1.0	0.004
Vad19G002150	LG19	-	2889196	2889322	2889244	2889322	2888544	2888595	764	258,222,325	13,10,12	316,375,437	11,17,24	196	149	0.780912418597	1.0	0.938,0.944,0.954	0.956,0.944,0.933	0.001
Vad10G006030	LG10	-	6917423	6919776	6918853	6919776	6915662	6916134	765	5,2,3	2,0,0	3,2,2	1,3,2	298	149	0.000591267946499	0.0121261794642	0.556,1.0,1.0	0.6,0.25,0.333	0.458
Vad04G004750	LG04	-	5213995	5214132	5214032	5214132	5213737	5213880	766	131,71,51	1,0,1	127,41,52	0,2,1	185	149	1	1.0	0.991,1.0,0.976	1.0,0.943,0.977	0.016
Vad01G000570	LG01	+	546556	547332	546556	546740	547460	547819	767	0,6,7	127,240,331	6,5,9	187,302,395	298	149	0.909456876531	1.0	0.0,0.012,0.01	0.016,0.008,0.011	-0.004
Vad08G007230	LG08	+	15173112	15174606	15173112	15173546	15178209	15179364	768	10,10,6	3,1,2	4,6,5	0,5,6	298	149	0.23939495012	0.701385204738	0.625,0.833,0.6	1.0,0.375,0.294	0.13
Vad13G002110	LG13	-	2023120	2023387	2023279	2023387	2022783	2022864	769	1,3,6	175,182,185	1,4,1	146,100,159	298	149	1	1.0	0.003,0.008,0.016	0.003,0.02,0.003	0.0
Vad06G000680	LG06	+	840744	840964	840744	840919	842629	842703	770	63,40,43	24,14,25	51,53,63	0,9,16	193	149	0.000325727616055	0.00885524612019	0.67,0.688,0.57	1.0,0.82,0.752	-0.215
Vad14G012210	LG14	+	23321014	23321959	23321014	23321188	23322355	23322710	771	61,58,109	4,0,3	103,60,95	0,0,0	298	149	0.0391669613753	0.219072621281	0.884,1.0,0.948	1.0,1.0,1.0	-0.056
Vad18G010640	LG18	-	11652546	11652686	11652611	11652686	11651169	11651713	773	2,9,8	23,34,41	3,5,5	32,42,38	213	149	0.183140562283	0.6013801048	0.057,0.156,0.12	0.062,0.077,0.084	0.037
Vad07G017540	LG07	+	28259265	28259352	28259265	28259348	28259786	28259863	774	9,7,3	68,128,126	10,6,3	61,59,75	152	149	0.190517109224	0.611512150408	0.115,0.051,0.023	0.138,0.091,0.038	-0.026
Vad07G018940	LG07	+	30887508	30887603	30887508	30887585	30889836	30889940	775	310,343,263	48,56,47	246,205,224	34,54,39	166	149	0.428099814162	0.995762537366	0.853,0.846,0.834	0.867,0.773,0.838	0.018
Vad01G013790	LG01	-	22455644	22456174	22455880	22456174	22454055	22454592	776	34,36,21	5,22,21	39,33,25	15,21,22	298	149	0.608975650476	1.0	0.773,0.45,0.333	0.565,0.44,0.362	0.063
Vad18G007980	LG18	+	8864018	8865735	8864018	8864319	8865823	8866402	777	407,435,468	3,2,7	612,861,632	1,1,3	298	149	0.435921460698	0.999257720773	0.985,0.991,0.971	0.997,0.998,0.991	-0.013
Vad08G002450	LG08	+	6340623	6342278	6340623	6340840	6342612	6343036	778	23,37,37	1,5,0	16,21,30	1,3,0	298	149	0.656472910942	1.0	0.92,0.787,1.0	0.889,0.778,1.0	0.013
Vad16G009130	LG16	+	19642443	19642560	19642443	19642500	19643149	19643345	779	16,15,15	17,18,35	8,13,27	18,23,24	208	149	0.898483537614	1.0	0.403,0.374,0.235	0.241,0.288,0.446	0.012
Vad08G005310	LG08	-	13009331	13011226	13011008	13011226	13007651	13008897	780	101,44,34	6,3,0	116,50,83	8,0,0	298	149	0.391923367409	0.94530313827	0.894,0.88,1.0	0.879,1.0,1.0	-0.035
Vad11G004170	LG11	+	3962247	3962660	3962247	3962531	3963563	3964182	781	4,13,15	41,74,53	14,14,10	70,59,50	277	149	0.690704297933	1.0	0.05,0.086,0.132	0.097,0.113,0.097	-0.013
Vad09G003440	LG09	-	3764869	3765077	3765015	3765077	3764341	3764790	782	25,35,32	287,332,333	19,14,26	204,160,268	294	149	0.800074381409	1.0	0.042,0.051,0.046	0.045,0.042,0.047	0.002
Vad07G015270	LG07	+	25891018	25891319	25891018	25891113	25892752	25893125	783	13,11,9	0,0,0	15,17,15	1,0,0	298	149	1	1.0	1.0,1.0,1.0	0.882,1.0,1.0	0.039
Vad05G011940	LG05	-	23029127	23029470	23029155	23029470	23026242	23026293	784	1,2,0	21,41,31	3,0,0	53,52,57	176	149	0.922579585418	1.0	0.039,0.04,0.0	0.046,0.0,0.0	0.011
Vad05G011940	LG05	-	23029127	23029470	23029155	23029470	23026242	23026312	785	1,1,1	7,10,8	1,1,0	7,4,7	176	149	0.0832763780659	0.355292284522	0.108,0.078,0.096	0.108,0.175,0.0	-0.0
Vad18G003950	LG18	-	4221651	4223840	4223593	4223840	4221318	4221495	786	184,143,152	6,0,0	133,100,105	3,0,0	298	149	0.678348218324	1.0	0.939,1.0,1.0	0.957,1.0,1.0	-0.006
Vad07G007170	LG07	+	8257424	8257613	8257424	8257505	8257715	8257807	787	9,9,1	0,0,0	8,0,2	1,0,0	256	149	1	1.0	1.0,1.0,1.0	0.823,NA,1.0	0.089
Vad07G007170	LG07	+	8257424	8257807	8257424	8257505	8257933	8258068	788	125,136,121	0,0,0	179,112,108	0,1,0	298	149	1	1.0	1.0,1.0,1.0	1.0,0.982,1.0	0.006
Vad18G010130	LG18	+	11070827	11071565	11070827	11071287	11072027	11072175	789	38,33,28	0,0,0	26,27,17	1,1,0	298	149	1	1.0	1.0,1.0,1.0	0.929,0.931,1.0	0.047
Vad14G007940	LG14	+	18472692	18472915	18472692	18472813	18473176	18473449	790	37,26,24	45,21,29	35,23,5	28,8,9	250	149	0.352312945736	0.87780474195	0.329,0.425,0.33	0.427,0.631,0.249	-0.074
Vad12G001280	LG12	+	2232146	2232429	2232146	2232202	2232566	2233136	791	22,8,11	37,36,41	12,2,3	20,17,14	298	149	0.573817190732	1.0	0.229,0.1,0.118	0.231,0.056,0.097	0.021
Vad14G010800	LG14	-	21814188	21814450	21814208	21814450	21813829	21814011	792	13,11,7	7,13,0	17,5,8	11,5,2	168	149	0.703783618237	1.0	0.622,0.429,1.0	0.578,0.47,0.78	0.074
Vad14G001540	LG14	+	1448897	1449774	1448897	1449059	1449929	1450608	793	33,53,57	1010,1469,2145	56,162,97	1630,3478,2684	298	149	0.0638362892369	0.296458443338	0.016,0.018,0.013	0.017,0.023,0.018	-0.004
Vad13G001260	LG13	-	1216568	1220150	1218185	1220150	1216146	1216455	794	4,6,8	1,1,0	9,16,9	2,0,0	298	149	1	1.0	0.667,0.75,1.0	0.692,1.0,1.0	-0.092
Vad13G001260	LG13	-	1216568	1220150	1220089	1220150	1216146	1216455	795	8,25,14	4,13,27	17,17,17	10,11,16	298	149	0.633751027076	1.0	0.5,0.49,0.206	0.459,0.436,0.347	-0.015
Vad13G001260	LG13	-	1216568	1220150	1220095	1220150	1216146	1216455	796	11,25,16	13,22,22	18,18,17	15,13,12	298	149	0.194336726107	0.620709379287	0.297,0.362,0.267	0.375,0.409,0.415	-0.091
Vad13G001260	LG13	-	1218185	1220150	1220089	1220150	1216146	1216455	797	9,23,10	4,13,27	16,13,13	10,11,16	298	149	0.855668196092	1.0	0.529,0.469,0.156	0.444,0.371,0.289	0.017
Vad13G001260	LG13	-	1218185	1220150	1220095	1220150	1216146	1216455	798	12,23,12	13,22,22	17,14,13	15,13,12	298	149	0.350886549244	0.87780474195	0.316,0.343,0.214	0.362,0.35,0.351	-0.063
Vad13G001260	LG13	-	1220089	1220150	1220095	1220150	1216146	1216455	799	7,13,29	13,22,22	11,12,16	15,13,12	154	149	0.604234461501	1.0	0.343,0.364,0.561	0.415,0.472,0.563	-0.061
Vad07G001310	LG07	+	1514033	1516042	1514033	1515819	1519304	1519836	800	110,120,79	0,1,0	73,80,75	0,0,0	298	149	1	1.0	1.0,0.984,1.0	1.0,1.0,1.0	-0.005
Vad05G012520	LG05	+	23707067	23708487	23707067	23707548	23709424	23709834	801	354,299,269	0,0,2	207,194,216	0,0,0	298	149	1	1.0	1.0,1.0,0.985	1.0,1.0,1.0	-0.005
Vad12G011640	LG12	-	21873019	21873264	21873049	21873264	21871956	21872076	802	1,1,7	19,13,3	5,3,1	9,9,1	178	149	0.427149523977	0.995762537366	0.042,0.06,0.661	0.317,0.218,0.456	-0.076
Vad03G004350	LG03	+	3885389	3885830	3885389	3885570	3885928	3886023	803	409,291,352	1,0,2	451,314,305	1,0,1	298	149	1	1.0	0.995,1.0,0.989	0.996,1.0,0.993	-0.002
Vad06G011160	LG06	+	19674044	19676447	19674044	19676187	19676574	19676659	804	3,3,2	0,1,1	4,4,2	0,0,0	298	149	1	1.0	1.0,0.6,0.5	1.0,1.0,1.0	-0.3
Vad15G006830	LG15	+	16494657	16496194	16494657	16494801	16496328	16496441	805	120,57,59	77,58,66	47,41,47	52,55,49	298	149	0.147123881053	0.526525929586	0.438,0.329,0.309	0.311,0.272,0.324	0.056
Vad08G006020	LG08	-	13990339	13993417	13990690	13993417	13988377	13989319	806	1,3,4	155,180,123	4,4,1	243,155,146	298	149	1	1.0	0.003,0.008,0.016	0.008,0.013,0.003	0.001
Vad04G010840	LG04	+	21468437	21469093	21468437	21468636	21469419	21469569	807	3,6,13	398,294,231	25,27,11	290,264,274	298	149	2.18048566469e-06	0.000169932516135	0.004,0.01,0.027	0.041,0.049,0.02	-0.023
Vad02G004990	LG02	+	4607727	4608162	4607727	4607837	4610342	4610712	808	26,33,39	477,649,820	1,4,6	512,783,738	298	149	8.80775896661e-10	2.57406755799e-07	0.027,0.025,0.023	0.001,0.003,0.004	0.022
Vad05G003790	LG05	-	3852836	3852892	3852848	3852892	3852549	3852748	809	35,20,26	20,7,3	9,12,5	12,12,2	160	149	0.023482647234	0.157765601245	0.62,0.727,0.89	0.411,0.482,0.7	0.215
Vad14G014580	LG14	-	25426066	25426280	25426154	25426280	25425547	25425784	810	17,21,18	343,365,330	18,32,25	343,312,341	236	149	0.0889327338337	0.369972832212	0.03,0.035,0.033	0.032,0.061,0.044	-0.013
Vad14G014580	LG14	-	25426066	25426280	25426154	25426280	25425547	25425984	811	23,26,26	8,15,13	17,23,20	7,7,15	236	149	0.983591050431	1.0	0.645,0.523,0.558	0.605,0.675,0.457	-0.004
Vad14G014580	LG14	-	25441691	25442133	25441838	25442133	25440491	25440685	812	140,143,136	163,100,101	165,145,143	147,96,102	295	149	0.421847072623	0.992231846874	0.303,0.419,0.405	0.362,0.433,0.415	-0.028
Vad01G009130	LG01	-	11194065	11194152	11194081	11194152	11193649	11193748	814	27,29,22	3,0,0	22,21,26	3,3,1	164	149	0.0319643690786	0.192610038417	0.891,1.0,1.0	0.869,0.864,0.959	0.066
Vad16G004890	LG16	+	14244698	14245463	14244698	14244808	14245582	14245656	815	1,1,3	31,41,16	2,2,3	24,16,19	298	149	0.210494776373	0.649256975145	0.016,0.012,0.086	0.04,0.059,0.073	-0.019
Vad05G005570	LG05	-	6740496	6742150	6741028	6742150	6735659	6736184	816	0,1,0	97,89,61	1,1,4	92,87,63	298	149	1	1.0	0.0,0.006,0.0	0.005,0.006,0.031	-0.012
Vad05G001220	LG05	-	1115415	1115693	1115607	1115693	1115203	1115288	817	44,62,36	493,502,294	21,40,20	687,289,431	298	149	0.000143512925406	0.00453423269729	0.043,0.058,0.058	0.015,0.065,0.023	0.019
Vad05G007040	LG05	-	11699633	11702357	11702067	11702357	11690714	11691451	818	100,62,58	0,2,0	90,49,48	3,3,0	298	149	0.0678436554289	0.313475230025	1.0,0.939,1.0	0.938,0.891,1.0	0.037
Vad08G006430	LG08	+	14356285	14356793	14356285	14356618	14362360	14362518	819	24,75,51	1,0,0	27,27,48	0,0,0	298	149	1	1.0	0.923,1.0,1.0	1.0,1.0,1.0	-0.026
Vad09G000710	LG09	-	708903	709068	708978	709068	707018	707243	820	3,6,13	24,24,29	9,6,2	17,18,19	223	149	0.885983910775	1.0	0.077,0.143,0.23	0.261,0.182,0.066	-0.02
Vad01G014520	LG01	-	23516059	23516593	23516424	23516593	23515079	23515696	821	18,18,31	0,0,0	36,38,40	1,1,1	298	149	0.520974287971	1.0	1.0,1.0,1.0	0.947,0.95,0.952	0.05
Vad03G009510	LG03	-	13402252	13402542	13402366	13402542	13401860	13402044	822	2,13,11	232,257,231	5,11,8	140,144,161	262	149	0.22490587789	0.675873962091	0.005,0.028,0.026	0.02,0.042,0.027	-0.01
Vad05G001060	LG05	+	971698	972048	971698	972044	972124	972226	823	0,0,6	0,0,1	1,2,0	0,0,0	152	149	1	1.0	NA,NA,0.855	1.0,1.0,NA	-0.145
Vad05G001060	LG05	+	971698	972048	971698	972044	972359	974737	824	43,41,45	3,0,3	37,36,35	3,7,3	152	149	0.0310465564254	0.19101802348	0.934,1.0,0.936	0.924,0.834,0.92	0.064
Vad02G005990	LG02	+	5622891	5623107	5622891	5622993	5623189	5624121	825	51,36,23	0,2,3	33,30,20	0,0,0	262	149	0.149793745948	0.53063299701	1.0,0.911,0.813	1.0,1.0,1.0	-0.092
Vad12G008330	LG12	+	13185707	13187315	13185707	13186185	13188909	13189038	826	4,2,5	185,179,189	0,1,1	293,192,243	298	149	1	1.0	0.011,0.006,0.013	0.0,0.003,0.002	0.008
Vad15G005260	LG15	+	14544587	14545001	14544587	14544956	14548334	14548660	827	7,16,17	4,2,0	6,7,10	4,0,5	193	149	0.200790082371	0.630977436268	0.575,0.861,1.0	0.537,1.0,0.607	0.097
Vad01G007750	LG01	+	8506421	8506903	8506421	8506639	8507251	8507313	828	2,11,14	129,128,156	13,10,10	163,120,151	298	149	0.596101163928	1.0	0.008,0.041,0.043	0.038,0.04,0.032	-0.006
Vad09G001860	LG09	-	2145109	2145932	2145686	2145932	2144220	2144325	829	3,8,2	11,16,9	11,6,3	15,9,14	298	149	0.339458249207	0.85893223663	0.12,0.2,0.1	0.268,0.25,0.097	-0.065
Vad15G003960	LG15	-	12752623	12753010	12752844	12753010	12751768	12751927	830	51,45,60	3,18,13	28,42,35	5,11,4	298	149	0.794847414907	1.0	0.895,0.556,0.698	0.737,0.656,0.814	-0.019
Vad01G001980	LG01	+	1804636	1805660	1804636	1805654	1805744	1806249	831	50,15,9	66,28,14	12,7,0	38,28,17	154	149	0.000405776864561	0.0103120251016	0.423,0.341,0.383	0.234,0.195,0.0	0.239
Vad11G005250	LG11	+	5288780	5289351	5288780	5289169	5290208	5290328	832	337,334,512	0,0,1	449,1088,742	0,1,0	298	149	1	1.0	1.0,1.0,0.996	1.0,0.998,1.0	-0.001
Vad17G000370	LG17	-	350443	350725	350599	350725	350221	350346	833	4,3,6	0,0,0	2,3,3	0,3,0	298	149	0.197117648464	0.623041558476	1.0,1.0,1.0	1.0,0.333,1.0	0.222
Vad17G004570	LG17	+	5735012	5735192	5735012	5735146	5735270	5735538	834	16,2,12	0,1,4	5,4,5	1,0,1	194	149	0.0605438938608	0.293675568146	1.0,0.606,0.697	0.793,1.0,0.793	-0.094
Vad14G006060	LG14	-	12375346	12376330	12376269	12376330	12371451	12371981	835	6,1,0	21,26,12	2,3,0	4,10,11	298	149	0.893913961536	1.0	0.125,0.019,0.0	0.2,0.13,0.0	-0.062
Vad14G006060	LG14	-	12375346	12376330	12376278	12376330	12371451	12371981	836	7,1,0	2,7,2	2,3,1	6,2,2	298	149	0.937937538108	1.0	0.636,0.067,0.0	0.143,0.429,0.2	-0.023
Vad14G006060	LG14	-	12376269	12376330	12376278	12376330	12371451	12371981	837	22,26,12	2,7,2	4,10,12	6,2,2	157	149	0.266960152311	0.747061715467	0.913,0.779,0.851	0.388,0.826,0.851	0.159
Vad14G006060	LG14	-	12375346	12376330	12376269	12376330	12372139	12372244	838	2,1,2	6,2,3	0,2,0	3,3,2	298	149	0.0534388768511	0.270636635096	0.143,0.2,0.25	0.0,0.25,0.0	0.114
Vad14G006060	LG14	-	12376437	12377171	12377019	12377171	12376278	12376330	839	43,35,18	20,16,11	20,19,14	5,7,7	298	149	0.329245070639	0.847930581532	0.518,0.522,0.45	0.667,0.576,0.5	-0.084
Vad19G006580	LG19	-	8746428	8746564	8746463	8746564	8745652	8745861	840	328,310,226	699,657,518	498,331,280	844,710,673	183	149	0.526964003441	1.0	0.276,0.278,0.262	0.325,0.275,0.253	-0.012
Vad10G012970	LG10	+	22075611	22075972	22075611	22075954	22076061	22076102	841	32,50,43	235,303,292	42,37,26	280,207,240	166	149	0.79530276668	1.0	0.109,0.129,0.117	0.119,0.138,0.089	0.003
Vad15G008520	LG15	+	18273209	18273864	18273209	18273326	18274141	18274204	842	9,14,6	75,78,67	7,5,23	78,67,52	298	149	0.329307514128	0.847930581532	0.057,0.082,0.043	0.043,0.036,0.181	-0.026
Vad08G004380	LG08	-	11966508	11967218	11966535	11967218	11966238	11966378	843	8,9,11	15,13,17	1,7,3	23,22,21	175	149	0.000531951733699	0.0115061198491	0.312,0.371,0.355	0.036,0.213,0.108	0.227
Vad06G012440	LG06	+	21810051	21810899	21810051	21810189	21811652	21812424	844	170,188,165	10,15,0	190,205,228	1,0,11	298	149	0.00948443818879	0.0879017410737	0.895,0.862,1.0	0.99,1.0,0.912	-0.048
Vad10G010630	LG10	-	15138261	15138476	15138354	15138476	15137174	15137289	845	16,22,24	6,3,6	15,24,14	3,5,2	241	149	0.586845502321	1.0	0.622,0.819,0.712	0.756,0.748,0.812	-0.054
Vad10G010630	LG10	-	15138261	15138476	15138354	15138476	15137521	15137610	846	19,32,13	0,0,3	11,26,21	1,0,4	241	149	0.165895437786	0.560496435757	1.0,1.0,0.728	0.872,1.0,0.764	0.031
Vad06G009800	LG06	+	17453296	17453546	17453296	17453479	17453676	17454025	847	4,7,8	0,8,1	4,5,7	0,1,0	215	149	0.000493350268329	0.0108816313901	1.0,0.377,0.847	1.0,0.776,1.0	-0.184
Vad09G001920	LG09	-	2196825	2197205	2197031	2197205	2195097	2195261	848	153,119,95	1,0,0	125,98,92	0,0,0	298	149	1	1.0	0.987,1.0,1.0	1.0,1.0,1.0	-0.004
Vad10G010060	LG10	+	13666635	13667189	13666635	13666902	13667310	13667717	849	4,17,4	13,36,15	17,7,8	34,13,19	298	149	0.495751636218	1.0	0.133,0.191,0.118	0.2,0.212,0.174	-0.048
Vad15G001450	LG15	+	5641510	5641585	5641510	5641581	5641705	5641794	850	17,17,17	3,7,3	13,6,2	3,6,6	152	149	0.0488204146232	0.254781538815	0.847,0.704,0.847	0.809,0.495,0.246	0.283
Vad08G002400	LG08	+	6119122	6119650	6119122	6119467	6121862	6121982	851	345,247,299	0,0,1	391,535,433	0,0,0	298	149	1	1.0	1.0,1.0,0.993	1.0,1.0,1.0	-0.002
Vad08G002400	LG08	+	6119560	6120722	6119560	6119650	6121862	6121982	852	20,19,12	275,190,260	21,24,29	313,466,371	298	149	0.753403267023	1.0	0.035,0.048,0.023	0.032,0.025,0.038	0.004
Vad09G006710	LG09	+	8624157	8625467	8624157	8624240	8626209	8626442	853	22,1,10	24,16,15	2,6,6	18,25,18	298	149	0.0404081235685	0.223872495031	0.314,0.03,0.25	0.053,0.107,0.143	0.097
Vad01G010420	LG01	-	14020885	14021334	14021100	14021334	14012553	14012636	854	70,87,83	0,0,1	49,89,114	0,0,0	298	149	1	1.0	1.0,1.0,0.976	1.0,1.0,1.0	-0.008
Vad08G010710	LG08	+	18536748	18536968	18536748	18536818	18538509	18538593	856	55,37,37	349,220,243	37,32,35	216,161,157	298	149	0.232753202665	0.689553402772	0.073,0.078,0.071	0.079,0.09,0.1	-0.016
Vad01G004620	LG01	-	4513630	4514523	4513810	4514523	4511051	4511720	857	26,20,25	1,0,0	8,13,18	0,0,0	298	149	1	1.0	0.929,1.0,1.0	1.0,1.0,1.0	-0.024
Vad04G014900	LG04	-	27159388	27160499	27159999	27160499	27159115	27159177	858	1,2,4	20,25,15	3,5,2	25,28,10	298	149	0.437220791712	0.999257720773	0.024,0.038,0.118	0.057,0.082,0.091	-0.017
Vad08G006650	LG08	+	14575652	14575798	14575652	14575670	14575931	14576008	859	22,17,18	68,85,72	10,20,11	59,77,70	276	149	0.280031852267	0.761859071781	0.149,0.097,0.119	0.084,0.123,0.078	0.027
Vad15G005340	LG15	-	14704372	14704743	14704613	14704743	14702987	14703089	860	139,125,117	0,0,0	142,76,93	1,1,0	298	149	1	1.0	1.0,1.0,1.0	0.986,0.974,1.0	0.013
Vad02G003230	LG02	-	2815950	2816443	2816162	2816443	2815443	2815510	861	12,16,15	67,58,68	10,30,13	78,73,66	298	149	0.770107836663	1.0	0.082,0.121,0.099	0.06,0.17,0.09	-0.006
Vad18G003970	LG18	+	4245471	4246949	4245471	4245865	4247505	4247592	862	104,83,108	0,0,4	98,58,85	1,0,0	298	149	0.475021089405	1.0	1.0,1.0,0.931	0.98,1.0,1.0	-0.016
Vad08G014590	LG08	-	22233515	22234141	22233729	22234141	22232935	22233430	863	21,24,22	0,1,1	35,18,9	3,0,0	298	149	1	1.0	1.0,0.923,0.917	0.854,1.0,1.0	-0.005
Vad16G003070	LG16	+	8291072	8291396	8291072	8291122	8293542	8293740	864	81,73,107	0,0,1	69,72,103	0,0,1	298	149	1	1.0	1.0,1.0,0.982	1.0,1.0,0.981	0.0
Vad11G006040	LG11	+	7028018	7028946	7028018	7028928	7037842	7038169	865	5,6,11	21,41,27	4,9,5	16,28,35	166	149	0.797424069318	1.0	0.176,0.116,0.268	0.183,0.224,0.114	0.013
Vad01G003370	LG01	-	3246493	3247888	3247395	3247888	3246329	3246393	866	571,469,598	1,1,5	642,721,699	2,0,3	298	149	1	1.0	0.997,0.996,0.984	0.994,1.0,0.991	-0.003
Vad04G002620	LG04	+	2701497	2702861	2701497	2701550	2703669	2704155	867	47,39,40	14,13,26	43,22,37	22,24,25	298	149	0.0704529472554	0.319222850161	0.627,0.6,0.435	0.494,0.314,0.425	0.143
Vad01G005910	LG01	-	6148348	6148685	6148378	6148685	6148107	6148274	868	330,266,241	124,113,127	332,254,217	109,81,83	178	149	0.0456690099748	0.243946079666	0.69,0.663,0.614	0.718,0.724,0.686	-0.054
Vad12G010390	LG12	-	19328749	19329027	19328885	19329027	19327954	19328173	869	22,15,12	11,4,11	17,11,14	14,2,5	284	149	0.729485005737	1.0	0.512,0.663,0.364	0.389,0.743,0.595	-0.063
Vad19G004790	LG19	-	6423891	6424659	6424415	6424659	6423357	6423454	870	31,26,13	0,0,4	25,12,9	0,2,1	298	149	0.868670513081	1.0	1.0,1.0,0.619	1.0,0.75,0.818	0.017
Vad13G006070	LG13	+	6845012	6845501	6845012	6845074	6846044	6846101	871	34,41,36	0,0,0	24,36,27	0,0,3	298	149	0.744855015113	1.0	1.0,1.0,1.0	1.0,1.0,0.818	0.061
Vad10G011880	LG10	+	18584204	18584436	18584204	18584348	18584535	18584784	872	8,30,13	8,10,6	18,10,25	1,4,0	236	149	0.00111109273518	0.0182939071468	0.387,0.654,0.578	0.919,0.612,1.0	-0.304
Vad14G004060	LG14	-	5092176	5093106	5092443	5093106	5091947	5092032	873	11,3,4	5,8,6	9,6,1	5,13,2	298	149	0.83891413875	1.0	0.524,0.158,0.25	0.474,0.188,0.2	0.023
Vad14G004060	LG14	-	5092176	5093106	5092752	5093106	5091947	5092032	874	6,10,8	121,52,77	16,8,6	92,91,58	298	149	0.388567566418	0.940446139012	0.024,0.088,0.049	0.08,0.042,0.049	-0.003
Vad14G004060	LG14	-	5092443	5093106	5092752	5093106	5091947	5092032	875	7,18,12	121,52,77	14,18,8	92,91,58	298	149	0.755035924098	1.0	0.028,0.148,0.072	0.071,0.09,0.065	0.007
Vad18G000980	LG18	-	913416	915146	914953	915146	907288	907336	876	143,106,96	5,0,0	90,86,81	0,2,1	298	149	0.56020889646	1.0	0.935,1.0,1.0	1.0,0.956,0.976	0.001
Vad08G012060	LG08	+	19914094	19914320	19914094	19914164	19914421	19914879	877	233,540,122	2,0,0	206,287,153	0,0,0	298	149	1	1.0	0.983,1.0,1.0	1.0,1.0,1.0	-0.006
Vad02G009870	LG02	-	16473068	16473367	16473297	16473367	16472001	16472103	878	22,21,22	1,0,0	17,21,23	0,0,0	298	149	1	1.0	0.917,1.0,1.0	1.0,1.0,1.0	-0.028
Vad14G004830	LG14	+	7184490	7185000	7184490	7184598	7186544	7187588	879	0,0,0	19,16,14	1,1,2	34,17,22	298	149	0.435298721584	0.999257720773	0.0,0.0,0.0	0.014,0.029,0.043	-0.029
Vad17G003260	LG17	+	3830324	3830394	3830324	3830377	3833708	3834009	880	58,50,65	441,535,607	53,85,98	422,698,881	165	149	0.544935529382	1.0	0.106,0.078,0.088	0.102,0.099,0.091	-0.007
Vad16G010710	LG16	+	21872350	21872535	21872350	21872395	21872805	21873983	881	10,2,1	1,1,0	6,4,19	0,0,2	288	149	1	1.0	0.838,0.509,1.0	1.0,1.0,0.831	-0.161
Vad16G005980	LG16	-	16049131	16049471	16049309	16049471	16048580	16048991	882	0,0,2	31,45,37	3,5,3	44,40,63	298	149	0.0243923628584	0.162940983894	0.0,0.0,0.026	0.033,0.059,0.023	-0.03
Vad09G010780	LG09	+	22137455	22137800	22137455	22137778	22137981	22138067	883	13,11,4	35,27,31	3,4,6	17,22,22	170	149	0.309611437258	0.809699709518	0.246,0.263,0.102	0.134,0.137,0.193	0.049
Vad16G002870	LG16	-	7236945	7237013	7236958	7237013	7235279	7235350	884	191,213,158	14,10,7	148,146,124	14,7,2	161	149	0.852211250893	1.0	0.927,0.952,0.954	0.907,0.951,0.983	-0.003
Vad13G003840	LG13	+	3747266	3748257	3747266	3747575	3748420	3749162	885	284,358,345	41,54,73	426,421,386	55,63,83	298	149	0.796913366384	1.0	0.776,0.768,0.703	0.795,0.77,0.699	-0.006
Vad13G013240	LG13	+	24741570	24741901	24741570	24741722	24742576	24742731	886	27,47,34	29,29,56	17,46,35	33,34,40	298	149	0.763125341597	1.0	0.318,0.448,0.233	0.205,0.404,0.304	0.029
Vad13G007420	LG13	-	12535389	12535757	12535599	12535757	12534035	12534109	888	1,4,3	20,25,41	2,3,0	40,31,19	298	149	0.262728204992	0.741858144047	0.024,0.074,0.035	0.024,0.046,0.0	0.021
Vad06G008460	LG06	+	14829802	14830405	14829802	14829923	14832819	14833054	889	48,40,7	33,12,15	52,30,38	40,17,13	298	149	0.544764196222	1.0	0.421,0.625,0.189	0.394,0.469,0.594	-0.074
Vad01G011140	LG01	-	17401755	17402552	17402348	17402552	17401000	17401664	890	15,13,24	10,7,6	19,17,16	3,6,4	298	149	0.154685247357	0.534834886155	0.429,0.481,0.667	0.76,0.586,0.667	-0.145
Vad01G011140	LG01	-	17405041	17405603	17405419	17405603	17403696	17404845	891	11,2,9	7,4,11	8,7,2	6,0,9	298	149	0.558376696984	1.0	0.44,0.2,0.29	0.4,1.0,0.1	-0.19
Vad02G010060	LG02	-	16775812	16776338	16776257	16776338	16775023	16775124	892	1,0,0	25,18,10	2,0,0	10,7,6	298	149	1	1.0	0.02,0.0,0.0	0.091,0.0,0.0	-0.024
Vad04G002970	LG04	-	3078568	3078747	3078628	3078747	3072939	3073261	893	38,39,29	1,2,5	64,53,39	5,7,6	208	149	0.190934076047	0.611512150408	0.965,0.933,0.806	0.902,0.844,0.823	0.045
Vad18G000130	LG18	+	240688	241621	240688	240796	243067	243154	894	19,53,32	6,1,4	9,42,22	1,8,5	298	149	0.271398896571	0.75617749883	0.613,0.964,0.8	0.818,0.724,0.688	0.049
Vad07G003440	LG07	+	3566352	3566587	3566352	3566539	3567514	3569697	895	239,167,109	177,100,67	317,164,212	165,70,77	196	149	0.00211595365826	0.0305376521791	0.507,0.559,0.553	0.594,0.64,0.677	-0.097
Vad07G003440	LG07	+	3566352	3567340	3566352	3566539	3567514	3569697	896	7,3,1	177,100,67	4,1,2	165,70,77	298	149	0.980023091529	1.0	0.019,0.015,0.007	0.012,0.007,0.013	0.003
Vad07G003440	LG07	+	3566352	3567340	3566352	3566587	3567514	3569697	897	4,3,0	236,167,108	1,0,0	314,163,210	298	149	1	1.0	0.008,0.009,0.0	0.002,0.0,0.0	0.005
Vad07G006610	LG07	-	7370270	7371684	7371074	7371684	7368943	7369882	899	54,38,48	0,0,0	40,36,28	1,0,0	298	149	1	1.0	1.0,1.0,1.0	0.952,1.0,1.0	0.016
Vad15G007560	LG15	-	17219781	17219884	17219795	17219884	17213890	17214079	900	3,3,4	0,4,0	4,2,7	0,1,1	162	149	0.250257742176	0.718977668578	1.0,0.408,1.0	1.0,0.648,0.866	-0.035
Vad03G002450	LG03	-	2289531	2289923	2289611	2289923	2285133	2285321	901	18,9,18	0,1,0	17,5,13	2,0,1	228	149	0.528148648116	1.0	1.0,0.855,1.0	0.847,1.0,0.895	0.038
Vad03G002450	LG03	-	2289531	2289923	2289611	2289923	2287688	2288706	902	32,24,23	9,0,2	28,14,26	2,0,0	228	149	0.000940570233057	0.0157075228921	0.699,1.0,0.883	0.901,1.0,1.0	-0.106
Vad18G020070	LG18	-	32473350	32474591	32473606	32474591	32471464	32472919	903	547,455,191	2,1,0	202,115,133	1,2,0	298	149	1	1.0	0.993,0.996,1.0	0.99,0.966,1.0	0.011
Vad04G008140	LG04	-	15850138	15850228	15850142	15850228	15849385	15849771	904	2,6,12	2,2,0	3,7,5	8,1,0	152	149	0.405139994113	0.963802703688	0.495,0.746,1.0	0.269,0.873,1.0	0.033
Vad06G003650	LG06	+	4452210	4452735	4452210	4452449	4452863	4452950	905	68,85,87	9391,10707,13702	98,81,65	15987,14464,20887	298	149	1	1.0	0.004,0.004,0.003	0.003,0.003,0.002	0.001
Vad01G012300	LG01	-	20616047	20616327	20616107	20616327	20613489	20613550	906	3,0,2	0,0,1	0,3,7	0,0,6	208	149	1	1.0	1.0,NA,0.589	NA,1.0,0.455	0.067
Vad01G012300	LG01	-	20616047	20616327	20616107	20616327	20614507	20614807	907	9,3,13	12,28,0	3,2,7	18,27,22	208	149	0.0191718190759	0.13797330859	0.349,0.071,1.0	0.107,0.05,0.186	0.359
Vad01G012300	LG01	-	20616047	20616327	20616107	20616327	20615085	20615144	908	14,17,16	150,170,227	7,15,14	137,165,187	208	149	0.48384031214	1.0	0.063,0.067,0.048	0.035,0.061,0.051	0.01
Vad07G007520	LG07	+	8833695	8833955	8833695	8833777	8834109	8834199	909	85,54,81	3,2,6	65,52,41	5,5,3	298	149	0.246759186827	0.714013587626	0.934,0.931,0.871	0.867,0.839,0.872	0.053
Vad16G008890	LG16	-	19350712	19352243	19350748	19352243	19350544	19350600	910	49,30,33	16,7,1	66,41,27	4,6,0	184	149	0.0171049521827	0.126554994314	0.713,0.776,0.964	0.93,0.847,1.0	-0.108
Vad07G004340	LG07	-	4311289	4311441	4311326	4311441	4311118	4311197	911	36,26,31	0,0,1	17,16,24	0,0,0	185	149	1	1.0	1.0,1.0,0.961	1.0,1.0,1.0	-0.013
Vad04G006980	LG04	+	9844095	9844649	9844095	9844371	9845041	9845147	912	156,235,219	0,0,0	217,282,229	0,0,3	298	149	1	1.0	1.0,1.0,1.0	1.0,1.0,0.974	0.009
Vad14G011900	LG14	-	22981013	22981446	22981017	22981446	22978266	22978422	913	0,1,0	5,0,7	0,0,0	2,0,1	152	149	1	1.0	0.0,1.0,0.0	0.0,NA,0.0	0.333
Vad19G006020	LG19	-	7848427	7848763	7848517	7848763	7846772	7847638	914	3,10,3	101,61,72	1,1,2	67,51,53	238	149	0.0085693735036	0.0814438831358	0.018,0.093,0.025	0.009,0.012,0.023	0.031
Vad04G000960	LG04	-	1269282	1271119	1271014	1271119	1268130	1269069	915	275,277,256	0,5,0	205,179,180	0,0,6	298	149	0.574137485291	1.0	1.0,0.965,1.0	1.0,1.0,0.938	0.009
Vad18G007060	LG18	-	7946041	7946290	7946059	7946290	7945892	7945937	917	35,40,59	3,2,3	39,42,38	6,5,10	166	149	0.00440962818903	0.0493284910744	0.913,0.947,0.946	0.854,0.883,0.773	0.099
Vad06G012690	LG06	-	22173016	22173900	22173024	22173900	22156125	22156546	919	10,7,4	0,2,0	21,8,10	1,0,1	156	149	1	1.0	1.0,0.77,1.0	0.953,1.0,0.905	-0.029
Vad14G003600	LG14	-	3831612	3831858	3831768	3831858	3831449	3831515	920	12,6,6	0,0,1	12,24,10	1,0,0	298	149	1	1.0	1.0,1.0,0.75	0.857,1.0,1.0	-0.036
Vad07G000070	LG07	+	210082	210521	210082	210318	210883	211004	921	18,47,57	1,1,0	37,57,28	0,0,2	298	149	1	1.0	0.9,0.959,1.0	1.0,1.0,0.875	-0.005
Vad08G008640	LG08	+	16505392	16507176	16505392	16506039	16507560	16508064	922	163,194,260	148,138,260	130,223,198	98,145,222	298	149	0.704981429565	1.0	0.355,0.413,0.333	0.399,0.435,0.308	-0.014
Vad10G006820	LG10	+	7894818	7895411	7894818	7895124	7895904	7896053	923	26,19,28	1,1,2	31,21,20	3,3,1	298	149	0.30527247738	0.802661107886	0.929,0.905,0.875	0.838,0.778,0.909	0.061
Vad07G009240	LG07	+	17475213	17475298	17475213	17475283	17479279	17479460	924	84,40,49	5,0,1	90,58,74	3,3,6	163	149	0.195769193009	0.622336110494	0.939,1.0,0.978	0.965,0.946,0.919	0.029
Vad07G018030	LG07	+	28834881	28835188	28834881	28835066	28842076	28843327	925	53,35,23	0,0,1	58,26,49	0,0,0	270	149	1	1.0	1.0,1.0,0.927	1.0,1.0,1.0	-0.024
Vad06G005800	LG06	+	6569857	6570182	6569857	6570174	6570260	6570372	926	1,6,1	20,9,7	1,3,4	24,31,36	156	149	0.257136417573	0.728664924779	0.046,0.389,0.12	0.038,0.085,0.096	0.112
Vad10G000930	LG10	-	907675	908069	907871	908069	906700	907279	927	2,7,6	0,0,0	1,7,11	0,1,0	298	149	1	1.0	1.0,1.0,1.0	1.0,0.778,1.0	0.074
Vad10G000930	LG10	-	907675	908069	907882	908069	906700	907279	928	1,7,6	2,4,8	1,7,11	0,1,0	298	149	1.2873181654e-07	1.88109366919e-05	0.2,0.467,0.273	1.0,0.778,1.0	-0.613
Vad10G000930	LG10	-	907871	908069	907882	908069	906700	907279	929	0,0,0	2,4,8	1,1,0	0,1,0	159	149	1	1.0	0.0,0.0,0.0	1.0,0.484,NA	-0.742
Vad01G007200	LG01	-	7780000	7780396	7780272	7780396	7778416	7778990	930	36,65,55	0,0,0	21,43,37	0,1,0	298	149	1	1.0	1.0,1.0,1.0	1.0,0.956,1.0	0.015
Vad01G007200	LG01	-	7780272	7780722	7780614	7780722	7780000	7780086	931	38,44,57	0,0,0	25,42,23	0,1,0	298	149	1	1.0	1.0,1.0,1.0	1.0,0.955,1.0	0.015
Vad02G008390	LG02	-	9570308	9570406	9570352	9570406	9570041	9570131	932	6,0,7	0,1,0	9,11,1	0,0,1	192	149	1	1.0	1.0,0.0,1.0	1.0,1.0,0.437	-0.146
Vad12G000920	LG12	+	1643540	1643949	1643540	1643916	1644020	1644130	933	3,4,3	6,2,8	6,9,6	18,13,6	181	149	0.979504804458	1.0	0.292,0.622,0.236	0.215,0.363,0.452	0.04
Vad12G000920	LG12	+	1643540	1643949	1643540	1643916	1644232	1644327	934	56,38,54	5,5,6	51,79,69	23,12,17	181	149	0.00362146280064	0.0431988776933	0.902,0.862,0.881	0.646,0.844,0.77	0.128
Vad12G000920	LG12	+	1643540	1644130	1643540	1643916	1644232	1644327	935	30,14,23	5,5,6	32,34,34	23,12,17	298	149	0.0266196708048	0.17004587525	0.75,0.583,0.657	0.41,0.586,0.5	0.165
Vad12G000920	LG12	+	1643540	1644130	1643540	1643949	1644232	1644327	936	30,15,24	53,36,54	32,35,38	49,77,66	298	149	0.492513563783	1.0	0.221,0.172,0.182	0.246,0.185,0.224	-0.027
Vad04G013450	LG04	-	24532450	24532557	24532462	24532557	24532116	24532165	937	39,27,15	17,27,16	28,23,19	18,22,11	160	149	0.881039840711	1.0	0.681,0.482,0.466	0.592,0.493,0.617	-0.024
Vad08G015920	LG08	-	23587091	23587238	23587126	23587238	23586171	23586361	938	61,99,131	23,26,27	50,103,125	11,26,23	183	149	0.334121880691	0.855790286531	0.683,0.756,0.798	0.787,0.763,0.816	-0.043
Vad06G009480	LG06	-	16965213	16966221	16965834	16966221	16956633	16957459	939	7,4,18	40,36,35	3,9,6	57,48,48	298	149	0.02150034758	0.148721339178	0.08,0.053,0.205	0.026,0.086,0.059	0.056
Vad07G005250	LG07	+	5171983	5173208	5171983	5172281	5173297	5173533	940	416,365,270	82,70,100	245,106,124	45,31,35	298	149	0.944644013669	1.0	0.717,0.723,0.574	0.731,0.631,0.639	0.004
Vad05G001430	LG05	+	1317842	1318113	1317842	1318102	1319040	1320252	941	35,14,5	28,24,21	33,5,8	42,5,11	159	149	0.527155726333	1.0	0.539,0.353,0.182	0.424,0.484,0.405	-0.08
Vad08G000740	LG08	+	1465185	1465350	1465185	1465323	1467796	1467848	942	1,1,1	11,10,10	2,0,1	3,6,3	175	149	0.221836418412	0.67119318369	0.072,0.078,0.078	0.362,0.0,0.221	-0.118
Vad11G009870	LG11	-	15093359	15093695	15093434	15093695	15093220	15093263	943	207,204,227	20,14,18	194,276,218	4,11,12	223	149	0.0024327717093	0.0326886221629	0.874,0.907,0.894	0.97,0.944,0.924	-0.054
Vad05G010490	LG05	+	21155909	21156185	21155909	21156139	21156681	21157036	944	42,39,28	24,11,7	52,22,43	7,9,7	194	149	0.0780594089643	0.337968329923	0.573,0.731,0.754	0.851,0.652,0.825	-0.09
Vad05G010490	LG05	+	21155909	21156516	21155909	21156139	21156681	21157036	945	15,6,16	24,11,7	18,8,17	7,9,7	298	149	0.134291069834	0.49077063347	0.238,0.214,0.533	0.563,0.308,0.548	-0.145
Vad05G010490	LG05	+	21155909	21156516	21155909	21156185	21156681	21157036	946	1,1,0	28,34,12	1,0,2	35,14,27	298	149	1	1.0	0.018,0.014,0.0	0.014,0.0,0.036	-0.006
Vad11G001490	LG11	+	1569999	1570277	1569999	1570086	1570612	1570872	947	110,76,87	8,5,5	71,71,72	7,7,3	298	149	0.657248877192	1.0	0.873,0.884,0.897	0.835,0.835,0.923	0.02
Vad04G011250	LG04	+	21944725	21945475	21944725	21945453	21947426	21947478	948	0,2,5	26,34,35	3,5,9	27,27,18	170	149	0.00653821692845	0.0670453999066	0.0,0.049,0.111	0.089,0.14,0.305	-0.125
Vad18G021270	LG18	+	35158686	35159174	35158686	35158745	35159378	35159708	949	1,5,3	0,0,0	2,6,4	0,0,1	298	149	1	1.0	1.0,1.0,1.0	1.0,1.0,0.667	0.111
Vad18G021270	LG18	+	35158686	35159274	35158686	35158745	35159378	35159708	950	5,0,4	0,0,0	1,0,1	0,0,1	298	149	1	1.0	1.0,NA,1.0	1.0,NA,0.333	0.334
Vad18G021270	LG18	+	35158686	35159274	35158686	35159174	35159378	35159708	951	9,1,3	1,5,1	1,1,2	2,6,3	248	149	0.020256095998	0.142646844709	0.844,0.107,0.643	0.231,0.091,0.286	0.329
Vad08G011530	LG08	+	19360804	19361606	19360804	19361304	19362547	19362894	952	11,8,5	28,54,37	5,7,8	37,32,42	298	149	0.732556073538	1.0	0.164,0.069,0.063	0.063,0.099,0.087	0.016
Vad08G011530	LG08	+	19360804	19361606	19360804	19361304	19367340	19367388	953	10,5,6	0,0,0	3,7,7	2,2,0	298	149	0.0344735455989	0.201894270301	1.0,1.0,1.0	0.429,0.636,1.0	0.312
Vad19G007780	LG19	-	10477813	10479026	10478536	10479026	10477310	10477731	954	3,3,8	6,6,7	15,2,8	13,5,5	298	149	0.400746073511	0.959983934292	0.2,0.2,0.364	0.366,0.167,0.444	-0.071
Vad19G007780	LG19	-	10477813	10479026	10478695	10479026	10477310	10477731	955	1,6,4	2,1,0	7,3,4	5,2,2	298	149	0.130616146949	0.488353991698	0.2,0.75,1.0	0.412,0.429,0.5	0.203
Vad19G007780	LG19	-	10478536	10479026	10478695	10479026	10477310	10477731	956	7,12,9	2,1,0	17,8,8	5,2,2	298	149	0.0165933262441	0.125145795996	0.636,0.857,1.0	0.63,0.667,0.667	0.176
Vad18G008690	LG18	+	9609172	9610151	9609172	9609264	9614363	9614696	957	40,58,68	8,16,31	35,48,60	7,29,21	298	149	0.597612785784	1.0	0.714,0.644,0.523	0.714,0.453,0.588	0.042
Vad01G000350	LG01	+	397874	398199	397874	398023	398313	398462	958	5,8,6	0,0,0	9,7,2	0,0,1	298	149	1	1.0	1.0,1.0,1.0	1.0,1.0,0.5	0.167
Vad01G000350	LG01	+	397874	398199	397874	398023	399209	399802	959	23,23,18	20,0,2	5,19,11	11,5,11	298	149	0.0207657006863	0.145359904804	0.365,1.0,0.818	0.185,0.655,0.333	0.337
Vad01G000350	LG01	+	397874	398462	397874	398023	399209	399802	960	12,28,18	20,0,2	19,14,20	11,5,11	298	149	0.12533738618	0.474172829917	0.231,1.0,0.818	0.463,0.583,0.476	0.176
Vad01G000350	LG01	+	397874	398462	397874	398199	399209	399802	961	10,23,14	20,18,14	19,10,19	4,15,10	298	149	0.155348197651	0.534834886155	0.2,0.39,0.333	0.704,0.25,0.487	-0.173
Vad09G005400	LG09	+	6393005	6395147	6393005	6393095	6395709	6396965	962	25,37,19	0,0,0	18,29,19	4,0,0	298	149	0.241287782777	0.705163545166	1.0,1.0,1.0	0.692,1.0,1.0	0.103
Vad01G001370	LG01	-	1262374	1262738	1262604	1262738	1260417	1260760	963	8,16,14	3,2,3	20,12,7	1,4,0	298	149	0.255794618176	0.728664924779	0.571,0.8,0.7	0.909,0.6,1.0	-0.146
Vad10G001120	LG10	-	1051278	1051453	1051317	1051453	1050965	1051196	964	14,11,10	21,21,16	6,7,2	25,11,15	187	149	0.0487828365623	0.254781538815	0.347,0.294,0.332	0.161,0.336,0.096	0.127
Vad15G005780	LG15	-	15280693	15281685	15281566	15281685	15279211	15280113	965	1,3,6	42,84,97	3,4,1	60,82,93	298	149	0.55903391952	1.0	0.012,0.018,0.03	0.024,0.024,0.005	0.002
Vad01G013870	LG01	-	22655164	22655714	22655520	22655714	22653604	22654108	966	1,0,2	0,0,1	3,2,1	0,0,0	298	149	1	1.0	1.0,NA,0.5	1.0,1.0,1.0	-0.25
Vad12G002190	LG12	+	3269088	3269386	3269088	3269265	3269712	3271202	967	40,14,24	89,29,48	29,42,27	103,77,84	269	149	0.272678019482	0.75617749883	0.199,0.211,0.217	0.135,0.232,0.151	0.036
Vad12G002190	LG12	+	3269088	3269386	3269088	3269265	3269771	3271202	968	33,13,16	23,6,14	31,45,21	21,12,18	269	149	0.488455772808	1.0	0.443,0.545,0.388	0.45,0.675,0.393	-0.047
Vad06G009590	LG06	-	17123166	17123453	17123401	17123453	17122435	17123051	969	0,0,0	6,2,2	0,0,2	4,2,2	298	149	1	1.0	0.0,0.0,0.0	0.0,0.0,0.333	-0.111
Vad11G002900	LG11	+	2726498	2726638	2726498	2726620	2726722	2726823	970	107,100,92	84,43,34	117,94,109	79,60,92	166	149	0.0874522491269	0.368070124029	0.533,0.676,0.708	0.571,0.584,0.515	0.082
Vad18G011470	LG18	+	12606248	12606777	12606248	12606594	12606935	12607216	971	269,993,374	17,40,16	583,405,384	10,3,2	298	149	1.9064357093e-08	4.01924518215e-06	0.888,0.925,0.921	0.967,0.985,0.99	-0.069
Vad18G001440	LG18	+	1376272	1376661	1376272	1376456	1377073	1377194	972	45,18,22	0,1,0	28,23,19	0,0,0	298	149	1	1.0	1.0,0.9,1.0	1.0,1.0,1.0	-0.033
Vad01G000040	LG01	+	52214	52435	52214	52409	54084	55641	973	17,13,12	35,32,24	10,4,6	27,16,24	174	149	0.132845653858	0.488353991698	0.294,0.258,0.3	0.241,0.176,0.176	0.086
Vad01G000040	LG01	+	52214	52435	52214	52409	56137	56251	974	4,5,2	4,0,3	1,1,1	3,10,2	174	149	0.000551032979842	0.0115061198491	0.461,1.0,0.363	0.222,0.079,0.3	0.408
Vad04G014510	LG04	-	26394377	26394793	26394404	26394793	26393329	26393798	975	4,4,5	1,0,1	1,0,2	0,1,1	175	149	1	1.0	0.773,1.0,0.81	1.0,0.0,0.63	0.318
Vad04G014510	LG04	-	26394377	26394793	26394663	26394793	26393329	26393798	976	4,4,6	2,0,4	2,0,5	5,2,1	298	149	0.0696325919362	0.317970703021	0.5,1.0,0.429	0.167,0.0,0.714	0.349
Vad04G014510	LG04	-	26394404	26394793	26394663	26394793	26393329	26393798	977	1,0,2	2,0,4	1,1,4	5,2,1	298	149	1	1.0	0.2,NA,0.2	0.091,0.2,0.667	-0.119
Vad17G000130	LG17	-	125500	126038	125592	126038	121264	122185	981	30,49,50	0,0,0	42,40,49	0,0,1	240	149	1	1.0	1.0,1.0,1.0	1.0,1.0,0.968	0.011
Vad17G000130	LG17	-	125500	126038	125592	126038	122994	123383	982	79,121,113	15,8,8	117,103,119	9,1,3	240	149	0.00328687452586	0.0413156593627	0.766,0.904,0.898	0.89,0.985,0.961	-0.089
Vad11G005160	LG11	+	5165085	5165200	5165085	5165178	5165567	5165682	983	36,26,51	1,1,0	32,21,29	0,0,0	170	149	1	1.0	0.969,0.958,1.0	1.0,1.0,1.0	-0.024
Vad11G005160	LG11	+	5165085	5165281	5165085	5165178	5165567	5165682	984	5,4,12	1,1,0	7,6,9	0,0,0	251	149	1	1.0	0.748,0.704,1.0	1.0,1.0,1.0	-0.183
Vad11G005160	LG11	+	5165085	5165281	5165085	5165200	5165567	5165682	985	0,0,2	31,22,41	4,2,2	29,17,22	229	149	0.00855631393815	0.0814438831358	0.0,0.0,0.031	0.082,0.071,0.056	-0.059
Vad12G006810	LG12	-	9003200	9003720	9003469	9003720	9001691	9001968	986	2,4,3	46,76,82	5,9,3	72,68,53	298	149	0.0685442879193	0.314228519912	0.021,0.026,0.018	0.034,0.062,0.028	-0.02
Vad03G006680	LG03	-	6527280	6527691	6527471	6527691	6526906	6527134	987	762,389,564	0,2,2	941,673,649	2,13,7	298	149	0.053585398083	0.270636635096	1.0,0.99,0.993	0.996,0.963,0.979	0.015
Vad14G012050	LG14	+	23137769	23138255	23137769	23138048	23138695	23138883	988	2352,2379,2099	1031,506,533	2297,1751,2275	599,413,447	298	149	0.131464981182	0.488353991698	0.533,0.702,0.663	0.657,0.679,0.718	-0.052
Vad14G012050	LG14	+	23137769	23138455	23137769	23138048	23138695	23138883	989	361,557,482	1031,506,533	497,396,554	599,413,447	298	149	0.0583379639168	0.285343430204	0.149,0.355,0.311	0.293,0.324,0.383	-0.062
Vad14G012050	LG14	+	23137769	23138455	23137769	23138255	23138695	23138883	990	0,4,6	1991,1822,1617	4,3,1	1800,1355,1721	298	149	1	1.0	0.0,0.001,0.002	0.001,0.001,0.0	0.0
Vad11G003210	LG11	-	3043102	3043163	3043115	3043163	3042273	3042333	991	8,13,6	72,128,134	6,7,0	102,121,111	161	149	0.0209719455079	0.145929787492	0.093,0.086,0.04	0.052,0.051,0.0	0.039
Vad11G003210	LG11	-	3046656	3046941	3046884	3046941	3046356	3046426	992	176,164,172	0,1,0	158,169,155	0,0,0	298	149	1	1.0	1.0,0.988,1.0	1.0,1.0,1.0	-0.004
Vad12G004940	LG12	+	6641736	6643646	6641736	6641960	6644099	6644848	993	0,2,0	108,121,94	1,1,0	78,119,112	298	149	1	1.0	0.0,0.008,0.0	0.006,0.004,0.0	-0.001
Vad07G008570	LG07	-	13398477	13398968	13398885	13398968	13397064	13397252	994	3,1,4	24,16,16	5,3,1	21,19,9	298	149	0.627051441748	1.0	0.059,0.03,0.111	0.106,0.073,0.053	-0.011
Vad06G001620	LG06	+	1977492	1978650	1977492	1978510	1980347	1982716	995	41,52,35	389,325,285	54,84,88	557,433,522	288	149	0.257375540317	0.728664924779	0.052,0.076,0.06	0.048,0.091,0.08	-0.01
Vad11G000340	LG11	+	559551	559801	559551	559601	559885	560291	996	142,160,141	0,6,1	88,87,97	2,2,1	298	149	0.718321869111	1.0	1.0,0.93,0.986	0.957,0.956,0.98	0.008
Vad03G008810	LG03	-	10287849	10288014	10287894	10288014	10285852	10286433	997	0,0,0	9,26,17	1,0,1	25,18,15	193	149	1	1.0	0.0,0.0,0.0	0.03,0.0,0.049	-0.026
Vad07G004880	LG07	+	4833505	4833652	4833505	4833650	4833801	4834104	998	0,1,0	5,19,15	0,0,0	19,18,11	150	149	1	1.0	0.0,0.05,0.0	0.0,0.0,0.0	0.017
Vad18G021690	LG18	+	35892412	35893079	35892412	35892696	35894327	35894573	999	9,8,8	0,33,13	14,6,4	46,23,12	298	149	0.085227745437	0.362295397876	1.0,0.108,0.235	0.132,0.115,0.143	0.318
Vad03G003220	LG03	-	2803392	2803644	2803468	2803644	2802862	2803052	1000	15,9,10	52,50,40	6,11,4	40,56,52	224	149	0.0730988477618	0.327404417753	0.161,0.107,0.143	0.091,0.116,0.049	0.052
Vad13G001220	LG13	-	1203492	1204168	1203818	1204168	1202756	1202912	1001	22,9,20	2,1,0	7,12,12	0,0,1	298	149	0.795373264944	1.0	0.846,0.818,1.0	1.0,1.0,0.857	-0.064
Vad13G001220	LG13	-	1203818	1204168	1203866	1204168	1203492	1203661	1002	24,8,21	0,0,1	18,14,9	3,0,3	196	149	0.00461168901783	0.0503882739884	1.0,1.0,0.941	0.82,1.0,0.695	0.142
Vad06G000290	LG06	+	365042	366023	365042	365182	366353	366607	1003	1,2,1	190,306,239	3,1,1	211,114,176	298	149	1	1.0	0.003,0.003,0.002	0.007,0.004,0.003	-0.002
Vad06G007760	LG06	-	12867468	12867691	12867472	12867691	12865867	12866134	1004	21,9,6	6,9,10	10,5,18	1,11,6	152	149	0.477382715556	1.0	0.774,0.495,0.37	0.907,0.308,0.746	-0.107
Vad06G007760	LG06	-	12867468	12867691	12867556	12867691	12865867	12866134	1005	29,16,10	126,52,88	17,8,26	89,61,53	236	149	0.488812896055	1.0	0.127,0.163,0.067	0.108,0.076,0.236	-0.021
Vad06G007760	LG06	-	12867472	12867691	12867556	12867691	12865867	12866134	1006	14,16,14	126,52,88	8,14,14	89,61,53	232	149	0.870105576604	1.0	0.067,0.165,0.093	0.055,0.128,0.145	-0.001
Vad08G004570	LG08	-	12140899	12142975	12142911	12142975	12140524	12140647	1007	71,57,63	0,0,2	38,75,72	0,0,0	298	149	1	1.0	1.0,1.0,0.94	1.0,1.0,1.0	-0.02
Vad07G004660	LG07	+	4638358	4639094	4638358	4638754	4639446	4640782	1008	131,69,60	9,3,2	108,81,103	3,2,6	298	149	0.378277921768	0.923187662937	0.879,0.92,0.938	0.947,0.953,0.896	-0.02
Vad07G010090	LG07	+	19246380	19246548	19246380	19246448	19246669	19246885	1009	4,16,17	42,30,41	24,26,18	26,37,40	248	149	0.0132811742591	0.110897805063	0.054,0.243,0.199	0.357,0.297,0.213	-0.124
Vad03G000560	LG03	+	667181	667541	667181	667271	669125	669190	1010	1,0,0	86,74,86	2,0,0	63,58,75	298	149	1	1.0	0.006,0.0,0.0	0.016,0.0,0.0	-0.003
Vad09G004170	LG09	-	4623803	4624115	4623845	4624115	4623584	4623704	1011	61,50,37	59,58,43	57,31,30	39,29,21	190	149	0.0720518213518	0.323956073693	0.448,0.403,0.403	0.534,0.456,0.528	-0.088
Vad14G005340	LG14	-	9104505	9105134	9105083	9105134	9104008	9104400	1013	59,42,36	1,0,1	26,33,33	0,1,0	298	149	1	1.0	0.967,1.0,0.947	1.0,0.943,1.0	-0.01
Vad14G009710	LG14	-	20757270	20758250	20757985	20758250	20757145	20757191	1014	2,1,1	223,163,207	0,2,0	195,262,241	298	149	1	1.0	0.004,0.003,0.002	0.0,0.004,0.0	0.002
Vad04G003300	LG04	-	3380149	3380404	3380171	3380404	3378966	3379145	1015	1,1,0	11,16,2	2,1,1	11,8,4	170	149	1	1.0	0.074,0.052,0.0	0.137,0.099,0.18	-0.097
Vad13G005220	LG13	+	5487141	5487357	5487141	5487352	5488532	5489014	1016	39,52,47	489,402,413	58,25,30	507,264,337	153	149	0.745935326861	1.0	0.072,0.112,0.1	0.1,0.084,0.08	0.007
Vad07G012400	LG07	+	22832458	22832771	22832458	22832710	22835489	22835632	1023	18,31,26	33,51,37	47,23,15	36,22,28	209	149	0.119382455278	0.463548883221	0.28,0.302,0.334	0.482,0.427,0.276	-0.09
Vad07G012400	LG07	+	22832458	22832771	22832458	22832710	22837668	22837811	1024	6,10,6	0,0,1	14,2,4	0,0,0	209	149	1	1.0	1.0,1.0,0.811	1.0,1.0,1.0	-0.063
Vad18G006060	LG18	-	6826226	6826788	6826354	6826788	6824876	6825824	1025	4,9,16	10,4,7	7,12,9	4,6,1	276	149	0.209109197514	0.646689555275	0.178,0.548,0.552	0.486,0.519,0.829	-0.185
Vad08G007550	LG08	-	15508249	15508819	15508522	15508819	15506811	15507043	1026	2,3,0	5,1,2	24,14,6	36,16,25	298	149	0.375653873375	0.920627626783	0.167,0.6,0.0	0.25,0.304,0.107	0.035
Vad12G003530	LG12	-	5092028	5092314	5092041	5092314	5091646	5091853	1027	5,9,5	41,25,29	11,16,4	32,51,26	161	149	0.288923093649	0.778228332893	0.101,0.25,0.138	0.241,0.225,0.125	-0.034
Vad09G003550	LG09	+	3882794	3884993	3882794	3882933	3885250	3886001	1028	233,225,181	0,0,4	240,239,230	7,0,5	298	149	0.0354489836603	0.205147831183	1.0,1.0,0.958	0.945,1.0,0.958	0.018
Vad05G002860	LG05	-	2754685	2754758	2754713	2754758	2752565	2752617	1029	2,0,1	0,0,5	0,0,0	2,0,0	176	149	1	1.0	1.0,NA,0.145	0.0,NA,NA	0.573
Vad19G007640	LG19	-	10274746	10275099	10274799	10275099	10273341	10274605	1030	4,6,2	12,4,2	4,0,1	4,1,1	201	149	0.588370394733	1.0	0.198,0.527,0.426	0.426,0.0,0.426	0.1
Vad19G007640	LG19	-	10274746	10275320	10275245	10275320	10273341	10274605	1031	4,4,2	5,2,0	4,1,0	1,0,1	298	149	0.0313256872232	0.191726326513	0.286,0.5,1.0	0.667,1.0,0.0	0.04
Vad14G005750	LG14	-	10876129	10877802	10876340	10877802	10875925	10875997	1032	2,1,3	9,20,32	2,6,0	10,41,30	298	149	0.786236456766	1.0	0.1,0.024,0.045	0.091,0.068,0.0	0.003
Vad15G009100	LG15	+	18798189	18800094	18798189	18798390	18800906	18800966	1033	166,100,75	0,1,0	130,61,75	0,0,0	298	149	1	1.0	1.0,0.98,1.0	1.0,1.0,1.0	-0.007
Vad17G003290	LG17	+	3872565	3873097	3872565	3872683	3873179	3873264	1034	71,62,72	4,3,3	51,63,41	0,7,4	298	149	0.582936715526	1.0	0.899,0.912,0.923	1.0,0.818,0.837	0.026
Vad02G008400	LG02	-	9586339	9586455	9586401	9586455	9585438	9585468	1035	56,55,47	8,5,8	41,30,32	1,4,3	210	149	0.100264370255	0.40416913389	0.832,0.886,0.807	0.967,0.842,0.883	-0.056
Vad12G003040	LG12	-	4419909	4420102	4419955	4420102	4419508	4419820	1036	39,50,52	84,105,78	37,47,39	111,113,103	194	149	0.0453007691282	0.243946079666	0.263,0.268,0.339	0.204,0.242,0.225	0.066
Vad02G004450	LG02	+	4117550	4118011	4117550	4117607	4119137	4119193	1037	9,3,8	133,95,86	5,4,0	94,86,78	298	149	0.0769127197611	0.337968329923	0.033,0.016,0.044	0.026,0.023,0.0	0.015
Vad14G013710	LG14	+	24558156	24558487	24558156	24558427	24558995	24559116	1038	10,9,6	2,6,3	5,13,6	3,1,3	208	149	0.473971320409	1.0	0.782,0.518,0.589	0.544,0.903,0.589	-0.049
Vad04G004590	LG04	+	5005495	5005759	5005495	5005532	5005984	5006089	1039	97,124,142	2,0,0	46,92,94	0,0,0	298	149	1	1.0	0.96,1.0,1.0	1.0,1.0,1.0	-0.013
Vad04G004590	LG04	+	5005495	5005759	5005495	5005532	5006812	5006963	1040	5,11,10	0,0,1	1,2,4	0,0,0	298	149	1	1.0	1.0,1.0,0.833	1.0,1.0,1.0	-0.056
Vad03G006910	LG03	+	6815769	6815930	6815769	6815888	6816177	6816248	1041	1,6,2	10,13,9	7,10,7	3,12,8	190	149	0.00354159973902	0.0431988776933	0.073,0.266,0.148	0.647,0.395,0.407	-0.321
Vad03G006910	LG03	+	6815769	6815930	6815769	6815888	6818754	6820010	1042	2,8,7	46,32,37	11,10,16	22,29,42	190	149	0.00192331517644	0.028460195459	0.033,0.164,0.129	0.282,0.213,0.23	-0.133
Vad03G006910	LG03	+	6815769	6816248	6815769	6815888	6818754	6820010	1043	13,23,9	46,32,37	8,29,20	22,29,42	298	149	0.155555056709	0.534834886155	0.124,0.264,0.108	0.154,0.333,0.192	-0.061
Vad03G006910	LG03	+	6815769	6816248	6815769	6815930	6818754	6820010	1044	14,18,8	1,3,5	3,22,17	4,1,10	298	149	0.445067089043	1.0	0.875,0.75,0.444	0.273,0.917,0.459	0.14
Vad06G008710	LG06	-	15403525	15403654	15403537	15403654	15403385	15403443	1045	8,10,12	79,56,49	7,4,1	60,36,41	160	149	0.0390211923145	0.219072621281	0.086,0.143,0.186	0.098,0.094,0.022	0.067
Vad05G001340	LG05	-	1264970	1265059	1265014	1265059	1262373	1264548	1046	120,86,71	1,0,0	89,48,49	0,0,0	192	149	1	1.0	0.989,1.0,1.0	1.0,1.0,1.0	-0.004
Vad06G001720	LG06	+	2152159	2153350	2152159	2153328	2153459	2153496	1047	0,1,1	1,0,0	1,0,0	0,0,0	170	149	1	1.0	0.0,1.0,1.0	1.0,NA,NA	-0.333
Vad10G010050	LG10	+	13612568	13613230	13612568	13612943	13614382	13614532	1048	0,3,3	20,20,12	1,3,3	13,17,16	298	149	0.626698338676	1.0	0.0,0.07,0.111	0.037,0.081,0.086	-0.008
Vad08G006510	LG08	-	14424677	14425075	14424896	14425075	14424170	14424551	1049	0,1,1	0,1,3	0,1,0	0,7,12	298	149	1	1.0	NA,0.333,0.143	NA,0.067,0.0	0.204
Vad10G013670	LG10	+	24147747	24147929	24147747	24147855	24148816	24149654	1050	2,7,2	35,42,31	2,0,1	43,38,36	222	149	0.00461210035651	0.0503882739884	0.037,0.101,0.042	0.03,0.0,0.018	0.044
Vad19G006790	LG19	-	9064159	9064345	9064209	9064345	9063646	9063776	1051	46,42,30	0,1,1	35,25,33	0,0,0	198	149	1	1.0	1.0,0.969,0.958	1.0,1.0,1.0	-0.024
Vad11G001720	LG11	+	1783014	1784149	1783014	1783265	1784322	1784747	1052	9,9,10	0,0,0	12,13,4	2,0,0	298	149	1	1.0	1.0,1.0,1.0	0.75,1.0,1.0	0.083
Vad17G000080	LG17	-	82685	82959	82704	82959	81965	82386	1053	76,55,76	346,262,303	176,74,95	850,470,456	167	149	0.206967156059	0.644867147433	0.164,0.158,0.183	0.156,0.123,0.157	0.023
Vad17G000080	LG17	-	84657	86496	86233	86496	83748	83907	1054	324,295,281	110,51,71	507,245,337	482,212,229	298	149	3.21964677141e-15	1.88188353789e-12	0.596,0.743,0.664	0.345,0.366,0.424	0.289
Vad12G002800	LG12	+	4050966	4051070	4050966	4051043	4051470	4051710	1055	26,7,12	0,8,7	24,26,12	1,1,0	175	149	4.18704818097e-05	0.00203944138481	1.0,0.427,0.593	0.953,0.957,1.0	-0.297
Vad07G012420	LG07	+	22877408	22877538	22877408	22877523	22877651	22877966	1056	196,136,134	10,4,7	187,121,130	19,9,5	163	149	0.0745043187605	0.332425758134	0.947,0.969,0.946	0.9,0.925,0.96	0.026
Vad07G012420	LG07	+	22877651	22877966	22877651	22877939	22878647	22879180	1057	115,123,118	14,17,27	130,103,86	16,19,30	175	149	0.331000354578	0.850416295608	0.875,0.86,0.788	0.874,0.822,0.709	0.039
Vad14G001430	LG14	+	1315509	1316315	1315509	1315685	1316786	1316958	1059	273,223,183	0,0,0	117,108,103	0,0,2	298	149	1	1.0	1.0,1.0,1.0	1.0,1.0,0.963	0.012
Vad08G014670	LG08	+	22303439	22303853	22303439	22303560	22303949	22304230	1060	201,111,90	0,2,0	55,28,26	0,0,0	298	149	1	1.0	1.0,0.965,1.0	1.0,1.0,1.0	-0.012
Vad03G003250	LG03	+	2832855	2833686	2832855	2833039	2834690	2834882	1061	95,94,76	0,1,2	57,62,65	1,3,5	298	149	0.00467086725797	0.0505578131904	1.0,0.979,0.95	0.966,0.912,0.867	0.061
Vad03G003250	LG03	+	2834690	2834882	2834690	2834845	2834966	2835514	1062	62,56,54	0,0,0	42,47,41	4,0,0	185	149	0.64907043034	1.0	1.0,1.0,1.0	0.894,1.0,1.0	0.035
Vad04G011580	LG04	+	22405373	22406784	22405373	22406055	22406905	22407114	1063	22,15,19	37,19,18	11,15,12	16,10,10	298	149	0.354573510674	0.87817041097	0.229,0.283,0.345	0.256,0.429,0.375	-0.068
Vad04G002030	LG04	-	2201038	2201747	2201611	2201747	2200198	2200954	1065	2,2,3	0,1,1	2,7,4	0,0,0	298	149	1	1.0	1.0,0.5,0.6	1.0,1.0,1.0	-0.3
Vad14G012180	LG14	+	23296627	23298992	23296627	23298177	23299296	23299358	1066	300,334,422	7937,3936,5397	489,515,525	9537,4899,5814	298	149	0.0189870045461	0.137862163443	0.019,0.041,0.038	0.025,0.05,0.043	-0.007
Vad14G012180	LG14	+	23296627	23298992	23296627	23298177	23299605	23299752	1067	6,10,11	0,2,6	18,28,30	14,7,9	298	149	0.304136052672	0.802562179624	1.0,0.714,0.478	0.391,0.667,0.625	0.17
Vad17G005720	LG17	+	6989699	6990401	6989699	6989926	6990640	6991862	1068	303,235,241	0,3,0	191,224,230	0,2,3	298	149	1	1.0	1.0,0.975,1.0	1.0,0.982,0.975	0.006
Vad13G006750	LG13	+	9492853	9493344	9492853	9493325	9499062	9499162	1069	7,8,4	1,2,1	2,5,5	8,3,3	167	149	0.00355429690108	0.0431988776933	0.862,0.781,0.781	0.182,0.598,0.598	0.349
Vad13G006750	LG13	+	9492853	9493344	9492853	9493325	9499068	9499162	1070	5,8,1	7,15,9	0,4,5	8,7,10	167	149	0.55908316196	1.0	0.389,0.322,0.09	0.0,0.338,0.308	0.052
Vad17G005190	LG17	+	6446965	6447498	6446965	6447071	6448148	6448589	1071	152,111,121	5,4,9	101,72,98	0,4,0	298	149	0.00222678088884	0.0313627332416	0.938,0.933,0.871	1.0,0.9,1.0	-0.053
Vad17G004440	LG17	-	5605997	5606591	5606456	5606591	5602794	5603615	1072	282,255,227	0,0,0	166,206,157	0,1,0	298	149	1	1.0	1.0,1.0,1.0	1.0,0.99,1.0	0.003
Vad15G009490	LG15	+	19231984	19233661	19231984	19232399	19235317	19235385	1073	128,217,147	2,1,1	124,180,156	2,0,0	298	149	1	1.0	0.97,0.991,0.987	0.969,1.0,1.0	-0.007
Vad15G009490	LG15	+	19231984	19233661	19231984	19232399	19236069	19236201	1074	16,41,22	1,2,3	22,43,27	1,0,1	298	149	1	1.0	0.889,0.911,0.786	0.917,1.0,0.931	-0.087
Vad18G006240	LG18	-	6998204	6998625	6998374	6998625	6997717	6997881	1075	0,2,2	8,5,3	3,4,2	20,23,5	298	149	0.533313673019	1.0	0.0,0.167,0.25	0.07,0.08,0.167	0.033
Vad13G000980	LG13	-	977022	977731	977041	977731	974957	975107	1076	4,4,3	1,0,3	2,1,2	1,0,1	167	149	0.151375822622	0.531839121189	0.781,1.0,0.472	0.641,1.0,0.641	-0.01
Vad19G009150	LG19	+	13220430	13221000	13220430	13220546	13223417	13224178	1077	38,29,40	0,0,0	43,34,17	0,0,3	298	149	0.6777727209	1.0	1.0,1.0,1.0	1.0,1.0,0.739	0.087
Vad10G003350	LG10	-	3820122	3820774	3820474	3820774	3819702	3820009	1078	6,2,1	0,0,0	7,0,1	1,0,0	298	149	1	1.0	1.0,1.0,1.0	0.778,NA,1.0	0.111
Vad09G007290	LG09	-	10308078	10308346	10308135	10308346	10307192	10307277	1079	98,143,141	40,33,30	142,114,150	38,34,33	205	149	0.813317805759	1.0	0.64,0.759,0.774	0.731,0.709,0.768	-0.012
Vad05G001840	LG05	-	1846017	1846394	1846295	1846394	1845759	1845901	1080	43,29,26	231,134,115	29,33,28	143,96,100	298	149	0.16041035856	0.545768210773	0.085,0.098,0.102	0.092,0.147,0.123	-0.026
Vad06G008030	LG06	+	13687574	13687839	13687574	13687717	13688085	13688140	1081	57,50,40	0,0,0	57,49,22	1,0,0	270	149	1	1.0	1.0,1.0,1.0	0.969,1.0,1.0	0.01
Vad01G000440	LG01	+	467133	467766	467133	467229	468008	468928	1082	126,229,279	0,0,1	148,234,232	0,0,0	298	149	1	1.0	1.0,1.0,0.993	1.0,1.0,1.0	-0.002
Vad18G008240	LG18	-	9068867	9069433	9069127	9069433	9068272	9068698	1083	75,42,51	68,71,97	44,48,43	69,87,116	298	149	0.0811262764728	0.348664033811	0.355,0.228,0.208	0.242,0.216,0.156	0.059
Vad14G000370	LG14	-	360765	362948	361543	362948	359604	360412	1084	38,28,15	0,3,3	19,10,19	0,0,0	298	149	0.00719460870283	0.0718845946462	1.0,0.824,0.714	1.0,1.0,1.0	-0.154
Vad02G002210	LG02	-	1949471	1950301	1950110	1950301	1948187	1948615	1085	27,21,26	0,0,0	36,46,65	1,3,4	298	149	0.00131515116134	0.0207758338866	1.0,1.0,1.0	0.947,0.885,0.89	0.093
Vad06G008690	LG06	+	15383111	15384092	15383111	15383204	15385896	15386021	1086	44,35,12	7,7,5	34,12,24	6,3,5	298	149	0.929802514008	1.0	0.759,0.714,0.545	0.739,0.667,0.706	-0.031
Vad05G002790	LG05	-	2657771	2659018	2658938	2659018	2656463	2656538	1087	43,50,38	1,0,0	38,32,22	0,0,0	298	149	1	1.0	0.956,1.0,1.0	1.0,1.0,1.0	-0.015
Vad08G014950	LG08	-	22530750	22531075	22530929	22531075	22528461	22529678	1088	743,720,566	0,0,0	782,683,647	0,8,10	298	149	0.237000631604	0.696114920465	1.0,1.0,1.0	1.0,0.977,0.97	0.018
Vad13G002760	LG13	+	2705651	2705944	2705651	2705782	2706054	2706185	1089	42,52,66	128,192,218	46,55,48	95,113,120	298	149	0.0076663114982	0.0753102364823	0.141,0.119,0.131	0.195,0.196,0.167	-0.056
Vad19G005980	LG19	-	7809990	7810402	7810236	7810402	7806765	7809060	1090	364,447,291	177,170,121	303,112,138	165,54,74	298	149	0.0859984984434	0.364247263335	0.507,0.568,0.546	0.479,0.509,0.483	0.05
Vad07G006580	LG07	+	7329653	7332209	7329653	7330248	7332331	7332552	1091	5,5,6	1,0,0	3,5,3	0,0,2	298	149	0.683524093	1.0	0.714,1.0,1.0	1.0,1.0,0.429	0.095
Vad13G013200	LG13	+	24650922	24654896	24650922	24651064	24655032	24655150	1092	211,173,241	0,0,4	134,183,145	0,0,1	298	149	1	1.0	1.0,1.0,0.968	1.0,1.0,0.986	-0.006
Vad14G010120	LG14	-	21114230	21114636	21114370	21114636	21111978	21113905	1093	7,19,3	36,77,22	31,2,5	56,22,18	288	149	0.122072643849	0.469417502169	0.091,0.113,0.066	0.223,0.045,0.126	-0.041
Vad19G002710	LG19	+	3613918	3614070	3613918	3614016	3615757	3616482	1094	54,41,30	42,12,13	25,43,34	24,22,1	202	149	0.451904660778	1.0	0.487,0.716,0.63	0.435,0.59,0.962	-0.051
Vad19G002710	LG19	+	3613918	3614892	3613918	3614016	3615757	3616482	1095	33,50,26	42,12,13	20,37,43	24,22,1	298	149	0.42858605782	0.995762537366	0.282,0.676,0.5	0.294,0.457,0.956	-0.083
Vad19G002710	LG19	+	3613918	3614892	3613918	3614070	3615757	3616482	1096	18,26,10	35,13,12	10,14,21	11,18,8	298	149	0.551488458365	1.0	0.205,0.5,0.294	0.312,0.28,0.568	-0.054
Vad11G009690	LG11	+	14747312	14748046	14747312	14747441	14754572	14754705	1097	10,4,5	3,1,0	7,6,15	2,0,0	298	149	0.182325483886	0.600390114543	0.625,0.667,1.0	0.636,1.0,1.0	-0.115
Vad11G009690	LG11	+	14755305	14755503	14755305	14755437	14755926	14756116	1098	135,111,104	10,2,7	107,122,92	3,5,3	214	149	0.184280718182	0.603429018361	0.904,0.975,0.912	0.961,0.944,0.955	-0.023
Vad09G010590	LG09	-	21945186	21945519	21945388	21945519	21941947	21942670	1099	2,1,4	54,78,52	5,5,1	66,49,60	298	149	0.246357254268	0.714013587626	0.018,0.006,0.037	0.036,0.049,0.008	-0.011
Vad01G006320	LG01	-	6774919	6776068	6775788	6776068	6773589	6773749	1100	28,38,59	11,10,16	15,23,27	6,14,7	298	149	0.351752009723	0.87780474195	0.56,0.655,0.648	0.556,0.451,0.659	0.066
Vad11G005070	LG11	-	5044229	5044582	5044430	5044582	5043852	5044084	1101	7,0,2	14,8,7	2,5,2	27,9,12	298	149	0.565534311178	1.0	0.2,0.0,0.125	0.036,0.217,0.077	-0.002
Vad03G006860	LG03	-	6764218	6764305	6764221	6764305	6763805	6763874	1102	1,1,1	1,0,2	0,0,0	0,1,0	151	149	1	1.0	0.497,1.0,0.33	NA,0.0,NA	0.609
Vad03G006860	LG03	-	6764218	6764305	6764221	6764305	6764055	6764128	1103	4,6,0	19,21,21	1,0,4	20,11,21	151	149	0.151499082426	0.531839121189	0.172,0.22,0.0	0.047,0.0,0.158	0.062
Vad10G000310	LG10	+	269924	271002	269924	270576	271128	271226	1104	22,21,32	0,0,0	33,56,77	0,1,0	298	149	1	1.0	1.0,1.0,1.0	1.0,0.966,1.0	0.011
Vad19G001410	LG19	+	2018806	2021649	2018806	2019135	2021768	2022090	1105	103,128,102	7,12,6	68,100,69	1,10,10	298	149	0.783143088485	1.0	0.88,0.842,0.895	0.971,0.833,0.775	0.013
Vad08G003740	LG08	-	10916148	10916417	10916261	10916417	10915244	10915405	1106	1,3,1	7,0,3	0,2,1	5,2,1	261	149	0.203189539353	0.635103132363	0.075,1.0,0.16	0.0,0.363,0.363	0.17
Vad13G012490	LG13	+	22966211	22966541	22966211	22966359	22966869	22966963	1107	9,13,12	4,0,0	5,14,14	0,3,0	298	149	0.523417660253	1.0	0.529,1.0,1.0	1.0,0.7,1.0	-0.057
Vad13G012490	LG13	+	22966211	22966541	22966211	22966359	22967092	22967312	1108	9,13,14	46,45,38	5,13,14	23,42,41	298	149	0.833954834941	1.0	0.089,0.126,0.156	0.098,0.134,0.146	-0.002
Vad13G012490	LG13	+	22966211	22966963	22966211	22966359	22967092	22967312	1109	28,37,18	46,45,38	30,46,36	23,42,41	298	149	0.0192383655263	0.13797330859	0.233,0.291,0.191	0.395,0.354,0.305	-0.113
Vad13G012490	LG13	+	22966211	22966963	22966211	22966541	22967092	22967312	1110	26,32,19	0,0,2	29,50,33	0,0,0	298	149	1	1.0	1.0,1.0,0.826	1.0,1.0,1.0	-0.058
Vad04G013410	LG04	-	24469133	24469457	24469217	24469457	24468813	24469017	1111	35,31,20	0,0,0	31,31,21	0,0,1	232	149	1	1.0	1.0,1.0,1.0	1.0,1.0,0.931	0.023
Vad10G003360	LG10	-	3827470	3827777	3827597	3827777	3825336	3825454	1113	12,44,32	74,35,61	20,27,24	39,53,69	275	149	0.713237005584	1.0	0.081,0.405,0.221	0.217,0.216,0.159	0.038
Vad13G006060	LG13	-	6824717	6824815	6824763	6824815	6823602	6823677	1114	23,24,22	3,7,1	33,17,36	2,0,1	194	149	0.00169061265246	0.0256665739055	0.855,0.725,0.944	0.927,1.0,0.965	-0.123
Vad07G011820	LG07	-	22123997	22124525	22124426	22124525	22123871	22123908	1115	112,87,66	34,13,13	118,76,66	15,21,29	298	149	0.629344703547	1.0	0.622,0.77,0.717	0.797,0.644,0.532	0.045
Vad02G009720	LG02	-	16023039	16023187	16023064	16023187	16022583	16022914	1116	1,1,6	2,0,1	13,14,4	6,6,1	173	149	0.153784116849	0.534834886155	0.301,1.0,0.838	0.651,0.668,0.775	0.015
Vad13G009210	LG13	-	18127299	18127531	18127332	18127531	18126375	18126447	1117	5,9,11	18,22,8	8,14,9	6,8,10	181	149	0.0504264360123	0.260834087161	0.186,0.252,0.531	0.523,0.59,0.426	-0.19
Vad10G004290	LG10	-	4952924	4953183	4952945	4953183	4952564	4952715	1118	142,140,135	65,88,89	89,83,75	70,46,42	169	149	0.580813707178	1.0	0.658,0.584,0.572	0.529,0.614,0.612	0.02
Vad16G008500	LG16	+	18851272	18851800	18851272	18851392	18852204	18854278	1119	115,92,100	161,175,227	139,58,85	379,222,282	298	149	2.24842640723e-05	0.00131420523503	0.263,0.208,0.181	0.155,0.116,0.131	0.083
Vad15G008840	LG15	-	18517029	18517851	18517644	18517851	18515844	18515940	1120	1,3,0	31,43,37	0,0,2	60,35,45	298	149	1	1.0	0.016,0.034,0.0	0.0,0.0,0.022	0.009
Vad18G003870	LG18	+	4128033	4128458	4128033	4128437	4128556	4128637	1121	6,12,8	0,0,0	19,15,10	1,0,0	169	149	1	1.0	1.0,1.0,1.0	0.944,1.0,1.0	0.019
Vad18G003870	LG18	+	4128033	4128458	4128033	4128437	4129996	4130116	1122	29,40,31	0,4,0	57,33,55	7,7,11	169	149	0.000125607916979	0.00444956530147	1.0,0.898,1.0	0.878,0.806,0.815	0.133
Vad18G003870	LG18	+	4128033	4128637	4128033	4128437	4129996	4130116	1123	28,42,23	0,4,0	34,33,41	7,7,11	298	149	3.00567916638e-05	0.00167316140262	1.0,0.84,1.0	0.708,0.702,0.651	0.26
Vad18G003870	LG18	+	4128033	4128637	4128033	4128458	4129996	4130116	1124	22,32,16	23,29,24	23,24,32	45,23,45	298	149	0.324570185745	0.843161215858	0.324,0.356,0.25	0.204,0.343,0.262	0.04
Vad10G011950	LG10	+	18873560	18873920	18873560	18873608	18885545	18885882	1125	0,0,2	1,0,4	3,6,1	2,0,2	298	149	1	1.0	0.0,NA,0.2	0.429,1.0,0.2	-0.443
Vad18G004160	LG18	-	4428742	4428936	4428783	4428936	4425638	4428614	1126	16,56,43	67,101,107	18,54,29	44,82,82	189	149	0.465768771223	1.0	0.158,0.304,0.241	0.244,0.342,0.218	-0.034
Vad18G004160	LG18	-	4428742	4429633	4429049	4429633	4425638	4428614	1127	44,95,91	1,1,0	70,92,61	0,0,1	298	149	1	1.0	0.957,0.979,1.0	1.0,1.0,0.968	-0.011
Vad18G004160	LG18	-	4428742	4429633	4429491	4429633	4425638	4428614	1128	65,157,136	0,4,0	79,146,144	0,0,2	298	149	0.577771965118	1.0	1.0,0.952,1.0	1.0,1.0,0.973	-0.007
Vad18G004160	LG18	-	4429049	4429633	4429491	4429633	4425638	4428614	1129	60,124,114	0,4,0	72,123,132	0,0,2	298	149	0.4530182408	1.0	1.0,0.939,1.0	1.0,1.0,0.971	-0.011
Vad19G003960	LG19	-	5225334	5228745	5225760	5228745	5224458	5225101	1130	53,60,49	6,4,0	60,53,58	9,6,6	298	149	0.0548828501477	0.273012986479	0.815,0.882,1.0	0.769,0.815,0.829	0.095
Vad11G001610	LG11	-	1690299	1690393	1690311	1690393	1690087	1690170	1131	2,4,0	11,3,0	0,1,0	0,1,0	160	149	1	1.0	0.145,0.554,NA	NA,0.482,NA	-0.132
Vad11G001610	LG11	-	1690299	1690393	1690311	1690393	1690087	1690179	1132	22,8,11	13,20,12	11,6,1	18,17,6	160	149	0.0875307908299	0.368070124029	0.612,0.271,0.461	0.363,0.247,0.134	0.2
Vad03G005970	LG03	+	5715276	5715351	5715276	5715316	5715460	5715664	1133	83,60,52	0,2,1	60,31,31	0,1,0	183	149	1	1.0	1.0,0.961,0.977	1.0,0.962,1.0	-0.008
Vad02G006010	LG02	+	5633793	5634005	5633793	5633843	5634101	5634467	1134	43,30,13	0,0,0	43,16,8	2,0,0	298	149	1	1.0	1.0,1.0,1.0	0.915,1.0,1.0	0.028
Vad08G013710	LG08	+	21549800	21550151	21549800	21550139	21550324	21550398	1135	0,5,0	11,3,2	7,0,4	0,4,3	160	149	0.0426861086492	0.234867559034	0.0,0.608,0.0	1.0,0.0,0.554	-0.315
Vad14G008910	LG14	-	19955285	19955534	19955338	19955534	19953464	19953688	1136	168,99,112	16,11,12	87,106,73	9,11,7	201	149	0.868505444508	1.0	0.886,0.87,0.874	0.878,0.877,0.885	-0.003
Vad19G003770	LG19	+	5068107	5068583	5068107	5068359	5069120	5069490	1137	0,0,2	2,12,7	0,4,0	10,11,8	298	149	0.614285959905	1.0	0.0,0.0,0.125	0.0,0.154,0.0	-0.01
Vad14G013280	LG14	-	24215545	24215789	24215564	24215789	24215363	24215461	1139	69,72,52	1,3,2	79,52,45	4,2,2	167	149	0.420201367682	0.990353626654	0.984,0.955,0.959	0.946,0.959,0.953	0.013
Vad14G014220	LG14	+	25112840	25114204	25112840	25113069	25114376	25114905	1142	2,20,6	0,0,0	6,5,8	0,0,1	298	149	1	1.0	1.0,1.0,1.0	1.0,1.0,0.8	0.067
Vad14G014220	LG14	+	25112840	25114905	25112840	25113069	25116123	25116359	1143	153,189,49	1,0,0	150,55,46	0,1,0	298	149	1	1.0	0.987,1.0,1.0	1.0,0.965,1.0	0.007
Vad02G009490	LG02	-	15525962	15526558	15526216	15526558	15525495	15525815	1144	55,35,25	52,38,36	29,31,38	58,30,31	298	149	0.770321390365	1.0	0.346,0.315,0.258	0.2,0.341,0.38	-0.001
Vad04G003840	LG04	+	4063933	4064364	4063933	4064152	4065523	4066376	1146	2,4,9	190,251,203	8,4,6	235,250,206	298	149	0.838101224118	1.0	0.005,0.008,0.022	0.017,0.008,0.014	-0.001
Vad18G021710	LG18	-	35931617	35931741	35931646	35931741	35931290	35931521	1147	79,124,99	195,331,172	75,48,43	297,238,223	177	149	6.10650896071e-07	6.4895536137e-05	0.254,0.24,0.326	0.175,0.145,0.14	0.12
Vad09G004020	LG09	+	4390221	4390623	4390221	4390396	4391304	4392538	1148	3,3,0	193,175,134	2,0,2	216,94,128	298	149	1	1.0	0.008,0.008,0.0	0.005,0.0,0.008	0.001
Vad06G009440	LG06	-	16906853	16906990	16906873	16906990	16906597	16906689	1149	9,4,8	95,89,83	9,8,15	90,51,54	168	149	0.0138605734158	0.112502395657	0.078,0.038,0.079	0.081,0.122,0.198	-0.069
Vad01G008560	LG01	-	10142922	10144226	10144086	10144226	10142149	10142230	1150	16,21,16	0,0,0	7,20,18	0,0,3	298	149	0.636089424579	1.0	1.0,1.0,1.0	1.0,1.0,0.75	0.083
Vad01G008560	LG01	-	10143583	10144226	10144086	10144226	10142922	10143482	1151	36,26,31	3,3,0	22,23,50	1,3,2	298	149	0.776009637211	1.0	0.857,0.813,1.0	0.917,0.793,0.926	0.011
Vad10G007290	LG10	+	8400839	8401404	8400839	8401121	8402038	8402131	1152	8,16,19	321,241,212	12,7,17	317,233,220	298	149	0.46100591039	1.0	0.012,0.032,0.043	0.019,0.015,0.037	0.005
Vad11G005120	LG11	+	5112342	5113038	5112342	5112766	5113463	5114916	1153	162,82,55	2,3,1	78,73,59	0,2,6	298	149	0.338204603527	0.85761644582	0.976,0.932,0.965	1.0,0.948,0.831	0.031
Vad12G004840	LG12	+	6537408	6538140	6537408	6537492	6538249	6538309	1154	34,43,56	233,267,328	38,50,42	285,369,324	298	149	0.235788139013	0.694298071804	0.068,0.075,0.079	0.063,0.063,0.061	0.012
Vad06G001740	LG06	-	2193449	2193636	2193470	2193636	2192960	2193083	1155	65,62,35	81,85,66	60,39,32	90,61,45	169	149	0.84972903757	1.0	0.414,0.391,0.319	0.37,0.36,0.385	0.003
Vad10G007260	LG10	+	8368938	8369031	8368938	8369006	8369100	8369219	1156	21,10,11	53,61,50	11,12,7	64,44,48	173	149	0.30889205824	0.809629632472	0.254,0.124,0.159	0.129,0.19,0.112	0.035
Vad07G004250	LG07	-	4261382	4263280	4263155	4263280	4260341	4260785	1157	34,51,41	0,0,0	38,26,30	0,0,1	298	149	1	1.0	1.0,1.0,1.0	1.0,1.0,0.938	0.021
Vad07G004250	LG07	-	4263155	4263929	4263483	4263929	4261382	4262390	1158	17,19,22	5,3,0	18,17,22	1,5,0	298	149	0.563466433061	1.0	0.63,0.76,1.0	0.9,0.63,1.0	-0.047
Vad07G001990	LG07	+	2253079	2254041	2253079	2253257	2254500	2254957	1159	130,159,221	1777,2126,2743	107,201,248	2732,2810,3319	298	149	0.0373108138613	0.21172981264	0.035,0.036,0.039	0.019,0.035,0.036	0.007
Vad11G005840	LG11	-	6758721	6759090	6758856	6759090	6757571	6757805	1160	9,3,3	14,17,17	1,5,0	25,9,18	283	149	0.0317564275292	0.192610038417	0.253,0.085,0.085	0.021,0.226,0.0	0.059
Vad08G005530	LG08	-	13371693	13371813	13371741	13371813	13371268	13371504	1161	2,3,3	33,44,50	4,5,1	11,32,20	196	149	0.109699914761	0.433240541742	0.044,0.049,0.044	0.217,0.106,0.037	-0.074
Vad04G011820	LG04	+	22657315	22657407	22657315	22657389	22657480	22657656	1162	13,5,3	120,122,113	1,9,6	121,111,76	166	149	0.631213229105	1.0	0.089,0.035,0.023	0.007,0.068,0.066	0.002
Vad07G013530	LG07	+	24089145	24089355	24089145	24089196	24090483	24090771	1163	0,1,1	62,69,42	2,5,0	46,47,56	298	149	0.922736276629	1.0	0.0,0.007,0.012	0.021,0.051,0.0	-0.018
Vad04G004950	LG04	+	5366245	5366357	5366245	5366333	5366747	5366814	1164	134,95,146	153,176,184	64,87,81	139,180,154	172	149	0.00795325197575	0.0768376161955	0.431,0.319,0.407	0.285,0.295,0.313	0.088
Vad07G018810	LG07	-	30636369	30636590	30636402	30636590	30635602	30636256	1165	0,1,1	0,1,0	0,3,0	3,1,1	181	149	1	1.0	NA,0.452,1.0	0.0,0.712,0.0	0.489
Vad09G009390	LG09	-	18857062	18857361	18857233	18857361	18856591	18856809	1166	51,132,75	309,630,556	83,59,93	397,496,536	298	149	0.788187932291	1.0	0.076,0.095,0.063	0.095,0.056,0.08	0.001
Vad08G001340	LG08	+	3041436	3041839	3041436	3041549	3041947	3042339	1167	85,109,61	1,3,7	83,77,68	3,8,5	298	149	0.224462600283	0.675873962091	0.977,0.948,0.813	0.933,0.828,0.872	0.035
Vad07G013390	LG07	-	23923929	23924173	23924082	23924173	23923687	23923732	1169	12,8,9	5,9,3	7,7,3	7,6,8	298	149	0.102117761421	0.408902232444	0.545,0.308,0.6	0.333,0.368,0.158	0.198
Vad14G010810	LG14	-	21820192	21820281	21820213	21820281	21819975	21820105	1171	104,91,78	233,213,227	90,98,92	213,189,196	169	149	0.264859356058	0.744280257769	0.282,0.274,0.233	0.271,0.314,0.293	-0.03
Vad08G000730	LG08	-	1451422	1452226	1451961	1452226	1449654	1449676	1172	5,6,5	2,1,0	3,6,6	1,0,0	298	149	0.612339564702	1.0	0.556,0.75,1.0	0.6,1.0,1.0	-0.098
Vad15G003250	LG15	+	11343851	11344259	11343851	11344225	11345409	11346704	1173	3,6,0	6,6,6	0,1,3	9,8,3	182	149	0.116161966577	0.455682345398	0.29,0.45,0.0	0.0,0.093,0.45	0.066
Vad06G004160	LG06	-	4923697	4924007	4923725	4924007	4922814	4923605	1174	30416,30398,38198	8314,9153,11877	32477,31483,34505	7934,7743,8674	176	149	0.0330208168653	0.196945586304	0.756,0.738,0.731	0.776,0.775,0.771	-0.032
Vad01G012760	LG01	+	21278366	21278715	21278366	21278431	21278870	21279002	1175	34,63,48	1,0,8	32,51,53	1,4,4	298	149	0.812047437755	1.0	0.944,1.0,0.75	0.941,0.864,0.869	0.007
Vad11G008660	LG11	-	12774585	12774769	12774589	12774769	12773895	12774165	1176	21,36,53	38,22,39	37,45,49	37,35,38	152	149	0.74452719418	1.0	0.351,0.616,0.571	0.495,0.558,0.558	-0.024
Vad11G003480	LG11	-	3313668	3316153	3315982	3316153	3312230	3313142	1177	516,357,502	96,73,112	474,447,379	141,128,125	298	149	0.000860400612736	0.0152395199438	0.729,0.71,0.691	0.627,0.636,0.603	0.088
Vad01G009710	LG01	-	12325873	12326255	12326029	12326255	12325260	12325684	1178	1,1,1	8,11,10	0,1,0	3,5,6	298	149	0.186989096175	0.604309826552	0.059,0.043,0.048	0.0,0.091,0.0	0.02
Vad07G003200	LG07	-	3335467	3336231	3335931	3336231	3334379	3335349	1179	2287,1697,1175	17,0,7	3639,1088,1432	11,4,5	298	149	0.800852756309	1.0	0.985,1.0,0.988	0.994,0.993,0.993	-0.002
Vad05G011470	LG05	-	22529944	22532799	22532765	22532799	22528458	22528917	1180	4,12,5	0,2,0	9,12,11	0,2,2	298	149	0.123594184682	0.470624110401	1.0,0.75,1.0	1.0,0.75,0.733	0.089
Vad18G003920	LG18	-	4203379	4203730	4203429	4203730	4203178	4203298	1181	54,45,61	11,3,11	77,67,70	1,9,6	198	149	0.0368732796708	0.211298352623	0.787,0.919,0.807	0.983,0.849,0.898	-0.072
Vad07G007660	LG07	+	9024425	9024502	9024425	9024487	9024630	9026523	1182	120,102,78	48,41,29	110,91,73	36,19,34	163	149	0.336020309254	0.855790286531	0.696,0.695,0.711	0.736,0.814,0.662	-0.037
Vad11G007170	LG11	-	8815688	8815946	8815820	8815946	8815372	8815527	1184	0,2,4	15,10,17	6,2,4	9,10,18	280	149	0.0702429032027	0.319222850161	0.0,0.096,0.111	0.262,0.096,0.106	-0.086
Vad11G007170	LG11	-	8815688	8815946	8815820	8815946	8815372	8815605	1185	0,2,4	4,3,6	5,2,4	3,2,4	280	149	0.0752238941599	0.333093682852	0.0,0.262,0.262	0.47,0.347,0.347	-0.213
Vad04G010260	LG04	-	20876492	20876549	20876505	20876549	20873032	20873541	1186	48,72,115	75,89,110	91,173,198	73,137,159	161	149	0.00954963311921	0.0879017410737	0.372,0.428,0.492	0.536,0.539,0.535	-0.106
Vad04G009960	LG04	-	20445505	20445743	20445637	20445743	20444292	20445157	1187	4,13,12	4,4,14	7,8,13	8,4,9	280	149	0.97636290281	1.0	0.347,0.634,0.313	0.318,0.516,0.435	0.008
Vad03G010890	LG03	-	18537375	18537518	18537390	18537518	18534257	18534364	1188	61,19,19	233,122,85	23,12,12	152,77,49	163	149	0.175963668769	0.588866444358	0.193,0.125,0.17	0.122,0.125,0.183	0.019
Vad06G002350	LG06	+	3032211	3032303	3032211	3032292	3032409	3032417	1189	101,94,43	8,9,6	57,52,53	7,10,5	159	149	0.337158803609	0.856823133519	0.922,0.907,0.87	0.884,0.83,0.909	0.025
Vad07G016410	LG07	+	27105679	27105929	27105679	27105856	27106014	27106168	1190	77,27,24	179,103,100	58,21,23	116,48,60	221	149	0.0779404272476	0.337968329923	0.225,0.15,0.139	0.252,0.228,0.205	-0.057
Vad07G016410	LG07	+	27105679	27106168	27105679	27105856	27106288	27106378	1191	487,341,271	0,0,0	417,229,216	2,0,0	298	149	1	1.0	1.0,1.0,1.0	0.99,1.0,1.0	0.003
Vad08G012280	LG08	-	20103787	20104090	20103973	20104090	20103377	20103615	1192	108,102,115	0,2,0	99,107,115	0,0,0	298	149	1	1.0	1.0,0.962,1.0	1.0,1.0,1.0	-0.013
Vad08G007670	LG08	-	15631536	15633427	15633219	15633427	15628117	15629065	1193	9,10,9	1,1,0	6,3,8	1,0,0	298	149	1	1.0	0.818,0.833,1.0	0.75,1.0,1.0	-0.033
Vad11G008190	LG11	+	11172727	11173379	11172727	11172929	11173489	11173652	1195	85,130,106	1,0,2	64,57,53	0,0,1	298	149	1	1.0	0.977,1.0,0.964	1.0,1.0,0.964	-0.008
Vad09G002280	LG09	+	2553893	2553967	2553893	2553936	2554086	2554637	1196	0,1,0	14,11,2	1,0,0	11,10,7	179	149	1	1.0	0.0,0.07,0.0	0.07,0.0,0.0	0.0
Vad03G004510	LG03	-	4048187	4048648	4048385	4048648	4047951	4048003	1197	15,15,20	2,3,2	21,20,28	4,4,6	298	149	0.290535799008	0.780773216185	0.789,0.714,0.833	0.724,0.714,0.7	0.066
Vad03G004510	LG03	-	4048187	4048648	4048469	4048648	4047951	4048003	1198	15,14,20	54,40,43	21,20,29	53,45,69	298	149	0.459083167814	1.0	0.122,0.149,0.189	0.165,0.182,0.174	-0.02
Vad03G004510	LG03	-	4048385	4048648	4048469	4048648	4047951	4048003	1199	2,3,2	54,40,43	4,4,7	53,45,69	232	149	0.12275633352	0.470107600323	0.023,0.046,0.029	0.046,0.054,0.061	-0.021
Vad03G004510	LG03	-	4048385	4048648	4048469	4048648	4048187	4048260	1200	0,8,8	6,0,3	5,0,1	6,7,6	232	149	0.0444656055725	0.241768804252	0.0,1.0,0.631	0.349,0.0,0.097	0.395
Vad12G005380	LG12	-	7046475	7046650	7046487	7046650	7046056	7046328	1201	49,33,54	5,10,9	47,70,71	4,10,5	160	149	0.0975536517551	0.395972982298	0.901,0.754,0.848	0.916,0.867,0.93	-0.07
Vad12G005380	LG12	-	7049476	7050014	7049543	7050014	7048558	7048770	1202	3,2,1	33,11,23	5,4,2	27,42,28	215	149	0.405628228623	0.963802703688	0.059,0.112,0.029	0.114,0.062,0.047	-0.008
Vad12G005380	LG12	-	7049476	7050014	7049543	7050014	7048558	7048821	1203	0,2,1	27,15,21	3,2,2	19,12,20	215	149	0.0332231634582	0.197146589252	0.0,0.085,0.032	0.099,0.104,0.065	-0.05
Vad15G008420	LG15	-	18170440	18170786	18170673	18170786	18169272	18170273	1204	10,26,17	12,12,13	14,20,14	19,8,6	298	149	0.812698870057	1.0	0.294,0.52,0.395	0.269,0.556,0.538	-0.051
Vad15G008420	LG15	-	18170440	18170786	18170673	18170786	18169272	18170298	1205	3,7,6	0,0,0	3,9,3	0,0,3	298	149	0.197198782409	0.623041558476	1.0,1.0,1.0	1.0,1.0,0.333	0.222
Vad02G004220	LG02	-	3828213	3829620	3829568	3829620	3827809	3828106	1206	25,24,15	0,0,0	9,12,25	1,0,0	298	149	1	1.0	1.0,1.0,1.0	0.818,1.0,1.0	0.061
Vad19G004770	LG19	-	6405308	6405549	6405386	6405549	6404493	6404546	1207	33,28,30	19,18,18	43,28,26	18,17,9	226	149	0.276208547477	0.75617749883	0.534,0.506,0.524	0.612,0.521,0.656	-0.075
Vad08G013350	LG08	-	21231886	21232407	21232083	21232407	21228759	21231004	1208	145,113,93	381,352,342	148,103,115	404,284,356	298	149	0.523509715555	1.0	0.16,0.138,0.12	0.155,0.154,0.139	-0.01
Vad18G007210	LG18	-	8070288	8070823	8070585	8070823	8065860	8066241	1209	5,3,2	84,57,90	1,2,2	55,66,46	298	149	0.31646045211	0.825763992225	0.029,0.026,0.011	0.009,0.015,0.021	0.007
Vad02G004800	LG02	+	4402083	4402905	4402083	4402473	4403126	4404378	1210	152,178,129	120,71,75	117,116,62	51,50,67	298	149	0.927134540791	1.0	0.388,0.556,0.462	0.534,0.537,0.316	0.006
Vad01G006740	LG01	+	7237576	7238505	7237576	7237726	7239156	7239183	1211	87,79,68	17,32,30	68,52,58	16,18,25	298	149	0.960501219743	1.0	0.719,0.552,0.531	0.68,0.591,0.537	-0.002
Vad06G000570	LG06	+	727600	727740	727600	727693	728856	729068	1212	15,15,17	53,70,57	4,8,10	45,28,53	195	149	0.12503318215	0.474172829917	0.178,0.141,0.186	0.064,0.179,0.126	0.045
Vad10G001080	LG10	-	1011067	1011394	1011193	1011394	1010866	1010938	1213	9,2,4	32,13,30	5,6,0	33,45,48	274	149	0.0563166459174	0.278958301176	0.133,0.077,0.068	0.076,0.068,0.0	0.045
Vad03G011030	LG03	+	18748397	18748844	18748397	18748586	18749175	18749453	1214	398,431,381	0,0,0	630,357,332	0,0,1	298	149	1	1.0	1.0,1.0,1.0	1.0,1.0,0.994	0.002
Vad13G003860	LG13	+	3760711	3761210	3760711	3761176	3762402	3762775	1215	7,7,7	8,14,4	16,13,5	13,15,7	182	149	0.735409148692	1.0	0.417,0.29,0.589	0.502,0.415,0.369	0.003
Vad13G003860	LG13	+	3760711	3761272	3760711	3761176	3762402	3762775	1216	3,0,1	8,14,4	1,0,3	13,15,7	244	149	0.858003637844	1.0	0.186,0.0,0.132	0.045,0.0,0.207	0.022
Vad13G003860	LG13	+	3760711	3761272	3760711	3761210	3762402	3762775	1217	1,0,1	5,7,7	0,0,3	15,13,5	210	149	1	1.0	0.124,0.0,0.092	0.0,0.0,0.299	-0.028
Vad03G003060	LG03	+	2668879	2670880	2668879	2668936	2672719	2672808	1218	0,5,0	0,0,0	0,2,1	0,0,1	298	149	1	1.0	NA,1.0,NA	NA,1.0,0.333	0.334
Vad09G009580	LG09	+	19370103	19370359	19370103	19370169	19371606	19372009	1219	0,0,0	69,35,17	1,0,0	56,22,31	298	149	1	1.0	0.0,0.0,0.0	0.009,0.0,0.0	-0.003
Vad07G017610	LG07	+	28385834	28386993	28385834	28385919	28387467	28387568	1220	34,55,42	1,0,0	18,34,25	1,0,0	298	149	1	1.0	0.944,1.0,1.0	0.9,1.0,1.0	0.015
Vad18G009150	LG18	-	10089865	10090259	10090078	10090259	10086647	10087486	1221	4,4,4	0,0,1	5,13,12	1,0,0	298	149	1	1.0	1.0,1.0,0.667	0.714,1.0,1.0	-0.016
Vad14G014360	LG14	-	25217696	25217809	25217743	25217809	25216488	25217473	1222	207,150,143	14,15,19	245,146,164	3,6,9	195	149	4.96456644742e-05	0.00223214545271	0.919,0.884,0.852	0.984,0.949,0.933	-0.07
Vad09G002270	LG09	+	2541994	2542440	2541994	2542418	2543329	2543919	1223	27,18,37	5,6,6	40,41,30	8,6,3	170	149	0.445341806389	1.0	0.826,0.724,0.844	0.814,0.857,0.898	-0.058
Vad09G002270	LG09	+	2541994	2543040	2541994	2542418	2543329	2543919	1224	82,62,106	5,6,6	88,125,109	8,6,3	298	149	0.530889585489	1.0	0.891,0.838,0.898	0.846,0.912,0.948	-0.026
Vad09G002270	LG09	+	2541994	2543040	2541994	2542440	2543329	2543919	1225	63,55,90	6,2,11	60,96,98	9,5,10	298	149	0.854987541564	1.0	0.84,0.932,0.804	0.769,0.906,0.831	0.023
Vad13G000330	LG13	+	376349	376430	376349	376400	376555	377084	1226	3956,3264,3321	222,225,318	2410,2671,2796	181,314,307	178	149	0.00085418005449	0.0152395199438	0.937,0.924,0.897	0.918,0.877,0.884	0.026
Vad05G003910	LG05	-	3966645	3967208	3966873	3967208	3965956	3966519	1227	93,65,71	5,10,5	142,204,132	15,25,11	298	149	0.383786818666	0.932737611269	0.903,0.765,0.877	0.826,0.803,0.857	0.02
Vad05G003910	LG05	-	3969080	3969572	3969389	3969572	3968900	3968965	1228	59,38,39	1,0,0	114,105,74	1,7,5	298	149	0.000472745963692	0.010849224903	0.967,1.0,1.0	0.983,0.882,0.881	0.074
Vad14G010410	LG14	-	21464964	21465456	21465179	21465456	21464313	21464391	1229	28,22,10	1,0,0	30,30,11	4,3,0	298	149	0.00135309512506	0.0210902426826	0.933,1.0,1.0	0.789,0.833,1.0	0.104
Vad14G010410	LG14	-	21465179	21466539	21466170	21466539	21464313	21464391	1230	1,14,1	216,149,98	13,13,10	305,170,156	298	149	0.0623320584053	0.293815226919	0.002,0.045,0.005	0.021,0.037,0.031	-0.012
Vad16G001830	LG16	-	4190865	4190965	4190913	4190965	4187694	4187799	1231	62,39,50	20,17,20	37,33,29	23,18,27	196	149	0.0155369608617	0.121897364076	0.702,0.636,0.655	0.55,0.582,0.449	0.137
Vad01G006030	LG01	-	6269670	6269792	6269674	6269792	6267271	6268506	1232	10,8,8	39,16,25	19,10,9	37,19,24	152	149	0.218607559032	0.667238215427	0.201,0.329,0.239	0.335,0.34,0.269	-0.058
Vad01G006030	LG01	-	6269670	6269792	6269674	6269792	6267271	6268646	1233	0,1,0	3,0,2	0,0,0	1,0,0	152	149	1	1.0	0.0,1.0,0.0	0.0,NA,NA	0.333
Vad13G003690	LG13	-	3578662	3579153	3578762	3579153	3578444	3578550	1234	1546,2135,1734	34,35,23	2180,3538,2951	85,98,50	248	149	0.00124516549295	0.0202166452953	0.965,0.973,0.978	0.939,0.956,0.973	0.016
Vad07G009610	LG07	-	18126312	18126582	18126513	18126582	18125197	18125724	1235	5,2,5	65,68,57	6,3,7	148,80,97	298	149	0.707642884985	1.0	0.037,0.014,0.042	0.02,0.018,0.035	0.007
Vad12G004830	LG12	-	6522316	6523705	6523456	6523705	6520896	6521430	1236	65,53,64	0,0,0	40,58,51	0,1,0	298	149	1	1.0	1.0,1.0,1.0	1.0,0.967,1.0	0.011
