# Supplementary material for: Transcriptome Profiling of Powdery Mildew-Stressed ‘Yeniang No. 2’ Grapevine Reveals Differential Expression, Alternative Splicing, and the Identification of 1232 Annotated Novel Genes
Source: Metabolites. 2026 Mar 9;16(3):182. doi: 10.3390/metabo16030182 (PMC13027967; doi:10.3390/metabo16030182)
Supplement: Supplementary file 1 [file metabolites-16-00182-s001.zip › Supplementary File S17/MXE.MATS.JC.xls]

GeneID	chr	strand	1stExonStart_0base	1stExonEnd	2ndExonStart_0base	2ndExonEnd	upstreamES	upstreamEE	downstreamES	downstreamEE	ID	IJC_SAMPLE_1	SJC_SAMPLE_1	IJC_SAMPLE_2	SJC_SAMPLE_2	IncFormLen	SkipFormLen	PValue	FDR	IncLevel1	IncLevel2	IncLevelDifference
Vad07G017910	LG07	-	28740234	28740453	28740882	28741007	28739973	28740093	28741538	28741618	0	229,151,87	298,204,130	162,129,164	219,147,235	273	298	0.749766380899	1.0	0.456,0.447,0.422	0.447,0.489,0.432	-0.014
Vad04G013960	LG04	+	25434115	25434162	25434238	25434304	25433910	25433968	25438737	25438770	1	144,237,190	199,241,198	114,146,140	168,196,169	195	214	0.168182142063	0.920141025796	0.443,0.519,0.513	0.427,0.45,0.476	0.041
Vad02G007990	LG02	+	8730643	8730729	8731509	8732028	8728534	8728859	8732164	8732266	2	67,69,55	84,108,90	66,78,59	105,102,91	234	298	0.982302173486	1.0	0.504,0.449,0.438	0.445,0.493,0.452	0.0
Vad07G016920	LG07	+	27626160	27626297	27628623	27628714	27625534	27625575	27629680	27629752	3	39,27,28	24,35,45	13,18,18	25,36,30	285	239	0.0637022670402	0.732737598692	0.577,0.393,0.343	0.304,0.295,0.335	0.126
Vad01G002560	LG01	-	2459216	2459290	2460177	2460309	2458803	2459085	2461098	2461240	4	510,467,355	604,500,391	446,307,275	462,351,361	280	222	0.767375970645	1.0	0.401,0.425,0.419	0.434,0.409,0.377	0.008
Vad01G002560	LG01	-	2460177	2460309	2461098	2461240	2459216	2459290	2461956	2462052	5	600,631,519	486,380,337	597,439,451	427,313,239	290	280	0.626580929024	1.0	0.544,0.616,0.598	0.574,0.575,0.646	-0.012
Vad01G007580	LG01	+	8324401	8324533	8326352	8326465	8321708	8321802	8327022	8327646	6	342,247,183	109,184,136	274,236,250	121,172,183	280	261	0.633055188765	1.0	0.745,0.556,0.556	0.679,0.561,0.56	0.019
Vad17G003000	LG17	-	3552331	3552426	3560638	3560809	3543944	3544050	3560904	3560980	7	131,86,67	91,86,63	174,124,105	93,97,76	298	243	0.111254807857	0.815696496484	0.54,0.449,0.464	0.604,0.51,0.53	-0.064
Vad02G007200	LG02	-	7362196	7362239	7370351	7370549	7361343	7361468	7386211	7386481	8	54,69,52	27,32,19	48,43,27	28,12,18	298	191	0.743023663644	1.0	0.562,0.58,0.637	0.524,0.697,0.49	0.023
Vad01G014070	LG01	-	22947950	22948036	22948376	22948431	22945043	22945596	22963130	22963219	9	116,86,93	181,129,133	118,67,71	160,106,105	203	234	0.837612716326	1.0	0.425,0.435,0.446	0.459,0.421,0.438	-0.004
Vad01G014070	LG01	-	22948376	22948431	22963130	22963219	22947950	22948036	22963344	22963495	10	137,126,142	118,74,126	165,87,99	133,68,88	237	203	0.685273245091	1.0	0.499,0.593,0.491	0.515,0.523,0.491	0.018
Vad06G008260	LG06	+	14413518	14414687	14415084	14415165	14411337	14411696	14416857	14417072	11	43,63,43	141,84,56	44,52,41	118,60,73	298	229	0.96346563832	1.0	0.19,0.366,0.371	0.223,0.4,0.301	0.001
Vad09G007320	LG09	+	10379603	10380029	10382902	10382955	10372433	10372853	10384978	10385685	12	6,3,5	4,13,7	0,2,1	3,3,6	298	201	0.0108066038718	0.280231522319	0.503,0.135,0.325	0.0,0.31,0.101	0.184
Vad01G003070	LG01	-	3005045	3005183	3005487	3005861	3004640	3004910	3006001	3006098	13	55,68,51	53,111,101	50,62,49	69,84,84	298	286	0.974694150124	1.0	0.499,0.37,0.326	0.41,0.415,0.359	0.004
Vad07G004230	LG07	-	4236479	4236854	4236943	4237071	4235459	4236008	4237324	4237453	14	110,132,116	164,138,96	116,86,99	118,58,104	276	298	0.31156400512	1.0	0.42,0.508,0.566	0.515,0.616,0.507	-0.048
Vad06G002070	LG06	-	2607351	2607412	2607506	2607623	2606497	2606572	2607843	2608094	15	151,240,127	1,1,0	220,147,190	0,0,0	265	209	1	1.0	0.992,0.995,1.0	1.0,1.0,1.0	-0.004
Vad19G004850	LG19	+	6517084	6517200	6517428	6517596	6516112	6516265	6517681	6517809	16	172,293,81	278,328,117	202,122,102	277,147,107	264	298	0.429392556644	1.0	0.411,0.502,0.439	0.452,0.484,0.518	-0.034
Vad12G009430	LG12	+	17040622	17040711	17041241	17041328	17029306	17029418	17046769	17046886	17	0,4,3	46,99,74	0,0,2	42,45,64	237	235	0.256757034748	1.0	0.0,0.039,0.039	0.0,0.0,0.03	0.016
Vad02G005320	LG02	-	4914630	4914665	4917245	4917352	4914400	4914529	4917716	4917746	18	559,342,408	173,156,178	391,267,295	121,99,138	255	183	0.747738818357	1.0	0.699,0.611,0.622	0.699,0.659,0.605	-0.01
Vad05G008990	LG05	-	17855832	17855999	17857336	17857520	17854647	17855522	17857596	17857674	19	99,217,67	287,299,89	133,92,71	213,74,82	298	298	0.062511043346	0.730114013259	0.256,0.421,0.429	0.384,0.554,0.464	-0.099
Vad09G004960	LG09	+	5721739	5721838	5722117	5722228	5721400	5721557	5722842	5723280	20	147,146,180	139,127,124	157,127,168	107,88,103	247	259	0.0855609402827	0.767705337245	0.526,0.547,0.604	0.606,0.602,0.631	-0.054
Vad01G005080	LG01	+	5013128	5013179	5013759	5013825	5012898	5012991	5013920	5013986	21	67,57,59	82,87,92	62,60,52	87,59,84	199	214	0.64354115056	1.0	0.468,0.413,0.408	0.434,0.522,0.4	-0.022
Vad08G007390	LG08	+	15327682	15327770	15328221	15328426	15326396	15327144	15329199	15329307	22	95,91,84	119,117,113	78,63,65	110,69,80	236	298	0.828847711353	1.0	0.502,0.495,0.484	0.472,0.536,0.506	-0.011
Vad08G007390	LG08	+	15336691	15336757	15336899	15336980	15335084	15335669	15337184	15337282	23	95,75,72	129,113,102	85,48,50	79,68,64	214	229	0.232081092109	0.992329124042	0.441,0.415,0.43	0.535,0.43,0.455	-0.045
Vad19G009670	LG19	-	14527200	14527388	14528744	14528941	14526096	14526842	14529039	14529301	24	144,281,310	129,194,184	216,353,313	151,194,224	298	298	0.498020600339	1.0	0.527,0.592,0.628	0.589,0.645,0.583	-0.023
Vad19G009670	LG19	-	14533176	14533271	14533497	14533581	14529039	14529301	14534510	14534614	25	7,12,7	344,307,313	2,5,5	367,343,341	232	243	0.00851590151913	0.260012090559	0.021,0.039,0.023	0.006,0.015,0.015	0.016
Vad19G000840	LG19	-	1245495	1245646	1247016	1247231	1243205	1243397	1249265	1249734	26	104,111,97	66,118,110	117,112,97	107,96,122	298	298	0.678843868059	1.0	0.612,0.485,0.469	0.522,0.538,0.443	0.021
Vad02G002360	LG02	-	2047102	2047238	2048310	2048486	2045598	2045652	2048560	2049095	27	21,4,8	122,150,135	14,13,13	183,141,185	298	284	0.85689929029	1.0	0.141,0.025,0.053	0.068,0.081,0.063	0.002
Vad04G002750	LG04	-	2837274	2837798	2838038	2838129	2836948	2837063	2838213	2838413	28	1,3,3	4,5,9	0,0,2	2,0,2	239	298	1	1.0	0.238,0.428,0.294	0.0,NA,0.555	0.042
Vad07G012530	LG07	+	22973933	22974038	22974159	22974482	22973497	22973705	22988446	22989031	29	157,75,65	68,108,77	118,43,59	98,65,80	253	298	0.368566710495	1.0	0.731,0.45,0.499	0.586,0.438,0.465	0.064
Vad07G015300	LG07	+	25916187	25916223	25916430	25916612	25914806	25914902	25916706	25917143	30	319,337,499	820,999,1447	342,500,496	860,1502,1504	184	298	0.88357989815	1.0	0.387,0.353,0.358	0.392,0.35,0.348	0.003
Vad07G015300	LG07	+	25916187	25916223	25916524	25916612	25914806	25914902	25916706	25917143	31	319,337,499	458,528,779	342,500,496	431,835,802	184	236	0.971583039685	1.0	0.472,0.45,0.451	0.504,0.434,0.442	-0.002
Vad02G007420	LG02	-	7893992	7894101	7894494	7894679	7893133	7893339	7895159	7895991	32	275,340,248	31,17,17	289,314,326	15,23,22	298	257	0.4425508258	1.0	0.884,0.945,0.926	0.943,0.922,0.927	-0.012
Vad02G007420	LG02	-	7893992	7894101	7895159	7895991	7893133	7893339	7898714	7898819	33	349,422,282	16,18,19	296,359,354	8,15,15	298	257	0.182315347731	0.945542337684	0.95,0.953,0.928	0.97,0.954,0.953	-0.015
Vad02G007420	LG02	-	7894494	7894679	7895159	7895991	7893133	7893339	7898714	7898819	34	349,422,282	1,1,1	296,359,354	0,0,1	298	298	1	1.0	0.997,0.998,0.996	1.0,1.0,0.997	-0.002
Vad02G007420	LG02	-	7894494	7894679	7895159	7895991	7893992	7894101	7898714	7898819	35	385,442,300	253,372,274	316,387,384	306,320,329	298	298	0.346389069274	1.0	0.603,0.543,0.523	0.508,0.547,0.539	0.025
Vad17G003630	LG17	-	4535742	4535827	4535954	4536045	4534411	4534496	4539385	4539757	36	43,49,32	36,42,18	43,25,28	37,19,20	239	233	0.916968437387	1.0	0.538,0.532,0.634	0.531,0.562,0.577	0.011
Vad03G011400	LG03	+	19337476	19337658	19345813	19345898	19336699	19337131	19346136	19348353	37	5,14,1	6,10,9	7,6,11	4,6,9	298	233	0.206596786703	0.973843063469	0.395,0.523,0.08	0.578,0.439,0.489	-0.169
Vad02G009850	LG02	+	16425679	16425751	16436239	16436337	16425500	16425572	16436637	16436805	38	21,14,12	34,23,23	17,28,32	42,41,30	220	246	0.59489376232	1.0	0.409,0.405,0.368	0.312,0.433,0.544	-0.036
Vad01G011150	LG01	+	17428995	17430161	17430350	17430545	17426399	17426555	17432041	17432512	39	14,4,9	64,129,115	10,9,9	57,156,153	298	298	0.69162381964	1.0	0.179,0.03,0.073	0.149,0.055,0.056	0.007
Vad18G000750	LG18	+	699654	699788	699821	699979	699065	699224	702048	702254	40	14,17,27	40,51,43	11,18,10	17,47,54	282	298	0.470752135181	1.0	0.27,0.26,0.399	0.406,0.288,0.164	0.024
Vad18G000750	LG18	+	699654	699788	699821	699979	699065	699224	703191	704293	41	14,17,27	40,50,43	11,15,11	17,46,58	282	298	0.344965253689	1.0	0.27,0.264,0.399	0.406,0.256,0.167	0.035
Vad18G000750	LG18	+	699654	699788	702048	702254	699065	699224	703191	704293	42	14,17,27	288,253,229	11,15,11	178,170,163	282	298	0.792062906915	1.0	0.049,0.066,0.111	0.061,0.085,0.067	0.004
Vad18G000750	LG18	+	699821	699979	702048	702254	699065	699224	703191	704293	43	40,50,43	288,253,229	17,46,58	178,170,163	298	298	0.193390834694	0.961880564926	0.122,0.165,0.158	0.087,0.213,0.262	-0.039
Vad18G000750	LG18	+	699881	699979	702048	702254	699065	699788	703191	704293	44	9,5,21	277,239,213	10,10,19	165,169,154	246	298	0.0514837583959	0.681529752751	0.038,0.025,0.107	0.068,0.067,0.13	-0.032
Vad18G000750	LG18	+	700818	701010	702048	702254	699065	699979	703191	704293	45	150,247,182	277,240,213	170,188,193	166,168,154	298	298	0.019566062611	0.389879542343	0.351,0.507,0.461	0.506,0.528,0.556	-0.09
Vad02G003640	LG02	-	3258310	3258382	3258591	3258678	3256628	3256736	3258958	3259030	46	169,137,133	0,0,0	103,73,73	0,0,1	235	220	1	1.0	1.0,1.0,1.0	1.0,1.0,0.986	0.005
Vad15G006370	LG15	-	16070950	16071284	16076765	16076875	16070059	16070473	16076970	16077246	47	168,148,111	222,162,142	135,125,101	129,121,98	258	298	0.0584828997316	0.71535196265	0.466,0.513,0.474	0.547,0.544,0.543	-0.06
Vad09G001700	LG09	+	1977248	1977344	1977459	1977572	1976924	1977101	1977711	1977778	48	49,43,42	113,74,71	122,132,86	238,235,155	244	261	0.78869287002	1.0	0.317,0.383,0.388	0.354,0.375,0.372	-0.004
Vad09G001700	LG09	+	1977459	1977572	1977711	1977778	1977248	1977344	1977886	1977979	49	65,53,51	47,33,22	129,167,108	82,102,57	261	215	0.981809245961	1.0	0.533,0.57,0.656	0.564,0.574,0.609	0.004
Vad09G001700	LG09	+	1980956	1981066	1981440	1981550	1980657	1980830	1981672	1981783	50	96,86,85	132,64,88	237,257,183	241,262,152	258	258	0.644245326541	1.0	0.421,0.573,0.491	0.496,0.495,0.546	-0.017
Vad09G001700	LG09	+	1981854	1981965	1982295	1982501	1981672	1981783	1982595	1982932	51	103,59,67	116,133,167	224,240,120	346,543,292	259	298	0.633949412615	1.0	0.505,0.338,0.316	0.427,0.337,0.321	0.025
Vad03G004590	LG03	+	4148721	4148780	4149198	4149296	4147902	4147935	4151338	4151390	52	22,29,36	123,175,225	27,53,53	148,218,232	207	246	0.0896674637941	0.767705337245	0.175,0.165,0.16	0.178,0.224,0.214	-0.039
Vad10G005690	LG10	+	6553708	6553808	6554293	6554373	6553511	6553631	6554646	6554773	53	102,100,106	145,102,150	110,131,142	115,156,119	248	228	0.101795920311	0.786529294485	0.393,0.474,0.394	0.468,0.436,0.523	-0.055
Vad10G005690	LG10	+	6554049	6554189	6554293	6554373	6553708	6553808	6554646	6554773	54	94,63,101	145,102,153	90,90,94	121,159,118	288	228	0.612736355579	1.0	0.339,0.328,0.343	0.371,0.309,0.387	-0.019
Vad17G001060	LG17	+	1033240	1033291	1034246	1034313	1032432	1032549	1034812	1034916	55	56,51,63	53,82,66	42,50,34	54,49,60	199	215	0.641989149649	1.0	0.533,0.402,0.508	0.457,0.524,0.38	0.027
Vad18G002900	LG18	+	3169232	3169328	3173510	3173600	3167484	3167561	3175216	3175593	56	27,51,38	35,51,34	27,24,35	13,38,26	244	238	0.514547629941	1.0	0.429,0.494,0.522	0.67,0.381,0.568	-0.058
Vad03G007030	LG03	-	7024754	7025420	7025728	7026314	7023881	7024200	7027383	7027637	57	0,14,5	14,22,9	5,7,4	10,15,10	298	298	0.548020172034	1.0	0.0,0.389,0.357	0.333,0.318,0.286	-0.064
Vad14G011230	LG14	+	22246420	22246560	22248683	22248766	22245972	22246209	22249546	22249751	58	159,114,127	107,68,76	146,116,97	108,81,74	288	231	0.259584418816	1.0	0.544,0.574,0.573	0.52,0.535,0.513	0.041
Vad14G011230	LG14	+	22248683	22248766	22249546	22249751	22245972	22246209	22249863	22249932	59	0,0,0	125,105,117	1,0,0	101,108,104	231	298	1	1.0	0.0,0.0,0.0	0.013,0.0,0.0	-0.004
Vad14G011230	LG14	+	22248683	22248766	22249546	22249751	22246420	22246560	22249863	22249932	60	159,88,92	125,107,118	118,80,78	104,112,104	231	298	0.55882183283	1.0	0.621,0.515,0.501	0.594,0.48,0.492	0.024
Vad06G010620	LG06	-	18833217	18833258	18833430	18833474	18833041	18833124	18833569	18833647	61	10,23,22	48,33,43	28,55,33	75,132,62	192	189	0.956144226868	1.0	0.17,0.407,0.335	0.269,0.291,0.344	0.003
Vad10G009290	LG10	+	12116756	12116868	12120829	12120922	12113665	12113982	12122248	12122449	62	20,17,12	13,18,20	10,7,11	17,7,10	260	241	0.698797880173	1.0	0.588,0.467,0.357	0.353,0.481,0.505	0.024
Vad10G009290	LG10	+	12120829	12120922	12122248	12122449	12116756	12116868	12125463	12125697	63	5,22,13	38,44,59	14,13,14	37,21,19	241	298	0.0413258709638	0.589278834874	0.14,0.382,0.214	0.319,0.434,0.477	-0.165
Vad06G008500	LG06	-	14955452	14955539	14965705	14965761	14936422	14936513	14965921	14966003	64	73,39,39	47,47,54	40,37,33	0,48,0	204	235	0.000117314676614	0.0123375934906	0.641,0.489,0.454	1.0,0.47,1.0	-0.295
Vad09G002140	LG09	+	2419248	2419320	2420697	2420753	2418252	2418339	2423689	2423775	65	89,97,55	94,83,58	56,51,31	73,44,34	220	204	0.549382770149	1.0	0.468,0.52,0.468	0.416,0.518,0.458	0.021
Vad12G010140	LG12	+	18772135	18772919	18773388	18773853	18771497	18771613	18775412	18775601	66	134,99,120	209,129,186	146,109,125	280,179,166	298	298	0.458525032832	1.0	0.391,0.434,0.392	0.343,0.378,0.43	0.022
Vad09G006250	LG09	-	7668118	7668672	7675507	7675559	7665619	7666011	7683003	7683120	67	6,2,0	0,8,6	0,2,1	1,8,10	200	298	0.0338923350569	0.536492571999	1.0,0.271,0.0	0.0,0.271,0.13	0.29
Vad11G009390	LG11	+	14217430	14217514	14218187	14218277	14217026	14217101	14219255	14219357	68	42,76,55	69,106,63	39,50,42	27,58,69	232	238	0.390865720676	1.0	0.384,0.424,0.472	0.597,0.469,0.384	-0.057
Vad11G009390	LG11	+	14218187	14218277	14219255	14219357	14217430	14217514	14219527	14219623	69	41,90,67	100,114,80	46,48,46	64,69,75	238	250	0.915261456218	1.0	0.301,0.453,0.468	0.43,0.422,0.392	-0.007
Vad12G002690	LG12	+	3943470	3943553	3945665	3945780	3943350	3943389	3946127	3946202	70	184,187,122	261,232,162	133,90,117	148,121,128	231	263	0.319275078796	1.0	0.445,0.479,0.462	0.506,0.459,0.51	-0.03
Vad07G013540	LG07	-	24094896	24095037	24095404	24096051	24094271	24094811	24096150	24096263	71	30,37,26	56,40,38	42,33,30	64,39,31	298	289	0.562904416112	1.0	0.342,0.473,0.399	0.389,0.451,0.484	-0.037
Vad08G016080	LG08	-	23779943	23780116	23780540	23780628	23779622	23779769	23781716	23781934	72	57,49,75	62,67,87	37,49,44	59,71,84	236	298	0.0589513503293	0.71535196265	0.537,0.48,0.521	0.442,0.466,0.398	0.077
Vad13G005410	LG13	+	5740950	5740978	5744181	5744412	5739659	5740065	5744780	5744844	73	85,49,40	157,163,193	80,50,51	187,249,245	176	298	0.381316334427	1.0	0.478,0.337,0.26	0.42,0.254,0.261	0.047
Vad13G005410	LG13	+	5744181	5744412	5744780	5744844	5740950	5740978	5744938	5744998	74	242,202,186	37,63,77	229,249,282	59,99,83	298	212	0.494216213478	1.0	0.823,0.695,0.632	0.734,0.641,0.707	0.023
Vad19G010740	LG19	-	20202645	20202723	20203232	20203279	20202397	20202522	20204104	20204229	75	1794,1514,1489	1801,1818,1812	2121,1167,1415	2073,1487,1772	195	226	0.834497900449	1.0	0.536,0.491,0.488	0.543,0.476,0.481	0.005
Vad19G010740	LG19	-	20203232	20203279	20204104	20204229	20202645	20202723	20204429	20204604	76	4025,2868,2898	614,727,710	4229,2395,2532	703,598,727	273	195	0.498562146228	1.0	0.824,0.738,0.745	0.811,0.741,0.713	0.014
Vad19G010740	LG19	-	20204104	20204229	20204429	20204608	20203232	20203279	20205421	20205602	77	2738,1853,1758	2265,2726,2914	2962,1402,1559	2783,2356,2856	298	273	0.530069069947	1.0	0.525,0.384,0.356	0.494,0.353,0.333	0.028
Vad18G000800	LG18	+	740290	740449	740730	740810	739355	739473	741057	741145	78	159,113,93	81,54,59	60,74,72	42,55,49	298	228	0.0792622358027	0.767705337245	0.6,0.616,0.547	0.522,0.507,0.529	0.068
Vad19G006920	LG19	-	9190687	9190857	9191005	9191105	9188754	9190406	9191670	9191834	79	251,239,187	219,150,164	181,128,131	124,78,108	248	298	0.39185108977	1.0	0.579,0.657,0.578	0.637,0.664,0.593	-0.027
Vad01G006240	LG01	+	6590591	6590809	6592193	6592750	6590404	6590510	6594606	6595699	80	218,189,200	162,211,189	265,179,195	260,223,233	298	298	0.107694687133	0.812215309732	0.574,0.472,0.514	0.505,0.445,0.456	0.051
Vad07G005920	LG07	-	5838774	5838846	5850402	5850534	5821332	5821403	5854124	5854274	81	39,38,40	19,28,13	32,19,26	19,19,13	280	220	0.365086462547	1.0	0.617,0.516,0.707	0.57,0.44,0.611	0.073
Vad09G006300	LG09	+	7827441	7827596	7828221	7828714	7826541	7827075	7828951	7829014	82	158,178,125	228,241,207	198,147,121	284,167,165	298	298	0.337102828801	1.0	0.409,0.425,0.377	0.411,0.468,0.423	-0.03
Vad09G006300	LG09	+	7830249	7830354	7830821	7830955	7830056	7830158	7831185	7831369	83	220,147,131	199,212,183	183,128,132	203,160,167	253	282	0.945199432674	1.0	0.552,0.436,0.444	0.501,0.471,0.468	-0.003
Vad11G005350	LG11	+	5495179	5495313	5496395	5496526	5494923	5495085	5496624	5496669	84	36,36,38	29,49,38	32,39,16	29,26,28	282	279	0.843704217447	1.0	0.551,0.421,0.497	0.522,0.597,0.361	-0.004
Vad17G005430	LG17	-	6667231	6667417	6667518	6667688	6667019	6667115	6667805	6668037	85	40,76,32	35,87,39	42,41,37	46,22,35	298	298	0.273457294422	1.0	0.533,0.466,0.451	0.477,0.651,0.514	-0.064
Vad01G012930	LG01	-	21447197	21447250	21447736	21447954	21446953	21447070	21448108	21448213	86	25,41,36	11,13,16	28,34,35	20,18,15	298	201	0.215523933346	0.97604499001	0.605,0.68,0.603	0.486,0.56,0.611	0.077
Vad12G005340	LG12	+	7005693	7007033	7007337	7007615	7004198	7004573	7007839	7007871	87	75,75,53	106,107,108	94,80,82	129,159,146	298	298	0.683879121495	1.0	0.414,0.412,0.329	0.422,0.335,0.36	0.013
Vad02G001470	LG02	-	1314558	1314612	1314721	1314793	1314372	1314453	1314947	1315035	88	47,59,55	32,27,33	33,35,40	27,33,29	220	202	0.0839944408563	0.767705337245	0.574,0.667,0.605	0.529,0.493,0.559	0.088
Vad02G001470	LG02	-	1315983	1316091	1316494	1316914	1315184	1315252	1317866	1317951	89	93,109,117	100,104,118	83,74,67	74,102,68	298	256	0.653685973873	1.0	0.444,0.474,0.46	0.491,0.384,0.458	0.015
Vad02G001470	LG02	-	1316494	1316914	1317866	1317951	1315983	1316091	1318341	1318421	90	22,17,20	95,129,123	24,21,19	94,92,98	233	298	0.194434305087	0.961880564926	0.229,0.144,0.172	0.246,0.226,0.199	-0.042
Vad08G009580	LG08	+	17403054	17403112	17403227	17403272	17402824	17402953	17404176	17404257	91	457,529,596	422,573,554	509,583,561	424,615,637	206	193	0.788411876553	1.0	0.504,0.464,0.502	0.529,0.47,0.452	0.006
Vad18G003580	LG18	-	3897346	3897374	3897604	3897660	3895358	3895527	3897955	3898208	92	91,97,80	9,7,4	100,88,81	3,0,3	204	176	0.00176520640593	0.0982804625419	0.897,0.923,0.945	0.966,1.0,0.959	-0.053
Vad08G000110	LG08	-	317629	317704	318081	318202	317437	317509	319643	319744	93	30,32,24	44,37,27	62,35,49	67,36,36	269	223	0.171054118472	0.923190912233	0.361,0.418,0.424	0.434,0.446,0.53	-0.069
Vad08G002480	LG08	-	6358687	6358806	6362369	6362699	6356478	6356619	6363258	6363603	94	184,72,97	3,0,5	48,22,39	2,1,1	298	267	0.568444745891	1.0	0.982,1.0,0.946	0.956,0.952,0.972	0.016
Vad05G002840	LG05	+	2740299	2740497	2741070	2741343	2739182	2739687	2743233	2743336	95	33,52,28	35,74,69	49,38,32	27,51,65	298	298	0.36287468876	1.0	0.485,0.413,0.289	0.645,0.427,0.33	-0.072
Vad05G002840	LG05	+	2741070	2741343	2743233	2743336	2740299	2740497	2744262	2744381	96	51,68,54	26,51,24	44,52,42	17,33,40	298	251	0.697912120026	1.0	0.623,0.529,0.655	0.686,0.57,0.469	0.027
Vad05G002840	LG05	+	2743233	2743336	2744262	2744381	2741070	2741343	2744491	2744668	97	21,51,48	36,50,45	18,31,53	45,59,45	251	267	0.273733351156	1.0	0.383,0.52,0.532	0.298,0.359,0.556	0.074
Vad05G001330	LG05	-	1250239	1250339	1250468	1250661	1244291	1245465	1252791	1253006	98	192,248,285	137,165,243	245,288,265	130,222,215	298	248	0.619855380383	1.0	0.538,0.556,0.494	0.611,0.519,0.506	-0.016
Vad08G012600	LG08	+	20534630	20534749	20537477	20537539	20531616	20531768	20537936	20537978	99	82,77,89	33,49,26	77,65,61	43,32,29	267	210	0.425157182812	1.0	0.662,0.553,0.729	0.585,0.615,0.623	0.04
Vad07G018600	LG07	+	30193526	30193592	30195028	30195091	30193101	30193158	30196829	30196874	100	138,152,134	139,139,120	144,132,126	140,136,101	214	211	0.979444813229	1.0	0.495,0.519,0.524	0.504,0.489,0.552	-0.002
Vad06G004190	LG06	-	4935740	4935893	4938980	4939106	4934528	4934592	4939335	4939394	101	590,375,327	821,525,508	436,306,332	611,389,423	274	298	0.356650249484	1.0	0.439,0.437,0.412	0.437,0.461,0.461	-0.024
Vad07G019090	LG07	-	31040465	31040607	31040733	31040807	31039434	31039513	31040891	31040963	102	23,57,52	50,146,118	46,66,52	80,119,130	222	290	0.308508852063	1.0	0.375,0.338,0.365	0.429,0.42,0.343	-0.038
Vad07G019090	LG07	-	31044330	31044384	31049018	31049129	31043623	31043771	31051683	31051978	103	73,66,89	0,0,0	102,64,54	0,0,1	259	202	1	1.0	1.0,1.0,1.0	1.0,1.0,0.977	0.008
Vad07G019090	LG07	-	31046876	31046963	31049018	31049129	31044330	31044384	31051683	31051978	104	76,71,88	90,77,95	102,65,54	77,76,75	259	235	0.764390151762	1.0	0.434,0.456,0.457	0.546,0.437,0.395	-0.01
Vad05G006930	LG05	+	10046127	10046275	10047205	10047262	10044213	10044265	10047340	10047400	105	49,57,92	22,25,26	66,65,59	25,34,31	296	205	0.265535642066	1.0	0.607,0.612,0.71	0.646,0.57,0.569	0.048
Vad01G005840	LG01	-	6079890	6080397	6082248	6082347	6078620	6079280	6082660	6082890	106	25,38,34	79,59,78	34,21,26	58,49,42	247	298	0.4162909686	1.0	0.276,0.437,0.345	0.414,0.341,0.428	-0.042
Vad14G014560	LG14	+	25410674	25410951	25413988	25414222	25408645	25408944	25416600	25417059	107	18,11,10	16,19,12	17,7,17	15,15,17	298	298	0.932909470742	1.0	0.529,0.367,0.455	0.531,0.318,0.5	0.001
Vad09G003420	LG09	-	3745005	3745118	3745671	3745978	3744411	3744502	3746551	3746619	108	90,101,62	1,6,4	49,55,56	0,2,2	298	261	0.108371799306	0.814078635263	0.987,0.936,0.931	1.0,0.96,0.961	-0.022
Vad09G003420	LG09	-	3750787	3750932	3751354	3751403	3749931	3750200	3751717	3751784	109	4,6,7	79,82,70	6,6,1	60,46,65	197	293	0.744629956935	1.0	0.07,0.098,0.129	0.129,0.162,0.022	-0.005
Vad19G002870	LG19	-	3784130	3784414	3793522	3793891	3783374	3783537	3800412	3800577	110	65,75,44	60,54,33	73,53,54	75,64,52	298	298	0.0952694063296	0.767705337245	0.52,0.581,0.571	0.493,0.453,0.509	0.072
Vad19G002870	LG19	-	3804108	3804315	3811612	3811804	3803916	3804006	3817498	3817793	111	43,30,30	27,26,18	52,34,24	32,36,28	298	298	0.300764241975	1.0	0.614,0.536,0.625	0.619,0.486,0.462	0.069
Vad02G007780	LG02	-	8366003	8366195	8369685	8369779	8364307	8364592	8376117	8376285	112	29,35,52	80,52,58	32,49,44	82,60,62	242	298	0.97441444601	1.0	0.309,0.453,0.525	0.325,0.501,0.466	-0.002
Vad02G007780	LG02	-	8369685	8369779	8376117	8376285	8366003	8366195	8376429	8376709	113	35,48,60	33,44,26	50,60,58	27,42,39	298	242	0.620872043103	1.0	0.463,0.47,0.652	0.601,0.537,0.547	-0.033
Vad04G009080	LG04	+	19128169	19128245	19130616	19130692	19125882	19125928	19131498	19131531	114	174,194,177	362,282,259	115,142,160	268,239,219	224	224	0.676630049783	1.0	0.325,0.408,0.406	0.3,0.373,0.422	0.015
Vad04G009080	LG04	+	19130616	19130692	19131498	19131531	19125882	19125928	19131652	19131721	115	3,5,4	117,108,127	10,5,5	102,100,94	224	181	0.0545697207083	0.699397651592	0.02,0.036,0.025	0.073,0.039,0.041	-0.024
Vad04G009080	LG04	+	19130616	19130692	19131498	19131531	19128169	19128245	19131652	19131721	116	238,183,251	123,108,127	177,159,168	104,102,93	224	181	0.414770001418	1.0	0.61,0.578,0.615	0.579,0.557,0.593	0.025
Vad04G009080	LG04	+	19131498	19131531	19131652	19131721	19130616	19130692	19132295	19132402	117	93,86,74	152,154,173	67,50,59	123,132,110	181	217	0.543205379079	1.0	0.423,0.401,0.339	0.395,0.312,0.391	0.022
Vad07G014430	LG07	+	25109388	25109501	25109665	25109789	25109166	25109300	25110390	25110540	118	148,139,102	232,190,145	122,102,103	147,162,129	261	272	0.521544012999	1.0	0.399,0.433,0.423	0.464,0.396,0.454	-0.02
Vad02G003750	LG02	+	3369969	3370104	3377723	3377800	3369734	3369859	3377952	3378218	119	26,32,41	12,15,14	26,20,30	15,23,14	283	225	0.103798946344	0.795511762871	0.633,0.629,0.7	0.579,0.409,0.63	0.115
Vad18G002830	LG18	-	3019425	3019512	3024290	3024342	3017298	3017342	3024443	3024511	120	7,13,12	23,34,18	12,11,10	15,20,15	200	235	0.193978898683	0.961880564926	0.263,0.31,0.439	0.485,0.393,0.439	-0.102
Vad18G002830	LG18	-	3024290	3024342	3024443	3024511	3019425	3019512	3024605	3025112	121	19,20,15	16,23,14	15,19,14	7,16,12	216	200	0.318095082009	1.0	0.524,0.446,0.498	0.665,0.524,0.519	-0.08
Vad12G004560	LG12	+	6230428	6230514	6231673	6231737	6229889	6229955	6232157	6232370	122	30,33,27	8,26,12	16,17,17	9,11,20	234	212	0.176397776845	0.937980313392	0.773,0.535,0.671	0.617,0.583,0.435	0.115
Vad16G003200	LG16	-	8831991	8832420	8833170	8833272	8829727	8830251	8835891	8836202	123	88,154,65	9,6,0	131,53,61	3,1,0	250	298	0.0103692564653	0.274129305807	0.921,0.968,1.0	0.981,0.984,1.0	-0.025
Vad16G003200	LG16	-	8838075	8838197	8838926	8839162	8837870	8837992	8839753	8840023	124	72,149,58	188,214,80	184,58,58	208,77,71	298	270	0.0321139375071	0.521291976335	0.258,0.387,0.396	0.445,0.406,0.425	-0.078
Vad16G003200	LG16	-	8838075	8838197	8838926	8839181	8837870	8837992	8839753	8840023	125	22,18,9	188,214,80	25,1,10	208,77,71	298	270	0.792410564227	1.0	0.096,0.071,0.093	0.098,0.012,0.113	0.012
Vad01G007320	LG01	-	7949148	7949264	7949530	7949623	7947683	7948662	7949692	7949866	126	512,664,431	1063,831,650	436,357,334	851,601,568	241	264	0.30911821965	1.0	0.345,0.467,0.421	0.359,0.394,0.392	0.029
Vad04G003960	LG04	-	4220623	4220680	4220950	4221020	4220424	4220486	4221187	4221288	127	23,15,15	14,15,12	33,15,9	16,15,16	218	205	0.688667596669	1.0	0.607,0.485,0.54	0.66,0.485,0.346	0.047
Vad04G000760	LG04	+	1135998	1136081	1136827	1136887	1134366	1134558	1138242	1138351	128	0,2,2	13,7,3	3,0,0	6,3,4	231	208	0.456144685504	1.0	0.0,0.205,0.375	0.31,0.0,0.0	0.09
Vad04G000760	LG04	+	1136827	1136887	1138242	1138351	1135998	1136081	1138452	1138505	129	0,0,2	2,6,3	2,1,1	1,9,1	208	257	0.0690365527005	0.750918927558	0.0,0.0,0.452	0.712,0.121,0.553	-0.311
Vad09G005950	LG09	+	7048483	7048562	7048792	7048906	7048304	7048389	7048987	7049100	130	822,681,883	2340,1787,2122	494,515,577	1491,1296,1344	227	262	0.960427880182	1.0	0.288,0.305,0.324	0.277,0.314,0.331	-0.002
Vad01G005410	LG01	-	5514891	5514960	5518411	5518573	5513391	5513694	5519769	5519890	131	78,113,111	129,86,62	82,125,112	98,52,55	298	217	0.258136540391	1.0	0.306,0.489,0.566	0.379,0.636,0.597	-0.084
Vad06G010240	LG06	+	18228607	18228720	18231864	18231959	18223378	18223568	18232032	18232571	132	61,28,20	88,46,28	39,28,18	49,40,30	261	243	0.796454443759	1.0	0.392,0.362,0.399	0.426,0.395,0.358	-0.009
Vad06G010240	LG06	+	18228607	18228720	18231914	18231959	18223378	18223568	18232032	18232571	133	61,28,20	76,32,29	39,28,18	44,25,22	261	193	0.456502625502	1.0	0.372,0.393,0.338	0.396,0.453,0.377	-0.041
Vad13G012280	LG13	+	22804986	22805032	22806195	22806273	22804816	22804869	22808179	22808281	134	8,11,14	29,21,20	16,6,9	37,18,23	194	226	0.581861748092	1.0	0.243,0.379,0.449	0.335,0.28,0.313	0.048
Vad14G013700	LG14	+	24550069	24550203	24550333	24550359	24549330	24549441	24551318	24551408	135	1557,976,903	215,236,239	1296,1104,1237	211,254,286	282	174	0.991321763482	1.0	0.817,0.718,0.7	0.791,0.728,0.727	-0.004
Vad14G013700	LG14	+	24550333	24550359	24551318	24551408	24550069	24550203	24552368	24552457	136	233,139,145	2374,1202,1154	169,146,156	1662,1206,1425	174	238	0.917987396403	1.0	0.118,0.137,0.147	0.122,0.142,0.13	0.003
Vad18G011520	LG18	+	12648339	12648402	12648503	12648738	12648172	12648250	12648829	12648897	137	1337,1074,1361	1189,857,1199	1326,1221,1364	1337,976,1037	211	298	0.945626173874	1.0	0.614,0.639,0.616	0.583,0.639,0.65	-0.001
Vad01G014710	LG01	-	23774051	23774269	23775069	23775202	23772938	23773884	23775903	23776006	138	15,14,14	36,20,12	17,8,22	24,17,18	281	298	0.672140550438	1.0	0.306,0.426,0.553	0.429,0.333,0.564	-0.014
Vad06G003870	LG06	+	4699670	4699757	4700353	4700591	4698709	4698972	4700976	4701050	139	4,2,1	234,273,316	5,12,4	162,337,267	235	298	0.00277620181313	0.127419448959	0.021,0.009,0.004	0.038,0.043,0.019	-0.022
Vad06G003870	LG06	+	4700353	4700591	4700976	4701050	4698709	4698972	4701232	4701344	140	1,0,0	15,10,14	0,0,1	10,17,15	298	222	1	1.0	0.047,0.0,0.0	0.0,0.0,0.047	0.0
Vad06G003870	LG06	+	4700353	4700591	4700976	4701050	4699670	4699757	4701232	4701344	141	47,87,79	17,9,13	29,72,68	9,20,16	298	222	0.224089079858	0.988339301728	0.673,0.878,0.819	0.706,0.728,0.76	0.059
Vad07G002510	LG07	+	2693174	2693460	2694205	2694478	2691709	2691752	2694819	2695184	143	0,3,5	176,156,159	0,3,2	165,136,125	298	298	0.651139317368	1.0	0.0,0.019,0.03	0.0,0.022,0.016	0.004
Vad11G009600	LG11	-	14603710	14603788	14603930	14603972	14601923	14602002	14604071	14604169	144	16,33,22	41,36,40	23,28,40	26,40,22	190	226	0.0735043839087	0.767705337245	0.317,0.522,0.395	0.513,0.454,0.684	-0.139
Vad14G011720	LG14	+	22722607	22722689	22725943	22726016	22722390	22722522	22727115	22727284	145	6,6,3	1,2,2	2,0,2	10,3,4	230	221	2.04078195241e-05	0.00297169248916	0.852,0.742,0.59	0.161,0.0,0.325	0.566
Vad02G006460	LG02	-	6224761	6224851	6225042	6225122	6223605	6223923	6226531	6226615	146	6,16,9	9,18,19	10,9,6	12,17,7	228	238	0.963511200545	1.0	0.41,0.481,0.331	0.465,0.356,0.472	-0.024
Vad02G006460	LG02	-	6239747	6239800	6251332	6251397	6237735	6237789	6264398	6264517	147	28,10,9	18,15,8	10,11,16	4,10,6	213	201	0.178643692531	0.942700443411	0.595,0.386,0.515	0.702,0.509,0.716	-0.144
Vad06G008040	LG06	-	13718217	13718289	13718781	13718925	13714583	13714885	13719890	13719962	148	88,54,64	0,0,0	66,48,55	1,0,0	292	220	1	1.0	1.0,1.0,1.0	0.98,1.0,1.0	0.007
Vad15G001690	LG15	-	6195922	6195998	6204443	6204586	6195666	6195842	6210571	6210733	149	37,24,20	7,14,12	15,14,21	12,9,5	291	224	0.615392329906	1.0	0.803,0.569,0.562	0.49,0.545,0.764	0.045
Vad03G005290	LG03	-	4985217	4985666	4986506	4986552	4982495	4982575	4986670	4986739	150	13,33,16	66,92,65	17,21,20	81,64,67	194	298	0.91568444879	1.0	0.232,0.355,0.274	0.244,0.335,0.314	-0.011
Vad13G009550	LG13	-	18896538	18896637	18897975	18898078	18894434	18894692	18898249	18898359	151	22,18,16	22,22,15	14,12,10	16,10,14	251	247	0.849573020547	1.0	0.496,0.446,0.512	0.463,0.541,0.413	0.012
Vad13G009550	LG13	-	18898626	18898677	18899643	18899761	18898249	18898359	18901269	18901300	152	26,20,11	10,7,5	16,15,14	6,5,2	266	199	0.397693034035	1.0	0.66,0.681,0.622	0.666,0.692,0.84	-0.078
Vad13G009550	LG13	-	18899643	18899761	18901269	18901300	18898626	18898677	18902688	18902795	153	5,5,3	44,26,29	1,4,2	27,35,23	179	266	0.21510543581	0.97604499001	0.144,0.222,0.133	0.052,0.145,0.114	0.063
Vad18G011760	LG18	+	12978796	12978931	12980528	12980616	12978314	12978671	12980938	12981033	154	170,185,156	100,109,111	141,127,117	88,78,68	283	236	0.814331995892	1.0	0.586,0.586,0.54	0.572,0.576,0.589	-0.008
Vad14G014260	LG14	+	25141222	25141309	25143355	25143908	25139280	25140179	25144924	25145002	155	14,12,13	36,40,37	24,13,15	87,40,45	235	298	0.651299021663	1.0	0.33,0.276,0.308	0.259,0.292,0.297	0.022
Vad08G007280	LG08	+	15209158	15209300	15209427	15209473	15208515	15208796	15210093	15210153	156	0,0,4	128,87,89	0,0,0	100,67,59	290	194	1	1.0	0.0,0.0,0.029	0.0,0.0,0.0	0.01
Vad09G001180	LG09	+	1353715	1353774	1354959	1355016	1352704	1352879	1355294	1356284	157	274,239,232	7,4,9	289,196,188	5,0,2	207	205	0.0164961697222	0.358933899818	0.975,0.983,0.962	0.983,1.0,0.989	-0.017
Vad09G001180	LG09	+	1353715	1353774	1354959	1355016	1352704	1352879	1355462	1356284	158	168,185,165	1,5,4	152,116,101	1,1,1	207	205	0.536163942327	1.0	0.994,0.973,0.976	0.993,0.991,0.99	-0.01
Vad09G001180	LG09	+	1353715	1353774	1355294	1356284	1352704	1352879	1357183	1357321	159	111,134,111	371,239,306	113,92,77	241,234,244	207	298	0.963483191304	1.0	0.301,0.447,0.343	0.403,0.361,0.312	0.005
Vad09G001180	LG09	+	1354959	1355016	1355294	1356284	1352704	1352879	1357183	1357321	160	0,1,0	371,239,306	3,1,2	241,234,244	205	298	1	1.0	0.0,0.006,0.0	0.018,0.006,0.012	-0.01
Vad09G001180	LG09	+	1354959	1355016	1355294	1356284	1353715	1353774	1357183	1357321	161	12,18,10	534,345,432	2,5,6	426,330,356	205	298	0.00080553187443	0.0525817875274	0.032,0.07,0.033	0.007,0.022,0.024	0.027
Vad09G001180	LG09	+	1354959	1355016	1355462	1356284	1353715	1353774	1357183	1357321	162	12,18,10	428,291,364	2,5,6	287,248,268	205	298	0.0032244089151	0.13872286537	0.039,0.082,0.038	0.01,0.028,0.032	0.03
Vad13G005160	LG13	+	5420143	5420225	5423909	5423974	5418996	5419253	5424068	5424155	163	390,394,512	158,281,293	394,503,631	173,321,426	230	213	0.724556070603	1.0	0.696,0.565,0.618	0.678,0.592,0.578	0.01
Vad18G002730	LG18	-	2934257	2934362	2934548	2934797	2933768	2934050	2935292	2935405	164	249,309,367	506,477,589	459,434,437	719,714,654	298	253	0.383863720261	1.0	0.295,0.355,0.346	0.351,0.34,0.362	-0.019
Vad16G008870	LG16	-	19295475	19295538	19296262	19296398	19294657	19295390	19297343	19297420	165	210,219,181	282,116,88	135,120,89	108,56,56	284	211	0.62112233415	1.0	0.356,0.584,0.604	0.482,0.614,0.541	-0.031
Vad16G008870	LG16	-	19298613	19298700	19298794	19298977	19298101	19298208	19299373	19299490	166	140,160,141	137,178,137	104,91,86	87,78,93	298	235	0.4345555424	1.0	0.446,0.415,0.448	0.485,0.479,0.422	-0.026
Vad16G008870	LG16	-	19298613	19298700	19299373	19299490	19298101	19298208	19299588	19299667	167	97,116,110	136,173,137	57,82,66	83,78,93	265	235	0.520913475783	1.0	0.387,0.373,0.416	0.378,0.482,0.386	-0.023
Vad16G008870	LG16	-	19298794	19298977	19299588	19299667	19298613	19298700	19300326	19300370	168	68,91,50	174,181,142	45,40,44	91,91,78	227	298	0.28743352253	1.0	0.339,0.398,0.316	0.394,0.366,0.425	-0.044
Vad16G008870	LG16	-	19299373	19299490	19299588	19299667	19298613	19298700	19300326	19300370	169	68,91,50	3,16,6	45,40,44	4,0,1	227	265	0.00190308923572	0.0988656602543	0.964,0.869,0.907	0.929,1.0,0.981	-0.057
Vad03G002180	LG03	+	2039026	2039356	2039953	2040133	2038818	2038911	2040353	2040425	170	0,2,0	35,24,15	5,2,5	18,13,12	298	298	1.04881666955e-05	0.00198540995546	0.0,0.077,0.0	0.217,0.133,0.294	-0.189
Vad03G002180	LG03	+	2039215	2039356	2039953	2040133	2038818	2038911	2040353	2040425	171	1,2,0	35,24,15	7,6,5	18,13,12	289	298	5.43207191228e-07	0.000215000067565	0.029,0.079,0.0	0.286,0.322,0.301	-0.267
Vad03G002180	LG03	+	2039953	2040133	2040353	2040425	2038911	2039356	2040507	2040701	172	31,16,8	19,19,17	10,9,12	22,22,21	298	220	0.0574270821947	0.71535196265	0.546,0.383,0.258	0.251,0.232,0.297	0.136
Vad03G002180	LG03	+	2039980	2040133	2040353	2040425	2038911	2039356	2040507	2040701	173	5,2,1	19,19,17	2,1,2	22,22,21	298	220	0.268360311768	1.0	0.163,0.072,0.042	0.063,0.032,0.066	0.039
Vad02G003590	LG02	+	3223508	3223636	3224131	3224271	3222825	3222937	3224408	3224477	174	35,36,38	9,21,6	25,27,18	9,15,10	276	288	0.21077779917	0.973843063469	0.802,0.641,0.869	0.743,0.653,0.653	0.088
Vad17G005880	LG17	+	7124857	7124902	7126740	7127064	7123381	7123578	7127744	7127983	175	6,3,2	19,19,19	0,2,1	6,19,16	193	298	0.00949918593985	0.264440573296	0.328,0.196,0.14	0.0,0.14,0.088	0.145
Vad17G005880	LG17	+	7127744	7127983	7128865	7129014	7126740	7127064	7129921	7130161	176	4,10,8	15,12,22	3,7,14	9,17,8	298	297	0.435592628757	1.0	0.21,0.454,0.266	0.249,0.291,0.636	-0.082
Vad08G001650	LG08	-	3736142	3736349	3743610	3743723	3734837	3735344	3747484	3747521	177	49,40,62	33,57,57	20,29,19	19,31,27	261	298	0.533751351965	1.0	0.629,0.445,0.554	0.546,0.516,0.446	0.04
Vad15G004950	LG15	+	14122682	14122739	14123129	14123201	14121741	14121973	14123718	14123772	179	8,7,13	11,9,13	1,2,2	2,5,6	205	220	0.0819645487566	0.767705337245	0.438,0.455,0.518	0.349,0.3,0.263	0.166
Vad15G004950	LG15	+	14123129	14123201	14123718	14123772	14121741	14121973	14123894	14123970	181	2,1,0	7,12,4	0,2,1	8,1,8	220	202	0.486246571797	1.0	0.208,0.071,0.0	0.0,0.647,0.103	-0.157
Vad15G004950	LG15	+	14123129	14123201	14123718	14123772	14122854	14122940	14123894	14123970	182	12,3,15	7,13,4	6,0,2	5,1,8	220	202	0.166306012193	0.920141025796	0.612,0.175,0.775	0.524,0.0,0.187	0.284
Vad04G002860	LG04	+	2943035	2943084	2943198	2943243	2942675	2942959	2943324	2943732	183	6,3,5	17,6,4	5,6,8	12,4,3	197	193	0.210547997247	0.973843063469	0.257,0.329,0.55	0.29,0.595,0.723	-0.157
Vad13G005710	LG13	-	6166503	6166599	6166734	6166878	6166265	6166367	6166965	6167016	184	68,52,83	35,36,52	47,104,59	29,60,30	292	244	0.707921760751	1.0	0.619,0.547,0.572	0.575,0.592,0.622	-0.017
Vad18G004860	LG18	-	5241590	5241662	5243614	5243706	5225689	5225746	5244332	5244405	185	18,18,9	9,11,14	5,15,4	9,6,8	240	220	0.522587926217	1.0	0.647,0.6,0.371	0.337,0.696,0.314	0.09
Vad01G004140	LG01	+	4016436	4016506	4016608	4016757	4016097	4016301	4018534	4018840	186	11,9,4	26,49,25	9,5,13	42,26,38	218	297	0.860573966167	1.0	0.366,0.2,0.179	0.226,0.208,0.318	-0.002
Vad01G004140	LG01	+	4019181	4019241	4019362	4019515	4018534	4018840	4019718	4019829	187	14,19,13	13,35,24	18,21,9	55,13,28	208	298	0.679269658077	1.0	0.607,0.437,0.437	0.319,0.698,0.315	0.05
Vad18G001070	LG18	-	992742	992882	993555	993681	991980	992053	993957	994013	188	81,76,55	76,88,64	47,40,58	58,59,55	274	288	0.570552401088	1.0	0.528,0.476,0.475	0.46,0.416,0.526	0.026
Vad01G014750	LG01	+	23808512	23808901	23810264	23810506	23807377	23807861	23811185	23811972	189	14,13,7	21,13,11	12,4,5	22,8,5	298	298	0.532970915431	1.0	0.4,0.5,0.389	0.353,0.333,0.5	0.034
Vad08G000560	LG08	-	1079786	1079983	1080650	1080807	1079263	1079363	1082966	1083067	190	523,615,565	170,310,304	396,393,449	170,211,226	298	298	0.492441767883	1.0	0.755,0.665,0.65	0.7,0.651,0.665	0.018
Vad02G000320	LG02	+	280736	280814	281182	281254	280547	280647	281667	281786	191	71,72,65	57,65,57	57,56,61	67,42,39	226	220	0.892302789931	1.0	0.548,0.519,0.526	0.453,0.565,0.604	-0.01
Vad02G000320	LG02	+	284529	284619	284728	284809	284323	284425	285260	285332	192	96,109,60	114,88,87	86,30,61	116,57,75	238	229	0.180784334458	0.942700443411	0.448,0.544,0.399	0.416,0.336,0.439	0.067
Vad02G006560	LG02	+	6368044	6368120	6369172	6369222	6367845	6367934	6369306	6369717	193	18,12,17	25,9,12	16,13,18	16,7,13	224	198	0.501974058737	1.0	0.389,0.541,0.556	0.469,0.621,0.55	-0.051
Vad06G003100	LG06	-	3914188	3914256	3914577	3914627	3912643	3913325	3914752	3914820	194	12,11,14	12,20,39	16,8,13	24,22,28	198	216	0.771617816135	1.0	0.522,0.375,0.281	0.421,0.284,0.336	0.046
Vad06G003100	LG06	-	3914752	3914820	3916900	3916954	3914188	3914256	3917217	3917306	195	12,21,16	0,0,1	12,18,20	3,0,1	202	216	0.505267010429	1.0	1.0,1.0,0.945	0.811,1.0,0.955	0.06
Vad12G011660	LG12	+	21973106	21973220	21973661	21973823	21966538	21966607	21973947	21974076	196	63,61,66	105,114,89	57,72,70	104,98,75	262	298	0.373746360925	1.0	0.406,0.378,0.458	0.384,0.455,0.515	-0.037
Vad01G008430	LG01	-	9867131	9867224	9867532	9867625	9866912	9867056	9871575	9871659	197	16,34,37	19,32,33	32,38,32	20,31,28	241	241	0.319386815715	1.0	0.457,0.515,0.529	0.615,0.551,0.533	-0.066
Vad01G008430	LG01	-	9867532	9867625	9871575	9871659	9867131	9867224	9872681	9872840	198	33,43,35	11,16,21	29,42,29	25,31,33	232	241	0.00366584513101	0.147647762404	0.757,0.736,0.634	0.546,0.585,0.477	0.173
Vad17G003590	LG17	+	4429213	4429269	4429825	4429949	4427515	4427580	4430060	4430186	199	44,42,17	82,55,56	41,23,22	57,42,33	204	272	0.361079208173	1.0	0.417,0.505,0.288	0.49,0.422,0.471	-0.058
Vad18G003560	LG18	+	3877415	3877460	3878298	3878351	3877203	3877327	3878535	3878595	200	38,49,42	41,68,56	27,39,42	38,41,61	193	201	0.939715050265	1.0	0.491,0.429,0.439	0.425,0.498,0.418	0.006
Vad07G000390	LG07	+	580286	580403	581469	581547	575508	575574	581685	581791	201	172,111,117	131,111,119	265,186,162	211,184,160	265	226	0.981945390263	1.0	0.528,0.46,0.456	0.517,0.463,0.463	0.0
Vad18G002480	LG18	+	2607435	2607646	2613838	2614061	2605732	2606709	2614526	2614684	202	21,40,31	0,8,11	18,29,19	2,4,0	298	298	0.0481725614077	0.656047904639	1.0,0.833,0.738	0.9,0.879,1.0	-0.069
Vad11G003710	LG11	-	3460328	3460477	3460888	3460982	3460083	3460106	3462104	3462178	203	90,83,90	18,15,16	124,120,132	11,24,23	242	297	0.4346552134	1.0	0.86,0.872,0.873	0.933,0.86,0.876	-0.021
Vad11G003710	LG11	-	3460346	3460477	3460888	3460982	3459855	3460106	3462104	3462178	204	90,83,90	65,69,102	124,120,132	85,152,147	242	279	0.525940909579	1.0	0.615,0.581,0.504	0.627,0.476,0.509	0.029
Vad11G003710	LG11	-	3460888	3460982	3462104	3462178	3460328	3460477	3463140	3463189	205	90,85,82	99,88,80	113,127,123	123,126,131	222	242	0.950822292921	1.0	0.498,0.513,0.528	0.5,0.524,0.506	0.003
Vad14G013630	LG14	-	24505260	24505303	24505977	24506195	24504767	24505021	24506494	24506600	206	7,4,1	8,5,6	4,9,5	2,2,7	298	191	0.073369806362	0.767705337245	0.359,0.339,0.097	0.562,0.743,0.314	-0.275
Vad14G013630	LG14	-	24505977	24506195	24506494	24506600	24505260	24505303	24507753	24507851	207	13,7,1	12,9,9	4,6,4	9,11,13	254	298	0.53938127223	1.0	0.56,0.477,0.115	0.343,0.39,0.265	0.051
Vad11G003440	LG11	+	3273141	3273194	3277599	3277709	3271161	3271450	3279827	3279995	208	33,67,67	201,269,224	58,68,65	263,210,206	201	258	0.262557704181	1.0	0.174,0.242,0.277	0.221,0.294,0.288	-0.037
Vad09G009940	LG09	-	20406253	20406418	20417402	20417462	20405975	20406092	20418216	20418384	209	95,70,73	216,180,153	75,87,75	145,235,169	208	298	0.995550977846	1.0	0.387,0.358,0.406	0.426,0.347,0.389	-0.004
Vad09G009940	LG09	-	20425013	20425056	20425167	20425223	20424839	20424923	20425294	20425403	210	54,65,37	111,79,49	28,49,43	69,80,58	204	191	0.500931190882	1.0	0.313,0.435,0.414	0.275,0.364,0.41	0.038
Vad13G005950	LG13	-	6468751	6468786	6470064	6470139	6467468	6467486	6473327	6473951	211	35,47,57	2,6,9	53,47,69	5,8,12	223	183	0.495523272859	1.0	0.935,0.865,0.839	0.897,0.828,0.825	0.03
Vad13G005950	LG13	-	6468751	6468818	6470064	6470139	6467468	6467486	6473327	6473951	212	35,47,57	6,23,30	53,47,69	17,25,28	223	215	0.870756559727	1.0	0.849,0.663,0.647	0.75,0.644,0.704	0.02
Vad07G017270	LG07	-	27979485	27979615	27979930	27980019	27978605	27978696	27980163	27980240	213	117,165,204	492,411,530	137,206,229	434,423,415	237	278	0.0584533899953	0.71535196265	0.218,0.32,0.311	0.27,0.364,0.393	-0.059
Vad08G011790	LG08	-	19584893	19585056	19585229	19585312	19584282	19584327	19585698	19585806	214	31,37,22	30,54,38	27,27,13	20,34,26	231	298	0.710822756485	1.0	0.571,0.469,0.428	0.635,0.506,0.392	-0.022
Vad04G006600	LG04	+	8326222	8326311	8338787	8338843	8325996	8326114	8338927	8338983	215	58,104,141	61,78,87	108,126,114	91,56,93	237	204	0.551875709098	1.0	0.45,0.534,0.582	0.505,0.659,0.513	-0.037
Vad04G006600	LG04	+	8354509	8354589	8361423	8361466	8340977	8341071	8362144	8362236	216	114,75,105	80,78,94	150,79,105	104,77,95	228	191	0.844750895041	1.0	0.544,0.446,0.483	0.547,0.462,0.481	-0.006
Vad01G001640	LG01	-	1570784	1570873	1573009	1573143	1569834	1569887	1573566	1573634	217	47,53,74	1,0,0	58,33,54	1,0,1	282	237	1	1.0	0.975,1.0,1.0	0.98,1.0,0.978	0.006
Vad11G000160	LG11	+	390255	390344	391202	391422	389190	389283	392212	392299	218	22,23,22	82,70,33	25,26,14	58,45,33	237	298	0.383375347325	1.0	0.252,0.292,0.456	0.351,0.421,0.348	-0.04
Vad11G000160	LG11	+	393270	393333	394270	394387	393090	393177	395189	395282	219	50,30,15	67,71,40	30,22,20	65,48,46	211	265	0.574576091033	1.0	0.484,0.347,0.32	0.367,0.365,0.353	0.022
Vad07G004090	LG07	+	4155929	4156015	4156126	4156218	4155561	4155847	4156362	4157467	220	14,35,26	13,28,30	19,30,18	24,27,21	234	240	0.606948639304	1.0	0.525,0.562,0.471	0.448,0.533,0.468	0.036
Vad03G008750	LG03	+	10076297	10076365	10076769	10076849	10071361	10071630	10080216	10080379	221	28,53,46	99,60,49	20,27,50	44,38,55	216	228	0.745422736965	1.0	0.23,0.483,0.498	0.324,0.429,0.49	-0.011
Vad03G008750	LG03	+	10076769	10076849	10080216	10080379	10071361	10071630	10082530	10082605	222	1,0,0	289,159,159	0,0,1	210,145,111	228	298	1	1.0	0.005,0.0,0.0	0.0,0.0,0.012	-0.002
Vad03G008750	LG03	+	10076769	10076849	10080216	10080379	10076297	10076365	10082530	10082605	223	6,8,11	269,145,148	0,9,2	163,126,100	228	298	0.119205944667	0.829539790854	0.028,0.067,0.089	0.0,0.085,0.025	0.025
Vad03G008750	LG03	+	10080216	10080379	10082530	10082605	10076769	10076849	10082736	10082825	224	199,118,104	57,50,43	78,94,96	66,47,35	298	223	0.0628677148237	0.730114013259	0.723,0.638,0.644	0.469,0.599,0.672	0.088
Vad07G005760	LG07	-	5615367	5615520	5615658	5615781	5614727	5615012	5616221	5616288	225	533,429,303	632,589,493	379,244,245	547,350,338	271	298	0.745940368871	1.0	0.481,0.445,0.403	0.432,0.434,0.444	0.006
Vad07G005760	LG07	-	5615658	5615781	5616221	5616288	5615367	5615520	5616493	5616681	226	260,220,177	435,383,314	208,132,149	342,213,207	215	271	0.340237792446	1.0	0.43,0.42,0.415	0.434,0.439,0.476	-0.028
Vad06G008320	LG06	+	14547646	14547788	14547928	14548019	14544776	14545023	14548112	14548190	227	86,46,36	45,39,29	94,61,63	56,32,47	290	239	0.599878474489	1.0	0.612,0.493,0.506	0.58,0.611,0.525	-0.035
Vad10G005030	LG10	-	5776702	5776748	5779255	5779349	5776540	5776608	5779448	5779511	228	90,168,137	49,73,58	111,174,175	54,61,62	242	194	0.271627651461	1.0	0.596,0.648,0.654	0.622,0.696,0.694	-0.038
Vad02G006520	LG02	-	6345040	6345088	6345859	6345932	6344895	6344943	6347767	6347976	229	793,734,467	537,613,429	1010,549,569	761,490,500	221	196	0.65255079191	1.0	0.567,0.515,0.491	0.541,0.498,0.502	0.011
Vad13G000730	LG13	+	807261	807455	808657	808767	807079	807148	809112	809784	230	32,51,67	58,55,54	35,58,64	35,38,16	298	258	0.0267740851303	0.472040055261	0.323,0.445,0.518	0.464,0.569,0.776	-0.174
Vad08G015040	LG08	-	22581072	22581159	22581323	22581443	22580809	22580959	22581645	22581681	231	1132,1103,1096	553,559,534	1357,1373,1311	654,644,631	268	235	0.710434077908	1.0	0.642,0.634,0.643	0.645,0.652,0.646	-0.008
Vad08G015040	LG08	-	22581323	22581443	22581645	22581681	22581072	22581159	22581889	22581978	232	188,189,240	1194,1052,1067	244,261,243	1270,1390,1273	184	268	0.821589041611	1.0	0.187,0.207,0.247	0.219,0.215,0.218	-0.004
Vad14G003110	LG14	-	3153477	3153602	3153989	3154142	3153234	3153360	3154524	3154732	233	148,161,200	142,150,190	147,117,115	106,96,119	298	273	0.407915221863	1.0	0.488,0.496,0.491	0.56,0.528,0.47	-0.028
Vad19G004880	LG19	-	6532127	6532227	6532448	6532799	6531612	6531658	6533296	6533422	234	116,67,74	50,55,55	93,75,82	51,40,59	298	248	0.765048980566	1.0	0.659,0.503,0.528	0.603,0.609,0.536	-0.019
Vad19G004880	LG19	-	6532127	6532227	6532448	6532829	6531612	6531658	6533296	6533422	235	0,1,7	50,55,55	4,5,1	51,40,59	298	248	0.509709276082	1.0	0.0,0.015,0.096	0.061,0.094,0.014	-0.019
Vad19G001340	LG19	-	1932285	1932441	1932941	1933001	1932096	1932190	1933489	1933708	236	339,249,226	989,509,511	232,249,209	770,559,455	208	298	0.637154331118	1.0	0.329,0.412,0.388	0.302,0.39,0.397	0.013
Vad19G001340	LG19	-	1932941	1933001	1933489	1933708	1932285	1932441	1933809	1934149	237	431,516,442	663,349,358	365,516,436	528,389,302	298	208	0.864117261875	1.0	0.312,0.508,0.463	0.325,0.481,0.502	-0.008
Vad06G011010	LG06	+	19418853	19419005	19425803	19425939	19415645	19415785	19426074	19426159	238	0,7,4	72,100,86	2,4,4	55,132,88	298	284	0.779669465155	1.0	0.0,0.063,0.042	0.033,0.028,0.042	0.001
Vad09G005210	LG09	+	6060708	6060827	6061392	6061547	6059805	6060583	6061621	6061710	239	26,23,16	27,32,26	35,19,12	1,14,13	267	298	0.0079183292352	0.258437883487	0.518,0.445,0.407	0.975,0.602,0.507	-0.238
Vad09G005210	LG09	+	6063704	6063812	6065843	6065955	6061803	6062344	6066534	6066609	240	34,19,16	71,49,37	22,16,7	42,28,28	256	260	0.953770864808	1.0	0.327,0.283,0.305	0.347,0.367,0.202	-0.0
Vad18G000970	LG18	+	885311	885425	885633	885717	883522	883630	886240	886369	241	12,27,20	19,28,20	15,16,20	20,21,10	262	232	0.650184112459	1.0	0.359,0.461,0.47	0.399,0.403,0.639	-0.05
Vad17G001460	LG17	+	1389773	1389919	1390022	1390142	1387458	1387689	1390258	1390426	242	140,165,164	156,157,210	183,129,179	182,144,166	294	268	0.410183615023	1.0	0.45,0.489,0.416	0.478,0.45,0.496	-0.023
Vad04G014870	LG04	+	27086807	27086950	27094255	27094422	27086442	27086661	27102680	27102898	243	116,84,76	152,124,106	84,40,44	121,72,61	291	298	0.543429711328	1.0	0.439,0.41,0.423	0.416,0.363,0.425	0.023
Vad16G009260	LG16	+	19721208	19721996	19723515	19725164	19720917	19720974	19725540	19725729	244	48,31,14	134,97,75	35,21,29	95,77,71	298	298	0.432365331357	1.0	0.264,0.242,0.157	0.269,0.214,0.29	-0.037
Vad16G009260	LG16	+	19721224	19721996	19723515	19725164	19720917	19720974	19725540	19725729	245	15,15,7	134,97,75	15,6,6	95,77,71	298	298	0.701278074938	1.0	0.101,0.134,0.085	0.136,0.072,0.078	0.011
Vad07G011350	LG07	+	21687480	21687550	21688917	21689025	21686860	21686938	21690018	21690152	246	9,8,3	45,23,11	14,8,6	21,25,27	218	256	0.284015645147	1.0	0.19,0.29,0.243	0.439,0.273,0.207	-0.065
Vad07G011350	LG07	+	21688917	21689025	21690018	21690152	21687480	21687550	21690333	21690413	247	14,11,14	20,28,19	14,11,25	22,21,21	256	282	0.416247000771	1.0	0.435,0.302,0.448	0.412,0.366,0.567	-0.053
Vad19G004780	LG19	+	6409735	6411189	6416506	6416719	6409270	6409502	6417739	6417829	248	31,31,31	51,73,48	33,15,29	73,48,55	298	298	0.295682606979	1.0	0.378,0.298,0.392	0.311,0.238,0.345	0.058
Vad18G008880	LG18	-	9803917	9804032	9804513	9804573	9803430	9803546	9804754	9804824	249	82,49,92	119,176,236	52,54,85	111,169,233	208	263	0.551377808228	1.0	0.466,0.26,0.33	0.372,0.288,0.316	0.027
Vad18G008880	LG18	-	9804513	9804573	9804754	9804824	9803917	9804032	9807011	9807195	250	276,122,191	73,119,131	189,149,146	77,103,121	218	208	0.72971951303	1.0	0.783,0.494,0.582	0.701,0.58,0.535	0.014
Vad08G005610	LG08	-	13478350	13478502	13487190	13487257	13478090	13478192	13488508	13488649	251	49,45,24	222,130,82	35,41,42	135,120,112	215	298	0.37509764054	1.0	0.234,0.324,0.289	0.264,0.321,0.342	-0.027
Vad08G005610	LG08	-	13487190	13487257	13488508	13488649	13478350	13478502	13494387	13494488	252	115,192,144	82,70,44	124,169,145	67,54,35	289	215	0.387025348244	1.0	0.511,0.671,0.709	0.579,0.7,0.755	-0.048
Vad01G013360	LG01	+	21972346	21972457	21972485	21972643	21970430	21971210	21972730	21972826	253	33,37,25	17,13,10	38,27,18	13,13,5	259	298	0.632487073995	1.0	0.691,0.766,0.742	0.771,0.705,0.806	-0.028
Vad11G010360	LG11	+	15724738	15724850	15725880	15726593	15707604	15707702	15741463	15741484	254	11,38,35	0,0,3	23,41,26	0,0,0	260	298	0.595055926191	1.0	1.0,1.0,0.93	1.0,1.0,1.0	-0.023
Vad12G012890	LG12	-	25109416	25109764	25110138	25110196	25108859	25109024	25112192	25112293	255	68,30,27	51,63,83	21,10,24	59,48,62	206	298	0.060164768832	0.720834856956	0.659,0.408,0.32	0.34,0.232,0.359	0.152
Vad08G002110	LG08	-	4912709	4912756	4914152	4914336	4912133	4912627	4915322	4915613	256	485,630,769	222,185,217	394,529,642	179,148,204	298	195	0.887510498127	1.0	0.588,0.69,0.699	0.59,0.701,0.673	0.004
Vad08G015170	LG08	-	22750881	22750963	22751293	22751504	22750250	22750551	22752882	22752983	257	10,20,19	12,22,16	18,17,10	11,12,13	298	230	0.464347809618	1.0	0.391,0.412,0.478	0.558,0.522,0.373	-0.057
Vad14G010490	LG14	-	21516363	21516404	21516640	21516706	21515460	21515593	21516893	21516930	258	19,16,11	23,29,13	20,13,9	26,8,17	214	189	0.641365246571	1.0	0.422,0.328,0.428	0.405,0.589,0.319	-0.045
Vad04G011860	LG04	-	22673148	22673198	22673912	22673997	22672439	22672583	22674138	22674276	259	7,10,8	9,5,8	10,8,6	7,3,5	233	198	0.439479766958	1.0	0.398,0.63,0.459	0.548,0.694,0.505	-0.087
Vad10G007660	LG10	+	8884192	8884370	8887387	8887459	8883776	8883902	8887552	8887621	260	4,0,2	2,4,1	6,7,7	9,3,1	298	220	0.213068791461	0.97604499001	0.596,0.0,0.596	0.33,0.633,0.838	-0.203
Vad18G002520	LG18	+	2662568	2662653	2665242	2665337	2661507	2661597	2666917	2667502	261	338,412,539	596,468,614	306,435,632	559,476,644	233	243	0.801943492706	1.0	0.372,0.479,0.478	0.363,0.488,0.506	-0.009
Vad10G004900	LG10	+	5682413	5682613	5682723	5682830	5676217	5676382	5683272	5683382	262	24,5,14	5,7,5	13,0,6	14,11,9	298	255	0.00537472146	0.191968824977	0.804,0.379,0.706	0.443,0.0,0.363	0.361
Vad19G008980	LG19	+	12797956	12798018	12798993	12799316	12797535	12797589	12809614	12809696	263	19,25,32	267,165,153	39,18,22	169,161,132	210	298	0.26849242241	1.0	0.092,0.177,0.229	0.247,0.137,0.191	-0.026
Vad19G008980	LG19	+	12798993	12799316	12809614	12809696	12797956	12798018	12811751	12811886	264	96,110,96	254,127,114	96,78,71	131,106,94	298	230	0.481840575166	1.0	0.226,0.401,0.394	0.361,0.362,0.368	-0.023
Vad19G008980	LG19	+	12809614	12809696	12811751	12811886	12798993	12799316	12812461	12812637	265	160,110,105	262,165,153	113,98,89	184,130,134	230	283	0.800260490377	1.0	0.429,0.451,0.458	0.43,0.481,0.45	-0.008
Vad05G009950	LG05	-	19918088	19918181	19918669	19918829	19917403	19917535	19919108	19919218	266	106,108,128	62,55,66	78,61,79	57,58,55	298	241	0.0185114888711	0.38507965311	0.58,0.614,0.611	0.525,0.46,0.537	0.094
Vad01G006170	LG01	+	6457459	6457551	6460170	6460248	6457263	6457314	6465767	6465925	267	5,9,7	8,7,4	5,3,15	9,10,4	240	226	0.701084161033	1.0	0.37,0.548,0.622	0.343,0.22,0.779	0.066
Vad01G006170	LG01	+	6460170	6460248	6465767	6465925	6457459	6457551	6466098	6466200	268	7,17,12	19,12,8	12,7,6	18,7,14	226	298	0.416942715041	1.0	0.327,0.651,0.664	0.468,0.569,0.361	0.081
Vad01G006170	LG01	+	6468331	6468376	6481730	6481786	6467544	6467610	6486883	6487068	269	2,3,5	19,11,13	4,1,8	12,7,8	193	204	0.243507935676	0.999879999189	0.1,0.224,0.289	0.261,0.131,0.514	-0.098
Vad01G006170	LG01	+	6481730	6481786	6486883	6487068	6468331	6468376	6488805	6488853	270	6,9,9	33,34,27	4,3,5	26,20,39	204	298	0.0938640502114	0.767705337245	0.21,0.279,0.327	0.183,0.18,0.158	0.098
Vad07G017950	LG07	-	28774852	28774988	28775417	28775478	28774402	28774730	28775743	28775988	271	4,28,35	48,56,63	10,14,14	33,47,35	209	284	0.942978827851	1.0	0.102,0.405,0.43	0.292,0.288,0.352	0.002
Vad14G001260	LG14	+	1110516	1110634	1110914	1110942	1108860	1108916	1111051	1111143	272	484,397,286	100,109,81	546,364,379	154,101,94	266	176	0.537550273739	1.0	0.762,0.707,0.7	0.701,0.705,0.727	0.012
Vad07G018460	LG07	-	29913217	29913324	29925093	29925139	29912951	29913053	29925641	29925737	273	18,19,20	45,32,17	18,28,17	12,36,18	194	255	0.187709538351	0.955199344351	0.345,0.438,0.607	0.663,0.506,0.554	-0.111
Vad07G018460	LG07	-	29925093	29925139	29925641	29925737	29912951	29913053	29926733	29926918	274	29,18,11	1,4,0	24,7,9	0,2,2	244	194	0.940350126164	1.0	0.958,0.782,1.0	1.0,0.736,0.782	0.074
Vad07G018460	LG07	-	29925093	29925139	29925641	29925737	29913217	29913324	29926733	29926918	275	29,19,11	8,10,11	21,7,9	10,8,6	244	194	0.544325698114	1.0	0.742,0.602,0.443	0.625,0.41,0.544	0.069
Vad07G018460	LG07	-	29925641	29925737	29926733	29926918	29925093	29925139	29937175	29937352	276	26,28,14	17,19,17	22,18,12	21,28,18	298	244	0.0973161621951	0.774031491745	0.556,0.547,0.403	0.462,0.345,0.353	0.115
Vad11G000100	LG11	-	300137	300255	302293	302359	297807	297937	302523	302604	277	60,116,106	220,299,238	74,100,96	165,210,212	214	266	0.113632055293	0.815696496484	0.253,0.325,0.356	0.358,0.372,0.36	-0.052
Vad11G000100	LG11	-	305228	305369	305563	305618	303327	303675	306782	306949	278	62,97,86	257,318,242	79,59,62	240,235,207	203	289	0.86917421281	1.0	0.256,0.303,0.336	0.319,0.263,0.299	0.005
Vad04G009210	LG04	-	19489668	19489788	19492504	19492567	19488537	19488834	19492983	19493141	279	205,171,213	374,360,364	263,238,234	454,503,424	211	268	0.96959984978	1.0	0.41,0.376,0.426	0.424,0.375,0.412	0.0
Vad04G009210	LG04	-	19489668	19489788	19492983	19493141	19488537	19488834	19494797	19495225	280	505,403,404	371,353,361	633,566,493	445,495,409	298	268	0.696605199311	1.0	0.55,0.507,0.502	0.561,0.507,0.52	-0.01
Vad04G009210	LG04	-	19492504	19492567	19492983	19493141	19488537	19488834	19494797	19495225	281	505,403,404	2,3,1	633,566,493	3,4,4	298	211	1	1.0	0.994,0.99,0.997	0.993,0.99,0.989	0.003
Vad04G009210	LG04	-	19492504	19492567	19492983	19493141	19489668	19489788	19494797	19495225	282	507,410,408	179,131,146	639,574,509	220,145,168	298	211	0.322738973692	1.0	0.667,0.689,0.664	0.673,0.737,0.682	-0.024
Vad17G007810	LG17	+	12008122	12008196	12008265	12008557	12007957	12008041	12025131	12025490	283	101,92,58	195,147,150	82,56,55	148,111,133	222	298	0.840597021693	1.0	0.41,0.457,0.342	0.427,0.404,0.357	0.007
Vad16G008580	LG16	-	18922332	18922569	18923231	18923343	18920466	18921487	18925143	18925421	284	347,434,253	1012,769,440	251,220,206	572,331,334	260	298	0.260601316493	1.0	0.282,0.393,0.397	0.335,0.432,0.414	-0.036
Vad16G008580	LG16	-	18923231	18923343	18925143	18925421	18922332	18922569	18926361	18926574	285	231,480,302	553,615,352	242,227,258	332,259,257	298	260	0.0830467883615	0.767705337245	0.267,0.405,0.428	0.389,0.433,0.467	-0.063
Vad11G002830	LG11	+	2668941	2669043	2669194	2669266	2668162	2668337	2669573	2669690	286	22,41,23	9,19,19	48,28,26	29,20,21	250	220	0.390557496471	1.0	0.683,0.655,0.516	0.593,0.552,0.521	0.063
Vad17G004180	LG17	-	5199270	5199466	5200115	5200230	5199040	5199154	5201723	5202079	287	171,141,89	264,128,101	134,85,103	174,102,104	263	298	0.955653970047	1.0	0.423,0.555,0.5	0.466,0.486,0.529	-0.001
Vad03G006520	LG03	-	6330774	6330845	6333191	6333289	6326708	6327289	6334022	6334095	288	186,135,114	60,77,54	156,77,94	42,48,44	246	219	0.830738328372	1.0	0.734,0.609,0.653	0.768,0.588,0.655	-0.005
Vad05G000090	LG05	-	95096	95140	95339	95417	93179	93262	95512	95545	289	170,297,274	2,0,0	153,238,254	2,0,1	226	192	1	1.0	0.986,1.0,1.0	0.985,1.0,0.995	0.002
Vad05G000090	LG05	-	95339	95417	95512	95545	95096	95140	95667	95724	290	91,146,219	246,321,432	71,128,144	221,257,287	181	226	0.869560336638	1.0	0.316,0.362,0.388	0.286,0.383,0.385	0.004
Vad15G006210	LG15	-	15915998	15916226	15923756	15923818	15914420	15915881	15924080	15924192	291	947,765,702	3736,2199,1976	1031,760,743	3782,2258,2089	210	298	0.876233888681	1.0	0.265,0.331,0.335	0.279,0.323,0.335	-0.002
Vad02G003840	LG02	+	3483124	3483244	3483335	3483468	3481357	3482211	3488025	3488190	292	14,33,21	217,212,164	38,31,25	204,159,157	268	281	0.0143114772158	0.330385687433	0.063,0.14,0.118	0.163,0.17,0.143	-0.052
Vad13G011490	LG13	+	21815338	21815423	21817629	21818084	21815113	21815242	21819219	21819346	293	22,22,13	318,256,229	16,16,9	278,129,184	233	298	0.897745409818	1.0	0.081,0.099,0.068	0.069,0.137,0.059	-0.006
Vad13G011490	LG13	+	21815338	21815423	21819219	21819346	21815113	21815242	21820159	21820266	294	22,22,13	324,222,194	17,16,9	244,169,156	233	275	0.78994317579	1.0	0.074,0.105,0.073	0.076,0.101,0.064	0.004
Vad13G006290	LG13	-	7155668	7155845	7156527	7156690	7155424	7155586	7156971	7157163	295	167,188,200	218,201,179	247,200,183	236,221,224	298	298	0.952867655168	1.0	0.434,0.483,0.528	0.511,0.475,0.45	0.003
Vad13G006290	LG13	-	7157272	7157423	7157940	7158155	7156971	7157163	7158491	7159313	296	137,128,137	188,221,245	168,114,134	288,232,245	298	298	0.282947326366	1.0	0.422,0.367,0.359	0.368,0.329,0.354	0.032
Vad14G003620	LG14	-	3863375	3863490	3863599	3863659	3863016	3863287	3864129	3864183	297	16,30,33	19,30,52	8,35,41	21,38,48	208	263	0.795171950955	1.0	0.516,0.558,0.445	0.325,0.538,0.519	0.046
Vad14G003620	LG14	-	3864129	3864183	3864404	3864467	3863599	3863659	3864544	3864588	298	25,50,46	8,25,29	30,50,48	13,24,24	211	202	0.842827111629	1.0	0.749,0.657,0.603	0.688,0.666,0.657	-0.001
Vad18G009530	LG18	-	10498801	10498942	10499230	10499323	10498598	10498691	10505932	10506185	299	87,95,58	173,126,72	81,55,56	118,80,73	241	289	0.674951952871	1.0	0.376,0.475,0.491	0.452,0.452,0.479	-0.014
Vad18G009530	LG18	-	10499230	10499323	10505932	10506185	10498801	10498942	10506262	10506435	300	160,160,105	71,86,40	139,76,95	56,35,40	298	241	0.59516257964	1.0	0.646,0.601,0.68	0.667,0.637,0.658	-0.012
Vad19G007240	LG19	-	9577706	9577750	9578271	9578298	9577306	9577357	9578880	9578941	301	17,12,18	2,1,4	3,3,0	2,3,0	175	192	1	1.0	0.903,0.929,0.832	0.622,0.523,NA	0.316
Vad13G006480	LG13	+	7989712	7989787	7990175	7990310	7989457	7989558	7991309	7992029	302	10,7,15	761,723,957	12,11,11	697,695,936	223	283	0.68254630105	1.0	0.016,0.012,0.02	0.021,0.02,0.015	-0.003
Vad07G010320	LG07	+	19733744	19733897	19736040	19736152	19732432	19732488	19736276	19736418	303	71,60,59	42,79,59	47,71,69	53,69,55	298	260	0.926458273041	1.0	0.596,0.399,0.466	0.436,0.473,0.523	0.01
Vad06G011730	LG06	-	20637770	20637839	20648041	20648240	20637611	20637686	20650114	20650220	304	582,565,468	400,366,286	664,420,452	371,272,280	298	217	0.487018191825	1.0	0.514,0.529,0.544	0.566,0.529,0.54	-0.016
Vad15G007780	LG15	+	17456912	17456961	17457247	17457411	17456189	17456347	17457898	17457936	305	145,128,120	174,188,159	83,121,135	131,133,149	197	298	0.583370535865	1.0	0.558,0.507,0.533	0.489,0.579,0.578	-0.016
Vad15G007780	LG15	+	17457247	17457411	17457898	17457936	17456912	17456961	17458453	17458566	306	202,163,155	67,87,106	171,134,157	56,83,108	298	186	0.817975008785	1.0	0.653,0.539,0.477	0.656,0.502,0.476	0.012
Vad15G007780	LG15	+	17458704	17458818	17461495	17461840	17458453	17458566	17462667	17462751	307	92,147,180	204,161,173	106,145,163	193,146,191	262	298	0.912792305251	1.0	0.339,0.509,0.542	0.384,0.53,0.493	-0.006
Vad12G000050	LG12	+	117893	118066	118173	118818	116590	116777	119092	119260	308	14,17,16	61,34,40	8,14,8	31,34,47	298	298	0.329865171343	1.0	0.187,0.333,0.286	0.205,0.292,0.145	0.055
Vad12G000050	LG12	+	117943	118066	118173	118818	116590	116777	119092	119260	309	1,2,0	61,34,40	2,1,4	31,34,47	271	298	0.0407239641083	0.588476824863	0.018,0.061,0.0	0.066,0.031,0.086	-0.035
Vad12G011720	LG12	-	22100711	22100982	22103000	22103235	22100082	22100338	22104844	22105042	310	474,558,673	1317,751,878	454,502,546	968,826,763	298	298	0.994815471914	1.0	0.265,0.426,0.434	0.319,0.378,0.417	0.004
Vad12G011720	LG12	-	22100711	22100982	22103000	22105042	22100082	22100338	22105182	22105282	311	410,595,684	1315,751,878	364,588,569	968,826,763	298	298	0.949964384994	1.0	0.238,0.442,0.438	0.273,0.416,0.427	0.001
Vad12G011720	LG12	-	22100711	22100982	22105182	22105282	22100082	22100338	22105361	22105774	312	291,386,487	1315,751,878	317,409,386	977,834,775	248	298	0.679056627038	1.0	0.21,0.382,0.4	0.281,0.371,0.374	-0.011
Vad12G011720	LG12	-	22101081	22101409	22103000	22103235	22100711	22100982	22104844	22105042	313	668,814,986	762,659,701	722,908,911	491,564,528	298	298	0.00453896638623	0.171845267383	0.467,0.553,0.584	0.595,0.617,0.633	-0.08
Vad12G011720	LG12	-	22103000	22103235	22105182	22105282	22100082	22100338	22105361	22105774	314	291,386,487	89,53,105	317,409,386	53,77,106	248	298	0.952289992648	1.0	0.797,0.897,0.848	0.878,0.865,0.814	-0.005
Vad12G011720	LG12	-	22103000	22103235	22104844	22105042	22100711	22100982	22105182	22105282	315	403,590,663	265,346,453	362,581,549	367,578,561	298	298	3.60899411234e-06	0.000853978231832	0.603,0.63,0.594	0.497,0.501,0.495	0.111
Vad12G011720	LG12	-	22103000	22103235	22105182	22105282	22100711	22100982	22105361	22105774	316	291,386,485	283,309,418	317,410,385	321,483,471	248	298	0.00865333423413	0.260012090559	0.553,0.6,0.582	0.543,0.505,0.496	0.064
Vad12G011720	LG12	-	22103000	22103235	22104844	22105042	22101081	22101409	22105182	22105282	317	401,590,663	424,728,760	362,582,551	459,710,624	298	298	0.618716644394	1.0	0.486,0.448,0.466	0.441,0.45,0.469	0.013
Vad12G011720	LG12	-	22103000	22105042	22105182	22105282	22100082	22100338	22105361	22105774	318	291,386,487	10,13,22	317,409,386	6,18,24	248	298	0.650612480089	1.0	0.972,0.973,0.964	0.984,0.965,0.951	0.003
Vad12G011720	LG12	-	22103000	22105042	22105182	22105282	22100711	22100982	22105361	22105774	319	291,386,485	204,269,335	317,410,385	274,424,389	248	298	0.00123824301655	0.0732498134478	0.632,0.633,0.635	0.582,0.537,0.543	0.079
Vad12G011720	LG12	-	22104844	22105042	22105182	22105282	22100711	22100982	22105361	22105774	320	291,386,485	3,8,1	317,410,385	4,11,4	248	298	0.616168779211	1.0	0.991,0.983,0.998	0.99,0.978,0.991	0.004
Vad12G011720	LG12	-	22104844	22105042	22105182	22105282	22103000	22103235	22105361	22105774	321	353,471,600	466,561,653	414,573,559	456,504,530	248	298	0.0329735442548	0.528973892155	0.477,0.502,0.525	0.522,0.577,0.559	-0.051
Vad12G004450	LG12	-	6098763	6099311	6099711	6099929	6097322	6098220	6100015	6100133	322	567,455,569	583,533,546	833,943,861	836,967,827	298	298	0.589128845606	1.0	0.493,0.461,0.51	0.499,0.494,0.51	-0.013
Vad01G002040	LG01	-	1900310	1900463	1901120	1901284	1899535	1900001	1904168	1904252	323	76,53,52	44,47,37	74,47,38	52,42,28	298	298	0.677473259001	1.0	0.633,0.53,0.584	0.587,0.528,0.576	0.019
Vad07G002560	LG07	+	2745914	2746018	2746640	2746728	2745187	2745244	2746829	2746915	324	36,52,31	61,47,50	21,33,50	51,34,48	252	236	0.949788374176	1.0	0.356,0.509,0.367	0.278,0.476,0.494	-0.005
Vad14G004850	LG14	-	7193498	7193576	7193743	7193812	7192931	7193025	7195022	7195376	325	64,44,32	18,25,16	36,38,42	9,18,19	217	226	0.747272794539	1.0	0.787,0.647,0.676	0.806,0.687,0.697	-0.027
Vad12G012010	LG12	+	22630201	22630312	22630388	22630472	22626732	22626831	22630539	22630680	326	145,110,64	62,71,70	108,61,51	42,38,32	259	232	0.304682342991	1.0	0.677,0.581,0.45	0.697,0.59,0.588	-0.056
Vad14G004620	LG14	+	6557804	6557876	6558046	6558157	6556060	6556547	6558666	6559252	327	0,0,0	392,141,176	0,2,0	314,207,183	220	259	1	1.0	0.0,0.0,0.0	0.0,0.011,0.0	-0.004
Vad03G007580	LG03	-	7881957	7882041	7886942	7887027	7878216	7878567	7891127	7891345	328	162,124,118	88,92,71	135,85,99	54,71,67	233	232	0.89952343978	1.0	0.647,0.573,0.623	0.713,0.544,0.595	-0.003
Vad16G000750	LG16	-	1592786	1593015	1593089	1593189	1591871	1592341	1593625	1593770	329	92,98,87	128,117,98	47,68,64	95,90,86	248	298	0.201819577952	0.973843063469	0.463,0.502,0.516	0.373,0.476,0.472	0.053
Vad09G011110	LG09	+	22696524	22696664	22697214	22697293	22695966	22696279	22697419	22697812	330	92,112,90	145,73,62	93,124,97	114,76,51	288	227	0.47286734375	1.0	0.333,0.547,0.534	0.391,0.563,0.6	-0.047
Vad06G006420	LG06	-	7234599	7234993	7235097	7235202	7234388	7234518	7235331	7235457	331	7,16,9	10,32,16	8,15,9	14,18,5	253	298	0.213577858355	0.97604499001	0.452,0.371,0.399	0.402,0.495,0.68	-0.118
Vad02G003340	LG02	+	3001819	3001877	3002786	3002855	3001594	3001743	3002932	3003472	332	10,22,19	6,15,25	11,20,11	8,14,13	206	217	0.905706195466	1.0	0.637,0.607,0.445	0.592,0.601,0.471	0.008
Vad19G006740	LG19	-	8962639	8962987	8963053	8963278	8961288	8962028	8963385	8963598	333	2082,1827,1434	1357,1473,1101	1224,1158,864	860,869,622	298	298	0.82562031526	1.0	0.605,0.554,0.566	0.587,0.571,0.581	-0.005
Vad09G004470	LG09	+	5025563	5025622	5026449	5026558	5025307	5025414	5027461	5028142	334	81,83,69	445,301,193	92,58,74	387,230,246	207	257	0.934617359376	1.0	0.184,0.255,0.307	0.228,0.238,0.272	0.003
Vad12G009310	LG12	-	16771589	16771726	16790529	16790695	16768457	16769145	16792428	16792586	335	36,56,39	21,46,27	58,56,43	37,42,33	298	285	0.930385372452	1.0	0.621,0.538,0.58	0.6,0.56,0.555	0.008
Vad19G001500	LG19	+	2122100	2122322	2122832	2122945	2119995	2120211	2123273	2124121	336	199,212,270	257,204,276	160,221,187	217,233,203	298	261	0.57577628631	1.0	0.404,0.476,0.461	0.392,0.454,0.447	0.016
Vad04G005880	LG04	-	6886766	6886854	6886962	6887086	6884811	6884862	6889610	6889683	337	42,38,34	40,36,29	26,41,37	38,31,23	272	236	0.877395003426	1.0	0.477,0.478,0.504	0.373,0.534,0.583	-0.01
Vad04G005880	LG04	-	6886962	6887086	6889610	6889683	6884811	6884862	6889837	6889901	338	19,10,13	4,1,0	29,21,18	1,0,1	221	272	1	1.0	0.854,0.925,1.0	0.973,1.0,0.957	-0.05
Vad04G005880	LG04	-	6886962	6887086	6889610	6889683	6886766	6886854	6889837	6889901	339	21,10,13	64,45,34	33,21,18	59,44,34	221	272	0.0244937483065	0.4501618014	0.288,0.215,0.32	0.408,0.37,0.395	-0.117
Vad18G013330	LG18	-	16606682	16606773	16607800	16607859	16606093	16606547	16611820	16611936	340	65,91,65	61,102,98	45,47,38	45,60,77	207	239	0.445121968607	1.0	0.552,0.507,0.434	0.536,0.475,0.363	0.04
Vad15G004930	LG15	+	14099666	14099759	14100137	14100189	14098005	14098127	14101766	14101898	341	15,14,20	7,13,6	11,4,16	6,8,3	241	200	0.870946136952	1.0	0.64,0.472,0.734	0.603,0.293,0.816	0.045
Vad11G000930	LG11	+	970569	970606	970685	970751	969817	970025	970865	971233	342	2,9,6	57,43,84	1,0,4	68,87,92	185	214	0.000406480687549	0.0349758155241	0.039,0.195,0.076	0.017,0.0,0.048	0.082
Vad04G002610	LG04	-	2687394	2687466	2687558	2687599	2687228	2687308	2687683	2687740	343	53,78,130	417,237,387	57,52,48	218,152,166	189	220	0.344614012186	1.0	0.129,0.277,0.281	0.233,0.285,0.252	-0.028
Vad04G002610	LG04	-	2687558	2687599	2687683	2687740	2687394	2687466	2688066	2688123	344	239,146,250	214,161,262	130,78,121	149,128,121	205	189	0.172907613082	0.928431310453	0.507,0.455,0.468	0.446,0.36,0.48	0.048
Vad18G001210	LG18	-	1152211	1152285	1152856	1152945	1151991	1152068	1155955	1156025	345	63,52,39	15,7,4	46,54,44	7,9,5	237	222	0.71563750086	1.0	0.797,0.874,0.901	0.86,0.849,0.892	-0.01
Vad08G007060	LG08	-	15034868	15035041	15035246	15035403	15033265	15033464	15037200	15037425	346	25,21,24	301,250,235	17,31,22	158,183,225	298	298	0.100188028638	0.783702224015	0.077,0.077,0.093	0.097,0.145,0.089	-0.028
Vad08G007060	LG08	-	15034868	15035041	15035246	15035719	15033265	15033464	15037200	15037425	347	6,5,2	301,250,235	6,8,3	158,183,225	298	298	0.117199069337	0.829539790854	0.02,0.02,0.008	0.037,0.042,0.013	-0.015
Vad13G008710	LG13	+	16602364	16602583	16602680	16602819	16601843	16602219	16602938	16603187	348	3683,2879,3519	4670,4110,5044	1964,1114,1571	2221,1569,2051	298	287	0.378372177642	1.0	0.432,0.403,0.402	0.46,0.406,0.425	-0.018
Vad08G006950	LG08	+	14903853	14903910	14904122	14904850	14903398	14903666	14905310	14905720	349	6,10,2	322,402,236	8,3,1	339,232,248	205	298	0.458361203886	1.0	0.026,0.035,0.012	0.033,0.018,0.006	0.005
Vad14G006050	LG14	+	12314076	12314182	12319043	12319106	12309483	12309611	12320091	12320157	350	27,27,16	5,13,12	13,21,9	9,3,4	254	211	0.698069421916	1.0	0.818,0.633,0.526	0.545,0.853,0.651	-0.024
Vad05G001160	LG05	+	1035388	1035482	1036438	1036476	1034645	1034738	1038348	1038446	351	179,112,118	61,50,43	161,112,125	58,47,52	242	186	0.775951392563	1.0	0.693,0.633,0.678	0.681,0.647,0.649	0.009
Vad18G001830	LG18	+	1764681	1764784	1765326	1765488	1763825	1764148	1765582	1765973	352	720,510,612	158,391,477	672,619,858	267,467,627	251	298	0.481842866401	1.0	0.844,0.608,0.604	0.749,0.611,0.619	0.026
Vad02G000010	LG02	+	20681	20805	25255	25365	12383	12584	25458	26152	353	305,118,119	57,95,85	172,121,116	47,105,93	272	258	0.554876996334	1.0	0.835,0.541,0.57	0.776,0.522,0.542	0.035
Vad02G000010	LG02	+	24651	25084	25255	25365	20681	20805	25458	26152	354	364,127,107	97,134,137	140,113,84	90,151,143	298	258	0.189215791618	0.95771522335	0.765,0.451,0.403	0.574,0.393,0.337	0.105
Vad18G008520	LG18	+	9430336	9431491	9431655	9432837	9428229	9428955	9433084	9433126	355	17,14,15	10,18,14	17,9,18	15,10,12	298	298	0.850551674389	1.0	0.63,0.437,0.517	0.531,0.474,0.6	-0.007
Vad02G003150	LG02	-	2742090	2742231	2743982	2744281	2741881	2741977	2744449	2744619	356	6069,5379,6165	2793,3214,3830	7659,8322,8808	3807,5009,5465	298	289	0.743276521143	1.0	0.678,0.619,0.61	0.661,0.617,0.61	0.006
Vad05G010480	LG05	+	21140307	21140856	21146463	21146583	21138692	21138833	21147367	21148002	357	9,11,11	1,0,1	7,8,21	1,1,0	298	268	1	1.0	0.89,1.0,0.908	0.863,0.878,1.0	0.019
Vad05G010480	LG05	+	21140307	21140856	21146463	21146666	21138692	21138833	21147367	21148002	358	9,11,11	20,17,16	7,8,21	12,15,17	298	298	0.407492022205	1.0	0.31,0.393,0.407	0.368,0.348,0.553	-0.053
Vad18G005990	LG18	+	6760863	6760957	6761082	6761297	6760452	6760686	6761451	6761594	359	68,71,49	176,140,152	97,70,69	161,196,166	242	298	0.486418779607	1.0	0.322,0.384,0.284	0.426,0.305,0.339	-0.027
Vad17G007060	LG17	+	8840033	8840081	8844669	8845017	8839786	8839920	8847000	8847646	360	2,3,1	98,98,103	3,4,2	122,94,96	196	298	0.37290222344	1.0	0.03,0.044,0.015	0.036,0.061,0.031	-0.013
Vad07G012870	LG07	-	23432612	23433083	23434567	23434679	23431639	23432167	23435305	23435496	361	45,35,32	100,59,68	51,40,82	80,75,73	260	298	0.0638677780159	0.732737598692	0.34,0.405,0.35	0.422,0.379,0.563	-0.09
Vad14G011950	LG14	-	23031054	23031311	23031922	23032012	23030924	23030972	23033092	23033299	362	9,18,14	21,21,12	8,7,19	8,18,21	238	298	0.871739655036	1.0	0.349,0.518,0.594	0.556,0.327,0.531	0.016
Vad07G001000	LG07	+	1232333	1232505	1232993	1233059	1231970	1232178	1234000	1234114	363	179,231,219	103,114,122	274,452,393	162,269,228	298	214	0.453903689822	1.0	0.555,0.593,0.563	0.548,0.547,0.553	0.021
Vad07G001000	LG07	+	1232993	1233059	1234000	1234114	1232333	1232505	1234370	1234487	364	73,128,107	166,212,236	135,280,200	336,466,406	214	262	0.997101300758	1.0	0.35,0.425,0.357	0.33,0.424,0.376	0.001
Vad07G001000	LG07	+	1234000	1234114	1234370	1234487	1232993	1233059	1235163	1235290	365	156,201,207	207,235,230	294,401,355	309,530,435	262	265	0.970772559445	1.0	0.433,0.464,0.477	0.49,0.434,0.452	-0.001
Vad15G000520	LG15	+	1682247	1682319	1691470	1691602	1682032	1682113	1695994	1696081	366	37,48,51	118,94,80	46,45,36	113,67,75	220	280	0.741424350002	1.0	0.285,0.394,0.448	0.341,0.461,0.379	-0.018
Vad08G011590	LG08	+	19418129	19418222	19419857	19419965	19417828	19417999	19420514	19420631	367	82,87,65	78,71,49	83,74,88	102,49,53	241	256	0.802383760468	1.0	0.528,0.566,0.585	0.464,0.616,0.638	-0.013
Vad05G002140	LG05	+	2098608	2098668	2098871	2099117	2096660	2096804	2099411	2099522	368	0,0,0	246,195,205	0,1,0	195,173,145	208	298	1	1.0	0.0,0.0,0.0	0.0,0.008,0.0	-0.003
Vad05G002140	LG05	+	2098871	2099117	2099411	2099522	2098608	2098668	2099926	2100103	369	273,225,251	196,149,157	199,138,152	145,133,121	298	259	0.0923422863353	0.767705337245	0.548,0.568,0.582	0.544,0.474,0.522	0.053
Vad14G007820	LG14	+	18299184	18299254	18299400	18299496	18292954	18293063	18299979	18300413	370	94,107,78	94,143,83	108,95,60	107,99,91	218	244	0.977789773378	1.0	0.528,0.456,0.513	0.53,0.518,0.425	0.008
Vad14G007820	LG14	+	18299400	18299496	18299979	18300413	18292954	18293063	18302502	18302632	371	1,0,1	371,277,183	0,0,0	264,174,175	244	298	1	1.0	0.003,0.0,0.007	0.0,0.0,0.0	0.003
Vad14G007820	LG14	+	18299400	18299496	18299979	18300413	18299184	18299254	18302502	18302632	372	147,140,92	375,277,183	114,98,75	267,177,176	244	298	0.928614462111	1.0	0.324,0.382,0.38	0.343,0.403,0.342	-0.001
Vad14G007820	LG14	+	18299979	18300413	18302502	18302632	18292954	18293063	18303121	18303553	373	0,0,1	177,231,136	0,0,1	154,150,129	298	278	1	1.0	0.0,0.0,0.007	0.0,0.0,0.007	0.0
Vad14G007820	LG14	+	18299979	18300413	18302502	18302632	18299400	18299496	18303121	18303553	374	160,217,140	177,231,137	155,140,145	154,150,128	298	278	0.571401440545	1.0	0.457,0.467,0.488	0.484,0.465,0.514	-0.017
Vad05G001660	LG05	+	1697507	1697674	1698145	1698367	1696985	1697124	1698843	1699015	375	223,91,89	85,74,73	107,52,60	67,37,40	298	298	0.79526186022	1.0	0.724,0.552,0.549	0.615,0.584,0.6	0.009
Vad18G005920	LG18	+	6659384	6659506	6659926	6660120	6657689	6657847	6663431	6663614	376	57,49,71	47,69,58	34,65,72	59,40,52	270	298	0.775809245175	1.0	0.572,0.439,0.575	0.389,0.642,0.604	-0.016
Vad10G003340	LG10	+	3806832	3806875	3807038	3807096	3806646	3806723	3807571	3807641	377	65,51,42	171,136,128	39,54,61	135,120,119	191	206	0.473283876397	1.0	0.291,0.288,0.261	0.238,0.327,0.356	-0.027
Vad15G007930	LG15	-	17557067	17557221	17558101	17558227	17556834	17556879	17559508	17560086	378	5,3,4	386,566,583	0,1,4	502,416,497	274	298	1	1.0	0.014,0.006,0.007	0.0,0.003,0.009	0.005
Vad13G004290	LG13	+	4283684	4283809	4284988	4285100	4282880	4283478	4285285	4285360	379	56,55,59	29,43,18	59,62,88	32,41,38	273	260	0.87381218019	1.0	0.648,0.549,0.757	0.637,0.59,0.688	0.013
Vad19G004890	LG19	+	6540113	6540191	6541484	6541629	6536504	6536674	6541818	6542365	380	54,52,68	191,127,142	40,42,30	131,101,75	226	293	0.815319749843	1.0	0.268,0.347,0.383	0.284,0.35,0.341	0.008
Vad14G006930	LG14	+	16839579	16839690	16840626	16840683	16830359	16830413	16841419	16841644	381	171,187,186	85,79,62	174,105,117	60,49,42	259	205	0.592315377968	1.0	0.614,0.652,0.704	0.697,0.629,0.688	-0.015
Vad06G002110	LG06	-	2665429	2665539	2665667	2665716	2664340	2664417	2668534	2668579	382	116,115,137	372,305,337	129,106,95	317,262,281	197	258	0.664553982248	1.0	0.29,0.331,0.347	0.348,0.346,0.307	-0.011
Vad13G005650	LG13	+	6060907	6061017	6084054	6084412	6056485	6056642	6086001	6086324	383	22,37,39	66,64,43	32,24,13	54,32,34	258	298	1	1.0	0.278,0.4,0.512	0.406,0.464,0.306	0.005
Vad11G002910	LG11	-	2732592	2732683	2732781	2732856	2732232	2732361	2732958	2733036	384	465,363,280	572,562,457	462,249,305	655,434,490	223	239	0.417451399059	1.0	0.466,0.409,0.396	0.431,0.381,0.4	0.02
Vad06G010160	LG06	+	18004188	18004262	18009269	18009731	18003334	18003841	18009982	18010105	385	118,96,152	240,219,308	115,124,107	254,309,273	222	298	0.255472249	1.0	0.398,0.37,0.398	0.378,0.35,0.345	0.031
Vad10G006020	LG10	-	6910881	6911001	6911086	6911155	6910401	6910782	6911249	6911466	386	63,47,40	121,116,107	82,45,56	189,115,104	217	268	0.822709819975	1.0	0.391,0.334,0.316	0.349,0.326,0.399	-0.011
Vad12G009320	LG12	+	16804481	16804556	16805196	16805264	16797910	16798006	16806870	16807260	387	115,113,124	144,135,191	104,89,89	149,141,161	223	216	0.157720886512	0.91584551585	0.436,0.448,0.386	0.403,0.379,0.349	0.046
Vad07G012770	LG07	-	23328703	23328785	23329530	23329632	23321823	23321916	23330386	23330532	388	34,52,53	51,23,38	37,49,55	35,41,36	250	230	0.977668291117	1.0	0.38,0.675,0.562	0.493,0.524,0.584	0.005
Vad07G012770	LG07	-	23328893	23328997	23329087	23329159	23328703	23328785	23329530	23329632	389	29,46,35	47,55,50	36,38,39	55,49,51	220	252	0.972374901373	1.0	0.414,0.489,0.445	0.428,0.47,0.467	-0.006
Vad07G012770	LG07	-	23329087	23329159	23329530	23329632	23328703	23328785	23330386	23330532	390	37,56,57	1,2,0	42,55,64	2,2,0	250	220	1	1.0	0.97,0.961,1.0	0.949,0.96,1.0	0.007
Vad07G012770	LG07	-	23329087	23329159	23329530	23329632	23328893	23328997	23330386	23330532	391	35,50,53	15,13,31	37,51,56	14,32,17	250	220	0.91794397988	1.0	0.672,0.772,0.601	0.699,0.584,0.744	0.006
Vad07G018830	LG07	+	30693093	30693173	30694442	30694551	30680936	30681062	30699335	30699464	392	65,49,44	145,94,67	49,37,31	86,60,34	228	257	0.223663204999	0.988339301728	0.336,0.37,0.425	0.391,0.41,0.507	-0.059
Vad12G005560	LG12	-	7191105	7191218	7191781	7192149	7190960	7190992	7192251	7192337	393	21,32,46	32,31,15	14,23,32	19,21,16	298	261	0.896933398116	1.0	0.365,0.475,0.729	0.392,0.49,0.637	0.017
Vad10G003450	LG10	+	3961483	3961615	3962449	3962571	3960009	3961045	3962692	3962903	394	163,129,100	108,125,111	156,67,101	136,84,91	280	270	0.569133330423	1.0	0.593,0.499,0.465	0.525,0.435,0.517	0.027
Vad10G003450	LG10	+	3962449	3962571	3963026	3963264	3961483	3961615	3963476	3963627	395	80,94,109	122,144,99	100,62,69	107,81,104	270	298	0.950521774954	1.0	0.42,0.419,0.549	0.508,0.458,0.423	-0.0
Vad10G003450	LG10	+	3962692	3962903	3963026	3963264	3961483	3961615	3963476	3963627	396	1,2,0	122,144,99	2,3,1	107,81,104	298	298	0.555876903938	1.0	0.008,0.014,0.0	0.018,0.036,0.01	-0.014
Vad09G009060	LG09	+	17751071	17751375	17752177	17752253	17745945	17746045	17752365	17752412	397	6,5,4	53,37,32	1,4,2	29,30,30	298	224	0.183929096863	0.948713297988	0.078,0.092,0.086	0.025,0.091,0.048	0.031
Vad08G014490	LG08	+	22178781	22178854	22178931	22179009	22177810	22177944	22179121	22179244	398	22,46,26	54,58,49	28,37,30	53,50,66	221	226	0.953219384669	1.0	0.294,0.448,0.352	0.351,0.431,0.317	-0.002
Vad04G008030	LG04	-	15205778	15206051	15206242	15206489	15194089	15194896	15207509	15207559	399	7,22,17	13,62,48	14,9,12	20,52,47	298	298	0.545783553654	1.0	0.35,0.262,0.262	0.412,0.148,0.203	0.037
Vad04G008030	LG04	-	15205778	15206051	15206242	15206489	15194089	15194896	15207741	15208040	400	55,62,47	13,62,48	31,39,46	19,53,47	298	298	0.245863857673	1.0	0.809,0.5,0.495	0.62,0.424,0.495	0.088
Vad04G008030	LG04	-	15206242	15206489	15207509	15207559	15205778	15206051	15207692	15207735	401	0,0,0	110,170,162	0,1,1	86,102,104	198	298	1	1.0	0.0,0.0,0.0	0.0,0.015,0.014	-0.01
Vad04G008030	LG04	-	15206242	15206489	15207509	15207559	15205778	15206051	15207741	15208040	402	0,0,0	159,229,202	2,1,0	116,136,148	198	298	1	1.0	0.0,0.0,0.0	0.025,0.011,0.0	-0.012
Vad04G009730	LG04	+	20171384	20171468	20174467	20174533	20160006	20160155	20175075	20175801	403	1,0,0	9,15,22	1,0,0	8,9,14	232	214	1	1.0	0.093,0.0,0.0	0.103,0.0,0.0	-0.003
Vad05G005010	LG05	+	5644786	5644887	5651031	5651101	5644430	5644525	5654965	5654993	404	53,90,108	44,25,63	86,93,97	31,34,32	249	218	0.116488733352	0.828996888103	0.513,0.759,0.6	0.708,0.705,0.726	-0.089
Vad02G004340	LG02	-	3987759	3988888	3999115	3999203	3987166	3987247	3999300	3999407	405	62,74,62	5,0,2	67,76,81	2,1,2	236	298	0.366659885779	1.0	0.94,1.0,0.975	0.977,0.99,0.981	-0.011
Vad05G009070	LG05	-	18178253	18178340	18181501	18181619	18178061	18178148	18181760	18181831	406	210,185,161	121,173,121	202,81,97	148,84,66	266	235	0.670237737491	1.0	0.605,0.486,0.54	0.547,0.46,0.565	0.02
Vad03G007670	LG03	-	8068972	8069154	8069640	8069810	8068387	8068848	8069897	8070027	407	34,30,39	99,81,69	57,79,85	108,123,216	298	298	0.275465738334	1.0	0.256,0.27,0.361	0.345,0.391,0.282	-0.044
Vad03G007670	LG03	-	8068972	8069154	8069897	8070027	8068387	8068848	8070189	8070240	408	5,10,8	99,81,69	14,50,22	108,124,214	278	298	0.0104264712193	0.274129305807	0.051,0.117,0.111	0.122,0.302,0.099	-0.081
Vad03G007670	LG03	-	8069640	8069810	8070189	8070240	8068972	8069154	8070326	8070371	410	0,0,0	0,6,4	0,1,0	4,11,4	199	298	1	1.0	NA,0.0,0.0	0.0,0.12,0.0	-0.04
Vad03G007670	LG03	-	8069897	8070027	8070189	8070240	8068972	8069154	8070326	8070371	411	0,0,0	0,0,2	0,1,0	20,1,7	199	278	1	1.0	NA,NA,0.0	0.0,0.583,0.0	-0.194
Vad10G008550	LG10	-	10534193	10534340	10536432	10536572	10533371	10533902	10536654	10536842	412	33,33,34	2,5,0	38,35,35	2,7,0	288	295	0.725556377612	1.0	0.944,0.871,1.0	0.951,0.837,1.0	0.009
Vad10G008550	LG10	-	10534193	10534340	10536654	10536842	10533371	10533902	10543407	10543450	413	28,23,24	5,17,14	34,31,21	6,24,16	298	295	0.811783636231	1.0	0.847,0.573,0.629	0.849,0.561,0.565	0.025
Vad10G008550	LG10	-	10536432	10536572	10536654	10536842	10533371	10533902	10543407	10543450	414	28,23,24	0,0,3	34,31,21	3,0,1	298	288	0.700716427697	1.0	1.0,1.0,0.885	0.916,1.0,0.953	0.005
Vad10G008550	LG10	-	10536432	10536572	10536654	10536842	10534193	10534340	10543407	10543450	415	28,23,24	41,31,35	35,33,21	36,28,31	298	288	0.228158623801	0.988339301728	0.398,0.418,0.399	0.484,0.532,0.396	-0.066
Vad09G000830	LG09	+	847013	847294	848075	848313	846421	846803	848511	848841	416	325,363,168	651,354,138	325,54,45	437,59,54	298	298	0.748045493061	1.0	0.333,0.506,0.549	0.427,0.478,0.455	0.009
Vad15G006520	LG15	-	16195524	16195595	16195719	16195794	16194922	16195445	16196321	16196378	417	286,407,426	179,354,399	321,500,384	195,371,307	223	219	0.303042542376	1.0	0.611,0.53,0.512	0.618,0.57,0.551	-0.029
Vad15G006520	LG15	-	16195719	16195794	16196321	16196378	16195524	16195595	16196528	16196645	418	732,518,564	381,416,473	619,598,425	374,590,394	205	223	0.284307479528	1.0	0.676,0.575,0.565	0.643,0.524,0.54	0.036
Vad15G006520	LG15	-	16197984	16198038	16198236	16198317	16197770	16197896	16198419	16198527	419	221,308,259	103,156,198	210,303,242	125,195,155	229	202	0.490280667701	1.0	0.654,0.635,0.536	0.597,0.578,0.579	0.024
Vad07G004920	LG07	-	4872965	4873053	4873619	4873730	4872800	4872867	4874209	4874377	420	115,85,60	71,46,50	132,109,125	96,99,87	259	236	0.268963921547	1.0	0.596,0.627,0.522	0.556,0.501,0.567	0.04
Vad07G004920	LG07	-	4873619	4873730	4874209	4874377	4872800	4872867	4874651	4874746	421	209,112,107	2,1,1	212,177,186	7,11,10	298	259	3.15457514004e-05	0.00426543624293	0.989,0.99,0.989	0.963,0.933,0.942	0.043
Vad07G004920	LG07	-	4873619	4873730	4874209	4874377	4872965	4873053	4874651	4874746	422	209,112,111	72,72,64	212,179,186	127,109,117	298	259	0.207695065404	0.973843063469	0.716,0.575,0.601	0.592,0.588,0.58	0.044
Vad15G009800	LG15	-	19616236	19616554	19617443	19617607	19615375	19615580	19618108	19618275	423	23,23,15	7,14,23	20,18,14	2,15,8	298	298	0.331378641819	1.0	0.767,0.622,0.395	0.909,0.545,0.636	-0.102
Vad14G007280	LG14	-	17508355	17508503	17508835	17508912	17501679	17501841	17509220	17509291	424	13,19,17	24,40,21	11,6,7	41,26,22	225	296	0.00943081624062	0.264440573296	0.416,0.385,0.516	0.261,0.233,0.295	0.176
Vad11G009630	LG11	-	14637539	14637689	14638075	14638172	14637367	14637445	14638731	14638883	425	478,550,456	859,776,682	513,476,546	861,670,622	245	298	0.274956720763	1.0	0.404,0.463,0.449	0.42,0.464,0.516	-0.028
Vad11G009630	LG11	-	14641012	14641049	14641192	14641276	14640008	14640078	14641365	14641423	426	448,301,219	129,184,163	362,223,277	144,148,149	232	185	0.914157515981	1.0	0.735,0.566,0.517	0.667,0.546,0.597	0.003
Vad14G012140	LG14	-	23243533	23243625	23244667	23244910	23243334	23243411	23245309	23245383	427	208,181,170	147,146,125	180,165,150	179,125,106	298	240	0.479794924008	1.0	0.533,0.5,0.523	0.447,0.515,0.533	0.02
Vad13G002980	LG13	-	2893509	2893576	2893780	2893874	2893326	2893390	2894058	2894136	428	262,173,172	83,102,77	224,161,171	107,88,65	242	215	0.681169946923	1.0	0.737,0.601,0.665	0.65,0.619,0.7	0.011
Vad08G002780	LG08	+	8965027	8965174	8965844	8965917	8963919	8964002	8966318	8966670	429	80,103,80	54,59,47	75,75,88	44,48,47	295	221	0.80468543631	1.0	0.526,0.567,0.56	0.561,0.539,0.584	-0.01
Vad01G005050	LG01	-	4989471	4989579	4989657	4989747	4989277	4989372	4989826	4990086	430	521,404,730	340,448,711	461,512,526	323,480,633	238	256	0.789082214789	1.0	0.622,0.492,0.525	0.606,0.534,0.472	0.009
Vad16G000470	LG16	-	797438	797556	797850	798113	796642	796851	799540	799978	431	703,458,590	612,649,886	693,461,565	665,704,819	298	266	0.768177127191	1.0	0.506,0.386,0.373	0.482,0.369,0.381	0.011
Vad01G001320	LG01	-	1213919	1213994	1214090	1214156	1213567	1213612	1214245	1214344	432	9,28,21	12,20,21	21,23,19	17,20,19	214	223	0.897926823768	1.0	0.439,0.593,0.51	0.563,0.545,0.51	-0.025
Vad05G003330	LG05	-	3135229	3135293	3135783	3135876	3135072	3135158	3142690	3142775	433	130,133,129	113,123,93	130,100,92	81,84,80	241	212	0.525180665673	1.0	0.503,0.487,0.55	0.585,0.512,0.503	-0.02
Vad13G002070	LG13	-	1971740	1971943	1972553	1972626	1971288	1971634	1980399	1980703	434	6,5,7	36,20,17	2,1,4	20,31,32	221	298	0.00856946259989	0.260012090559	0.183,0.252,0.357	0.119,0.042,0.144	0.162
Vad07G013140	LG07	+	23735831	23735930	23736013	23736362	23735429	23735742	23736625	23736727	435	44,63,55	25,32,32	63,44,60	23,27,30	247	298	0.519008734869	1.0	0.68,0.704,0.675	0.768,0.663,0.707	-0.026
Vad15G004910	LG15	+	14092185	14092293	14093364	14093446	14092017	14092064	14094473	14094603	436	293,236,246	165,175,176	321,293,316	197,221,247	256	230	0.547393643338	1.0	0.615,0.548,0.557	0.594,0.544,0.535	0.016
Vad14G008570	LG14	+	19432125	19433635	19438790	19438822	19431704	19431765	19440165	19440298	437	81,80,89	17,29,26	118,66,73	25,11,23	298	180	0.330295248048	1.0	0.742,0.625,0.674	0.74,0.784,0.657	-0.047
Vad14G008570	LG14	+	19440664	19440762	19441529	19441574	19440165	19440298	19449045	19449151	438	72,50,55	35,30,34	70,50,51	27,27,33	246	193	0.652757515857	1.0	0.617,0.567,0.559	0.67,0.592,0.548	-0.022
Vad14G008570	LG14	+	19441529	19441574	19449045	19449151	19440664	19440762	19450436	19450563	439	37,33,35	132,86,70	37,35,31	120,69,66	193	254	0.628623321427	1.0	0.269,0.336,0.397	0.289,0.4,0.382	-0.023
Vad08G005890	LG08	+	13857757	13857812	13871363	13871438	13857028	13857102	13871554	13871628	440	98,78,66	91,105,63	68,52,42	73,62,64	203	223	0.392645621587	1.0	0.542,0.449,0.535	0.506,0.48,0.419	0.04
Vad10G005050	LG10	-	5794023	5794125	5794614	5794733	5791214	5791331	5794802	5794886	441	28,31,22	37,36,25	25,23,20	22,15,17	267	250	0.0835681464208	0.767705337245	0.415,0.446,0.452	0.516,0.589,0.524	-0.105
Vad10G005050	LG10	-	5795865	5795985	5796360	5796455	5795427	5795463	5797550	5797930	442	4,8,10	22,26,10	10,5,5	25,5,13	243	268	0.678310211514	1.0	0.167,0.253,0.524	0.306,0.524,0.298	-0.061
Vad13G005360	LG13	+	5683888	5683929	5684052	5684226	5683737	5683787	5684343	5684379	443	24,25,24	162,89,71	39,17,18	191,88,91	189	298	0.460590880522	1.0	0.189,0.307,0.348	0.244,0.233,0.238	0.043
Vad11G005760	LG11	-	6556046	6556193	6558204	6558351	6546513	6554137	6560016	6560413	444	124,272,121	43,108,0	245,110,124	100,48,65	295	295	0.00245922641794	0.116382890229	0.743,0.716,1.0	0.71,0.696,0.656	0.132
Vad11G005760	LG11	-	6556046	6556428	6558204	6558351	6546513	6554137	6560016	6560413	445	124,272,121	53,109,0	245,110,124	99,77,65	295	298	0.0018728977943	0.0988656602543	0.703,0.716,1.0	0.714,0.591,0.658	0.152
Vad11G005760	LG11	-	6556278	6556428	6558204	6558351	6546513	6554137	6560016	6560413	446	124,272,121	79,66,17	245,110,124	58,61,33	295	298	0.695906257064	1.0	0.613,0.806,0.878	0.81,0.646,0.791	0.017
Vad14G010050	LG14	+	21064607	21064665	21065045	21065113	21064110	21064429	21065548	21065728	447	305,347,361	485,475,499	370,362,322	499,487,440	206	216	0.525361758604	1.0	0.397,0.434,0.431	0.437,0.438,0.434	-0.016
Vad17G003510	LG17	+	4310646	4310739	4311028	4311141	4309903	4309990	4312103	4312215	448	162,173,195	310,255,279	120,175,159	204,264,259	241	261	0.94008724845	1.0	0.361,0.424,0.431	0.389,0.418,0.399	0.003
Vad18G000890	LG18	-	803136	803217	803299	803344	802787	802883	803554	803612	449	2079,1319,1626	4822,2586,2936	1370,1442,1642	3068,2456,2965	193	229	0.486788479835	1.0	0.338,0.377,0.397	0.346,0.411,0.397	-0.014
Vad06G006720	LG06	-	7591509	7591601	7592070	7592158	7590281	7590391	7592788	7592908	450	7,6,7	0,2,0	2,4,4	0,0,0	236	240	1	1.0	1.0,0.753,1.0	1.0,1.0,1.0	-0.082
Vad05G009550	LG05	+	18994344	18994464	18999240	18999360	18993130	18993255	19006585	19006729	451	67,32,25	37,34,29	24,19,29	24,15,17	268	268	0.741477450289	1.0	0.644,0.485,0.463	0.5,0.559,0.63	-0.032
Vad05G009550	LG05	+	18999240	18999360	19006585	19006729	18994344	18994464	19007611	19007824	452	66,34,34	101,51,59	20,36,36	36,38,31	268	292	0.186077358836	0.949445930665	0.416,0.421,0.386	0.377,0.508,0.559	-0.074
Vad13G004080	LG13	-	3988176	3988317	3988464	3988568	3986178	3986728	3989037	3989105	453	1,4,5	19,17,12	10,15,3	11,10,10	252	289	0.00513746069997	0.187023328943	0.057,0.212,0.323	0.51,0.632,0.256	-0.269
Vad13G004080	LG13	-	3988247	3988317	3988464	3988568	3986178	3986728	3989037	3989105	454	1,4,5	23,20,13	10,15,3	11,6,12	252	218	0.00282705591986	0.127419448959	0.036,0.147,0.25	0.44,0.684,0.178	-0.29
Vad14G002700	LG14	-	2819809	2819928	2820120	2820250	2817675	2819056	2823334	2823423	455	27,42,23	0,2,2	15,24,17	0,1,3	278	267	0.667931667878	1.0	1.0,0.953,0.917	1.0,0.958,0.845	0.022
Vad15G006560	LG15	+	16221883	16224095	16225161	16225249	16221019	16221300	16225317	16226080	456	6,2,5	164,77,102	0,2,1	111,62,49	298	236	0.0399868825473	0.58227052817	0.028,0.02,0.037	0.0,0.025,0.016	0.015
Vad15G006560	LG15	+	16224018	16224095	16225161	16225249	16221019	16221300	16225317	16226080	457	125,46,50	164,77,102	82,43,39	111,62,49	225	236	0.324855112257	1.0	0.444,0.385,0.34	0.437,0.421,0.455	-0.048
Vad19G005580	LG19	-	7386329	7386415	7386543	7386606	7385357	7385433	7398051	7398204	458	394,357,351	539,301,356	366,432,349	454,470,399	211	234	0.478636981243	1.0	0.448,0.568,0.522	0.472,0.505,0.492	0.023
Vad06G008550	LG06	-	15053429	15053501	15056474	15056511	15052579	15052684	15056737	15056790	459	38,20,28	42,38,50	23,26,26	28,43,41	185	220	0.933061247049	1.0	0.518,0.385,0.4	0.494,0.418,0.43	-0.013
Vad14G002070	LG14	+	1868866	1869033	1870744	1870803	1867496	1867653	1875502	1875528	460	516,438,384	424,225,177	486,382,417	410,192,202	298	207	0.922919281436	1.0	0.458,0.575,0.601	0.452,0.58,0.589	0.004
Vad14G002070	LG14	+	1868866	1869033	1875502	1875528	1867496	1867653	1875626	1876011	461	511,439,379	83,60,28	476,382,416	63,40,34	298	174	0.314493945246	1.0	0.782,0.81,0.888	0.815,0.848,0.877	-0.02
Vad14G002070	LG14	+	1870744	1870803	1875502	1875528	1867496	1867653	1875626	1876011	462	0,0,0	83,60,28	1,0,1	63,40,34	207	174	1	1.0	0.0,0.0,0.0	0.013,0.0,0.024	-0.012
Vad14G002070	LG14	+	1870744	1870803	1875502	1875528	1868866	1869033	1875626	1876011	463	145,83,78	88,60,32	157,82,74	72,40,35	207	174	0.254060964896	1.0	0.581,0.538,0.672	0.647,0.633,0.64	-0.043
Vad01G007180	LG01	-	7761937	7762002	7762125	7762191	7761425	7761517	7762569	7762701	464	2756,2692,2945	3012,2894,2958	2773,2650,2664	3090,2633,2597	214	213	0.730370933972	1.0	0.477,0.481,0.498	0.472,0.5,0.505	-0.007
Vad01G007180	LG01	-	7762125	7762191	7762569	7762701	7761425	7761517	7762790	7762964	465	5838,6632,6892	5,6,9	6734,6284,6476	6,14,8	280	214	1	1.0	0.999,0.999,0.998	0.999,0.997,0.998	0.001
Vad01G007180	LG01	-	7762125	7762191	7762569	7762701	7761937	7762002	7762790	7762964	466	5832,6621,6873	2568,2891,3200	6720,6239,6459	3285,2718,2802	280	214	0.903245836277	1.0	0.634,0.636,0.621	0.61,0.637,0.638	0.002
Vad01G007180	LG01	-	7764826	7764892	7766092	7766270	7764556	7764674	7767032	7767431	467	1124,597,622	1248,1560,1715	928,556,620	1443,1450,1564	298	214	0.658818459879	1.0	0.393,0.216,0.207	0.316,0.216,0.222	0.021
Vad01G007180	LG01	-	7764826	7764892	7766092	7766273	7764556	7764674	7767032	7767431	468	1564,809,802	1248,1560,1715	1318,833,880	1443,1450,1564	298	214	0.967158155006	1.0	0.474,0.271,0.251	0.396,0.292,0.288	0.007
Vad01G007180	LG01	-	7764826	7764892	7766092	7766276	7764556	7764674	7767032	7767431	469	1605,845,905	1248,1560,1715	1387,832,866	1443,1450,1564	298	214	0.768143099683	1.0	0.48,0.28,0.275	0.408,0.292,0.285	0.017
Vad01G007180	LG01	-	7764826	7764892	7766092	7766305	7764556	7764674	7767032	7767431	470	2721,1511,1489	1248,1560,1715	2030,1010,1221	1443,1450,1564	298	214	0.208798383814	0.973843063469	0.61,0.41,0.384	0.503,0.333,0.359	0.07
Vad18G009300	LG18	-	10248978	10249470	10250184	10250266	10247589	10247899	10250835	10250980	471	6,0,2	1130,1489,1548	0,1,1	672,1019,998	230	298	1	1.0	0.007,0.0,0.002	0.0,0.001,0.001	0.002
Vad18G009300	LG18	-	10248978	10249470	10250184	10250360	10247589	10247899	10250835	10250980	472	1070,833,952	1130,1489,1548	674,663,652	672,1019,998	298	298	0.53693835415	1.0	0.486,0.359,0.381	0.501,0.394,0.395	-0.021
Vad18G009300	LG18	-	10249246	10249470	10250184	10250266	10247589	10247899	10250835	10250980	473	6,0,2	0,0,1	0,1,1	0,1,0	230	298	1	1.0	1.0,NA,0.722	NA,0.564,1.0	0.079
Vad18G009300	LG18	-	10249246	10249470	10250184	10250360	10247589	10247899	10250835	10250980	474	1070,833,952	0,0,1	674,663,652	0,1,0	298	298	1	1.0	1.0,1.0,0.999	1.0,0.998,1.0	0.0
Vad01G010950	LG01	-	16741763	16741878	16749447	16749599	16740499	16741209	16749947	16750096	475	41,51,35	11,20,22	33,39,51	17,10,17	298	263	0.601776604922	1.0	0.767,0.692,0.584	0.631,0.775,0.726	-0.03
Vad09G008380	LG09	+	14549371	14549470	14550591	14550741	14549104	14549273	14569538	14569578	476	48,69,41	119,112,96	56,56,52	97,73,85	247	298	0.0828175828597	0.767705337245	0.327,0.426,0.34	0.411,0.481,0.425	-0.075
Vad19G007710	LG19	+	10382337	10382448	10383104	10383210	10382041	10382176	10386508	10386595	477	25,17,23	35,25,41	22,42,27	33,46,50	259	254	0.714457143918	1.0	0.412,0.4,0.355	0.395,0.472,0.346	-0.015
Vad08G003570	LG08	+	10642016	10642197	10642649	10642747	10641830	10641908	10643546	10644234	478	485,812,947	734,693,818	613,978,1144	825,766,949	298	246	0.627904172869	1.0	0.353,0.492,0.489	0.38,0.513,0.499	-0.019
Vad06G001200	LG06	+	1350910	1350982	1352459	1352624	1350631	1350747	1353832	1354246	479	50,26,30	126,66,69	35,31,22	97,74,77	220	298	0.460861887396	1.0	0.35,0.348,0.371	0.328,0.362,0.279	0.033
Vad10G005430	LG10	+	6274298	6274456	6274577	6274648	6273894	6274105	6274821	6274927	480	27,62,46	18,23,11	55,65,38	14,12,15	298	219	0.195245090991	0.961880564926	0.524,0.665,0.754	0.743,0.799,0.651	-0.083
Vad09G000810	LG09	-	789877	789937	790067	790118	787539	787611	790205	790457	481	28,28,27	62,37,41	28,31,24	47,46,61	199	208	0.662506268705	1.0	0.321,0.442,0.408	0.384,0.413,0.291	0.028
Vad17G001200	LG17	+	1113179	1113252	1113340	1113463	1112710	1112802	1113952	1114045	483	31,31,27	115,84,43	40,27,34	92,58,73	221	271	0.472610533301	1.0	0.248,0.312,0.435	0.348,0.363,0.364	-0.027
Vad11G001550	LG11	+	1628341	1628510	1629502	1629586	1626762	1626967	1629673	1629877	484	1440,1587,2179	1007,1283,1667	1362,1870,2037	847,1396,1465	298	232	0.332367542988	1.0	0.527,0.491,0.504	0.556,0.51,0.52	-0.021
Vad07G006360	LG07	-	7012092	7012370	7012559	7012735	7011866	7012002	7012820	7012979	485	833,1057,987	434,851,861	862,763,921	616,777,802	298	298	0.153120943035	0.902984252851	0.657,0.554,0.534	0.583,0.495,0.535	0.044
Vad05G001610	LG05	-	1616836	1616977	1617165	1617252	1616575	1616701	1617340	1617424	486	50,52,37	76,70,91	45,47,39	86,83,69	235	289	0.748723209901	1.0	0.447,0.477,0.333	0.392,0.411,0.41	0.015
Vad09G000450	LG09	+	454874	454988	455411	455462	454346	454469	455573	455665	487	15,7,19	4,6,10	7,12,13	4,8,6	262	199	0.690923243461	1.0	0.74,0.47,0.591	0.571,0.533,0.622	0.025
Vad01G005450	LG01	-	5576179	5576312	5576945	5577065	5575933	5576089	5580023	5580855	488	102,127,127	81,140,134	125,183,156	102,168,129	268	281	0.289311822034	1.0	0.569,0.487,0.498	0.562,0.533,0.559	-0.033
Vad13G004920	LG13	+	5065840	5065952	5066590	5066750	5064066	5064488	5067922	5068071	489	326,215,221	259,237,291	187,183,195	211,231,232	260	298	0.328018938763	1.0	0.591,0.51,0.465	0.504,0.476,0.491	0.032
Vad13G004920	LG13	+	5066590	5066750	5067922	5068071	5065840	5065952	5068156	5068308	490	219,236,272	197,207,264	202,238,244	216,188,192	298	297	0.671634009548	1.0	0.526,0.532,0.507	0.482,0.558,0.559	-0.011
Vad02G009690	LG02	-	15995785	15995868	15995961	15996057	15995482	15995703	15996141	15996249	491	15,31,27	25,58,40	18,28,36	51,63,52	244	231	0.412729592239	1.0	0.362,0.336,0.39	0.25,0.296,0.396	0.049
Vad03G009380	LG03	-	12673414	12673482	12682072	12682131	12673279	12673331	12684264	12684408	492	16,18,12	61,51,43	13,12,17	54,44,42	207	216	0.982051572405	1.0	0.215,0.269,0.226	0.201,0.222,0.297	-0.003
Vad14G012040	LG14	-	23128439	23128550	23130173	23130366	23128058	23128121	23133560	23133699	493	221,246,228	184,226,219	228,180,169	188,170,142	298	259	0.726118043394	1.0	0.511,0.486,0.475	0.513,0.479,0.508	-0.009
Vad18G008760	LG18	-	9683125	9683201	9683350	9683451	9682973	9683033	9683920	9684097	494	74,148,70	56,91,55	84,55,70	74,46,46	249	224	0.440266333035	1.0	0.543,0.594,0.534	0.505,0.518,0.578	0.023
Vad11G010670	LG11	-	16515319	16515433	16517198	16517295	16514539	16514641	16519198	16519375	495	457,517,669	200,291,373	497,469,566	197,236,340	245	262	0.675435867191	1.0	0.71,0.655,0.657	0.73,0.68,0.64	-0.009
Vad13G010300	LG13	-	20378297	20378439	20378680	20378868	20377835	20377882	20380658	20380703	496	119,128,96	166,136,98	103,93,75	142,92,104	298	290	0.630975273501	1.0	0.411,0.478,0.488	0.414,0.496,0.412	0.018
Vad07G002800	LG07	-	2940503	2940566	2940998	2941141	2940205	2940325	2941278	2941372	497	32,24,15	26,13,13	24,10,14	26,7,13	291	211	0.378048075513	1.0	0.472,0.572,0.456	0.401,0.509,0.438	0.051
Vad05G000680	LG05	+	675809	675908	677948	678041	675551	675645	678142	678262	498	35,48,32	68,58,65	27,22,20	54,56,52	247	241	0.105756872122	0.800791035708	0.334,0.447,0.324	0.328,0.277,0.273	0.076
Vad05G000680	LG05	+	675809	675908	678142	678262	675551	675645	679263	679367	499	39,50,33	61,65,54	27,25,20	51,47,42	247	268	0.163221844349	0.920141025796	0.41,0.455,0.399	0.365,0.366,0.341	0.064
Vad05G000680	LG05	+	675809	675908	679263	679367	675551	675645	680140	680213	500	35,45,32	55,67,55	27,22,21	45,51,43	247	252	0.253950861809	1.0	0.394,0.407,0.372	0.38,0.306,0.333	0.051
Vad04G009880	LG04	+	20364565	20364686	20364831	20364915	20363342	20363475	20366358	20366478	501	71,68,59	274,124,99	84,66,92	188,96,117	269	232	0.0697973611877	0.750918927558	0.183,0.321,0.339	0.278,0.372,0.404	-0.07
Vad03G010300	LG03	+	16421254	16421476	16421688	16421766	16420773	16420932	16425647	16426096	502	28,15,9	19,11,20	15,9,13	20,11,10	298	226	0.807443271512	1.0	0.528,0.508,0.254	0.363,0.383,0.496	0.016
Vad11G008160	LG11	+	11107006	11107117	11112846	11112926	11103925	11103963	11116328	11116365	503	284,180,203	83,117,129	237,180,249	157,141,151	259	228	0.0889244414197	0.767705337245	0.751,0.575,0.581	0.571,0.529,0.592	0.072
Vad19G006710	LG19	-	8932966	8933173	8933467	8933533	8928641	8928828	8933725	8933776	504	0,0,0	375,468,439	0,1,0	393,481,532	214	298	1	1.0	0.0,0.0,0.0	0.0,0.003,0.0	-0.001
Vad10G013760	LG10	+	24425484	24425544	24432870	24432992	24425228	24425307	24433105	24433177	505	41,48,36	54,68,107	35,37,28	29,48,58	208	270	0.294871398424	1.0	0.496,0.478,0.304	0.61,0.5,0.385	-0.072
Vad14G006780	LG14	-	16501222	16501297	16504890	16504988	16500990	16501101	16505730	16505915	506	36,31,29	26,19,16	22,25,21	19,28,20	246	223	0.0740642551959	0.767705337245	0.557,0.597,0.622	0.512,0.447,0.488	0.11
Vad14G006780	LG14	-	16504890	16504988	16505730	16505915	16501222	16501297	16507428	16507520	507	27,43,49	39,32,34	39,40,25	41,28,38	298	246	0.603900396015	1.0	0.364,0.526,0.543	0.44,0.541,0.352	0.033
Vad14G006780	LG14	-	16505730	16505915	16507428	16507520	16504890	16504988	16508395	16508500	508	28,40,37	41,39,36	23,33,36	24,31,33	240	298	0.509784836391	1.0	0.459,0.56,0.561	0.543,0.569,0.575	-0.036
Vad10G011630	LG10	+	17680900	17681062	17695009	17695077	17679925	17680005	17696452	17696533	509	28,45,33	12,13,6	61,48,55	12,7,7	298	216	0.0557067409326	0.707737319365	0.628,0.715,0.799	0.787,0.833,0.851	-0.11
Vad14G011820	LG14	+	22890314	22890404	22890529	22890759	22888142	22888271	22891760	22891808	510	16,21,29	22,27,29	10,31,21	21,31,29	238	298	0.650594905386	1.0	0.477,0.493,0.556	0.374,0.556,0.476	0.04
Vad14G011820	LG14	+	22890314	22890404	22891760	22891808	22888142	22888271	22892365	22892867	511	17,21,29	12,11,6	10,32,19	4,3,16	238	196	0.624164299564	1.0	0.538,0.611,0.799	0.673,0.898,0.494	-0.039
Vad14G011820	LG14	+	22890529	22890759	22891760	22891808	22888142	22888271	22892365	22892867	512	0,1,2	12,11,6	0,0,2	4,3,16	298	196	1	1.0	0.0,0.056,0.18	0.0,0.0,0.076	0.053
Vad14G011820	LG14	+	22890529	22890759	22891760	22891808	22890314	22890404	22892365	22892867	513	30,36,39	9,8,4	21,38,22	4,3,15	298	196	0.664708104384	1.0	0.687,0.747,0.865	0.775,0.893,0.491	0.047
Vad01G005460	LG01	-	5617789	5617931	5622761	5622866	5598412	5598509	5627211	5627281	514	17,14,8	34,25,27	10,5,10	27,19,16	253	290	0.700550180983	1.0	0.364,0.391,0.254	0.298,0.232,0.417	0.021
Vad01G005460	LG01	-	5622761	5622866	5627211	5627281	5617789	5617931	5632176	5632242	515	6,13,13	24,14,15	15,12,6	13,6,12	218	253	0.22232048529	0.988339301728	0.225,0.519,0.501	0.572,0.699,0.367	-0.131
Vad12G011910	LG12	-	22441357	22441437	22442320	22442376	22440131	22440209	22443141	22443213	516	40,27,44	3,0,1	41,23,25	1,1,0	204	228	0.475065187258	1.0	0.937,1.0,0.98	0.979,0.963,1.0	-0.008
Vad14G007930	LG14	-	18462579	18462636	18462983	18463068	18462415	18462493	18464309	18464435	517	207,219,200	78,59,85	231,230,244	111,69,93	233	205	0.565391298801	1.0	0.7,0.766,0.674	0.647,0.746,0.698	0.016
Vad05G004970	LG05	-	5599275	5599982	5600237	5600459	5596811	5597493	5602854	5604292	518	190,271,204	364,343,232	187,181,142	270,201,184	298	298	0.504925280314	1.0	0.343,0.441,0.468	0.409,0.474,0.436	-0.022
Vad04G010110	LG04	-	20623397	20623452	20624636	20624717	20623049	20623154	20624849	20624984	519	227,173,151	192,175,140	170,123,124	150,107,111	229	203	0.721205728822	1.0	0.512,0.467,0.489	0.501,0.505,0.498	-0.012
Vad14G006030	LG14	+	12188417	12188502	12188616	12189058	12186917	12187058	12191871	12192136	520	46,55,54	77,99,89	51,39,51	95,88,84	233	298	0.530289862147	1.0	0.433,0.415,0.437	0.407,0.362,0.437	0.026
Vad17G005230	LG17	+	6464984	6465169	6466249	6466450	6463802	6464062	6466970	6467091	521	4,2,4	1345,1720,1427	3,6,6	2227,2086,2153	298	298	1	1.0	0.003,0.001,0.003	0.001,0.003,0.003	0.0
Vad17G005230	LG17	+	6466249	6466450	6466970	6467091	6463802	6464062	6467241	6467333	522	62,67,68	977,1189,1038	65,84,71	1576,1476,1574	298	269	0.0507244663694	0.681002942108	0.054,0.048,0.056	0.036,0.049,0.039	0.011
Vad17G005230	LG17	+	6466249	6466450	6466970	6467091	6464984	6465169	6467241	6467333	523	467,645,501	980,1191,1042	910,734,886	1576,1480,1580	298	269	0.347326923927	1.0	0.301,0.328,0.303	0.343,0.309,0.336	-0.019
Vad17G005290	LG17	-	6497723	6497800	6498067	6498160	6495381	6496653	6498412	6498510	524	14,24,21	3,18,19	12,19,10	5,15,15	241	225	0.494990828834	1.0	0.813,0.555,0.508	0.691,0.542,0.384	0.086
Vad17G005290	LG17	-	6498412	6498510	6500252	6500337	6495381	6497800	6500628	6500739	525	22,22,21	3,8,4	26,35,38	6,6,5	233	246	0.565886753939	1.0	0.886,0.744,0.847	0.821,0.86,0.889	-0.031
Vad16G000410	LG16	+	710649	710725	711339	711413	708733	710542	711549	711620	526	115,116,122	95,120,119	90,113,102	103,129,110	224	222	0.20805023628	0.973843063469	0.545,0.489,0.504	0.464,0.465,0.479	0.043
Vad16G000410	LG16	+	711339	711413	711549	711620	710649	710725	713260	713702	527	127,122,148	53,104,92	115,147,131	58,122,95	222	219	0.561720034712	1.0	0.703,0.536,0.613	0.662,0.543,0.576	0.024
Vad16G004130	LG16	+	12383748	12383818	12383947	12384018	12383582	12383660	12384116	12384209	528	250,407,295	282,455,300	409,472,428	439,398,404	218	219	0.179468132219	0.942700443411	0.471,0.473,0.497	0.483,0.544,0.516	-0.034
Vad13G001790	LG13	-	1668940	1669036	1669414	1669503	1668764	1668835	1669736	1669794	529	86,63,66	54,47,34	76,42,32	50,40,32	237	244	0.155461952472	0.910300308386	0.621,0.58,0.667	0.61,0.519,0.507	0.077
Vad11G004900	LG11	-	4819760	4819906	4821629	4821668	4818865	4819143	4821880	4821963	530	295,282,463	543,509,870	289,235,307	406,429,583	187	294	0.423886718109	1.0	0.461,0.466,0.456	0.528,0.463,0.453	-0.02
Vad11G004900	LG11	-	4819760	4819906	4821880	4821963	4818865	4819143	4822099	4822172	531	339,416,703	543,509,870	310,384,507	406,429,581	231	294	0.217806626013	0.981685578673	0.443,0.51,0.507	0.493,0.533,0.526	-0.031
Vad11G004900	LG11	-	4820610	4820681	4821629	4821668	4820424	4820539	4821880	4821963	532	291,284,463	359,295,544	287,235,307	314,295,371	187	219	0.781193778401	1.0	0.487,0.53,0.499	0.517,0.483,0.492	0.008
Vad11G004900	LG11	-	4821629	4821668	4821880	4821963	4819760	4819906	4822099	4822172	534	339,416,702	8,8,8	310,384,511	1,5,2	231	187	0.0353483172078	0.548478397331	0.972,0.977,0.986	0.996,0.984,0.995	-0.013
Vad11G004900	LG11	-	4821629	4821668	4821880	4821963	4820610	4820681	4822099	4822172	535	344,424,708	222,169,330	312,391,511	204,154,251	231	187	0.893787054659	1.0	0.556,0.67,0.635	0.553,0.673,0.622	0.004
Vad18G020650	LG18	+	33852068	33852318	33854752	33854961	33850423	33850515	33859009	33859118	536	52,55,29	14,28,20	56,35,28	16,23,15	298	298	0.996749511525	1.0	0.788,0.663,0.592	0.778,0.603,0.651	0.004
Vad18G020650	LG18	+	33852489	33852609	33852725	33852801	33852068	33852318	33854752	33854961	537	28,17,17	18,13,9	22,8,13	5,15,9	268	224	0.924261159137	1.0	0.565,0.522,0.612	0.786,0.308,0.547	0.019
Vad18G020650	LG18	+	33852725	33852801	33854752	33854961	33852068	33852318	33859009	33859118	538	0,2,0	25,36,25	1,1,0	20,29,19	224	298	1	1.0	0.0,0.069,0.0	0.062,0.044,0.0	-0.012
Vad18G020650	LG18	+	33852725	33852801	33854752	33854961	33852489	33852609	33859009	33859118	539	11,11,12	14,29,21	10,9,5	18,23,15	224	298	0.486432712063	1.0	0.511,0.335,0.432	0.425,0.342,0.307	0.068
Vad08G012610	LG08	+	20547952	20548045	20548430	20548498	20546074	20546597	20549335	20549408	540	23,10,16	20,4,14	6,6,3	5,4,6	241	216	0.530815832584	1.0	0.508,0.691,0.506	0.518,0.573,0.309	0.102
Vad08G012610	LG08	+	20547952	20548095	20548430	20548498	20546074	20546597	20549335	20549408	541	40,18,20	20,4,14	6,14,12	5,4,6	291	216	0.976789420681	1.0	0.598,0.77,0.515	0.471,0.722,0.598	0.031
Vad17G002590	LG17	+	3068344	3068407	3068508	3068670	3061617	3063045	3076637	3076751	542	40,78,61	108,190,148	47,46,60	87,123,91	211	298	0.171178029685	0.923190912233	0.343,0.367,0.368	0.433,0.346,0.482	-0.061
Vad04G000170	LG04	-	441594	441641	452408	452465	441309	441391	459353	459419	543	11,9,17	7,14,13	16,10,14	6,13,16	205	195	0.863371268358	1.0	0.599,0.379,0.554	0.717,0.423,0.454	-0.021
Vad04G000170	LG04	-	452408	452465	459353	459419	441594	441641	459522	459544	544	15,12,12	14,17,24	20,6,21	15,16,25	214	205	0.761238961257	1.0	0.507,0.403,0.324	0.561,0.264,0.446	-0.012
Vad07G002920	LG07	-	3017220	3017300	3018070	3018213	3017028	3017120	3019480	3019586	545	107,81,81	16,8,7	62,79,64	11,11,7	291	228	0.4949533748	1.0	0.84,0.888,0.901	0.815,0.849,0.878	0.029
Vad17G001910	LG17	-	1992107	1992293	1997497	1997551	1991853	1991893	2001172	2001308	546	7,2,4	525,847,949	4,4,6	614,1005,1107	202	298	1	1.0	0.019,0.003,0.006	0.01,0.006,0.008	0.001
Vad17G001910	LG17	-	1992107	1992293	1997497	1997565	1991853	1991893	2001172	2001308	547	146,143,151	525,847,949	151,113,149	614,1005,1107	216	298	0.119149334211	0.829539790854	0.277,0.189,0.18	0.253,0.134,0.157	0.034
Vad16G006990	LG16	-	17358081	17358157	17358284	17358445	17357592	17357652	17358903	17358966	548	47,31,29	25,14,17	46,37,22	14,17,8	298	224	0.179668012081	0.942700443411	0.586,0.625,0.562	0.712,0.621,0.674	-0.078
Vad08G001350	LG08	+	3064625	3064738	3065055	3065131	3064135	3064244	3065443	3065902	549	174,152,125	68,81,65	266,139,116	135,85,80	261	224	0.129697120829	0.840810444278	0.687,0.617,0.623	0.628,0.584,0.554	0.054
Vad04G000200	LG04	+	505081	505139	505787	505839	496512	496651	506119	506236	550	0,6,6	13,5,5	2,2,1	6,6,9	206	200	0.183479323419	0.948713297988	0.0,0.538,0.538	0.244,0.244,0.097	0.164
Vad07G018140	LG07	-	29069434	29069794	29074924	29075098	29069139	29069315	29075664	29076254	551	89,84,47	80,75,89	77,57,59	72,79,85	298	298	0.732837355263	1.0	0.527,0.528,0.346	0.517,0.419,0.41	0.018
Vad06G007610	LG06	-	12236963	12237415	12237855	12238112	12235807	12236285	12239125	12239584	552	196,228,109	263,268,136	120,63,66	107,77,61	298	298	0.0913923784702	0.767705337245	0.427,0.46,0.445	0.529,0.45,0.52	-0.056
Vad10G005070	LG10	-	5815945	5816020	5821958	5822029	5815442	5815623	5827045	5827148	553	29,30,37	3,5,1	25,37,27	7,5,11	219	223	0.00768373885023	0.255181011289	0.908,0.859,0.974	0.784,0.883,0.714	0.12
Vad10G005070	LG10	-	5821958	5822029	5827045	5827148	5813888	5814376	5827231	5827458	554	99,111,68	1,2,3	78,77,59	2,1,2	251	219	0.92881545626	1.0	0.989,0.98,0.952	0.971,0.985,0.963	0.001
Vad10G005070	LG10	-	5821958	5822029	5827045	5827148	5815945	5816020	5827231	5827458	555	106,116,70	78,86,56	85,82,73	47,48,47	251	219	0.126292858903	0.833004814994	0.542,0.541,0.522	0.612,0.598,0.575	-0.06
Vad10G005070	LG10	-	5827789	5827907	5829317	5829448	5827231	5827458	5830028	5830053	556	71,103,82	76,110,89	85,97,85	92,90,80	279	266	0.538677055335	1.0	0.471,0.472,0.468	0.468,0.507,0.503	-0.022
Vad17G005440	LG17	+	6693760	6693923	6694002	6694128	6692729	6692888	6694240	6694324	557	45,80,57	43,70,42	35,38,52	47,28,31	298	274	0.966521061755	1.0	0.49,0.512,0.555	0.406,0.555,0.607	-0.004
Vad17G005440	LG17	+	6694240	6694324	6695701	6696072	6693760	6693923	6696611	6696812	558	0,3,0	112,142,120	2,0,0	111,70,82	232	298	1	1.0	0.0,0.026,0.0	0.023,0.0,0.0	0.001
Vad17G000340	LG17	+	332149	332719	333378	333494	331132	331217	333608	333731	559	1481,1292,1136	2964,1762,1458	1319,679,806	2361,815,1036	298	264	0.517150971792	1.0	0.307,0.394,0.408	0.331,0.425,0.408	-0.018
Vad17G000340	LG17	+	333378	333494	333608	333731	332149	332719	333810	333996	560	1722,1579,1206	2399,1689,1430	1496,712,840	2025,739,1016	264	271	0.928641252738	1.0	0.424,0.49,0.464	0.431,0.497,0.459	-0.003
Vad18G004110	LG18	-	4390564	4390672	4394380	4394492	4389898	4390214	4394639	4394833	561	96,137,167	78,146,147	136,152,177	113,150,159	260	256	0.885957517007	1.0	0.548,0.48,0.528	0.542,0.499,0.523	-0.003
Vad18G004110	LG18	-	4395524	4395606	4396773	4396914	4394639	4394833	4397115	4397219	562	241,258,258	73,126,95	315,255,234	102,115,121	289	230	0.510453896213	1.0	0.724,0.62,0.684	0.711,0.638,0.606	0.024
Vad18G004110	LG18	-	4396773	4396914	4397115	4397219	4395524	4395606	4397563	4397792	563	68,114,112	117,147,155	134,112,112	182,159,154	252	289	0.78440250357	1.0	0.4,0.471,0.453	0.458,0.447,0.455	-0.012
Vad07G001670	LG07	-	1947818	1947935	1948582	1948669	1947129	1947222	1948879	1948978	564	8,18,12	35,26,25	11,18,19	29,33,34	235	265	0.661785757881	1.0	0.205,0.438,0.351	0.3,0.381,0.387	-0.025
Vad07G001670	LG07	-	1948582	1948669	1948879	1948978	1947818	1947935	1949390	1949445	565	10,23,10	8,14,15	7,18,21	13,14,19	247	235	0.674551495188	1.0	0.543,0.61,0.388	0.339,0.55,0.513	0.046
Vad16G009440	LG16	-	19887726	19887991	19888057	19888098	19887450	19887573	19889152	19889401	566	14,12,23	59,61,49	8,22,11	25,54,22	189	298	0.253800021495	1.0	0.272,0.237,0.425	0.335,0.391,0.441	-0.078
Vad11G005410	LG11	+	5578344	5578471	5579483	5579597	5578184	5578260	5580144	5580343	567	30,44,28	14,25,28	19,29,24	13,22,17	275	262	0.70900165997	1.0	0.671,0.626,0.488	0.582,0.557,0.574	0.024
Vad03G007160	LG03	+	7280357	7280490	7280828	7280972	7279819	7280013	7281067	7281139	568	414,617,328	756,863,489	746,397,546	1218,644,786	281	292	0.988123843366	1.0	0.363,0.426,0.411	0.389,0.39,0.419	0.001
Vad03G007160	LG03	+	7280566	7280638	7280828	7280972	7279819	7280013	7281067	7281139	569	0,0,1	756,863,489	0,1,1	1218,644,786	220	292	1	1.0	0.0,0.0,0.003	0.0,0.002,0.002	-0.0
Vad05G003940	LG05	-	4005326	4005492	4008650	4008945	4000405	4000487	4025580	4025905	570	0,1,0	17,8,12	2,4,5	14,13,17	298	298	4.86624004639e-05	0.00541870141636	0.0,0.111,0.0	0.125,0.235,0.227	-0.159
Vad05G005120	LG05	+	5852503	5852686	5852960	5853555	5852261	5852426	5853837	5853950	571	601,432,287	616,461,407	549,386,394	608,457,452	298	298	0.97856362376	1.0	0.494,0.484,0.414	0.475,0.458,0.466	-0.002
Vad19G004860	LG19	-	6520304	6520507	6520597	6520680	6519780	6520202	6520968	6521008	572	0,3,3	1443,2047,1841	1,2,0	1687,1831,1536	231	298	1	1.0	0.0,0.002,0.002	0.001,0.001,0.0	0.001
Vad04G010090	LG04	-	20588757	20588874	20589009	20589088	20588162	20588673	20589297	20589406	573	123,84,62	97,147,136	67,49,48	92,97,117	227	265	0.299356749458	1.0	0.597,0.4,0.347	0.46,0.371,0.324	0.063
Vad01G009700	LG01	-	12312110	12312184	12313321	12313394	12311453	12311547	12313521	12313597	574	24,19,21	8,7,12	14,9,10	6,4,5	221	222	0.84646391778	1.0	0.751,0.732,0.637	0.701,0.693,0.668	0.019
Vad11G000040	LG11	+	138078	138189	145224	145407	137822	137898	145998	146142	575	10,17,6	17,25,24	21,16,12	36,25,18	259	298	0.437208623292	1.0	0.404,0.439,0.223	0.402,0.424,0.434	-0.065
Vad08G014110	LG08	-	21874963	21875094	21875295	21875370	21873845	21873949	21875501	21875597	576	90,162,100	233,247,183	119,114,139	165,217,226	223	279	0.265821711815	1.0	0.326,0.451,0.406	0.474,0.397,0.435	-0.041
Vad18G003370	LG18	-	3656457	3656690	3657579	3657720	3654288	3656198	3657850	3658995	577	3519,2442,3066	4981,2455,3481	3179,2454,3464	3443,2791,3681	289	298	0.420658026164	1.0	0.421,0.506,0.476	0.488,0.476,0.492	-0.018
Vad15G005990	LG15	+	15600336	15600433	15601471	15601615	15599812	15599907	15601727	15601945	578	249,276,228	572,476,431	216,209,201	436,368,360	245	292	0.614080899971	1.0	0.342,0.409,0.387	0.371,0.404,0.4	-0.012
Vad07G013930	LG07	+	24557954	24558066	24558141	24558252	24557606	24557684	24558396	24558546	579	4104,3221,3081	4197,3767,3944	2605,2066,2359	3631,2683,2908	260	259	0.135443245581	0.854646879616	0.493,0.46,0.438	0.417,0.434,0.447	0.031
Vad17G006740	LG17	+	8159825	8159953	8160060	8160241	8159570	8159676	8160458	8160515	580	128,80,42	132,118,82	136,77,73	149,146,122	276	298	0.724204867407	1.0	0.511,0.423,0.356	0.496,0.363,0.392	0.013
Vad18G003170	LG18	-	3404685	3405110	3406470	3406569	3403229	3403986	3410118	3410196	581	68,120,88	192,377,306	76,94,87	225,322,281	247	298	0.895427736964	1.0	0.299,0.277,0.258	0.29,0.26,0.272	0.004
Vad18G003170	LG18	-	3404685	3405110	3410118	3410196	3403229	3403986	3410405	3410816	582	108,188,125	193,377,306	133,130,126	219,316,281	226	298	0.976098198924	1.0	0.425,0.397,0.35	0.445,0.352,0.372	0.001
Vad18G003170	LG18	-	3405518	3405711	3406470	3406569	3404685	3405110	3410118	3410196	583	167,269,185	83,122,67	197,199,192	93,51,65	247	298	0.135043328655	0.854646879616	0.708,0.727,0.769	0.719,0.825,0.781	-0.04
Vad18G003170	LG18	-	3406470	3406569	3410118	3410196	3403229	3403986	3410405	3410816	584	108,188,125	0,0,2	133,130,126	1,2,3	226	247	1	1.0	1.0,1.0,0.986	0.993,0.986,0.979	0.009
Vad18G003170	LG18	-	3406470	3406569	3410118	3410196	3404685	3405110	3410405	3410816	585	107,188,125	89,112,74	139,132,126	99,86,89	226	247	0.754007317219	1.0	0.568,0.647,0.649	0.605,0.627,0.607	0.008
Vad18G003170	LG18	-	3406470	3406569	3410118	3410196	3405518	3405711	3410405	3410816	586	107,191,125	51,98,44	134,126,126	61,42,56	226	247	0.532251559548	1.0	0.696,0.681,0.756	0.706,0.766,0.711	-0.017
Vad06G009910	LG06	-	17559208	17559333	17559477	17559571	17559057	17559121	17565532	17565600	587	26,39,22	49,63,56	23,23,21	41,30,34	242	273	0.344551777204	1.0	0.374,0.411,0.307	0.388,0.464,0.411	-0.057
Vad14G011000	LG14	-	21962914	21963107	21963192	21963301	21962690	21962827	21964982	21965715	588	43,66,47	127,188,141	28,39,45	116,99,111	257	298	0.983909704432	1.0	0.282,0.289,0.279	0.219,0.314,0.32	-0.001
Vad10G004820	LG10	+	5590947	5591025	5591211	5591282	5590747	5590834	5591634	5591931	589	5,20,15	23,23,17	4,6,1	12,14,12	226	219	0.0698160228474	0.750918927558	0.174,0.457,0.461	0.244,0.293,0.075	0.16
Vad10G004820	LG10	+	5591211	5591282	5591634	5591931	5590747	5590834	5593647	5593770	590	2,1,1	55,43,43	1,0,0	29,32,19	219	298	0.381346736503	1.0	0.047,0.031,0.031	0.045,0.0,0.0	0.021
Vad10G004820	LG10	+	5591211	5591282	5591634	5591931	5590947	5591025	5593647	5593770	591	13,24,12	53,44,41	18,1,5	28,32,16	219	298	0.433035822139	1.0	0.25,0.426,0.285	0.467,0.041,0.298	0.052
Vad07G019250	LG07	+	31397564	31397613	31398192	31398247	31396561	31396786	31398357	31398400	592	0,0,1	32,19,16	1,0,0	27,21,7	197	203	1	1.0	0.0,0.0,0.061	0.037,0.0,0.0	0.008
Vad03G002550	LG03	-	2388581	2388667	2389000	2389097	2387827	2387947	2389175	2389263	593	144,109,88	138,116,102	112,85,110	144,95,114	245	234	0.512158100938	1.0	0.499,0.473,0.452	0.426,0.461,0.48	0.019
Vad14G013070	LG14	+	24015360	24015476	24015611	24015668	24013940	24014079	24015998	24016247	594	91,107,108	29,51,48	77,66,67	36,37,35	264	205	0.244935887859	0.999879999189	0.709,0.62,0.636	0.624,0.581,0.598	0.054
Vad14G013070	LG14	+	24015408	24015476	24015611	24015668	24013940	24014079	24015998	24016247	595	15,11,20	29,51,48	3,4,2	36,37,35	216	205	1.58705330284e-05	0.00273117445661	0.329,0.17,0.283	0.073,0.093,0.051	0.188
Vad12G000290	LG12	+	625172	625214	625349	625493	623181	623476	625578	626027	596	47,46,35	139,211,149	41,37,36	99,182,133	190	292	0.66878235857	1.0	0.342,0.251,0.265	0.389,0.238,0.294	-0.021
Vad06G006230	LG06	-	7070695	7070785	7082275	7082437	7069312	7069975	7086562	7086827	597	52,64,44	25,32,23	24,22,43	10,11,19	298	238	0.636694511929	1.0	0.624,0.615,0.604	0.657,0.615,0.644	-0.024
Vad08G015500	LG08	+	23068769	23068865	23069394	23069456	23065481	23065585	23070853	23070958	598	0,2,0	27,34,26	2,0,1	33,25,19	244	210	0.580528533247	1.0	0.0,0.048,0.0	0.05,0.0,0.043	-0.015
Vad18G015780	LG18	-	23367967	23368095	23368182	23369019	23367431	23367894	23369169	23369232	599	117,136,103	65,67,56	125,90,134	64,59,85	298	276	0.420193422446	1.0	0.625,0.653,0.63	0.644,0.586,0.594	0.028
Vad16G006200	LG16	+	16290986	16291075	16291685	16291996	16290073	16290448	16292084	16292367	600	36,28,10	7,16,3	99,41,47	11,23,23	237	298	0.965277044458	1.0	0.866,0.688,0.807	0.919,0.691,0.72	0.01
Vad07G002610	LG07	-	2791455	2791650	2791738	2791785	2791307	2791354	2792072	2792132	601	14,31,20	73,59,46	11,21,13	45,69,45	195	298	0.360421262479	1.0	0.227,0.445,0.399	0.272,0.317,0.306	0.059
Vad19G002950	LG19	-	3889567	3889862	3889971	3890075	3888448	3888682	3890157	3890439	602	9,21,5	31,30,26	15,15,15	53,36,25	252	298	0.814156854931	1.0	0.256,0.453,0.185	0.251,0.33,0.415	-0.034
Vad04G006040	LG04	-	7129331	7130510	7131240	7131310	7127729	7128732	7134275	7135197	603	0,0,0	179,109,145	0,0,3	132,122,149	218	298	1	1.0	0.0,0.0,0.0	0.0,0.0,0.027	-0.009
Vad16G002890	LG16	-	7294215	7294437	7303070	7303246	7293874	7293959	7307400	7307464	604	26,30,21	35,48,22	31,22,24	32,24,26	298	298	0.307103176737	1.0	0.426,0.385,0.488	0.492,0.478,0.48	-0.05
Vad05G011360	LG05	+	22358707	22358826	22360711	22360837	22356946	22357034	22369318	22369412	605	16,30,24	42,33,19	19,24,16	14,24,21	267	274	0.402104846971	1.0	0.281,0.483,0.565	0.582,0.506,0.439	-0.066
Vad09G009610	LG09	-	19444439	19444494	19444991	19445034	19443680	19443729	19445644	19445710	606	9,9,7	5,19,11	7,6,7	5,5,9	191	203	0.471179206404	1.0	0.657,0.335,0.403	0.598,0.561,0.453	-0.072
Vad11G003000	LG11	+	2856121	2856181	2856265	2856379	2855825	2855921	2857072	2857159	607	40,40,25	44,97,47	67,15,42	67,50,72	208	262	0.946411923967	1.0	0.534,0.342,0.401	0.557,0.274,0.424	0.007
Vad11G003000	LG11	+	2861894	2861990	2862487	2862608	2859157	2859261	2862704	2862785	608	45,54,39	61,152,68	64,45,46	115,98,87	244	269	0.987145945658	1.0	0.449,0.281,0.387	0.38,0.336,0.368	0.011
Vad11G003000	LG11	+	2862487	2862608	2862704	2862785	2861894	2861990	2862874	2863006	609	45,109,70	34,74,47	83,81,80	55,48,44	269	229	0.400267295952	1.0	0.53,0.556,0.559	0.562,0.59,0.608	-0.038
Vad11G005680	LG11	-	6246163	6246310	6249212	6249359	6241991	6244268	6250405	6250780	610	44,75,26	75,110,66	74,48,78	105,114,101	295	295	0.626135241871	1.0	0.37,0.405,0.283	0.413,0.296,0.436	-0.029
Vad06G002480	LG06	-	3203628	3203766	3204245	3204375	3203170	3203503	3204542	3204988	611	790,1593,705	1728,2055,1041	845,484,346	1086,717,637	278	286	0.599300262863	1.0	0.32,0.444,0.411	0.445,0.41,0.358	-0.013
Vad18G000010	LG18	-	7018	7073	9426	9495	4720	5298	10044	10152	612	79,84,101	68,55,68	77,74,72	44,38,38	217	203	0.0734864715385	0.767705337245	0.521,0.588,0.581	0.621,0.646,0.639	-0.072
Vad18G000010	LG18	-	11777	11832	29868	29999	10931	11087	32872	32947	613	263,166,214	114,70,77	121,78,133	64,44,51	279	203	0.266238219109	1.0	0.627,0.633,0.669	0.579,0.563,0.655	0.044
Vad11G003360	LG11	-	3200316	3200480	3200712	3200834	3199117	3199372	3201477	3201652	614	166,168,104	168,166,121	217,133,115	218,145,139	270	298	0.739786962488	1.0	0.522,0.528,0.487	0.524,0.503,0.477	0.011
Vad18G009140	LG18	-	10078558	10078677	10078903	10079142	10078186	10078273	10079303	10079360	615	61,84,120	58,58,71	180,103,172	187,85,114	298	267	0.365657749647	1.0	0.485,0.565,0.602	0.463,0.521,0.575	0.031
Vad07G017020	LG07	-	27698760	27698884	27700233	27700342	27696406	27696677	27700457	27700604	616	73,66,51	80,112,107	62,62,68	75,98,119	257	272	0.839415570496	1.0	0.491,0.384,0.335	0.467,0.401,0.377	-0.012
Vad02G000910	LG02	+	802493	802557	803121	803180	801991	802318	805811	805875	617	15,18,20	0,1,3	24,21,22	0,0,1	212	207	0.417218202969	1.0	1.0,0.946,0.867	1.0,1.0,0.956	-0.048
Vad02G000910	LG02	+	802493	802557	803121	803312	801991	802318	805811	805875	618	15,18,20	40,35,27	24,21,22	49,35,35	212	298	0.741032049475	1.0	0.345,0.42,0.51	0.408,0.458,0.469	-0.02
Vad02G000910	LG02	+	802960	803010	805811	805875	802493	802557	806017	806090	619	30,14,17	17,16,28	20,14,4	26,23,14	198	212	0.137893408303	0.855843350549	0.654,0.484,0.394	0.452,0.395,0.234	0.15
Vad10G009340	LG10	-	12218893	12218994	12219108	12219178	12217496	12218114	12219263	12219326	620	1778,3091,4124	7,16,11	2323,3319,4079	5,24,19	218	249	1	1.0	0.997,0.995,0.998	0.998,0.994,0.996	0.001
Vad18G011600	LG18	+	12762342	12762404	12762654	12762751	12761839	12761902	12764767	12764886	621	24,16,15	37,64,33	20,10,17	31,23,23	210	245	0.220915562294	0.988339301728	0.431,0.226,0.347	0.429,0.337,0.463	-0.075
Vad05G007620	LG05	-	13609151	13609408	13625926	13625994	13608507	13608931	13627250	13627365	622	64,52,55	34,80,61	51,51,45	38,57,76	216	298	0.613409725944	1.0	0.722,0.473,0.554	0.649,0.552,0.45	0.033
Vad15G002660	LG15	-	9521751	9521850	9522112	9522183	9518445	9518512	9523934	9524025	623	86,37,45	78,37,43	62,28,32	32,30,17	219	247	0.129686249159	0.840810444278	0.554,0.53,0.541	0.686,0.513,0.68	-0.085
Vad13G013000	LG13	+	24218768	24218847	24223535	24223719	24216743	24216890	24225772	24225838	624	52,70,44	103,114,84	43,48,43	112,65,77	227	298	0.896635839882	1.0	0.399,0.446,0.407	0.335,0.492,0.423	0.001
Vad13G013000	LG13	+	24262518	24262818	24262915	24263038	24262124	24262260	24263580	24264270	625	4,18,0	183,168,138	5,9,1	158,97,93	298	271	0.725951420686	1.0	0.019,0.089,0.0	0.028,0.078,0.01	-0.003
Vad13G006090	LG13	+	6889594	6889636	6890268	6890352	6886451	6886493	6891942	6892030	626	31,32,59	35,46,99	31,31,37	32,44,98	190	232	0.656522665937	1.0	0.52,0.459,0.421	0.542,0.462,0.316	0.027
Vad13G006090	LG13	+	6890268	6890352	6891942	6892030	6889594	6889636	6892346	6892444	627	50,65,110	50,88,119	64,78,109	58,82,123	232	236	0.540538210667	1.0	0.504,0.429,0.485	0.529,0.492,0.474	-0.026
Vad19G001470	LG19	+	2088160	2088409	2088760	2089037	2084912	2085142	2089623	2089778	628	58,76,36	112,96,92	36,40,27	91,71,64	298	298	0.323249517021	1.0	0.341,0.442,0.281	0.283,0.36,0.297	0.041
Vad18G005200	LG18	+	5669364	5669485	5670020	5670178	5669081	5669244	5671291	5671376	629	27,48,40	37,50,35	40,36,41	38,33,21	269	298	0.185530054292	0.949445930665	0.447,0.515,0.559	0.538,0.547,0.684	-0.083
Vad18G011710	LG18	-	12913343	12913412	12913843	12913933	12912736	12912817	12916801	12916891	630	72,79,70	91,78,54	52,35,46	47,40,44	238	217	0.961656505309	1.0	0.419,0.48,0.542	0.502,0.444,0.488	0.002
Vad18G011710	LG18	-	12913843	12913933	12916801	12916891	12913343	12913412	12918159	12918249	631	80,80,61	62,55,60	53,54,52	53,28,25	238	238	0.32622974345	1.0	0.563,0.593,0.504	0.5,0.659,0.675	-0.058
Vad18G003460	LG18	-	3777557	3777728	3778745	3778893	3776782	3776962	3780084	3780318	632	13,20,22	17,17,16	14,21,15	9,21,8	296	298	0.523286383628	1.0	0.435,0.542,0.581	0.61,0.502,0.654	-0.069
Vad15G008770	LG15	+	18459981	18460303	18461224	18461261	18458676	18459226	18463500	18463566	633	16,7,2	1,8,0	17,4,8	4,0,4	298	185	0.899524951905	1.0	0.909,0.352,1.0	0.725,1.0,0.554	-0.006
Vad15G008770	LG15	+	18459981	18460303	18462035	18462101	18459110	18459226	18463500	18463566	634	16,7,2	6,9,2	17,4,8	4,7,6	298	214	0.865407105779	1.0	0.657,0.358,0.418	0.753,0.291,0.489	-0.033
Vad15G008770	LG15	+	18461224	18461261	18462035	18462101	18459110	18459226	18463500	18463566	635	1,8,0	6,9,2	4,0,4	4,7,6	185	214	0.844892638902	1.0	0.162,0.507,0.0	0.536,0.0,0.435	-0.101
Vad02G005050	LG02	-	4661799	4661942	4662813	4662912	4655680	4655789	4665655	4665781	636	65,91,78	67,89,93	88,114,96	94,109,101	247	291	0.784208417305	1.0	0.533,0.546,0.497	0.524,0.552,0.528	-0.009
Vad02G005050	LG02	-	4662813	4662912	4665655	4665781	4661799	4661942	4666974	4667046	637	67,104,90	57,76,68	94,114,103	94,91,86	274	247	0.412715279028	1.0	0.514,0.552,0.544	0.474,0.53,0.519	0.029
Vad10G012030	LG10	-	19060972	19061244	19073921	19074034	19050769	19051850	19075062	19075387	638	19,23,35	91,66,47	36,38,32	70,61,58	261	298	0.158363195289	0.916763084655	0.192,0.285,0.46	0.37,0.416,0.386	-0.078
Vad10G012030	LG10	-	19061923	19062034	19073921	19074034	19060972	19061244	19075062	19075387	639	26,26,38	1,0,1	35,47,32	6,1,1	261	259	1	1.0	0.963,1.0,0.974	0.853,0.979,0.969	0.045
Vad04G010710	LG04	+	21407671	21407750	21408310	21408493	21404743	21406171	21409473	21409581	640	128,238,130	230,437,250	121,145,123	268,213,175	227	298	0.458775150763	1.0	0.422,0.417,0.406	0.372,0.472,0.48	-0.026
Vad08G014570	LG08	+	22214632	22214707	22214883	22214975	22213176	22213226	22216395	22216477	641	40,25,22	110,68,77	29,14,13	79,50,68	223	240	0.358322993098	1.0	0.281,0.284,0.235	0.283,0.232,0.171	0.038
Vad08G014570	LG08	+	22214883	22214975	22216395	22216477	22213176	22213226	22219061	22219145	642	11,8,7	85,62,84	5,2,4	89,63,66	240	230	0.0150957554311	0.340193631322	0.11,0.11,0.074	0.051,0.03,0.055	0.053
Vad08G014570	LG08	+	22214883	22214975	22216395	22216477	22214632	22214707	22219061	22219145	643	96,83,63	92,64,80	97,45,59	89,58,66	240	230	0.602039603985	1.0	0.5,0.554,0.43	0.511,0.426,0.461	0.029
Vad08G014570	LG08	+	22216395	22216477	22219061	22219145	22213176	22213226	22219471	22219597	644	0,1,4	70,66,52	0,2,1	57,80,48	230	232	0.574772586938	1.0	0.0,0.015,0.072	0.0,0.025,0.021	0.014
Vad08G014570	LG08	+	22216395	22216477	22219061	22219145	22214883	22214975	22219471	22219597	645	61,53,50	67,66,50	48,37,43	56,73,45	230	232	0.353989888038	1.0	0.479,0.448,0.502	0.464,0.338,0.491	0.045
Vad16G006470	LG16	-	16704648	16704770	16705577	16705651	16704189	16704363	16707431	16707522	646	1,0,1	853,358,529	0,0,0	910,709,844	222	270	1	1.0	0.001,0.0,0.002	0.0,0.0,0.0	0.001
Vad04G014720	LG04	-	26659173	26659275	26673195	26673270	26656370	26656442	26676164	26676400	647	51,78,86	120,130,166	43,87,71	132,157,171	223	250	0.259144064647	1.0	0.323,0.402,0.367	0.268,0.383,0.318	0.041
Vad08G015940	LG08	+	23604645	23604842	23605176	23605275	23600334	23600452	23605363	23605429	648	44,58,35	642,396,443	27,28,40	442,334,398	298	247	0.352828744333	1.0	0.054,0.108,0.061	0.048,0.065,0.077	0.011
Vad05G012580	LG05	-	23785579	23785700	23788323	23788418	23784055	23784187	23788707	23788878	649	210,270,271	251,366,358	206,212,249	316,300,317	243	269	0.456188444604	1.0	0.481,0.45,0.456	0.419,0.439,0.465	0.021
Vad08G004590	LG08	+	12166971	12167016	12167138	12167201	12165178	12165448	12167379	12167424	650	21,15,5	17,20,3	21,10,10	26,4,8	193	211	0.739274935376	1.0	0.575,0.451,0.646	0.469,0.732,0.577	-0.035
Vad14G009500	LG14	-	20571359	20572383	20574180	20574234	20569139	20569774	20574385	20574625	651	33,43,29	19,33,16	28,23,19	33,18,17	202	298	0.10141373654	0.786529294485	0.719,0.658,0.728	0.556,0.653,0.622	0.091
Vad14G009500	LG14	-	20571413	20572383	20574180	20574234	20569139	20569774	20574385	20574625	652	33,43,29	16,28,21	28,23,19	21,21,19	202	298	0.168095340205	0.920141025796	0.753,0.694,0.671	0.663,0.618,0.596	0.08
Vad14G009500	LG14	-	20576164	20576226	20576826	20576901	20575996	20576065	20577085	20577158	653	45,38,20	55,30,34	29,18,14	40,12,17	223	210	0.840465094647	1.0	0.435,0.544,0.356	0.406,0.586,0.437	-0.031
Vad14G009500	LG14	-	20576164	20576226	20576826	20576944	20575996	20576065	20577085	20577158	654	6,5,0	55,30,34	5,4,2	40,12,17	266	210	0.306939646625	1.0	0.079,0.116,0.0	0.09,0.208,0.085	-0.063
Vad14G004630	LG14	+	6570929	6571199	6585199	6585326	6560327	6560667	6587089	6587151	655	43,74,72	20,34,70	44,31,48	24,25,39	298	275	0.564291881825	1.0	0.665,0.668,0.487	0.629,0.534,0.532	0.042
Vad14G004630	LG14	+	6587866	6587988	6591452	6591591	6587264	6587474	6596738	6596911	656	79,85,87	122,32,38	51,39,38	92,48,22	270	287	0.136523967991	0.854751777663	0.408,0.738,0.709	0.371,0.463,0.647	0.125
Vad19G002690	LG19	+	3577970	3578085	3578270	3578372	3576774	3577163	3580726	3580877	657	30,30,19	34,30,20	21,19,24	22,16,25	263	250	0.750363675464	1.0	0.456,0.487,0.475	0.476,0.53,0.477	-0.022
Vad19G002690	LG19	+	3582718	3582807	3583047	3583096	3580726	3580877	3583968	3584069	658	22,23,22	6,5,4	23,18,22	13,12,7	237	197	0.0205236743419	0.399209544107	0.753,0.793,0.821	0.595,0.555,0.723	0.165
Vad08G000130	LG08	+	367880	367948	368217	368338	367403	367475	370204	370270	659	19,36,34	87,91,87	30,25,17	66,54,52	216	269	0.310888155347	1.0	0.214,0.33,0.327	0.361,0.366,0.289	-0.048
Vad01G012290	LG01	-	20602541	20602630	20604092	20604284	20602159	20602398	20605545	20605619	660	23,37,25	14,13,11	34,33,20	15,3,8	298	237	0.205409741581	0.973843063469	0.566,0.694,0.644	0.643,0.897,0.665	-0.1
Vad01G012290	LG01	-	20602541	20602630	20604092	20604284	20602159	20602415	20605545	20605619	661	19,36,24	5,4,2	37,31,22	7,3,2	298	237	0.945034830491	1.0	0.751,0.877,0.905	0.808,0.892,0.897	-0.021
Vad07G008680	LG07	-	15546144	15546196	15546891	15547018	15545843	15546054	15547424	15547622	662	22,23,22	8,11,3	24,13,16	3,0,3	275	200	0.0123713541761	0.30814438757	0.667,0.603,0.842	0.853,1.0,0.795	-0.179
Vad08G005780	LG08	+	13776920	13777296	13778155	13778575	13776593	13776832	13778674	13778803	663	305,109,91	102,110,80	182,105,85	116,104,85	298	298	0.321034591855	1.0	0.749,0.498,0.532	0.611,0.502,0.5	0.055
Vad09G009470	LG09	+	19093174	19093271	19097197	19097331	19090742	19090820	19097750	19097832	664	24,35,27	45,34,26	25,17,11	36,18,19	245	282	0.64304453499	1.0	0.38,0.542,0.544	0.444,0.521,0.4	0.034
Vad02G007290	LG02	+	7644177	7644422	7644605	7644930	7643299	7643573	7645062	7645608	665	34,40,7	543,1119,471	32,41,34	370,386,239	298	298	1.55253754297e-09	1.46947678442e-06	0.059,0.035,0.015	0.08,0.096,0.125	-0.064
Vad13G010570	LG13	-	20761967	20762061	20763046	20763105	20761247	20761604	20764251	20764344	666	6,9,28	22,23,29	6,8,16	15,10,16	207	242	0.434739856077	1.0	0.242,0.314,0.53	0.319,0.483,0.539	-0.085
Vad13G010570	LG13	-	20763046	20763105	20764251	20764344	20761967	20762061	20764663	20764816	667	23,36,57	15,2,30	18,21,33	4,11,17	241	207	0.593298279198	1.0	0.568,0.939,0.62	0.794,0.621,0.625	0.029
Vad03G001310	LG03	+	1298821	1298910	1300231	1300309	1298525	1298576	1300442	1300646	668	220,220,243	169,159,198	239,172,198	153,160,179	237	226	0.672600502987	1.0	0.554,0.569,0.539	0.598,0.506,0.513	0.015
Vad05G003880	LG05	-	3951643	3951701	3951797	3951943	3948955	3949471	3952020	3952098	669	1093,1094,1067	599,602,567	1191,793,1063	626,479,533	294	206	0.967886056912	1.0	0.561,0.56,0.569	0.571,0.537,0.583	-0.0
Vad07G018340	LG07	+	29524475	29524571	29528292	29528359	29523710	29523913	29528499	29528683	670	89,113,150	80,77,105	80,96,96	73,84,73	244	215	0.397344896091	1.0	0.495,0.564,0.557	0.491,0.502,0.537	0.029
Vad17G007050	LG17	-	8697177	8697360	8697482	8697533	8696031	8696651	8699554	8699674	671	49,58,58	185,206,125	43,30,32	196,128,118	199	298	0.0874981717605	0.767705337245	0.284,0.297,0.41	0.247,0.26,0.289	0.065
Vad17G007050	LG17	-	8742672	8742759	8743159	8743209	8742448	8742534	8748129	8748211	672	16,18,23	52,58,47	19,17,13	44,33,35	198	235	0.46500022635	1.0	0.268,0.269,0.367	0.339,0.379,0.306	-0.04
Vad17G007050	LG17	-	8748361	8748422	8749104	8749157	8748129	8748211	8749259	8749446	673	35,39,26	23,25,29	29,20,21	30,22,17	201	209	0.34517700211	1.0	0.613,0.619,0.482	0.501,0.486,0.562	0.055
Vad16G003040	LG16	-	8124667	8124760	8127747	8127822	8116444	8117086	8131172	8131238	674	91,57,84	277,141,162	63,66,71	165,133,113	223	241	0.243882179653	0.999879999189	0.262,0.304,0.359	0.292,0.349,0.404	-0.04
Vad16G003040	LG16	-	8127747	8127822	8131172	8131238	8124667	8124760	8145909	8145966	675	125,99,105	164,104,101	63,80,86	76,70,92	214	223	0.646783614044	1.0	0.443,0.498,0.52	0.463,0.544,0.493	-0.013
Vad07G000230	LG07	+	409009	409044	409327	409369	408784	408896	409462	409577	676	8,14,3	22,18,5	3,2,1	8,2,3	183	190	0.484961253708	1.0	0.274,0.447,0.384	0.28,0.509,0.257	0.02
Vad01G006160	LG01	+	6445622	6445663	6446173	6446759	6444871	6445208	6446854	6446992	677	39,35,42	388,394,303	46,32,42	364,258,293	189	298	0.212155014915	0.974780202025	0.137,0.123,0.179	0.166,0.164,0.184	-0.025
Vad01G001630	LG01	+	1545662	1545769	1545876	1545983	1544727	1545007	1546481	1547276	678	4,0,1	211,112,105	4,2,3	263,144,165	255	255	0.663915031352	1.0	0.019,0.0,0.009	0.015,0.014,0.018	-0.006
Vad04G003240	LG04	-	3292509	3292659	3299478	3299595	3291835	3292324	3300734	3300842	679	232,171,166	201,227,228	224,170,150	229,200,210	265	298	0.900514261423	1.0	0.565,0.459,0.45	0.524,0.489,0.445	0.005
Vad10G009690	LG10	+	12770975	12771820	12772514	12772770	12770324	12770600	12773228	12773874	680	308,363,206	247,417,236	426,186,218	459,193,190	298	298	0.875392106887	1.0	0.555,0.465,0.466	0.481,0.491,0.534	-0.007
Vad14G011850	LG14	-	22912205	22912260	22914522	22914615	22911974	22912086	22915743	22915890	681	17,10,7	3,3,2	4,3,1	1,0,0	241	203	0.000982497742523	0.059995749245	0.827,0.737,0.747	0.771,1.0,1.0	-0.153
Vad13G012510	LG13	+	22991061	22991145	22991867	22991939	22984760	22986378	22994801	22994873	682	295,265,340	148,208,248	397,508,482	176,302,330	232	220	0.260464922068	1.0	0.654,0.547,0.565	0.681,0.615,0.581	-0.037
Vad11G001010	LG11	+	1027939	1028002	1028529	1028604	1025811	1025901	1028742	1028793	683	54,55,61	56,100,66	45,51,43	59,59,57	211	223	0.928049298821	1.0	0.505,0.368,0.494	0.446,0.477,0.444	0.0
Vad11G001010	LG11	+	1030170	1030248	1030951	1031086	1028742	1028793	1031885	1031993	684	52,94,72	34,106,96	62,46,54	37,77,46	226	283	0.782720344924	1.0	0.657,0.526,0.484	0.677,0.428,0.595	-0.011
Vad16G003340	LG16	+	9382673	9382887	9386279	9386446	9381763	9381941	9387344	9387469	685	144,128,155	81,133,129	132,100,145	91,90,112	298	298	0.918811483116	1.0	0.64,0.49,0.546	0.592,0.526,0.564	-0.002
Vad02G003080	LG02	+	2659347	2659478	2660015	2660096	2658963	2659078	2660219	2660264	686	4,3,3	586,489,342	2,3,1	488,269,282	279	229	1	1.0	0.006,0.005,0.007	0.003,0.009,0.003	0.001
Vad02G003020	LG02	+	2597299	2597404	2597483	2597563	2592083	2592178	2605612	2605703	687	206,276,294	239,238,281	162,317,303	197,270,254	253	228	0.743165416021	1.0	0.437,0.511,0.485	0.426,0.514,0.518	-0.008
Vad02G003020	LG02	+	2605777	2605885	2606172	2606259	2605612	2605703	2606734	2606803	688	311,285,332	132,142,138	259,361,327	158,200,183	256	235	0.0261010516062	0.466250957782	0.684,0.648,0.688	0.601,0.624,0.621	0.058
Vad04G007010	LG04	-	9903183	9903400	9904492	9904581	9902686	9902800	9906115	9906218	689	170,147,124	408,441,439	155,87,84	426,356,335	237	298	0.153670015045	0.903407883479	0.344,0.295,0.262	0.314,0.235,0.24	0.037
Vad08G012700	LG08	+	20608016	20608193	20609243	20609357	20607307	20607580	20610105	20610231	690	102,85,107	110,57,61	85,144,122	87,73,73	298	262	0.606288330992	1.0	0.449,0.567,0.607	0.462,0.634,0.595	-0.023
Vad03G000980	LG03	-	920602	920834	920975	921741	920342	920406	922306	922722	691	58,110,66	89,116,83	78,34,62	65,63,50	298	298	0.48234060363	1.0	0.395,0.487,0.443	0.545,0.351,0.554	-0.042
Vad05G011220	LG05	-	22165246	22165353	22177489	22177708	22163020	22163099	22178422	22179145	692	34,20,29	53,50,58	26,13,14	21,43,19	298	255	0.484013519882	1.0	0.354,0.255,0.3	0.514,0.206,0.387	-0.066
Vad14G007060	LG14	-	16978607	16978694	16979299	16979402	16976949	16977033	16979482	16979529	693	455,751,614	192,304,323	637,539,555	225,256,275	251	235	0.791867950238	1.0	0.689,0.698,0.64	0.726,0.663,0.654	-0.005
Vad01G007100	LG01	-	7649708	7649765	7650725	7650812	7649378	7649617	7651263	7651805	694	187,195,170	311,174,163	248,187,210	331,160,192	235	205	0.564117514029	1.0	0.344,0.494,0.476	0.395,0.505,0.488	-0.025
Vad08G013100	LG08	+	21020165	21020392	21020489	21020774	21019677	21019916	21021127	21021355	695	5,3,5	110,73,51	3,2,2	108,69,88	298	298	0.0738798250325	0.767705337245	0.043,0.039,0.089	0.027,0.028,0.022	0.031
Vad08G013100	LG08	+	21020179	21020392	21020489	21020774	21019677	21019916	21021127	21021355	696	5,1,5	110,73,51	1,0,2	108,69,88	298	298	0.00949370120759	0.264440573296	0.043,0.014,0.089	0.009,0.0,0.022	0.038
Vad08G013100	LG08	+	21020278	21020392	21020489	21020774	21019677	21019916	21021127	21021355	697	19,0,2	110,73,51	0,12,0	108,69,88	262	298	0.113532171241	0.815696496484	0.164,0.0,0.043	0.0,0.165,0.0	0.014
Vad01G011670	LG01	-	18840439	18840642	18841796	18841815	18840048	18840158	18842192	18842434	698	8,9,19	141,220,178	6,4,5	143,144,132	167	298	0.0276436023354	0.472040055261	0.092,0.068,0.16	0.07,0.047,0.063	0.047
Vad08G009520	LG08	-	17356338	17356549	17356756	17356869	17355299	17355537	17358181	17358405	699	11,18,24	110,90,71	11,10,7	49,63,43	261	298	0.744863871124	1.0	0.102,0.186,0.278	0.204,0.153,0.157	0.017
Vad08G009520	LG08	-	17356338	17356549	17356756	17356869	17355299	17355537	17358878	17359195	700	0,7,6	103,80,65	4,1,1	44,53,38	261	298	0.508879830633	1.0	0.0,0.091,0.095	0.094,0.021,0.029	0.014
Vad08G009520	LG08	-	17356338	17356549	17358181	17358405	17355299	17355537	17358878	17359195	701	11,15,13	103,80,65	8,12,8	44,53,38	298	298	0.401020451802	1.0	0.096,0.158,0.167	0.154,0.185,0.174	-0.031
Vad08G009520	LG08	-	17356756	17356869	17358181	17358405	17355299	17355537	17358878	17359195	702	11,15,13	0,7,6	8,12,8	4,1,1	298	261	0.362336577684	1.0	1.0,0.652,0.655	0.637,0.913,0.875	-0.039
Vad08G009520	LG08	-	17356756	17356869	17358181	17358405	17356338	17356549	17358878	17359195	703	18,26,19	43,36,36	13,22,11	22,21,23	298	261	0.462100094344	1.0	0.268,0.387,0.316	0.341,0.478,0.295	-0.048
Vad10G007760	LG10	+	9156435	9156501	9157010	9157387	9155716	9155782	9157455	9157651	704	50,19,21	50,31,45	29,18,19	68,45,48	214	298	0.0393998239172	0.578169509111	0.582,0.46,0.394	0.373,0.358,0.355	0.117
Vad10G007760	LG10	+	9156612	9156648	9157010	9157387	9156435	9156501	9157455	9157651	705	33,18,28	50,31,43	16,31,23	68,45,48	184	298	0.167812616906	0.920141025796	0.517,0.485,0.513	0.276,0.527,0.437	0.092
Vad10G007760	LG10	+	9164874	9165112	9165866	9166017	9158067	9158199	9166755	9167130	706	0,0,0	92,100,104	0,4,2	94,136,72	298	298	0.561412141535	1.0	0.0,0.0,0.0	0.0,0.029,0.027	-0.019
Vad01G004650	LG01	-	4595376	4595458	4595709	4595873	4585683	4585773	4596286	4596521	707	61,45,43	47,32,42	52,39,34	36,29,21	298	230	0.404465975149	1.0	0.5,0.52,0.441	0.527,0.509,0.555	-0.043
Vad01G004650	LG01	-	4614092	4614184	4615417	4615542	4607754	4607837	4616122	4616191	708	6,14,6	22,21,13	16,5,9	17,15,22	273	240	0.664140855652	1.0	0.193,0.37,0.289	0.453,0.227,0.265	-0.031
Vad06G005490	LG06	+	6264785	6264860	6264941	6265024	6264423	6264520	6265859	6266006	709	33,48,88	77,68,53	48,69,59	73,61,79	223	231	0.935172635755	1.0	0.307,0.422,0.632	0.405,0.54,0.436	-0.007
Vad10G000540	LG10	+	519245	519287	520345	520405	518414	518495	520588	520735	710	11,7,6	12,13,14	7,2,5	10,7,3	190	208	0.835465655014	1.0	0.501,0.371,0.319	0.434,0.238,0.646	-0.042
Vad13G005390	LG13	+	5727360	5727506	5727597	5727717	5727189	5727247	5727818	5727879	711	40,70,46	48,67,57	33,74,30	61,61,43	294	268	0.558499964801	1.0	0.432,0.488,0.424	0.33,0.525,0.389	0.033
Vad14G012590	LG14	-	23629536	23629717	23630172	23630372	23629141	23629333	23632048	23632782	712	117,112,108	115,109,91	99,68,70	85,77,94	298	298	0.331536948031	1.0	0.504,0.507,0.543	0.538,0.469,0.427	0.04
Vad02G005890	LG02	-	5523200	5523503	5523914	5525946	5522234	5522363	5526053	5526133	713	4,15,8	113,68,70	5,6,11	110,71,70	298	298	0.515435526348	1.0	0.034,0.181,0.103	0.043,0.078,0.136	0.02
Vad17G006640	LG17	-	8007752	8007867	8007964	8008013	8007353	8007445	8008118	8008272	714	185,173,115	244,190,166	98,80,80	132,106,127	197	263	0.4157957628	1.0	0.503,0.549,0.48	0.498,0.502,0.457	0.025
Vad07G002210	LG07	-	2441367	2441452	2442443	2442509	2441002	2441046	2442606	2442672	715	208,156,92	151,262,167	202,123,151	126,194,225	214	233	0.636617357009	1.0	0.6,0.393,0.375	0.636,0.408,0.422	-0.033
Vad07G002210	LG07	-	2441938	2442003	2442153	2442229	2441766	2441859	2442443	2442509	716	216,194,146	194,234,143	208,156,202	183,136,206	224	213	0.390282000629	1.0	0.514,0.441,0.493	0.519,0.522,0.483	-0.025
Vad07G002210	LG07	-	2441938	2442003	2442443	2442509	2441766	2441859	2442606	2442672	717	229,162,97	193,235,134	215,124,160	182,136,204	214	213	0.482455251817	1.0	0.541,0.407,0.419	0.54,0.476,0.438	-0.029
Vad11G007340	LG11	-	9123280	9123475	9129613	9129686	9122782	9123189	9135811	9135855	718	72,66,57	63,133,105	61,50,56	52,98,103	221	298	0.952045888198	1.0	0.606,0.401,0.423	0.613,0.408,0.423	-0.005
Vad19G010750	LG19	-	20224528	20224678	20225058	20226127	20223856	20224445	20226977	20227015	719	0,0,2	2,12,22	1,0,0	3,17,13	298	298	1	1.0	0.0,0.0,0.083	0.25,0.0,0.0	-0.056
Vad12G004470	LG12	+	6121772	6121872	6122484	6122597	6119818	6120565	6123829	6123923	720	19,32,21	30,35,30	25,19,11	37,25,26	248	261	0.443279174556	1.0	0.4,0.49,0.424	0.416,0.444,0.308	0.049
Vad08G004970	LG08	-	12657969	12658041	12658121	12658193	12655751	12656117	12658890	12659034	721	1311,767,991	472,498,640	1236,1220,1493	515,731,814	220	220	0.818568627156	1.0	0.735,0.606,0.608	0.706,0.625,0.647	-0.01
Vad08G004970	LG08	-	12658121	12658193	12658890	12659034	12655751	12656117	12659211	12659283	722	1033,1061,1329	2,3,3	1113,1740,1804	6,1,2	292	220	1	1.0	0.997,0.996,0.997	0.993,0.999,0.999	-0.0
Vad08G004970	LG08	-	12658121	12658193	12658890	12659034	12657969	12658041	12659211	12659283	723	1029,1059,1318	896,724,771	1110,1726,1793	950,1031,1129	292	220	0.800536809746	1.0	0.464,0.524,0.563	0.468,0.558,0.545	-0.007
Vad08G004970	LG08	-	12658890	12659034	12659211	12659283	12655751	12656117	12660363	12660992	724	622,585,779	4,4,15	717,911,1083	4,14,13	220	292	1	1.0	0.995,0.995,0.986	0.996,0.989,0.991	0.0
Vad08G004970	LG08	-	12658890	12659034	12659211	12659283	12658121	12658193	12660363	12660992	725	621,588,777	1575,1179,1522	717,910,1086	1543,1805,2164	220	292	0.552627962991	1.0	0.344,0.398,0.404	0.381,0.401,0.4	-0.012
Vad16G006970	LG16	+	17337344	17337576	17338224	17338378	17336171	17336288	17340164	17340243	726	474,517,711	492,750,1016	440,410,549	450,520,799	298	298	0.684962473149	1.0	0.491,0.408,0.412	0.494,0.441,0.407	-0.01
Vad16G006970	LG16	+	17343951	17344036	17344639	17344686	17340164	17340243	17344980	17345139	727	322,446,572	37,162,227	296,300,473	61,115,178	233	195	0.426425853796	1.0	0.879,0.697,0.678	0.802,0.686,0.69	0.025
Vad12G012790	LG12	-	24680570	24680689	24737445	24737564	24680240	24680451	24738145	24738310	728	20,25,18	15,29,28	18,12,10	24,11,36	267	267	0.268552409637	1.0	0.571,0.463,0.391	0.429,0.522,0.217	0.086
Vad12G012790	LG12	-	24683933	24683999	24740740	24740806	24683626	24683671	24741847	24741913	729	3,2,5	0,2,1	2,5,5	0,0,0	214	214	0.557547094216	1.0	1.0,0.5,0.833	1.0,1.0,1.0	-0.222
Vad14G008710	LG14	+	19718196	19718332	19724473	19724623	19717793	19717873	19726038	19726124	730	62,25,39	29,45,27	32,27,20	22,37,31	284	298	0.372067300631	1.0	0.692,0.368,0.602	0.604,0.434,0.404	0.073
Vad14G008710	LG14	+	19738706	19738818	19739706	19739864	19738315	19738503	19740829	19740946	731	9,26,29	69,67,32	25,30,27	53,46,47	260	298	0.235370193711	0.992329124042	0.13,0.308,0.509	0.351,0.428,0.397	-0.076
Vad07G017680	LG07	+	28467527	28467707	28468099	28468405	28458720	28459111	28469668	28469899	732	97,92,90	76,67,71	113,144,150	88,92,88	298	298	0.304576300399	1.0	0.561,0.579,0.559	0.562,0.61,0.63	-0.034
Vad17G004740	LG17	+	5957101	5957222	5957654	5957774	5955248	5955826	5959087	5959198	733	17,8,11	18,24,16	25,15,8	14,12,18	269	268	0.20899076536	0.973843063469	0.485,0.249,0.407	0.64,0.555,0.307	-0.12
Vad18G004000	LG18	+	4274268	4274355	4278576	4278711	4273262	4273430	4278803	4278914	734	290,262,175	519,396,322	191,129,149	304,200,187	235	283	0.179132885463	0.942700443411	0.402,0.443,0.396	0.431,0.437,0.49	-0.039
Vad18G004000	LG18	+	4279014	4279106	4279180	4279286	4278803	4278914	4279368	4279455	735	103,228,145	268,403,320	111,103,98	189,193,222	240	254	0.454343170828	1.0	0.289,0.375,0.324	0.383,0.361,0.318	-0.025
Vad16G007560	LG16	+	17926301	17926343	17926408	17926536	17924244	17924339	17926711	17926892	736	0,2,1	50,62,44	1,0,0	68,75,50	190	276	0.655822437051	1.0	0.0,0.045,0.032	0.021,0.0,0.0	0.019
Vad01G009250	LG01	+	11433175	11433374	11433526	11433647	11428099	11428283	11434142	11434234	737	1029,1856,1051	1031,1888,1016	1084,969,937	1094,1033,987	298	269	0.607347543828	1.0	0.474,0.47,0.483	0.472,0.459,0.461	0.012
Vad01G009250	LG01	+	11433175	11433374	11434142	11434234	11428099	11428283	11434314	11434411	738	1029,1856,1049	979,1394,722	1086,969,937	885,757,737	298	240	0.95128397207	1.0	0.458,0.517,0.539	0.497,0.508,0.506	0.001
Vad01G009250	LG01	+	11433526	11433647	11434142	11434234	11428099	11428283	11434314	11434411	739	55,96,56	979,1394,722	26,36,40	885,757,737	269	240	0.00216656157658	0.105161565756	0.048,0.058,0.065	0.026,0.041,0.046	0.019
Vad01G009250	LG01	+	11433526	11433647	11434142	11434234	11433175	11433374	11434314	11434411	740	1678,2541,1438	979,1394,724	1533,1386,1299	885,757,736	269	240	0.710072755473	1.0	0.605,0.619,0.639	0.607,0.62,0.612	0.008
Vad01G009250	LG01	+	11433526	11433647	11434314	11434411	11433175	11433374	11434811	11435638	741	1617,2429,1378	1251,1850,1105	1507,1346,1261	1019,962,1078	269	245	0.615001155359	1.0	0.541,0.545,0.532	0.574,0.56,0.516	-0.011
Vad10G008820	LG10	-	10911286	10911381	10917054	10917136	10911016	10911088	10920073	10920275	742	178,143,164	581,371,365	171,141,101	422,351,324	230	243	0.992895726029	1.0	0.245,0.289,0.322	0.3,0.298,0.248	0.003
Vad07G001800	LG07	-	2094751	2094832	2095702	2095909	2093949	2094237	2096395	2096529	743	125,75,87	22,13,13	80,117,112	21,18,19	298	229	0.580269464605	1.0	0.814,0.816,0.837	0.745,0.833,0.819	0.023
Vad09G010900	LG09	+	22261888	22261945	22264444	22264588	22259978	22260077	22264783	22264961	744	22,55,41	98,162,119	26,41,18	89,182,97	205	292	0.120499870864	0.829539790854	0.242,0.326,0.329	0.294,0.243,0.209	0.05
Vad12G000510	LG12	+	918043	918086	918190	918529	917263	917809	918627	918882	745	2,0,1	9,8,10	0,2,2	2,18,8	191	298	0.452953902719	1.0	0.257,0.0,0.135	0.0,0.148,0.281	-0.012
Vad17G004050	LG17	-	5058725	5058926	5061382	5061534	5057895	5058553	5064736	5064903	746	63,99,97	108,113,132	78,81,122	83,107,96	298	298	0.0856048036217	0.767705337245	0.368,0.467,0.424	0.484,0.431,0.56	-0.072
Vad04G005270	LG04	-	5854183	5854261	5854794	5854846	5852710	5852782	5855558	5855632	747	68,75,73	0,4,6	79,52,65	3,4,10	200	226	0.0959425554187	0.767705337245	1.0,0.955,0.932	0.967,0.936,0.88	0.035
Vad11G001240	LG11	+	1238140	1238265	1238341	1238413	1237012	1237199	1238803	1238971	748	75,88,133	79,58,76	99,67,55	83,44,29	273	220	0.769161552182	1.0	0.433,0.55,0.585	0.49,0.551,0.604	-0.026
Vad09G008940	LG09	-	16964202	16964308	16964868	16965126	16963892	16963978	16965299	16965490	749	451,333,443	125,167,232	458,275,376	160,123,181	298	254	0.994037552412	1.0	0.755,0.63,0.619	0.709,0.656,0.639	0.0
Vad09G008940	LG09	-	16964868	16965126	16965299	16965490	16964202	16964308	16966002	16966596	750	324,318,392	523,327,449	394,271,316	465,296,378	298	298	0.55905128648	1.0	0.383,0.493,0.466	0.459,0.478,0.455	-0.017
Vad18G003440	LG18	+	3756365	3756575	3758061	3758130	3754518	3754578	3758261	3758423	751	254,227,263	101,84,97	225,154,198	87,80,99	298	217	0.126268340351	0.833004814994	0.647,0.663,0.664	0.653,0.584,0.593	0.048
Vad18G003440	LG18	+	3758261	3758423	3763274	3763368	3756365	3756575	3764295	3764438	752	0,0,0	234,147,178	0,2,1	150,125,161	298	242	1	1.0	0.0,0.0,0.0	0.0,0.013,0.005	-0.006
Vad14G000840	LG14	-	721538	721667	727276	727355	720151	720279	727508	727672	753	26,59,46	121,112,115	39,43,53	97,99,86	227	277	0.219153671961	0.983075594839	0.208,0.391,0.328	0.329,0.346,0.429	-0.059
Vad04G010270	LG04	+	20916007	20916055	20927424	20927531	20915320	20915485	20927678	20927753	754	21,24,24	31,70,44	14,10,6	49,41,58	196	255	0.0020528043839	0.102262071019	0.468,0.308,0.415	0.271,0.241,0.119	0.187
Vad04G010270	LG04	+	20933522	20934136	20939353	20939560	20931342	20931394	20939680	20939801	755	52,72,47	108,81,61	44,40,34	80,44,53	298	298	0.914523287562	1.0	0.325,0.471,0.435	0.355,0.476,0.391	0.003
Vad02G006630	LG02	+	6463947	6464039	6465376	6465563	6463709	6463853	6465695	6465851	756	390,1075,896	1534,2108,1795	435,784,855	1403,1638,1827	240	298	0.879735986225	1.0	0.24,0.388,0.383	0.278,0.373,0.368	-0.003
Vad19G007680	LG19	-	10311408	10311502	10312550	10312611	10310600	10310683	10313229	10313290	757	21,38,20	2,1,0	32,29,29	1,0,1	209	242	0.508416047992	1.0	0.924,0.978,1.0	0.974,1.0,0.971	-0.014
Vad19G007680	LG19	-	10318014	10318094	10320093	10320190	10313681	10313876	10321359	10321478	758	13,19,8	29,50,20	6,2,3	36,48,27	245	228	1.91652913608e-05	0.00297169248916	0.294,0.261,0.271	0.134,0.037,0.094	0.187
Vad19G007680	LG19	-	10320093	10320190	10321359	10321478	10318014	10318094	10322462	10322532	759	71,78,37	21,29,16	76,56,39	16,8,12	267	245	0.0313703952232	0.520913668048	0.756,0.712,0.68	0.813,0.865,0.749	-0.093
Vad19G007680	LG19	-	10321359	10321478	10322462	10322532	10320093	10320190	10322940	10323032	760	19,15,14	13,30,15	19,16,6	25,13,7	218	267	0.836176477777	1.0	0.642,0.38,0.533	0.482,0.601,0.512	-0.013
Vad19G007680	LG19	-	10322462	10322532	10322940	10323032	10321359	10321478	10326195	10326349	761	25,43,32	45,36,23	55,38,18	36,22,13	240	218	0.0802905257686	0.767705337245	0.335,0.52,0.558	0.581,0.611,0.557	-0.112
Vad11G001670	LG11	+	1751644	1751707	1751981	1752035	1751323	1751371	1752508	1752622	762	50,60,65	74,73,53	70,66,53	74,71,65	211	202	0.901961884918	1.0	0.393,0.44,0.54	0.475,0.471,0.438	-0.004
Vad09G000040	LG09	-	54500	54548	56275	56378	46291	46454	56472	56686	763	88,201,162	8,8,6	96,129,131	1,5,3	251	196	0.0444198173509	0.620142083437	0.896,0.952,0.955	0.987,0.953,0.972	-0.036
Vad09G000040	LG09	-	54500	54548	56275	56378	50173	50219	56472	56686	764	94,203,178	129,124,148	100,133,135	88,112,117	251	196	0.922279952903	1.0	0.363,0.561,0.484	0.47,0.481,0.474	-0.006
Vad14G003200	LG14	-	3220210	3220361	3220435	3220776	3219502	3219831	3221803	3221954	765	61,28,40	69,47,34	52,48,28	37,43,29	298	298	0.168758781071	0.920505779778	0.469,0.373,0.541	0.584,0.527,0.491	-0.073
Vad02G001360	LG02	-	1213157	1213289	1213394	1213470	1212595	1212703	1215136	1215195	766	17,23,26	78,58,68	22,20,22	69,56,58	224	280	0.74388434508	1.0	0.214,0.331,0.323	0.285,0.309,0.322	-0.016
Vad17G007220	LG17	+	9169302	9169497	9170479	9170527	9168642	9168771	9170609	9170738	767	171,208,197	108,61,74	195,200,178	65,76,66	298	196	0.453594117457	1.0	0.51,0.692,0.636	0.664,0.634,0.639	-0.033
Vad17G007220	LG17	+	9172993	9173104	9173525	9173634	9171701	9171826	9173973	9174092	768	264,163,200	195,214,208	184,171,165	230,187,202	259	257	0.235010808016	0.992329124042	0.573,0.43,0.488	0.443,0.476,0.448	0.041
Vad07G003890	LG07	+	4010261	4010452	4014090	4014270	4009904	4009929	4015495	4015561	769	160,262,225	230,411,257	157,149,139	217,210,174	298	298	0.866785348542	1.0	0.41,0.389,0.467	0.42,0.415,0.444	-0.004
Vad10G008510	LG10	+	10515705	10515961	10516453	10516575	10515435	10515585	10516663	10516750	770	19,52,39	28,48,45	26,24,23	35,30,32	298	270	0.424739400831	1.0	0.381,0.495,0.44	0.402,0.42,0.394	0.033
Vad12G008510	LG12	+	14132878	14133058	14133194	14133262	14126823	14126916	14134252	14134304	771	322,332,270	212,182,182	317,252,276	186,145,193	298	216	0.948373920479	1.0	0.524,0.569,0.518	0.553,0.557,0.509	-0.003
Vad12G008510	LG12	+	14133194	14133262	14134252	14134304	14132878	14133058	14134695	14134749	772	227,201,184	238,123,108	204,176,199	193,109,131	216	200	0.975195842671	1.0	0.469,0.602,0.612	0.495,0.599,0.584	0.002
Vad11G010630	LG11	+	16400643	16401150	16404413	16404571	16400172	16400431	16414971	16415271	773	0,3,4	81,129,100	5,4,0	93,62,78	298	298	0.293891464569	1.0	0.0,0.023,0.038	0.051,0.061,0.0	-0.017
Vad01G011580	LG01	-	18575020	18575162	18582056	18582151	18557223	18558354	18584757	18586102	774	15,8,6	25,11,14	5,1,5	20,10,17	243	290	0.0164257481097	0.358933899818	0.417,0.465,0.338	0.23,0.107,0.26	0.208
Vad06G012350	LG06	-	21681305	21681473	21684656	21684717	21677814	21677916	21684813	21684926	775	21,29,33	105,148,116	39,33,34	139,133,104	209	298	0.207369181708	0.973843063469	0.222,0.218,0.289	0.286,0.261,0.318	-0.045
Vad05G011970	LG05	+	23055102	23055139	23056416	23056523	23054618	23054987	23056693	23057107	776	42,36,39	327,230,232	42,30,25	240,175,175	185	255	0.588567793727	1.0	0.15,0.177,0.188	0.194,0.191,0.165	-0.012
Vad15G000740	LG15	+	2633682	2633878	2634279	2634394	2631912	2631965	2642184	2642459	777	49,50,57	65,57,30	40,25,28	40,29,21	298	263	0.93162749914	1.0	0.4,0.436,0.626	0.469,0.432,0.541	0.007
Vad15G000740	LG15	+	2634279	2634394	2642184	2642459	2633682	2633878	2653911	2653995	778	49,35,27	60,63,43	35,22,31	48,26,21	263	298	0.148706342926	0.885223607418	0.481,0.386,0.416	0.452,0.489,0.626	-0.095
Vad14G014270	LG14	-	25155928	25155980	25156783	25156916	25155629	25155705	25157996	25158342	779	59,110,100	25,33,26	78,115,86	37,38,32	281	200	0.301751869541	1.0	0.627,0.703,0.732	0.6,0.683,0.657	0.041
Vad17G005580	LG17	-	6853559	6853641	6855820	6855885	6853093	6853207	6855978	6856148	780	16,15,23	1,2,0	25,26,22	3,0,2	213	230	0.330067410517	1.0	0.945,0.89,1.0	0.9,1.0,0.922	0.004
Vad18G004270	LG18	+	4543494	4543548	4543674	4543840	4543281	4543389	4544428	4544668	781	1,0,0	60,49,48	0,0,1	54,36,43	202	298	1	1.0	0.024,0.0,0.0	0.0,0.0,0.033	-0.003
Vad18G006180	LG18	+	6935595	6935684	6936578	6936652	6929661	6930261	6937398	6937570	782	41,31,26	56,92,67	20,22,27	62,67,60	237	222	0.310635265792	1.0	0.407,0.24,0.267	0.232,0.235,0.297	0.05
Vad18G006180	LG18	+	6935607	6935684	6936578	6936652	6929661	6930261	6937398	6937570	783	36,27,24	56,92,67	27,21,13	62,67,60	225	222	0.311428374327	1.0	0.388,0.225,0.261	0.301,0.236,0.176	0.054
Vad01G004150	LG01	+	4035084	4035169	4036120	4036212	4034815	4034932	4037066	4037320	784	34,39,30	27,41,23	25,21,12	14,24,16	233	240	0.829053801713	1.0	0.565,0.495,0.573	0.648,0.474,0.436	0.025
Vad07G000410	LG07	+	595230	595339	596180	596257	594384	594450	596978	597056	785	89,132,129	50,99,80	95,124,102	56,74,57	257	225	0.458356695378	1.0	0.609,0.539,0.585	0.598,0.595,0.61	-0.023
Vad02G010210	LG02	+	17111862	17111944	17117613	17117756	17106234	17106312	17118056	17118514	786	51,95,89	242,241,268	43,40,64	170,188,170	230	291	0.522889329808	1.0	0.211,0.333,0.296	0.242,0.212,0.323	0.021
Vad06G003530	LG06	+	4341383	4341424	4341571	4341637	4340050	4340134	4341757	4341817	787	22,20,23	10,18,14	15,26,18	12,19,13	189	214	0.601545572302	1.0	0.714,0.557,0.65	0.586,0.608,0.611	0.039
Vad06G003530	LG06	+	4341571	4341637	4341757	4341817	4341383	4341424	4342049	4342101	788	7,19,15	47,31,16	10,14,17	18,20,11	214	208	0.14480142834	0.877465913208	0.126,0.373,0.477	0.351,0.405,0.6	-0.127
Vad06G003530	LG06	+	4341571	4341817	4342049	4342101	4340050	4340134	4342198	4342669	789	0,0,2	10,10,16	0,0,2	5,18,12	298	200	1	1.0	0.0,0.0,0.077	0.0,0.0,0.101	-0.008
Vad06G003530	LG06	+	4341757	4341817	4342049	4342101	4341571	4341637	4342198	4342669	790	21,17,25	10,11,16	7,17,10	7,19,12	208	200	0.0385437605887	0.574514478696	0.669,0.598,0.6	0.49,0.462,0.445	0.157
Vad14G008930	LG14	-	19965523	19965784	19965909	19965960	19964733	19964848	19966748	19966994	791	81,116,96	1,7,13	154,135,108	10,14,15	199	298	0.20294169667	0.973843063469	0.992,0.961,0.917	0.958,0.935,0.915	0.021
Vad03G009450	LG03	-	13047049	13047124	13047591	13047660	13036507	13036588	13047893	13047953	792	38,40,24	0,7,13	24,8,17	8,5,5	217	223	0.135048638678	0.854646879616	1.0,0.854,0.655	0.755,0.622,0.777	0.118
Vad03G009450	LG03	-	13062710	13062825	13062974	13063076	13047893	13047953	13080642	13080776	793	56,40,40	43,37,30	29,37,17	24,21,18	250	263	0.808042453949	1.0	0.578,0.532,0.584	0.56,0.65,0.498	-0.005
Vad07G001460	LG07	-	1741149	1741261	1741604	1741702	1740757	1740799	1743720	1743816	794	421,373,412	289,247,344	315,344,368	239,222,276	246	260	0.901842163302	1.0	0.606,0.615,0.559	0.582,0.621,0.585	-0.003
Vad07G001460	LG07	-	1741604	1741702	1743720	1743816	1741149	1741261	1743936	1744006	795	312,380,469	414,307,422	293,297,374	260,287,329	244	246	0.525559166184	1.0	0.432,0.555,0.528	0.532,0.511,0.534	-0.021
Vad10G007200	LG10	-	8280555	8280759	8281581	8281729	8280149	8280445	8281940	8282104	796	307,190,150	77,128,136	274,172,152	91,127,113	296	298	0.847083377608	1.0	0.801,0.599,0.526	0.752,0.577,0.575	0.007
Vad01G005690	LG01	-	5867909	5868139	5869028	5869184	5866870	5867158	5870031	5870490	797	246,183,185	164,112,95	148,142,126	94,91,70	298	298	0.892038194551	1.0	0.6,0.62,0.661	0.612,0.609,0.643	0.006
Vad05G009850	LG05	-	19741089	19741176	19741310	19741443	19740477	19740988	19741775	19742049	798	547,475,442	394,242,238	509,380,430	344,208,242	281	235	0.885415756173	1.0	0.537,0.621,0.608	0.553,0.604,0.598	0.004
Vad11G002530	LG11	+	2421409	2421525	2421708	2421917	2413680	2414907	2422761	2422881	799	11,10,6	44,34,14	5,3,1	29,12,7	264	298	0.166603442498	0.920141025796	0.22,0.249,0.326	0.163,0.22,0.139	0.091
Vad01G014450	LG01	+	23433773	23433819	23433933	23434043	23433602	23433675	23434143	23434251	800	24,33,15	36,51,44	28,9,12	24,29,23	194	258	0.778012392851	1.0	0.47,0.463,0.312	0.608,0.292,0.41	-0.022
Vad06G010950	LG06	+	19296131	19296228	19296959	19297026	19295935	19296009	19297842	19297914	801	67,113,60	55,83,50	90,114,77	47,68,44	245	215	0.0392683103697	0.578169509111	0.517,0.544,0.513	0.627,0.595,0.606	-0.085
Vad07G004630	LG07	-	4605891	4606020	4606096	4606144	4605070	4605148	4606229	4606317	802	11,12,9	74,70,42	13,6,9	58,56,39	196	277	0.952878431926	1.0	0.174,0.195,0.232	0.241,0.132,0.246	-0.006
Vad10G001030	LG10	+	965728	965788	966277	966416	965291	965576	966512	966637	803	25,35,54	1146,1074,1427	42,34,38	1256,752,1074	208	287	0.262575401511	1.0	0.029,0.043,0.05	0.044,0.059,0.047	-0.009
Vad10G001030	LG10	+	965728	965788	966512	966637	965291	965576	969223	969288	804	27,35,55	1359,1083,1437	41,34,40	1490,755,1078	208	273	0.34181438702	1.0	0.025,0.041,0.048	0.035,0.056,0.046	-0.008
Vad10G001030	LG10	+	965728	965939	966512	966637	965291	965576	969223	969288	805	49,97,161	1359,1083,1437	96,102,126	1490,755,1078	298	273	0.0276467522566	0.472040055261	0.032,0.076,0.093	0.056,0.11,0.097	-0.021
Vad18G004590	LG18	-	4835843	4835909	4836044	4836079	4835698	4835739	4837092	4837191	806	0,1,1	236,134,157	1,1,0	213,108,140	183	214	1	1.0	0.0,0.009,0.007	0.005,0.011,0.0	0.0
Vad07G001780	LG07	-	2075350	2075545	2076959	2077030	2074773	2074860	2077132	2077262	807	52,57,38	63,68,72	66,29,27	58,45,41	219	298	0.581323807835	1.0	0.529,0.533,0.418	0.608,0.467,0.473	-0.023
Vad09G011120	LG09	+	22706461	22706542	22707487	22707577	22703665	22703770	22707704	22707770	808	676,400,428	255,295,335	461,307,315	255,235,254	229	238	0.379420438349	1.0	0.734,0.585,0.57	0.653,0.576,0.563	0.032
Vad07G004080	LG07	-	4134063	4134112	4139727	4139834	4133811	4133921	4140205	4140301	809	135,249,193	92,113,77	176,190,183	64,94,86	255	197	0.472271441573	1.0	0.531,0.63,0.659	0.68,0.61,0.622	-0.031
Vad17G003490	LG17	+	4283002	4283054	4292184	4292251	4278386	4278447	4293528	4293591	810	22,23,13	26,13,18	26,16,12	16,14,9	200	215	0.346429721678	1.0	0.476,0.655,0.437	0.636,0.551,0.589	-0.069
Vad07G019210	LG07	-	31332867	31332935	31333041	31333098	31329457	31329671	31335883	31336149	811	34,46,49	53,65,57	52,46,59	50,50,50	205	216	0.051221745904	0.681529752751	0.403,0.427,0.475	0.523,0.492,0.554	-0.088
Vad11G005930	LG11	-	6828682	6828983	6829242	6829283	6827726	6828265	6831795	6832041	812	40,33,34	46,67,91	32,28,30	78,102,114	189	298	0.0213198382659	0.407661149872	0.578,0.437,0.371	0.393,0.302,0.293	0.133
Vad13G004630	LG13	+	4607880	4607975	4608352	4608542	4607567	4607792	4610348	4610473	813	154,153,207	246,248,351	152,210,261	217,385,393	243	298	0.774371639815	1.0	0.434,0.431,0.42	0.462,0.401,0.449	-0.009
Vad13G004630	LG13	+	4608352	4608542	4610348	4610473	4607880	4607975	4611327	4611543	814	249,228,315	221,209,290	287,342,377	192,333,349	298	273	0.590032016653	1.0	0.508,0.5,0.499	0.578,0.485,0.497	-0.018
Vad13G004630	LG13	+	4610348	4610473	4611327	4611543	4608352	4608542	4613093	4613664	815	178,196,262	257,230,359	170,289,328	261,379,453	273	298	0.631275853173	1.0	0.431,0.482,0.443	0.416,0.454,0.441	0.015
Vad13G004630	LG13	+	4610348	4610473	4611327	4611543	4608352	4608542	4613179	4613664	816	178,196,262	24,20,37	174,292,326	21,34,36	273	298	0.610198111636	1.0	0.89,0.915,0.885	0.9,0.904,0.908	-0.007
Vad02G000430	LG02	-	387875	387927	389910	389962	387048	387165	390138	390240	817	18,30,21	16,21,14	16,15,8	12,15,11	200	200	0.371463136026	1.0	0.529,0.588,0.6	0.571,0.5,0.421	0.075
Vad02G000430	LG02	-	390674	390742	390998	391070	390539	390588	391166	391218	818	20,14,18	26,21,16	15,7,8	24,13,16	220	216	0.193918776713	0.961880564926	0.43,0.396,0.525	0.38,0.346,0.329	0.099
Vad04G013320	LG04	-	24384027	24384151	24384598	24384741	24383186	24383834	24384823	24384959	819	74,92,49	91,98,41	52,47,30	74,39,38	291	272	0.653736278988	1.0	0.432,0.467,0.528	0.396,0.53,0.425	0.025
Vad18G009860	LG18	+	10866478	10866551	10867219	10867405	10864648	10865092	10868148	10868256	820	25,54,17	155,207,139	16,17,28	108,130,91	221	298	0.953294383377	1.0	0.179,0.26,0.142	0.167,0.15,0.293	-0.01
Vad18G009860	LG18	+	10867219	10867405	10868148	10868256	10864648	10865092	10869390	10870514	821	32,41,46	131,211,121	31,42,26	127,99,84	298	256	0.288135337349	1.0	0.173,0.143,0.246	0.173,0.267,0.21	-0.029
Vad18G009860	LG18	+	10867219	10867405	10868148	10868256	10864648	10866551	10869390	10870514	822	111,222,97	131,211,117	100,88,76	127,98,80	298	256	0.658142326298	1.0	0.421,0.475,0.416	0.403,0.435,0.449	0.008
Vad14G013440	LG14	+	24350731	24350776	24353106	24353173	24350156	24350398	24353661	24353733	823	19,51,21	53,54,54	55,35,42	60,47,44	193	215	0.0546808517885	0.699397651592	0.285,0.513,0.302	0.505,0.453,0.515	-0.124
Vad18G011170	LG18	-	12370286	12370389	12371449	12371543	12370003	12370209	12374839	12374964	824	6,27,23	23,32,22	11,15,11	18,17,12	242	251	0.655076105364	1.0	0.213,0.467,0.52	0.388,0.478,0.487	-0.051
Vad18G009670	LG18	+	10686684	10686783	10686857	10687103	10685234	10685411	10687912	10688704	825	180,171,159	185,277,262	113,112,116	184,204,207	247	298	0.134412325264	0.854646879616	0.54,0.427,0.423	0.426,0.398,0.403	0.054
Vad14G008390	LG14	-	19198028	19198241	19198522	19198661	19197433	19197572	19199191	19199321	826	152,236,220	348,229,234	151,164,186	225,166,174	287	298	0.414895144621	1.0	0.312,0.517,0.494	0.411,0.506,0.526	-0.04
Vad19G007260	LG19	+	9620955	9620998	9621576	9621671	9620758	9620802	9621879	9622763	827	67,71,72	341,258,166	69,52,56	242,148,140	191	243	0.336380820501	1.0	0.2,0.259,0.356	0.266,0.309,0.337	-0.032
Vad19G007260	LG19	+	9624643	9624739	9625803	9625982	9621879	9622763	9632971	9633053	828	0,0,0	818,483,360	0,1,0	570,338,246	244	298	1	1.0	0.0,0.0,0.0	0.0,0.004,0.0	-0.001
Vad05G007450	LG05	-	13084669	13084800	13093918	13094098	13083612	13083870	13096939	13097355	829	27,13,18	13,8,21	38,27,12	21,14,16	298	279	0.937413558138	1.0	0.66,0.603,0.445	0.629,0.644,0.413	0.007
Vad04G011260	LG04	+	21951514	21951608	21952224	21952318	21949849	21949926	21952735	21952809	830	5,2,2	3,4,2	1,4,0	1,4,0	242	242	1	1.0	0.625,0.333,0.5	0.5,0.5,NA	-0.014
Vad12G009380	LG12	-	16910023	16910239	16912368	16912585	16909008	16909068	16913405	16913440	831	9,24,29	34,35,30	8,11,9	25,14,18	298	298	0.587722948638	1.0	0.209,0.407,0.492	0.242,0.44,0.333	0.031
Vad14G003850	LG14	+	4258377	4258830	4259172	4260237	4252923	4256432	4261635	4261867	832	15,36,18	58,41,39	21,21,26	19,26,42	298	298	0.111690954788	0.815696496484	0.205,0.468,0.316	0.525,0.447,0.382	-0.122
Vad02G009670	LG02	+	15910629	15910759	15916596	15916668	15907015	15907088	15919096	15919195	833	3,1,0	23,15,9	3,0,0	17,11,2	278	220	0.479006167466	1.0	0.094,0.05,0.0	0.123,0.0,0.0	0.007
Vad11G011140	LG11	-	17966298	17966372	17971378	17971461	17965264	17965792	17971718	17971824	834	80,117,87	6,28,34	84,101,84	12,28,36	231	222	0.458275466527	1.0	0.928,0.801,0.711	0.871,0.776,0.692	0.034
Vad08G007910	LG08	-	15813396	15813465	15818778	15818856	15808734	15809923	15819022	15819089	835	106,70,43	25,13,10	71,56,58	14,15,22	226	217	0.350876236286	1.0	0.803,0.838,0.805	0.83,0.782,0.717	0.039
Vad02G005060	LG02	+	4669127	4670269	4671748	4671882	4668974	4669039	4674056	4674612	836	10,7,16	13,1,13	7,7,3	4,8,2	298	282	0.808760751802	1.0	0.421,0.869,0.538	0.623,0.453,0.587	0.055
Vad03G002170	LG03	-	2034158	2034226	2034658	2034833	2032980	2033525	2035415	2035473	837	235,177,248	85,134,173	416,457,442	158,336,325	298	216	0.910128983024	1.0	0.667,0.489,0.51	0.656,0.496,0.496	0.006
Vad03G002170	LG03	-	2034158	2034226	2034658	2034844	2032980	2033525	2035415	2035473	838	20,15,33	85,134,173	35,40,29	158,336,325	298	216	0.145656090535	0.877465913208	0.146,0.075,0.121	0.138,0.079,0.061	0.021
Vad06G007170	LG06	-	8301575	8301697	8302840	8303342	8291665	8291812	8305400	8305517	839	84,58,54	60,87,64	71,40,52	47,88,60	298	270	0.743726883325	1.0	0.559,0.377,0.433	0.578,0.292,0.44	0.02
Vad01G009880	LG01	-	12625467	12625557	12625940	12626027	12625067	12625187	12626626	12626783	840	448,717,262	420,622,264	518,244,209	466,264,207	235	238	0.604583255267	1.0	0.519,0.539,0.501	0.53,0.483,0.506	0.013
Vad01G009880	LG01	-	12627006	12627074	12627656	12627728	12626626	12626783	12628518	12628759	841	691,567,208	275,450,185	577,210,164	284,172,145	220	216	0.74087649325	1.0	0.712,0.553,0.525	0.666,0.545,0.526	0.018
Vad13G002790	LG13	-	2739619	2739712	2739880	2739943	2738912	2739465	2740346	2740444	842	267,208,215	132,184,187	195,234,232	157,211,242	211	241	0.12273728846	0.833004814994	0.698,0.564,0.568	0.587,0.559,0.523	0.054
Vad02G007440	LG02	-	7937132	7937179	7937483	7937547	7936612	7936690	7937910	7937990	843	119,91,127	76,45,67	137,151,133	77,75,80	212	195	0.968633536153	1.0	0.59,0.65,0.636	0.621,0.649,0.605	0.0
Vad02G007440	LG02	-	7937483	7937547	7937910	7937990	7937132	7937179	7938958	7939088	844	47,53,78	83,50,89	52,82,74	91,105,81	228	212	0.712400050205	1.0	0.345,0.496,0.449	0.347,0.421,0.459	0.021
Vad14G004040	LG14	+	5053011	5053071	5053157	5053204	5051781	5051879	5053289	5053484	845	33,22,11	89,27,20	22,22,25	51,28,38	208	195	0.601791251386	1.0	0.258,0.433,0.34	0.288,0.424,0.381	-0.021
Vad14G004040	LG14	+	5053157	5053204	5053289	5053484	5051781	5051879	5053608	5053655	846	0,1,1	41,70,52	1,0,1	39,65,57	195	298	1	1.0	0.0,0.021,0.029	0.038,0.0,0.026	-0.005
Vad14G004040	LG14	+	5053157	5053204	5053289	5053484	5053011	5053071	5053608	5053655	847	37,27,11	45,70,52	22,14,21	40,65,57	195	298	0.599480102172	1.0	0.557,0.371,0.244	0.457,0.248,0.36	0.036
Vad04G005970	LG04	+	7052325	7052469	7052821	7052914	7051340	7051717	7053425	7053862	848	8,0,1	37,53,35	0,0,2	60,34,53	292	241	0.0115503143518	0.291529934239	0.151,0.0,0.023	0.0,0.0,0.03	0.048
Vad03G000280	LG03	+	403198	403303	403498	403645	402973	403117	404823	404899	849	582,589,535	687,872,741	854,849,1015	967,1183,1404	253	295	0.71179887002	1.0	0.497,0.441,0.457	0.507,0.456,0.457	-0.008
Vad15G003540	LG15	+	11835464	11835592	11836954	11837027	11835277	11835370	11838009	11838084	850	28,33,27	49,41,53	40,25,11	40,41,38	276	221	0.90113932484	1.0	0.314,0.392,0.29	0.445,0.328,0.188	0.012
Vad15G003540	LG15	+	11838178	11838289	11838454	11838497	11838009	11838084	11839272	11839369	851	86,70,67	80,49,50	85,72,56	76,35,40	259	191	0.459356658926	1.0	0.442,0.513,0.497	0.452,0.603,0.508	-0.037
Vad11G010370	LG11	-	15741643	15741753	15741829	15741904	15741507	15741565	15741978	15742044	852	510,343,359	261,180,156	514,570,519	264,255,208	223	258	0.453499284094	1.0	0.693,0.688,0.727	0.693,0.721,0.743	-0.016
Vad14G009330	LG14	-	20415207	20415369	20415766	20415930	20414066	20414193	20416834	20416928	853	425,447,308	468,530,412	553,413,407	654,542,528	298	298	0.621654242119	1.0	0.476,0.458,0.428	0.458,0.432,0.435	0.012
Vad14G009330	LG14	-	20415766	20415930	20416834	20416928	20415207	20415369	20417041	20417166	854	229,195,198	167,213,165	248,239,221	291,217,228	242	298	0.167406650775	0.920141025796	0.628,0.53,0.596	0.512,0.576,0.544	0.041
Vad10G000420	LG10	+	384563	384677	385075	385142	384409	384479	385269	385374	855	138,188,236	121,110,140	121,114,149	96,91,110	262	215	0.308816717812	1.0	0.483,0.584,0.58	0.508,0.507,0.526	0.035
Vad10G010310	LG10	-	14397281	14397428	14399179	14399285	14396348	14396825	14399412	14399609	856	7,10,10	10,14,15	21,22,25	32,20,30	254	295	0.511379247573	1.0	0.448,0.453,0.436	0.433,0.561,0.492	-0.05
Vad10G010310	LG10	-	14397281	14397428	14399412	14399609	14396348	14396825	14399729	14399822	857	7,13,6	10,12,15	21,15,33	29,16,29	298	295	0.381599351168	1.0	0.409,0.517,0.284	0.418,0.481,0.53	-0.073
Vad08G002990	LG08	-	9348059	9348117	9348492	9348620	9346438	9346495	9349657	9349732	858	39,71,58	40,41,34	49,63,48	35,50,29	276	206	0.930439610675	1.0	0.421,0.564,0.56	0.511,0.485,0.553	-0.001
Vad08G002990	LG08	-	9348492	9348620	9349657	9349732	9348059	9348117	9350567	9350721	859	13,28,22	4,11,10	20,24,21	10,8,9	223	276	0.853987505546	1.0	0.801,0.759,0.731	0.712,0.788,0.743	0.016
Vad14G006320	LG14	-	14662478	14662591	14662676	14662727	14659557	14659696	14665482	14665620	860	9,14,11	69,44,47	6,5,6	25,30,24	199	261	0.844270140474	1.0	0.146,0.294,0.235	0.239,0.179,0.247	0.003
Vad14G006320	LG14	-	14662676	14662727	14665482	14665620	14659557	14659696	14665783	14665894	861	18,29,22	1,0,0	14,9,16	0,0,0	286	199	1	1.0	0.926,1.0,1.0	1.0,1.0,1.0	-0.025
Vad14G006320	LG14	-	14662676	14662727	14665482	14665620	14662478	14662591	14665783	14665894	862	23,28,17	17,20,19	11,12,20	17,6,8	286	199	0.669083021356	1.0	0.485,0.493,0.384	0.31,0.582,0.635	-0.055
Vad05G009580	LG05	-	19024502	19024578	19027685	19027773	19023485	19023557	19030372	19030446	863	28,66,56	15,35,20	55,61,71	28,36,33	236	224	0.592115807991	1.0	0.639,0.642,0.727	0.651,0.617,0.671	0.023
Vad05G009580	LG05	-	19027685	19027773	19030372	19030446	19024502	19024578	19030555	19030718	864	48,83,72	24,54,31	73,72,74	20,46,42	222	236	0.651100150433	1.0	0.68,0.62,0.712	0.795,0.625,0.652	-0.02
Vad18G012550	LG18	-	14000801	14000926	14003707	14004365	13999551	14000242	14004614	14004755	865	17,24,9	108,32,67	25,8,10	117,75,45	298	273	0.294902839323	1.0	0.126,0.407,0.11	0.164,0.089,0.169	0.074
Vad05G010360	LG05	+	20861782	20861892	20863175	20863296	20858577	20858902	20863457	20863553	866	111,107,122	136,90,119	101,91,120	101,82,100	258	269	0.463059519315	1.0	0.46,0.553,0.517	0.51,0.536,0.556	-0.024
Vad04G011220	LG04	+	21921425	21921471	21924988	21925082	21920615	21920658	21925174	21925227	867	13,12,16	27,35,40	9,15,15	27,42,35	194	242	0.794506322356	1.0	0.375,0.3,0.333	0.294,0.308,0.348	0.019
Vad04G011220	LG04	+	21926288	21926373	21926496	21926599	21925174	21925227	21926680	21926773	868	22,30,31	10,33,26	23,33,25	12,28,22	233	251	0.857342741517	1.0	0.703,0.495,0.562	0.674,0.559,0.55	-0.008
Vad16G010200	LG16	+	20526669	20526778	20526948	20527001	20526320	20526380	20527245	20527326	869	6,14,13	14,4,6	15,17,15	10,9,14	257	201	0.98159460784	1.0	0.251,0.732,0.629	0.54,0.596,0.456	0.007
Vad12G002000	LG12	+	3090718	3090814	3090905	3090926	3090063	3090216	3091055	3091223	870	55,68,99	17,26,28	36,65,88	9,31,18	244	169	0.801368366214	1.0	0.691,0.644,0.71	0.735,0.592,0.772	-0.018
Vad07G012120	LG07	+	22397858	22397990	22407719	22407795	22396245	22396356	22408298	22409107	871	236,169,173	104,83,107	164,141,185	84,67,98	280	224	0.961416015078	1.0	0.645,0.62,0.564	0.61,0.627,0.602	-0.003
Vad13G008370	LG13	-	15880744	15880840	15882407	15882459	15877333	15877387	15882574	15882625	872	34,21,21	23,23,25	9,4,13	13,4,12	200	244	0.63209124808	1.0	0.643,0.527,0.506	0.458,0.55,0.569	0.033
Vad05G000350	LG05	-	427524	427579	428471	428568	426757	426841	430232	430302	873	74,72,59	58,70,66	54,60,62	68,65,67	245	203	0.274055770403	1.0	0.514,0.46,0.426	0.397,0.433,0.434	0.045
Vad07G007490	LG07	-	8767441	8767646	8769888	8769980	8766531	8766905	8770105	8770304	874	51,48,52	129,111,147	28,33,37	119,114,130	240	298	0.0258165917957	0.466250957782	0.329,0.349,0.305	0.226,0.264,0.261	0.077
Vad07G007490	LG07	-	8767441	8767646	8769888	8770004	8766531	8766905	8770105	8770304	875	6,0,1	129,111,147	6,6,0	119,114,130	264	298	0.146012552911	0.877465913208	0.05,0.0,0.008	0.054,0.056,0.0	-0.017
Vad07G007490	LG07	-	8767441	8767646	8769888	8770025	8766531	8766905	8770105	8770304	876	2,0,8	129,111,147	5,5,6	119,114,130	285	298	0.144048466429	0.877465913208	0.016,0.0,0.054	0.042,0.044,0.046	-0.021
Vad17G001900	LG17	-	1979273	1979575	1979762	1979965	1979059	1979150	1980820	1981172	877	251,362,222	720,465,274	233,180,168	351,230,240	298	298	0.363751047747	1.0	0.258,0.438,0.448	0.399,0.439,0.412	-0.035
Vad07G005320	LG07	-	5217558	5217606	5217679	5217771	5216961	5217476	5217843	5217909	878	271,229,185	11,78,74	174,152,188	35,58,71	240	196	0.111062070843	0.815696496484	0.953,0.706,0.671	0.802,0.682,0.684	0.054
Vad07G017200	LG07	-	27892259	27892318	27892494	27892558	27891176	27891301	27892694	27892748	879	43,40,43	42,46,58	66,24,55	47,28,50	212	207	0.170105604172	0.922664494836	0.5,0.459,0.42	0.578,0.456,0.518	-0.058
Vad10G003260	LG10	+	3734038	3734087	3734157	3734249	3733140	3733370	3734327	3734435	880	12,19,24	336,336,342	32,30,25	310,334,359	197	240	0.0128091763851	0.310868857654	0.042,0.064,0.079	0.112,0.099,0.078	-0.035
Vad10G003260	LG10	+	3734815	3735226	3735470	3735612	3733140	3733370	3735698	3735766	881	1,1,5	685,700,764	1,1,3	797,683,678	298	290	1	1.0	0.001,0.001,0.006	0.001,0.001,0.004	0.001
Vad10G003260	LG10	+	3735470	3735612	3735698	3735766	3734815	3735226	3735858	3735993	882	891,796,823	215,291,276	961,742,780	250,250,291	290	216	0.78122310883	1.0	0.755,0.671,0.69	0.741,0.689,0.666	0.007
Vad04G015190	LG04	-	27464743	27464801	27465125	27465226	27464432	27464507	27465324	27465384	883	37,34,23	30,38,20	23,21,24	17,26,18	249	206	0.870707837431	1.0	0.505,0.425,0.488	0.528,0.401,0.525	-0.012
Vad16G000980	LG16	-	2464816	2464886	2465026	2465086	2464251	2464321	2465596	2465655	884	43,53,44	25,35,44	39,50,39	30,32,14	208	218	0.343911480196	1.0	0.643,0.613,0.512	0.577,0.621,0.745	-0.058
Vad18G010440	LG18	+	11401579	11401721	11402268	11402416	11392182	11392448	11402494	11402570	885	189,165,134	141,160,142	133,149,136	133,164,158	290	296	0.173130614152	0.928431310453	0.578,0.513,0.491	0.505,0.481,0.468	0.043
Vad18G010440	LG18	+	11401579	11401721	11402494	11402570	11392182	11392448	11402662	11402774	886	189,165,134	153,116,96	133,149,136	112,118,99	290	224	0.678302285797	1.0	0.488,0.524,0.519	0.478,0.494,0.515	0.015
Vad18G010440	LG18	+	11402268	11402416	11402494	11402570	11392182	11392448	11402662	11402774	887	5,3,6	153,116,96	9,15,13	112,118,99	296	224	0.000327731380513	0.0295426430148	0.024,0.019,0.045	0.057,0.088,0.09	-0.049
Vad18G010440	LG18	+	11402268	11402416	11402494	11402570	11401579	11401721	11402662	11402774	888	186,184,143	153,116,96	149,182,141	109,118,98	296	224	0.837075246726	1.0	0.479,0.546,0.53	0.508,0.539,0.521	-0.004
Vad17G001550	LG17	+	1481506	1481573	1481711	1481792	1481218	1481292	1481871	1481987	889	77,84,63	45,27,25	93,76,58	48,26,31	215	229	0.731140421548	1.0	0.646,0.768,0.729	0.674,0.757,0.666	0.015
Vad17G001550	LG17	+	1481711	1481792	1481871	1481987	1481506	1481573	1482092	1482159	890	66,61,45	115,55,61	46,43,38	83,53,39	229	264	0.88398094139	1.0	0.398,0.561,0.46	0.39,0.483,0.529	0.006
Vad12G012620	LG12	+	24326523	24326614	24327764	24327911	24320298	24321824	24331146	24331303	891	19,12,12	4,8,9	8,11,8	4,17,7	239	295	0.121385378799	0.829539790854	0.854,0.649,0.622	0.712,0.444,0.585	0.128
Vad12G012620	LG12	+	24327764	24327911	24331146	24331303	24326523	24326614	24338322	24338525	892	10,7,5	6,6,10	10,11,5	4,4,8	295	298	0.348228010667	1.0	0.627,0.541,0.336	0.716,0.735,0.387	-0.111
Vad02G001590	LG02	+	1447919	1449195	1449302	1449377	1447494	1447567	1449789	1450830	893	31,21,13	28,13,16	16,12,12	17,10,14	298	223	0.608590160244	1.0	0.453,0.547,0.378	0.413,0.473,0.391	0.034
Vad02G001590	LG02	+	1447919	1449195	1449302	1449644	1447494	1447567	1449789	1450830	894	31,21,13	31,8,15	16,12,12	7,3,3	298	298	0.0190319718506	0.387392717346	0.5,0.724,0.464	0.696,0.8,0.8	-0.203
Vad06G000150	LG06	-	212431	212568	212944	212997	212285	212350	222850	222928	895	86,74,85	186,143,172	33,79,73	114,149,128	201	285	0.700757721501	1.0	0.396,0.423,0.412	0.291,0.429,0.447	0.021
Vad03G003600	LG03	-	3054166	3054307	3054753	3054866	3053909	3054020	3055075	3055127	896	1143,949,919	964,988,954	752,755,708	759,789,797	261	289	0.329210694048	1.0	0.568,0.515,0.516	0.523,0.514,0.496	0.022
Vad03G003600	LG03	-	3054753	3054866	3055075	3055127	3054166	3054307	3055415	3055535	897	558,461,391	1459,1208,1192	346,350,294	957,959,948	200	261	0.578112811871	1.0	0.333,0.332,0.3	0.321,0.323,0.288	0.011
Vad01G002200	LG01	+	2117105	2117215	2119675	2119865	2116883	2116979	2120384	2120499	898	20,34,29	25,47,43	50,30,11	42,39,32	258	298	0.97207835566	1.0	0.48,0.455,0.438	0.579,0.47,0.284	0.013
Vad05G001500	LG05	+	1506179	1507087	1508063	1508342	1505795	1505971	1509106	1509235	899	17,6,8	48,24,34	13,6,10	33,39,30	298	298	0.905210450663	1.0	0.262,0.2,0.19	0.283,0.133,0.25	-0.005
Vad17G008310	LG17	+	13791807	13791899	13794799	13794903	13789310	13789473	13796133	13796409	900	2,6,5	7,12,11	4,6,8	7,11,6	240	252	0.211933443839	0.974780202025	0.231,0.344,0.323	0.375,0.364,0.583	-0.141
Vad12G002980	LG12	+	4328220	4328366	4328553	4328735	4324086	4324253	4331215	4331352	901	3,2,3	37,60,68	4,1,0	28,52,59	294	298	0.377213953876	1.0	0.076,0.033,0.043	0.126,0.019,0.0	0.002
Vad01G008400	LG01	+	9828796	9828927	9829630	9829693	9828607	9828701	9830270	9830450	902	36,47,33	8,1,0	33,37,29	1,0,1	279	211	1	1.0	0.773,0.973,1.0	0.961,1.0,0.956	-0.057
Vad08G008400	LG08	+	16260126	16260200	16260289	16260374	16259358	16259530	16260557	16260686	903	6,8,11	64,111,90	8,14,7	61,80,74	222	233	0.231600732041	0.992329124042	0.09,0.07,0.114	0.121,0.155,0.09	-0.031
Vad08G010650	LG08	+	18491835	18491925	18492219	18492285	18489716	18489782	18493711	18493854	904	235,241,244	108,121,120	236,172,219	94,77,116	238	214	0.641751971933	1.0	0.662,0.642,0.646	0.693,0.668,0.629	-0.013
Vad08G010650	LG08	+	18494126	18494190	18496282	18496426	18493945	18494032	18497326	18497905	905	115,119,127	229,315,323	103,84,103	208,278,233	212	292	0.809443647196	1.0	0.409,0.342,0.351	0.405,0.294,0.378	0.008
Vad15G005130	LG15	+	14338309	14338578	14338771	14338839	14337920	14338225	14338967	14339029	906	115,111,100	23,41,44	102,114,102	25,51,24	298	216	0.77164085223	1.0	0.784,0.662,0.622	0.747,0.618,0.755	-0.017
Vad06G006470	LG06	-	7279490	7280515	7283916	7284655	7278883	7279342	7285189	7285716	907	19,32,20	112,70,54	20,22,20	82,56,42	298	298	0.629068700464	1.0	0.145,0.314,0.27	0.196,0.282,0.323	-0.024
Vad06G006470	LG06	-	7281345	7282054	7285189	7285716	7279490	7280515	7287476	7287966	908	43,49,41	63,64,47	44,31,29	41,35,32	298	298	0.243971743091	0.999879999189	0.406,0.434,0.466	0.518,0.47,0.475	-0.052
Vad06G006470	LG06	-	7290397	7290500	7291400	7291492	7289910	7290063	7293933	7294011	909	13,23,17	16,25,26	19,12,10	31,16,22	240	251	0.302164645723	1.0	0.459,0.49,0.406	0.391,0.44,0.322	0.067
Vad14G009490	LG14	-	20566845	20566900	20567343	20567390	20566680	20566753	20568024	20568255	910	24,17,16	49,46,51	17,11,20	62,50,52	195	203	0.234532951158	0.992329124042	0.338,0.278,0.246	0.222,0.186,0.286	0.056
Vad14G009490	LG14	-	20566845	20566911	20567343	20567390	20566680	20566753	20568024	20568255	911	24,17,16	49,46,53	17,11,20	65,50,51	195	214	0.244499716206	0.999879999189	0.35,0.289,0.249	0.223,0.194,0.301	0.057
Vad07G018380	LG07	+	29653859	29653973	29654130	29654197	29645376	29645547	29655335	29655441	912	8,2,3	228,330,350	4,7,2	192,233,320	262	215	0.904954024391	1.0	0.028,0.005,0.007	0.017,0.024,0.005	-0.002
Vad11G009340	LG11	+	14141692	14141831	14153052	14153155	14136914	14137461	14159685	14159786	913	46,31,33	5,4,3	49,21,14	4,6,2	287	251	0.622150845992	1.0	0.889,0.871,0.906	0.915,0.754,0.86	0.046
Vad18G021560	LG18	+	35672695	35672727	35673611	35673789	35672361	35672560	35675157	35675409	914	9,10,6	16,18,19	15,14,11	7,2,4	180	298	9.32238452656e-07	0.000294121231813	0.482,0.479,0.343	0.78,0.921,0.82	-0.406
Vad10G005450	LG10	-	6288920	6289071	6291561	6291674	6287653	6288348	6292114	6292209	915	83,79,87	197,144,134	84,63,52	180,119,136	261	298	0.329162494086	1.0	0.325,0.385,0.426	0.348,0.377,0.304	0.036
Vad10G005450	LG10	-	6290408	6290619	6291561	6291674	6290096	6290325	6292114	6292209	916	83,79,88	156,112,113	85,63,54	154,94,118	261	298	0.249007027685	1.0	0.378,0.446,0.471	0.387,0.433,0.343	0.044
Vad08G013280	LG08	+	21180021	21180126	21180663	21180804	21178385	21178766	21181406	21181610	917	107,125,98	216,193,140	110,90,97	164,158,140	253	289	0.649379937967	1.0	0.361,0.425,0.444	0.434,0.394,0.442	-0.013
Vad08G013280	LG08	+	21180663	21180804	21181406	21181610	21180021	21180126	21182092	21182185	918	279,283,183	248,169,120	230,212,212	186,132,111	289	298	0.500724121836	1.0	0.537,0.633,0.611	0.56,0.624,0.663	-0.022
Vad13G002200	LG13	+	2156335	2156430	2157317	2157504	2152262	2152364	2157794	2158289	919	50,57,43	134,90,64	46,44,26	142,91,60	243	298	0.142832260856	0.877465913208	0.314,0.437,0.452	0.284,0.372,0.347	0.067
Vad14G000680	LG14	-	621186	621282	621449	621569	620911	621064	622111	622245	920	212,320,515	310,195,342	213,298,378	234,199,236	268	244	0.695219157126	1.0	0.384,0.599,0.578	0.453,0.577,0.593	-0.021
Vad04G012720	LG04	+	23707427	23707501	23707832	23708008	23700028	23700136	23712083	23712179	921	16,5,5	13,11,16	16,11,10	14,13,13	222	298	0.294543970933	1.0	0.623,0.379,0.296	0.605,0.532,0.508	-0.116
Vad07G019130	LG07	-	31099545	31099657	31099737	31099939	31099332	31099480	31100107	31100272	922	12,8,9	0,0,1	6,7,6	1,2,1	298	260	0.0148301314534	0.338234202907	1.0,1.0,0.887	0.84,0.753,0.84	0.151
Vad15G005980	LG15	-	15561254	15561335	15565703	15565760	15560996	15561161	15565947	15566016	923	25,30,20	90,83,67	31,45,27	70,68,66	205	229	0.0206669494572	0.399209544107	0.237,0.288,0.25	0.331,0.425,0.314	-0.098
Vad15G005980	LG15	-	15561254	15561335	15565703	15565760	15560996	15561161	15572528	15572687	924	3,5,4	87,81,64	5,6,8	68,65,63	205	229	0.0832261279162	0.767705337245	0.037,0.065,0.065	0.076,0.093,0.124	-0.042
Vad15G005980	LG15	-	15565703	15565760	15572528	15572687	15560739	15560835	15573516	15573745	925	114,89,80	0,0,0	84,92,79	1,2,2	298	205	0.504646092811	1.0	1.0,1.0,1.0	0.983,0.969,0.965	0.028
Vad15G005980	LG15	-	15565703	15565760	15565947	15566016	15561254	15561335	15572528	15572687	926	33,40,30	47,62,49	29,24,27	37,49,73	217	205	0.293090781891	1.0	0.399,0.379,0.366	0.425,0.316,0.259	0.048
Vad15G005980	LG15	-	15565703	15565760	15572528	15572687	15561254	15561335	15573516	15573745	927	117,91,82	37,54,40	84,91,79	28,36,54	298	205	0.974537173072	1.0	0.685,0.537,0.585	0.674,0.635,0.502	-0.001
Vad15G005980	LG15	-	15565947	15566016	15572528	15572687	15561254	15561335	15573516	15573745	928	117,91,82	5,2,1	84,91,79	1,3,2	298	217	0.663410909218	1.0	0.945,0.971,0.984	0.984,0.957,0.966	-0.002
Vad15G005980	LG15	-	15565947	15566016	15572528	15572687	15565703	15565760	15573516	15573745	929	125,98,89	31,35,38	94,104,99	28,35,33	298	217	0.846956741294	1.0	0.746,0.671,0.63	0.71,0.684,0.686	-0.011
Vad07G008980	LG07	+	16567553	16567631	16586275	16586324	16566227	16566306	16598752	16598802	930	9,10,5	11,4,3	14,10,5	6,6,2	226	197	0.364935695514	1.0	0.416,0.685,0.592	0.67,0.592,0.685	-0.085
Vad07G012670	LG07	+	23230562	23230655	23230949	23231017	23228395	23228729	23231258	23231439	931	44,48,41	57,35,32	39,53,46	29,36,47	241	216	0.572191048758	1.0	0.409,0.551,0.535	0.547,0.569,0.467	-0.029
Vad10G010720	LG10	-	15311045	15311239	15311483	15311581	15310399	15310527	15312325	15312424	932	5,1,7	0,13,7	5,4,7	2,6,7	246	298	0.867472836804	1.0	1.0,0.085,0.548	0.752,0.447,0.548	-0.038
Vad10G010720	LG10	-	15312531	15312694	15313067	15313140	15312325	15312424	15313458	15313834	933	20,20,13	8,6,5	24,19,23	7,2,3	221	298	0.0795815748016	0.767705337245	0.771,0.818,0.778	0.822,0.928,0.912	-0.098
Vad05G010220	LG05	-	20659702	20659773	20665364	20665435	20657878	20657969	20666199	20666251	934	23,7,20	30,17,17	10,15,6	10,14,16	219	219	0.98670120421	1.0	0.434,0.292,0.541	0.5,0.517,0.273	-0.008
Vad04G009500	LG04	-	19691618	19691756	19694505	19694597	19690653	19691250	19695180	19695236	935	448,504,453	794,1225,1212	368,409,399	861,1089,1189	240	286	0.130477540473	0.842184647994	0.402,0.329,0.308	0.337,0.309,0.286	0.036
Vad04G009500	LG04	-	19694505	19694597	19695180	19695236	19691618	19691756	19698028	19698291	936	331,411,349	22,48,53	286,278,314	29,72,53	204	240	0.00654830048932	0.229554311598	0.947,0.91,0.886	0.921,0.82,0.875	0.042
Vad01G009290	LG01	-	11520523	11520605	11521730	11521808	11520270	11520341	11522186	11522248	937	195,256,296	252,351,337	212,311,299	255,358,369	226	230	0.614898303601	1.0	0.441,0.426,0.472	0.458,0.469,0.452	-0.013
Vad13G007000	LG13	-	10805459	10805569	10805694	10805763	10804885	10805021	10806381	10806421	938	153,152,218	107,185,285	157,232,262	121,309,257	217	258	0.861195906836	1.0	0.63,0.494,0.476	0.607,0.472,0.548	-0.009
Vad13G007000	LG13	-	10805694	10805763	10806381	10806421	10805459	10805569	10807458	10807542	939	70,138,155	162,221,271	106,131,152	184,249,302	188	217	0.822959514534	1.0	0.333,0.419,0.398	0.399,0.378,0.367	0.002
Vad13G007000	LG13	-	10806381	10806421	10807458	10807542	10805694	10805763	10809887	10809993	940	469,355,449	120,154,163	410,489,580	151,197,216	232	188	0.407819404031	1.0	0.76,0.651,0.691	0.688,0.668,0.685	0.02
Vad10G010680	LG10	+	15229278	15229455	15241338	15241590	15228740	15228971	15242009	15242207	941	586,784,516	646,677,477	487,522,361	495,398,339	298	298	0.517245986774	1.0	0.476,0.537,0.52	0.496,0.567,0.516	-0.015
Vad10G009610	LG10	+	12596876	12597225	12597715	12597851	12595192	12595283	12604885	12605013	942	0,6,3	105,80,80	3,3,2	83,73,88	298	284	0.902376375185	1.0	0.0,0.067,0.035	0.033,0.038,0.021	0.003
Vad01G007140	LG01	+	7721237	7721312	7721688	7721755	7719651	7720340	7721874	7721984	943	27,14,11	12,2,8	16,8,18	17,8,9	223	215	0.10081187082	0.785336919598	0.684,0.871,0.57	0.476,0.491,0.658	0.167
Vad11G002280	LG11	-	2218030	2218084	2219758	2219829	2217811	2217917	2220717	2220759	944	50,49,48	30,18,20	43,36,50	24,21,16	219	202	0.919718690193	1.0	0.606,0.715,0.689	0.623,0.613,0.742	0.011
Vad07G018330	LG07	-	29493590	29493809	29502336	29502448	29493443	29493512	29503074	29503107	945	84,56,54	158,183,162	92,54,50	193,151,170	260	298	0.921694683489	1.0	0.379,0.26,0.276	0.353,0.291,0.252	0.006
Vad01G001700	LG01	-	1585412	1585531	1587108	1587200	1584923	1585059	1588337	1588827	946	89,99,94	162,160,161	96,72,76	201,153,169	240	267	0.0953576966366	0.767705337245	0.379,0.408,0.394	0.347,0.344,0.333	0.052
Vad10G000690	LG10	+	670166	670262	670349	670520	669660	670056	670608	670944	947	630,404,285	1353,669,460	735,245,240	1041,409,415	244	298	0.161331750286	0.918680055125	0.363,0.424,0.431	0.463,0.422,0.414	-0.027
Vad15G005890	LG15	+	15414124	15414257	15415663	15415828	15413923	15414043	15416256	15416806	948	308,219,213	284,312,347	196,130,151	287,190,216	281	298	0.403535012775	1.0	0.535,0.427,0.394	0.42,0.42,0.426	0.03
Vad17G001610	LG17	-	1581751	1581805	1581914	1581989	1581447	1581645	1582105	1582234	949	6319,6280,7227	5562,4387,5507	6258,6817,7579	5129,4925,5511	223	202	0.736012283118	1.0	0.507,0.565,0.543	0.525,0.556,0.555	-0.007
Vad17G001610	LG17	-	1581751	1581805	1582105	1582234	1581447	1581645	1583052	1583140	950	9177,10621,11885	5562,4387,5507	9662,11097,12775	5129,4919,5504	277	202	0.628540635374	1.0	0.546,0.638,0.611	0.579,0.622,0.629	-0.012
Vad17G001610	LG17	-	1581914	1581989	1582105	1582234	1581447	1581645	1583052	1583140	951	9177,10621,11885	3,3,14	9662,11097,12775	15,21,32	277	223	1	1.0	1.0,1.0,0.999	0.998,0.998,0.997	0.002
Vad17G001610	LG17	-	1581914	1581989	1582105	1582234	1581751	1581805	1583052	1583140	952	9172,10621,11885	9428,7600,8940	9662,11106,12785	8144,8219,9602	277	223	0.556425520989	1.0	0.439,0.529,0.517	0.489,0.521,0.517	-0.014
Vad18G012280	LG18	-	13643092	13643162	13644538	13644632	13640115	13641580	13645526	13645624	953	216,197,152	382,172,143	152,168,151	223,156,163	242	218	0.988110908592	1.0	0.337,0.508,0.489	0.38,0.492,0.455	0.002
Vad11G004000	LG11	-	3785019	3785135	3785436	3785516	3784699	3784820	3786181	3786307	954	97,92,88	45,58,84	74,80,81	28,39,45	228	264	0.0936816576872	0.767705337245	0.714,0.647,0.548	0.754,0.704,0.676	-0.075
Vad05G012450	LG05	+	23658067	23658104	23658183	23658211	23657867	23657988	23658847	23659000	955	78,56,92	45,83,92	54,74,69	45,82,91	185	176	0.575115114074	1.0	0.623,0.391,0.488	0.533,0.462,0.419	0.029
Vad08G005760	LG08	+	13738215	13738265	13747477	13747562	13737997	13738074	13758897	13758996	956	7,19,21	10,17,8	3,14,6	3,8,3	198	233	0.557718379212	1.0	0.452,0.568,0.755	0.541,0.673,0.702	-0.047
Vad18G009400	LG18	-	10339766	10339832	10340249	10340317	10337952	10339676	10346051	10346157	957	763,516,580	1194,757,817	609,491,560	949,813,856	216	214	0.488626852375	1.0	0.388,0.403,0.413	0.389,0.374,0.393	0.016
Vad18G009400	LG18	-	10340249	10340317	10346051	10346157	10339766	10339832	10346286	10346711	958	1658,1055,1063	705,625,704	1356,980,1030	572,644,630	254	216	0.960091951266	1.0	0.667,0.589,0.562	0.668,0.564,0.582	0.001
Vad04G007180	LG04	-	10282940	10283112	10291798	10291948	10282607	10282668	10294417	10294540	959	199,196,230	228,240,269	202,183,159	284,215,271	298	298	0.12552448193	0.833004814994	0.466,0.45,0.461	0.416,0.46,0.37	0.044
Vad09G001840	LG09	-	2124732	2124791	2125322	2125403	2124568	2124651	2125569	2125632	960	180,86,103	45,70,64	124,144,127	52,67,79	229	207	0.983125792969	1.0	0.783,0.526,0.593	0.683,0.66,0.592	-0.011
Vad11G004990	LG11	+	4946196	4946295	4946460	4946589	4945953	4946106	4946930	4947110	961	36,35,29	57,30,45	43,41,32	33,39,43	247	277	0.27106661642	1.0	0.415,0.567,0.42	0.594,0.541,0.455	-0.063
Vad04G010190	LG04	-	20797174	20797238	20800139	20800191	20795876	20796190	20811731	20811829	962	6,12,26	25,55,63	14,24,17	31,55,37	200	212	0.125234190972	0.833004814994	0.203,0.188,0.304	0.324,0.316,0.328	-0.091
Vad04G010190	LG04	-	20800139	20800191	20811731	20811829	20796981	20797238	20812589	20812651	963	32,55,59	43,72,77	39,60,70	43,70,45	246	200	0.0960654031257	0.767705337245	0.377,0.383,0.384	0.424,0.411,0.558	-0.083
Vad03G007440	LG03	-	7624455	7624584	7626741	7626862	7623304	7623396	7627010	7627106	964	30,30,18	40,43,37	15,24,15	15,23,18	269	277	0.120314356372	0.829539790854	0.436,0.418,0.334	0.507,0.518,0.462	-0.1
Vad01G008810	LG01	+	10547010	10547163	10548235	10548307	10544956	10545240	10549729	10549799	965	15,3,3	1,1,2	0,1,0	2,1,0	298	220	1	1.0	0.917,0.689,0.525	0.0,0.425,NA	0.498
Vad10G005560	LG10	-	6437902	6437988	6438279	6438363	6437213	6437304	6438495	6438579	966	25,21,11	33,41,27	22,14,10	28,30,24	232	234	0.960725569332	1.0	0.433,0.341,0.291	0.442,0.32,0.296	0.002
Vad02G006260	LG02	+	5985002	5985102	5985371	5985453	5983098	5983853	5985552	5985719	967	27,20,13	13,26,24	16,17,20	21,20,14	248	230	0.969432624515	1.0	0.658,0.416,0.334	0.414,0.441,0.57	-0.006
Vad12G011600	LG12	+	21839259	21839367	21839785	21840804	21838598	21838718	21841474	21841918	968	29,9,10	19,19,12	19,19,10	13,7,12	256	298	0.203193454435	0.973843063469	0.64,0.355,0.492	0.63,0.76,0.492	-0.132
Vad12G011600	LG12	+	21839785	21840804	21841474	21841918	21839259	21839367	21845745	21846853	969	36,10,24	102,53,43	18,7,12	77,56,35	298	298	0.0999771725869	0.783702224015	0.261,0.159,0.358	0.189,0.111,0.255	0.074
Vad01G002870	LG01	+	2768072	2768151	2769094	2769332	2767588	2767805	2770985	2771147	970	175,133,124	164,247,210	152,98,98	152,177,191	227	298	0.797375811125	1.0	0.583,0.414,0.437	0.568,0.421,0.402	0.014
Vad01G002870	LG01	+	2771223	2771265	2782248	2782320	2770985	2771147	2782565	2782645	971	63,63,68	146,121,122	48,57,47	120,93,92	190	220	0.996621864528	1.0	0.333,0.376,0.392	0.317,0.415,0.372	-0.001
Vad18G002680	LG18	+	2910101	2910175	2910742	2910844	2908396	2908493	2911009	2911068	972	116,151,165	175,202,233	117,254,225	183,305,300	222	250	0.637217685999	1.0	0.427,0.457,0.444	0.419,0.484,0.458	-0.011
Vad03G006310	LG03	-	6011491	6011542	6022039	6023919	6010993	6011041	6024587	6024681	973	21,24,25	19,20,28	8,13,19	24,19,18	298	199	0.11352577134	0.815696496484	0.425,0.445,0.374	0.182,0.314,0.413	0.112
Vad03G006310	LG03	-	6022039	6023919	6024337	6024429	6011491	6011542	6024587	6024681	974	10,30,18	183,133,148	14,12,13	118,81,102	240	298	0.870669392297	1.0	0.064,0.219,0.131	0.128,0.155,0.137	-0.002
Vad03G006310	LG03	-	6022039	6023919	6024587	6024681	6011491	6011542	6025502	6025742	975	16,27,21	162,109,123	37,9,14	111,68,84	242	298	0.278840168761	1.0	0.108,0.234,0.174	0.291,0.14,0.17	-0.028
Vad03G006310	LG03	-	6024337	6024429	6024587	6024681	6011491	6011542	6025502	6025742	976	16,27,21	0,0,0	37,9,14	0,1,1	242	240	1	1.0	1.0,1.0,1.0	1.0,0.899,0.933	0.056
Vad03G006310	LG03	-	6024337	6024429	6024587	6024681	6022039	6023919	6025502	6025742	977	36,51,45	29,28,31	42,22,31	36,14,23	242	240	0.559043180438	1.0	0.552,0.644,0.59	0.536,0.609,0.572	0.023
Vad16G004260	LG16	+	12616174	12616230	12618145	12618269	12612598	12612706	12624341	12624448	978	0,0,0	143,262,311	5,0,0	148,296,430	204	272	1	1.0	0.0,0.0,0.0	0.043,0.0,0.0	-0.014
Vad16G004260	LG16	+	12618145	12618269	12624341	12624448	12616174	12616230	12631281	12631351	979	66,172,230	96,144,185	114,264,293	156,188,216	272	255	0.662997661502	1.0	0.392,0.528,0.538	0.407,0.568,0.56	-0.026
Vad04G003890	LG04	-	4106000	4106248	4106537	4106818	4105142	4105381	4106960	4107767	980	217,132,108	164,123,93	155,76,69	126,82,81	298	298	0.260610187397	1.0	0.57,0.518,0.537	0.552,0.481,0.46	0.044
Vad04G003890	LG04	-	4110623	4110746	4112624	4112684	4109518	4109794	4113258	4113429	981	32,45,29	85,74,70	29,24,25	67,45,38	208	271	0.569544421075	1.0	0.329,0.442,0.351	0.361,0.41,0.462	-0.037
Vad07G007700	LG07	+	9117667	9117838	9117971	9118115	9117474	9117588	9118194	9118340	982	52,63,46	38,59,38	52,22,26	42,37,26	298	292	0.272843045563	1.0	0.573,0.511,0.543	0.548,0.368,0.495	0.072
Vad13G005170	LG13	-	5427684	5427800	5428669	5428814	5427280	5427359	5429467	5429885	983	80,96,91	71,86,76	166,139,160	128,70,81	293	264	0.0126702578165	0.310868857654	0.504,0.501,0.519	0.539,0.641,0.64	-0.099
Vad01G006780	LG01	-	7279288	7279436	7279845	7279923	7276664	7276859	7280929	7280999	984	31,22,25	4,1,2	22,17,22	1,2,3	226	296	0.887763534574	1.0	0.91,0.966,0.942	0.966,0.918,0.906	0.009
Vad08G013800	LG08	-	21618536	21618678	21618842	21619651	21617830	21618248	21620575	21620685	985	138,144,146	9,12,19	186,143,183	10,12,17	298	290	0.426555822403	1.0	0.937,0.921,0.882	0.948,0.921,0.913	-0.014
Vad07G018560	LG07	+	30138009	30138151	30144394	30144526	30129369	30129461	30144657	30144807	986	25,29,15	23,21,24	15,19,15	15,14,17	290	280	0.83894594163	1.0	0.512,0.571,0.376	0.491,0.567,0.46	-0.02
Vad17G006170	LG17	-	7404582	7404654	7404967	7405100	7403158	7403257	7405435	7405538	987	41,43,28	19,38,18	40,24,26	35,25,24	281	220	0.152648355862	0.902984252851	0.628,0.47,0.549	0.472,0.429,0.459	0.096
Vad19G002340	LG19	-	3037411	3037664	3037742	3037830	3036637	3036753	3037933	3038008	988	20,11,8	16,20,13	8,8,7	9,12,18	236	298	0.481729148868	1.0	0.612,0.41,0.437	0.529,0.457,0.329	0.048
Vad05G007210	LG05	+	12305793	12305996	12306085	12306260	12305456	12305678	12306362	12306596	989	4,3,5	9,12,27	5,3,0	4,8,6	298	298	0.733990197751	1.0	0.308,0.2,0.156	0.556,0.273,0.0	-0.055
Vad07G015090	LG07	+	25712560	25712676	25715901	25715971	25710734	25712405	25716545	25717712	990	117,115,122	44,53,46	127,92,108	48,38,48	264	218	0.93032939126	1.0	0.687,0.642,0.687	0.686,0.667,0.65	0.004
Vad07G010880	LG07	-	20957256	20957346	20957509	20957680	20955888	20956214	20957861	20958381	991	100,170,47	7,0,0	78,65,45	0,0,0	298	238	0.455619789444	1.0	0.919,1.0,1.0	1.0,1.0,1.0	-0.027
Vad07G010880	LG07	-	20957256	20957346	20957509	20957680	20956931	20956998	20957861	20958381	992	105,194,50	21,23,3	87,66,45	17,10,6	298	238	0.480256951489	1.0	0.8,0.871,0.93	0.803,0.841,0.857	0.033
Vad18G001970	LG18	-	1931389	1931486	1934073	1934205	1931186	1931321	1936145	1936229	993	23,32,23	4,2,4	11,19,21	3,8,1	280	245	0.290120147565	1.0	0.834,0.933,0.834	0.762,0.675,0.948	0.072
Vad19G005620	LG19	-	7430794	7430842	7431756	7431923	7430026	7430489	7432080	7432180	994	47,108,131	1,25,47	54,183,162	5,42,56	298	196	0.608252413669	1.0	0.969,0.74,0.647	0.877,0.741,0.655	0.028
Vad05G006070	LG05	+	7575339	7575516	7576376	7576765	7560643	7560832	7579157	7579338	995	52,69,53	88,76,71	55,43,20	83,62,51	298	298	0.251736246831	1.0	0.371,0.476,0.427	0.399,0.41,0.282	0.061
Vad13G006330	LG13	-	7209245	7209365	7211239	7211408	7208786	7208930	7212121	7212355	996	47,34,45	57,33,27	25,42,28	41,31,25	298	268	0.662586591544	1.0	0.426,0.481,0.6	0.354,0.549,0.502	0.034
Vad05G003680	LG05	-	3708208	3708331	3708474	3708535	3707595	3707793	3708983	3709158	997	85,107,109	303,199,187	86,84,91	217,162,163	209	271	0.64154277637	1.0	0.267,0.411,0.43	0.339,0.402,0.42	-0.018
Vad14G001250	LG14	-	1093717	1093798	1094268	1094365	1093336	1093419	1094458	1094728	998	2,9,16	0,0,1	13,14,10	0,0,0	245	229	1	1.0	1.0,1.0,0.937	1.0,1.0,1.0	-0.021
Vad11G005460	LG11	-	5616339	5616461	5617994	5618289	5614595	5614990	5618427	5618503	999	42,48,46	26,54,39	33,26,17	22,22,15	298	270	0.675925752061	1.0	0.594,0.446,0.517	0.576,0.517,0.507	-0.014
Vad07G015420	LG07	-	26031118	26031399	26034279	26034467	26028888	26029005	26039919	26040078	1000	57,51,39	148,129,106	63,42,46	144,113,109	298	298	0.657011849107	1.0	0.278,0.283,0.269	0.304,0.271,0.297	-0.014
Vad09G008540	LG09	+	15016775	15017389	15018976	15019151	15015977	15016220	15021029	15021179	1001	113,39,40	104,158,123	91,30,34	110,163,176	298	298	0.353562412612	1.0	0.521,0.198,0.245	0.453,0.155,0.162	0.065
Vad09G008540	LG09	+	15016775	15017389	15021745	15021907	15015977	15016220	15023056	15023242	1002	113,39,39	173,246,244	91,30,35	170,244,222	298	298	0.647646887729	1.0	0.395,0.137,0.138	0.349,0.109,0.136	0.025
Vad09G008540	LG09	+	15023056	15023242	15024269	15024392	15021745	15021907	15024514	15024604	1003	174,247,244	92,176,182	170,243,222	106,207,173	298	271	0.308202250076	1.0	0.632,0.561,0.549	0.593,0.516,0.539	0.031
Vad03G003960	LG03	+	3438650	3439028	3441752	3441933	3437954	3438025	3442040	3442448	1004	92,113,139	581,676,675	87,116,114	721,674,777	298	298	0.0960806064175	0.767705337245	0.137,0.143,0.171	0.108,0.147,0.128	0.023
Vad12G012290	LG12	-	23331340	23334231	23349022	23349148	23330589	23330854	23349898	23350248	1005	31,16,22	35,34,19	34,15,25	31,31,17	274	298	0.627042160463	1.0	0.491,0.339,0.557	0.544,0.345,0.615	-0.039
Vad06G008840	LG06	+	15716929	15717278	15718116	15718245	15713960	15714013	15718460	15718943	1006	96,124,110	65,74,79	109,79,100	58,55,60	298	277	0.537798431417	1.0	0.579,0.609,0.564	0.636,0.572,0.608	-0.021
Vad06G008840	LG06	+	15717193	15717278	15718116	15718245	15716929	15717080	15718460	15718943	1007	24,60,49	62,74,80	31,43,52	59,55,60	233	277	0.413404496422	1.0	0.315,0.491,0.421	0.384,0.482,0.507	-0.049
Vad14G013430	LG14	+	24322010	24322112	24322543	24322615	24320971	24321059	24322770	24322870	1008	1,5,0	20,10,9	0,1,4	7,10,9	250	220	0.95668548782	1.0	0.042,0.306,0.0	0.0,0.081,0.281	-0.005
Vad07G002140	LG07	+	2380700	2381210	2381656	2381801	2379159	2379318	2381889	2382034	1009	111,114,52	95,95,74	53,58,43	55,68,52	298	293	0.433159422518	1.0	0.535,0.541,0.409	0.487,0.456,0.448	0.031
Vad02G009300	LG02	-	14337409	14337606	14343035	14344413	14336236	14337140	14356894	14357226	1010	15,10,15	33,27,24	13,11,4	28,24,29	298	298	0.295859291052	1.0	0.313,0.27,0.385	0.317,0.314,0.121	0.072
Vad19G007960	LG19	-	10865751	10865825	10866965	10867009	10863707	10863810	10874181	10874260	1011	24,9,7	28,16,13	25,3,8	23,13,9	192	222	0.98394149159	1.0	0.498,0.394,0.384	0.557,0.211,0.507	0.0
Vad01G007070	LG01	-	7604615	7604690	7604771	7604828	7603635	7603710	7604923	7604997	1012	57,49,56	84,63,41	26,21,28	58,28,32	205	223	0.22768437307	0.988339301728	0.425,0.458,0.598	0.328,0.449,0.488	0.072
Vad06G001630	LG06	+	1987021	1987141	1987715	1987832	1986563	1986693	1988217	1988493	1013	41,29,52	99,42,63	19,48,31	62,48,33	268	265	0.762284452718	1.0	0.291,0.406,0.449	0.233,0.497,0.482	-0.022
Vad06G001630	LG06	+	1989094	1989391	1989801	1990038	1988726	1988968	1990475	1990703	1014	50,60,88	139,71,110	38,72,47	84,107,64	298	298	0.926010031082	1.0	0.265,0.458,0.444	0.311,0.402,0.423	0.01
Vad05G007290	LG05	+	12475894	12476010	12490645	12490719	12472130	12472194	12490838	12490902	1015	1,1,1	32,29,35	1,1,0	34,40,44	264	222	0.846008119144	1.0	0.026,0.028,0.023	0.024,0.021,0.0	0.011
Vad05G007290	LG05	+	12475894	12476010	12490645	12490719	12475382	12475648	12490838	12490902	1016	51,53,38	44,40,42	34,26,59	46,57,55	264	222	0.0656753420703	0.739865312515	0.494,0.527,0.432	0.383,0.277,0.474	0.106
Vad04G001940	LG04	-	2102954	2103077	2103315	2103447	2102290	2102419	2103647	2103913	1017	80,91,65	97,96,65	58,94,58	66,91,52	280	271	0.557587834299	1.0	0.444,0.478,0.492	0.46,0.5,0.519	-0.022
Vad19G001790	LG19	+	2403626	2403690	2403977	2404117	2402349	2403543	2404222	2404534	1018	106,72,69	136,149,166	75,50,54	146,140,162	212	288	0.0931435472595	0.767705337245	0.514,0.396,0.361	0.411,0.327,0.312	0.074
Vad10G009820	LG10	-	13057776	13058066	13070121	13070189	13055685	13055745	13072845	13072999	1019	24,37,34	4,7,6	32,52,51	2,2,7	216	298	0.0473229005857	0.649146744991	0.892,0.879,0.887	0.957,0.973,0.91	-0.061
Vad10G001460	LG10	-	1366136	1366319	1366631	1366768	1364905	1364967	1368465	1368678	1020	34,39,44	27,30,26	49,30,37	29,16,19	285	298	0.252247658545	1.0	0.568,0.576,0.639	0.639,0.662,0.671	-0.063
Vad10G001460	LG10	-	1366136	1366319	1366631	1366768	1364905	1365036	1368465	1368678	1021	34,41,46	89,106,91	50,31,37	106,62,80	285	298	0.50234113178	1.0	0.285,0.288,0.346	0.33,0.343,0.326	-0.027
Vad03G009410	LG03	-	12808707	12808803	12808922	12809036	12808502	12808545	12809238	12809376	1022	203,154,124	279,166,152	161,128,137	191,95,97	262	244	0.0220519186008	0.417442819113	0.404,0.464,0.432	0.44,0.557,0.568	-0.088
Vad18G003280	LG18	+	3541707	3541828	3542108	3542264	3539399	3539548	3543923	3543990	1023	199,274,265	28,24,38	148,180,167	30,27,19	269	298	0.234545798747	0.992329124042	0.887,0.927,0.885	0.845,0.881,0.907	0.022
Vad18G003280	LG18	+	3542108	3542264	3543923	3543990	3541707	3541828	3544448	3544525	1024	289,332,329	118,115,107	239,262,245	68,98,88	298	215	0.661906364801	1.0	0.639,0.676,0.689	0.717,0.659,0.668	-0.013
Vad18G003280	LG18	+	3542435	3542481	3543923	3543990	3542108	3542264	3544448	3544525	1025	55,64,84	141,135,140	39,59,58	97,120,103	194	215	1	1.0	0.302,0.344,0.399	0.308,0.353,0.384	0.0
Vad15G007650	LG15	+	17291876	17291951	17293766	17293842	17290395	17290523	17294543	17294796	1026	1,2,8	2,1,2	2,2,2	3,1,1	223	224	0.542398032583	1.0	0.334,0.668,0.801	0.401,0.668,0.668	0.022
Vad17G004160	LG17	-	5153186	5153261	5157525	5157660	5151906	5152014	5166173	5166275	1027	157,151,123	111,90,106	143,115,124	110,81,85	283	223	0.939207765474	1.0	0.527,0.569,0.478	0.506,0.528,0.535	0.002
Vad17G004160	LG17	-	5157525	5157660	5166173	5166275	5153186	5153261	5166388	5166517	1028	92,92,80	163,163,149	64,91,92	164,132,131	250	283	0.827395660822	1.0	0.39,0.39,0.378	0.306,0.438,0.443	-0.01
Vad04G014880	LG04	+	27116956	27117063	27118521	27118605	27116712	27116781	27118703	27118791	1029	105,162,92	53,115,98	114,133,127	89,89,78	255	232	0.721863600516	1.0	0.643,0.562,0.461	0.538,0.576,0.597	-0.015
Vad04G014880	LG04	+	27118521	27118605	27118703	27118791	27116956	27117063	27119404	27119524	1030	69,117,81	116,182,173	89,105,103	92,162,125	232	236	0.0187360034614	0.385513636439	0.377,0.395,0.323	0.496,0.397,0.456	-0.085
Vad14G001510	LG14	-	1406705	1406880	1407509	1407668	1406478	1406608	1408653	1408767	1031	76,40,34	49,31,31	55,40,40	50,20,31	298	298	0.942816255146	1.0	0.608,0.563,0.523	0.524,0.667,0.563	-0.02
Vad07G002390	LG07	+	2583148	2583350	2583437	2583605	2582873	2583063	2583689	2583928	1032	91,114,80	113,113,90	99,98,85	148,92,77	298	298	0.945450529795	1.0	0.446,0.502,0.471	0.401,0.516,0.525	-0.008
Vad10G000470	LG10	+	414521	414612	415180	415239	414258	414403	415319	415397	1033	20,16,19	23,20,12	9,15,15	16,15,19	239	207	0.407512594965	1.0	0.43,0.409,0.578	0.328,0.464,0.406	0.073
Vad17G007470	LG17	-	10004685	10004728	10006252	10006329	10004508	10004577	10007157	10007487	1034	10,8,2	18,3,6	8,6,6	12,4,2	225	191	0.450621935398	1.0	0.32,0.694,0.221	0.361,0.56,0.718	-0.135
Vad03G000120	LG03	-	186908	187129	188379	188609	186471	186593	189052	189164	1035	65,116,25	97,100,36	147,60,71	138,64,57	298	298	0.194813029198	0.961880564926	0.401,0.537,0.41	0.516,0.484,0.555	-0.069
Vad06G010830	LG06	-	19038240	19038360	19039474	19039547	19037914	19037992	19042397	19042460	1036	62,35,37	48,71,78	40,38,23	56,49,47	221	268	0.935962143487	1.0	0.61,0.374,0.365	0.464,0.485,0.372	0.009
Vad06G010830	LG06	-	19039474	19039547	19042397	19042460	19038240	19038360	19044149	19044220	1037	28,37,28	44,32,20	30,22,12	44,34,24	211	221	0.0813624038251	0.767705337245	0.4,0.548,0.595	0.417,0.404,0.344	0.126
Vad11G003990	LG11	+	3775607	3775672	3775883	3775936	3775304	3775406	3778296	3778431	1038	220,276,243	16,13,20	251,199,218	24,21,22	213	201	0.0462089126368	0.638492493587	0.928,0.952,0.92	0.908,0.899,0.903	0.03
Vad15G009660	LG15	+	19353480	19353568	19353968	19354050	19353223	19353274	19354923	19355124	1039	180,141,99	115,68,65	159,75,58	81,42,34	236	230	0.570222866287	1.0	0.604,0.669,0.597	0.657,0.635,0.624	-0.015
Vad01G010110	LG01	+	13102536	13103217	13103322	13103368	13102195	13102296	13104109	13104202	1040	75,56,48	21,31,24	55,36,34	23,10,16	298	194	0.706023904943	1.0	0.699,0.54,0.566	0.609,0.701,0.58	-0.028
Vad02G004200	LG02	+	3818581	3818707	3819893	3819983	3817235	3817333	3820474	3821207	1041	103,92,74	30,52,53	85,56,57	53,38,30	274	238	0.365570403982	1.0	0.749,0.606,0.548	0.582,0.561,0.623	0.046
Vad07G003550	LG07	-	3712413	3712472	3715004	3715177	3706363	3706389	3723402	3723819	1042	98,144,153	92,66,77	179,171,177	141,107,89	298	207	0.785422637254	1.0	0.425,0.602,0.58	0.469,0.526,0.58	0.011
Vad10G000700	LG10	+	694126	694166	694324	694389	693858	694027	695260	695374	1043	995,836,782	1220,1694,1468	746,544,593	1005,1213,1190	188	213	0.550218520271	1.0	0.48,0.359,0.376	0.457,0.337,0.361	0.02
Vad05G010290	LG05	+	20789604	20789695	20791105	20791278	20789277	20789383	20791925	20792030	1044	111,124,120	196,196,190	109,76,108	146,138,150	239	298	0.460931712767	1.0	0.414,0.441,0.441	0.482,0.407,0.473	-0.022
Vad04G008500	LG04	-	17444545	17444659	17445122	17445149	17443713	17443794	17445516	17445599	1045	1,1,2	10,11,10	4,2,2	3,2,17	175	262	0.0360727862196	0.55516897816	0.13,0.12,0.23	0.666,0.6,0.15	-0.312
Vad04G008500	LG04	-	17444545	17444659	17445516	17445599	17443713	17443794	17445934	17446040	1046	6,17,6	10,10,9	10,10,13	3,3,16	231	262	0.195628112782	0.961880564926	0.405,0.658,0.431	0.791,0.791,0.48	-0.189
Vad14G011370	LG14	-	22379744	22379828	22380622	22380732	22378795	22378833	22380948	22381059	1047	51,46,56	15,14,25	33,35,24	8,12,16	258	232	0.770010055394	1.0	0.754,0.747,0.668	0.788,0.724,0.574	0.028
Vad14G011370	LG14	-	22382529	22382612	22382752	22382808	22382296	22382375	22383452	22384480	1048	23,17,30	49,38,45	15,16,12	29,24,14	204	231	0.47950720742	1.0	0.347,0.336,0.43	0.369,0.43,0.493	-0.06
Vad01G005770	LG01	-	5965054	5965210	5965735	5965840	5964870	5964951	5966055	5966662	1049	19,39,29	56,71,37	39,23,25	55,44,46	253	298	0.625192038662	1.0	0.286,0.393,0.48	0.455,0.381,0.39	-0.022
Vad01G005770	LG01	-	5967297	5967478	5968277	5968381	5966785	5966967	5969599	5969728	1050	35,34,38	35,46,34	37,34,22	41,28,34	252	298	0.880703289467	1.0	0.542,0.466,0.569	0.516,0.589,0.433	0.013
Vad11G006000	LG11	+	6957697	6957813	6959833	6959870	6944324	6944392	6971233	6971329	1051	414,394,255	148,115,78	306,254,273	138,82,73	264	185	0.594245173764	1.0	0.662,0.706,0.696	0.608,0.685,0.724	0.016
Vad17G008490	LG17	-	14515112	14515211	14525288	14525480	14510702	14510866	14534318	14534808	1052	16,18,8	11,16,5	21,12,25	22,7,14	298	247	0.948273016343	1.0	0.547,0.483,0.57	0.442,0.587,0.597	-0.009
Vad05G006870	LG05	-	9855954	9856068	9858824	9858889	9855206	9855306	9859018	9859126	1053	199,152,84	498,243,204	129,111,115	349,206,193	213	262	0.806240761676	1.0	0.33,0.435,0.336	0.313,0.399,0.423	-0.011
Vad07G018400	LG07	-	29733547	29733633	29734813	29734934	29727377	29727792	29735765	29736333	1054	38,40,66	20,49,50	39,52,50	25,52,44	269	234	0.841846049833	1.0	0.623,0.415,0.535	0.576,0.465,0.497	0.012
Vad08G000230	LG08	-	468503	468696	471341	471422	463692	463928	471512	471638	1055	25,44,44	0,5,1	34,51,57	3,1,0	229	298	0.309729260366	1.0	1.0,0.92,0.983	0.937,0.985,1.0	-0.006
Vad09G003890	LG09	+	4194598	4194664	4194855	4194944	4194270	4194385	4195029	4195117	1056	24,50,5	43,66,14	31,11,12	48,28,12	214	237	0.968805572618	1.0	0.382,0.456,0.283	0.417,0.303,0.525	-0.041
Vad01G000390	LG01	+	436294	436358	437314	437398	436060	436117	437697	437780	1057	17,8,16	25,14,12	15,5,15	9,20,10	212	232	0.853453765082	1.0	0.427,0.385,0.593	0.646,0.215,0.621	-0.026
Vad01G000390	LG01	+	437314	437398	437697	437780	436294	436358	437873	438003	1058	8,7,14	22,17,13	8,9,11	16,15,15	232	231	0.776213616588	1.0	0.266,0.291,0.517	0.332,0.374,0.422	-0.018
Vad10G010710	LG10	-	15278484	15278563	15282182	15282284	15267867	15268446	15284921	15285048	1059	39,35,27	40,42,23	29,30,31	44,38,28	250	227	0.480834970426	1.0	0.47,0.431,0.516	0.374,0.418,0.501	0.041
Vad10G010710	LG10	-	15282182	15282284	15284921	15285048	15278484	15278563	15286944	15289456	1060	46,42,36	60,35,40	24,39,30	48,39,42	275	250	0.271201574384	1.0	0.411,0.522,0.45	0.313,0.476,0.394	0.067
Vad06G002880	LG06	+	3710936	3710989	3711159	3711201	3710425	3710851	3711431	3711576	1061	68,68,50	55,61,56	52,44,37	44,48,40	201	190	0.698066298127	1.0	0.539,0.513,0.458	0.528,0.464,0.466	0.017
Vad06G000240	LG06	-	316112	316181	316285	316375	315364	315451	316896	316994	1062	62,74,63	17,38,38	63,49,47	30,27,40	238	217	0.238499284648	0.998847667785	0.769,0.64,0.602	0.657,0.623,0.517	0.071
Vad03G007380	LG03	-	7497384	7497494	7497963	7498071	7496636	7496919	7498179	7498295	1063	136,126,85	129,137,97	75,87,69	70,94,65	256	258	0.68329121702	1.0	0.515,0.481,0.469	0.519,0.483,0.517	-0.018
Vad03G007380	LG03	-	7497384	7497494	7498179	7498295	7496636	7496919	7498380	7498463	1064	142,147,97	130,135,97	73,67,83	70,94,64	264	258	0.65265110814	1.0	0.516,0.516,0.494	0.505,0.411,0.559	0.017
Vad10G003920	LG10	+	4390057	4390094	4390464	4390532	4376262	4376450	4390657	4391521	1065	59,29,52	75,93,67	45,27,25	65,78,90	185	216	0.218946092352	0.983075594839	0.479,0.267,0.475	0.447,0.288,0.245	0.08
Vad01G009520	LG01	-	11921556	11921793	11921965	11922109	11921368	11921432	11922270	11922627	1066	97,155,101	121,183,111	107,104,65	134,107,95	292	298	0.774614142476	1.0	0.45,0.464,0.481	0.449,0.498,0.411	0.012
Vad15G000490	LG15	+	1530608	1530684	1541702	1541782	1530408	1530465	1541925	1541975	1067	7,2,6	5,4,3	5,4,5	4,4,4	224	228	0.856082519169	1.0	0.588,0.337,0.671	0.56,0.504,0.56	-0.009
Vad04G013390	LG04	+	24456010	24456068	24456262	24456385	24455773	24455905	24456500	24456558	1068	39,25,52	3492,2681,3633	64,45,50	3477,3151,3820	206	271	0.0810065931218	0.767705337245	0.014,0.012,0.018	0.024,0.018,0.017	-0.005
Vad12G011680	LG12	+	22046966	22047251	22047549	22047786	22040211	22040512	22047867	22048085	1069	55,59,61	131,256,179	62,48,46	182,166,174	298	298	0.718965779387	1.0	0.296,0.187,0.254	0.254,0.224,0.209	0.017
Vad12G011680	LG12	+	22046978	22047251	22047549	22047786	22040211	22040512	22047867	22048085	1070	23,23,21	131,256,179	20,21,25	182,166,174	298	298	0.785451003672	1.0	0.149,0.082,0.105	0.099,0.112,0.126	-0.0
Vad18G009630	LG18	-	10610878	10610932	10611047	10611104	10610672	10610801	10611494	10611561	1071	27,41,14	90,39,52	19,24,24	51,41,25	205	202	0.460737708112	1.0	0.228,0.509,0.21	0.269,0.366,0.486	-0.058
Vad12G004670	LG12	+	6370125	6370169	6389105	6389149	6369917	6369998	6390586	6390720	1072	16,35,59	1,1,0	30,59,69	4,1,1	192	192	1	1.0	0.941,0.972,1.0	0.882,0.983,0.986	0.021
Vad11G009440	LG11	-	14296348	14296598	14297628	14297728	14294451	14295063	14297805	14297908	1073	157,89,118	27,77,86	135,100,99	49,102,90	248	298	0.265032958534	1.0	0.875,0.581,0.622	0.768,0.541,0.569	0.067
Vad03G002520	LG03	-	2361388	2361485	2363940	2364076	2361205	2361306	2364291	2364467	1074	35,48,44	16,48,18	17,39,25	18,23,25	284	245	0.284568199796	1.0	0.654,0.463,0.678	0.449,0.594,0.463	0.096
Vad01G003480	LG01	-	3349042	3349152	3353708	3353809	3348446	3348542	3354380	3354754	1075	24,22,34	59,60,47	21,32,27	67,66,49	249	258	0.715752011271	1.0	0.297,0.275,0.428	0.245,0.334,0.363	0.019
Vad04G013240	LG04	+	24262859	24262888	24264648	24264741	24261623	24261682	24264825	24265316	1076	102,72,91	350,188,195	129,57,76	286,160,153	177	241	0.250522411819	1.0	0.284,0.343,0.389	0.38,0.327,0.403	-0.031
Vad08G014370	LG08	-	22111025	22111124	22112038	22112125	22110061	22110157	22112312	22112375	1077	114,99,87	196,169,141	111,82,90	156,111,107	235	247	0.068760621868	0.750918927558	0.379,0.381,0.393	0.428,0.437,0.469	-0.06
Vad04G010180	LG04	+	20770607	20770655	20770768	20770858	20770464	20770524	20770993	20771083	1078	116,23,30	53,29,54	40,20,27	39,48,40	196	238	0.227057932339	0.988339301728	0.727,0.491,0.403	0.555,0.336,0.45	0.093
Vad04G001770	LG04	+	1889721	1889808	1891009	1891174	1889364	1889418	1891772	1891883	1079	19,35,31	233,221,193	52,42,42	320,238,223	235	298	0.0864533991223	0.767705337245	0.094,0.167,0.169	0.171,0.183,0.193	-0.039
Vad04G001770	LG04	+	1891009	1891174	1893178	1893288	1889721	1889808	1894682	1894788	1080	133,191,155	176,186,158	161,234,202	222,210,181	298	258	0.695208439457	1.0	0.395,0.471,0.459	0.386,0.491,0.491	-0.014
Vad04G001770	LG04	+	1893178	1893288	1894682	1894788	1891009	1891174	1895935	1896002	1081	10,18,5	164,209,175	7,13,4	271,251,253	258	254	0.0195451599271	0.389879542343	0.057,0.078,0.027	0.025,0.049,0.015	0.024
Vad19G005160	LG19	-	6809639	6809754	6810787	6810891	6808948	6809004	6811596	6811691	1082	8,12,10	34,12,17	12,13,9	21,14,15	252	263	0.44228068761	1.0	0.197,0.511,0.38	0.374,0.492,0.385	-0.054
Vad19G005160	LG19	-	6809853	6810023	6810787	6810891	6809639	6809754	6811596	6811691	1083	14,12,10	38,23,17	13,17,9	20,18,17	252	298	0.18554587338	0.949445930665	0.303,0.382,0.41	0.435,0.528,0.385	-0.084
Vad15G001800	LG15	-	6754633	6755077	6756171	6756322	6752990	6753683	6756879	6757323	1084	3,2,2	10,18,8	5,0,0	21,9,15	298	298	0.280528135349	1.0	0.231,0.1,0.2	0.192,0.0,0.0	0.113
Vad15G001800	LG15	-	6756171	6756322	6756879	6757323	6752990	6753683	6759103	6759547	1085	3,3,0	0,0,1	0,2,4	0,0,1	298	298	1	1.0	1.0,1.0,0.0	NA,1.0,0.8	-0.233
Vad15G001800	LG15	-	6756171	6756322	6756879	6757323	6754633	6755077	6759103	6759547	1086	11,14,3	2,2,1	14,6,13	4,1,3	298	298	0.378746942462	1.0	0.846,0.875,0.75	0.778,0.857,0.813	0.008
Vad06G008370	LG06	-	14625646	14625911	14626786	14627019	14611899	14612744	14627098	14627248	1087	127,65,54	116,80,65	70,57,41	82,48,49	298	298	0.939168123875	1.0	0.523,0.448,0.454	0.461,0.543,0.456	-0.012
Vad12G012960	LG12	-	25294607	25294802	25294962	25295027	25294010	25294065	25296033	25296188	1088	4,9,14	51,45,44	15,13,15	59,38,39	213	298	0.0917457442465	0.767705337245	0.099,0.219,0.308	0.262,0.324,0.35	-0.103
Vad12G012960	LG12	-	25294962	25295027	25296033	25296188	25294010	25294065	25301409	25301495	1089	25,53,28	0,0,0	42,50,37	0,0,1	298	213	1	1.0	1.0,1.0,1.0	1.0,1.0,0.964	0.012
Vad12G012960	LG12	-	25294962	25295027	25296033	25296188	25294607	25294802	25301409	25301495	1090	25,53,29	30,28,14	42,51,36	37,25,26	298	213	0.98752797977	1.0	0.373,0.575,0.597	0.448,0.593,0.497	0.002
Vad08G006050	LG08	+	14025909	14026011	14026426	14026747	14025178	14025670	14026924	14027031	1091	2528,3007,2437	2564,2518,2652	2828,2056,1916	2216,1714,1678	250	298	0.0605513379408	0.720903664918	0.54,0.587,0.523	0.603,0.588,0.576	-0.039
Vad12G007460	LG12	-	9741053	9741350	9742257	9743074	9740002	9740757	9743841	9747191	1092	64,61,54	98,91,61	83,47,50	108,89,75	298	298	0.58119356898	1.0	0.395,0.401,0.47	0.435,0.346,0.4	0.028
Vad04G013870	LG04	+	25186065	25186215	25187247	25187312	25177336	25177714	25187422	25187516	1093	31,11,18	9,8,3	25,17,12	2,6,5	298	213	0.459483341652	1.0	0.711,0.496,0.811	0.899,0.669,0.632	-0.061
Vad07G011120	LG07	+	21387528	21387652	21388144	21388505	21386985	21387238	21393828	21394653	1094	147,143,95	183,228,191	92,63,66	154,152,151	272	298	0.0646452135327	0.737189091671	0.468,0.407,0.353	0.396,0.312,0.324	0.065
Vad06G004680	LG06	+	5387640	5387721	5389195	5389267	5387105	5387174	5389382	5389443	1095	11,8,5	17,9,6	11,10,14	19,12,11	229	220	0.813320410445	1.0	0.383,0.461,0.445	0.357,0.445,0.55	-0.021
Vad13G007770	LG13	+	14005118	14005202	14007022	14007171	14000687	14000743	14007273	14007391	1096	15,6,3	110,79,59	4,6,5	77,50,50	232	297	0.686731536615	1.0	0.149,0.089,0.061	0.062,0.133,0.113	-0.003
Vad13G007770	LG13	+	14007503	14007620	14009175	14009396	14005118	14005202	14018136	14018226	1097	3,0,1	70,88,70	0,0,0	69,51,61	265	298	0.742857863726	1.0	0.046,0.0,0.016	0.0,0.0,0.0	0.021
Vad07G011560	LG07	-	21858509	21858624	21859316	21861565	21857499	21858354	21862218	21862784	1098	30,29,14	12,9,7	25,17,11	5,9,3	298	263	0.555871600238	1.0	0.688,0.74,0.638	0.815,0.625,0.764	-0.046
Vad13G000030	LG13	-	111294	111480	114293	114397	110973	111085	115309	115579	1099	17,27,13	40,33,32	29,18,19	43,29,37	252	298	0.632857439719	1.0	0.334,0.492,0.325	0.444,0.423,0.378	-0.031
Vad14G006630	LG14	+	16143847	16144038	16144148	16144209	16143065	16143227	16144735	16145735	1100	1653,1436,1224	715,477,392	910,635,605	313,228,180	298	209	0.425483822687	1.0	0.619,0.679,0.687	0.671,0.661,0.702	-0.016
Vad08G004720	LG08	-	12403654	12403940	12404611	12404746	12403285	12403521	12405187	12405490	1101	32,61,44	118,123,141	44,35,28	108,130,110	283	298	0.436610656965	1.0	0.222,0.343,0.247	0.3,0.221,0.211	0.027
Vad06G000580	LG06	+	732439	732570	732975	733046	731846	732312	735490	735634	1102	122,69,56	27,45,36	108,44,44	30,28,30	279	219	0.852800993687	1.0	0.78,0.546,0.55	0.739,0.552,0.535	0.017
Vad05G012140	LG05	-	23284776	23284860	23285149	23285242	23282772	23282871	23285418	23285496	1103	174,300,271	278,295,256	274,276,304	320,245,284	241	232	0.335982844689	1.0	0.376,0.495,0.505	0.452,0.52,0.507	-0.034
Vad18G018720	LG18	-	29811386	29811477	29812263	29812297	29806594	29807978	29812693	29812968	1104	6,1,0	2,8,1	1,1,0	0,9,2	182	239	0.0497111969142	0.672166398276	0.798,0.141,0.0	1.0,0.127,0.0	-0.063
Vad17G004000	LG17	+	5004683	5004876	5005153	5005295	5003971	5004217	5005651	5005783	1105	606,428,415	274,416,434	615,519,470	450,474,440	298	290	0.585738011229	1.0	0.683,0.5,0.482	0.571,0.516,0.51	0.023
Vad14G001390	LG14	-	1249877	1249967	1250618	1250895	1249520	1249598	1254970	1255391	1106	77,79,92	63,37,37	75,76,57	67,32,26	298	238	0.842687221729	1.0	0.494,0.63,0.665	0.472,0.655,0.636	0.009
Vad15G000750	LG15	-	2659551	2659659	2666079	2666170	2659046	2659145	2668115	2668241	1107	38,51,38	76,114,67	32,50,40	68,67,80	239	256	0.49406012066	1.0	0.349,0.324,0.378	0.335,0.444,0.349	-0.026
Vad08G013030	LG08	+	20968220	20968414	20968871	20968927	20967003	20967159	20971578	20971768	1108	58,77,76	2,0,0	62,62,52	0,0,0	298	204	1	1.0	0.952,1.0,1.0	1.0,1.0,1.0	-0.016
Vad07G012160	LG07	+	22465311	22465408	22475227	22475279	22458361	22458461	22476127	22476229	1109	35,27,11	19,9,9	29,16,10	18,16,9	245	200	0.191299612207	0.961880564926	0.601,0.71,0.499	0.568,0.449,0.476	0.106
Vad18G009410	LG18	+	10351617	10351665	10351768	10351858	10351408	10351533	10351972	10352062	1110	124,55,52	113,59,68	94,88,65	106,145,82	196	238	0.136814468374	0.854751777663	0.571,0.531,0.481	0.518,0.424,0.49	0.05
Vad18G012470	LG18	-	13868313	13868701	13879717	13879920	13864663	13867004	13881150	13881245	1111	4,8,1	126,80,52	3,5,6	92,37,43	298	298	0.266371973459	1.0	0.031,0.091,0.019	0.032,0.119,0.122	-0.044
Vad17G000240	LG17	-	231653	231698	234865	235022	228197	228363	235214	235569	1112	38,41,26	6,10,9	34,14,29	7,16,4	298	193	0.487229676066	1.0	0.804,0.726,0.652	0.759,0.362,0.824	0.079
Vad19G009580	LG19	+	14305396	14305624	14307842	14307969	14303210	14303445	14309140	14309279	1113	58,51,34	40,63,49	29,14,17	41,36,40	298	275	0.0167186312023	0.359640555295	0.572,0.428,0.39	0.395,0.264,0.282	0.15
Vad19G005210	LG19	-	6868758	6868920	6869898	6869982	6868578	6868666	6870074	6870216	1114	28,16,7	33,25,10	7,17,5	25,33,13	232	298	0.0374697766218	0.567442297161	0.521,0.451,0.473	0.265,0.398,0.331	0.15
Vad12G000930	LG12	+	1702910	1702998	1703374	1703460	1701612	1701726	1703550	1703653	1115	81,79,81	151,95,85	98,63,72	172,109,81	236	234	0.491526111762	1.0	0.347,0.452,0.486	0.361,0.364,0.468	0.031
Vad18G007720	LG18	+	8577547	8577637	8579588	8579726	8577380	8577458	8591853	8592030	1116	1104,1352,1143	780,1238,1309	1082,903,847	698,984,896	238	286	1	1.0	0.63,0.568,0.512	0.651,0.524,0.532	0.001
Vad18G004230	LG18	+	4511638	4511846	4512029	4512166	4509602	4509830	4513763	4513844	1117	88,89,114	41,48,75	50,83,107	32,60,62	298	285	0.404206718799	1.0	0.672,0.639,0.592	0.599,0.57,0.623	0.037
Vad18G004230	LG18	+	4512029	4512166	4513763	4513844	4509602	4509830	4515631	4515698	1118	1,3,3	23,30,37	3,2,1	16,51,43	285	229	0.546942578471	1.0	0.034,0.074,0.061	0.131,0.031,0.018	-0.004
Vad18G004230	LG18	+	4512029	4512166	4515631	4515698	4509602	4509830	4515783	4516634	1119	1,2,3	40,40,45	5,0,0	14,55,30	285	215	0.56785618551	1.0	0.019,0.036,0.048	0.212,0.0,0.0	-0.036
Vad18G004230	LG18	+	4512029	4512166	4513763	4513844	4511638	4511846	4515631	4515698	1120	64,89,92	23,30,37	60,78,122	16,49,43	285	229	0.661849818247	1.0	0.691,0.704,0.666	0.751,0.561,0.695	0.018
Vad18G015200	LG18	-	22316952	22317030	22317771	22317834	22315814	22315887	22318401	22318584	1121	4,8,7	26,5,7	5,3,3	4,9,6	211	226	0.891233777549	1.0	0.141,0.632,0.517	0.572,0.263,0.349	0.035
Vad16G009990	LG16	-	20332546	20332600	20332914	20332994	20332005	20332437	20333502	20333613	1122	443,531,702	569,606,791	430,547,559	476,568,516	228	202	0.124308886214	0.833004814994	0.408,0.437,0.44	0.445,0.46,0.49	-0.037
Vad01G006490	LG01	+	7012557	7012645	7013197	7013667	7004661	7005018	7016434	7016590	1123	21,15,17	28,16,21	19,14,7	23,13,23	236	298	0.544115639214	1.0	0.486,0.542,0.505	0.511,0.576,0.278	0.056
Vad16G006000	LG16	-	16071398	16071432	16073996	16074083	16071124	16071294	16074736	16074848	1124	22,14,8	177,91,138	4,6,12	143,100,122	235	182	0.023172392863	0.430052349899	0.088,0.106,0.043	0.021,0.044,0.071	0.034
Vad16G006000	LG16	-	16071398	16071432	16073996	16074106	16071124	16071294	16074736	16074848	1125	66,57,73	177,91,138	79,35,45	143,100,122	258	182	0.411092913485	1.0	0.208,0.306,0.272	0.28,0.198,0.206	0.034
Vad10G008430	LG10	+	10395020	10395114	10396405	10397378	10394854	10394922	10409373	10409562	1126	0,0,0	74,48,31	1,1,0	31,42,23	242	298	1	1.0	0.0,0.0,0.0	0.038,0.028,0.0	-0.022
Vad06G000110	LG06	-	128504	128708	129476	129564	128277	128383	131860	131982	1127	156,199,246	229,363,400	142,172,217	226,296,388	236	298	0.733060340093	1.0	0.462,0.409,0.437	0.442,0.423,0.414	0.01
Vad06G000110	LG06	-	129264	129324	129476	129564	128277	128383	131860	131982	1128	156,199,246	3,5,3	142,172,217	5,6,9	236	208	0.0417133459446	0.589278834874	0.979,0.972,0.986	0.962,0.962,0.955	0.019
Vad06G000110	LG06	-	129476	129564	131860	131982	128277	128383	132316	132545	1129	158,252,285	1,0,1	171,191,297	0,1,0	270	236	1	1.0	0.993,1.0,0.996	1.0,0.994,1.0	-0.002
Vad06G000110	LG06	-	129476	129564	131860	131982	129264	129324	132316	132545	1130	156,252,285	242,252,310	167,190,298	211,207,246	270	236	0.340242773827	1.0	0.36,0.466,0.446	0.409,0.445,0.514	-0.032
Vad04G007800	LG04	+	12692982	12693218	12693538	12693731	12691444	12691495	12694277	12694916	1131	1,1,0	357,188,270	0,2,1	418,309,299	298	298	1	1.0	0.003,0.005,0.0	0.0,0.006,0.003	-0.0
Vad08G002500	LG08	+	6474089	6474233	6474366	6474519	6472756	6473816	6475011	6475127	1132	244,365,86	481,807,174	194,42,31	294,120,52	292	298	0.573653336244	1.0	0.341,0.316,0.335	0.402,0.263,0.378	-0.017
Vad08G002500	LG08	+	6474366	6474519	6475011	6475127	6472756	6473816	6475329	6475497	1133	0,3,1	595,720,194	2,0,0	287,109,56	298	264	1	1.0	0.0,0.004,0.005	0.006,0.0,0.0	0.001
Vad08G002500	LG08	+	6474366	6474519	6475011	6475127	6474089	6474233	6475329	6475497	1134	411,738,152	596,720,194	246,86,40	286,109,56	298	264	0.854433791297	1.0	0.379,0.476,0.41	0.432,0.411,0.388	0.011
Vad08G002500	LG08	+	6475011	6475127	6475884	6476109	6472756	6473816	6476550	6476721	1135	0,1,1	461,491,139	1,0,0	155,64,41	264	298	1	1.0	0.0,0.002,0.008	0.007,0.0,0.0	0.001
Vad08G002500	LG08	+	6475011	6475127	6475329	6475497	6474366	6474519	6475884	6476109	1136	385,625,127	615,854,195	232,88,38	274,108,61	264	298	0.192323313295	0.961880564926	0.414,0.452,0.424	0.489,0.479,0.413	-0.03
Vad08G002390	LG08	+	6040496	6040754	6041073	6041231	6040018	6040189	6052106	6052661	1137	98,93,71	65,67,66	71,56,52	66,51,42	298	298	0.350152291237	1.0	0.601,0.581,0.518	0.518,0.523,0.553	0.035
Vad08G002390	LG08	+	6041073	6041231	6052106	6052661	6040496	6040754	6054395	6054669	1138	56,51,42	26,59,50	29,35,20	52,59,44	298	298	0.0047568665839	0.176563694967	0.683,0.464,0.457	0.358,0.372,0.312	0.187
Vad08G002390	LG08	+	6052106	6052661	6054395	6054669	6041073	6041231	6055308	6055958	1139	73,69,72	65,79,71	73,56,48	61,79,47	298	298	0.793040588707	1.0	0.529,0.466,0.503	0.545,0.415,0.505	0.011
Vad03G000260	LG03	-	358639	358750	358828	358897	358273	358402	358976	359114	1140	49,51,45	72,75,63	41,36,48	75,51,66	217	259	0.74252309763	1.0	0.448,0.448,0.46	0.395,0.457,0.465	0.013
Vad01G009240	LG01	-	11413556	11413711	11414679	11414843	11412784	11413094	11415246	11415368	1141	348,320,299	349,299,307	285,253,282	348,248,242	298	298	0.816860239587	1.0	0.499,0.517,0.493	0.45,0.505,0.538	0.005
Vad18G002650	LG18	+	2871802	2871872	2874002	2874058	2871596	2871680	2874673	2874795	1142	162,186,240	162,140,182	135,116,139	102,122,112	218	204	0.752459959732	1.0	0.483,0.554,0.552	0.553,0.471,0.537	0.009
Vad02G006330	LG02	-	6067635	6067670	6067803	6067854	6067139	6067248	6067979	6068057	1143	92,83,76	18,31,44	146,135,116	38,48,43	199	183	0.673594664599	1.0	0.825,0.711,0.614	0.779,0.721,0.713	-0.021
Vad02G006330	LG02	-	6067803	6067854	6067979	6068057	6067635	6067670	6068827	6068965	1144	54,87,93	65,76,79	92,118,110	90,119,83	226	199	0.795633731545	1.0	0.422,0.502,0.509	0.474,0.466,0.539	-0.015
Vad02G006330	LG02	-	6067979	6068057	6068827	6068965	6067139	6067854	6069177	6069243	1145	196,195,200	61,102,100	353,372,257	115,133,107	286	226	0.201010323835	0.973843063469	0.717,0.602,0.612	0.708,0.688,0.655	-0.04
Vad04G010560	LG04	+	21265757	21265854	21266598	21266669	21264997	21265059	21267334	21267426	1146	9,23,37	10,32,25	9,19,36	15,29,31	245	219	0.495961672692	1.0	0.446,0.391,0.57	0.349,0.369,0.509	0.06
Vad16G002320	LG16	-	5461706	5461843	5462419	5462547	5460593	5461487	5463832	5463909	1147	189,267,298	236,252,248	221,311,286	207,242,223	276	285	0.137886817056	0.855843350549	0.453,0.522,0.554	0.524,0.57,0.57	-0.045
Vad16G002320	LG16	-	5464357	5464444	5464869	5464983	5463832	5463909	5468235	5468350	1148	186,245,292	133,196,220	192,311,279	150,192,188	262	235	0.363609596644	1.0	0.556,0.529,0.543	0.534,0.592,0.571	-0.023
Vad07G017890	LG07	-	28713798	28715324	28716781	28717004	28712959	28713132	28717892	28718380	1149	56,47,38	40,53,48	38,35,31	34,26,25	298	298	0.352025704865	1.0	0.583,0.47,0.442	0.528,0.574,0.554	-0.054
Vad10G007480	LG10	-	8628041	8628157	8630923	8631189	8626404	8626478	8631479	8631626	1150	54,56,47	26,44,63	53,30,47	34,32,45	298	264	0.842641002191	1.0	0.648,0.53,0.398	0.58,0.454,0.481	0.02
Vad10G007480	LG10	-	8628041	8628157	8630923	8631286	8626404	8626478	8631479	8631626	1151	11,1,17	26,44,63	6,8,9	34,32,45	298	264	0.816344076931	1.0	0.273,0.02,0.193	0.135,0.181,0.151	0.006
Vad01G011020	LG01	-	17016059	17016108	17016194	17016262	17015899	17015985	17017577	17017664	1152	35,28,18	21,12,15	39,17,21	24,3,10	216	197	0.37253755958	1.0	0.603,0.68,0.523	0.597,0.838,0.657	-0.095
Vad01G011020	LG01	-	17016194	17016262	17017577	17017664	17015899	17015985	17017861	17017923	1153	39,34,19	0,2,0	33,14,18	0,1,0	235	216	1	1.0	1.0,0.94,1.0	1.0,0.928,1.0	0.004
Vad01G011020	LG01	-	17016194	17016262	17017577	17017664	17016059	17016108	17017861	17017923	1154	35,34,19	43,21,15	33,15,18	40,16,15	235	216	0.464555191729	1.0	0.428,0.598,0.538	0.431,0.463,0.524	0.049
Vad19G005480	LG19	-	7265935	7266009	7266571	7266624	7265525	7265847	7266733	7266832	1155	128,58,76	98,93,96	73,95,88	69,130,150	201	222	0.481363406221	1.0	0.591,0.408,0.466	0.539,0.447,0.393	0.029
Vad09G001300	LG09	+	1494733	1494962	1496782	1496921	1492851	1492884	1497614	1498596	1156	218,205,210	287,244,255	216,218,196	246,238,234	298	287	0.452798221223	1.0	0.422,0.447,0.442	0.458,0.469,0.447	-0.021
Vad06G004910	LG06	-	5658144	5658326	5659333	5659426	5657002	5657221	5659697	5659887	1157	271,286,176	17,18,19	221,174,159	22,24,19	241	298	0.0272976333162	0.472040055261	0.952,0.952,0.92	0.925,0.9,0.912	0.029
Vad06G004910	LG06	-	5659333	5659426	5659697	5659887	5658144	5658326	5662263	5662349	1158	335,497,337	226,249,159	384,256,255	205,150,165	298	241	0.532489104508	1.0	0.545,0.617,0.632	0.602,0.58,0.556	0.019
Vad06G004910	LG06	-	5659697	5659887	5662263	5662349	5659333	5659426	5662432	5662609	1159	108,200,138	404,448,313	152,117,117	343,280,242	234	298	0.22216111313	0.988339301728	0.254,0.362,0.36	0.361,0.347,0.381	-0.038
Vad10G004960	LG10	+	5721552	5721645	5722138	5722206	5720022	5720106	5722861	5722935	1160	173,188,225	106,76,109	150,204,221	80,100,107	241	216	0.950617573869	1.0	0.594,0.689,0.649	0.627,0.646,0.649	0.003
Vad16G001840	LG16	-	4214512	4214860	4215269	4215368	4213297	4213390	4215493	4215593	1161	7,20,21	21,44,27	18,21,19	29,29,28	247	298	0.339204721443	1.0	0.287,0.354,0.484	0.428,0.466,0.45	-0.073
Vad14G001930	LG14	-	1746687	1746810	1750122	1750224	1745820	1745880	1752078	1752388	1162	292,200,215	364,283,297	260,149,199	286,191,237	250	271	0.253157066819	1.0	0.465,0.434,0.44	0.496,0.458,0.476	-0.03
Vad01G007520	LG01	+	8243229	8243365	8243471	8243593	8242679	8242775	8244143	8244338	1163	82,124,97	99,110,91	64,81,90	94,92,77	284	270	0.468752553901	1.0	0.441,0.517,0.503	0.393,0.456,0.526	0.029
Vad10G002970	LG10	-	3473668	3473752	3474182	3474211	3473525	3473579	3474295	3474789	1164	46,24,30	297,197,195	42,46,48	265,248,221	177	232	0.121161831799	0.829539790854	0.169,0.138,0.168	0.172,0.196,0.222	-0.038
Vad08G001170	LG08	-	2507050	2507092	2507172	2507226	2503298	2503715	2507800	2507864	1165	59,46,41	62,61,52	58,25,34	35,38,22	202	190	0.162788005546	0.920141025796	0.472,0.415,0.426	0.609,0.382,0.592	-0.09
Vad08G001170	LG08	-	2547020	2547284	2562551	2562665	2543517	2543592	2568224	2568281	1166	104,82,53	78,100,79	80,31,19	72,31,35	262	298	0.913378847875	1.0	0.603,0.483,0.433	0.558,0.532,0.382	0.016
Vad01G008230	LG01	+	9559264	9559378	9560094	9560329	9558632	9559155	9560416	9560575	1167	54,56,52	175,247,308	46,11,24	112,61,89	262	298	0.215391447419	0.97604499001	0.26,0.205,0.161	0.318,0.17,0.235	-0.032
Vad06G008490	LG06	+	14925639	14925706	14926796	14926841	14920953	14921065	14927414	14927470	1168	65,65,65	75,48,32	37,47,59	42,40,46	215	193	0.49023270854	1.0	0.438,0.549,0.646	0.442,0.513,0.535	0.048
Vad18G001010	LG18	-	939690	939968	940596	940693	938200	938977	941301	941525	1169	8258,6305,6244	17144,10092,9704	8380,5006,5869	13487,8376,9834	245	298	0.584759626163	1.0	0.369,0.432,0.439	0.43,0.421,0.421	-0.011
Vad01G001540	LG01	+	1454198	1454294	1454496	1454598	1453615	1453673	1457047	1457131	1170	106,74,59	43,42,37	81,60,69	30,36,34	244	250	0.687317261784	1.0	0.716,0.644,0.62	0.734,0.631,0.675	-0.02
Vad01G001540	LG01	+	1454496	1454598	1457047	1457131	1454198	1454294	1465243	1465324	1171	46,41,38	51,64,33	45,39,34	50,39,29	250	232	0.46221355264	1.0	0.456,0.373,0.517	0.455,0.481,0.521	-0.037
Vad06G011680	LG06	-	20575185	20575303	20582668	20582791	20573182	20573903	20583920	20584161	1172	54,55,73	64,66,75	52,43,51	55,53,53	271	266	0.900910838863	1.0	0.453,0.45,0.489	0.481,0.443,0.486	-0.006
Vad05G008540	LG05	+	16739811	16739954	16745372	16745448	16729142	16729304	16745600	16745773	1173	112,108,93	50,64,70	125,75,79	45,54,54	291	224	0.820806861329	1.0	0.633,0.565,0.506	0.681,0.517,0.53	-0.008
Vad05G009240	LG05	+	18427989	18428064	18431370	18431511	18424495	18424558	18431587	18431814	1174	31,15,16	39,44,44	19,9,12	34,40,27	223	289	0.535158848491	1.0	0.507,0.306,0.32	0.42,0.226,0.365	0.041
Vad05G009240	LG05	+	18428162	18428284	18431029	18431100	18427989	18428064	18431196	18431284	1175	22,30,32	11,19,21	28,35,25	7,16,12	270	219	0.128890448353	0.840810444278	0.619,0.562,0.553	0.764,0.64,0.628	-0.099
Vad03G008430	LG03	-	9383289	9383345	9384143	9384518	9381161	9381840	9385582	9385624	1176	77,108,115	58,63,56	97,122,102	59,56,64	298	204	0.716227904119	1.0	0.476,0.54,0.584	0.53,0.599,0.522	-0.017
Vad02G003330	LG02	+	2939387	2939445	2939976	2940099	2935139	2935417	2941759	2941817	1177	9,17,12	21,31,22	11,10,10	46,11,24	206	271	0.556817011901	1.0	0.361,0.419,0.418	0.239,0.545,0.354	0.02
Vad11G010850	LG11	+	16901576	16901623	16901714	16901858	16900018	16900075	16908512	16908690	1178	15,14,18	31,54,38	14,14,17	30,43,50	195	292	0.858129458301	1.0	0.42,0.28,0.415	0.411,0.328,0.337	0.013
Vad11G010850	LG11	+	16901714	16901858	16908512	16908690	16901576	16901623	16911661	16911742	1179	41,53,49	27,52,56	58,42,48	35,56,56	292	298	0.813824749785	1.0	0.608,0.51,0.472	0.628,0.434,0.467	0.02
Vad07G001950	LG07	-	2222736	2222823	2222903	2223047	2222199	2222315	2223550	2223667	1180	232,196,262	120,159,213	188,148,158	135,86,127	292	235	0.983726101507	1.0	0.609,0.498,0.497	0.528,0.581,0.5	-0.002
Vad01G011720	LG01	-	19023356	19023452	19023540	19023588	19023220	19023262	19034215	19034281	1181	6,10,3	48,31,22	9,9,10	37,22,16	196	244	0.0532026668884	0.694569989102	0.135,0.287,0.145	0.232,0.337,0.438	-0.147
Vad02G006020	LG02	-	5648099	5648250	5649108	5649221	5647943	5648017	5649294	5649617	1182	22,35,48	58,65,89	13,35,31	44,90,54	261	298	0.4453358475	1.0	0.302,0.381,0.381	0.252,0.307,0.396	0.036
Vad11G000050	LG11	+	217559	217735	232581	232698	217107	217409	233158	233295	1183	88,64,50	80,49,42	76,41,45	83,41,45	298	265	0.222885045386	0.988339301728	0.494,0.537,0.514	0.449,0.471,0.471	0.051
Vad11G007900	LG11	+	10401907	10402171	10402529	10402663	10401729	10401815	10403449	10403545	1184	67,73,119	111,84,133	34,41,42	44,33,46	298	282	0.317313454428	1.0	0.364,0.451,0.458	0.422,0.54,0.464	-0.051
Vad07G004370	LG07	-	4362351	4362411	4363890	4363928	4362170	4362245	4364017	4364145	1185	77,56,75	166,76,88	67,66,65	100,78,100	186	208	0.620979458205	1.0	0.342,0.452,0.488	0.428,0.486,0.421	-0.018
Vad07G004370	LG07	-	4362351	4362411	4364017	4364145	4362170	4362245	4365201	4365241	1186	11,12,17	152,70,75	4,11,14	94,75,89	276	208	0.424484327134	1.0	0.052,0.114,0.146	0.031,0.1,0.106	0.025
Vad10G007990	LG10	+	9586514	9586658	9589952	9590165	9585857	9585919	9590324	9591018	1187	0,0,0	60,38,32	0,0,2	44,29,29	292	298	1	1.0	0.0,0.0,0.0	0.0,0.0,0.066	-0.022
Vad17G002390	LG17	+	2745645	2745702	2750863	2750959	2740673	2740748	2751988	2752100	1188	109,72,60	459,293,242	61,53,45	277,170,167	205	244	0.636188108635	1.0	0.22,0.226,0.228	0.208,0.271,0.243	-0.016
Vad17G002390	LG17	+	2750863	2750959	2751988	2752100	2745645	2745702	2752615	2752661	1189	483,264,246	338,206,197	284,151,149	277,136,133	244	260	0.0671296629189	0.744898710526	0.604,0.577,0.571	0.522,0.542,0.544	0.048
Vad16G001380	LG16	+	3486641	3486704	3487049	3487130	3486496	3486544	3487356	3487455	1190	27,61,68	60,102,85	30,44,45	50,86,81	211	229	0.531128129192	1.0	0.328,0.394,0.465	0.394,0.357,0.376	0.02
Vad11G006520	LG11	+	7715909	7716080	7723999	7724208	7714056	7714128	7725480	7725547	1191	203,253,203	254,272,218	160,154,138	141,130,107	298	298	0.011403928078	0.291529934239	0.444,0.482,0.482	0.532,0.542,0.563	-0.076
Vad11G006520	LG11	+	7725480	7725547	7740452	7740628	7715909	7716080	7741081	7741183	1192	1,1,2	133,244,173	4,3,1	86,122,134	215	298	0.166900128877	0.920141025796	0.01,0.006,0.016	0.061,0.033,0.01	-0.024
Vad11G000960	LG11	+	989519	989652	989976	990209	988914	989003	991028	991505	1193	187,295,122	227,396,146	210,79,103	228,121,112	281	298	0.700436266712	1.0	0.466,0.441,0.47	0.494,0.409,0.494	-0.007
Vad11G003150	LG11	-	3002747	3002817	3003044	3003085	3002494	3002643	3003171	3003335	1194	126,161,146	172,112,99	139,183,163	142,130,106	189	218	0.584115874231	1.0	0.458,0.624,0.63	0.53,0.619,0.639	-0.025
Vad07G005880	LG07	+	5734785	5734918	5735043	5735119	5734675	5734702	5735354	5735645	1195	144,139,144	10,33,23	100,161,167	15,31,19	281	224	0.943738477784	1.0	0.92,0.771,0.833	0.842,0.805,0.875	0.001
Vad04G003940	LG04	-	4194432	4194743	4195572	4196186	4191993	4193517	4208512	4208602	1196	2,3,7	21,33,24	4,8,9	16,18,11	298	298	0.00981955326055	0.267940190599	0.087,0.083,0.226	0.2,0.308,0.45	-0.187
Vad12G011590	LG12	-	21821044	21821146	21821258	21821377	21820485	21820602	21821460	21821544	1197	313,236,217	742,332,346	218,258,216	423,296,257	267	250	0.117635942277	0.829539790854	0.283,0.4,0.37	0.325,0.449,0.44	-0.054
Vad12G011590	LG12	-	21822456	21822558	21822662	21822743	21821460	21821544	21823763	21823883	1198	75,123,137	165,159,140	94,122,108	118,166,161	229	250	0.862938589664	1.0	0.332,0.458,0.517	0.465,0.445,0.423	-0.009
Vad06G008420	LG06	-	14726129	14726159	14726282	14726373	14725825	14725935	14726482	14726564	1199	78,90,57	40,28,18	49,70,59	21,21,21	239	178	0.768073123721	1.0	0.592,0.705,0.702	0.635,0.713,0.677	-0.009
Vad14G012070	LG14	-	23171219	23171338	23171945	23172026	23170038	23170258	23172986	23173038	1200	66,91,127	196,242,280	116,87,94	209,211,255	229	267	0.392571321177	1.0	0.282,0.305,0.346	0.393,0.325,0.301	-0.029
Vad14G012070	LG14	-	23171945	23172026	23172986	23173038	23171219	23171338	23174274	23174586	1201	56,82,93	146,172,190	72,69,76	169,145,159	200	229	0.926649735023	1.0	0.305,0.353,0.359	0.328,0.353,0.354	-0.006
Vad01G008700	LG01	-	10384025	10384153	10384482	10384637	10383672	10383927	10385258	10385521	1202	163,187,122	179,193,116	150,91,101	154,122,104	298	276	0.534269406364	1.0	0.458,0.473,0.493	0.474,0.409,0.474	0.022
Vad01G008700	LG01	-	10384482	10384637	10385258	10385521	10384025	10384153	10385738	10385768	1203	17,9,15	168,180,104	22,4,6	108,112,112	298	298	0.877531763231	1.0	0.092,0.048,0.126	0.169,0.034,0.051	0.004
Vad01G008700	LG01	-	10384482	10384637	10385258	10385539	10384025	10384153	10385738	10385768	1204	275,155,110	168,180,104	191,86,73	108,112,112	298	298	0.494079676773	1.0	0.621,0.463,0.514	0.639,0.434,0.395	0.043
Vad01G008700	LG01	-	10385258	10385539	10385738	10385768	10384482	10384637	10385848	10385924	1205	35,22,22	164,185,122	31,17,20	150,91,101	178	298	0.424181293498	1.0	0.263,0.166,0.232	0.257,0.238,0.249	-0.028
Vad16G000330	LG16	-	483139	483229	484078	484164	466413	466489	485619	485689	1206	59,60,60	120,69,79	53,49,45	57,43,44	234	238	0.0340090378446	0.536492571999	0.333,0.469,0.436	0.486,0.537,0.51	-0.098
Vad16G000330	LG16	-	505987	506159	506869	507088	505467	505637	508768	508866	1207	80,82,82	61,101,82	54,64,49	70,57,67	298	298	0.384820396485	1.0	0.567,0.448,0.5	0.435,0.529,0.422	0.043
Vad03G006660	LG03	+	6483330	6483398	6490205	6490231	6481125	6481339	6496806	6496897	1208	19,17,15	1,4,1	24,12,19	1,3,7	216	174	0.234876660615	0.992329124042	0.939,0.774,0.924	0.951,0.763,0.686	0.079
Vad03G006660	LG03	+	6483330	6483398	6496806	6496897	6481125	6481339	6497294	6497390	1209	19,17,13	9,18,17	24,12,18	12,15,31	216	239	0.682230446333	1.0	0.7,0.511,0.458	0.689,0.47,0.391	0.04
Vad03G006660	LG03	+	6490205	6490231	6498680	6498749	6483330	6483398	6499762	6499821	1210	1,5,3	14,12,10	6,3,4	8,12,11	174	217	0.275842845298	1.0	0.082,0.342,0.272	0.483,0.238,0.312	-0.112
Vad03G006660	LG03	+	6496806	6496897	6497294	6497390	6483330	6483398	6498680	6498749	1211	0,0,2	9,18,8	0,0,1	10,12,11	239	244	1	1.0	0.0,0.0,0.203	0.0,0.0,0.085	0.039
Vad07G013780	LG07	-	24342166	24342320	24342414	24342928	24341433	24341936	24343529	24343643	1212	609,501,379	558,548,451	1728,435,665	1482,438,775	298	298	0.529175727042	1.0	0.522,0.478,0.457	0.538,0.498,0.462	-0.014
Vad19G005260	LG19	+	6929466	6929554	6930505	6930684	6929103	6929150	6931009	6931108	1213	175,167,215	141,118,182	146,207,178	130,147,138	236	298	0.973858187044	1.0	0.61,0.641,0.599	0.586,0.64,0.62	0.001
Vad13G009940	LG13	-	19663602	19663829	19664911	19665682	19663169	19663361	19666303	19666501	1214	37,37,56	580,643,507	57,42,41	353,450,313	298	298	0.000750584511415	0.0512016373014	0.06,0.054,0.099	0.139,0.085,0.116	-0.042
Vad10G010090	LG10	+	13816114	13816287	13830704	13830850	13814977	13815415	13831658	13831943	1215	207,328,436	246,323,437	209,427,530	212,462,583	298	294	0.830549810564	1.0	0.454,0.5,0.496	0.493,0.477,0.473	0.002
Vad01G002370	LG01	+	2268508	2268589	2269015	2269090	2268328	2268398	2270453	2270555	1216	15,12,7	52,19,8	17,4,6	38,13,9	229	223	0.849990478653	1.0	0.219,0.381,0.46	0.303,0.231,0.394	0.044
Vad01G001090	LG01	-	991093	991202	991927	992058	990349	991002	992153	992262	1217	37,25,16	11,21,17	16,14,9	9,12,11	279	257	0.533718068628	1.0	0.756,0.523,0.464	0.621,0.518,0.43	0.058
Vad05G001200	LG05	+	1097299	1097450	1098261	1098897	1097024	1097163	1099274	1099939	1218	119,173,130	344,247,194	132,125,151	262,218,197	298	298	0.552893260396	1.0	0.257,0.412,0.401	0.335,0.364,0.434	-0.021
Vad10G011770	LG10	-	18096924	18096986	18097127	18097172	18096306	18096689	18099377	18099446	1219	34,43,23	79,96,64	32,19,15	87,71,63	193	210	0.0836738853811	0.767705337245	0.319,0.328,0.281	0.286,0.226,0.206	0.07
Vad01G000940	LG01	+	869167	869293	869638	869767	868805	868943	870753	870843	1220	51,51,78	117,93,150	37,47,46	100,66,67	274	277	0.545279038548	1.0	0.306,0.357,0.345	0.272,0.419,0.41	-0.031
Vad11G005800	LG11	-	6615135	6615252	6615780	6616479	6614720	6614852	6616624	6616688	1221	240,206,138	265,237,125	136,86,74	124,107,76	298	265	0.894967402647	1.0	0.446,0.436,0.495	0.494,0.417,0.464	0.001
Vad13G012720	LG13	-	23441522	23441738	23445342	23445878	23439475	23439934	23446152	23446241	1222	108,69,41	109,68,56	98,38,44	58,48,37	298	298	0.225995552198	0.988339301728	0.498,0.504,0.423	0.628,0.442,0.543	-0.063
Vad07G001500	LG07	+	1802945	1803062	1803522	1803652	1802302	1802444	1804667	1804791	1223	101,110,96	132,64,88	89,70,68	66,46,39	265	278	0.140171392442	0.864314156002	0.445,0.643,0.534	0.586,0.615,0.647	-0.075
Vad09G001230	LG09	-	1402162	1402295	1403196	1403320	1400913	1401518	1404054	1404098	1224	75,81,53	81,101,59	75,29,40	108,69,62	272	281	0.0296777738056	0.501607373339	0.489,0.453,0.481	0.418,0.303,0.4	0.101
Vad09G001230	LG09	-	1402162	1402295	1404054	1404098	1400913	1401518	1408659	1409009	1225	17,23,13	81,101,58	23,7,15	108,70,62	192	281	0.47721605881	1.0	0.235,0.25,0.247	0.238,0.128,0.261	0.035
Vad15G002480	LG15	+	9037681	9037807	9038235	9038339	9034805	9034939	9043889	9044275	1226	28,50,39	40,35,42	39,34,15	52,25,37	274	252	0.394406707094	1.0	0.392,0.568,0.461	0.408,0.556,0.272	0.062
Vad05G001630	LG05	+	1669308	1670163	1670935	1671101	1669027	1669194	1671282	1671494	1227	130,138,63	144,164,104	298,173,103	430,224,156	298	298	0.431234852351	1.0	0.474,0.457,0.377	0.409,0.436,0.398	0.022
Vad05G001630	LG05	+	1669308	1670163	1671282	1671494	1669027	1669194	1671822	1672316	1228	6,13,8	332,448,184	21,10,8	869,547,388	298	298	0.431876488388	1.0	0.018,0.028,0.042	0.024,0.018,0.02	0.009
Vad02G000900	LG02	-	794074	794174	794670	794867	793826	793862	795436	795593	1229	287,263,340	30,64,69	258,315,268	44,95,65	298	248	0.0820369559962	0.767705337245	0.888,0.774,0.804	0.83,0.734,0.774	0.043
Vad02G000900	LG02	-	794670	794867	795436	795593	794074	794174	796711	796812	1230	305,353,384	111,253,243	277,345,371	173,284,218	298	298	0.207886826599	0.973843063469	0.733,0.583,0.612	0.616,0.548,0.63	0.045
Vad02G000900	LG02	-	795436	795593	796711	796812	794670	794867	797184	797286	1231	110,132,161	287,262,342	110,162,129	259,314,269	249	298	0.676787729511	1.0	0.314,0.376,0.36	0.337,0.382,0.365	-0.011
Vad10G002520	LG10	+	3037288	3037348	3037435	3037488	3036909	3036981	3038424	3038522	1232	32,43,44	46,38,26	59,45,40	56,27,42	208	201	0.805585193987	1.0	0.402,0.522,0.621	0.504,0.617,0.479	-0.018
Vad04G009870	LG04	+	20353485	20353637	20353884	20353984	20351979	20352591	20354816	20354952	1233	50,131,107	64,104,69	62,78,61	49,77,82	298	248	0.369108102272	1.0	0.394,0.512,0.563	0.513,0.457,0.382	0.039
Vad09G001450	LG09	-	1679714	1680145	1680441	1680548	1678511	1679525	1680719	1680789	1234	426,428,415	953,1076,1107	456,537,446	1116,1363,1258	255	298	0.587326615471	1.0	0.343,0.317,0.305	0.323,0.315,0.293	0.011
Vad09G001450	LG09	-	1680441	1680548	1680719	1680789	1679714	1680145	1684121	1684387	1235	641,518,510	977,810,807	755,712,614	1034,1048,932	218	255	0.449610578592	1.0	0.434,0.428,0.425	0.461,0.443,0.435	-0.017
Vad05G008150	LG05	+	15323876	15324021	15325697	15325851	15321942	15322270	15326022	15326178	1236	171,183,138	218,199,179	241,162,137	257,157,152	293	298	0.214145026443	0.97604499001	0.444,0.483,0.439	0.488,0.512,0.478	-0.037
Vad05G008150	LG05	+	15325697	15325851	15326022	15326178	15323876	15324021	15326488	15326719	1237	198,193,169	286,246,192	266,144,153	248,227,192	298	298	0.688974681035	1.0	0.409,0.44,0.468	0.518,0.388,0.443	-0.011
Vad14G003410	LG14	+	3521710	3521905	3522607	3522654	3521568	3521615	3523268	3523335	1238	97,148,109	24,29,40	114,204,166	29,41,43	298	195	0.561480467533	1.0	0.726,0.77,0.641	0.72,0.765,0.716	-0.021
Vad13G013010	LG13	+	24283710	24283783	24296914	24297021	24273325	24273427	24297097	24297221	1239	20,23,14	27,29,19	16,5,10	19,12,23	221	255	0.324420948172	1.0	0.461,0.478,0.46	0.493,0.325,0.334	0.082
Vad12G002670	LG12	-	3923176	3923321	3923449	3923529	3922920	3923052	3923685	3923915	1240	67,52,60	46,44,59	57,50,39	31,42,39	228	293	0.695543649217	1.0	0.652,0.603,0.567	0.703,0.605,0.562	-0.016
Vad06G001960	LG06	-	2482250	2482317	2484998	2485094	2482032	2482148	2486319	2486444	1241	110,133,115	99,89,68	98,92,85	88,53,53	244	215	0.891249811425	1.0	0.495,0.568,0.598	0.495,0.605,0.586	-0.008
Vad18G003470	LG18	-	3783102	3783175	3785267	3785331	3782434	3782560	3785425	3785637	1242	40,27,12	1,1,0	25,11,9	0,0,0	212	221	1	1.0	0.977,0.966,1.0	1.0,1.0,1.0	-0.019
Vad04G004750	LG04	-	5207052	5207122	5207200	5207322	5206405	5206498	5208966	5209089	1243	59,62,68	22,36,61	53,33,41	24,25,23	270	218	0.841113835728	1.0	0.684,0.582,0.474	0.641,0.516,0.59	-0.002
Vad08G002750	LG08	-	8894908	8894996	8901469	8901502	8880040	8880525	8904482	8905215	1244	42,46,33	138,176,166	75,40,51	248,197,212	181	236	0.961513601784	1.0	0.284,0.254,0.206	0.283,0.209,0.239	0.004
Vad07G004940	LG07	-	4897523	4898006	4900365	4900782	4896883	4896992	4905398	4905952	1245	127,98,67	139,90,68	90,55,73	124,84,75	298	298	0.112176394667	0.815696496484	0.477,0.521,0.496	0.421,0.396,0.493	0.061
Vad15G008760	LG15	+	18449852	18449924	18450624	18450692	18449714	18449766	18450764	18450813	1246	1,5,8	0,3,1	1,3,2	0,3,1	220	216	0.603343833697	1.0	1.0,0.621,0.887	1.0,0.495,0.663	0.117
Vad08G002060	LG08	-	4823429	4823529	4823622	4823829	4822665	4822748	4825821	4826256	1247	34,35,26	32,51,17	23,12,12	24,36,22	298	248	0.0747016311605	0.767705337245	0.469,0.364,0.56	0.444,0.217,0.312	0.14
Vad08G004330	LG08	-	11915330	11915477	11915861	11916476	11914942	11915074	11918274	11918374	1248	0,4,8	1,5,5	0,4,2	3,2,3	298	295	0.586576074081	1.0	0.0,0.442,0.613	0.0,0.664,0.398	-0.002
Vad08G007900	LG08	+	15800294	15800423	15801432	15802529	15798786	15798890	15806351	15807037	1249	98,133,74	109,170,137	83,72,70	150,135,96	277	298	0.199215008188	0.971943326031	0.492,0.457,0.368	0.373,0.365,0.44	0.046
Vad18G005780	LG18	+	6489446	6489598	6490741	6490838	6488691	6488801	6491778	6492306	1250	90,62,46	52,46,54	67,67,50	45,50,41	298	245	0.779465234568	1.0	0.587,0.526,0.412	0.55,0.524,0.501	-0.017
Vad09G007480	LG09	+	10868320	10868540	10871192	10871266	10866998	10867155	10871637	10871692	1252	124,117,114	113,126,126	119,105,98	111,101,109	298	222	0.829651296449	1.0	0.45,0.409,0.403	0.444,0.436,0.401	-0.006
Vad09G007480	LG09	+	10876875	10876924	10879698	10879783	10871883	10871958	10883408	10883465	1253	4,2,3	190,178,108	0,0,1	168,135,126	197	233	0.439720805479	1.0	0.024,0.013,0.032	0.0,0.0,0.009	0.02
Vad07G008720	LG07	-	15580749	15580871	15580987	15581198	15580541	15580559	15581278	15581409	1254	38,55,49	1,0,0	45,50,33	4,1,0	298	270	0.571176206604	1.0	0.972,1.0,1.0	0.911,0.978,1.0	0.028
Vad08G015710	LG08	+	23350462	23350546	23351153	23351195	23348356	23348567	23351283	23351380	1255	56,74,27	19,25,11	42,33,34	13,18,11	232	190	0.767337570536	1.0	0.707,0.708,0.668	0.726,0.6,0.717	0.013
Vad13G012270	LG13	-	22798655	22798720	22799909	22800095	22798458	22798558	22800607	22800787	1256	61,84,87	32,38,35	70,76,77	40,41,38	298	213	0.367988602128	1.0	0.577,0.612,0.64	0.556,0.57,0.592	0.037
Vad01G013790	LG01	-	22464443	22464489	22464761	22464850	22463325	22463824	22471857	22471973	1257	69,65,48	25,26,30	80,56,62	33,29,31	237	194	0.806796692264	1.0	0.693,0.672,0.567	0.665,0.613,0.621	0.011
Vad02G001890	LG02	+	1689488	1689595	1691524	1691559	1689322	1689381	1691785	1691885	1258	6,1,4	2,0,0	5,7,2	2,0,1	255	183	0.7978960678	1.0	0.683,1.0,1.0	0.642,1.0,0.589	0.151
Vad13G005300	LG13	+	5594345	5594430	5608733	5608809	5587518	5587606	5609031	5609099	1259	5,7,12	6,8,4	9,1,10	8,3,5	233	224	0.822853480469	1.0	0.445,0.457,0.743	0.52,0.243,0.658	0.075
Vad18G007980	LG18	+	8864018	8864319	8865622	8865735	8862157	8862802	8865823	8866402	1260	3,2,11	321,333,341	1,11,10	480,641,427	298	261	0.850849988938	1.0	0.008,0.005,0.027	0.002,0.015,0.02	0.001
Vad08G000710	LG08	-	1415235	1415378	1415657	1415778	1414785	1414887	1418175	1418230	1261	60,36,45	66,78,54	58,40,31	54,62,55	269	291	0.850116711882	1.0	0.496,0.333,0.474	0.537,0.411,0.379	-0.008
Vad08G000710	LG08	-	1415657	1415778	1418175	1418230	1415235	1415378	1418321	1418437	1262	17,21,10	80,58,52	18,15,20	79,60,55	203	269	0.73846465508	1.0	0.22,0.324,0.203	0.232,0.249,0.325	-0.02
Vad01G000290	LG01	+	348801	349038	349345	349489	347225	347938	349591	349723	1263	236,310,96	357,314,109	178,71,79	198,86,77	298	292	0.481867600237	1.0	0.393,0.492,0.463	0.468,0.447,0.501	-0.023
Vad08G005310	LG08	-	13009331	13009891	13011008	13011226	13007651	13008897	13012267	13012471	1264	95,58,46	98,42,27	138,71,97	101,45,79	298	298	0.641359822403	1.0	0.492,0.58,0.63	0.577,0.612,0.551	-0.013
Vad11G004170	LG11	+	3964344	3964478	3966060	3966174	3963563	3964182	3966540	3966712	1265	93,155,152	83,146,137	144,90,129	131,113,128	282	262	0.364447163333	1.0	0.51,0.497,0.508	0.505,0.425,0.484	0.034
Vad12G011760	LG12	+	22183595	22183657	22194600	22194660	22181039	22181115	22195384	22195486	1266	426,259,287	99,159,165	309,199,234	48,112,130	210	208	0.546350794472	1.0	0.81,0.617,0.633	0.864,0.638,0.641	-0.028
Vad12G004390	LG12	-	6041116	6041185	6041342	6041685	6039338	6039474	6042180	6042582	1267	46,51,50	23,27,22	61,38,73	28,21,22	298	217	0.490019842271	1.0	0.593,0.579,0.623	0.613,0.569,0.707	-0.031
Vad08G013040	LG08	+	20986431	20986547	20986621	20986749	20985454	20985573	20987198	20987285	1268	91,65,36	102,82,74	68,37,56	87,54,64	264	276	0.663727771256	1.0	0.483,0.453,0.337	0.45,0.417,0.478	-0.024
Vad08G008300	LG08	-	16177084	16177557	16177756	16177842	16175259	16176339	16177935	16178041	1269	7701,4589,4477	1,0,5	4829,3965,3908	2,9,14	234	298	1	1.0	1.0,1.0,0.999	1.0,0.998,0.997	0.001
Vad09G000740	LG09	+	734217	734313	734688	734748	732861	732944	736047	736140	1270	265,257,251	180,107,125	329,271,281	194,123,125	244	208	0.68669092809	1.0	0.557,0.672,0.631	0.591,0.653,0.657	-0.014
Vad18G003950	LG18	-	4219826	4220069	4220489	4220588	4217620	4218428	4221318	4221495	1271	201,104,121	185,155,187	103,106,108	144,145,120	247	298	0.935617276247	1.0	0.567,0.447,0.438	0.463,0.469,0.521	-0.0
Vad06G001420	LG06	-	1586284	1586358	1586767	1586874	1585086	1585165	1587232	1587327	1272	64,54,74	41,72,64	52,54,56	54,53,38	255	222	0.921554783579	1.0	0.576,0.395,0.502	0.456,0.47,0.562	-0.005
Vad06G001420	LG06	-	1586767	1586874	1587525	1587639	1586284	1586358	1588894	1589085	1273	74,104,134	45,71,73	77,77,86	47,67,46	262	255	0.617762538102	1.0	0.615,0.588,0.641	0.615,0.528,0.645	0.019
Vad03G009420	LG03	+	12858955	12859019	12859292	12859502	12854285	12854441	12868531	12868734	1274	26,39,24	38,41,48	19,29,37	44,37,43	212	298	0.914155831937	1.0	0.49,0.572,0.413	0.378,0.524,0.547	0.009
Vad10G013220	LG10	+	22795242	22795326	22796173	22796365	22790614	22790741	22797874	22798046	1275	37,23,37	67,56,78	35,23,24	63,43,57	232	298	0.841202844692	1.0	0.415,0.345,0.379	0.416,0.407,0.351	-0.012
Vad10G013220	LG10	+	22796173	22796365	22797874	22798046	22795242	22795326	22799506	22799580	1276	73,69,83	38,67,79	73,52,56	37,36,46	298	298	0.370029032079	1.0	0.658,0.507,0.512	0.664,0.591,0.549	-0.042
Vad03G004250	LG03	+	3775721	3776130	3776815	3776923	3774170	3775020	3777646	3777921	1277	11,7,5	16,8,6	4,5,0	2,8,7	298	256	0.334823531866	1.0	0.371,0.429,0.417	0.632,0.349,0.0	0.079
Vad07G014560	LG07	-	25218649	25218687	25219103	25219186	25218326	25218541	25220781	25220919	1278	39,40,21	14,9,9	36,27,21	13,7,6	231	186	0.876720582439	1.0	0.692,0.782,0.653	0.69,0.756,0.738	-0.019
Vad07G006850	LG07	-	7777349	7777518	7779262	7779334	7771773	7772038	7779479	7779531	1279	9,8,10	15,21,28	7,8,8	26,25,16	220	298	0.54546470825	1.0	0.448,0.34,0.326	0.267,0.302,0.404	0.047
Vad08G014220	LG08	-	22024163	22024389	22024878	22025025	22023844	22023918	22025133	22025255	1280	58,79,84	33,70,65	74,65,78	38,76,56	295	298	0.937430244587	1.0	0.64,0.533,0.566	0.663,0.464,0.585	0.009
Vad03G005770	LG03	-	5506593	5506724	5506798	5506881	5506125	5506222	5507248	5507729	1281	684,609,639	889,855,909	705,549,598	919,749,806	231	279	0.774974288757	1.0	0.482,0.462,0.459	0.481,0.47,0.473	-0.007
Vad08G005630	LG08	-	13545581	13545661	13546182	13546426	13545364	13545408	13546534	13546925	1282	24,17,18	87,45,68	24,19,17	70,40,50	298	228	0.295429598231	1.0	0.174,0.224,0.168	0.208,0.267,0.206	-0.038
Vad08G005630	LG08	-	13545581	13545661	13546182	13546429	13545364	13545408	13546534	13546925	1283	134,124,140	87,45,68	115,138,116	70,40,50	298	228	0.490421045444	1.0	0.541,0.678,0.612	0.557,0.725,0.64	-0.03
Vad04G006140	LG04	-	7244586	7244710	7245045	7245171	7244205	7244282	7246514	7246671	1284	468,411,379	476,374,330	314,260,299	324,238,242	274	272	0.869756202524	1.0	0.494,0.522,0.533	0.49,0.52,0.551	-0.004
Vad08G013400	LG08	+	21277632	21277701	21278328	21278580	21277024	21277246	21278939	21279008	1285	51,82,76	89,137,128	45,44,61	84,120,109	217	298	0.208040802399	0.973843063469	0.44,0.451,0.449	0.424,0.335,0.435	0.049
Vad08G013400	LG08	+	21278328	21278580	21278939	21279008	21277024	21277246	21279099	21279163	1286	3,8,17	71,60,65	10,6,8	57,52,44	298	217	0.911301957574	1.0	0.03,0.088,0.16	0.113,0.078,0.117	-0.01
Vad08G013400	LG08	+	21278328	21278580	21278939	21279008	21277632	21277701	21279099	21279163	1287	228,172,144	71,63,72	132,130,117	56,52,50	298	217	0.60047552388	1.0	0.7,0.665,0.593	0.632,0.645,0.63	0.017
Vad14G002020	LG14	+	1808089	1808179	1808862	1808927	1807494	1807610	1813024	1813186	1288	145,67,71	47,38,53	75,52,62	32,48,37	238	213	0.439543463753	1.0	0.734,0.612,0.545	0.677,0.492,0.6	0.041
Vad14G002020	LG14	+	1808862	1808927	1813024	1813186	1808089	1808179	1815652	1815731	1289	44,46,34	151,100,113	25,27,38	125,80,96	213	298	0.518504658808	1.0	0.29,0.392,0.296	0.219,0.321,0.356	0.027
Vad13G008140	LG13	-	15132401	15132476	15136856	15136927	15130552	15132103	15140361	15141669	1290	119,110,85	216,96,96	101,63,53	143,75,50	219	223	0.928948607505	1.0	0.359,0.538,0.474	0.418,0.461,0.519	-0.009
Vad09G006090	LG09	-	7299841	7299927	7303382	7303467	7296676	7296798	7304846	7304930	1291	68,56,44	113,75,61	31,46,48	66,43,56	233	234	0.626825852938	1.0	0.377,0.429,0.42	0.321,0.518,0.463	-0.025
Vad09G009910	LG09	-	20256206	20256319	20259477	20259721	20255409	20255538	20259816	20259879	1292	23,44,22	0,0,0	25,22,30	2,4,0	298	261	0.0383813199428	0.574514478696	1.0,1.0,1.0	0.916,0.828,1.0	0.085
Vad13G002120	LG13	-	2031776	2032013	2034227	2034595	2030629	2031386	2036558	2037044	1293	24,34,40	113,93,104	19,29,32	79,100,69	298	298	0.93572714678	1.0	0.175,0.268,0.278	0.194,0.225,0.317	-0.005
Vad13G002120	LG13	-	2031776	2032013	2034227	2034610	2030629	2031386	2036558	2037044	1294	39,61,62	113,93,104	41,53,31	79,100,69	298	298	0.85678725672	1.0	0.257,0.396,0.373	0.342,0.346,0.31	0.009
Vad13G002120	LG13	-	2034227	2034610	2036558	2037044	2031776	2032013	2037161	2037421	1295	74,92,74	129,110,112	56,56,66	86,86,88	298	298	0.995794714588	1.0	0.365,0.455,0.398	0.394,0.394,0.429	0.0
Vad01G002980	LG01	-	2925118	2925166	2925271	2925331	2922924	2923013	2927259	2927328	1296	193,500,572	174,421,467	353,653,647	247,596,566	208	196	0.883341441757	1.0	0.511,0.528,0.536	0.574,0.508,0.519	-0.009
Vad04G011290	LG04	-	21971910	21972016	21973117	21973226	21971493	21971579	21974365	21974466	1297	145,171,199	194,208,219	166,152,193	225,193,191	257	254	0.907795327315	1.0	0.425,0.448,0.473	0.422,0.438,0.5	-0.005
Vad04G011290	LG04	-	21973117	21973226	21974365	21974466	21971493	21971579	21975102	21975183	1298	106,146,141	3,3,2	134,124,186	2,2,5	249	257	0.907530186236	1.0	0.973,0.98,0.986	0.986,0.985,0.975	-0.002
Vad04G011290	LG04	-	21973117	21973226	21974365	21974466	21971910	21972016	21975102	21975183	1299	106,148,142	118,157,179	132,124,188	134,155,166	249	257	0.423438547405	1.0	0.481,0.493,0.45	0.504,0.452,0.539	-0.024
Vad04G011290	LG04	-	21974365	21974466	21975102	21975183	21973117	21973226	21976664	21976774	1300	77,105,137	145,176,203	94,106,136	139,148,205	229	249	0.342569278199	1.0	0.366,0.393,0.423	0.424,0.438,0.419	-0.033
Vad04G011290	LG04	-	21975102	21975183	21976664	21976774	21974365	21974466	21976869	21976965	1301	148,156,150	102,126,118	162,175,167	109,98,146	258	229	0.520952030915	1.0	0.563,0.524,0.53	0.569,0.613,0.504	-0.023
Vad08G000830	LG08	+	1675847	1676021	1676746	1676909	1673971	1674365	1676997	1677151	1302	106,97,113	41,70,70	62,94,69	29,69,59	298	298	0.366828102339	1.0	0.721,0.581,0.617	0.681,0.577,0.539	0.041
Vad05G009450	LG05	+	18865321	18865375	18865782	18865875	18861740	18861897	18867651	18867794	1303	45,53,36	72,120,76	40,43,47	102,99,95	202	241	0.433698239044	1.0	0.427,0.345,0.361	0.319,0.341,0.371	0.034
Vad05G009450	LG05	+	18865782	18865875	18867651	18867794	18865321	18865375	18869491	18869562	1304	74,96,49	162,182,123	94,87,86	158,113,156	241	291	0.0346815288956	0.542579621482	0.355,0.389,0.325	0.418,0.482,0.4	-0.077
Vad05G009450	LG05	+	18867651	18867794	18869491	18869562	18865782	18865875	18879701	18879785	1305	116,167,132	43,104,80	150,132,144	79,97,122	291	219	0.131688671847	0.842184647994	0.67,0.547,0.554	0.588,0.506,0.47	0.069
Vad17G006140	LG17	+	7375429	7375491	7375655	7375692	7375280	7375319	7376688	7376738	1306	304,292,329	246,167,201	294,361,307	160,145,163	210	185	0.0099079838045	0.267940190599	0.521,0.606,0.59	0.618,0.687,0.624	-0.071
Vad14G000730	LG14	-	660099	660189	660665	660887	659209	659562	661408	661469	1307	5573,2975,3616	1256,1299,1711	3744,2091,2909	1373,1035,1333	298	238	0.169221347788	0.920505779778	0.78,0.647,0.628	0.685,0.617,0.635	0.039
Vad14G000730	LG14	-	660308	660425	660665	660887	660099	660189	661408	661469	1308	5573,2975,3615	3258,2040,2768	3744,2091,2912	2595,1498,1984	298	265	0.70117606971	1.0	0.603,0.565,0.537	0.562,0.554,0.566	0.008
Vad14G000730	LG14	-	660665	660887	661408	661469	660099	660189	661689	661744	1309	1414,1035,1183	13,4,3	1101,677,952	9,14,23	209	298	0.49731996111	1.0	0.994,0.997,0.998	0.994,0.986,0.983	0.009
Vad14G000730	LG14	-	660665	660887	661408	661469	660308	660425	661689	661744	1310	1414,1035,1182	3352,2340,3040	1101,679,953	2710,1717,2287	209	298	0.767961229449	1.0	0.376,0.387,0.357	0.367,0.361,0.373	0.006
Vad14G000730	LG14	-	661408	661469	661689	661744	660665	660887	661874	661965	1311	2006,1141,1408	1477,1071,1337	1538,848,1137	1133,752,1016	203	209	0.660769911062	1.0	0.583,0.523,0.52	0.583,0.537,0.535	-0.01
Vad08G010940	LG08	+	18755263	18755389	18756347	18756488	18755055	18755174	18757171	18757790	1312	1274,910,885	1285,1210,1287	1541,763,834	1791,1116,1251	274	289	0.375633745007	1.0	0.511,0.442,0.42	0.476,0.419,0.413	0.022
Vad07G012660	LG07	-	23205472	23205616	23206939	23207011	23204877	23205021	23207206	23207339	1313	494,521,354	23,30,13	517,414,348	23,20,26	220	292	0.542263854561	1.0	0.966,0.958,0.973	0.968,0.965,0.947	0.006
Vad10G010790	LG10	-	15379668	15380001	15381627	15381684	15378851	15379071	15382250	15382407	1314	56,57,44	282,276,278	66,58,62	290,174,253	205	298	0.0225300435335	0.42227101395	0.224,0.231,0.187	0.249,0.326,0.263	-0.065
Vad08G014040	LG08	-	21800626	21800718	21800833	21800887	21800091	21800239	21802006	21802093	1315	52,106,101	5,14,7	56,76,91	4,4,5	202	240	0.0832807923984	0.767705337245	0.925,0.9,0.945	0.943,0.958,0.956	-0.029
Vad08G006430	LG08	+	14354693	14354759	14361222	14362518	14352864	14353108	14363086	14363836	1316	34,28,32	251,207,212	27,21,23	252,165,175	214	298	0.386168558637	1.0	0.159,0.159,0.174	0.13,0.151,0.155	0.019
Vad08G006430	LG08	+	14354693	14354759	14362360	14362518	14352864	14353108	14363086	14363836	1317	34,28,32	251,208,211	27,21,23	254,166,174	214	298	0.376803025737	1.0	0.159,0.158,0.174	0.129,0.15,0.155	0.019
Vad01G014520	LG01	-	23516059	23516123	23516424	23516593	23515079	23515696	23516919	23516958	1318	99,126,209	1,1,2	84,101,110	9,0,5	298	212	0.000577254466682	0.0420285655934	0.986,0.989,0.987	0.869,1.0,0.94	0.051
Vad01G014520	LG01	-	23517047	23517102	23517753	23517800	23516919	23516958	23517941	23518005	1319	28,43,45	30,29,63	26,42,44	29,24,28	195	203	0.207120149314	0.973843063469	0.493,0.607,0.426	0.483,0.646,0.621	-0.075
Vad03G009330	LG03	-	12503645	12503720	12505275	12505572	12501107	12502029	12505752	12505942	1320	45,63,30	2,1,0	29,11,5	0,0,0	298	223	0.599532387856	1.0	0.944,0.979,1.0	1.0,1.0,1.0	-0.026
Vad02G010440	LG02	+	17533001	17533157	17534029	17534181	17526994	17527280	17534595	17535177	1321	94,112,100	96,80,73	94,85,83	94,74,87	298	298	0.242569496874	0.999879999189	0.495,0.583,0.578	0.5,0.535,0.488	0.044
Vad18G012880	LG18	-	14502065	14502116	14504240	14504351	14490228	14490368	14506712	14506785	1322	77,64,47	22,26,19	50,37,42	20,15,18	259	199	0.561114366743	1.0	0.729,0.654,0.655	0.658,0.655,0.642	0.028
Vad18G012880	LG18	-	14504240	14504351	14506712	14506785	14502065	14502116	14510077	14510188	1323	33,31,31	58,41,41	16,21,13	39,26,19	221	259	0.610442804977	1.0	0.4,0.47,0.47	0.325,0.486,0.445	0.028
Vad01G010350	LG01	-	13740974	13741069	13747030	13747147	13739894	13740015	13753493	13753568	1324	103,129,124	195,136,138	121,114,110	211,120,142	265	243	0.867602228253	1.0	0.326,0.465,0.452	0.345,0.466,0.415	0.006
Vad08G002120	LG08	-	4947912	4947952	4948584	4948712	4946961	4947051	4948857	4948996	1325	200,148,138	34,41,22	263,185,136	35,44,26	276	188	0.62739287092	1.0	0.8,0.711,0.81	0.837,0.741,0.781	-0.013
Vad11G002650	LG11	+	2521922	2522060	2522917	2523060	2520809	2521136	2523157	2523453	1326	969,982,1049	269,571,597	790,746,750	249,459,477	286	291	0.599414524789	1.0	0.786,0.636,0.641	0.763,0.623,0.615	0.021
Vad04G002290	LG04	-	2435497	2435610	2435725	2435797	2435248	2435396	2436711	2436839	1327	240,177,181	432,318,332	183,116,145	275,239,214	220	261	0.438252363666	1.0	0.397,0.398,0.393	0.441,0.365,0.446	-0.021
Vad17G006370	LG17	+	7657588	7657657	7657751	7657861	7655544	7655665	7658092	7658211	1328	8,8,6	268,200,176	11,3,2	205,145,126	217	258	0.869497389441	1.0	0.034,0.045,0.039	0.06,0.024,0.019	0.005
Vad18G013940	LG18	+	18930799	18930866	18933712	18933796	18930053	18930181	18939895	18939958	1329	25,32,39	55,66,68	9,28,32	29,56,36	215	232	0.789229760599	1.0	0.329,0.343,0.382	0.251,0.35,0.49	-0.012
Vad05G009410	LG05	-	18750580	18750609	18750729	18750768	18750386	18750449	18750962	18751012	1330	20,18,17	14,22,7	15,9,11	13,6,8	187	177	0.978407382951	1.0	0.575,0.436,0.697	0.522,0.587,0.565	0.011
Vad10G000920	LG10	-	898312	898361	900092	900160	896755	896841	900249	900363	1331	0,0,1	0,0,0	0,0,0	0,0,2	216	197	1	1.0	NA,NA,1.0	NA,NA,0.0	1.0
Vad10G000920	LG10	-	900249	900363	901530	902479	896755	896841	902873	902939	1332	3,0,1	0,0,2	0,0,3	0,0,0	298	262	1	1.0	1.0,NA,0.305	NA,NA,1.0	-0.348
Vad12G003050	LG12	-	4441487	4441949	4444653	4444881	4440798	4441009	4445558	4445876	1333	138,238,123	323,283,164	89,44,69	168,88,110	298	298	0.352956891025	1.0	0.299,0.457,0.429	0.346,0.333,0.385	0.04
Vad12G003050	LG12	-	4443917	4444018	4444653	4444881	4443272	4443387	4445558	4445876	1334	137,239,125	105,108,46	96,46,70	80,33,22	298	249	0.586244520655	1.0	0.522,0.649,0.694	0.501,0.538,0.727	0.033
Vad16G002270	LG16	+	5244877	5244952	5246230	5246419	5243028	5243069	5247105	5247277	1335	33,37,50	83,131,160	28,28,27	53,70,105	223	298	0.511160961078	1.0	0.347,0.274,0.295	0.414,0.348,0.256	-0.034
Vad16G002270	LG16	+	5246230	5246419	5247105	5247277	5243028	5243069	5247402	5247521	1336	4,9,5	105,134,131	5,2,6	69,65,104	298	298	0.924317882177	1.0	0.037,0.063,0.037	0.068,0.03,0.055	-0.005
Vad16G002270	LG16	+	5246230	5246419	5247105	5247277	5244877	5244952	5247402	5247521	1337	51,57,98	105,132,132	62,30,57	69,66,104	298	298	0.576710643683	1.0	0.327,0.302,0.426	0.473,0.313,0.354	-0.028
Vad14G011680	LG14	-	22667384	22667476	22669261	22669369	22665844	22666864	22669792	22669906	1338	217,114,102	74,105,94	139,95,78	82,74,82	256	240	0.517191379902	1.0	0.733,0.504,0.504	0.614,0.546,0.471	0.037
Vad14G011680	LG14	-	22670969	22671188	22671964	22672219	22670396	22670564	22673254	22673362	1339	8,11,5	26,7,1	3,0,6	29,15,18	298	298	0.000923424157614	0.0582680643454	0.235,0.611,0.833	0.094,0.0,0.25	0.445
Vad12G000950	LG12	+	1721101	1721350	1722971	1723096	1719815	1720106	1727535	1727634	1340	55,65,54	97,67,55	69,34,40	52,40,50	298	273	0.349743000547	1.0	0.342,0.471,0.474	0.549,0.438,0.423	-0.041
Vad15G006320	LG15	-	16049427	16049580	16049702	16049833	16048807	16048982	16049935	16050097	1341	1365,1332,1779	1654,999,1214	1129,1802,1630	1229,1219,1144	279	298	0.685381514228	1.0	0.469,0.587,0.61	0.495,0.612,0.603	-0.015
Vad15G006320	LG15	-	16049702	16049833	16049935	16050097	16049427	16049580	16051000	16051229	1342	904,930,1236	2007,1500,1919	813,1175,1089	1540,1906,1831	298	279	0.789560455358	1.0	0.297,0.367,0.376	0.331,0.366,0.358	-0.005
Vad03G002300	LG03	-	2130330	2130474	2130851	2131103	2129270	2130002	2142211	2142334	1343	296,277,226	205,244,203	299,195,227	172,193,183	298	292	0.662257255379	1.0	0.586,0.527,0.522	0.63,0.497,0.549	-0.014
Vad17G000180	LG17	-	161649	161730	161808	161868	159205	160507	162266	162491	1344	402,416,326	22,19,17	355,291,244	33,7,23	208	229	0.113757990001	0.815696496484	0.953,0.96,0.955	0.922,0.979,0.921	0.015
Vad18G012490	LG18	+	13898832	13898913	13899266	13899445	13898587	13898713	13900677	13900833	1345	69,71,50	109,123,65	54,54,43	95,113,96	229	298	0.100104435594	0.783702224015	0.452,0.429,0.5	0.425,0.383,0.368	0.068
Vad17G007880	LG17	+	12522801	12522965	12523238	12523336	12520640	12521158	12523442	12523577	1346	164,183,167	64,70,67	330,306,413	108,91,129	298	246	0.0961152482446	0.767705337245	0.679,0.683,0.673	0.716,0.735,0.725	-0.047
Vad14G003210	LG14	-	3227238	3227292	3228533	3228596	3225431	3225518	3229630	3229678	1347	164,170,196	281,143,177	165,276,309	232,249,268	211	202	0.718354511761	1.0	0.358,0.532,0.515	0.405,0.515,0.525	-0.013
Vad14G003210	LG14	-	3228533	3228596	3229630	3229678	3227238	3227292	3229790	3230083	1348	200,147,175	134,132,187	207,221,226	133,232,275	196	211	0.608194795121	1.0	0.616,0.545,0.502	0.626,0.506,0.469	0.021
Vad10G008450	LG10	+	10437404	10437451	10439329	10439427	10437171	10437314	10443309	10443395	1349	9,4,1	39,55,57	6,4,21	52,55,58	195	246	0.0884094175472	0.767705337245	0.225,0.084,0.022	0.127,0.084,0.314	-0.065
Vad12G005860	LG12	+	7473849	7474741	7477073	7477110	7473019	7473248	7477383	7477451	1350	10,15,12	17,6,2	26,21,9	5,5,6	298	185	0.272304844288	1.0	0.267,0.608,0.788	0.763,0.723,0.482	-0.102
Vad14G006060	LG14	-	12361780	12361885	12362920	12363046	12361548	12361640	12363127	12363176	1351	82,53,54	40,52,41	44,33,27	34,27,17	274	253	0.838576049274	1.0	0.654,0.485,0.549	0.544,0.53,0.595	0.006
Vad14G006060	LG14	-	12372139	12372244	12376269	12376330	12371451	12371981	12377019	12377171	1352	18,21,12	13,6,5	2,9,8	7,3,7	209	253	0.227543737578	0.988339301728	0.626,0.809,0.744	0.257,0.784,0.58	0.186
Vad14G006060	LG14	-	12372139	12372244	12376278	12376330	12371451	12371981	12377019	12377171	1353	5,7,2	13,6,5	3,4,2	7,3,7	200	253	0.836858171782	1.0	0.327,0.596,0.336	0.352,0.628,0.265	0.005
Vad19G006580	LG19	-	8742876	8742985	8743423	8743458	8733455	8733799	8743569	8743620	1354	188,166,110	467,774,519	199,195,193	717,687,693	183	257	0.696545306192	1.0	0.361,0.231,0.229	0.28,0.285,0.281	-0.008
Vad19G006580	LG19	-	8744283	8744424	8744826	8744892	8743722	8743800	8745652	8745861	1355	744,550,454	1540,1145,828	752,589,562	1696,1136,1246	214	289	0.46631928149	1.0	0.395,0.393,0.425	0.375,0.412,0.379	0.016
Vad10G012970	LG10	+	22081862	22081984	22082063	22082172	22081738	22081780	22084138	22084516	1356	232,214,243	353,252,266	218,162,180	270,202,222	270	257	0.911533323961	1.0	0.385,0.447,0.465	0.435,0.433,0.436	-0.002
Vad15G008520	LG15	+	18260408	18260557	18261243	18261325	18259558	18259666	18261541	18261960	1357	37,47,27	34,24,21	53,39,39	41,17,13	297	230	0.230749799474	0.992329124042	0.457,0.603,0.499	0.5,0.64,0.699	-0.093
Vad01G002280	LG01	+	2180787	2180867	2181278	2181315	2180581	2180692	2181764	2181806	1358	49,59,44	27,45,28	70,53,67	65,44,65	228	185	0.0694775683705	0.750918927558	0.596,0.515,0.56	0.466,0.494,0.455	0.085
Vad01G002280	LG01	+	2181278	2181315	2181764	2181806	2180787	2180867	2181922	2182393	1359	19,29,20	32,38,34	37,49,29	49,56,58	185	190	0.724604213041	1.0	0.379,0.439,0.377	0.437,0.473,0.339	-0.018
Vad12G012020	LG12	+	22661362	22661406	22661565	22661634	22659171	22659399	22663028	22663157	1360	5,6,2	162,197,156	0,2,3	110,118,156	192	217	0.0832960339177	0.767705337245	0.034,0.033,0.014	0.0,0.019,0.021	0.014
Vad01G002120	LG01	-	2058710	2058863	2059145	2059292	2058245	2058375	2062542	2062683	1361	311,243,192	335,292,245	307,148,142	313,170,207	295	298	0.980045470743	1.0	0.484,0.457,0.442	0.498,0.468,0.409	0.003
Vad16G000760	LG16	-	1603988	1604105	1606145	1606217	1603667	1603714	1606329	1606577	1363	149,245,245	29,67,44	151,136,203	17,28,33	220	265	0.0601130656363	0.720834856956	0.861,0.815,0.87	0.915,0.854,0.881	-0.035
Vad03G007320	LG03	+	7422163	7422275	7424118	7424180	7421828	7421891	7424273	7424456	1364	1635,1258,1489	957,704,768	1159,1076,895	625,544,514	260	210	0.774164756287	1.0	0.58,0.591,0.61	0.6,0.615,0.584	-0.006
Vad01G011320	LG01	-	17950256	17950309	17950415	17950474	17949617	17949690	17951435	17951498	1365	19,40,19	56,119,58	24,27,26	59,60,45	207	201	0.102608654292	0.789586108027	0.248,0.246,0.241	0.283,0.304,0.359	-0.07
Vad05G002070	LG05	-	2037032	2037326	2038202	2039010	2033941	2034754	2039994	2042486	1366	113,111,91	174,142,155	62,65,70	82,106,82	298	298	0.545771074802	1.0	0.394,0.439,0.37	0.431,0.38,0.461	-0.023
Vad08G002400	LG08	+	6119560	6119650	6121862	6121982	6119122	6119467	6122241	6122359	1368	101,53,50	247,183,250	84,103,60	348,447,319	238	268	0.0717985399554	0.767705337245	0.315,0.246,0.184	0.214,0.206,0.175	0.05
Vad08G002400	LG08	+	6122241	6122359	6124504	6124553	6119122	6119650	6124761	6124837	1369	1,8,9	64,69,85	4,8,2	108,117,76	266	197	0.139908571241	0.864314156002	0.011,0.079,0.073	0.027,0.048,0.019	0.023
Vad10G013590	LG10	-	23931153	23931219	23942384	23942750	23924130	23924221	23943315	23943474	1370	72,56,55	0,0,1	79,57,38	0,1,1	298	214	1	1.0	1.0,1.0,0.975	1.0,0.976,0.965	0.011
Vad10G013590	LG10	-	23942384	23942750	23943315	23943474	23931153	23931219	23958223	23958493	1371	77,74,74	76,71,67	69,62,60	70,57,63	298	298	0.7826966493	1.0	0.503,0.51,0.525	0.496,0.521,0.488	0.011
Vad12G003180	LG12	+	4655319	4655392	4655479	4655556	4655009	4655147	4655654	4655762	1372	49,65,49	61,95,43	36,39,37	53,67,56	221	225	0.159658195063	0.918641225697	0.45,0.411,0.537	0.409,0.372,0.402	0.072
Vad04G006020	LG04	-	7110336	7110416	7116580	7116644	7108778	7108862	7117025	7117094	1373	7,16,9	12,12,11	13,3,8	5,5,16	212	228	0.93473515501	1.0	0.386,0.589,0.468	0.737,0.392,0.35	-0.012
Vad08G015970	LG08	+	23643372	23643548	23643634	23643653	23641978	23642911	23643730	23643970	1374	30,25,14	9,21,18	28,25,18	10,19,18	298	167	0.892426380002	1.0	0.651,0.4,0.304	0.611,0.424,0.359	-0.013
Vad09G003330	LG09	+	3681517	3681606	3681802	3681900	3680717	3680844	3683161	3683551	1375	19,17,42	28,36,58	24,20,16	37,44,51	237	246	0.188876682441	0.95771522335	0.413,0.329,0.429	0.402,0.321,0.246	0.067
Vad08G010710	LG08	+	18530673	18530738	18534518	18534584	18530303	18530522	18534732	18534804	1376	181,193,163	239,201,180	134,114,110	117,116,112	213	214	0.158973760541	0.917491855805	0.432,0.491,0.476	0.535,0.497,0.497	-0.043
Vad15G005340	LG15	-	14689138	14689303	14690569	14690795	14687280	14687888	14692444	14692530	1377	251,135,127	276,182,139	214,120,131	218,132,132	298	298	0.326896938065	1.0	0.476,0.426,0.477	0.495,0.476,0.498	-0.03
Vad15G005340	LG15	-	14690569	14690795	14692444	14692530	14689138	14689303	14692625	14692706	1378	102,71,67	280,160,122	79,43,57	254,146,152	234	298	0.044553261145	0.620142083437	0.317,0.361,0.412	0.284,0.273,0.323	0.07
Vad11G000020	LG11	+	42116	42215	42409	42555	40007	40248	42828	42936	1379	2,10,6	4,4,8	3,6,8	3,4,5	247	294	0.646606697591	1.0	0.373,0.748,0.472	0.543,0.641,0.656	-0.082
Vad01G008790	LG01	-	10527616	10527725	10530884	10530999	10527455	10527533	10532713	10533221	1380	330,239,190	166,213,187	329,192,179	161,163,189	263	257	0.987861034416	1.0	0.66,0.523,0.498	0.666,0.535,0.481	-0.0
Vad06G010980	LG06	-	19357009	19357053	19357405	19357488	19356122	19356501	19358802	19358883	1381	79,98,124	17,20,25	111,76,84	10,11,17	231	192	0.0939668330989	0.767705337245	0.794,0.803,0.805	0.902,0.852,0.804	-0.052
Vad10G008410	LG10	-	10357787	10357871	10359620	10359665	10355922	10355961	10359882	10359959	1382	37,39,34	48,81,56	21,18,23	45,30,38	193	232	0.677655639344	1.0	0.481,0.367,0.422	0.359,0.419,0.421	0.024
Vad10G008410	LG10	-	10360582	10360687	10365629	10365767	10360318	10360487	10367592	10367712	1383	87,72,76	67,83,86	57,52,52	46,53,53	286	253	0.731081182764	1.0	0.535,0.434,0.439	0.523,0.465,0.465	-0.015
Vad17G002690	LG17	-	3184314	3184410	3184604	3184744	3184134	3184194	3184872	3185092	1384	12,19,11	19,18,6	43,13,15	38,8,20	288	244	0.844898347609	1.0	0.349,0.472,0.608	0.489,0.579,0.389	-0.009
Vad07G003380	LG07	+	3492671	3492773	3492995	3493245	3492220	3492293	3493749	3494268	1385	177,130,115	125,160,141	199,133,146	143,152,167	250	298	0.811782008775	1.0	0.628,0.492,0.493	0.624,0.511,0.51	-0.011
Vad05G001450	LG05	+	1340857	1340965	1341849	1341949	1338655	1338702	1342332	1342445	1386	19,15,21	26,33,36	29,29,24	48,37,31	256	248	0.384298327763	1.0	0.414,0.306,0.361	0.369,0.432,0.429	-0.05
Vad01G004720	LG01	+	4685102	4685188	4687101	4687156	4684808	4684985	4689609	4689732	1387	74,94,82	16,24,12	47,58,31	7,14,9	234	203	0.948204346685	1.0	0.8,0.773,0.856	0.853,0.782,0.749	0.015
Vad09G002030	LG09	+	2290700	2291021	2291090	2291177	2288669	2290618	2291269	2291887	1389	2,3,0	3,0,1	0,0,1	0,0,1	298	235	1	1.0	0.345,1.0,0.0	NA,NA,0.441	0.007
Vad02G009730	LG02	-	16033939	16034060	16036145	16036313	16033766	16033836	16037753	16037939	1390	106,100,78	68,55,60	94,69,61	71,29,21	298	269	0.234400571334	0.992329124042	0.585,0.621,0.54	0.544,0.682,0.724	-0.068
Vad02G009730	LG02	-	16041484	16041567	16042779	16042897	16040641	16040737	16042994	16043132	1391	48,50,42	20,12,20	49,38,29	17,14,16	266	231	0.743972250424	1.0	0.676,0.783,0.646	0.715,0.702,0.612	0.025
Vad02G009730	LG02	-	16043211	16043280	16047526	16047815	16042994	16043132	16055622	16055819	1392	45,44,27	49,34,24	35,30,23	47,18,19	298	217	0.948444708631	1.0	0.401,0.485,0.45	0.352,0.548,0.469	-0.011
Vad05G005100	LG05	+	5794951	5795043	5795172	5795254	5794723	5794812	5796615	5796718	1393	255,327,255	345,266,209	228,239,222	307,226,177	240	230	0.79604237846	1.0	0.415,0.541,0.539	0.416,0.503,0.546	0.01
Vad05G005100	LG05	+	5795172	5795254	5796615	5796718	5794951	5795043	5801837	5801923	1394	179,198,170	189,159,133	162,172,141	151,73,83	230	251	0.0536001749611	0.694966652064	0.508,0.576,0.582	0.539,0.72,0.65	-0.081
Vad16G005210	LG16	+	14932257	14932328	14932502	14932657	14930832	14930944	14932755	14932867	1395	714,741,694	1390,1512,1354	758,705,688	1422,1482,1449	219	298	0.803289812435	1.0	0.411,0.4,0.411	0.42,0.393,0.392	0.006
Vad07G001220	LG07	+	1435391	1435443	1436540	1436704	1433631	1433794	1437183	1438648	1396	47,65,38	23,22,29	73,46,57	31,27,32	200	298	0.900858095323	1.0	0.753,0.815,0.661	0.778,0.717,0.726	0.003
Vad16G003790	LG16	-	11445296	11445342	11451175	11451196	11436841	11436955	11470070	11470152	1398	19,12,11	0,0,2	5,4,8	0,0,0	169	194	1	1.0	1.0,1.0,0.863	1.0,1.0,1.0	-0.046
Vad08G011940	LG08	+	19736154	19736223	19737067	19737110	19733364	19733460	19737609	19738050	1399	31,16,20	72,93,80	17,13,19	60,104,77	217	191	0.234214064759	0.992329124042	0.275,0.132,0.18	0.2,0.099,0.178	0.037
Vad07G012740	LG07	-	23304893	23304968	23305183	23305234	23304053	23304109	23305330	23305375	1400	169,218,254	28,43,39	228,220,266	32,31,32	199	223	0.13623427412	0.854751777663	0.871,0.85,0.879	0.889,0.888,0.903	-0.027
Vad02G005610	LG02	-	5233818	5234003	5247058	5247154	5233066	5233123	5247534	5247768	1401	84,153,169	0,7,2	131,181,197	4,5,4	244	298	0.592085804055	1.0	1.0,0.964,0.99	0.976,0.978,0.984	0.005
Vad02G005610	LG02	-	5233818	5234003	5247268	5247355	5233066	5233123	5247534	5247768	1402	188,373,412	0,7,2	289,463,518	4,5,4	235	298	1	1.0	1.0,0.985,0.996	0.989,0.992,0.994	0.002
Vad02G005610	LG02	-	5247058	5247154	5247268	5247355	5232407	5233123	5247534	5247768	1403	188,373,412	84,153,169	289,463,518	131,181,197	235	244	0.756568941421	1.0	0.699,0.717,0.717	0.696,0.726,0.732	-0.007
Vad10G000200	LG10	+	222965	223223	224097	224187	222724	222801	225084	225219	1404	50,37,26	24,25,9	38,45,35	20,25,8	298	238	0.602695813997	1.0	0.625,0.542,0.698	0.603,0.59,0.777	-0.035
Vad01G008210	LG01	+	9510813	9510900	9511536	9511621	9510638	9510735	9512519	9512614	1405	28,28,39	61,49,61	27,28,29	55,43,42	235	233	0.707083525108	1.0	0.313,0.362,0.388	0.327,0.392,0.406	-0.021
Vad10G002140	LG10	+	2705907	2706105	2706476	2706599	2704791	2705270	2707231	2707443	1406	26,33,55	64,41,51	28,29,50	37,30,43	298	271	0.253739455458	1.0	0.27,0.423,0.495	0.408,0.468,0.514	-0.067
Vad13G013240	LG13	+	24768246	24768324	24775616	24775888	24742576	24742731	24783045	24783294	1407	0,0,0	401,242,229	0,1,0	224,231,195	226	298	1	1.0	0.0,0.0,0.0	0.0,0.006,0.0	-0.002
Vad13G013240	LG13	+	24768443	24768495	24775616	24775888	24768246	24768324	24783045	24783294	1408	97,81,70	403,248,231	81,58,56	232,241,199	200	298	0.907571395891	1.0	0.264,0.327,0.311	0.342,0.264,0.295	0.0
Vad14G011660	LG14	-	22653156	22653278	22654384	22654492	22652116	22652336	22657045	22657332	1409	45,48,51	67,68,52	44,53,51	87,58,56	256	270	0.868564726474	1.0	0.415,0.427,0.508	0.348,0.491,0.49	0.007
Vad13G005260	LG13	+	5525289	5525616	5526248	5526337	5524483	5524600	5529159	5529268	1410	53,83,59	50,46,38	65,62,88	45,31,41	298	237	0.237890485921	0.998507072835	0.457,0.589,0.553	0.535,0.614,0.631	-0.06
Vad03G006790	LG03	+	6658239	6658441	6659284	6659499	6657940	6658115	6659906	6660078	1411	435,235,240	355,318,372	252,167,181	303,350,326	298	298	0.0622182451313	0.730114013259	0.551,0.425,0.392	0.454,0.323,0.357	0.078
Vad03G005960	LG03	-	5653875	5654004	5655149	5655269	5651471	5651549	5656108	5656183	1412	311,261,226	326,246,264	356,227,240	321,273,277	268	277	0.851704415587	1.0	0.496,0.523,0.469	0.534,0.462,0.472	0.007
Vad19G009170	LG19	-	13259937	13260021	13261019	13261194	13257936	13258641	13270242	13270503	1413	26,23,34	24,8,20	18,52,37	27,17,13	298	232	0.835313635477	1.0	0.458,0.691,0.57	0.342,0.704,0.689	-0.005
Vad18G004660	LG18	+	4916880	4916998	4917494	4917591	4916379	4916507	4920044	4920151	1414	26,22,21	4,13,11	29,21,17	13,9,13	266	245	0.437980937786	1.0	0.857,0.609,0.637	0.673,0.682,0.546	0.067
Vad17G002360	LG17	+	2680179	2680307	2682878	2683106	2671810	2671941	2683734	2684271	1415	124,111,104	151,113,128	117,104,109	101,109,111	276	298	0.20471723809	0.973843063469	0.47,0.515,0.467	0.556,0.507,0.515	-0.042
Vad05G009670	LG05	+	19236595	19236676	19237208	19237306	19236419	19236511	19237733	19237810	1416	28,56,61	24,75,100	36,57,41	55,75,89	229	246	0.309747436675	1.0	0.556,0.445,0.396	0.413,0.449,0.331	0.068
Vad15G001620	LG15	-	6006942	6007132	6007153	6007366	6006102	6006152	6007476	6007574	1417	26,36,33	9,24,4	29,27,31	12,2,5	298	298	0.181269393239	0.942700443411	0.743,0.6,0.892	0.707,0.931,0.861	-0.088
Vad16G008650	LG16	-	19042903	19042961	19044494	19044556	19042456	19042582	19045477	19045528	1418	74,69,40	55,39,49	58,24,29	59,22,27	210	206	0.389080425603	1.0	0.569,0.634,0.445	0.491,0.517,0.513	0.042
Vad07G015780	LG07	+	26503400	26503513	26509101	26509343	26502929	26503125	26510552	26510658	1419	62,65,55	75,112,85	80,45,50	103,66,65	261	298	0.524310730054	1.0	0.486,0.399,0.425	0.47,0.438,0.468	-0.022
Vad05G009440	LG05	+	18834994	18835084	18836428	18836521	18834850	18834902	18836691	18837361	1420	56,43,38	34,37,33	35,35,31	30,38,20	238	241	0.586735014195	1.0	0.625,0.541,0.538	0.542,0.483,0.611	0.023
Vad12G007630	LG12	+	9893372	9893466	9893655	9893710	9893074	9893168	9893827	9893919	1421	333,333,297	163,222,183	267,203,239	130,165,165	242	203	0.468636746915	1.0	0.632,0.557,0.577	0.633,0.508,0.549	0.025
Vad12G007630	LG12	+	9895569	9895653	9896275	9896360	9895372	9895429	9896633	9896695	1422	441,396,380	491,343,270	322,332,331	303,198,189	232	233	0.0806880521817	0.767705337245	0.474,0.537,0.586	0.516,0.627,0.638	-0.061
Vad04G002680	LG04	-	2727791	2727877	2731132	2731252	2726959	2727133	2731358	2731389	1423	294,221,179	323,209,194	285,159,136	253,136,153	268	234	0.378493466569	1.0	0.443,0.48,0.446	0.496,0.505,0.437	-0.023
Vad04G002680	LG04	-	2731692	2731768	2732436	2732524	2731358	2731389	2732631	2732693	1424	140,141,134	239,159,117	125,88,95	238,111,105	236	224	0.38354215255	1.0	0.357,0.457,0.521	0.333,0.429,0.462	0.037
Vad04G002680	LG04	-	2739392	2739495	2739838	2739900	2733033	2733110	2744618	2744767	1425	27,56,38	173,187,140	28,30,28	159,106,105	210	251	0.890986097158	1.0	0.157,0.264,0.245	0.174,0.253,0.242	-0.001
Vad06G005990	LG06	+	6752632	6752743	6752957	6753058	6750876	6751038	6754155	6754293	1426	20,20,18	54,59,48	14,12,19	27,39,37	259	249	0.485413770946	1.0	0.263,0.246,0.265	0.333,0.228,0.331	-0.039
Vad06G005990	LG06	+	6752957	6753058	6754155	6754293	6750876	6751038	6754550	6754599	1427	3,3,1	51,53,44	0,0,0	24,33,34	249	286	0.0572336141329	0.71535196265	0.063,0.061,0.025	0.0,0.0,0.0	0.05
Vad06G005990	LG06	+	6752957	6753058	6754155	6754293	6752632	6752743	6754550	6754599	1428	31,37,26	51,48,41	24,28,23	23,30,33	249	286	0.242011014099	0.999879999189	0.411,0.47,0.421	0.545,0.517,0.445	-0.068
Vad06G005990	LG06	+	6754155	6754293	6754550	6754599	6752957	6753058	6754761	6754827	1429	50,63,50	43,17,30	28,38,38	21,9,19	286	197	0.677912940966	1.0	0.445,0.719,0.534	0.479,0.744,0.579	-0.035
Vad19G002480	LG19	+	3297065	3297137	3297409	3297481	3296844	3296916	3297573	3297645	1430	22,24,9	21,20,13	22,13,13	22,4,15	220	220	0.539940134892	1.0	0.512,0.545,0.409	0.5,0.765,0.464	-0.088
Vad01G009310	LG01	-	11557958	11558061	11558448	11558541	11556409	11557180	11560306	11560439	1431	25,18,31	225,240,274	21,30,30	185,254,231	241	251	0.31309232321	1.0	0.104,0.072,0.105	0.106,0.11,0.119	-0.018
Vad01G011350	LG01	+	18030469	18030570	18030736	18030886	18030296	18030356	18031008	18031350	1432	65,30,36	133,52,60	26,22,17	61,43,41	249	298	0.340574439781	1.0	0.369,0.408,0.418	0.338,0.38,0.332	0.048
Vad12G011080	LG12	-	20808114	20808237	20814097	20814187	20807153	20807231	20816065	20816166	1433	28,38,28	104,126,84	59,44,52	117,97,89	238	271	0.00170034880376	0.0975381904702	0.235,0.256,0.275	0.365,0.341,0.4	-0.113
Vad12G011080	LG12	-	20816952	20817014	20818355	20818445	20816065	20816166	20819952	20820312	1434	28,65,42	23,31,26	40,43,60	26,35,35	238	210	0.618799012791	1.0	0.518,0.649,0.588	0.576,0.52,0.602	0.019
Vad13G009250	LG13	-	18199177	18199411	18201278	18201348	18195267	18196686	18203253	18203554	1435	13,14,12	130,125,101	17,9,7	120,68,57	218	298	0.475216081147	1.0	0.12,0.133,0.14	0.162,0.153,0.144	-0.022
Vad04G011610	LG04	-	22437676	22437792	22437902	22437999	22437341	22437584	22439056	22439430	1436	395,378,550	993,678,912	313,405,455	671,662,771	245	264	0.45863071903	1.0	0.3,0.375,0.394	0.335,0.397,0.389	-0.017
Vad01G012300	LG01	-	20613489	20613550	20614507	20614807	20612240	20612365	20615085	20615144	1437	202,248,311	70,136,174	183,215,245	76,155,141	298	209	0.35207568402	1.0	0.669,0.561,0.556	0.628,0.493,0.549	0.039
Vad01G012300	LG01	-	20613489	20613550	20614507	20614807	20612240	20612365	20616107	20616327	1438	12,30,10	68,135,174	20,31,24	76,153,147	298	209	0.0808165154103	0.767705337245	0.11,0.135,0.039	0.156,0.124,0.103	-0.033
Vad01G012300	LG01	-	20614507	20614807	20615085	20615144	20613489	20613550	20616047	20616327	1439	8,10,8	223,286,409	2,8,4	170,368,341	207	298	0.0589108822551	0.71535196265	0.049,0.048,0.027	0.017,0.03,0.017	0.02
Vad01G012300	LG01	-	20614507	20614807	20615085	20615144	20613489	20613550	20616107	20616327	1440	28,22,27	229,311,398	25,25,25	185,395,362	207	298	0.911657350254	1.0	0.15,0.092,0.089	0.163,0.084,0.09	-0.002
Vad14G012170	LG14	+	23292603	23292709	23292967	23293080	23291926	23292142	23293607	23293752	1441	62,27,46	67,45,41	78,24,38	55,31,37	254	261	0.332445801258	1.0	0.487,0.381,0.536	0.593,0.443,0.513	-0.048
Vad07G001880	LG07	-	2169184	2169622	2169791	2169878	2168854	2169022	2171788	2171920	1442	39,77,64	215,153,131	42,61,57	140,114,105	235	298	0.373830764052	1.0	0.187,0.39,0.383	0.276,0.404,0.408	-0.043
Vad04G000340	LG04	+	718332	718386	719174	719243	718030	718189	719357	719487	1443	45,40,33	72,65,52	33,23,31	40,29,36	202	217	0.163344204814	0.920141025796	0.402,0.398,0.405	0.47,0.46,0.481	-0.069
Vad16G001800	LG16	-	4145156	4145225	4145414	4145534	4141999	4142042	4145652	4145728	1444	32,36,48	37,39,37	33,25,25	17,18,35	268	217	0.540783706788	1.0	0.412,0.428,0.512	0.611,0.529,0.366	-0.051
Vad16G001800	LG16	-	4145156	4145225	4145652	4145728	4141999	4142042	4154170	4154423	1445	18,28,8	33,37,35	17,13,17	14,18,34	224	217	0.245084162506	0.999879999189	0.346,0.423,0.181	0.541,0.412,0.326	-0.11
Vad15G005500	LG15	+	15044890	15045220	15047613	15048233	15043126	15043208	15050530	15050615	1446	8,21,17	5,17,8	15,12,12	14,10,20	298	298	0.112192331745	0.815696496484	0.615,0.553,0.68	0.517,0.545,0.375	0.137
Vad15G005500	LG15	+	15047613	15048233	15050530	15050615	15044890	15045220	15058307	15058502	1447	14,25,11	9,9,11	19,15,16	15,7,16	298	233	0.542424481668	1.0	0.549,0.685,0.439	0.498,0.626,0.439	0.037
Vad11G004530	LG11	+	4380171	4380276	4381351	4381502	4379803	4379873	4381609	4381692	1448	296,338,331	308,375,387	409,330,334	377,336,338	253	298	0.244279438528	0.999879999189	0.531,0.515,0.502	0.561,0.536,0.538	-0.029
Vad19G005770	LG19	+	7583117	7583402	7584282	7584428	7582932	7582971	7584834	7585318	1449	1263,1311,381	1524,1452,479	966,377,433	1307,425,428	298	294	0.840005615337	1.0	0.45,0.471,0.44	0.422,0.467,0.5	-0.009
Vad18G020880	LG18	+	34346243	34346300	34347833	34347924	34343900	34344313	34348005	34348166	1450	0,0,1	8,19,12	1,0,0	7,12,8	205	239	1	1.0	0.0,0.0,0.089	0.143,0.0,0.0	-0.018
Vad14G003600	LG14	-	3829964	3830024	3830094	3830157	3829828	3829882	3830239	3830283	1451	5,4,6	3,5,9	9,6,5	6,4,7	211	208	0.589229225306	1.0	0.622,0.441,0.397	0.597,0.597,0.413	-0.049
Vad14G003600	LG14	-	3830094	3830157	3830239	3830283	3829964	3830024	3830378	3830463	1452	0,5,3	3,5,3	3,3,0	9,4,3	192	211	0.451925650028	1.0	0.0,0.524,0.524	0.268,0.452,0.0	0.109
Vad18G005420	LG18	-	5923269	5923339	5924855	5924892	5922907	5923102	5924964	5925048	1453	15,17,14	31,27,28	12,9,6	20,21,32	185	218	0.251107683298	1.0	0.363,0.426,0.371	0.414,0.336,0.181	0.076
Vad03G006140	LG03	-	5867441	5867730	5867931	5868286	5866300	5867356	5869489	5870091	1454	958,893,1190	742,1203,1669	669,345,865	546,488,1225	298	298	0.843507576922	1.0	0.564,0.426,0.416	0.551,0.414,0.414	0.009
Vad07G000070	LG07	+	210403	210521	210883	211004	210082	210318	211871	211994	1455	0,2,1	68,68,65	0,2,0	39,62,52	266	269	1	1.0	0.0,0.029,0.015	0.0,0.032,0.0	0.004
Vad07G000070	LG07	+	213374	213472	213757	213884	210082	211994	215284	215370	1456	23,54,29	43,91,70	18,40,31	57,66,57	246	275	0.776075524967	1.0	0.374,0.399,0.317	0.261,0.404,0.378	0.016
Vad07G000070	LG07	+	213757	213884	215284	215370	213374	213472	215725	215851	1457	75,125,98	11,51,53	51,99,75	16,37,39	275	234	0.568730675891	1.0	0.853,0.676,0.611	0.731,0.695,0.621	0.031
Vad19G001690	LG19	-	2293003	2293177	2293259	2294226	2292587	2292899	2300071	2300229	1458	778,702,613	2,0,2	597,613,501	2,9,3	298	298	1	1.0	0.997,1.0,0.997	0.997,0.986,0.994	0.006
Vad19G001690	LG19	-	2293259	2294226	2300071	2300229	2292587	2292899	2300388	2301273	1459	581,578,519	0,0,26	483,576,489	2,0,1	298	298	0.185641957154	0.949445930665	1.0,1.0,0.952	0.996,1.0,0.998	-0.014
Vad19G001690	LG19	-	2293259	2294226	2300071	2300229	2293003	2293177	2300388	2301273	1460	583,574,521	510,594,552	481,577,492	450,528,456	298	298	0.509665100635	1.0	0.533,0.491,0.486	0.517,0.522,0.519	-0.016
Vad05G000840	LG05	+	816640	816688	816802	816886	816467	816539	818631	818670	1461	18,22,18	49,31,34	11,18,10	36,20,18	196	232	0.925242461425	1.0	0.303,0.457,0.385	0.266,0.516,0.397	-0.011
Vad05G006490	LG05	-	8816220	8816398	8820439	8820503	8815751	8816102	8821923	8822111	1462	156,127,110	152,136,135	120,127,93	144,156,139	212	298	0.161374847186	0.918680055125	0.591,0.568,0.534	0.539,0.534,0.485	0.045
Vad15G005210	LG15	+	14465277	14465346	14466370	14466466	14462760	14462824	14468342	14468387	1463	24,37,39	30,43,45	31,34,39	37,64,67	217	244	0.148483865331	0.885223607418	0.474,0.492,0.494	0.485,0.374,0.396	0.068
Vad15G005210	LG15	+	14468890	14468961	14470033	14470100	14468342	14468387	14470947	14470998	1464	27,30,30	41,41,48	33,37,35	40,47,65	219	215	0.856122829213	1.0	0.393,0.418,0.38	0.447,0.436,0.346	-0.013
Vad06G002520	LG06	+	3283897	3283946	3284063	3284155	3283191	3283301	3285031	3285164	1465	0,1,1	57,76,34	3,1,0	40,57,51	197	240	0.657972039692	1.0	0.0,0.016,0.035	0.084,0.021,0.0	-0.018
Vad17G006180	LG17	-	7420431	7420529	7420888	7421116	7419616	7419698	7422477	7422795	1466	11,10,4	5,2,7	8,6,17	2,7,7	298	246	0.905522700422	1.0	0.645,0.805,0.321	0.768,0.414,0.667	-0.026
Vad08G008360	LG08	+	16233056	16233264	16234018	16234235	16232733	16232968	16234332	16234448	1467	29,34,32	69,31,24	40,41,29	65,33,31	298	298	0.866109148826	1.0	0.296,0.523,0.571	0.381,0.554,0.483	-0.009
Vad07G014460	LG07	+	25131090	25131222	25136907	25137006	25130818	25130995	25137759	25137876	1468	84,153,145	72,103,111	149,182,206	112,120,158	280	247	0.783459842088	1.0	0.507,0.567,0.535	0.54,0.572,0.535	-0.013
Vad10G006070	LG10	+	6966351	6966590	6967221	6967426	6964759	6965029	6967561	6967645	1469	64,54,31	38,43,20	57,37,37	36,26,48	298	298	0.368346654414	1.0	0.627,0.557,0.608	0.613,0.587,0.435	0.052
Vad10G000930	LG10	-	905760	905879	906700	907279	903609	904500	908087	908519	1470	964,1226,1671	1691,1452,2283	1105,1118,1544	1770,1366,1971	298	267	0.665232481214	1.0	0.338,0.431,0.396	0.359,0.423,0.412	-0.01
Vad10G005990	LG10	-	6885733	6885832	6886223	6886325	6885260	6885662	6889342	6889432	1471	32,24,13	13,23,21	19,12,11	12,11,11	250	247	0.925299226848	1.0	0.709,0.508,0.38	0.61,0.519,0.497	-0.01
Vad01G007200	LG01	-	7780000	7780086	7780272	7780396	7778416	7778990	7780614	7780722	1472	21,32,32	20,36,29	30,28,26	15,31,24	272	234	0.456950574113	1.0	0.475,0.433,0.487	0.632,0.437,0.482	-0.052
Vad18G003610	LG18	-	3917618	3917721	3926577	3926958	3915739	3915969	3927040	3927102	1473	186,220,249	205,133,166	166,233,187	142,134,96	298	251	0.290912695074	1.0	0.433,0.582,0.558	0.496,0.594,0.621	-0.046
Vad18G003610	LG18	-	3930255	3930380	3931398	3931476	3927972	3928045	3931691	3931763	1474	73,101,100	137,173,157	57,101,59	113,181,128	226	273	0.329415304244	1.0	0.392,0.414,0.435	0.379,0.403,0.358	0.034
Vad13G008240	LG13	-	15490266	15490353	15492239	15492307	15489961	15490114	15492874	15492998	1475	4,6,6	17,19,13	3,2,2	18,15,5	216	235	0.145520938917	0.877465913208	0.204,0.256,0.334	0.153,0.127,0.303	0.07
Vad19G007690	LG19	-	10361706	10361825	10362036	10362170	10358813	10360603	10362964	10363113	1476	45,44,41	0,0,0	35,50,36	1,2,0	282	267	0.838365759457	1.0	1.0,1.0,1.0	0.971,0.959,1.0	0.023
Vad18G010170	LG18	-	11113182	11113239	11113401	11113451	11113024	11113090	11113567	11113738	1477	88,118,115	183,229,233	85,93,90	240,202,189	198	205	0.227741001159	0.988339301728	0.332,0.348,0.338	0.268,0.323,0.33	0.032
Vad18G010170	LG18	-	11113182	11113239	11113567	11113738	11113024	11113090	11114220	11114526	1478	614,714,637	183,178,203	722,707,655	189,161,159	298	205	0.125558410425	0.833004814994	0.698,0.734,0.683	0.724,0.751,0.739	-0.033
Vad16G009730	LG16	-	20132793	20133796	20134369	20134593	20130170	20131150	20134816	20135018	1479	17,8,8	5,15,6	10,5,1	6,6,10	298	298	0.234998528118	0.992329124042	0.773,0.348,0.571	0.625,0.455,0.091	0.174
Vad12G003800	LG12	+	5372993	5373114	5373464	5373552	5372787	5372860	5373634	5373760	1480	96,78,98	218,149,141	105,93,81	169,153,171	269	236	0.75174258466	1.0	0.279,0.315,0.379	0.353,0.348,0.294	-0.007
Vad08G012480	LG08	+	20358000	20358075	20364221	20364350	20357693	20357891	20364444	20364543	1481	723,722,554	2062,1532,1241	619,412,467	1402,923,875	223	277	0.197221914715	0.964971002461	0.303,0.369,0.357	0.354,0.357,0.399	-0.027
Vad14G003780	LG14	-	4093602	4093629	4094454	4094499	4093337	4093433	4096463	4096604	1482	7,9,11	1,2,4	6,5,6	1,2,1	193	175	0.503871768417	1.0	0.864,0.803,0.714	0.845,0.694,0.845	-0.001
Vad18G012290	LG18	-	13671699	13671819	13671915	13672195	13671258	13671608	13672621	13672717	1483	87,146,362	59,89,194	353,929,685	194,592,367	298	268	0.897968125599	1.0	0.57,0.596,0.627	0.621,0.585,0.627	-0.013
Vad18G012290	LG18	-	13671915	13672195	13672621	13672717	13671699	13671819	13673190	13673227	1484	73,91,223	96,161,334	240,589,394	282,997,687	244	298	0.977476839356	1.0	0.482,0.408,0.449	0.51,0.419,0.412	-0.001
Vad05G009020	LG05	-	18025183	18025265	18026019	18026140	18024983	18025087	18026231	18026391	1485	174,310,294	153,204,205	195,265,246	124,241,222	269	230	0.373287320106	1.0	0.493,0.565,0.551	0.573,0.485,0.487	0.021
Vad05G009020	LG05	-	18027902	18027964	18030953	18031113	18026231	18026391	18031966	18032329	1486	320,240,247	86,124,153	302,245,272	125,156,152	298	210	0.35864346402	1.0	0.724,0.577,0.532	0.63,0.525,0.558	0.04
Vad12G010470	LG12	-	19419632	19420006	19420186	19420281	19418714	19418988	19423563	19423730	1487	81,134,83	159,202,102	138,108,102	208,141,167	243	298	0.766910086114	1.0	0.385,0.449,0.499	0.449,0.484,0.428	-0.009
Vad17G003580	LG17	+	4368582	4368676	4373668	4373868	4367383	4367546	4375043	4375159	1488	9,8,11	0,3,15	18,10,17	3,6,15	242	298	0.704335869133	1.0	1.0,0.767,0.475	0.881,0.672,0.583	0.035
Vad03G006360	LG03	+	6094267	6094310	6094424	6094482	6094104	6094179	6094691	6094859	1489	25,43,77	31,31,40	21,29,20	22,16,21	191	206	0.689069078684	1.0	0.465,0.599,0.675	0.507,0.662,0.507	0.021
Vad07G015250	LG07	+	25870536	25870694	25871329	25871420	25867805	25868000	25871542	25871608	1490	640,886,753	238,370,370	649,713,626	234,344,336	298	239	0.53012836892	1.0	0.683,0.658,0.62	0.69,0.624,0.599	0.016
Vad04G010760	LG04	+	21438323	21438375	21438907	21439045	21437382	21437472	21439260	21439359	1491	2,1,0	128,176,191	0,0,0	104,141,175	200	286	1	1.0	0.022,0.008,0.0	0.0,0.0,0.0	0.01
Vad08G002200	LG08	-	5174447	5174510	5176998	5177045	5172837	5173220	5177180	5177321	1492	96,106,112	3,12,9	104,93,90	18,17,9	195	211	0.00760990259845	0.255181011289	0.972,0.905,0.931	0.862,0.855,0.915	0.059
Vad08G002200	LG08	-	5174447	5174510	5177180	5177321	5172837	5173220	5177950	5178114	1493	267,370,379	0,0,0	313,330,320	2,2,0	289	211	1	1.0	1.0,1.0,1.0	0.991,0.992,1.0	0.006
Vad08G004230	LG08	-	11690086	11690269	11692439	11692532	11689899	11690002	11694004	11694190	1494	9,26,23	118,92,54	23,17,16	103,56,49	241	298	0.512133258002	1.0	0.086,0.259,0.345	0.216,0.273,0.288	-0.029
Vad07G018880	LG07	-	30820711	30821043	30823448	30823572	30806093	30806175	30824309	30824776	1495	16,29,12	28,17,24	25,6,16	13,13,18	272	298	0.629287624661	1.0	0.385,0.651,0.354	0.678,0.336,0.493	-0.039
Vad07G004490	LG07	+	4472384	4472456	4472981	4473055	4472156	4472291	4473242	4473372	1496	113,167,60	287,280,142	248,210,124	388,395,194	220	222	0.0588424338093	0.71535196265	0.284,0.376,0.299	0.392,0.349,0.392	-0.058
Vad13G012350	LG13	-	22859909	22859970	22860066	22860119	22859532	22859614	22860299	22860634	1497	28,48,28	57,59,42	39,27,15	46,33,39	201	209	0.945062892633	1.0	0.338,0.458,0.409	0.469,0.46,0.286	-0.003
Vad13G011180	LG13	-	21540595	21540839	21546151	21546202	21539991	21540104	21547203	21547335	1498	106,220,243	609,577,630	160,211,256	659,610,692	199	298	0.725980737519	1.0	0.207,0.363,0.366	0.267,0.341,0.356	-0.009
Vad11G000170	LG11	-	404909	405063	405895	406627	404402	404747	407213	408616	1499	216,229,149	305,305,212	200,157,180	273,229,186	298	298	0.486037213941	1.0	0.415,0.429,0.413	0.423,0.407,0.492	-0.022
Vad10G008930	LG10	+	11136301	11136439	11137949	11138051	11135150	11135590	11138913	11139101	1500	6,3,4	7,3,9	6,4,0	0,0,3	286	250	0.0154086668848	0.343160075446	0.428,0.466,0.28	1.0,1.0,0.0	-0.275
Vad14G006890	LG14	+	16769069	16769138	16769235	16769343	16768144	16768239	16769447	16769566	1501	160,95,98	340,155,175	114,67,75	190,126,107	217	256	0.352474862523	1.0	0.357,0.42,0.398	0.414,0.385,0.453	-0.026
Vad09G003690	LG09	+	4024645	4024732	4025236	4025299	4024210	4024301	4025438	4025476	1502	87,109,128	71,88,104	137,235,246	88,141,152	235	211	0.0414426553329	0.589278834874	0.524,0.527,0.525	0.583,0.599,0.592	-0.066
Vad05G011210	LG05	-	22150230	22150337	22154538	22154757	22147466	22147889	22155498	22156218	1503	172,125,149	141,92,105	161,126,109	120,95,97	298	255	0.73744361652	1.0	0.511,0.538,0.548	0.534,0.532,0.49	0.014
Vad15G004760	LG15	+	13892916	13892967	13893073	13893172	13892615	13892817	13893302	13893362	1504	32,25,8	57,32,19	25,11,16	45,18,18	199	247	0.779899835016	1.0	0.411,0.492,0.343	0.408,0.431,0.525	-0.039
Vad12G010130	LG12	-	18724249	18724351	18726348	18726754	18723849	18724143	18735578	18736857	1505	192,144,124	40,57,74	170,112,81	61,52,55	298	250	0.286062141563	1.0	0.801,0.679,0.584	0.7,0.644,0.553	0.056
Vad10G010210	LG10	+	14177986	14178048	14185122	14185206	14174736	14174868	14187250	14187382	1506	46,43,24	56,48,37	29,25,24	22,34,34	210	232	0.710668231291	1.0	0.476,0.497,0.417	0.593,0.448,0.438	-0.03
Vad10G000010	LG10	+	2293	2372	21847	21922	1956	2042	22090	22305	1507	15,13,7	8,4,0	7,4,5	6,5,2	227	223	0.0871233073699	0.767705337245	0.648,0.761,1.0	0.534,0.44,0.711	0.241
Vad10G000010	LG10	+	2293	2372	22090	22305	1956	2042	22839	23066	1508	5,5,3	140,56,50	0,0,2	73,59,30	227	298	0.00193239800814	0.0988656602543	0.045,0.105,0.073	0.0,0.0,0.08	0.048
Vad15G000360	LG15	-	1201253	1201371	1203320	1203373	1200940	1201063	1203858	1204031	1509	59,55,92	40,31,24	62,49,81	38,34,21	201	266	0.880087819068	1.0	0.661,0.701,0.835	0.683,0.656,0.836	0.007
Vad10G000880	LG10	+	822781	822892	833976	834171	822574	822665	834679	835289	1510	260,181,159	181,255,222	218,143,147	238,170,193	259	298	0.698583220379	1.0	0.623,0.45,0.452	0.513,0.492,0.467	0.018
Vad17G001980	LG17	-	2070781	2070971	2077895	2078032	2067671	2067953	2080061	2080175	1511	0,0,1	0,0,0	0,0,0	0,1,1	285	298	1	1.0	NA,NA,1.0	NA,0.0,0.0	1.0
Vad17G001980	LG17	-	2070781	2070971	2077895	2078032	2067671	2067953	2084221	2084385	1512	10,19,23	0,3,2	3,7,19	0,3,7	285	298	0.0318506089999	0.521291976335	1.0,0.869,0.923	1.0,0.709,0.739	0.115
Vad17G001980	LG17	-	2077895	2078032	2080061	2080175	2070781	2070971	2084221	2084385	1513	0,1,0	21,40,38	0,1,1	7,11,23	262	285	1	1.0	0.0,0.026,0.0	0.0,0.09,0.045	-0.036
Vad14G012150	LG14	+	23270778	23272124	23273050	23273161	23266237	23267061	23273252	23273529	1514	62,64,53	47,34,37	54,51,41	33,31,32	298	259	0.973120439159	1.0	0.534,0.621,0.555	0.587,0.588,0.527	0.003
Vad16G005160	LG16	-	14818576	14818672	14827057	14827111	14817413	14817602	14830376	14830473	1515	23,33,39	51,73,51	35,46,38	54,89,81	202	244	0.965304133053	1.0	0.353,0.353,0.48	0.439,0.384,0.362	0.0
Vad16G005160	LG16	-	14827057	14827111	14830376	14830473	14818576	14818672	14830752	14830841	1516	42,56,52	22,32,25	62,58,70	30,43,50	245	202	0.317479832736	1.0	0.612,0.591,0.632	0.63,0.527,0.536	0.047
Vad03G004020	LG03	-	3484053	3484257	3484989	3485227	3483221	3483388	3486094	3486229	1517	606,385,327	311,260,225	265,242,281	204,165,157	298	298	0.465851692216	1.0	0.661,0.597,0.592	0.565,0.595,0.642	0.016
Vad13G009350	LG13	+	18499524	18499608	18499708	18499764	18487926	18488378	18499865	18499963	1518	0,11,6	0,0,1	5,4,8	0,0,0	232	204	1	1.0	NA,1.0,0.841	1.0,1.0,1.0	-0.08
Vad11G006850	LG11	+	8235458	8235480	8235836	8235951	8234875	8234926	8236306	8236339	1519	4,6,6	15,38,28	8,5,11	11,30,34	170	263	0.208550845606	0.973843063469	0.292,0.196,0.249	0.529,0.205,0.334	-0.11
Vad01G006810	LG01	+	7320127	7320302	7320630	7320692	7319596	7319854	7320784	7320948	1520	23,13,15	17,8,1	33,15,16	16,2,7	298	210	0.808008182701	1.0	0.488,0.534,0.914	0.592,0.841,0.617	-0.038
Vad18G011470	LG18	+	12616361	12616478	12617477	12617554	12616152	12616256	12617704	12617749	1521	569,657,307	223,219,91	699,333,232	241,128,55	265	225	0.671171494887	1.0	0.684,0.718,0.741	0.711,0.688,0.782	-0.013
Vad11G007720	LG11	+	9883463	9883560	9883770	9883880	9883236	9883361	9885667	9885742	1522	39,50,46	14,34,41	30,71,62	29,35,51	245	258	0.63103327403	1.0	0.746,0.608,0.542	0.521,0.681,0.561	0.044
Vad05G006060	LG05	-	7481963	7482098	7504977	7505020	7480555	7481359	7523780	7524198	1523	8,3,3	31,30,26	8,4,7	42,25,24	191	283	0.456317683839	1.0	0.277,0.129,0.146	0.22,0.192,0.302	-0.054
Vad05G006060	LG05	-	7496199	7496260	7504977	7505020	7480555	7481359	7523780	7524198	1524	8,3,3	4,0,1	8,4,7	8,3,2	191	209	0.129538025204	0.840810444278	0.686,1.0,0.767	0.523,0.593,0.793	0.181
Vad01G014120	LG01	-	23000021	23000124	23000760	23000816	22998386	22998502	23001104	23001277	1525	14,15,12	19,7,1	17,17,21	23,17,8	204	251	0.298047606349	1.0	0.476,0.725,0.937	0.476,0.552,0.764	0.115
Vad06G006080	LG06	+	6905434	6905615	6905841	6905939	6905256	6905334	6906534	6906969	1526	395,524,533	506,496,522	506,495,559	585,451,438	298	246	0.276601399124	1.0	0.392,0.466,0.457	0.417,0.475,0.513	-0.03
Vad14G012050	LG14	+	23142476	23142596	23144527	23144646	23141320	23141391	23145013	23145095	1527	5166,3252,3104	1777,3067,2887	3891,2404,2894	2040,2482,2909	268	267	0.416355137053	1.0	0.743,0.514,0.517	0.655,0.491,0.498	0.043
Vad15G003750	LG15	-	12302521	12302619	12303690	12303740	12302162	12302450	12303830	12303959	1528	53,45,37	99,66,84	38,39,44	71,47,62	198	246	0.262817276877	1.0	0.399,0.459,0.354	0.399,0.508,0.469	-0.055
Vad08G005940	LG08	+	13922199	13922377	13923236	13923289	13920648	13920702	13930638	13930729	1529	575,470,494	143,219,168	406,269,300	128,118,120	298	201	0.482377266378	1.0	0.731,0.591,0.665	0.681,0.606,0.628	0.024
Vad08G005940	LG08	+	13931778	13932006	13932085	13932142	13930827	13931582	13938387	13938600	1530	734,660,670	190,217,183	494,341,405	174,117,117	298	205	0.216686823428	0.97896934785	0.727,0.677,0.716	0.661,0.667,0.704	0.029
Vad19G004290	LG19	-	5902503	5902609	5909706	5909795	5901753	5901851	5910042	5910165	1531	18,26,16	37,61,33	20,23,7	32,25,37	237	254	0.816106129624	1.0	0.343,0.314,0.342	0.401,0.496,0.169	-0.022
Vad10G002450	LG10	-	2956022	2956075	2956281	2956390	2955472	2955553	2956843	2956903	1532	48,51,44	12,13,17	36,51,24	17,12,4	257	201	0.934710519639	1.0	0.758,0.754,0.669	0.624,0.769,0.824	-0.012
Vad10G002450	LG10	-	2957103	2957186	2958019	2958174	2956843	2956903	2961619	2961937	1533	102,87,63	42,38,34	69,62,57	28,42,16	298	231	0.899094593242	1.0	0.653,0.64,0.59	0.656,0.534,0.734	-0.014
Vad13G005480	LG13	+	5857618	5857686	5863156	5863221	5856887	5857019	5864714	5864781	1534	18,43,31	39,46,39	20,26,14	28,45,40	216	213	0.241381112907	0.999879999189	0.313,0.48,0.439	0.413,0.363,0.257	0.066
Vad13G005480	LG13	+	5863156	5863221	5864714	5864781	5857618	5857686	5866097	5866385	1535	25,26,41	44,52,47	18,28,26	34,39,41	213	215	0.946767954514	1.0	0.364,0.335,0.468	0.348,0.42,0.39	0.003
Vad13G005480	LG13	+	5866470	5866584	5866807	5867071	5866097	5866385	5868029	5868106	1536	67,117,89	184,109,87	82,87,72	68,81,73	262	298	0.125899439824	0.833004814994	0.293,0.55,0.538	0.578,0.55,0.529	-0.092
Vad17G001380	LG17	-	1313009	1313105	1313924	1314038	1312827	1312925	1314581	1314707	1537	92,129,104	108,114,112	79,82,70	67,83,75	262	244	0.69681616949	1.0	0.442,0.513,0.464	0.523,0.479,0.465	-0.016
Vad07G016660	LG07	+	27328324	27328405	27329293	27329403	27327342	27327444	27329513	27329649	1538	80,56,53	131,81,78	73,46,58	109,76,86	229	258	0.979387916227	1.0	0.408,0.438,0.434	0.43,0.405,0.432	0.004
Vad06G012550	LG06	+	21986289	21986429	21988582	21988708	21981007	21981326	21989404	21990113	1539	190,203,315	157,247,281	247,228,292	219,256,320	288	274	0.587609879009	1.0	0.535,0.439,0.516	0.518,0.459,0.465	0.016
Vad01G012230	LG01	+	20428376	20428535	20434613	20434691	20428059	20428233	20434799	20434936	1540	170,174,146	113,72,78	160,115,123	89,60,65	298	226	0.961135592084	1.0	0.533,0.647,0.587	0.577,0.592,0.589	0.003
Vad18G001260	LG18	+	1197843	1197949	1200070	1200156	1197497	1197631	1204214	1204403	1541	113,77,85	131,70,72	151,79,66	139,75,63	254	234	0.756746878142	1.0	0.443,0.503,0.521	0.5,0.492,0.491	-0.005
Vad18G001260	LG18	+	1200070	1200156	1204214	1204403	1197843	1197949	1204808	1204973	1542	86,70,51	378,202,152	108,78,75	341,203,182	234	298	0.105057009353	0.798686420503	0.225,0.306,0.299	0.287,0.329,0.344	-0.043
Vad08G010490	LG08	+	18371496	18371598	18372121	18372274	18371349	18371417	18372452	18372530	1543	168,280,275	735,513,551	179,174,192	488,363,414	250	298	0.630503226814	1.0	0.214,0.394,0.373	0.304,0.364,0.356	-0.014
Vad02G002670	LG02	-	2298527	2298611	2298697	2298874	2297787	2297869	2299053	2299216	1544	1358,1032,1413	637,492,637	1125,1429,1329	588,598,665	298	232	0.766733846013	1.0	0.624,0.62,0.633	0.598,0.65,0.609	0.007
Vad02G002670	LG02	-	2298527	2298611	2299053	2299216	2297787	2297869	2299431	2300319	1545	876,1056,1334	633,489,634	869,1317,1351	592,591,661	298	232	0.865543640688	1.0	0.519,0.627,0.621	0.533,0.634,0.614	-0.005
Vad02G002670	LG02	-	2298697	2298874	2299053	2299216	2297787	2297869	2299431	2300319	1546	876,1056,1334	17,8,24	869,1317,1351	18,27,43	298	298	0.00856683095653	0.260012090559	0.981,0.992,0.982	0.98,0.98,0.969	0.009
Vad02G002670	LG02	-	2298697	2298874	2299053	2299216	2298527	2298611	2299431	2300319	1547	880,1058,1337	1253,1004,1371	870,1326,1357	1091,1347,1400	298	298	0.855945085191	1.0	0.413,0.513,0.494	0.444,0.496,0.492	-0.004
Vad07G009960	LG07	-	18978399	18978489	18979272	18979332	18978174	18978269	18979438	18979471	1548	7,16,8	21,24,18	5,2,2	16,19,17	208	238	0.00667270001173	0.229662202222	0.276,0.433,0.337	0.263,0.107,0.119	0.186
Vad07G009960	LG07	-	18978399	18978489	18979438	18979471	18978174	18978269	18979749	18979831	1549	6,3,3	16,19,20	4,1,4	19,13,17	181	238	0.632871341335	1.0	0.33,0.172,0.165	0.217,0.092,0.236	0.041
Vad10G008570	LG10	+	10595717	10595927	10608006	10608132	10585838	10585910	10608646	10608796	1550	490,398,434	381,390,351	457,295,310	418,271,347	298	274	0.165561369643	0.920141025796	0.542,0.484,0.532	0.501,0.5,0.451	0.035
Vad10G008570	LG10	+	10608006	10608132	10608646	10608796	10595717	10595927	10609060	10609122	1551	274,275,294	354,309,340	326,206,211	278,233,255	274	298	0.256814525177	1.0	0.457,0.492,0.485	0.561,0.49,0.474	-0.03
Vad15G003270	LG15	-	11380833	11380954	11381988	11382091	11373686	11373770	11384892	11384974	1552	25,42,46	2,0,0	33,51,47	2,1,1	251	269	0.74087580352	1.0	0.931,1.0,1.0	0.946,0.982,0.981	0.007
Vad12G004800	LG12	-	6481967	6482074	6491473	6491531	6480340	6480867	6492082	6492182	1553	58,51,50	99,77,83	36,48,36	86,83,80	206	255	0.148238932442	0.885223607418	0.42,0.451,0.427	0.341,0.417,0.358	0.061
Vad12G004800	LG12	-	6491473	6491531	6492082	6492182	6481967	6482074	6497568	6498425	1554	145,106,114	18,41,31	96,90,93	28,31,30	248	206	0.242437350033	0.999879999189	0.87,0.682,0.753	0.74,0.707,0.72	0.046
Vad09G001120	LG09	-	1292633	1292669	1293120	1293185	1292304	1292546	1294690	1294769	1555	40,41,40	9,7,9	41,31,40	10,12,10	213	184	0.282289236318	1.0	0.793,0.835,0.793	0.78,0.691,0.776	0.058
Vad19G009320	LG19	+	13558073	13558311	13558890	13559041	13557467	13557678	13559521	13560031	1556	77,110,47	95,101,39	86,43,58	97,55,60	298	298	0.441511662243	1.0	0.448,0.521,0.547	0.47,0.439,0.492	0.038
Vad02G003850	LG02	+	3504085	3504203	3505415	3505588	3501827	3501920	3506712	3506797	1557	0,1,0	20,30,9	1,3,3	16,12,6	266	298	0.000542345758516	0.0410664208348	0.0,0.036,0.0	0.065,0.219,0.359	-0.202
Vad08G004570	LG08	-	12140899	12141022	12142911	12142975	12140524	12140647	12144042	12144466	1558	13,23,28	58,44,43	13,21,35	32,57,64	212	271	0.93166136719	1.0	0.223,0.401,0.454	0.342,0.32,0.411	0.002
Vad07G009220	LG07	-	17384246	17384309	17385354	17385479	17383955	17384065	17394326	17394440	1559	6,21,17	21,35,27	15,21,18	6,7,16	273	211	0.000237505331548	0.0236630311905	0.181,0.317,0.327	0.659,0.699,0.465	-0.333
Vad16G006110	LG16	-	16186132	16186383	16186912	16187034	16185903	16186024	16188564	16188842	1560	0,2,0	167,322,246	0,0,2	209,229,277	270	298	1	1.0	0.0,0.007,0.0	0.0,0.0,0.008	-0.0
Vad13G012380	LG13	-	22904738	22904821	22905299	22905363	22904069	22904119	22905635	22905749	1561	83,111,74	94,72,57	95,63,67	94,72,58	212	231	0.303730707032	1.0	0.49,0.627,0.586	0.524,0.488,0.557	0.045
Vad13G012380	LG13	-	22905299	22905363	22905635	22905749	22904738	22904821	22905905	22905971	1562	130,113,84	81,87,62	124,80,92	101,71,60	262	212	0.481495794185	1.0	0.565,0.512,0.523	0.498,0.477,0.554	0.024
Vad06G005460	LG06	+	6247592	6247699	6247841	6247912	6247420	6247488	6249208	6249729	1563	121,114,79	128,122,111	112,77,87	133,143,124	255	219	0.113007937004	0.815696496484	0.448,0.445,0.379	0.42,0.316,0.376	0.053
Vad12G004620	LG12	-	6284171	6284351	6284894	6284999	6283019	6283370	6286099	6286198	1564	111,101,86	0,1,0	55,70,41	1,0,1	253	298	1	1.0	1.0,0.992,1.0	0.985,1.0,0.98	0.009
Vad12G004620	LG12	-	6286672	6286828	6287622	6287701	6286099	6286198	6289212	6289278	1565	125,71,56	309,164,135	61,41,39	153,132,81	227	298	0.632439683632	1.0	0.347,0.362,0.353	0.344,0.29,0.387	0.014
Vad12G001850	LG12	+	2977591	2977778	2978465	2978596	2977144	2977392	2978837	2978907	1566	26,45,53	54,70,78	52,49,77	76,57,102	298	279	0.203618911992	0.973843063469	0.311,0.376,0.389	0.39,0.446,0.414	-0.058
Vad12G001850	LG12	+	2977591	2977778	2978837	2978907	2977144	2977392	2979179	2979245	1567	28,43,54	28,27,34	53,49,78	32,34,43	298	218	0.433330873594	1.0	0.422,0.538,0.537	0.548,0.513,0.57	-0.045
Vad12G001850	LG12	+	2977591	2977778	2979179	2979245	2977144	2977392	2980221	2980373	1568	26,43,54	11,31,33	52,50,77	17,24,29	298	214	0.0660524235684	0.739865312515	0.629,0.499,0.54	0.687,0.599,0.656	-0.091
Vad12G001850	LG12	+	2978465	2978596	2978837	2978907	2977144	2977392	2979179	2979245	1569	13,19,15	28,27,34	10,4,7	32,34,43	279	218	0.000757340646824	0.0512016373014	0.266,0.355,0.256	0.196,0.084,0.113	0.161
Vad12G001850	LG12	+	2978465	2978596	2979179	2979245	2977144	2977392	2980221	2980373	1570	12,14,13	11,31,33	9,5,6	17,24,29	279	214	0.074256577764	0.767705337245	0.456,0.257,0.232	0.289,0.138,0.137	0.127
Vad12G001850	LG12	+	2978465	2978596	2978837	2978907	2977591	2977778	2979179	2979245	1571	43,53,58	28,29,34	62,56,95	32,30,38	279	218	0.250419072811	1.0	0.545,0.588,0.571	0.602,0.593,0.661	-0.051
Vad12G001850	LG12	+	2978465	2978596	2979179	2979245	2977591	2977778	2980221	2980373	1572	42,48,56	13,29,33	61,57,94	18,23,30	279	214	0.0947354442913	0.767705337245	0.712,0.559,0.566	0.722,0.655,0.706	-0.082
Vad07G010090	LG07	+	19255764	19255830	19255962	19256031	19255557	19255666	19256114	19256175	1573	159,116,124	56,80,80	116,122,93	53,61,88	214	217	0.624462901338	1.0	0.742,0.595,0.611	0.689,0.67,0.517	0.024
Vad07G010090	LG07	+	19255962	19256031	19256114	19256175	19255557	19255666	19256281	19256383	1574	3,0,0	40,73,61	0,1,1	46,78,65	217	209	1	1.0	0.067,0.0,0.0	0.0,0.012,0.015	0.013
Vad07G010090	LG07	+	19255962	19256031	19256114	19256175	19255764	19255830	19256281	19256383	1575	109,101,99	41,74,60	102,84,91	49,78,64	217	209	0.335697242596	1.0	0.719,0.568,0.614	0.667,0.509,0.578	0.049
Vad07G003540	LG07	+	3694396	3694460	3694690	3694746	3694141	3694276	3695064	3695140	1576	24,26,26	21,21,17	30,25,24	12,16,21	212	204	0.409480885097	1.0	0.524,0.544,0.595	0.706,0.601,0.524	-0.056
Vad07G003540	LG07	+	3694690	3694746	3695064	3695140	3694396	3694460	3695229	3695301	1577	19,18,12	25,22,31	13,8,10	35,18,24	204	224	0.143848812918	0.877465913208	0.455,0.473,0.298	0.29,0.328,0.314	0.098
Vad13G011050	LG13	+	21391219	21391234	21392495	21392607	21390922	21390993	21393090	21393190	1578	406,414,346	1723,1746,1543	256,261,232	1237,1220,1098	163	260	0.309486069311	1.0	0.273,0.274,0.263	0.248,0.254,0.252	0.019
Vad07G013730	LG07	-	24292211	24292277	24292607	24292687	24291489	24291540	24298073	24298137	1579	13,18,17	17,21,22	13,9,9	14,17,15	228	214	0.541537435517	1.0	0.418,0.446,0.42	0.466,0.332,0.36	0.042
Vad07G013730	LG07	-	24292607	24292687	24298073	24298137	24291489	24291540	24298531	24298686	1580	15,10,14	1,0,0	18,7,16	2,0,0	212	228	1	1.0	0.942,1.0,1.0	0.906,1.0,1.0	0.012
Vad07G013730	LG07	-	24292607	24292687	24298073	24298137	24292211	24292277	24298531	24298686	1581	19,16,14	26,23,15	16,11,17	9,11,14	212	228	0.0866759836134	0.767705337245	0.44,0.428,0.501	0.657,0.518,0.566	-0.124
Vad07G013730	LG07	-	24298073	24298137	24298531	24298686	24292607	24292687	24298802	24298881	1582	19,33,19	10,6,6	12,16,14	5,11,7	298	212	0.156285050304	0.910300308386	0.575,0.796,0.693	0.631,0.509,0.587	0.112
Vad01G004090	LG01	-	3961686	3961749	3962915	3963023	3961421	3961583	3963138	3963216	1583	0,5,1	2,6,2	2,5,0	1,0,1	256	211	0.00407756043848	0.157526977756	0.0,0.407,0.292	0.622,1.0,0.0	-0.308
Vad04G006170	LG04	-	7322859	7322957	7325155	7325377	7322465	7322553	7325518	7325614	1584	216,258,210	125,105,99	252,167,186	131,119,115	298	246	0.0652614737405	0.739760298148	0.588,0.67,0.637	0.614,0.537,0.572	0.057
Vad08G008550	LG08	-	16429358	16429430	16429565	16429654	16429143	16429267	16429733	16429820	1585	101,125,127	53,129,126	117,125,100	94,145,144	237	220	0.161592623379	0.918680055125	0.639,0.474,0.483	0.536,0.445,0.392	0.074
Vad10G009380	LG10	+	12257227	12257377	12258115	12258178	12255130	12255617	12258293	12258383	1586	53,67,114	22,24,27	72,95,95	25,19,27	298	211	0.481558266701	1.0	0.63,0.664,0.749	0.671,0.78,0.714	-0.041
Vad03G001280	LG03	-	1257430	1257500	1267425	1267452	1255502	1255626	1269252	1269474	1587	47,74,94	277,307,330	70,53,104	285,227,318	175	218	0.269360237444	1.0	0.174,0.231,0.262	0.234,0.225,0.289	-0.027
Vad04G014640	LG04	-	26556602	26556777	26557083	26557204	26555903	26555974	26557615	26558146	1588	22,29,18	53,71,50	12,3,13	30,23,28	269	298	0.498226747332	1.0	0.315,0.312,0.285	0.307,0.126,0.34	0.046
Vad18G000090	LG18	-	184128	184266	185305	185455	183718	183946	186149	186320	1589	746,569,400	1066,738,522	642,280,306	796,406,401	298	286	0.86944622798	1.0	0.402,0.425,0.424	0.436,0.398,0.423	-0.002
Vad18G000090	LG18	-	194944	195143	204127	204365	194500	194548	205345	205663	1590	574,401,292	607,432,327	425,209,254	513,302,269	298	298	0.228001333469	0.988339301728	0.486,0.481,0.472	0.453,0.409,0.486	0.03
Vad16G006600	LG16	+	16889157	16889244	16889367	16889478	16888743	16888817	16890066	16890567	1591	147,121,101	74,104,95	89,87,84	49,72,80	235	259	0.880211190197	1.0	0.686,0.562,0.54	0.667,0.571,0.536	0.005
Vad07G012650	LG07	-	23165080	23165224	23167557	23167629	23164691	23164757	23167823	23167956	1592	145,111,105	11,9,9	205,169,101	28,24,17	220	292	0.00844352461655	0.260012090559	0.946,0.942,0.939	0.907,0.903,0.887	0.043
Vad18G009780	LG18	+	10784296	10784380	10785786	10785888	10783799	10783874	10787939	10788009	1593	84,65,81	46,30,54	53,44,83	30,25,44	232	250	0.919858439058	1.0	0.663,0.7,0.618	0.656,0.655,0.67	0.0
Vad18G009780	LG18	+	10784296	10784380	10785807	10785888	10783799	10783874	10787939	10788009	1594	84,65,81	43,32,52	53,44,83	33,23,45	232	229	0.937964991026	1.0	0.658,0.667,0.606	0.613,0.654,0.645	0.006
Vad11G000220	LG11	-	440542	440591	441414	441529	440314	440404	441863	441913	1595	90,86,95	26,27,39	116,50,76	20,30,25	263	197	0.859471354377	1.0	0.722,0.705,0.646	0.813,0.555,0.695	0.003
Vad02G004410	LG02	-	4059965	4060063	4060157	4060268	4059125	4059807	4060596	4060648	1596	420,834,828	441,590,698	501,735,683	473,546,531	259	246	0.682664090602	1.0	0.475,0.573,0.53	0.502,0.561,0.55	-0.012
Vad01G012520	LG01	-	21021036	21021133	21021609	21021655	21020336	21020410	21021734	21021832	1597	1,5,3	4,11,18	4,1,4	14,12,18	194	245	0.615381244067	1.0	0.24,0.365,0.174	0.265,0.095,0.219	0.067
Vad11G004910	LG11	+	4823714	4823815	4824183	4824247	4823281	4823593	4825354	4825451	1598	483,586,758	471,398,522	530,471,700	470,200,428	249	212	0.173923068528	0.928537924905	0.466,0.556,0.553	0.49,0.667,0.582	-0.055
Vad16G007550	LG16	-	17908463	17908574	17909487	17909574	17906573	17907692	17916574	17916694	1599	61,108,89	65,119,113	62,76,85	80,83,99	235	259	0.878581496584	1.0	0.508,0.5,0.465	0.461,0.502,0.486	0.008
Vad06G010380	LG06	-	18488473	18488619	18489592	18489782	18485475	18485543	18490861	18492333	1600	122,183,167	191,179,166	307,237,251	377,217,256	298	294	0.558381027355	1.0	0.387,0.502,0.498	0.445,0.519,0.492	-0.023
Vad10G006170	LG10	-	7039772	7039829	7046584	7046680	7039082	7039229	7052105	7052213	1601	15,32,33	15,25,18	25,17,17	7,12,8	244	205	0.150256869109	0.891649696625	0.457,0.518,0.606	0.75,0.543,0.641	-0.118
Vad15G009100	LG15	+	18802537	18802645	18808151	18808301	18802258	18802312	18808394	18808739	1602	12,21,31	59,72,62	20,26,23	60,50,53	256	298	0.288904978097	1.0	0.191,0.253,0.368	0.28,0.377,0.336	-0.06
Vad01G004570	LG01	-	4443435	4443503	4444231	4444408	4440962	4441365	4445058	4445211	1603	219,164,174	59,30,54	134,109,110	45,20,36	298	216	0.613574378212	1.0	0.729,0.798,0.7	0.683,0.798,0.689	0.019
Vad17G003290	LG17	+	3862615	3862662	3871109	3871191	3861380	3861462	3871882	3871975	1604	30,25,29	55,34,35	29,23,21	38,36,31	195	230	0.93940691708	1.0	0.391,0.464,0.494	0.474,0.43,0.444	0.0
Vad17G003290	LG17	+	3872565	3872683	3873011	3873097	3872276	3872374	3873179	3873264	1605	95,52,58	37,27,31	59,62,45	20,24,19	266	234	0.30980137186	1.0	0.693,0.629,0.622	0.722,0.694,0.676	-0.049
Vad07G013770	LG07	+	24335255	24335412	24336719	24336798	24333941	24334023	24337080	24337240	1606	34,22,23	20,26,28	17,32,29	21,20,22	298	227	0.639249087776	1.0	0.564,0.392,0.385	0.381,0.549,0.501	-0.03
Vad04G013250	LG04	+	24283056	24283127	24283416	24283497	24282709	24282852	24286521	24287239	1607	9,10,11	17,0,16	17,18,11	36,29,20	219	229	0.104468998843	0.797418608104	0.356,1.0,0.418	0.331,0.394,0.365	0.228
Vad14G001330	LG14	+	1168678	1168731	1169041	1169538	1167846	1167922	1170653	1170814	1608	125,143,66	693,612,338	52,35,40	296,156,167	201	298	0.956266759869	1.0	0.211,0.257,0.225	0.207,0.25,0.262	-0.009
Vad02G008380	LG02	+	9563427	9563632	9565398	9565460	9555275	9555409	9566004	9566043	1609	5,4,5	13,2,2	5,7,2	11,13,6	298	210	0.179880595075	0.942700443411	0.213,0.585,0.638	0.243,0.275,0.19	0.243
Vad09G005980	LG09	-	7078761	7078930	7079250	7079369	7078510	7078620	7080689	7080825	1610	85,98,51	65,85,60	100,85,83	63,53,51	267	298	0.0261080832144	0.466250957782	0.593,0.563,0.487	0.639,0.642,0.645	-0.094
Vad18G000640	LG18	-	621297	621450	621544	621619	620958	621057	622127	622368	1611	89,72,116	133,131,237	78,76,120	151,164,246	223	298	0.320126662959	1.0	0.472,0.423,0.395	0.408,0.382,0.395	0.035
Vad05G010420	LG05	+	20975571	20975623	20976453	20976517	20975382	20975455	20979484	20979545	1612	9,12,16	14,34,30	11,13,12	15,31,26	200	212	0.868305909476	1.0	0.405,0.272,0.361	0.437,0.308,0.329	-0.012
Vad05G010420	LG05	+	20975979	20976041	20976453	20976517	20975571	20975623	20979484	20979545	1613	12,28,20	16,30,34	10,21,32	15,35,28	210	212	0.826535878743	1.0	0.431,0.485,0.373	0.402,0.377,0.536	-0.009
Vad05G010420	LG05	+	20979641	20979728	20981035	20981129	20979484	20979545	20982285	20982390	1614	15,38,42	21,20,27	17,41,42	17,26,32	235	242	0.977865015355	1.0	0.424,0.662,0.616	0.507,0.619,0.575	0.0
Vad02G003390	LG02	+	3039607	3039681	3040602	3040663	3039378	3039443	3041022	3041076	1615	68,118,133	80,125,110	79,87,134	62,93,112	222	209	0.448430668262	1.0	0.445,0.471,0.532	0.545,0.468,0.53	-0.032
Vad02G003390	LG02	+	3040602	3040663	3041022	3041076	3039607	3039681	3041565	3041645	1616	68,96,73	152,165,118	48,83,79	109,155,142	209	202	0.690717843229	1.0	0.302,0.36,0.374	0.299,0.341,0.35	0.015
Vad15G007800	LG15	+	17470139	17470297	17473651	17474510	17467357	17468906	17475058	17475205	1617	187,195,207	290,278,280	205,202,198	260,281,270	298	298	0.519707124563	1.0	0.392,0.412,0.425	0.441,0.418,0.423	-0.018
Vad04G004590	LG04	+	5005689	5005759	5005984	5006089	5005495	5005532	5006812	5006963	1618	41,54,52	71,73,88	17,42,33	29,80,59	218	253	0.431367922858	1.0	0.401,0.462,0.407	0.405,0.379,0.394	0.031
Vad04G004590	LG04	+	5005984	5006089	5006812	5006963	5005495	5005532	5007092	5007175	1619	3,1,2	140,103,121	2,0,4	78,87,96	253	298	0.693740777375	1.0	0.025,0.011,0.019	0.029,0.0,0.047	-0.007
Vad04G004590	LG04	+	5005984	5006089	5006812	5006963	5005495	5005759	5007092	5007175	1620	77,92,111	141,103,120	41,78,69	78,87,96	253	298	0.676338967156	1.0	0.391,0.513,0.521	0.382,0.514,0.458	0.024
Vad02G009530	LG02	-	15627431	15627560	15628579	15628628	15626452	15626576	15629407	15629453	1621	11,1,5	8,10,12	3,4,7	5,5,5	197	277	0.255101023208	1.0	0.659,0.123,0.369	0.458,0.529,0.663	-0.166
Vad13G003920	LG13	-	3818599	3818690	3819666	3819849	3817898	3817942	3821819	3821863	1622	145,131,123	38,120,120	104,102,95	88,160,153	298	239	0.0170841878769	0.363374917427	0.754,0.467,0.451	0.487,0.338,0.332	0.172
Vad13G003920	LG13	-	3818599	3818690	3821819	3821863	3817898	3817942	3822126	3822366	1623	29,45,51	24,96,99	36,43,55	48,130,114	192	239	0.340071071802	1.0	0.601,0.368,0.391	0.483,0.292,0.375	0.07
Vad13G003920	LG13	-	3819666	3819849	3821819	3821863	3817898	3817942	3822126	3822366	1624	29,45,51	2,0,1	36,43,55	0,3,1	192	298	0.815628851708	1.0	0.957,1.0,0.988	1.0,0.957,0.988	0.0
Vad13G003920	LG13	-	3819666	3819849	3821819	3821863	3818599	3818690	3822126	3822366	1625	43,68,72	275,188,229	76,73,94	177,197,199	192	298	0.00898011303324	0.264440573296	0.195,0.36,0.328	0.4,0.365,0.423	-0.102
Vad04G001580	LG04	-	1710482	1710540	1714141	1714229	1709995	1710132	1716139	1716308	1626	33,33,24	38,31,24	18,18,19	20,22,35	236	206	0.227246438626	0.988339301728	0.431,0.482,0.466	0.44,0.417,0.322	0.067
Vad09G002150	LG09	-	2436636	2436765	2443404	2443462	2435128	2435220	2444364	2444434	1627	101,92,92	159,174,173	88,84,78	107,127,144	206	277	0.261908183856	1.0	0.461,0.416,0.417	0.525,0.471,0.421	-0.041
Vad18G019670	LG18	+	31570758	31570883	31570991	31571133	31568946	31570370	31571223	31571943	1628	592,590,468	704,943,764	717,685,534	799,996,785	273	290	0.362782708384	1.0	0.472,0.399,0.394	0.488,0.422,0.419	-0.021
Vad11G002490	LG11	-	2373228	2373345	2378030	2378111	2372964	2373003	2378635	2378722	1629	7,2,1	0,4,6	2,1,3	6,2,9	229	265	0.180913265689	0.942700443411	1.0,0.367,0.162	0.278,0.367,0.278	0.202
Vad19G007420	LG19	+	9904313	9904383	9904512	9904583	9904109	9904202	9905121	9905179	1630	75,70,74	47,47,59	68,63,49	50,50,50	218	219	0.302121309266	1.0	0.616,0.599,0.558	0.577,0.559,0.496	0.047
Vad11G002780	LG11	+	2635889	2636040	2636127	2636310	2633259	2633899	2637235	2637310	1631	217,244,233	278,266,237	293,204,191	361,191,218	298	298	0.882037654875	1.0	0.438,0.478,0.496	0.448,0.516,0.467	-0.006
Vad19G001040	LG19	+	1531894	1532035	1532570	1532641	1530749	1530814	1533632	1533654	1632	775,1242,1597	976,1253,1752	668,1146,1308	897,1264,1412	289	219	0.61984517031	1.0	0.376,0.429,0.409	0.361,0.407,0.412	0.011
Vad12G002800	LG12	+	4099567	4099685	4100189	4100241	4098576	4098730	4101662	4101790	1633	98,104,54	61,53,24	77,71,70	40,37,41	266	200	0.956428275167	1.0	0.547,0.596,0.628	0.591,0.591,0.562	0.009
Vad12G002800	LG12	+	4099829	4100003	4100189	4100241	4099567	4099685	4101662	4101790	1634	182,129,87	68,56,28	148,91,88	44,41,43	298	200	0.812089609779	1.0	0.642,0.607,0.676	0.693,0.598,0.579	0.018
Vad12G002800	LG12	+	4100189	4100241	4101662	4101790	4099567	4099685	4102194	4102345	1635	0,0,3	180,144,122	0,1,1	178,107,114	200	276	1	1.0	0.0,0.0,0.033	0.0,0.013,0.012	0.003
Vad12G002800	LG12	+	4100189	4100241	4101662	4101790	4099829	4100003	4102194	4102345	1636	17,23,21	182,144,121	33,28,15	178,107,114	200	276	0.119070388154	0.829539790854	0.114,0.181,0.193	0.204,0.265,0.154	-0.045
Vad16G000100	LG16	-	173136	173282	176267	177719	170675	171060	179433	179529	1637	5,4,11	7,6,7	10,14,9	0,3,3	298	294	0.000451203205774	0.0371359855883	0.413,0.397,0.608	1.0,0.822,0.747	-0.384
Vad07G006570	LG07	-	7320398	7320491	7321933	7322014	7319986	7320106	7322999	7323073	1638	8,19,18	99,90,114	18,14,19	93,87,108	229	241	0.455340915611	1.0	0.078,0.182,0.142	0.169,0.145,0.156	-0.023
Vad13G000590	LG13	-	667957	668013	669541	669659	667517	667611	669866	669991	1639	72,70,44	43,40,42	58,56,57	32,45,34	266	204	0.817016417031	1.0	0.562,0.573,0.446	0.582,0.488,0.563	-0.017
Vad13G000590	LG13	-	670377	670669	670789	670917	670083	670298	671338	671411	1640	100,70,43	38,53,27	92,56,51	39,29,38	276	298	0.860318789092	1.0	0.74,0.588,0.632	0.718,0.676,0.592	-0.009
Vad14G001430	LG14	+	1315775	1316315	1316786	1316958	1315509	1315685	1317048	1317266	1641	30,22,19	199,175,125	18,12,12	99,81,83	298	298	0.708139636714	1.0	0.131,0.112,0.132	0.154,0.129,0.126	-0.011
Vad14G001430	LG14	+	1316072	1316315	1316786	1316958	1315509	1315685	1317048	1317266	1642	60,87,106	199,175,125	34,33,58	99,81,83	298	298	0.739473235716	1.0	0.232,0.332,0.459	0.256,0.289,0.411	0.022
Vad10G007830	LG10	+	9324543	9324662	9324913	9324999	9324262	9324325	9325772	9325894	1643	76,77,82	79,82,66	118,89,109	93,61,77	267	234	0.0623282979876	0.730114013259	0.457,0.451,0.521	0.527,0.561,0.554	-0.071
Vad18G021900	LG18	-	36341979	36342122	36346332	36346441	36339194	36339429	36348316	36348501	1644	148,187,156	337,237,244	72,126,118	191,195,159	257	291	0.751008592652	1.0	0.332,0.472,0.42	0.299,0.423,0.457	0.015
Vad18G021900	LG18	-	36346332	36346441	36348316	36348501	36339194	36339429	36350570	36351480	1645	143,156,200	8,2,3	79,89,110	1,6,1	298	257	0.920022683653	1.0	0.939,0.985,0.983	0.986,0.927,0.99	0.001
Vad18G021900	LG18	-	36346332	36346441	36348316	36348501	36341979	36342122	36350570	36351480	1646	143,157,200	225,171,177	79,91,112	121,131,110	298	257	0.488619391873	1.0	0.354,0.442,0.494	0.36,0.375,0.468	0.029
Vad11G001560	LG11	-	1634936	1635226	1636500	1636616	1634734	1634824	1636702	1636824	1647	48,65,46	66,63,57	69,51,43	74,35,61	264	298	0.533903104165	1.0	0.451,0.538,0.477	0.513,0.622,0.443	-0.037
Vad11G001560	LG11	-	1635324	1635446	1636500	1636616	1634936	1635226	1636702	1636824	1648	47,72,47	29,31,42	72,50,44	48,38,42	264	270	0.307445276979	1.0	0.624,0.704,0.534	0.605,0.574,0.517	0.055
Vad03G003250	LG03	+	2832855	2833039	2833479	2833686	2832449	2832642	2834690	2834845	1649	79,81,72	87,87,65	54,60,100	55,51,56	298	298	0.125434308218	0.833004814994	0.476,0.482,0.526	0.495,0.541,0.641	-0.064
Vad07G018710	LG07	+	30410001	30410084	30410373	30410453	30409685	30409755	30410570	30410669	1650	92,50,67	43,71,70	44,52,35	38,55,58	231	228	0.356927013607	1.0	0.679,0.41,0.486	0.533,0.483,0.373	0.062
Vad14G012180	LG14	+	23298464	23298992	23299296	23299358	23296627	23298177	23299605	23299752	1651	9,13,12	11146,6801,9290	17,12,8	15565,8504,10133	298	210	1	1.0	0.001,0.001,0.001	0.001,0.001,0.001	0.0
Vad14G012180	LG14	+	23299296	23299358	23299605	23299752	23296627	23298177	23299850	23299899	1652	2183,1682,2176	7264,6661,8990	3052,2082,2538	10777,8430,10182	210	295	0.843293237602	1.0	0.297,0.262,0.254	0.285,0.258,0.259	0.004
Vad14G012180	LG14	+	23299296	23299358	23299605	23299752	23296627	23298992	23299850	23299899	1653	48,47,56	7264,6659,8987	81,66,53	10766,8424,10174	210	295	0.878785071609	1.0	0.009,0.01,0.009	0.01,0.011,0.007	0.0
Vad14G012180	LG14	+	23300414	23300468	23300632	23300718	23299850	23299899	23301213	23301319	1654	0,1,0	2875,3719,5465	0,0,4	4626,4865,5645	202	234	1	1.0	0.0,0.0,0.0	0.0,0.0,0.001	-0.0
Vad09G011230	LG09	+	22933711	22933856	22934976	22935237	22932563	22932867	22935782	22935864	1655	358,238,323	231,215,274	299,357,338	274,270,267	293	298	0.744904723517	1.0	0.612,0.53,0.545	0.526,0.574,0.563	0.008
Vad15G009490	LG15	+	19233060	19233661	19235317	19235385	19231984	19232399	19236069	19236201	1656	5,5,5	118,118,98	9,7,11	106,83,85	298	216	0.0140682415401	0.328780015252	0.03,0.03,0.036	0.058,0.058,0.086	-0.035
Vad10G002030	LG10	-	2620631	2620684	2620838	2620937	2617625	2617699	2623526	2623648	1657	399,297,372	155,113,172	457,324,450	206,151,210	247	201	0.300102839757	1.0	0.677,0.681,0.638	0.644,0.636,0.636	0.027
Vad18G005310	LG18	-	5791291	5791348	5791766	5791880	5789275	5790339	5791996	5792164	1658	172,174,91	197,103,55	146,107,91	111,59,38	262	205	0.197276163736	0.964971002461	0.406,0.569,0.564	0.507,0.587,0.652	-0.069
Vad18G005310	LG18	-	5791291	5791348	5791996	5792164	5789275	5790339	5792902	5793013	1659	165,223,147	196,98,54	171,147,97	110,59,38	298	205	0.472961568911	1.0	0.367,0.61,0.652	0.517,0.632,0.637	-0.052
Vad07G014010	LG07	+	24612286	24612460	24614197	24614315	24611621	24611802	24614416	24614671	1660	165,192,146	408,246,170	78,62,90	139,69,98	298	266	0.388864311597	1.0	0.265,0.411,0.434	0.334,0.445,0.45	-0.04
Vad07G014010	LG07	+	24618102	24618301	24618963	24619119	24616280	24616828	24619211	24620313	1661	256,327,224	843,443,314	129,88,112	246,133,178	298	298	0.62493194461	1.0	0.233,0.425,0.416	0.344,0.398,0.386	-0.018
Vad01G004710	LG01	-	4654250	4654345	4655163	4655256	4653002	4653114	4655646	4655697	1662	378,179,289	651,287,405	214,191,204	389,295,280	241	243	1	1.0	0.369,0.386,0.418	0.357,0.395,0.424	-0.001
Vad11G004180	LG11	+	3972779	3972891	3973384	3973446	3971471	3971656	3973552	3974288	1663	249,142,109	14,15,7	194,39,47	12,4,5	260	210	0.869432594735	1.0	0.935,0.884,0.926	0.929,0.887,0.884	0.015
Vad16G007290	LG16	-	17666875	17666993	17667392	17667456	17665803	17665874	17668307	17668372	1664	12,12,11	5,3,2	10,6,8	7,2,4	212	266	0.193954235192	0.961880564926	0.751,0.834,0.873	0.642,0.79,0.715	0.104
Vad14G003030	LG14	-	3067547	3067629	3072974	3073030	3066150	3066362	3078339	3078408	1665	39,52,43	70,68,65	25,25,31	55,40,34	204	230	0.846361963975	1.0	0.386,0.463,0.427	0.339,0.413,0.507	0.006
Vad10G003280	LG10	+	3753481	3753700	3756797	3756926	3753189	3753346	3757101	3758733	1666	43,44,29	46,51,22	57,32,20	65,23,38	298	277	0.62383498519	1.0	0.465,0.445,0.551	0.449,0.564,0.329	0.04
Vad11G002160	LG11	-	2143109	2143226	2143328	2143421	2142913	2142997	2144907	2145016	1667	21,29,25	30,37,34	37,27,16	18,25,26	241	265	0.174131517877	0.928537924905	0.435,0.463,0.447	0.693,0.543,0.404	-0.098
Vad18G001160	LG18	-	1099921	1100023	1105430	1105538	1099168	1099236	1106455	1106518	1668	536,387,360	430,341,313	331,237,200	305,204,197	256	250	0.445840458049	1.0	0.549,0.526,0.529	0.515,0.532,0.498	0.02
Vad18G001160	LG18	-	1109184	1109392	1109862	1109988	1108765	1108835	1110928	1111278	1669	334,355,244	410,344,263	286,152,157	239,201,181	274	298	0.915848580679	1.0	0.47,0.529,0.502	0.565,0.451,0.485	0.0
Vad18G001160	LG18	-	1109184	1109392	1109862	1110012	1108765	1108835	1110928	1111278	1670	15,9,0	410,344,263	15,6,22	239,201,181	298	298	3.90469717706e-05	0.00491542330444	0.035,0.025,0.0	0.059,0.029,0.108	-0.045
Vad06G011840	LG06	+	20849087	20849193	20850587	20850695	20847434	20847611	20850785	20850853	1671	13,12,22	28,9,23	2,2,3	10,3,5	254	256	0.0935278300703	0.767705337245	0.319,0.573,0.491	0.168,0.402,0.377	0.145
Vad16G001270	LG16	-	3270280	3270343	3273405	3273472	3269862	3270107	3277708	3277842	1672	60,110,97	103,145,129	72,50,88	78,133,96	215	211	0.906449993565	1.0	0.364,0.427,0.425	0.475,0.27,0.474	-0.001
Vad16G001270	LG16	-	3273405	3273472	3277708	3277842	3270280	3270343	3286277	3286344	1673	0,0,0	166,251,218	0,4,0	192,195,194	282	215	1	1.0	0.0,0.0,0.0	0.0,0.015,0.0	-0.005
Vad16G001270	LG16	-	3273405	3273472	3286277	3286344	3270280	3270343	3286474	3286665	1674	123,156,112	157,240,214	124,120,121	180,183,182	215	215	0.751375801356	1.0	0.439,0.394,0.344	0.408,0.396,0.399	-0.009
Vad16G001270	LG16	-	3286277	3286344	3286474	3286665	3273405	3273472	3287057	3287237	1675	257,306,219	4,7,2	286,335,237	10,5,7	298	215	0.165580749279	0.920141025796	0.979,0.969,0.988	0.954,0.98,0.961	0.014
Vad16G001270	LG16	-	3289218	3289313	3289885	3289942	3287057	3287237	3290466	3290607	1676	52,98,96	5,0,6	80,80,62	31,20,20	205	243	4.18720613737e-12	7.92638121804e-09	0.925,1.0,0.95	0.754,0.826,0.786	0.17
Vad16G001270	LG16	-	3289885	3289942	3290466	3290607	3289218	3289313	3292007	3292143	1677	312,294,265	115,150,136	294,255,204	139,132,111	289	205	0.415981953608	1.0	0.658,0.582,0.58	0.6,0.578,0.566	0.025
Vad13G005760	LG13	-	6235393	6235470	6235717	6235792	6234842	6235092	6235878	6235980	1678	18,9,2	4,13,6	18,7,8	12,11,5	223	225	0.921945449755	1.0	0.82,0.411,0.252	0.602,0.391,0.617	-0.042
Vad13G005760	LG13	-	6235717	6235792	6235878	6235980	6235393	6235470	6236091	6236210	1679	2,9,13	15,18,8	6,14,6	17,13,13	250	223	0.85608310775	1.0	0.106,0.308,0.592	0.239,0.49,0.292	-0.005
Vad18G002600	LG18	-	2787567	2787683	2789041	2789248	2787329	2787434	2790329	2790426	1680	300,341,284	334,248,185	263,246,279	200,209,191	298	264	0.649638154541	1.0	0.443,0.549,0.576	0.538,0.51,0.564	-0.015
Vad18G002600	LG18	-	2789041	2789248	2790329	2790426	2787567	2787683	2790530	2790599	1681	195,211,193	325,337,263	152,170,173	310,230,271	245	298	0.638696467978	1.0	0.422,0.432,0.472	0.374,0.473,0.437	0.014
Vad04G000470	LG04	+	850498	851373	853770	853822	848568	849576	853931	855193	1682	24,19,24	48,14,16	36,14,23	37,37,25	298	200	0.419613254126	1.0	0.251,0.477,0.502	0.395,0.203,0.382	0.083
Vad19G002710	LG19	+	3612450	3612487	3613181	3613301	3611365	3611733	3613472	3613608	1683	11,22,13	48,60,42	23,19,24	73,59,48	185	268	0.423855635686	1.0	0.249,0.347,0.31	0.313,0.318,0.42	-0.048
Vad14G008780	LG14	-	19807651	19809561	19809645	19809849	19806464	19807168	19810431	19810539	1685	10,16,8	58,31,20	2,2,6	19,19,13	298	298	0.144364900722	0.877465913208	0.147,0.34,0.286	0.095,0.095,0.316	0.089
Vad11G009690	LG11	+	14747745	14748046	14748945	14749184	14747312	14747441	14754572	14754705	1686	39,40,65	91,50,52	35,26,49	71,53,26	298	298	0.977928704927	1.0	0.3,0.444,0.556	0.33,0.329,0.653	-0.004
Vad11G009690	LG11	+	14747871	14748046	14748945	14749184	14747312	14747441	14754572	14754705	1687	19,5,8	91,50,52	13,7,11	71,53,26	298	298	0.414593370767	1.0	0.173,0.091,0.133	0.155,0.117,0.297	-0.057
Vad06G002580	LG06	+	3435726	3436120	3436211	3436239	3435451	3435635	3436563	3437340	1688	625,465,435	93,68,48	463,452,374	58,51,34	298	176	0.131274429974	0.842184647994	0.799,0.802,0.843	0.825,0.84,0.867	-0.029
Vad18G004300	LG18	-	4568133	4568559	4571364	4571506	4567071	4567647	4575572	4576472	1689	45,30,23	22,31,19	61,28,25	28,23,15	290	298	0.404401527513	1.0	0.678,0.499,0.554	0.691,0.556,0.631	-0.049
Vad18G000270	LG18	-	367623	367756	369535	369682	366995	367088	370898	371065	1690	126,137,161	119,121,195	152,120,123	171,174,151	295	281	0.093723945922	0.767705337245	0.502,0.519,0.44	0.458,0.396,0.437	0.057
Vad05G006890	LG05	-	9935469	9935654	9936252	9936394	9935029	9935097	9938710	9938749	1691	44,21,18	138,108,61	35,23,20	75,57,54	290	298	0.0305332201787	0.511498989365	0.247,0.167,0.233	0.324,0.293,0.276	-0.082
Vad03G006860	LG03	-	6772278	6772394	6773086	6773231	6772124	6772201	6773831	6774109	1692	6,6,8	10,17,16	4,4,3	9,7,10	293	264	0.692861886014	1.0	0.351,0.241,0.311	0.286,0.34,0.213	0.021
Vad08G012220	LG08	+	20061492	20061753	20062696	20062793	20061245	20061305	20063222	20063273	1693	179,262,223	204,165,155	136,166,156	109,113,115	298	245	0.6478634675	1.0	0.419,0.566,0.542	0.506,0.547,0.527	-0.018
Vad08G012220	LG08	+	20063959	20064022	20064348	20064501	20063624	20063696	20071510	20071568	1694	116,109,102	390,302,293	79,68,80	273,249,225	211	298	0.46890780448	1.0	0.296,0.338,0.33	0.29,0.278,0.334	0.021
Vad08G012220	LG08	+	20064348	20064501	20071510	20071568	20063624	20063696	20071698	20071751	1695	0,0,1	152,120,96	4,5,2	115,80,113	298	206	0.165032630749	0.920141025796	0.0,0.0,0.007	0.023,0.041,0.012	-0.023
Vad08G012220	LG08	+	20064348	20064501	20071510	20071568	20063959	20064022	20071698	20071751	1696	538,304,315	152,119,94	296,198,200	115,81,113	298	206	0.00943136345631	0.264440573296	0.71,0.638,0.698	0.64,0.628,0.55	0.076
Vad05G000010	LG05	+	3894	4007	4318	4491	3119	3381	5846	5940	1697	90,72,73	74,88,91	70,69,65	68,82,80	261	298	0.790232730193	1.0	0.581,0.483,0.478	0.54,0.49,0.481	0.01
Vad05G000010	LG05	+	4318	4491	5846	5940	3894	4007	6872	6983	1698	161,117,133	89,69,82	126,110,107	71,76,92	298	242	0.249525769826	1.0	0.595,0.579,0.568	0.59,0.54,0.486	0.042
Vad14G010720	LG14	-	21731923	21732307	21732406	21732564	21731447	21731841	21734351	21734812	1699	386,361,196	620,659,329	334,165,230	492,269,354	298	298	0.334697287661	1.0	0.384,0.354,0.373	0.404,0.38,0.394	-0.022
Vad17G007500	LG17	+	10213729	10213787	10213871	10213985	10209307	10209400	10215212	10215310	1700	64,68,57	176,155,171	72,60,58	187,149,152	206	262	0.819721364342	1.0	0.316,0.358,0.298	0.329,0.339,0.327	-0.008
Vad13G012490	LG13	+	22968184	22968381	22968569	22968645	22967831	22967901	22968752	22968836	1701	217,361,366	109,190,183	245,372,308	122,168,144	298	224	0.48521314755	1.0	0.599,0.588,0.601	0.602,0.625,0.617	-0.019
Vad03G001780	LG03	+	1706879	1707007	1707094	1707199	1706322	1706788	1707423	1707848	1702	478,279,212	192,177,126	337,193,230	196,138,124	276	253	0.293341804279	1.0	0.695,0.591,0.607	0.612,0.562,0.63	0.03
Vad01G005040	LG01	+	4984721	4984910	4986497	4986635	4982687	4982825	4986746	4986868	1703	154,258,158	297,200,146	181,154,180	285,166,168	298	286	0.811819759409	1.0	0.332,0.553,0.509	0.379,0.471,0.507	0.012
Vad18G016530	LG18	-	24693659	24693770	24695780	24695847	24692572	24692985	24696721	24696945	1704	386,555,733	497,551,710	345,516,567	401,526,516	215	259	0.646907114172	1.0	0.483,0.548,0.554	0.509,0.542,0.57	-0.012
Vad18G016530	LG18	-	24695780	24695847	24696721	24696945	24693659	24693770	24697073	24697166	1705	769,1238,1458	553,554,755	733,1210,1213	460,570,610	298	215	0.726830849394	1.0	0.501,0.617,0.582	0.535,0.605,0.589	-0.01
Vad18G016530	LG18	-	24695780	24695847	24697510	24697563	24693659	24693770	24700234	24700722	1706	184,432,501	559,562,782	223,419,419	483,623,647	201	215	0.674139163597	1.0	0.26,0.451,0.407	0.331,0.418,0.409	-0.013
Vad18G016530	LG18	-	24696721	24696945	24697510	24697563	24693659	24693770	24700234	24700722	1707	184,432,501	0,0,3	223,419,419	1,0,0	201	298	1	1.0	1.0,1.0,0.996	0.997,1.0,1.0	-0.0
Vad18G016530	LG18	-	24696721	24696945	24697073	24697166	24695780	24695847	24697510	24697563	1708	316,652,744	724,1071,1353	333,636,597	727,1016,1094	241	298	0.829265810563	1.0	0.351,0.429,0.405	0.362,0.436,0.403	-0.005
Vad18G016530	LG18	-	24696721	24696945	24697510	24697563	24695780	24695847	24700234	24700722	1709	193,449,526	722,1071,1354	232,461,446	726,1015,1094	201	298	0.379665458943	1.0	0.284,0.383,0.365	0.321,0.402,0.377	-0.023
Vad18G016530	LG18	-	24697073	24697166	24697510	24697563	24695780	24695847	24700234	24700722	1710	193,449,526	8,13,16	232,461,446	11,25,18	201	241	0.0773881980201	0.767705337245	0.967,0.976,0.975	0.962,0.957,0.967	0.011
Vad18G016530	LG18	-	24697073	24697166	24697510	24697563	24696721	24696945	24700234	24700722	1711	186,432,498	399,694,764	223,420,418	373,667,652	201	241	0.511010895757	1.0	0.359,0.427,0.439	0.418,0.43,0.435	-0.019
Vad17G000230	LG17	-	203661	203738	210680	210795	203441	203579	210875	210978	1712	111,123,80	22,74,34	108,83,74	34,44,34	263	225	0.695805072729	1.0	0.812,0.587,0.668	0.731,0.617,0.651	0.023
Vad19G005360	LG19	+	7120990	7121029	7121178	7121287	7120545	7120624	7123249	7123368	1713	10,19,18	53,64,58	3,4,3	37,38,36	187	257	0.000537626692143	0.0410664208348	0.206,0.29,0.299	0.1,0.126,0.103	0.155
Vad04G000950	LG04	+	1265130	1265252	1265958	1266123	1264229	1264312	1266440	1266534	1714	29,16,26	41,23,29	22,27,22	22,28,25	270	298	0.367135512876	1.0	0.438,0.434,0.497	0.525,0.516,0.493	-0.055
Vad12G011330	LG12	-	21272587	21272638	21272738	21272879	21271792	21271888	21272968	21273025	1715	313,241,248	108,70,59	298,198,209	88,48,48	289	199	0.364407378071	1.0	0.666,0.703,0.743	0.7,0.74,0.75	-0.026
Vad12G007750	LG12	-	10089325	10089460	10089652	10089784	10089007	10089214	10090442	10090560	1716	577,383,306	373,372,369	410,283,234	317,308,251	280	283	0.713021856017	1.0	0.61,0.51,0.456	0.567,0.482,0.485	0.014
Vad12G007750	LG12	-	10089652	10089784	10090442	10090560	10089325	10089460	10091457	10091687	1717	528,352,272	361,328,293	426,250,264	350,253,262	266	280	0.618210885285	1.0	0.606,0.53,0.494	0.562,0.51,0.515	0.014
Vad12G001140	LG12	-	2010633	2010844	2011294	2011413	2009617	2009768	2012076	2012223	1718	75,86,51	5,3,3	123,90,57	4,0,0	267	298	0.0137713034114	0.325863466972	0.944,0.97,0.95	0.972,1.0,1.0	-0.036
Vad15G005660	LG15	+	15226468	15226521	15226789	15226873	15225902	15225987	15227184	15227295	1719	31,15,19	35,24,21	15,16,11	30,12,21	201	232	0.613270411562	1.0	0.506,0.419,0.511	0.366,0.606,0.377	0.029
Vad10G004260	LG10	-	4886317	4886520	4886686	4886812	4885607	4885845	4887613	4888421	1720	89,91,61	0,5,2	64,51,23	1,3,2	274	298	0.754993539061	1.0	1.0,0.952,0.971	0.986,0.949,0.926	0.021
Vad18G009800	LG18	-	10806443	10806558	10807020	10807080	10805900	10806272	10807174	10807240	1721	20,44,36	78,67,89	19,26,33	69,59,56	208	263	0.985384329121	1.0	0.245,0.454,0.338	0.258,0.358,0.427	-0.002
Vad18G009800	LG18	-	10810309	10810375	10810477	10810537	10810146	10810212	10810637	10810727	1722	27,58,43	25,57,48	31,55,41	39,64,59	208	214	0.223836914065	0.988339301728	0.526,0.511,0.48	0.45,0.469,0.417	0.06
Vad13G001820	LG13	+	1703035	1703104	1704796	1704888	1702810	1702901	1705941	1706005	1723	39,49,48	66,48,55	44,44,42	60,28,41	217	240	0.299539031079	1.0	0.395,0.53,0.491	0.448,0.635,0.531	-0.066
Vad13G001820	LG13	+	1704796	1704888	1705941	1706005	1703035	1703104	1706363	1706468	1724	92,69,65	58,58,47	67,63,58	53,39,51	240	212	0.779738585333	1.0	0.584,0.512,0.55	0.528,0.588,0.501	0.01
Vad04G001490	LG04	+	1631381	1631462	1631985	1632068	1630225	1630241	1632164	1632739	1725	42,18,15	10,13,15	20,9,12	13,20,7	229	231	0.210922163773	0.973843063469	0.809,0.583,0.502	0.608,0.312,0.634	0.113
Vad07G011820	LG07	-	22122393	22122489	22123445	22123531	22119996	22120162	22123871	22123908	1726	78,50,35	103,60,59	63,53,57	93,73,92	234	244	0.610454041844	1.0	0.441,0.465,0.382	0.414,0.431,0.392	0.017
Vad13G009210	LG13	-	18120429	18120537	18123434	18123564	18120208	18120311	18123838	18124126	1727	130,105,81	54,88,76	77,62,66	36,49,41	278	256	0.60235394194	1.0	0.689,0.524,0.495	0.663,0.538,0.597	-0.03
Vad10G009990	LG10	+	13472118	13472193	13472503	13472611	13459837	13459903	13482115	13482250	1728	42,43,24	54,56,51	57,48,70	80,79,74	223	256	0.583907775926	1.0	0.472,0.469,0.351	0.45,0.411,0.521	-0.03
Vad18G021050	LG18	+	34752730	34752792	34752914	34752981	34752576	34752651	34753122	34753236	1729	969,1051,962	367,501,485	1095,819,954	456,365,428	210	215	0.728486764223	1.0	0.73,0.682,0.67	0.711,0.697,0.695	-0.007
Vad15G003820	LG15	-	12450061	12450155	12450561	12450679	12449099	12449661	12450994	12451648	1730	236,131,145	47,79,78	191,128,125	75,71,72	266	242	0.362998502736	1.0	0.82,0.601,0.628	0.699,0.621,0.612	0.039
Vad11G000890	LG11	-	944435	944577	944879	944987	943582	943740	945566	945823	1731	32,39,32	1,2,1	22,15,16	3,1,2	256	290	0.112420304516	0.815696496484	0.973,0.957,0.973	0.893,0.944,0.901	0.055
Vad07G003530	LG07	+	3662368	3662397	3662479	3662567	3661933	3662154	3662832	3662923	1732	101,73,90	205,228,317	55,35,64	84,104,123	177	236	0.0990968286176	0.783702224015	0.396,0.299,0.275	0.466,0.31,0.41	-0.072
Vad16G008470	LG16	+	18816717	18816756	18817468	18819097	18815085	18815193	18819966	18820580	1733	2,8,6	9,24,25	11,30,19	17,21,23	187	298	0.000274821893689	0.0260118922377	0.262,0.347,0.277	0.508,0.695,0.568	-0.295
Vad19G001920	LG19	+	2522675	2522727	2522851	2522962	2522399	2522539	2523542	2523970	1734	162,198,210	249,314,368	201,171,222	376,351,420	200	259	0.116460007644	0.828996888103	0.457,0.45,0.425	0.409,0.387,0.406	0.043
Vad18G006550	LG18	-	7380400	7380549	7381055	7381141	7377460	7377566	7382212	7382267	1735	20,41,21	75,65,46	27,16,22	45,34,33	234	297	0.263654609099	1.0	0.253,0.445,0.367	0.432,0.374,0.458	-0.066
Vad18G006550	LG18	-	7458957	7459094	7460127	7460145	7455612	7455687	7461904	7461938	1736	3,4,3	9,13,15	4,8,5	10,15,17	166	285	0.34623419851	1.0	0.364,0.346,0.256	0.407,0.478,0.336	-0.085
Vad06G003890	LG06	+	4714196	4714315	4714665	4714787	4714036	4714109	4715096	4715273	1737	372,404,287	813,573,382	326,324,326	612,423,462	267	270	0.64636707904	1.0	0.316,0.416,0.432	0.35,0.436,0.416	-0.013
Vad14G009080	LG14	+	20158613	20158738	20158926	20159079	20157977	20158319	20159155	20159339	1738	275,312,284	660,455,479	322,218,251	447,369,367	273	298	0.131331382151	0.842184647994	0.313,0.428,0.393	0.44,0.392,0.427	-0.042
Vad19G004370	LG19	-	6019944	6020033	6020564	6020608	6019130	6019222	6021581	6021678	1739	5,14,12	46,41,41	5,20,7	29,44,31	192	237	0.565390084791	1.0	0.118,0.297,0.265	0.175,0.359,0.218	-0.024
Vad18G009980	LG18	+	10936379	10936487	10936855	10936953	10935998	10936037	10937091	10937218	1740	211,150,202	553,561,773	129,98,121	409,412,486	256	246	0.288602342642	1.0	0.268,0.204,0.201	0.233,0.186,0.193	0.02
Vad16G004960	LG16	+	14367484	14367520	14367819	14367929	14365887	14366233	14368533	14368713	1741	30,71,74	204,298,313	36,60,77	272,294,301	184	258	0.650776039428	1.0	0.171,0.25,0.249	0.157,0.222,0.264	0.009
Vad11G008700	LG11	-	12827309	12827370	12828550	12829894	12827093	12827212	12839108	12839264	1742	9,2,9	11,17,19	18,10,8	16,19,14	298	209	0.156016625906	0.910300308386	0.365,0.076,0.249	0.441,0.27,0.286	-0.102
Vad13G013150	LG13	-	24554476	24554557	24568792	24568915	24553806	24554196	24569320	24569688	1743	210,129,171	44,83,124	157,91,107	32,68,79	271	229	0.894250262426	1.0	0.801,0.568,0.538	0.806,0.531,0.534	0.012
Vad15G003730	LG15	+	12234436	12234522	12235005	12235057	12232990	12233157	12236342	12236408	1744	257,201,221	61,73,67	238,257,226	42,97,54	234	200	0.41058026522	1.0	0.783,0.702,0.738	0.829,0.694,0.782	-0.027
Vad13G003140	LG13	-	3007926	3008011	3008370	3008494	3007648	3007781	3008595	3008671	1745	1690,1403,1632	1081,1627,1794	1831,1163,1378	1331,1342,1791	272	233	0.572120523214	1.0	0.573,0.425,0.438	0.541,0.426,0.397	0.024
Vad08G003990	LG08	+	11315961	11316075	11316587	11316751	11314797	11314896	11316922	11317004	1746	197,207,171	243,237,230	218,206,169	255,267,262	262	298	0.539611947638	1.0	0.48,0.498,0.458	0.493,0.467,0.423	0.018
Vad04G002220	LG04	-	2383910	2384026	2385872	2385988	2383681	2383815	2388950	2389018	1747	127,90,109	149,86,87	87,73,71	91,80,55	264	264	0.983958149707	1.0	0.46,0.511,0.556	0.489,0.477,0.563	-0.001
Vad05G012740	LG05	+	23926657	23926830	23928164	23928276	23926441	23926549	23928395	23928476	1748	577,507,439	356,375,347	659,475,562	414,396,408	298	260	0.866884467075	1.0	0.586,0.541,0.525	0.581,0.511,0.546	0.005
Vad05G012740	LG05	+	23928164	23928276	23928395	23928476	23926657	23926830	23928601	23928664	1749	439,427,378	528,396,358	513,389,462	497,421,430	260	229	0.754356068328	1.0	0.423,0.487,0.482	0.476,0.449,0.486	-0.006
Vad07G008530	LG07	-	13304674	13304787	13305410	13305776	13303820	13303893	13309052	13309243	1750	15,22,12	1,0,0	18,12,12	1,0,0	298	261	1	1.0	0.929,1.0,1.0	0.94,1.0,1.0	-0.004
Vad07G008530	LG07	-	13304674	13304787	13305410	13305776	13304362	13304447	13309052	13309243	1751	15,23,12	30,35,25	21,12,12	38,21,28	298	261	0.791645584935	1.0	0.305,0.365,0.296	0.326,0.334,0.273	0.011
Vad11G007550	LG11	+	9485125	9485181	9485280	9485314	9483126	9483179	9504777	9504850	1752	295,468,504	131,222,246	289,435,465	132,206,209	204	182	0.83656961331	1.0	0.668,0.653,0.646	0.661,0.653,0.665	-0.004
Vad13G000010	LG13	+	29497	29583	32791	32929	21519	21647	34387	35201	1753	7,6,14	6,14,9	8,10,6	7,11,15	234	286	0.618330818254	1.0	0.588,0.344,0.655	0.583,0.526,0.328	0.05
Vad17G001040	LG17	-	1016808	1016964	1017837	1017877	1016254	1016442	1018001	1018103	1754	74,31,15	78,107,61	61,10,16	71,47,58	188	298	0.863531045334	1.0	0.601,0.315,0.28	0.577,0.252,0.304	0.021
Vad17G001040	LG17	-	1018001	1018103	1018449	1018575	1016808	1016964	1018666	1018759	1755	81,52,32	0,0,0	76,27,19	0,1,0	274	250	1	1.0	1.0,1.0,1.0	1.0,0.961,1.0	0.013
Vad01G001790	LG01	-	1648057	1648252	1649038	1649173	1644249	1644879	1652249	1652399	1756	11,38,24	39,44,32	19,18,15	20,23,28	283	298	0.533162353004	1.0	0.229,0.476,0.441	0.5,0.452,0.361	-0.056
Vad02G003550	LG02	-	3182555	3182790	3185325	3185386	3181005	3181244	3186353	3186874	1757	54,45,54	193,153,147	39,61,75	192,151,170	209	298	0.6779909845	1.0	0.285,0.295,0.344	0.225,0.365,0.386	-0.017
Vad05G012260	LG05	-	23426108	23426415	23427250	23427381	23425707	23426021	23427697	23428083	1758	132,100,134	164,117,142	153,91,103	174,94,114	279	298	0.697353074059	1.0	0.462,0.477,0.502	0.484,0.508,0.491	-0.014
Vad06G005810	LG06	+	6586285	6586383	6586791	6586867	6585303	6585351	6587451	6587514	1759	385,244,210	147,115,116	327,234,213	130,123,118	246	224	0.654033056846	1.0	0.705,0.659,0.622	0.696,0.634,0.622	0.011
Vad18G021710	LG18	-	35907164	35907257	35908104	35908173	35906148	35906825	35909820	35911365	1760	967,786,511	1062,1312,1115	743,564,464	926,1134,919	217	241	0.660471059989	1.0	0.503,0.4,0.337	0.471,0.356,0.359	0.018
Vad18G021710	LG18	-	35907575	35907794	35908104	35908173	35906148	35906825	35909820	35911365	1761	967,786,511	17,0,28	743,564,464	19,25,42	217	298	6.06700481331e-06	0.00127609334573	0.987,1.0,0.962	0.982,0.969,0.938	0.02
Vad18G021710	LG18	-	35908104	35908173	35909820	35911365	35907575	35907794	35911569	35911779	1762	1064,1191,778	544,714,437	981,857,809	446,434,377	298	217	0.0909242538605	0.767705337245	0.588,0.548,0.565	0.616,0.59,0.61	-0.038
Vad06G000690	LG06	+	867612	867738	868062	868161	867131	867348	868460	868667	1763	48,99,70	95,113,80	64,47,50	96,59,62	274	247	0.965478282315	1.0	0.313,0.441,0.441	0.375,0.418,0.421	-0.006
Vad04G000800	LG04	+	1163609	1163708	1164362	1164492	1162749	1162954	1165490	1165579	1764	5,12,14	10,14,11	11,8,6	14,14,17	247	278	0.2502255625	1.0	0.36,0.491,0.589	0.469,0.391,0.284	0.099
Vad17G005560	LG17	-	6837220	6837343	6837551	6837578	6836372	6836616	6838034	6838320	1765	12,14,20	113,114,137	16,16,22	122,148,147	175	271	0.873168593136	1.0	0.141,0.16,0.184	0.169,0.143,0.188	-0.005
Vad07G015370	LG07	+	25968219	25968965	25969203	25969248	25965818	25965928	25969475	25969577	1766	18,54,50	20,16,20	54,43,35	20,16,8	298	193	0.240394274672	0.999879999189	0.368,0.686,0.618	0.636,0.635,0.739	-0.113
Vad18G010480	LG18	-	11444295	11444417	11445462	11445683	11444047	11444186	11446165	11446304	1767	69,77,60	129,58,36	106,92,70	137,86,84	298	270	0.525490074584	1.0	0.326,0.546,0.602	0.412,0.492,0.43	0.047
Vad18G010480	LG18	-	11447194	11447306	11447415	11447616	11446746	11446976	11448225	11448405	1768	59,120,75	76,83,50	135,130,86	124,85,47	298	260	0.425723151476	1.0	0.404,0.558,0.567	0.487,0.572,0.615	-0.048
Vad13G011080	LG13	-	21425718	21425802	21426450	21426518	21425541	21425606	21427639	21427698	1769	67,41,28	8,39,20	34,35,23	16,18,19	216	232	0.562283377665	1.0	0.9,0.53,0.601	0.695,0.676,0.565	0.032
Vad01G008560	LG01	-	10142149	10142230	10142922	10143482	10141729	10141792	10144086	10144226	1770	5,4,2	0,1,4	1,3,3	1,3,6	298	229	0.0529944906209	0.694569989102	1.0,0.755,0.278	0.435,0.435,0.278	0.295
Vad01G008560	LG01	-	10142149	10142230	10142922	10143917	10141729	10141792	10144086	10144226	1771	7,1,3	0,1,4	0,0,1	1,3,6	298	229	1.8633051857e-06	0.000503890959504	1.0,0.435,0.366	0.0,0.0,0.114	0.562
Vad08G007840	LG08	+	15745135	15745218	15746325	15746455	15744678	15745010	15747642	15747713	1772	7,10,8	21,26,14	19,16,14	24,36,34	231	278	0.422519874913	1.0	0.286,0.316,0.407	0.488,0.348,0.331	-0.053
Vad08G015290	LG08	+	22859143	22859351	22859915	22860163	22857092	22857398	22860492	22860583	1773	355,266,244	724,479,387	303,150,124	327,131,147	298	298	5.67881847768e-07	0.000215000067565	0.329,0.357,0.387	0.481,0.534,0.458	-0.133
Vad08G015290	LG08	+	22859146	22859351	22859915	22860163	22857092	22857398	22860492	22860583	1774	219,216,162	724,479,387	275,126,84	327,131,147	298	298	4.14868156606e-07	0.000215000067565	0.232,0.311,0.295	0.457,0.49,0.364	-0.158
Vad19G011540	LG19	-	24383717	24383962	24384186	24384404	24382812	24383200	24385511	24385844	1775	220,226,293	191,115,134	144,150,136	67,71,104	298	298	0.75427825218	1.0	0.535,0.663,0.686	0.682,0.679,0.567	-0.015
Vad06G005120	LG06	-	5838623	5838708	5839000	5839066	5837684	5838114	5839300	5839402	1776	171,332,291	268,435,355	126,177,154	225,250,218	214	233	0.272386994938	1.0	0.41,0.454,0.472	0.379,0.435,0.435	0.029
Vad06G005120	LG06	-	5839000	5839066	5839300	5839402	5838623	5838708	5839884	5840022	1777	387,611,480	212,342,260	267,340,335	164,190,168	250	214	0.936877114685	1.0	0.61,0.605,0.612	0.582,0.605,0.631	0.003
Vad06G005120	LG06	-	5839300	5839402	5839884	5840022	5839000	5839066	5840490	5840700	1778	427,675,510	422,644,540	306,333,345	272,380,348	286	250	0.904607820562	1.0	0.469,0.478,0.452	0.496,0.434,0.464	0.002
Vad06G005120	LG06	-	5839884	5840022	5840490	5840700	5839300	5839402	5840890	5841106	1779	632,792,572	481,768,638	435,446,425	340,398,407	298	286	0.507768030694	1.0	0.558,0.497,0.462	0.551,0.518,0.501	-0.018
Vad11G000210	LG11	-	433188	433389	433727	434606	431922	432118	435030	435406	1780	101,65,77	120,126,104	72,65,75	102,129,123	298	298	0.382338467215	1.0	0.457,0.34,0.425	0.414,0.335,0.379	0.031
Vad13G009470	LG13	+	18756221	18756288	18756737	18756811	18754660	18754753	18756944	18757029	1781	10,14,12	60,83,61	15,16,13	68,98,97	215	222	0.932137904249	1.0	0.147,0.148,0.169	0.186,0.144,0.122	0.004
Vad07G018490	LG07	+	29995803	29995916	29999410	29999480	29994732	29994916	29999664	29999800	1782	102,61,57	29,37,36	50,51,35	30,23,17	261	218	0.755126167689	1.0	0.746,0.579,0.569	0.582,0.649,0.632	0.01
Vad06G001890	LG06	-	2398418	2398710	2399110	2399286	2397766	2398051	2400597	2400811	1783	219,224,308	93,108,143	186,194,307	56,107,163	298	298	0.981266417733	1.0	0.702,0.675,0.683	0.769,0.645,0.653	-0.002
Vad10G007260	LG10	+	8368653	8368785	8368938	8369006	8364767	8364969	8369100	8369219	1784	94,75,81	21,27,20	95,80,57	30,19,18	280	216	0.790179687395	1.0	0.775,0.682,0.758	0.71,0.765,0.71	0.01
Vad10G007260	LG10	+	8368653	8368785	8368938	8369031	8364767	8364969	8369100	8369219	1785	94,75,81	16,4,5	95,80,57	6,6,7	280	241	0.584495849259	1.0	0.835,0.942,0.933	0.932,0.92,0.875	-0.006
Vad11G007220	LG11	-	8882916	8882993	8894159	8894237	8882744	8882811	8897508	8897572	1786	81,68,79	124,94,99	128,81,84	101,121,107	226	225	0.267145801216	1.0	0.394,0.419,0.443	0.558,0.4,0.439	-0.047
Vad11G007220	LG11	-	8894159	8894237	8897508	8897572	8882916	8882993	8898183	8898272	1787	35,43,40	80,90,94	57,59,40	122,130,100	212	226	0.975335290175	1.0	0.318,0.337,0.312	0.332,0.326,0.299	0.003
Vad11G007220	LG11	-	8897508	8897572	8898183	8898272	8882916	8882993	8898972	8899125	1788	99,94,93	0,0,0	162,96,89	0,1,1	237	212	1	1.0	1.0,1.0,1.0	1.0,0.988,0.988	0.008
Vad11G007220	LG11	-	8897508	8897572	8898183	8898272	8894159	8894237	8898972	8899125	1789	99,92,94	94,65,57	163,96,89	118,74,78	237	212	0.805040061731	1.0	0.485,0.559,0.596	0.553,0.537,0.505	0.015
Vad07G004250	LG07	-	4261382	4262390	4263155	4263280	4260341	4260785	4263483	4263929	1790	3,4,3	34,50,36	0,0,2	33,30,23	273	298	0.00392021123009	0.154603330387	0.088,0.08,0.083	0.0,0.0,0.087	0.055
Vad07G004250	LG07	-	4261382	4262390	4263155	4263295	4260341	4260785	4263483	4263929	1791	8,19,21	34,50,36	21,11,28	33,30,23	288	298	0.109395568025	0.815696496484	0.196,0.282,0.376	0.397,0.275,0.557	-0.125
Vad15G006000	LG15	+	15620141	15620321	15621561	15621697	15615899	15616168	15623138	15623473	1792	51,70,66	50,60,49	40,31,31	28,37,30	298	284	0.671134341538	1.0	0.493,0.526,0.562	0.577,0.444,0.496	0.021
Vad03G000440	LG03	-	578636	578752	578827	578924	578291	578534	580156	580417	1793	373,195,258	1208,423,591	150,242,212	479,573,487	245	264	0.986760055863	1.0	0.25,0.332,0.32	0.252,0.313,0.319	0.006
Vad15G002020	LG15	-	7405679	7405798	7406059	7406132	7404813	7405385	7406997	7407273	1794	0,1,3	0,3,9	1,0,0	3,2,5	221	267	1	1.0	NA,0.287,0.287	0.287,0.0,0.0	0.191
Vad15G002020	LG15	-	7406059	7406132	7406997	7407273	7405679	7405798	7413060	7413127	1795	0,0,1	0,0,5	0,0,0	5,0,2	298	221	1	1.0	NA,NA,0.129	0.0,NA,0.0	0.129
Vad12G003120	LG12	-	4510662	4510726	4516929	4517037	4498165	4498334	4532827	4532885	1796	26,28,23	39,23,26	17,9,16	17,9,18	256	212	0.774813122949	1.0	0.356,0.502,0.423	0.453,0.453,0.424	-0.016
Vad12G003120	LG12	-	4561281	4561354	4567535	4567597	4549674	4549740	4569169	4569247	1797	12,34,21	8,27,15	8,6,11	15,6,12	210	221	0.0934834244436	0.767705337245	0.612,0.57,0.596	0.359,0.513,0.491	0.138
Vad02G005880	LG02	+	5501614	5501719	5504740	5504878	5500631	5500742	5506038	5506119	1798	48,61,68	111,149,147	34,36,49	142,64,82	253	286	0.938619537397	1.0	0.328,0.316,0.343	0.213,0.389,0.403	-0.006
Vad07G013530	LG07	+	24088213	24088314	24088820	24088956	24087652	24087823	24089145	24089196	1799	46,68,26	55,69,49	47,50,54	38,38,58	249	284	0.0829413364016	0.767705337245	0.488,0.529,0.377	0.585,0.6,0.515	-0.102
Vad09G002990	LG09	+	3214209	3214321	3217390	3217467	3214056	3214132	3218512	3218593	1800	6,12,7	5,11,4	6,12,10	4,4,2	260	225	0.076573697202	0.767705337245	0.509,0.486,0.602	0.565,0.722,0.812	-0.167
Vad05G002480	LG05	+	2419114	2419204	2419297	2419360	2418660	2418985	2420330	2420405	1801	50,55,43	52,59,41	64,31,47	70,39,39	238	211	0.937116356306	1.0	0.46,0.452,0.482	0.448,0.413,0.517	0.005
Vad10G004360	LG10	-	5091495	5091710	5091798	5091906	5091207	5091418	5092011	5093455	1802	10,20,6	13,24,9	1,0,2	5,5,3	256	298	0.00342007836103	0.143871296387	0.472,0.492,0.437	0.189,0.0,0.437	0.258
Vad18G006420	LG18	-	7255386	7255461	7255610	7255803	7254121	7254228	7256436	7256811	1803	99,85,98	21,20,10	97,84,103	31,19,22	298	223	0.12879166239	0.840810444278	0.779,0.761,0.88	0.701,0.768,0.778	0.058
Vad08G011500	LG08	+	19344031	19344150	19346631	19346706	19342784	19343511	19346994	19349013	1804	328,421,436	17,11,9	318,401,435	8,23,13	267	223	0.425120735653	1.0	0.942,0.97,0.976	0.971,0.936,0.965	0.005
Vad03G009250	LG03	+	12253841	12253905	12257025	12257105	12251995	12252150	12257303	12257369	1805	139,118,109	158,152,142	105,71,112	131,107,128	212	228	0.812109478233	1.0	0.486,0.455,0.452	0.463,0.416,0.485	0.01
Vad01G000650	LG01	+	644452	644542	644766	644940	643696	643811	645068	645188	1806	54,51,46	114,101,78	36,60,57	84,112,105	238	298	0.914591204288	1.0	0.372,0.387,0.425	0.349,0.401,0.405	0.01
Vad01G000650	LG01	+	644766	644940	645068	645188	644452	644542	645730	645841	1807	96,94,94	49,77,80	65,98,93	51,77,89	298	268	0.347257780531	1.0	0.638,0.523,0.514	0.534,0.534,0.484	0.041
Vad01G012270	LG01	+	20554495	20554554	20560942	20561077	20542143	20542686	20565573	20565622	1808	4,15,10	53,51,59	11,8,3	44,31,37	207	283	0.84057375664	1.0	0.094,0.287,0.188	0.255,0.261,0.1	-0.016
Vad01G012270	LG01	+	20554507	20554554	20560942	20561077	20542143	20542686	20565573	20565622	1809	1,3,1	53,51,59	0,2,0	44,31,37	195	283	0.469597917657	1.0	0.027,0.079,0.024	0.0,0.086,0.0	0.015
Vad01G012270	LG01	+	20556109	20556174	20560942	20561077	20542143	20542686	20565573	20565622	1810	0,5,5	53,51,59	7,7,7	44,31,37	213	283	0.00312881210307	0.137740495607	0.0,0.115,0.101	0.174,0.231,0.201	-0.13
Vad01G012270	LG01	+	20560942	20561077	20565573	20565622	20556109	20556174	20576610	20576723	1811	38,51,45	16,23,15	23,44,26	6,8,7	283	197	0.0370563822734	0.565707513254	0.623,0.607,0.676	0.727,0.793,0.721	-0.112
Vad06G002150	LG06	-	2720232	2720306	2720779	2720855	2718314	2718476	2720950	2721038	1812	155,175,153	6,7,11	128,129,117	5,9,7	224	222	0.77192402815	1.0	0.962,0.961,0.932	0.962,0.934,0.943	0.005
Vad06G002150	LG06	-	2725432	2725592	2725908	2725981	2724770	2724901	2728318	2728361	1813	269,211,199	197,267,220	244,140,171	222,198,176	221	298	0.615192130289	1.0	0.648,0.516,0.549	0.597,0.488,0.567	0.02
Vad12G010480	LG12	+	19469823	19469898	19470471	19470573	19468944	19469519	19470860	19470914	1814	56,58,54	67,84,60	53,48,42	77,58,60	223	250	0.623103748999	1.0	0.484,0.436,0.502	0.436,0.481,0.44	0.022
Vad07G013390	LG07	-	23917193	23917263	23917405	23917631	23916031	23917045	23917961	23918058	1815	13,12,13	9,19,13	9,11,8	12,12,8	298	218	0.862157238223	1.0	0.514,0.316,0.422	0.354,0.401,0.422	0.025
Vad09G010490	LG09	+	21799867	21800040	21804050	21804171	21792018	21792222	21804656	21804844	1816	3,0,0	142,175,158	0,3,1	169,126,148	298	269	1	1.0	0.019,0.0,0.0	0.0,0.021,0.006	-0.003
Vad13G013630	LG13	-	26232477	26232623	26232702	26232819	26231508	26232208	26234351	26234628	1817	1283,854,1053	2040,1354,1757	933,1158,1193	1717,2016,1861	265	294	0.519609784326	1.0	0.411,0.412,0.399	0.376,0.389,0.416	0.014
Vad08G006840	LG08	+	14753987	14754036	14754152	14754267	14753747	14753901	14754492	14754584	1818	72,31,31	103,103,80	53,50,29	99,72,51	197	263	0.19100422005	0.961880564926	0.483,0.287,0.341	0.417,0.481,0.432	-0.073
Vad08G011980	LG08	+	19782756	19784150	19789989	19790157	19781501	19781564	19793118	19793284	1819	76,101,103	104,86,115	67,79,70	71,119,102	298	298	0.210554474744	0.973843063469	0.422,0.54,0.472	0.486,0.399,0.407	0.047
Vad07G010700	LG07	+	20350806	20350876	20351411	20351468	20350082	20350152	20351596	20351664	1820	143,196,172	81,92,104	186,116,119	81,79,74	218	205	0.808364720751	1.0	0.624,0.667,0.609	0.683,0.58,0.602	0.012
Vad07G010700	LG07	+	20351411	20351468	20351596	20351664	20350806	20350876	20351735	20351816	1821	33,91,95	153,143,143	56,69,74	112,119,111	205	216	0.333111880459	1.0	0.185,0.401,0.412	0.345,0.379,0.413	-0.046
Vad01G013840	LG01	-	22503695	22503737	22505943	22505985	22503387	22503516	22522332	22522421	1822	150,161,181	143,115,128	327,367,410	334,272,323	190	190	0.553948211694	1.0	0.512,0.583,0.586	0.495,0.574,0.559	0.018
Vad05G011250	LG05	-	22216179	22216383	22217653	22217836	22215249	22215373	22220091	22220300	1823	539,574,500	742,708,568	523,465,418	571,563,522	298	298	0.573102014943	1.0	0.421,0.448,0.468	0.478,0.452,0.445	-0.013
Vad05G011250	LG05	-	22216179	22216383	22217653	22219279	22215249	22215373	22220091	22220300	1824	2,13,2	742,708,568	9,5,0	571,563,522	298	298	0.986506155016	1.0	0.003,0.018,0.004	0.016,0.009,0.0	0.0
Vad14G009680	LG14	+	20738586	20738659	20739749	20739883	20736198	20738502	20740093	20740740	1825	52,47,38	42,63,52	35,23,26	49,43,42	221	282	0.12023643918	0.829539790854	0.612,0.488,0.483	0.477,0.406,0.441	0.086
Vad14G009680	LG14	+	20738598	20738659	20739749	20739883	20736198	20738502	20740093	20740740	1826	0,3,2	42,63,52	1,0,3	49,43,42	209	282	0.68089760995	1.0	0.0,0.06,0.049	0.027,0.0,0.088	-0.002
Vad15G003870	LG15	+	12521706	12521772	12526741	12526891	12520425	12521027	12541353	12541467	1827	55,53,63	108,92,99	74,80,67	119,115,119	214	298	0.551749293673	1.0	0.415,0.445,0.47	0.464,0.492,0.439	-0.022
Vad10G007710	LG10	-	9023521	9023898	9024091	9024132	9023249	9023445	9024260	9024296	1828	3,17,4	106,102,35	3,11,9	71,63,57	189	298	0.559087834016	1.0	0.043,0.208,0.153	0.062,0.216,0.199	-0.024
Vad10G007710	LG10	-	9026825	9026897	9027007	9027079	9025492	9025561	9027216	9027288	1829	14,60,26	0,8,0	33,45,26	0,1,1	220	220	0.0137435773979	0.325863466972	1.0,0.882,1.0	1.0,0.978,0.963	-0.02
Vad10G007710	LG10	-	9027545	9027614	9030796	9030974	9027216	9027288	9031265	9031457	1830	71,106,38	1,0,0	45,78,63	2,1,0	298	217	1	1.0	0.981,1.0,1.0	0.942,0.983,1.0	0.019
Vad10G007710	LG10	-	9027545	9027614	9030796	9031141	9027216	9027288	9031265	9031457	1831	1,1,0	1,0,0	2,3,2	2,1,0	298	217	1	1.0	0.421,1.0,NA	0.421,0.686,1.0	0.008
Vad10G007710	LG10	-	9027707	9027779	9030796	9030974	9027545	9027614	9031265	9031457	1832	71,107,39	29,55,20	46,77,65	25,53,35	298	220	0.22981094315	0.992329124042	0.644,0.59,0.59	0.576,0.518,0.578	0.051
Vad10G007710	LG10	-	9027707	9027779	9030796	9031141	9027545	9027614	9031265	9031457	1833	1,2,1	29,55,20	3,2,4	25,53,35	298	220	0.0904201474615	0.767705337245	0.025,0.026,0.036	0.081,0.027,0.078	-0.033
Vad07G014110	LG07	-	24746776	24746915	24747215	24747321	24746188	24746297	24747731	24747833	1834	11,11,9	25,42,32	24,19,13	33,22,37	254	287	0.0322193139098	0.521291976335	0.332,0.228,0.241	0.451,0.494,0.284	-0.143
Vad16G005120	LG16	-	14721022	14721246	14721893	14722045	14720583	14720907	14730312	14730395	1835	68,76,96	22,59,86	62,67,98	37,83,87	298	298	0.209207006135	0.973843063469	0.756,0.563,0.527	0.626,0.447,0.53	0.081
Vad04G005060	LG04	+	5518659	5518790	5518886	5518931	5516947	5517081	5521917	5522025	1836	80,104,78	1,2,2	94,78,84	2,7,2	279	193	0.0672887900158	0.744898710526	0.982,0.973,0.964	0.97,0.885,0.967	0.032
Vad06G002350	LG06	+	3032748	3032916	3034040	3034133	3032524	3032596	3035221	3035344	1837	137,147,104	40,59,56	114,93,94	43,27,41	298	241	0.638293576565	1.0	0.735,0.668,0.6	0.682,0.736,0.65	-0.022
Vad06G002350	LG06	+	3034040	3034133	3035221	3035344	3032748	3032916	3036304	3036587	1838	88,68,62	70,68,46	83,50,54	77,47,50	241	271	0.554607940946	1.0	0.586,0.529,0.602	0.548,0.545,0.548	0.025
Vad15G009790	LG15	+	19610279	19610360	19612073	19612399	19609844	19610182	19613676	19613913	1839	21,30,35	171,190,194	27,30,29	170,172,148	229	298	0.492217633722	1.0	0.138,0.17,0.19	0.171,0.185,0.203	-0.02
Vad08G004020	LG08	-	11409257	11409602	11417348	11418140	11407471	11408011	11418493	11418623	1840	34,24,28	64,50,41	31,18,17	43,29,31	298	298	0.54118150969	1.0	0.347,0.324,0.406	0.419,0.383,0.354	-0.026
Vad08G004020	LG08	-	11409257	11409602	11417348	11418113	11407471	11408011	11418493	11418813	1841	8,9,6	64,50,41	1,2,0	43,29,31	298	298	4.1546102943e-05	0.00491542330444	0.111,0.153,0.128	0.023,0.065,0.0	0.101
Vad19G007050	LG19	+	9315198	9315258	9315583	9315692	9314959	9315042	9315947	9316000	1842	128,105,137	328,179,206	101,126,102	242,227,230	208	257	0.406652776475	1.0	0.325,0.42,0.451	0.34,0.407,0.354	0.032
Vad11G003870	LG11	+	3629290	3629345	3635820	3635857	3629099	3629161	3635937	3636263	1843	35,39,27	61,37,33	31,22,23	33,37,21	203	185	0.784545026557	1.0	0.343,0.49,0.427	0.461,0.351,0.5	-0.017
Vad11G003870	LG11	+	3635820	3635857	3635937	3636263	3629290	3629345	3636566	3636698	1844	20,26,21	145,125,84	13,15,20	99,52,50	185	298	0.369001964409	1.0	0.182,0.251,0.287	0.175,0.317,0.392	-0.055
Vad17G003660	LG17	-	4631801	4631892	4631982	4632041	4631500	4631666	4634811	4634901	1845	28,31,23	44,71,50	42,16,27	48,42,43	207	239	0.396935164978	1.0	0.424,0.335,0.347	0.503,0.305,0.42	-0.041
Vad17G003660	LG17	-	4631982	4632041	4634811	4634901	4631801	4631892	4637893	4637980	1846	68,53,35	52,39,39	61,27,39	61,41,31	238	207	0.310951390531	1.0	0.532,0.542,0.438	0.465,0.364,0.522	0.054
Vad10G004830	LG10	+	5616720	5616770	5617513	5617627	5615498	5615909	5618529	5618600	1847	93,70,50	163,114,68	70,56,41	84,58,60	198	262	0.0808031317529	0.767705337245	0.43,0.448,0.493	0.524,0.561,0.475	-0.063
Vad10G004830	LG10	+	5617513	5617627	5618529	5618600	5615498	5615909	5618840	5620024	1848	1,2,3	159,65,48	0,3,0	83,32,32	262	219	0.557025795852	1.0	0.005,0.025,0.05	0.0,0.073,0.0	0.002
Vad10G004830	LG10	+	5617513	5617627	5618529	5618600	5616720	5616770	5618840	5620024	1849	95,83,58	160,68,47	71,56,57	87,34,34	262	219	0.236258664215	0.993861447464	0.332,0.505,0.508	0.406,0.579,0.584	-0.075
Vad18G008860	LG18	+	9793672	9793848	9794562	9796409	9792851	9793446	9797234	9797592	1850	7,8,5	13,8,8	2,6,15	18,3,18	298	298	0.773839560466	1.0	0.35,0.5,0.385	0.1,0.667,0.455	0.004
Vad16G007930	LG16	-	18311965	18312059	18312304	18312340	18310878	18310943	18312424	18312513	1851	0,3,5	6,11,6	6,5,10	19,13,19	184	242	0.447209989974	1.0	0.0,0.264,0.523	0.293,0.336,0.409	-0.084
Vad04G002410	LG04	-	2531776	2531912	2532062	2532144	2530426	2530490	2533876	2534005	1852	198,129,222	367,326,505	262,291,250	459,606,597	230	284	0.567709040932	1.0	0.4,0.328,0.352	0.413,0.372,0.341	-0.015
Vad11G008190	LG11	+	11172727	11172929	11173227	11173379	11172332	11172614	11173489	11173652	1853	109,70,56	78,120,101	42,60,44	64,53,48	298	298	0.602286130843	1.0	0.583,0.368,0.357	0.396,0.531,0.478	-0.032
Vad15G007660	LG15	-	17297319	17297371	17300643	17300794	17296974	17297103	17301694	17301936	1854	158,126,79	63,35,41	153,98,111	40,32,28	298	200	0.0840340459849	0.767705337245	0.627,0.707,0.564	0.72,0.673,0.727	-0.074
Vad06G006280	LG06	-	7102262	7102332	7102500	7102589	7101746	7101864	7102932	7103108	1855	517,306,430	357,237,365	339,295,387	311,243,272	237	218	0.609600086753	1.0	0.571,0.543,0.52	0.501,0.528,0.567	0.013
Vad06G006280	LG06	-	7104081	7104195	7104538	7104639	7103523	7103736	7105757	7106004	1856	213,324,466	605,402,526	283,264,342	492,349,381	249	262	0.477027995877	1.0	0.27,0.459,0.482	0.377,0.443,0.486	-0.032
Vad08G015510	LG08	+	23089631	23089699	23090908	23091000	23087191	23087267	23091099	23091173	1857	81,97,79	177,149,104	102,59,55	177,101,114	216	240	0.539307593271	1.0	0.337,0.42,0.458	0.39,0.394,0.349	0.027
Vad08G015510	LG08	+	23096018	23096105	23097998	23098102	23094245	23094331	23100130	23100233	1858	158,225,159	232,119,141	175,151,152	245,72,81	235	252	0.479874678936	1.0	0.422,0.67,0.547	0.434,0.692,0.668	-0.052
Vad08G015510	LG08	+	23097998	23098102	23100130	23100233	23096018	23096105	23100405	23100501	1859	266,235,164	279,236,147	254,158,167	288,164,162	252	251	0.58713818583	1.0	0.487,0.498,0.526	0.468,0.49,0.507	0.015
Vad01G013340	LG01	-	21937754	21937879	21938260	21938320	21936411	21936636	21940379	21940509	1860	2,0,6	31,34,12	4,5,2	25,9,13	208	273	0.161606158667	0.918680055125	0.078,0.0,0.396	0.174,0.422,0.168	-0.097
Vad01G013340	LG01	-	21954246	21954348	21954535	21954621	21953831	21953938	21955304	21955608	1861	3,4,5	10,22,14	6,12,7	3,12,12	234	250	0.00361727441151	0.147647762404	0.243,0.163,0.276	0.681,0.517,0.384	-0.3
Vad01G013340	LG01	-	21954246	21954348	21954535	21955198	21953831	21953938	21955304	21955608	1862	1,0,2	10,22,14	0,0,0	3,12,12	298	250	0.578103371294	1.0	0.077,0.0,0.107	0.0,0.0,0.0	0.061
Vad18G000720	LG18	+	673344	673567	675754	675930	672770	673154	676236	676483	1863	83,50,56	66,74,60	48,36,28	63,46,68	298	298	0.0847661692713	0.767705337245	0.557,0.403,0.483	0.432,0.439,0.292	0.093
Vad18G000720	LG18	+	673896	675431	675754	675930	673344	673567	676236	676483	1864	41,65,50	67,72,60	32,34,24	64,52,71	298	298	0.0202888438472	0.399209544107	0.38,0.474,0.455	0.333,0.395,0.253	0.109
Vad13G001080	LG13	-	1059912	1060019	1060721	1060811	1059686	1059830	1060939	1061038	1865	23,22,22	55,30,29	16,8,13	23,19,24	238	255	0.767765897038	1.0	0.309,0.44,0.448	0.427,0.311,0.367	0.031
Vad18G017360	LG18	-	26869327	26869421	26869574	26869677	26869173	26869236	26870229	26870302	1866	52,61,22	67,60,37	57,46,42	77,34,36	251	242	0.294022387325	1.0	0.428,0.495,0.364	0.416,0.566,0.529	-0.075
Vad18G017360	LG18	-	26872672	26872822	26883588	26883639	26871456	26871522	26888745	26888898	1867	38,40,21	68,87,46	30,9,17	57,61,48	199	298	0.120654836182	0.829539790854	0.456,0.408,0.406	0.441,0.181,0.347	0.1
Vad18G017360	LG18	-	26873494	26873665	26883588	26883639	26872672	26872822	26888745	26888898	1868	37,42,25	44,62,35	32,13,22	51,39,38	199	298	0.124400560721	0.833004814994	0.557,0.504,0.517	0.484,0.333,0.464	0.099
Vad07G008660	LG07	+	15482434	15482524	15483170	15483244	15477557	15478421	15483498	15483583	1869	0,0,0	10,5,6	1,2,0	4,5,4	238	222	0.822353543233	1.0	0.0,0.0,0.0	0.189,0.272,0.0	-0.154
Vad07G008660	LG07	+	15483669	15483759	15485080	15485211	15483498	15483583	15485634	15485716	1870	27,24,16	34,21,21	15,25,16	26,16,21	238	279	0.992031855105	1.0	0.482,0.573,0.472	0.403,0.647,0.472	0.002
Vad06G002940	LG06	-	3758902	3759027	3760733	3760892	3756275	3756622	3761585	3761726	1871	109,64,73	38,26,24	110,76,88	25,28,14	298	273	0.0756455061458	0.767705337245	0.724,0.693,0.736	0.801,0.713,0.852	-0.071
Vad06G002940	LG06	-	3763239	3763298	3764921	3765004	3762314	3762463	3767947	3768004	1872	46,44,42	78,52,46	38,26,44	56,31,52	231	207	0.900575801843	1.0	0.346,0.431,0.45	0.378,0.429,0.431	-0.004
Vad06G002940	LG06	-	3764921	3765004	3767947	3768004	3762314	3762463	3768287	3768362	1873	27,18,30	1,0,1	14,16,17	1,0,0	205	231	1	1.0	0.968,1.0,0.971	0.94,1.0,1.0	-0.0
Vad06G002940	LG06	-	3764921	3765004	3767947	3768004	3763239	3763298	3768287	3768362	1874	29,20,30	50,36,45	23,19,21	32,22,33	205	231	0.422819213857	1.0	0.395,0.385,0.429	0.447,0.493,0.418	-0.05
Vad06G002940	LG06	-	3767947	3768004	3768287	3768362	3762314	3762463	3768561	3768722	1875	52,39,37	0,0,0	42,35,54	0,1,0	223	205	1	1.0	1.0,1.0,1.0	1.0,0.97,1.0	0.01
Vad06G002940	LG06	-	3767947	3768004	3768287	3768362	3764921	3765004	3768561	3768722	1876	53,39,37	34,18,17	42,35,54	15,24,25	223	205	0.735689336349	1.0	0.589,0.666,0.667	0.72,0.573,0.665	-0.012
Vad07G018000	LG07	-	28798187	28798318	28798983	28799028	28796871	28796982	28799125	28799211	1877	488,156,175	177,281,260	363,156,142	225,252,281	193	279	0.523402304584	1.0	0.799,0.445,0.493	0.7,0.472,0.422	0.048
Vad10G001080	LG10	-	1007888	1008007	1009371	1009424	1007508	1007811	1009526	1009582	1878	14,13,19	48,25,28	14,24,20	49,55,40	201	267	0.636825453487	1.0	0.279,0.409,0.474	0.275,0.367,0.399	0.04
Vad13G009670	LG13	+	19276487	19276619	19276700	19276754	19273064	19273826	19276832	19276877	1879	2,2,4	156,274,246	3,10,3	202,263,245	280	202	0.405672181567	1.0	0.009,0.005,0.012	0.011,0.027,0.009	-0.007
Vad07G001790	LG07	-	2083063	2083225	2083407	2083522	2080518	2081182	2087404	2087615	1880	1,2,5	38,51,18	4,5,4	27,28,22	263	298	0.0924292409031	0.767705337245	0.029,0.043,0.239	0.144,0.168,0.171	-0.057
Vad17G006980	LG17	+	8613064	8613153	8613492	8613614	8612825	8612993	8613807	8613989	1881	8,14,14	34,59,52	15,10,12	37,55,33	237	270	0.538239876621	1.0	0.211,0.213,0.235	0.316,0.172,0.293	-0.041
Vad07G018420	LG07	+	29761984	29762070	29764162	29764262	29759722	29759886	29768073	29768135	1882	9,14,6	17,14,12	6,9,9	4,7,2	234	248	0.0183297044252	0.38507965311	0.359,0.515,0.346	0.614,0.577,0.827	-0.266
Vad07G018420	LG07	+	29764162	29764262	29768073	29768135	29761984	29762070	29770750	29770910	1883	10,10,10	7,7,2	5,8,7	1,7,5	248	210	0.78584087375	1.0	0.547,0.547,0.809	0.809,0.492,0.542	0.02
Vad11G003530	LG11	-	3357013	3357206	3357643	3357766	3356255	3356752	3357961	3358101	1884	539,592,613	1296,820,879	422,630,585	944,798,808	271	298	0.666924739099	1.0	0.314,0.443,0.434	0.33,0.465,0.443	-0.016
Vad02G002350	LG02	-	2032756	2032876	2034452	2034488	2031493	2031682	2034720	2034846	1885	19,23,16	112,93,81	18,19,20	95,87,67	184	268	0.582201730091	1.0	0.198,0.265,0.223	0.216,0.241,0.303	-0.025
Vad02G000670	LG02	-	596964	597016	597498	597567	596719	596794	597975	598037	1886	42,63,104	113,106,134	28,31,51	57,71,81	217	200	0.649488299096	1.0	0.255,0.354,0.417	0.312,0.287,0.367	0.02
Vad05G000520	LG05	+	556652	556780	557863	558016	555782	555894	559839	559986	1887	71,114,129	66,123,115	92,100,134	78,91,128	276	298	0.656980015672	1.0	0.537,0.5,0.548	0.56,0.543,0.531	-0.016
Vad05G000520	LG05	+	557863	558016	559839	559986	556652	556780	560495	561089	1888	72,112,114	94,139,152	50,70,108	72,125,125	298	295	0.517071365113	1.0	0.431,0.444,0.426	0.407,0.357,0.461	0.025
Vad14G001020	LG14	+	863158	863226	864069	864136	862067	862468	864261	864416	1889	90,113,81	172,213,149	137,120,106	219,165,133	216	215	0.0276790523687	0.472040055261	0.342,0.346,0.351	0.384,0.42,0.442	-0.069
Vad19G006050	LG19	-	7888134	7888238	7888412	7888490	7887038	7887120	7890100	7890194	1890	35,28,18	38,28,25	23,11,19	32,20,26	226	252	0.26115255978	1.0	0.507,0.527,0.445	0.445,0.38,0.449	0.068
Vad18G009150	LG18	-	10086647	10087486	10089865	10089951	10086123	10086279	10090078	10090259	1891	3,2,2	14,7,6	1,6,5	12,9,9	234	298	0.510663823159	1.0	0.214,0.267,0.298	0.096,0.459,0.414	-0.063
Vad11G006060	LG11	+	7077551	7077651	7080187	7080245	7077325	7077464	7085404	7085482	1892	83,199,99	74,145,73	94,76,95	81,66,60	248	206	0.952052845015	1.0	0.482,0.533,0.53	0.491,0.489,0.568	-0.001
Vad09G002270	LG09	+	2540416	2541291	2541808	2541860	2538730	2539674	2541994	2542418	1893	33,25,51	71,32,31	40,61,45	59,38,35	298	200	0.366574572046	1.0	0.238,0.344,0.525	0.313,0.519,0.463	-0.063
Vad06G009040	LG06	+	16125527	16125712	16131311	16131647	16125210	16125309	16134280	16134434	1894	58,69,64	103,84,84	55,48,57	96,57,82	298	298	0.862401881325	1.0	0.36,0.451,0.432	0.364,0.457,0.41	0.004
Vad15G008960	LG15	-	18647277	18647444	18648244	18648334	18646815	18646885	18648763	18648844	1895	175,188,189	470,509,479	182,174,193	600,501,530	238	298	0.282319764876	1.0	0.318,0.316,0.331	0.275,0.303,0.313	0.025
Vad16G007250	LG16	-	17636935	17637007	17637118	17637178	17636671	17636806	17637278	17637745	1896	362,386,657	791,550,819	447,519,556	635,698,780	208	220	0.343656655157	1.0	0.326,0.426,0.459	0.427,0.44,0.43	-0.029
Vad04G001200	LG04	+	1473193	1473307	1473546	1473594	1472975	1473107	1474759	1474844	1897	131,117,112	94,85,86	123,95,114	90,70,92	262	196	0.83523297989	1.0	0.51,0.507,0.493	0.506,0.504,0.481	0.006
Vad10G002120	LG10	+	2700867	2700930	2701165	2701230	2700666	2700737	2701722	2701819	1898	306,217,170	449,357,307	332,194,217	503,311,338	211	213	0.69505261638	1.0	0.408,0.38,0.359	0.4,0.386,0.393	-0.011
Vad14G005570	LG14	-	10026833	10026982	10029615	10029721	10024816	10025066	10030062	10030223	1899	24,29,26	105,99,104	9,23,24	102,77,93	254	297	0.318261005578	1.0	0.211,0.255,0.226	0.094,0.259,0.232	0.036
Vad19G005280	LG19	+	7015443	7015550	7029013	7029109	7006529	7006572	7031058	7031249	1900	207,105,156	136,127,146	159,125,135	93,124,120	255	244	0.542520544975	1.0	0.593,0.442,0.506	0.621,0.491,0.518	-0.03
Vad02G000370	LG02	+	331077	331256	331546	331774	329602	329699	331848	331965	1901	657,549,661	164,335,393	603,658,768	222,429,478	298	298	0.384954026789	1.0	0.8,0.621,0.627	0.731,0.605,0.616	0.032
Vad18G015150	LG18	+	22273772	22273843	22274023	22274123	22272192	22272249	22274400	22274505	1902	33,48,41	45,55,40	31,20,34	39,32,45	219	248	0.386694027881	1.0	0.454,0.497,0.537	0.474,0.414,0.461	0.046
Vad05G000300	LG05	-	341440	341510	341645	341709	339016	340383	344245	344419	1903	42,50,26	30,44,48	36,41,40	32,50,39	212	218	0.963278571267	1.0	0.59,0.539,0.358	0.536,0.457,0.513	-0.006
Vad08G008800	LG08	+	16660642	16660740	16662498	16662621	16660155	16660225	16663109	16663142	1904	66,76,71	34,30,27	57,45,35	32,13,24	246	271	0.557632875766	1.0	0.681,0.736,0.743	0.662,0.792,0.616	0.03
