# Supplementary material for: Transcriptome Profiling of Powdery Mildew-Stressed ‘Yeniang No. 2’ Grapevine Reveals Differential Expression, Alternative Splicing, and the Identification of 1232 Annotated Novel Genes
Source: Metabolites. 2026 Mar 9;16(3):182. doi: 10.3390/metabo16030182 (PMC13027967; doi:10.3390/metabo16030182)
Supplement: Supplementary file 1 [file metabolites-16-00182-s001.zip › Supplementary File S17/RI.MATS.JC.xls]

GeneID	chr	strand	riExonStart_0base	riExonEnd	upstreamES	upstreamEE	downstreamES	downstreamEE	ID	IJC_SAMPLE_1	SJC_SAMPLE_1	IJC_SAMPLE_2	SJC_SAMPLE_2	IncFormLen	SkipFormLen	PValue	FDR	IncLevel1	IncLevel2	IncLevelDifference
Vad06G010130	LG06	-	17938030	17938919	17938030	17938658	17938742	17938919	1	60,94,67	0,0,3	60,102,63	3,3,3	232	149	0.0187949624376	0.108042327568	1.0,1.0,0.935	0.928,0.956,0.931	0.04
Vad01G012780	LG01	+	21303334	21303946	21303334	21303495	21303667	21303946	3	8,37,48	9,25,16	13,29,31	16,28,30	298	149	0.0896167068095	0.298353563	0.308,0.425,0.6	0.289,0.341,0.341	0.121
Vad07G008390	LG07	-	12944553	12945035	12944553	12944609	12944740	12945035	4	5,11,6	56,52,46	7,13,8	57,56,36	279	149	0.359608954406	0.689392521598	0.046,0.102,0.065	0.062,0.11,0.106	-0.022
Vad04G004020	LG04	+	4272558	4276217	4272558	4272772	4275616	4276217	5	59,172,77	2,2,1	69,108,94	2,0,3	298	149	0.902450875903	1.0	0.937,0.977,0.975	0.945,1.0,0.94	0.001
Vad15G006380	LG15	+	16090698	16091241	16090698	16091067	16091160	16091241	6	83,72,122	357,384,390	71,85,118	375,262,311	241	149	0.185229758505	0.464779185915	0.126,0.104,0.162	0.105,0.167,0.19	-0.023
Vad14G002110	LG14	-	1916344	1917272	1916344	1916660	1916754	1917272	7	33,20,3	144,129,35	3,3,4	77,29,7	242	149	0.0513538000285	0.213689000421	0.124,0.087,0.05	0.023,0.06,0.26	-0.027
Vad15G006600	LG15	-	16256490	16258382	16256490	16256541	16256767	16258382	8	14,25,14	0,0,0	16,19,24	0,1,1	298	149	1	1.0	1.0,1.0,1.0	1.0,0.905,0.923	0.057
Vad15G006600	LG15	-	16256490	16258382	16256490	16256541	16257705	16258382	9	16,18,16	15,13,15	15,22,24	17,17,9	298	149	0.547279414935	0.8576255143	0.348,0.409,0.348	0.306,0.393,0.571	-0.055
Vad03G000290	LG03	-	411107	411473	411107	411182	411320	411473	11	15,24,16	47,67,58	16,11,25	45,77,75	286	149	0.429769067263	0.760951510359	0.143,0.157,0.126	0.156,0.069,0.148	0.018
Vad13G001740	LG13	+	1642533	1643302	1642533	1642789	1643140	1643302	12	14,34,23	0,0,1	16,35,19	1,2,3	298	149	0.00417473282309	0.0373877363898	1.0,1.0,0.92	0.889,0.897,0.76	0.125
Vad13G001740	LG13	+	1642533	1643302	1642533	1643025	1643140	1643302	13	16,32,25	5,13,10	14,38,25	16,17,15	263	149	0.103275254572	0.328074663411	0.644,0.582,0.586	0.331,0.559,0.486	0.145
Vad06G005730	LG06	+	6512246	6513236	6512246	6512426	6512527	6513236	14	86,47,48	578,482,458	12,24,15	187,155,194	249	149	0.170352615535	0.44780598827	0.082,0.055,0.059	0.037,0.085,0.044	0.01
Vad16G006090	LG16	+	16179066	16180253	16179066	16179270	16179365	16180253	15	12,15,5	4,5,4	10,17,6	10,14,14	243	149	0.0189301294959	0.108357132751	0.648,0.648,0.434	0.38,0.427,0.208	0.238
Vad15G006090	LG15	+	15721917	15723584	15721917	15722247	15722330	15723584	16	48,60,67	130,119,101	39,30,25	94,53,49	231	149	0.812665959738	1.0	0.192,0.245,0.3	0.211,0.267,0.248	0.004
Vad15G006090	LG15	+	15722330	15723584	15722330	15722510	15723136	15723584	17	416,310,244	44,18,42	244,144,131	18,18,14	298	149	0.613095080407	0.905999671426	0.825,0.896,0.744	0.871,0.8,0.824	-0.01
Vad08G014920	LG08	+	22503833	22506265	22503833	22504105	22505422	22506265	18	10,2,3	8,1,2	7,13,11	5,5,1	298	149	0.179731475351	0.458683796716	0.385,0.5,0.429	0.412,0.565,0.846	-0.17
Vad14G007520	LG14	+	17815883	17817095	17815883	17816856	17816936	17817095	19	19,16,19	53,47,48	8,26,16	43,46,42	228	149	0.89687818446	1.0	0.19,0.182,0.206	0.108,0.27,0.199	0.0
Vad14G007520	LG14	+	17815883	17818097	17815883	17817095	17817185	17818097	20	3,3,3	90,97,80	1,4,7	70,86,68	238	149	0.298487312634	0.61931107524	0.02,0.019,0.023	0.009,0.028,0.061	-0.012
Vad09G002950	LG09	+	3173053	3173388	3173053	3173151	3173240	3173388	21	15,53,38	148,203,124	41,44,28	202,193,143	237	149	0.810831567305	1.0	0.06,0.141,0.162	0.113,0.125,0.11	0.005
Vad05G008990	LG05	-	17854647	17855999	17854647	17855522	17855832	17855999	22	88,62,21	284,299,89	55,38,34	213,74,81	298	149	0.0385517384704	0.176760049403	0.134,0.094,0.106	0.114,0.204,0.173	-0.052
Vad01G012730	LG01	+	21245563	21246391	21245563	21245783	21246237	21246391	23	4,5,1	13,7,5	4,3,1	15,11,5	298	149	0.509894850503	0.825560241608	0.133,0.263,0.091	0.118,0.12,0.091	0.053
Vad07G019030	LG07	-	30983548	30984126	30983548	30983921	30984012	30984126	24	0,1,1	8,6,7	1,0,0	5,7,2	239	149	1	1.0	0.0,0.094,0.082	0.111,0.0,0.0	0.022
Vad08G000080	LG08	+	248110	249608	248110	248439	249263	249608	25	5,11,7	4,7,11	4,10,6	1,5,4	298	149	0.204683707723	0.497762884413	0.385,0.44,0.241	0.667,0.5,0.429	-0.177
Vad08G000080	LG08	+	248110	249608	248110	248439	249291	249608	26	7,13,11	10,22,13	4,11,7	3,13,18	298	149	0.884572537106	1.0	0.259,0.228,0.297	0.4,0.297,0.163	-0.025
Vad05G005390	LG05	+	6371360	6372427	6371360	6371567	6372146	6372427	27	26,12,4	23,9,3	7,5,2	10,0,5	298	149	0.83686797995	1.0	0.361,0.4,0.4	0.259,1.0,0.167	-0.088
Vad13G009640	LG13	-	19181951	19183314	19181951	19182182	19182808	19183314	29	33,16,22	39,38,21	36,25,31	43,26,12	298	149	0.114474068957	0.35079364313	0.297,0.174,0.344	0.295,0.325,0.564	-0.123
Vad04G003810	LG04	-	4010642	4011100	4010642	4010702	4010777	4011100	30	0,0,1	1,1,1	0,0,1	1,2,2	223	149	1	1.0	0.0,0.0,0.401	0.0,0.0,0.25	0.05
Vad11G001410	LG11	-	1505566	1505731	1505566	1505611	1505695	1505731	32	23,19,18	6,8,6	24,20,15	7,2,6	232	149	0.469374391073	0.795475137132	0.711,0.604,0.658	0.688,0.865,0.616	-0.065
Vad16G009050	LG16	-	19583481	19583666	19583481	19583578	19583653	19583666	33	11,7,10	4,1,1	13,12,9	7,4,6	223	149	0.0536329969131	0.217671042656	0.648,0.824,0.87	0.554,0.667,0.501	0.207
Vad19G000840	LG19	-	1237562	1239103	1237562	1237739	1238870	1239103	34	1,6,20	99,126,101	11,8,4	115,93,80	298	149	0.785057613617	1.0	0.005,0.023,0.09	0.046,0.041,0.024	0.002
Vad02G002360	LG02	-	2048310	2049095	2048310	2048486	2048560	2049095	35	433,476,355	19,4,8	612,524,501	14,12,13	222	149	0.814197833718	1.0	0.939,0.988,0.968	0.967,0.967,0.963	-0.001
Vad09G003070	LG09	-	3344292	3345144	3344292	3344689	3344943	3345144	36	107,159,52	75,136,34	163,63,67	142,33,32	298	149	0.356214777537	0.685593390232	0.416,0.369,0.433	0.365,0.488,0.511	-0.049
Vad03G002040	LG03	+	1931546	1932267	1931546	1931635	1931817	1932267	37	6,12,13	43,55,31	13,18,12	59,50,60	298	149	0.776821118501	1.0	0.065,0.098,0.173	0.099,0.153,0.091	-0.002
Vad17G006210	LG17	-	7437663	7438950	7437663	7438184	7438895	7438950	38	6,7,13	69,66,99	22,22,37	132,151,156	298	149	0.0211565832964	0.116187700481	0.042,0.05,0.062	0.077,0.068,0.106	-0.032
Vad03G008030	LG03	+	8691105	8691700	8691105	8691401	8691472	8691700	39	7,5,14	19,37,43	8,13,13	28,44,40	219	149	0.600555983755	0.896953460045	0.2,0.084,0.181	0.163,0.167,0.181	-0.015
Vad08G015230	LG08	+	22800368	22801528	22800368	22800935	22801021	22801528	40	75,174,102	81,183,118	155,185,134	146,126,154	234	149	0.201568519542	0.49117148286	0.371,0.377,0.355	0.403,0.483,0.357	-0.047
Vad14G007270	LG14	-	17490850	17491435	17490850	17491026	17491119	17491435	41	46,30,32	0,2,5	60,54,80	9,3,6	241	149	0.224159281432	0.526145624793	1.0,0.903,0.798	0.805,0.918,0.892	0.029
Vad17G001750	LG17	-	1761981	1762805	1761981	1762093	1762528	1762805	42	40,32,35	1174,325,440	14,4,7	228,60,89	298	149	0.854418058698	1.0	0.017,0.047,0.038	0.03,0.032,0.038	0.001
Vad01G008130	LG01	+	9368286	9369202	9368286	9368941	9369081	9369202	43	12,19,5	2,0,1	15,14,10	0,3,0	288	149	0.838501530908	1.0	0.756,1.0,0.721	1.0,0.707,1.0	-0.077
Vad10G011520	LG10	-	17357464	17357808	17357464	17357507	17357595	17357808	44	15,26,21	214,174,164	40,22,33	243,191,205	236	149	0.134673133018	0.38864648494	0.042,0.086,0.075	0.094,0.068,0.092	-0.017
Vad03G011400	LG03	+	19349338	19349982	19349338	19349418	19349498	19349982	45	33,62,46	88,100,94	61,77,59	89,107,75	228	149	0.0192336204897	0.109577457579	0.197,0.288,0.242	0.309,0.32,0.34	-0.081
Vad10G002610	LG10	+	3096283	3098528	3096283	3097205	3097354	3098528	46	5,11,8	7,8,16	6,5,7	10,10,4	297	149	0.914919651943	1.0	0.264,0.408,0.201	0.231,0.201,0.468	-0.009
Vad10G002610	LG10	+	3097354	3099573	3097354	3098528	3098760	3099573	47	10,8,22	12,2,2	10,11,9	0,0,1	298	149	1.16941094304e-05	0.000443462556056	0.294,0.667,0.846	1.0,1.0,0.818	-0.337
Vad02G003190	LG02	+	2778424	2778887	2778424	2778588	2778694	2778887	48	1,1,2	32,11,21	3,2,2	19,23,15	254	149	0.175353828045	0.453377989223	0.018,0.051,0.053	0.085,0.049,0.073	-0.028
Vad18G000750	LG18	+	699065	699788	699065	699224	699654	699788	49	131,182,155	14,17,29	138,191,163	11,16,10	298	149	0.0238626746477	0.126175841765	0.824,0.843,0.728	0.863,0.857,0.891	-0.072
Vad18G000750	LG18	+	699065	699979	699065	699224	699821	699979	50	157,229,181	40,50,43	142,210,206	16,45,54	298	149	0.363240856009	0.69268540412	0.662,0.696,0.678	0.816,0.7,0.656	-0.045
Vad18G000750	LG18	+	699065	699979	699065	699788	699881	699979	51	186,285,218	12,13,26	166,240,233	13,16,23	241	149	0.693515799145	0.959613936445	0.906,0.931,0.838	0.888,0.903,0.862	0.007
Vad12G012050	LG12	+	22756240	22757047	22756240	22756397	22756538	22757047	52	110,75,74	47,23,12	83,45,67	32,21,21	289	149	0.324240399993	0.653414408424	0.547,0.627,0.761	0.572,0.525,0.622	0.072
Vad02G006430	LG02	-	6199866	6200111	6199866	6199943	6200007	6200111	53	22,32,22	40,68,60	20,14,10	36,49,43	212	149	0.239847053004	0.545556511378	0.279,0.249,0.205	0.281,0.167,0.14	0.048
Vad05G005320	LG05	+	6224585	6225422	6224585	6224746	6225250	6225422	54	10,12,13	1,0,0	4,9,12	0,1,1	298	149	1	1.0	0.833,1.0,1.0	1.0,0.818,0.857	0.053
Vad04G005120	LG04	-	5566154	5567455	5566154	5566771	5567236	5567455	55	35,27,23	104,80,62	30,30,20	63,53,69	298	149	0.288028059123	0.60786443434	0.144,0.144,0.156	0.192,0.221,0.127	-0.032
Vad04G005120	LG04	-	5572216	5574414	5572216	5572315	5574260	5574414	56	25,12,7	12,2,4	7,12,8	6,3,5	298	149	0.572201576247	0.876172382051	0.51,0.75,0.467	0.368,0.667,0.444	0.083
Vad04G005120	LG04	-	5572216	5574414	5572216	5572315	5574303	5574414	57	25,19,8	68,43,42	11,15,11	51,27,28	298	149	0.978735189792	1.0	0.155,0.181,0.087	0.097,0.217,0.164	-0.018
Vad04G008580	LG04	+	17628107	17630272	17628107	17629420	17629508	17630272	58	0,0,2	9,9,9	0,0,0	7,9,9	236	149	1	1.0	0.0,0.0,0.123	0.0,0.0,0.0	0.041
Vad04G007120	LG04	-	10240788	10243818	10240788	10241086	10241192	10243818	59	7,3,4	28,28,35	4,9,6	18,23,15	254	149	0.0455906295002	0.197234327624	0.128,0.059,0.063	0.115,0.187,0.19	-0.081
Vad04G007120	LG04	-	10245020	10245310	10245020	10245112	10245216	10245310	60	47,58,59	45,49,70	54,96,83	44,72,56	252	149	0.0775767216011	0.273660905997	0.382,0.412,0.333	0.421,0.441,0.467	-0.067
Vad06G010620	LG06	-	18831978	18832582	18831978	18832464	18832540	18832582	61	50,106,80	133,108,107	71,103,111	203,305,175	224	149	0.0322777545481	0.155768499878	0.2,0.395,0.332	0.189,0.183,0.297	0.086
Vad09G002140	LG09	+	2413403	2415368	2413403	2413670	2414701	2415368	62	145,212,109	103,137,73	112,99,74	95,52,57	298	149	0.748569092537	0.990609153537	0.413,0.436,0.427	0.371,0.488,0.394	0.008
Vad09G002140	LG09	+	2413403	2415368	2413403	2414209	2414701	2415368	63	201,234,100	5,3,0	138,89,83	2,5,6	298	149	0.0212748093469	0.116292707849	0.953,0.975,1.0	0.972,0.899,0.874	0.061
Vad01G005920	LG01	+	6157026	6158053	6157026	6157285	6157380	6158053	64	13,22,16	0,0,0	18,16,15	7,0,2	243	149	1.79472157003e-05	0.000631273804415	1.0,1.0,1.0	0.612,1.0,0.821	0.189
Vad18G013170	LG18	+	16048889	16049522	16048889	16049316	16049434	16049522	65	0,3,7	1,3,1	0,1,1	0,0,0	266	149	1	1.0	0.0,0.359,0.797	NA,1.0,1.0	-0.615
Vad04G005740	LG04	+	6677709	6678007	6677709	6677848	6677942	6678007	66	26,20,15	39,30,37	14,7,11	43,26,25	242	149	0.0442486686417	0.193847506847	0.291,0.291,0.2	0.167,0.142,0.213	0.087
Vad14G002600	LG14	-	2669007	2670760	2669007	2669125	2670080	2670760	67	2,2,1	13,13,18	3,13,5	19,0,10	298	149	0.00425861819069	0.0378595836953	0.071,0.071,0.027	0.073,1.0,0.2	-0.368
Vad07G013540	LG07	-	24095404	24096051	24095404	24095819	24095923	24096051	68	9,13,3	47,50,35	8,18,21	62,40,44	252	149	0.0574519464305	0.226268557643	0.102,0.133,0.048	0.071,0.21,0.22	-0.073
Vad08G016080	LG08	-	23776055	23776868	23776055	23776344	23776452	23776868	69	64,70,70	8,1,3	66,75,77	4,9,6	256	149	0.2620832727	0.576570235683	0.823,0.976,0.931	0.906,0.829,0.882	0.038
Vad10G004300	LG10	-	4970610	4972125	4970610	4971886	4971980	4972125	70	11,12,17	0,1,0	19,15,24	0,0,0	242	149	1	1.0	1.0,0.881,1.0	1.0,1.0,1.0	-0.04
Vad18G000800	LG18	+	741057	741846	741057	741145	741369	741846	72	40,25,21	159,74,132	28,21,15	63,76,67	298	149	0.216437569995	0.516453768201	0.112,0.145,0.074	0.182,0.121,0.101	-0.024
Vad19G006920	LG19	-	9188754	9190857	9188754	9190406	9190687	9190857	73	307,329,315	205,147,158	204,198,187	118,71,99	298	149	0.519304480867	0.834117786277	0.428,0.528,0.499	0.464,0.582,0.486	-0.026
Vad01G004760	LG01	+	4736666	4737866	4736666	4736857	4737078	4737866	74	28,16,16	217,151,107	24,31,14	153,168,113	298	149	0.274059441687	0.591732681211	0.061,0.05,0.07	0.073,0.084,0.058	-0.011
Vad03G001770	LG03	+	1701296	1701644	1701296	1701392	1701512	1701644	75	100,126,119	164,186,246	142,176,182	186,184,193	268	149	0.000566167571784	0.00869676390329	0.253,0.274,0.212	0.298,0.347,0.344	-0.083
Vad01G006240	LG01	+	6587734	6587979	6587734	6587822	6587914	6587979	76	136,97,117	26,30,40	239,110,128	24,35,30	240	149	0.16195582627	0.434808396413	0.765,0.667,0.645	0.861,0.661,0.726	-0.057
Vad18G011250	LG18	+	12433572	12433918	12433572	12433649	12433825	12433918	77	17,17,14	5,6,2	19,7,13	0,0,1	298	149	3.40412168309e-06	0.000174662021305	0.63,0.586,0.778	1.0,1.0,0.867	-0.291
Vad14G009040	LG14	+	20091807	20092396	20091807	20091874	20092005	20092396	78	2,1,6	10,6,15	1,3,1	1,11,8	279	149	0.433167355856	0.762523282401	0.097,0.082,0.176	0.348,0.127,0.063	-0.061
Vad02G007460	LG02	-	7973870	7974929	7973870	7974382	7974841	7974929	79	4,4,8	15,8,5	6,14,13	7,4,6	298	149	0.0221853517815	0.119652997275	0.118,0.2,0.444	0.3,0.636,0.52	-0.231
Vad13G004600	LG13	-	4558403	4559663	4558403	4558993	4559266	4559663	80	25,20,22	3,2,3	28,16,24	0,4,0	298	149	0.122992125088	0.363873525803	0.806,0.833,0.786	1.0,0.667,1.0	-0.081
Vad12G005340	LG12	+	7007337	7007871	7007337	7007615	7007839	7007871	81	26,46,35	107,107,108	57,124,89	128,158,138	298	149	8.51867622429e-05	0.0020512452525	0.108,0.177,0.139	0.182,0.282,0.244	-0.095
Vad09G006560	LG09	+	8375752	8376864	8375752	8376148	8376327	8376864	82	16,11,18	0,0,1	16,13,13	0,0,0	298	149	1	1.0	1.0,1.0,0.9	1.0,1.0,1.0	-0.033
Vad15G003770	LG15	-	12357002	12357658	12357002	12357108	12357493	12357658	83	3,3,1	5,5,6	3,2,7	6,6,7	298	149	0.390169242161	0.720107034772	0.231,0.231,0.077	0.2,0.143,0.333	-0.046
Vad18G003580	LG18	-	3895358	3897374	3895358	3895527	3897346	3897374	84	4,11,6	19,12,10	13,5,11	7,11,7	298	149	0.0801467111502	0.27947710914	0.095,0.314,0.231	0.481,0.185,0.44	-0.155
Vad18G003580	LG18	-	3897604	3898208	3897604	3897660	3897955	3898208	85	13,12,25	72,74,58	18,14,17	69,61,63	298	149	0.952335009393	1.0	0.083,0.075,0.177	0.115,0.103,0.119	-0.001
Vad18G008610	LG18	+	9528099	9529123	9528099	9528216	9528541	9529123	86	31,18,27	104,124,118	3,27,18	35,164,94	298	149	0.144751691009	0.407992768471	0.13,0.068,0.103	0.041,0.076,0.087	0.032
Vad17G004750	LG17	+	5970161	5971143	5970161	5970438	5970995	5971143	87	23,19,27	74,39,44	26,35,25	46,44,38	298	149	0.0591186991345	0.230676981993	0.135,0.196,0.235	0.22,0.285,0.248	-0.062
Vad01G011940	LG01	+	19628575	19629224	19628575	19628743	19628892	19629224	88	3,6,5	3,6,7	3,7,5	1,6,3	297	149	0.35485496693	0.684604932225	0.334,0.334,0.264	0.601,0.369,0.455	-0.164
Vad08G001780	LG08	-	4020078	4021924	4020078	4020307	4021840	4021924	90	4,7,4	5,0,0	10,9,5	21,1,9	298	149	0.026612070596	0.135973674393	0.286,1.0,1.0	0.192,0.818,0.217	0.353
Vad11G004190	LG11	+	3975991	3977952	3975991	3976093	3976777	3977952	92	7,4,1	14,10,5	5,3,7	8,3,3	298	149	0.0694440556536	0.254323501102	0.2,0.167,0.091	0.238,0.333,0.538	-0.217
Vad07G019090	LG07	-	31039434	31040607	31039434	31039513	31040465	31040607	93	1,7,11	50,150,119	5,8,5	83,118,130	298	149	0.765428176152	1.0	0.01,0.023,0.044	0.029,0.033,0.019	-0.001
Vad01G005840	LG01	-	6087309	6088874	6087309	6087739	6088437	6088874	94	31,46,28	3,5,11	31,14,23	3,4,4	298	149	0.772997770534	1.0	0.838,0.821,0.56	0.838,0.636,0.742	0.001
Vad01G005840	LG01	-	6087309	6088874	6087309	6087760	6088437	6088874	95	30,44,24	0,0,1	33,17,23	1,0,0	298	149	1	1.0	1.0,1.0,0.923	0.943,1.0,1.0	-0.007
Vad11G003070	LG11	-	2929916	2931638	2929916	2930839	2931415	2931638	96	3,3,4	5,2,2	1,1,5	3,5,0	298	149	0.759500165252	0.997883451772	0.231,0.429,0.5	0.143,0.091,1.0	-0.025
Vad07G018360	LG07	-	29586294	29588009	29586294	29586460	29587558	29588009	97	1,3,5	3,9,12	2,8,5	5,10,5	298	149	0.174286034443	0.453367851654	0.143,0.143,0.172	0.167,0.286,0.333	-0.109
Vad07G018360	LG07	-	29586294	29588009	29586294	29586460	29587713	29588009	98	6,5,10	3,12,5	5,14,11	9,12,6	298	149	0.978886909409	1.0	0.5,0.172,0.5	0.217,0.368,0.478	0.036
Vad19G006270	LG19	-	8229386	8230609	8229386	8229727	8230521	8230609	99	34,87,62	10,7,5	64,46,48	4,7,4	298	149	0.44441657112	0.774299366912	0.63,0.861,0.861	0.889,0.767,0.857	-0.054
Vad01G000200	LG01	+	261059	262207	261059	261157	261890	262207	100	2,3,1	6,0,0	3,5,2	1,0,2	298	149	0.796933629135	1.0	0.143,1.0,1.0	0.6,1.0,0.333	0.07
Vad04G001100	LG04	+	1383377	1383642	1383377	1383456	1383543	1383642	101	10,10,14	59,82,73	19,19,13	85,122,94	235	149	0.725110549799	0.977651502731	0.097,0.072,0.108	0.124,0.09,0.081	-0.006
Vad07G012990	LG07	-	23618026	23619307	23618026	23618158	23619101	23619307	103	5,23,25	40,34,47	15,27,39	26,35,44	298	149	0.0243151147579	0.127337665069	0.059,0.253,0.21	0.224,0.278,0.307	-0.096
Vad19G006620	LG19	-	8825934	8826984	8825934	8826533	8826878	8826984	104	9,10,12	10,14,6	6,6,11	6,12,4	298	149	0.978001609832	1.0	0.31,0.263,0.5	0.333,0.2,0.579	-0.013
Vad04G013420	LG04	+	24490894	24491223	24490894	24490965	24491063	24491223	105	25,24,25	4,3,5	38,44,26	4,5,1	246	149	0.222137858178	0.522918120076	0.791,0.829,0.752	0.852,0.842,0.94	-0.087
Vad08G014600	LG08	-	22237456	22238836	22237456	22238378	22238724	22238836	106	108,101,105	16,47,33	137,110,97	23,12,33	298	149	0.18087650155	0.459759163898	0.771,0.518,0.614	0.749,0.821,0.595	-0.087
Vad04G005010	LG04	-	5453253	5454072	5453253	5453368	5453518	5454072	107	12,11,14	42,17,39	14,24,30	32,33,39	298	149	0.0436937757974	0.192107946742	0.125,0.244,0.152	0.179,0.267,0.278	-0.068
Vad15G005510	LG15	+	15084450	15085122	15084450	15084580	15084666	15085122	108	38,30,26	171,144,134	19,25,23	75,103,106	234	149	0.587297894091	0.885874449322	0.124,0.117,0.11	0.139,0.134,0.121	-0.014
Vad01G013260	LG01	+	21840040	21840610	21840040	21840458	21840536	21840610	109	2,0,1	50,53,49	3,2,1	52,40,38	226	149	0.757243082346	0.997194227267	0.026,0.0,0.013	0.037,0.032,0.017	-0.016
Vad05G004150	LG05	+	4348711	4349123	4348711	4348816	4348910	4349123	110	60,52,48	48,139,133	35,37,34	65,67,84	242	149	0.691647601675	0.958121420813	0.435,0.187,0.182	0.249,0.254,0.199	0.034
Vad18G012250	LG18	-	13602126	13602530	13602126	13602354	13602439	13602530	111	31,24,24	0,0,1	10,13,11	0,0,0	233	149	1	1.0	1.0,1.0,0.939	1.0,1.0,1.0	-0.02
Vad18G012250	LG18	-	13603903	13604510	13603903	13604199	13604328	13604510	112	6,4,10	64,38,29	4,3,1	24,38,22	277	149	0.147672798424	0.411956185948	0.048,0.054,0.156	0.082,0.041,0.024	0.037
Vad06G010240	LG06	+	18228607	18231959	18228607	18228720	18231864	18231959	113	36,28,19	48,26,19	21,30,17	35,9,11	298	149	0.263493481038	0.577765705993	0.273,0.35,0.333	0.231,0.625,0.436	-0.112
Vad06G010240	LG06	+	18228607	18231959	18228607	18228720	18231914	18231959	114	51,36,27	56,41,13	36,44,33	46,29,35	298	149	0.802629782361	1.0	0.313,0.305,0.509	0.281,0.431,0.32	0.032
Vad06G003870	LG06	+	4700976	4701344	4700976	4701050	4701232	4701344	115	31,59,52	21,17,21	32,46,43	15,32,29	298	149	0.156481946922	0.423863487924	0.425,0.634,0.553	0.516,0.418,0.426	0.084
Vad06G003870	LG06	+	4700976	4701344	4700976	4701050	4701245	4701344	116	33,56,53	232,227,289	26,48,48	187,327,265	298	149	0.218794875577	0.519584308244	0.066,0.11,0.084	0.065,0.068,0.083	0.015
Vad06G003870	LG06	+	4701245	4702729	4701245	4701344	4702153	4702729	117	76,116,114	5,0,4	66,155,140	2,0,0	298	149	0.009180020023	0.0657224442355	0.884,1.0,0.934	0.943,1.0,1.0	-0.042
Vad06G003870	LG06	+	4701232	4702729	4701232	4701344	4702374	4702729	118	82,109,118	197,185,236	71,139,121	168,243,190	298	149	0.485285673606	0.807257251434	0.172,0.228,0.2	0.174,0.222,0.242	-0.013
Vad18G004330	LG18	-	4601288	4602511	4601288	4601318	4601559	4602511	119	11,20,12	75,83,66	22,15,8	68,49,62	298	149	0.298506578509	0.61931107524	0.068,0.108,0.083	0.139,0.133,0.061	-0.025
Vad18G004330	LG18	-	4601288	4602511	4601288	4601380	4601559	4602511	120	3,3,0	22,39,19	5,6,2	33,30,15	298	149	0.0562486574832	0.224532058736	0.064,0.037,0.0	0.07,0.091,0.063	-0.041
Vad18G020000	LG18	-	32317090	32318540	32317090	32317203	32318315	32318540	121	16,18,9	21,22,23	9,4,1	16,5,9	298	149	0.24815310129	0.557655163732	0.276,0.29,0.164	0.22,0.286,0.053	0.057
Vad08G009500	LG08	-	17329183	17330167	17329183	17329923	17330023	17330167	122	29,32,24	50,29,25	39,25,29	45,26,23	248	149	0.454086954644	0.784390775033	0.258,0.399,0.366	0.342,0.366,0.431	-0.039
Vad08G009500	LG08	-	17329183	17330167	17329183	17329923	17330090	17330167	123	44,58,35	148,139,134	59,45,53	105,88,94	298	149	0.00124378790729	0.0155601713969	0.129,0.173,0.116	0.219,0.204,0.22	-0.075
Vad17G002060	LG17	+	2270480	2271109	2270480	2270638	2271032	2271109	124	4,1,1	43,21,15	3,0,2	32,20,12	298	149	0.904005309105	1.0	0.044,0.023,0.032	0.045,0.0,0.077	-0.008
Vad11G007260	LG11	-	8972328	8973739	8972328	8973074	8973622	8973739	125	5,12,3	1,4,0	7,12,9	2,0,1	298	149	0.142029688226	0.403164974649	0.714,0.6,1.0	0.636,1.0,0.818	-0.047
Vad07G009010	LG07	+	16769063	16769935	16769063	16769213	16769476	16769935	126	51,75,88	308,242,295	31,77,67	241,218,233	298	149	0.910471497325	1.0	0.076,0.134,0.13	0.06,0.15,0.126	0.001
Vad09G010570	LG09	+	21912224	21912675	21912224	21912354	21912546	21912675	127	26,35,16	8,15,7	86,51,35	13,11,22	298	149	0.369248651854	0.69787464427	0.619,0.538,0.533	0.768,0.699,0.443	-0.073
Vad09G010570	LG09	+	21912224	21912675	21912224	21912370	21912546	21912675	128	26,35,16	12,2,7	86,52,35	4,5,2	298	149	0.00325038728582	0.0308151950886	0.52,0.897,0.533	0.915,0.839,0.897	-0.234
Vad06G006070	LG06	-	6902090	6902455	6902090	6902163	6902264	6902455	129	22,6,10	56,26,49	6,14,9	59,52,66	249	149	0.0478527190594	0.203039421603	0.19,0.121,0.109	0.057,0.139,0.075	0.05
Vad11G008580	LG11	-	12627281	12628433	12627281	12627527	12628289	12628433	130	22,19,28	52,64,63	26,32,21	52,63,43	298	149	0.219817111344	0.520484028519	0.175,0.129,0.182	0.2,0.203,0.196	-0.038
Vad10G004450	LG10	+	5155477	5156831	5155477	5155541	5156666	5156831	131	76,135,82	21,34,30	174,217,149	36,36,29	298	149	0.0190522241918	0.108799407326	0.644,0.665,0.577	0.707,0.751,0.72	-0.097
Vad10G004450	LG10	+	5155477	5158028	5155477	5155541	5157962	5158028	132	70,99,87	0,2,1	176,235,154	2,2,2	298	149	0.715298755876	0.971320781395	1.0,0.961,0.978	0.978,0.983,0.975	0.001
Vad10G004450	LG10	+	5155477	5158028	5155477	5156831	5157962	5158028	133	48,94,82	46,49,49	111,234,147	85,68,46	298	149	0.0777077797345	0.273725372156	0.343,0.49,0.456	0.395,0.632,0.615	-0.118
Vad19G002500	LG19	-	3358279	3358750	3358279	3358348	3358639	3358750	134	5,2,2	14,12,33	1,2,4	16,16,11	298	149	0.902645350792	1.0	0.152,0.077,0.029	0.03,0.059,0.154	0.005
Vad02G002410	LG02	+	2090677	2091213	2090677	2090840	2090925	2091213	135	359,360,443	28,21,35	344,371,382	25,23,33	233	149	0.913169307898	1.0	0.891,0.916,0.89	0.898,0.912,0.881	0.002
Vad03G002180	LG03	+	2039953	2040425	2039953	2040133	2040353	2040425	136	2,3,1	33,24,15	4,7,2	18,13,12	298	149	0.0095452310082	0.067343824584	0.029,0.059,0.032	0.1,0.212,0.077	-0.09
Vad07G004010	LG07	-	4086053	4086548	4086053	4086219	4086318	4086548	137	12,12,7	28,37,26	9,8,11	26,24,15	247	149	0.508164330462	0.823307630194	0.205,0.164,0.14	0.173,0.167,0.307	-0.046
Vad03G001740	LG03	+	1684586	1685263	1684586	1684810	1685000	1685263	138	97,138,104	43,53,46	129,108,100	67,28,40	298	149	0.690738379069	0.957955454857	0.53,0.566,0.531	0.49,0.659,0.556	-0.026
Vad18G007780	LG18	+	8657109	8658001	8657109	8657409	8657487	8658001	139	5,2,1	6,4,3	7,4,5	9,16,4	226	149	0.865058122719	1.0	0.355,0.248,0.18	0.339,0.142,0.452	-0.05
Vad11G001430	LG11	-	1517208	1517443	1517208	1517289	1517386	1517443	140	1,4,1	13,10,6	6,6,4	10,5,12	245	149	0.0203784541608	0.11422288279	0.045,0.196,0.092	0.267,0.422,0.169	-0.175
Vad05G001230	LG05	+	1146565	1146991	1146565	1146606	1146730	1146991	141	4,11,10	0,2,0	7,20,10	3,1,0	272	149	0.439839578645	0.769639983685	1.0,0.751,1.0	0.561,0.916,1.0	0.091
Vad07G018110	LG07	-	28994210	28995996	28994210	28994565	28995825	28995996	142	18,26,17	0,0,1	9,14,10	1,0,2	298	149	0.75376236652	0.994694542306	1.0,1.0,0.895	0.818,1.0,0.714	0.121
Vad07G018110	LG07	-	28994210	28995996	28994210	28994565	28995895	28995996	143	18,25,17	0,0,3	9,13,10	0,1,0	298	149	0.67475303705	0.944318192092	1.0,1.0,0.739	1.0,0.867,1.0	-0.043
Vad15G000240	LG15	+	769382	770256	769382	769498	769593	770256	144	61,42,33	272,295,119	17,14,16	195,79,106	243	149	0.0103386028986	0.0710815559062	0.121,0.08,0.145	0.051,0.098,0.085	0.037
Vad13G005710	LG13	-	6166265	6166878	6166265	6166367	6166503	6166878	145	1,3,14	49,54,72	5,10,5	43,97,47	284	149	0.840388625043	1.0	0.011,0.028,0.093	0.057,0.051,0.053	-0.01
Vad13G005710	LG13	-	6166265	6166878	6166265	6166367	6166734	6166878	146	4,4,9	1,0,3	10,15,6	0,2,0	298	149	0.127571386108	0.373253702308	0.667,1.0,0.6	1.0,0.789,1.0	-0.174
Vad13G005710	LG13	-	6166503	6166878	6166503	6166599	6166734	6166878	147	4,3,5	45,49,68	9,16,5	38,88,41	283	149	0.0063657411772	0.050489064827	0.045,0.031,0.037	0.111,0.087,0.06	-0.048
Vad12G011980	LG12	-	22517476	22519511	22517476	22518611	22519328	22519511	148	64,50,54	113,106,86	53,82,65	88,67,71	298	149	0.0107747553687	0.0734559867411	0.221,0.191,0.239	0.231,0.38,0.314	-0.091
Vad12G011980	LG12	-	22517476	22519511	22517476	22518955	22519328	22519511	149	62,44,55	3,0,0	57,75,84	0,3,0	298	149	1	1.0	0.912,1.0,1.0	1.0,0.926,1.0	-0.005
Vad10G004570	LG10	-	5307868	5308287	5307868	5307998	5308088	5308287	150	3,10,1	17,13,5	1,0,1	9,7,2	238	149	0.000899595804635	0.0123624037008	0.099,0.325,0.111	0.065,0.0,0.238	0.077
Vad01G004140	LG01	+	4019362	4019829	4019362	4019515	4019718	4019829	151	4,13,5	16,34,22	22,4,7	55,13,26	298	149	0.606429969321	0.901289366529	0.111,0.16,0.102	0.167,0.133,0.119	-0.015
Vad17G004760	LG17	-	5978870	5980056	5978870	5979118	5979406	5980056	153	16,19,19	0,0,0	14,28,16	1,0,5	298	149	0.00411734114259	0.0370103220484	1.0,1.0,1.0	0.875,1.0,0.615	0.17
Vad02G000320	LG02	+	279703	280331	279703	280068	280156	280331	154	88,90,76	47,35,23	62,35,62	49,24,35	236	149	0.013479617815	0.0865477048598	0.542,0.619,0.676	0.444,0.479,0.528	0.129
Vad08G014830	LG08	-	22415359	22415910	22415359	22415755	22415841	22415910	155	36,25,38	188,139,167	22,33,21	155,176,122	234	149	0.320045365524	0.650000085462	0.109,0.103,0.127	0.083,0.107,0.099	0.017
Vad14G008920	LG14	+	19957368	19958037	19957368	19957605	19957989	19958037	156	125,136,120	41,45,42	28,53,31	7,6,8	298	149	0.0322943474965	0.155768499878	0.604,0.602,0.588	0.667,0.815,0.66	-0.116
Vad11G011120	LG11	+	17847474	17849865	17847474	17849262	17849388	17849865	158	51,107,96	54,81,46	62,74,74	59,55,31	274	149	0.803000027336	1.0	0.339,0.418,0.532	0.364,0.423,0.565	-0.021
Vad11G011120	LG11	+	17847474	17849865	17847474	17849594	17849731	17849865	159	365,394,304	3,0,0	340,305,241	1,0,1	285	149	1	1.0	0.985,1.0,1.0	0.994,1.0,0.992	-0.0
Vad15G000460	LG15	-	1438169	1439379	1438169	1438880	1439014	1439379	160	1,0,0	7,1,0	3,3,2	4,1,0	282	149	1	1.0	0.07,0.0,NA	0.284,0.613,1.0	-0.597
Vad08G000330	LG08	-	628693	629170	628693	628744	628933	629170	161	11,5,9	11,13,13	13,9,11	13,4,7	298	149	0.0658777497791	0.245977382637	0.333,0.161,0.257	0.333,0.529,0.44	-0.184
Vad06G003100	LG06	-	3914188	3914627	3914188	3914256	3914577	3914627	162	4,2,6	55,52,66	12,6,7	51,42,51	298	149	0.00765026274945	0.0569545634752	0.035,0.019,0.043	0.105,0.067,0.064	-0.046
Vad09G011180	LG09	-	22832435	22834015	22832435	22832512	22833098	22834015	163	9,8,4	6,5,3	6,9,5	4,4,1	298	149	0.396830496609	0.728523158298	0.429,0.444,0.4	0.429,0.529,0.714	-0.133
Vad07G006100	LG07	-	6644821	6645359	6644821	6644947	6645218	6645359	164	0,1,2	37,29,15	2,2,2	36,18,20	298	149	1	1.0	0.0,0.017,0.063	0.027,0.053,0.048	-0.016
Vad01G008430	LG01	-	9857246	9858145	9857246	9857924	9858080	9858145	165	25,31,45	8,31,14	22,42,35	16,24,12	298	149	0.838230220419	1.0	0.61,0.333,0.616	0.407,0.467,0.593	0.031
Vad01G008430	LG01	-	9857246	9858145	9857246	9858019	9858080	9858145	166	10,12,16	13,36,17	6,25,17	9,11,19	209	149	0.094260444384	0.30998658336	0.354,0.192,0.402	0.322,0.618,0.389	-0.127
Vad01G008430	LG01	-	9857246	9858145	9857246	9858019	9858128	9858145	167	20,24,26	2,5,7	8,41,34	2,1,2	257	149	0.0125486881364	0.0823126111001	0.853,0.736,0.683	0.699,0.96,0.908	-0.098
Vad03G008450	LG03	+	9409690	9410184	9409690	9409818	9409906	9410184	168	37,23,18	128,50,81	11,18,15	66,45,45	236	149	0.699378676749	0.963799835865	0.154,0.225,0.123	0.095,0.202,0.174	0.01
Vad08G012650	LG08	-	20571397	20571672	20571397	20571497	20571604	20571672	170	6,2,4	39,23,33	6,5,7	68,53,59	255	149	0.793913365754	1.0	0.082,0.048,0.066	0.049,0.052,0.065	0.01
Vad11G003710	LG11	-	3460888	3462178	3460888	3460982	3462104	3462178	171	33,19,21	169,158,167	29,39,30	190,203,224	298	149	0.655507325863	0.933809418253	0.089,0.057,0.059	0.071,0.088,0.063	-0.006
Vad14G013630	LG14	-	24508242	24509085	24508242	24508432	24508779	24509085	172	5,15,12	16,8,8	5,13,8	7,7,6	298	149	0.624810542033	0.914325926721	0.135,0.484,0.429	0.263,0.481,0.4	-0.032
Vad06G002040	LG06	-	2575609	2576794	2575609	2576006	2576142	2576794	173	7,5,4	13,16,12	4,9,11	15,17,11	284	149	0.388250410847	0.718204075553	0.22,0.141,0.149	0.123,0.217,0.344	-0.058
Vad15G008910	LG15	-	18585446	18587036	18585446	18585980	18586226	18587036	174	332,269,230	17,8,4	395,257,215	14,14,7	298	149	0.574463910114	0.87852798352	0.907,0.944,0.966	0.934,0.902,0.939	0.014
Vad15G008910	LG15	-	18599209	18600179	18599209	18599898	18600049	18600179	175	35,49,37	31,24,15	73,35,38	34,21,14	298	149	0.475787924167	0.798696481923	0.361,0.505,0.552	0.518,0.455,0.576	-0.044
Vad02G009180	LG02	-	13837018	13837867	13837018	13837430	13837585	13837867	176	49,72,124	358,449,663	91,179,149	715,829,802	298	149	0.541955446653	0.855774800928	0.064,0.074,0.086	0.06,0.097,0.085	-0.006
Vad02G009180	LG02	-	13838035	13838604	13838035	13838329	13838436	13838604	177	160,137,168	167,279,263	255,239,172	486,485,447	255	149	0.0112829068572	0.0762774789483	0.359,0.223,0.272	0.235,0.224,0.184	0.07
Vad18G020970	LG18	+	34592585	34595025	34592585	34592738	34593186	34595025	178	77,49,61	91,56,43	80,72,68	44,27,20	298	149	3.77555050011e-05	0.00110400735708	0.297,0.304,0.415	0.476,0.571,0.63	-0.22
Vad07G007110	LG07	+	8188179	8188552	8188179	8188296	8188407	8188552	179	3,1,4	0,0,0	7,1,0	1,0,0	259	149	1	1.0	1.0,1.0,1.0	0.801,1.0,NA	0.099
Vad13G010050	LG13	+	19836018	19837514	19836018	19836314	19836637	19837514	180	47,80,19	2,3,3	33,12,17	1,2,0	298	149	0.117053282338	0.355371957877	0.922,0.93,0.76	0.943,0.75,1.0	-0.027
Vad13G010050	LG13	+	19836637	19837514	19836637	19836694	19836774	19837514	181	55,93,21	3,0,0	61,21,26	0,0,0	228	149	1	1.0	0.923,1.0,1.0	1.0,1.0,1.0	-0.026
Vad13G005950	LG13	-	6467468	6468818	6467468	6467486	6468751	6468818	182	4,14,8	43,46,66	13,4,6	45,57,58	298	149	0.622498148712	0.914017538468	0.044,0.132,0.057	0.126,0.034,0.049	0.008
Vad13G005950	LG13	-	6467468	6468818	6467468	6467525	6468751	6468818	183	4,13,9	11,10,6	14,7,6	7,12,7	298	149	0.857553696169	1.0	0.154,0.394,0.429	0.5,0.226,0.3	-0.016
Vad13G005950	LG13	-	6467468	6468818	6467468	6467548	6468751	6468818	184	4,13,9	0,4,3	18,8,6	8,4,3	298	149	0.175431838102	0.453377989223	1.0,0.619,0.6	0.529,0.5,0.5	0.23
Vad07G017270	LG07	-	27977868	27978332	27977868	27978110	27978183	27978332	185	195,186,315	69,65,102	177,208,217	64,64,52	221	149	0.365809685712	0.696329495861	0.656,0.659,0.676	0.651,0.687,0.738	-0.028
Vad07G017270	LG07	-	27981889	27982241	27981889	27981964	27982066	27982241	186	53,61,77	45,51,89	54,94,98	37,75,72	250	149	0.128397936583	0.374996139695	0.412,0.416,0.34	0.465,0.428,0.448	-0.058
Vad07G017270	LG07	-	27981889	27982241	27981889	27981964	27982145	27982241	187	108,108,140	186,242,300	96,145,153	215,225,235	298	149	0.178722676206	0.458383316973	0.225,0.182,0.189	0.183,0.244,0.246	-0.026
Vad08G011730	LG08	+	19518309	19519101	19518309	19518640	19518732	19519101	188	57,81,123	136,210,274	74,104,89	122,176,166	240	149	0.0187299279636	0.108042327568	0.206,0.193,0.218	0.274,0.268,0.25	-0.058
Vad07G015280	LG07	+	25898012	25898649	25898012	25898195	25898564	25898649	189	3,3,2	3,3,2	1,7,4	0,0,1	298	149	1.76692320764e-06	0.000106423788072	0.333,0.333,0.333	1.0,1.0,0.667	-0.556
Vad08G004600	LG08	-	12173544	12175843	12173544	12174944	12175471	12175843	191	11,5,3	8,6,3	2,4,2	2,0,0	298	149	0.00163806612685	0.0187527664616	0.407,0.294,0.333	0.333,1.0,1.0	-0.433
Vad05G000970	LG05	+	908827	909876	908827	908953	909817	909876	192	13,5,5	112,70,67	4,6,10	65,49,45	298	149	0.415356850371	0.744513349963	0.055,0.034,0.036	0.03,0.058,0.1	-0.021
Vad07G012900	LG07	-	23461148	23462455	23461148	23462032	23462392	23462455	193	38,34,55	2,2,0	30,22,32	0,0,0	298	149	0.880087527578	1.0	0.905,0.895,1.0	1.0,1.0,1.0	-0.067
Vad15G008870	LG15	-	18546343	18547148	18546343	18546419	18546745	18547148	194	138,86,176	610,330,476	114,204,165	470,505,525	298	149	0.281140258609	0.599357084723	0.102,0.115,0.156	0.108,0.168,0.136	-0.013
Vad03G008050	LG03	-	8701944	8702792	8701944	8702177	8702698	8702792	195	29,35,32	5,11,6	26,40,47	3,2,2	298	149	0.00101874972052	0.0135109594082	0.744,0.614,0.727	0.813,0.909,0.922	-0.186
Vad19G007790	LG19	-	10496010	10498550	10496010	10498077	10498172	10498550	196	60,100,82	51,62,52	147,88,75	44,32,35	243	149	0.000381103519982	0.00616625495331	0.419,0.497,0.492	0.672,0.628,0.568	-0.153
Vad18G010150	LG18	-	11085335	11085553	11085335	11085410	11085491	11085553	197	5,3,5	0,4,6	4,3,0	2,2,1	229	149	0.592021718669	0.890785313831	1.0,0.328,0.352	0.565,0.494,0.0	0.207
Vad07G004090	LG07	+	4155929	4156218	4155929	4156015	4156126	4156218	198	19,17,19	35,46,42	27,35,25	36,39,48	259	149	0.0451491976607	0.196374736062	0.238,0.175,0.207	0.301,0.34,0.231	-0.084
Vad13G001480	LG13	+	1376839	1377423	1376839	1377010	1377211	1377423	199	76,69,112	371,280,358	56,91,78	251,234,290	298	149	0.323566944497	0.653414408424	0.093,0.11,0.135	0.1,0.163,0.119	-0.015
Vad14G001850	LG14	+	1681071	1682140	1681071	1681332	1682046	1682140	200	9,17,3	0,4,1	8,12,2	0,1,0	298	149	0.0140735697671	0.0877592858939	1.0,0.68,0.6	1.0,0.857,1.0	-0.192
Vad04G000730	LG04	-	1050414	1051618	1050414	1050856	1051530	1051618	201	14,30,14	60,50,42	24,32,18	47,39,39	298	149	0.0681629046184	0.251257718553	0.104,0.231,0.143	0.203,0.291,0.188	-0.068
Vad17G003100	LG17	+	3662494	3663533	3662494	3662903	3663275	3663533	202	141,142,126	19,16,14	184,147,126	12,10,4	298	149	0.00276834076399	0.0274235225886	0.788,0.816,0.818	0.885,0.88,0.94	-0.094
Vad17G003100	LG17	+	3662494	3663533	3662494	3663045	3663275	3663533	203	102,119,106	0,3,2	121,128,107	1,0,0	298	149	0.532933938879	0.844827347916	1.0,0.952,0.964	0.984,1.0,1.0	-0.023
Vad06G007100	LG06	-	8133737	8134627	8133737	8134173	8134483	8134627	204	2,0,5	89,111,98	0,2,1	75,75,72	298	149	1	1.0	0.011,0.0,0.025	0.0,0.013,0.007	0.005
Vad06G007100	LG06	-	8136696	8137661	8136696	8136848	8137572	8137661	205	44,35,27	47,58,35	25,32,32	29,37,34	298	149	0.463216870799	0.79170939819	0.319,0.232,0.278	0.301,0.302,0.32	-0.031
Vad04G004030	LG04	-	4286040	4288433	4286040	4287145	4287762	4288433	206	4,6,5	10,8,3	5,5,3	2,13,8	298	149	0.768032501071	1.0	0.167,0.273,0.455	0.556,0.161,0.158	0.007
Vad04G004030	LG04	-	4286040	4288433	4286040	4287145	4288064	4288433	207	5,11,11	8,15,13	5,11,7	5,13,22	298	149	0.515440857547	0.830213064437	0.238,0.268,0.297	0.333,0.297,0.137	0.012
Vad04G004030	LG04	-	4287762	4288433	4287762	4287867	4288064	4288433	208	12,13,12	1,0,0	10,19,11	0,0,0	298	149	1	1.0	0.857,1.0,1.0	1.0,1.0,1.0	-0.048
Vad11G005240	LG11	-	5254167	5254527	5254167	5254246	5254407	5254527	210	34,50,53	230,138,157	47,49,46	167,98,97	298	149	0.0150303922716	0.0925856904649	0.069,0.153,0.144	0.123,0.2,0.192	-0.05
Vad02G001340	LG02	+	1179765	1181153	1179765	1180032	1180998	1181153	211	0,4,2	21,35,45	5,5,3	33,35,21	298	149	0.0355413304236	0.166829201361	0.0,0.054,0.022	0.07,0.067,0.067	-0.043
Vad02G001340	LG02	+	1184560	1185580	1184560	1185108	1185197	1185580	212	4,8,4	61,31,39	4,4,6	39,51,23	237	149	0.934597422687	1.0	0.04,0.14,0.061	0.061,0.047,0.141	-0.003
Vad01G008470	LG01	-	9913662	9914768	9913662	9914632	9914709	9914768	213	84,70,74	4,1,0	121,173,166	0,5,3	225	149	0.855862652556	1.0	0.933,0.979,1.0	1.0,0.958,0.973	-0.006
Vad12G007840	LG12	-	10151732	10153122	10151732	10152034	10152894	10153122	214	1,6,2	5,12,18	2,3,4	16,11,11	298	149	0.784920648231	1.0	0.091,0.2,0.053	0.059,0.12,0.154	0.004
Vad09G006540	LG09	-	8353878	8356337	8353878	8354849	8356012	8356337	215	52,69,44	166,122,112	33,57,42	61,78,62	298	149	0.00750771851769	0.0561740347657	0.135,0.22,0.164	0.213,0.268,0.253	-0.072
Vad09G006540	LG09	-	8353878	8356337	8353878	8354874	8356012	8356337	216	57,65,46	73,36,27	33,50,46	10,15,18	298	149	0.00157971916666	0.0184235192906	0.281,0.474,0.46	0.623,0.625,0.561	-0.198
Vad02G004380	LG02	-	4041584	4041840	4041584	4041647	4041738	4041840	217	6,4,3	26,23,21	2,5,0	17,31,23	239	149	0.118136438701	0.356613354138	0.126,0.098,0.082	0.068,0.091,0.0	0.049
Vad04G007790	LG04	-	12658469	12659672	12658469	12658763	12659308	12659672	218	11,6,2	74,35,36	5,4,3	37,46,17	298	149	0.741082165581	0.987702589712	0.069,0.079,0.027	0.063,0.042,0.081	-0.004
Vad04G007790	LG04	-	12659308	12659672	12659308	12659449	12659540	12659672	219	20,11,15	31,18,24	8,12,4	16,21,25	239	149	0.109941959467	0.341363368866	0.287,0.276,0.28	0.238,0.263,0.091	0.084
Vad19G004730	LG19	-	6339576	6340456	6339576	6339734	6340037	6340456	220	15,26,27	32,22,19	20,21,18	23,11,9	298	149	0.235632459504	0.540040903603	0.19,0.371,0.415	0.303,0.488,0.5	-0.105
Vad05G003810	LG05	+	3887054	3887331	3887054	3887084	3887211	3887331	222	13,34,38	58,88,101	15,44,17	63,98,97	275	149	0.412550118382	0.744513349963	0.108,0.173,0.169	0.114,0.196,0.087	0.018
Vad01G010430	LG01	+	14037906	14038709	14037906	14038317	14038640	14038709	223	3,10,9	14,21,16	9,10,13	13,16,13	298	149	0.0973151587109	0.316600388996	0.097,0.192,0.22	0.257,0.238,0.333	-0.106
Vad08G013060	LG08	-	20999461	21002456	20999461	21000826	21002339	21002456	224	0,3,6	17,20,15	2,4,1	19,15,11	298	149	0.62321107398	0.914135577813	0.0,0.07,0.167	0.05,0.118,0.043	0.009
Vad06G011010	LG06	+	19426262	19426819	19426262	19426537	19426682	19426819	226	156,150,148	113,157,121	118,185,135	92,107,102	293	149	0.112111965875	0.346618778571	0.412,0.327,0.383	0.395,0.468,0.402	-0.048
Vad06G011010	LG06	+	19427115	19428073	19427115	19427237	19427501	19428073	227	74,126,115	70,67,67	78,129,119	42,42,32	298	149	0.0060315776103	0.048633351695	0.346,0.485,0.462	0.481,0.606,0.65	-0.148
Vad06G011010	LG06	+	19427115	19428073	19427115	19427237	19427681	19428073	228	112,171,157	22,45,46	90,148,129	16,17,18	298	149	0.0019853871294	0.0216077783097	0.718,0.655,0.631	0.738,0.813,0.782	-0.11
Vad06G011010	LG06	+	19427115	19428073	19427115	19427237	19427750	19428073	229	122,162,154	33,30,34	92,146,138	27,32,22	298	149	0.901397945893	1.0	0.649,0.73,0.694	0.63,0.695,0.758	-0.003
Vad06G011010	LG06	+	19427501	19428073	19427501	19427658	19427750	19428073	230	118,158,155	10,8,9	81,126,119	4,3,3	240	149	0.0243243228794	0.127337665069	0.88,0.925,0.914	0.926,0.963,0.961	-0.044
Vad09G005210	LG09	+	6066687	6067449	6066687	6066931	6067018	6067449	231	31,37,38	7,10,6	36,22,17	10,5,9	235	149	0.276339881362	0.593009520438	0.737,0.701,0.801	0.695,0.736,0.545	0.088
Vad08G010550	LG08	+	18412051	18413074	18412051	18412891	18412954	18413074	232	13,12,6	4,0,0	16,15,11	1,1,0	211	149	1	1.0	0.697,1.0,1.0	0.919,0.914,1.0	-0.045
Vad08G010550	LG08	+	18412051	18413074	18412051	18412891	18412957	18413074	233	13,12,6	30,27,43	16,15,11	37,14,12	214	149	0.017487332271	0.102269290173	0.232,0.236,0.089	0.231,0.427,0.39	-0.164
Vad12G009330	LG12	+	16836120	16837735	16836120	16836188	16837454	16837735	234	9,10,8	61,77,111	5,8,1	44,37,40	298	149	0.829962580164	1.0	0.069,0.061,0.035	0.054,0.098,0.012	0.0
Vad07G000710	LG07	-	909007	909967	909007	909166	909361	909967	235	5,19,11	0,1,0	11,8,18	0,0,2	298	149	1	1.0	1.0,0.905,1.0	1.0,1.0,0.818	0.029
Vad10G003230	LG10	-	3671351	3671859	3671351	3671396	3671760	3671859	236	93,56,41	850,437,457	66,58,53	550,402,421	298	149	0.223225650871	0.524461427555	0.052,0.06,0.043	0.057,0.067,0.059	-0.009
Vad06G000450	LG06	-	581029	581525	581029	581107	581242	581525	237	5,8,8	21,37,46	4,3,7	28,47,35	283	149	0.184634714719	0.464017548789	0.111,0.102,0.084	0.07,0.033,0.095	0.033
Vad06G000450	LG06	-	581684	582080	581684	581921	582038	582080	238	3,6,2	55,39,40	5,5,5	63,33,45	265	149	0.455531824407	0.786326982814	0.03,0.08,0.027	0.043,0.079,0.059	-0.015
Vad06G000450	LG06	-	581684	582423	581684	581921	582188	582423	239	9,7,16	5,1,5	17,13,10	0,0,0	298	149	1.44697828164e-08	1.95100904974e-06	0.474,0.778,0.615	1.0,1.0,1.0	-0.378
Vad06G000450	LG06	-	581684	582423	581684	582080	582188	582423	240	13,5,15	35,34,38	19,11,9	45,20,41	256	149	0.521400453769	0.836930490276	0.178,0.079,0.187	0.197,0.242,0.113	-0.036
Vad17G000700	LG17	+	682956	684930	682956	683127	684546	684930	241	10,22,10	133,192,210	14,12,20	112,208,208	298	149	0.644624758576	0.929361556047	0.036,0.054,0.023	0.059,0.028,0.046	-0.007
Vad11G006420	LG11	+	7465070	7468738	7465070	7465342	7465552	7468738	242	0,4,3	9,11,1	4,1,2	7,1,4	298	149	0.657193701258	0.934940863396	0.0,0.154,0.6	0.222,0.333,0.2	-0.0
Vad01G008520	LG01	-	10070058	10070566	10070058	10070373	10070440	10070566	243	44,37,34	59,41,53	21,30,21	22,36,22	215	149	0.4285739331	0.760300894159	0.341,0.385,0.308	0.398,0.366,0.398	-0.043
Vad10G002540	LG10	+	3046384	3046745	3046384	3046464	3046590	3046745	244	48,64,66	7,4,8	75,54,52	4,0,1	274	149	0.000684617561525	0.0100701019504	0.789,0.897,0.818	0.911,1.0,0.966	-0.124
Vad14G011470	LG14	-	22449487	22450066	22449487	22449634	22449768	22450066	245	99,105,87	512,403,460	104,120,60	402,406,350	282	149	0.287997533717	0.60786443434	0.093,0.121,0.091	0.12,0.135,0.083	-0.011
Vad14G011470	LG14	-	22449487	22450066	22449487	22449673	22449768	22450066	246	58,59,45	70,92,99	69,58,32	59,65,75	243	149	0.344180889296	0.674739110114	0.337,0.282,0.218	0.418,0.354,0.207	-0.047
Vad01G013360	LG01	+	21972346	21972643	21972346	21972398	21972485	21972643	247	37,35,33	3,2,0	38,30,12	0,0,0	235	149	0.193261948663	0.476189593305	0.887,0.917,1.0	1.0,1.0,1.0	-0.065
Vad14G012770	LG14	+	23793996	23794831	23793996	23794121	23794240	23794831	248	44,46,21	76,41,42	53,11,14	62,16,21	267	149	0.7000591473	0.963799835865	0.244,0.385,0.218	0.323,0.277,0.271	-0.008
Vad18G009070	LG18	+	9988674	9989515	9988674	9988801	9988935	9989515	249	13,15,21	36,28,52	6,13,9	23,52,37	282	149	0.0478424455161	0.203039421603	0.16,0.221,0.176	0.121,0.117,0.114	0.068
Vad18G009070	LG18	+	9988674	9989515	9988674	9988801	9989080	9989515	250	23,40,56	15,27,33	22,43,49	8,47,44	298	149	0.468185681266	0.795162105271	0.434,0.426,0.459	0.579,0.314,0.358	0.023
Vad10G001400	LG10	+	1309485	1310994	1309485	1309796	1309927	1310994	251	10,17,32	2,3,0	9,10,16	1,2,8	279	149	0.0280870213669	0.140550929603	0.728,0.752,1.0	0.828,0.728,0.516	0.136
Vad14G005530	LG14	-	9775843	9776699	9775843	9776059	9776570	9776699	252	4,2,3	28,12,9	6,14,24	37,22,23	298	149	0.00500777200967	0.0420548881227	0.067,0.077,0.143	0.075,0.241,0.343	-0.124
Vad07G014520	LG07	+	25194479	25195245	25194479	25194742	25195168	25195245	253	11,10,21	24,19,26	5,7,2	15,10,18	298	149	0.0634130674638	0.239883362351	0.186,0.208,0.288	0.143,0.259,0.053	0.076
Vad07G014520	LG07	+	25197326	25197949	25197326	25197589	25197679	25197949	254	6,0,0	42,35,32	1,0,3	20,16,4	238	149	0.805145655715	1.0	0.082,0.0,0.0	0.03,0.0,0.32	-0.089
Vad04G001050	LG04	+	1331405	1332588	1331405	1331463	1331875	1332588	255	168,107,75	144,64,35	138,84,66	105,61,47	298	149	0.470560324676	0.795475137132	0.368,0.455,0.517	0.397,0.408,0.413	0.041
Vad15G003370	LG15	+	11517256	11517650	11517256	11517444	11517541	11517650	256	4,1,2	7,2,3	1,0,0	2,0,1	245	149	1	1.0	0.258,0.233,0.288	0.233,NA,0.0	0.143
Vad15G006100	LG15	+	15726883	15727831	15726883	15727147	15727223	15727831	257	30,17,28	256,214,184	15,32,16	291,217,241	224	149	0.117241826843	0.355371957877	0.072,0.05,0.092	0.033,0.089,0.042	0.017
Vad17G001390	LG17	-	1335544	1336061	1335544	1335768	1335846	1336061	258	3,4,5	1,2,4	0,5,4	2,0,2	226	149	0.911540357938	1.0	0.664,0.569,0.452	0.0,1.0,0.569	0.039
Vad17G001390	LG17	-	1341022	1341562	1341022	1341159	1341399	1341562	259	0,4,0	13,4,11	2,0,0	5,6,8	298	149	0.460645775403	0.788981860905	0.0,0.333,0.0	0.167,0.0,0.0	0.055
Vad08G007960	LG08	-	15892847	15893355	15892847	15892961	15893195	15893355	260	53,43,43	91,76,55	29,28,30	73,41,56	298	149	0.276008741175	0.593009520438	0.226,0.221,0.281	0.166,0.255,0.211	0.032
Vad06G001480	LG06	-	1730760	1731446	1730760	1731017	1731278	1731446	261	5,12,7	0,0,1	2,7,6	0,0,0	298	149	1	1.0	1.0,1.0,0.778	1.0,1.0,1.0	-0.074
Vad08G015600	LG08	+	23161540	23162572	23161540	23162099	23162232	23162572	262	18,5,10	49,45,50	19,17,13	52,37,55	281	149	0.119111401179	0.357776448838	0.163,0.056,0.096	0.162,0.196,0.111	-0.051
Vad04G008570	LG04	+	17587512	17588330	17587512	17588110	17588210	17588330	263	35,39,30	3,0,0	37,24,24	0,0,0	248	149	0.829147491263	1.0	0.875,1.0,1.0	1.0,1.0,1.0	-0.042
Vad04G008570	LG04	+	17587512	17593594	17587512	17588330	17588442	17593594	264	2,2,3	0,3,4	1,2,3	3,2,4	260	149	0.424865899355	0.756529374714	1.0,0.276,0.301	0.16,0.364,0.301	0.251
Vad04G008570	LG04	+	17587512	17593594	17587512	17588330	17593092	17593594	265	15,10,13	10,7,7	8,19,8	14,9,3	298	149	0.690221954643	0.957786554556	0.429,0.417,0.481	0.222,0.514,0.571	0.007
Vad07G000220	LG07	-	398678	399494	398678	399271	399374	399494	266	12,21,18	33,33,12	1,17,4	18,14,8	251	149	0.323888754088	0.653414408424	0.178,0.274,0.471	0.032,0.419,0.229	0.081
Vad07G000220	LG07	-	403912	404520	403912	403942	404050	404520	267	3,9,10	16,19,16	4,4,4	7,9,9	256	149	0.624996585262	0.914325926721	0.098,0.216,0.267	0.25,0.206,0.206	-0.027
Vad07G004030	LG07	-	4097647	4097995	4097647	4097745	4097861	4097995	268	21,22,17	26,44,11	17,17,17	25,30,34	264	149	0.286417519173	0.606055039661	0.313,0.22,0.466	0.277,0.242,0.22	0.087
Vad08G011540	LG08	-	19372529	19373026	19372529	19372670	19372932	19373026	270	27,31,26	26,62,87	21,54,37	76,136,206	298	149	0.0097594480847	0.0686555956567	0.342,0.2,0.13	0.121,0.166,0.082	0.101
Vad08G011540	LG08	-	19372529	19373500	19372529	19372670	19373260	19373500	271	22,45,46	0,1,0	34,86,71	1,3,1	298	149	0.499836226479	0.816354321443	1.0,0.957,1.0	0.944,0.935,0.973	0.035
Vad08G011540	LG08	-	19372529	19373500	19372529	19373026	19373260	19373500	272	29,63,53	20,59,82	36,99,86	83,125,172	298	149	0.0212489696688	0.116292707849	0.42,0.348,0.244	0.178,0.284,0.2	0.117
Vad06G007650	LG06	+	12396064	12397119	12396064	12396451	12396544	12397119	273	2,3,4	63,96,82	5,4,5	75,61,49	241	149	0.0903661479367	0.300436494579	0.019,0.019,0.029	0.04,0.039,0.059	-0.024
Vad07G018460	LG07	-	29909969	29912871	29909969	29910635	29911086	29912871	274	12,18,10	4,4,1	14,18,24	0,1,0	298	149	1.13166114298e-05	0.000442134139669	0.6,0.692,0.833	1.0,0.9,1.0	-0.258
Vad07G018460	LG07	-	29911086	29912871	29911086	29911651	29912100	29912871	275	98,49,53	1,4,2	49,40,39	5,1,3	298	149	0.199028407988	0.486937445753	0.98,0.86,0.93	0.831,0.952,0.867	0.04
Vad16G010140	LG16	+	20474063	20474787	20474063	20474255	20474450	20474787	276	7,19,12	0,1,0	4,23,10	2,1,1	298	149	0.315631147872	0.644812117749	1.0,0.905,1.0	0.5,0.92,0.833	0.217
Vad16G010140	LG16	+	20474063	20474787	20474063	20474255	20474466	20474787	277	7,17,12	42,39,29	4,23,10	27,18,14	298	149	0.143960540825	0.406689755212	0.077,0.179,0.171	0.069,0.39,0.263	-0.098
Vad06G010400	LG06	-	18521943	18522508	18521943	18522073	18522208	18522508	278	4,0,1	35,14,9	3,0,1	33,3,19	283	149	0.646949212211	0.931238963898	0.057,0.0,0.055	0.046,0.0,0.027	0.013
Vad15G007060	LG15	-	16671929	16672481	16671929	16672043	16672208	16672481	279	40,37,24	0,0,2	47,42,26	0,0,0	298	149	1	1.0	1.0,1.0,0.857	1.0,1.0,1.0	-0.048
Vad17G007810	LG17	+	12008265	12008557	12008265	12008378	12008461	12008557	280	82,42,24	273,171,146	43,33,35	159,128,123	231	149	0.586569380797	0.885874449322	0.162,0.137,0.096	0.149,0.143,0.155	-0.017
Vad07G012450	LG07	-	22889733	22890638	22889733	22890147	22890330	22890638	281	82,120,102	38,49,69	110,140,106	60,43,61	298	149	0.634060956049	0.919274755275	0.519,0.55,0.425	0.478,0.619,0.465	-0.023
Vad10G008480	LG10	+	10471097	10471898	10471097	10471560	10471637	10471898	282	39,67,54	0,17,1	26,68,70	3,0,3	225	149	0.0467149295191	0.200667493704	1.0,0.723,0.973	0.852,1.0,0.939	-0.032
Vad18G005450	LG18	-	5954279	5955495	5954279	5954606	5955399	5955495	283	28,26,24	133,82,89	16,28,22	88,74,63	298	149	0.560866718788	0.869449649879	0.095,0.137,0.119	0.083,0.159,0.149	-0.013
Vad18G005450	LG18	-	5954279	5955495	5954279	5954641	5955399	5955495	284	25,20,26	3,6,4	18,27,22	2,3,5	298	149	0.600460676136	0.896953460045	0.806,0.625,0.765	0.818,0.818,0.688	-0.043
Vad04G012800	LG04	-	23768573	23769005	23768573	23768890	23768969	23769005	285	1,1,1	12,6,11	1,3,0	9,12,10	227	149	0.410851284164	0.742469148672	0.052,0.099,0.056	0.068,0.141,0.0	-0.001
Vad05G005530	LG05	-	6692920	6695271	6692920	6693388	6693958	6695271	286	189,283,258	46,44,41	187,242,243	13,18,29	298	149	0.000105591879214	0.00232974082593	0.673,0.763,0.759	0.878,0.871,0.807	-0.12
Vad13G004070	LG13	+	3976315	3976883	3976315	3976604	3976722	3976883	287	18,28,35	4,3,6	16,42,22	5,5,5	266	149	0.655180978237	0.933809418253	0.716,0.839,0.766	0.642,0.825,0.711	0.048
Vad12G002250	LG12	+	3337555	3340167	3337555	3338808	3338862	3340167	288	33,28,14	0,4,0	48,15,10	9,0,0	202	149	0.0654721539241	0.244839626462	1.0,0.838,1.0	0.797,1.0,1.0	0.014
Vad10G008000	LG10	-	9595930	9596355	9595930	9596123	9596219	9596355	289	10,4,9	23,12,13	6,4,6	19,10,12	244	149	0.581336592346	0.88402500603	0.21,0.169,0.297	0.162,0.196,0.234	0.028
Vad11G002830	LG11	+	2671682	2672544	2671682	2671894	2672398	2672544	290	8,20,19	62,45,49	21,32,26	73,47,45	298	149	0.0529868186098	0.217228055348	0.061,0.182,0.162	0.126,0.254,0.224	-0.066
Vad17G004180	LG17	-	5192517	5193113	5192517	5192790	5192989	5193113	291	51,61,31	162,135,100	48,51,47	125,96,120	298	149	0.273001135886	0.591583711424	0.136,0.184,0.134	0.161,0.21,0.164	-0.027
Vad03G006930	LG03	-	6835211	6836264	6835211	6835397	6836020	6836264	292	60,58,51	335,240,262	36,37,21	266,257,251	298	149	0.000988892174848	0.0132598967312	0.082,0.108,0.089	0.063,0.067,0.04	0.036
Vad15G006210	LG15	-	15924321	15924780	15924321	15924537	15924624	15924780	293	729,720,667	30,34,24	1289,1143,1096	47,46,39	235	149	0.574941379399	0.87870448854	0.939,0.931,0.946	0.946,0.94,0.947	-0.006
Vad14G013290	LG14	-	24217896	24218461	24217896	24218003	24218400	24218461	294	41,42,36	113,74,47	14,18,10	28,30,18	298	149	0.895492766017	1.0	0.154,0.221,0.277	0.2,0.231,0.217	0.001
Vad14G013290	LG14	-	24217896	24218705	24217896	24218461	24218553	24218705	295	11,15,7	123,86,74	1,4,4	31,29,30	240	149	0.351804153778	0.681462956156	0.053,0.098,0.055	0.02,0.079,0.076	0.01
Vad10G014420	LG10	+	26062993	26063433	26062993	26063105	26063275	26063433	296	14,4,8	2,1,4	6,12,8	1,5,3	298	149	0.650547330601	0.931238963898	0.778,0.667,0.5	0.75,0.545,0.571	0.026
Vad13G011490	LG13	+	21815113	21818084	21815113	21815242	21817629	21818084	297	111,142,82	115,100,96	112,88,90	110,51,71	298	149	0.29985900265	0.620953753781	0.326,0.415,0.299	0.337,0.463,0.388	-0.049
Vad14G003620	LG14	-	3863016	3863490	3863016	3863287	3863375	3863490	298	30,43,49	24,38,73	14,45,53	24,51,54	236	149	0.66872721617	0.942162023076	0.441,0.417,0.298	0.269,0.358,0.383	0.049
Vad19G007240	LG19	-	9577112	9579102	9577112	9577180	9577306	9579102	299	22,33,15	31,33,26	41,30,14	12,13,7	274	149	1.36780107102e-05	0.000510715876825	0.278,0.352,0.239	0.65,0.557,0.521	-0.286
Vad19G007240	LG19	-	9577112	9579102	9577112	9578298	9578880	9579102	300	9,16,12	24,16,23	23,21,15	13,4,1	298	149	3.49121478359e-05	0.00107255421263	0.158,0.333,0.207	0.469,0.724,0.882	-0.459
Vad19G007240	LG19	-	9578880	9579102	9578880	9578941	9579015	9579102	301	27,49,61	19,10,8	35,33,22	3,3,4	222	149	0.0229365733619	0.122076893749	0.488,0.767,0.837	0.887,0.881,0.787	-0.154
Vad19G007240	LG19	-	9579781	9580171	9579781	9579817	9579919	9580171	302	40,63,83	4,0,0	40,55,42	1,2,2	250	149	0.476956120734	0.799428525567	0.856,1.0,1.0	0.96,0.942,0.926	0.009
Vad11G003060	LG11	-	2923204	2924339	2923204	2923398	2923539	2924339	304	9,9,4	0,0,2	13,12,10	1,0,1	289	149	0.792956662576	1.0	1.0,1.0,0.508	0.87,1.0,0.838	-0.067
Vad06G011870	LG06	+	20982945	20984380	20982945	20982994	20984113	20984380	305	33,77,67	16,17,22	48,73,47	0,0,18	298	149	0.000628148751726	0.00946904981639	0.508,0.694,0.604	1.0,1.0,0.566	-0.253
Vad06G011870	LG06	+	20984113	20987929	20984113	20984380	20987717	20987929	306	61,98,65	239,259,159	61,91,65	119,96,89	298	149	3.48706708764e-06	0.000174662021305	0.113,0.159,0.17	0.204,0.322,0.267	-0.117
Vad18G009310	LG18	+	10256402	10256756	10256402	10256580	10256666	10256756	307	1,1,1	14,10,8	3,0,2	7,13,6	234	149	0.834747562841	1.0	0.044,0.06,0.074	0.214,0.0,0.175	-0.07
Vad01G002340	LG01	+	2242884	2244459	2242884	2242972	2244331	2244459	308	19,19,22	35,25,18	15,15,10	27,14,10	298	149	0.943878097299	1.0	0.213,0.275,0.379	0.217,0.349,0.333	-0.011
Vad09G001350	LG09	+	1594020	1594636	1594020	1594206	1594384	1594636	309	34,153,108	3,6,5	60,119,152	1,2,1	298	149	0.0017520262901	0.019869943019	0.85,0.927,0.915	0.968,0.967,0.987	-0.077
Vad16G009550	LG16	+	19975540	19976217	19975540	19975603	19976049	19976217	310	7,3,6	44,63,66	16,4,4	86,56,40	298	149	0.292177809749	0.613547460284	0.074,0.023,0.043	0.085,0.034,0.048	-0.009
Vad12G000050	LG12	+	116590	118066	116590	116777	117893	118066	313	7,8,6	14,17,16	2,2,5	8,14,5	298	149	0.370571961097	0.699360925025	0.2,0.19,0.158	0.111,0.067,0.333	0.012
Vad12G000050	LG12	+	116590	118066	116590	116777	117943	118066	314	13,18,16	1,4,0	7,8,6	2,1,2	298	149	0.316808261552	0.645835409835	0.867,0.692,1.0	0.636,0.8,0.6	0.174
Vad12G000050	LG12	+	116590	118818	116590	116777	118173	118818	315	1,2,1	0,0,0	0,2,1	1,0,0	298	149	1	1.0	1.0,1.0,1.0	0.0,1.0,1.0	0.333
Vad12G000050	LG12	+	116590	118818	116590	118066	118173	118818	316	4,3,1	37,57,39	0,4,0	24,34,25	255	149	0.324060117457	0.653414408424	0.059,0.03,0.015	0.0,0.064,0.0	0.013
Vad12G000050	LG12	+	119846	120502	119846	120111	120216	120502	317	30,44,53	2,4,8	15,20,28	0,0,4	253	149	0.0569206576988	0.225890901039	0.898,0.866,0.796	1.0,1.0,0.805	-0.082
Vad12G011720	LG12	-	22103000	22105042	22103000	22103235	22104844	22105042	318	431,351,433	465,553,652	363,506,357	452,494,526	298	149	0.240188881172	0.545822485585	0.317,0.241,0.249	0.287,0.339,0.253	-0.024
Vad08G008740	LG08	-	16598306	16599378	16598306	16598423	16598505	16599378	319	5,7,13	30,21,42	8,5,0	16,25,24	230	149	0.33511220721	0.665562460637	0.097,0.178,0.167	0.245,0.115,0.0	0.027
Vad13G001100	LG13	+	1079755	1080247	1079755	1079927	1080047	1080247	320	3,4,1	17,14,11	0,2,0	18,17,29	268	149	0.00357240630885	0.0330924813419	0.089,0.137,0.048	0.0,0.061,0.0	0.071
Vad13G001100	LG13	+	1079755	1080499	1079755	1080247	1080340	1080499	321	19,6,10	17,6,11	10,9,1	18,14,24	241	149	0.00571393192057	0.0466926355933	0.409,0.382,0.36	0.256,0.284,0.025	0.195
Vad16G006950	LG16	-	17297963	17302874	17297963	17298197	17301140	17302874	322	33,55,29	0,5,0	41,58,48	0,0,1	298	149	0.147348309402	0.41152398955	1.0,0.846,1.0	1.0,1.0,0.96	-0.038
Vad16G006950	LG16	-	17297963	17302874	17297963	17298197	17302524	17302874	323	25,51,29	1,4,1	30,47,33	3,1,1	298	149	0.616657514061	0.908854307455	0.926,0.864,0.935	0.833,0.959,0.943	-0.003
Vad01G002040	LG01	-	1899535	1900463	1899535	1900001	1900310	1900463	324	19,14,22	44,47,36	11,14,12	52,42,28	298	149	0.165955631655	0.442012316504	0.178,0.13,0.234	0.096,0.143,0.176	0.042
Vad07G000300	LG07	+	486887	487170	486887	486964	487053	487170	325	2,4,6	4,0,1	4,3,14	4,3,2	237	149	0.440991347972	0.770552599984	0.239,1.0,0.79	0.386,0.386,0.815	0.147
Vad11G004550	LG11	-	4391459	4393369	4391459	4392154	4392231	4393369	326	248,333,360	21,29,39	281,374,455	17,20,25	225	149	0.00515811793233	0.0427261167978	0.887,0.884,0.859	0.916,0.925,0.923	-0.045
Vad11G004550	LG11	-	4392231	4395629	4392231	4393369	4395360	4395629	327	25,33,29	377,323,403	20,30,21	309,350,435	298	149	0.286254386318	0.606055039661	0.032,0.049,0.035	0.031,0.041,0.024	0.007
Vad16G007190	LG16	-	17572503	17573599	17572503	17572577	17573502	17573599	328	14,19,11	50,47,41	18,23,15	34,22,28	298	149	0.00652626557012	0.0506650295722	0.123,0.168,0.118	0.209,0.343,0.211	-0.118
Vad03G011440	LG03	+	19394385	19394685	19394385	19394460	19394531	19394685	329	7,0,5	33,19,15	0,2,4	24,26,17	219	149	0.112964721955	0.348810916266	0.126,0.0,0.185	0.0,0.05,0.138	0.041
Vad03G011440	LG03	+	19394531	19395143	19394531	19394685	19394808	19395143	330	4,1,4	27,17,14	3,4,8	16,13,9	271	149	0.0475403165654	0.20277741354	0.075,0.031,0.136	0.093,0.145,0.328	-0.108
Vad11G005900	LG11	-	6807561	6808106	6807561	6807723	6807933	6808106	331	22,17,21	12,5,8	22,37,20	11,20,13	298	149	0.334126504104	0.664518548698	0.478,0.63,0.568	0.5,0.481,0.435	0.087
Vad01G007150	LG01	-	7751622	7752319	7751622	7751959	7752038	7752319	333	161,125,138	5,2,5	155,161,134	5,0,3	227	149	0.254938658615	0.568169076638	0.955,0.976,0.948	0.953,1.0,0.967	-0.014
Vad02G010290	LG02	-	17285880	17286220	17285880	17285999	17286113	17286220	334	843,725,366	1601,1237,473	155,152,156	813,376,330	262	149	3.55585017986e-07	2.87668279551e-05	0.23,0.25,0.306	0.098,0.187,0.212	0.096
Vad09G001460	LG09	+	1690278	1692869	1690278	1690436	1691033	1692869	335	49,51,35	7,1,0	48,46,29	4,0,2	298	149	0.466380744405	0.795162105271	0.778,0.962,1.0	0.857,1.0,0.879	0.001
Vad03G009540	LG03	-	13656090	13656714	13656090	13656317	13656407	13656714	336	13,8,3	31,8,10	17,15,10	7,8,3	238	149	0.000130499436503	0.00280285072914	0.208,0.385,0.158	0.603,0.54,0.676	-0.356
Vad02G001680	LG02	+	1512541	1512977	1512541	1512769	1512855	1512977	337	91,120,132	42,61,66	110,81,77	87,57,67	234	149	0.00225925195914	0.0241550859244	0.58,0.556,0.56	0.446,0.475,0.423	0.117
Vad15G005570	LG15	-	15159078	15160181	15159078	15159279	15159836	15160181	338	57,125,126	700,676,559	72,152,140	572,619,568	298	149	0.0302504540869	0.147760324582	0.039,0.085,0.101	0.059,0.109,0.11	-0.018
Vad04G008930	LG04	+	18580845	18581603	18580845	18580964	18581053	18581603	339	5,2,1	7,6,10	8,6,5	7,1,8	237	149	0.019790410984	0.111700761531	0.31,0.173,0.059	0.418,0.79,0.282	-0.316
Vad12G004360	LG12	-	6018575	6019174	6018575	6018971	6019082	6019174	340	23,34,47	224,200,290	15,19,16	152,103,186	259	149	0.185375464345	0.464779185915	0.056,0.089,0.085	0.054,0.096,0.047	0.011
Vad12G004360	LG12	-	6018575	6019453	6018575	6019174	6019366	6019453	341	61,44,66	222,199,280	27,37,42	149,97,160	298	149	0.704898792689	0.965456754998	0.121,0.1,0.105	0.083,0.16,0.116	-0.011
Vad12G004360	LG12	-	6019557	6019811	6019557	6019593	6019697	6019811	342	36,47,54	181,160,250	30,28,31	154,93,155	252	149	0.764106324089	1.0	0.105,0.148,0.113	0.103,0.151,0.106	0.002
Vad19G001910	LG19	-	2498992	2501207	2498992	2499635	2500221	2501207	343	11,5,2	240,65,79	1,1,2	77,74,49	298	149	0.0547779193805	0.221576683894	0.022,0.037,0.012	0.006,0.007,0.02	0.013
Vad11G004240	LG11	-	4038575	4038956	4038575	4038734	4038858	4038956	344	10,10,20	60,64,66	5,13,10	28,32,45	272	149	0.501913478736	0.818095374676	0.084,0.079,0.142	0.089,0.182,0.109	-0.025
Vad06G005640	LG06	-	6408508	6409368	6408508	6408688	6409253	6409368	345	48,56,33	152,130,96	41,40,41	127,97,87	298	149	0.633866638572	0.919274755275	0.136,0.177,0.147	0.139,0.171,0.191	-0.014
Vad03G000450	LG03	+	587264	587732	587264	587509	587596	587732	346	64,109,65	14,25,8	109,82,69	17,15,11	235	149	0.527511244567	0.840703613402	0.743,0.734,0.837	0.803,0.776,0.799	-0.021
Vad19G006740	LG19	-	8962639	8963278	8962639	8962987	8963053	8963278	347	425,535,427	940,937,770	472,446,318	594,526,412	214	149	7.79597056877e-06	0.000315347009507	0.239,0.284,0.279	0.356,0.371,0.35	-0.092
Vad01G004320	LG01	+	4174225	4174575	4174225	4174416	4174523	4174575	348	10,3,7	10,16,6	2,4,9	0,4,1	255	149	0.0136936088721	0.0868806185513	0.369,0.099,0.405	1.0,0.369,0.84	-0.445
Vad08G013310	LG08	+	21202487	21202761	21202487	21202582	21202666	21202761	349	30,36,24	68,70,41	26,41,30	42,36,40	232	149	0.029431244126	0.145477860476	0.221,0.248,0.273	0.284,0.422,0.325	-0.096
Vad03G001990	LG03	-	1873407	1873667	1873407	1873483	1873557	1873667	350	11,12,7	78,114,98	17,6,9	88,68,83	222	149	0.379618530647	0.709810611618	0.086,0.066,0.046	0.115,0.056,0.068	-0.014
Vad10G006010	LG10	+	6904378	6906494	6904378	6904421	6906435	6906494	351	4,6,5	11,11,8	6,10,10	16,10,12	298	149	0.414050367409	0.744513349963	0.154,0.214,0.238	0.158,0.333,0.294	-0.06
Vad11G008900	LG11	+	13432667	13436245	13432667	13432887	13433010	13436245	352	0,0,3	0,0,0	0,0,2	1,1,0	271	149	1	1.0	NA,NA,1.0	0.0,0.0,1.0	0.667
Vad14G001900	LG14	+	1725657	1727211	1725657	1725814	1727170	1727211	353	5,4,4	15,17,10	4,11,4	5,2,16	298	149	0.0842505872008	0.2888298864	0.143,0.105,0.167	0.286,0.733,0.111	-0.238
Vad04G005880	LG04	-	6890579	6890980	6890579	6890629	6890916	6890980	354	16,16,5	54,35,46	7,21,16	69,62,48	298	149	0.752209930524	0.993619450001	0.129,0.186,0.052	0.048,0.145,0.143	0.01
Vad07G018090	LG07	+	28966168	28966782	28966168	28966516	28966611	28966782	355	123,230,154	3,8,3	152,139,127	3,2,4	243	149	0.449678045991	0.781025413583	0.962,0.946,0.969	0.969,0.977,0.951	-0.007
Vad07G018090	LG07	+	28966168	28968859	28966168	28966649	28966928	28968859	356	55,100,72	34,118,79	69,78,89	39,55,47	298	149	0.0140480566506	0.0877592858939	0.447,0.298,0.313	0.469,0.415,0.486	-0.104
Vad07G018090	LG07	+	28966168	28968859	28966168	28966782	28966928	28968859	357	27,65,59	19,25,28	37,57,57	22,10,34	294	149	0.62827756467	0.917489681868	0.419,0.569,0.516	0.46,0.743,0.459	-0.053
Vad18G013330	LG18	-	16615413	16616353	16615413	16615574	16616079	16616353	358	116,86,54	90,69,52	82,47,47	59,32,50	298	149	0.880682268545	1.0	0.392,0.384,0.342	0.41,0.423,0.32	-0.012
Vad18G013330	LG18	-	16615413	16616353	16615413	16615735	16616079	16616353	359	53,38,19	47,28,24	42,22,20	40,16,23	298	149	0.906103399957	1.0	0.361,0.404,0.284	0.344,0.407,0.303	-0.002
Vad13G011720	LG13	-	22091344	22093041	22091344	22092366	22092782	22093041	360	12,5,9	147,144,81	5,3,8	124,41,71	298	149	0.787345989745	1.0	0.039,0.017,0.053	0.02,0.035,0.053	0.0
Vad19G005400	LG19	+	7178501	7180528	7178501	7179125	7179203	7180528	361	11,0,2	43,8,11	1,3,3	13,12,12	226	149	0.808662779867	1.0	0.144,0.0,0.107	0.048,0.142,0.142	-0.027
Vad14G000070	LG14	-	99214	100815	99214	99301	100749	100815	362	6,7,9	42,33,67	7,6,6	45,40,41	298	149	0.891532738129	1.0	0.067,0.096,0.063	0.072,0.07,0.068	0.005
Vad03G003050	LG03	-	2654738	2656541	2654738	2656019	2656115	2656541	363	1,1,4	0,2,0	1,0,0	0,0,0	244	149	1	1.0	1.0,0.234,1.0	1.0,NA,NA	-0.255
Vad05G001740	LG05	-	1764621	1766513	1764621	1765243	1766239	1766513	364	246,263,222	69,44,37	256,261,211	41,49,48	298	149	0.700909233746	0.963799835865	0.641,0.749,0.75	0.757,0.727,0.687	-0.01
Vad01G008110	LG01	-	9345831	9346183	9345831	9345939	9346027	9346183	365	2,8,8	48,65,59	2,4,5	78,41,47	236	149	0.207212078751	0.501899915298	0.026,0.072,0.079	0.016,0.058,0.063	0.013
Vad02G002510	LG02	+	2194076	2195524	2194076	2194437	2194632	2195524	366	3,6,5	3,1,1	2,11,5	0,1,5	298	149	0.649170019023	0.931238963898	0.333,0.75,0.714	1.0,0.846,0.333	-0.127
Vad02G001430	LG02	+	1284678	1286313	1284678	1284762	1285478	1286313	367	9,10,3	72,47,43	14,6,4	71,49,45	298	149	0.838725388582	1.0	0.059,0.096,0.034	0.09,0.058,0.043	-0.001
Vad17G004790	LG17	+	6021598	6023186	6021598	6021804	6021922	6023186	368	2,0,1	0,4,3	5,0,2	7,8,2	266	149	0.460484898449	0.788981860905	1.0,0.0,0.157	0.286,0.0,0.359	0.171
Vad08G006950	LG08	+	14903398	14903910	14903398	14903666	14903853	14903910	369	179,262,148	12,17,5	222,158,121	11,8,6	298	149	0.578072059347	0.881823311147	0.882,0.885,0.937	0.91,0.908,0.91	-0.008
Vad06G006790	LG06	-	7637425	7638378	7637425	7637518	7638192	7638378	370	9,13,9	7,9,7	2,3,4	0,6,1	298	149	0.617625388636	0.909021721176	0.391,0.419,0.391	1.0,0.2,0.667	-0.222
Vad01G001260	LG01	-	1144633	1145797	1144633	1144834	1145454	1145797	371	4,12,4	45,89,54	8,8,9	73,39,36	298	149	0.145747725696	0.407992768471	0.043,0.063,0.036	0.052,0.093,0.111	-0.038
Vad19G000480	LG19	-	784978	785246	784978	785053	785150	785246	372	8,0,10	2,7,7	5,2,2	8,4,5	245	149	0.529644917183	0.842364491483	0.709,0.0,0.465	0.275,0.233,0.196	0.157
Vad10G006770	LG10	-	7860842	7861304	7860842	7861025	7861139	7861304	373	16,12,28	1,6,2	30,37,22	1,4,3	262	149	0.374503173793	0.703017297288	0.901,0.532,0.888	0.945,0.84,0.807	-0.09
Vad10G006770	LG10	-	7860842	7861304	7860842	7861025	7861229	7861304	374	13,10,26	7,9,5	29,33,19	5,6,7	298	149	0.122159796107	0.363873525803	0.481,0.357,0.722	0.744,0.733,0.576	-0.164
Vad07G006700	LG07	+	7563657	7564658	7563657	7563711	7563866	7564658	375	133,122,123	5,4,2	166,166,226	2,2,2	298	149	0.0354365305165	0.166675309232	0.93,0.938,0.969	0.976,0.976,0.983	-0.033
Vad14G010700	LG14	+	21711500	21713820	21711500	21711830	21712495	21713820	376	87,137,91	52,84,113	157,175,132	62,53,59	298	149	0.000296805289208	0.00521990171672	0.455,0.449,0.287	0.559,0.623,0.528	-0.173
Vad15G009430	LG15	-	19187868	19188621	19187868	19188328	19188414	19188621	377	18,18,10	85,119,92	12,22,14	70,78,78	234	149	0.200853597811	0.490414166889	0.119,0.088,0.065	0.098,0.152,0.103	-0.027
Vad19G003040	LG19	+	4087098	4088632	4087098	4087336	4087432	4088632	378	40,51,35	0,0,0	57,32,30	0,1,0	244	149	1	1.0	1.0,1.0,1.0	1.0,0.951,1.0	0.016
Vad19G003040	LG19	+	4087098	4088632	4087098	4087361	4087432	4088632	379	37,47,30	6,1,4	49,30,27	10,0,3	219	149	0.66974166238	0.942162023076	0.808,0.97,0.836	0.769,1.0,0.86	-0.005
Vad19G003040	LG19	+	4089768	4090269	4089768	4090003	4090121	4090269	380	7,25,10	62,64,48	22,16,23	110,42,35	266	149	0.141237589872	0.401658148561	0.059,0.18,0.105	0.101,0.176,0.269	-0.067
Vad19G003040	LG19	+	4090121	4090922	4090121	4090269	4090432	4090922	381	13,13,2	75,60,43	37,17,16	83,38,41	298	149	3.71598219593e-05	0.00110400735708	0.08,0.098,0.023	0.182,0.183,0.163	-0.109
Vad05G003980	LG05	+	4070979	4072946	4070979	4071090	4071263	4072946	383	14,9,6	0,0,1	3,0,12	0,0,0	298	149	1	1.0	1.0,1.0,0.75	1.0,NA,1.0	-0.083
Vad07G010670	LG07	-	20294728	20295046	20294728	20294779	20294879	20295046	384	3,7,8	19,30,25	8,4,3	14,23,27	248	149	0.956321044101	1.0	0.087,0.123,0.161	0.256,0.095,0.063	-0.014
Vad01G001150	LG01	-	1060638	1061873	1060638	1061127	1061819	1061873	385	22,37,50	71,95,93	29,50,36	84,95,83	298	149	0.803144979527	1.0	0.134,0.163,0.212	0.147,0.208,0.178	-0.008
Vad06G001150	LG06	+	1314827	1315808	1314827	1315009	1315447	1315808	386	40,33,29	0,3,5	22,43,31	0,2,0	298	149	0.00266794597945	0.026867655154	1.0,0.846,0.744	1.0,0.915,1.0	-0.108
Vad06G012600	LG06	-	22063267	22063867	22063267	22063704	22063800	22063867	387	9,10,3	21,9,10	8,10,5	19,21,20	244	149	0.420151989573	0.750655939838	0.207,0.404,0.155	0.205,0.225,0.132	0.068
Vad10G002490	LG10	-	3007509	3009181	3007509	3008322	3008440	3009181	388	16,9,16	67,21,28	16,11,13	42,23,13	266	149	0.23965148918	0.545556511378	0.118,0.194,0.242	0.176,0.211,0.359	-0.064
Vad10G002490	LG10	-	3009944	3010211	3009944	3010014	3010085	3010211	389	29,13,34	7,8,8	13,27,17	15,5,7	219	149	0.404703457554	0.736600986558	0.738,0.525,0.743	0.371,0.786,0.623	0.075
Vad01G008290	LG01	+	9686866	9687374	9686866	9687075	9687173	9687374	390	9,9,10	105,54,97	1,11,6	56,49,51	246	149	0.777176501854	1.0	0.049,0.092,0.059	0.011,0.12,0.067	0.001
Vad04G009940	LG04	+	20431368	20431588	20431368	20431427	20431497	20431588	392	7,5,2	11,23,11	1,4,0	6,10,15	218	149	0.0826756199044	0.285973458249	0.303,0.129,0.111	0.102,0.215,0.0	0.075
Vad14G010890	LG14	+	21895027	21895888	21895027	21895198	21895644	21895888	393	2,16,9	26,22,22	11,16,10	36,13,29	298	149	0.41906013097	0.749490742715	0.037,0.267,0.17	0.133,0.381,0.147	-0.062
Vad14G010890	LG14	+	21895644	21896168	21895644	21895888	21895967	21896168	394	2,2,0	18,21,21	5,2,4	39,10,29	227	149	0.0560731854645	0.224200364287	0.068,0.059,0.0	0.078,0.116,0.083	-0.05
Vad07G003110	LG07	+	3292275	3293307	3292275	3292483	3293180	3293307	395	3,11,12	75,136,120	7,21,12	69,81,57	298	149	0.00103926072673	0.0137080749118	0.02,0.039,0.048	0.048,0.115,0.095	-0.05
Vad06G012020	LG06	-	21200581	21201735	21200581	21201071	21201719	21201735	396	37,28,36	97,57,50	20,25,34	116,32,21	298	149	0.670421843367	0.942162023076	0.16,0.197,0.265	0.079,0.281,0.447	-0.062
Vad11G000630	LG11	+	782541	783277	782541	782810	782885	783277	397	49,44,54	225,306,306	43,68,81	171,217,217	223	149	7.07463635966e-05	0.00173435782272	0.127,0.088,0.105	0.144,0.173,0.2	-0.066
Vad01G007400	LG01	+	8058906	8059414	8058906	8059141	8059263	8059414	398	61,37,21	58,33,20	38,39,5	52,13,14	270	149	0.800225641854	1.0	0.367,0.382,0.367	0.287,0.623,0.165	0.014
Vad07G013450	LG07	-	24018089	24019406	24018089	24018962	24019034	24019406	399	479,293,283	0,0,4	426,273,208	0,0,2	220	149	1	1.0	1.0,1.0,0.98	1.0,1.0,0.986	-0.002
Vad07G013450	LG07	-	24042385	24043707	24042385	24042636	24042776	24043707	400	99,122,107	13,14,11	106,178,126	9,9,9	288	149	0.0352294742595	0.166346175151	0.798,0.818,0.834	0.859,0.911,0.879	-0.066
Vad07G013450	LG07	-	24042385	24043707	24042385	24042636	24043460	24043707	401	75,96,78	7,6,5	77,119,77	5,5,6	298	149	0.557604644825	0.86583907421	0.843,0.889,0.886	0.885,0.922,0.865	-0.018
Vad07G013450	LG07	-	24042385	24043707	24042385	24042636	24043569	24043707	402	74,77,66	40,17,21	68,102,68	37,20,21	298	149	0.833377057779	1.0	0.481,0.694,0.611	0.479,0.718,0.618	-0.01
Vad19G003390	LG19	-	4573058	4573959	4573058	4573296	4573748	4573959	403	17,23,18	56,44,26	17,20,27	75,46,51	298	149	0.39844999365	0.730943412387	0.132,0.207,0.257	0.102,0.179,0.209	0.035
Vad04G000720	LG04	+	1043293	1044274	1043293	1043728	1044077	1044274	404	36,83,26	78,48,33	63,56,55	117,87,76	298	149	0.221219459429	0.521768346	0.188,0.464,0.283	0.212,0.243,0.266	0.071
Vad04G000720	LG04	+	1044077	1045231	1044077	1044274	1044473	1045231	405	72,90,18	58,73,34	52,44,35	136,97,69	298	149	0.000168370253303	0.00331487738107	0.383,0.381,0.209	0.16,0.185,0.202	0.142
Vad15G007500	LG15	+	17132191	17133423	17132191	17132277	17132880	17133423	406	45,64,56	120,97,108	26,57,42	82,84,110	298	149	0.480219392597	0.802128331612	0.158,0.248,0.206	0.137,0.253,0.16	0.021
Vad15G007500	LG15	+	17132880	17133423	17132880	17132952	17133273	17133423	407	8,12,7	164,125,115	7,8,4	102,120,122	298	149	0.479090731961	0.80104858615	0.024,0.046,0.03	0.033,0.032,0.016	0.006
Vad09G001880	LG09	-	2162196	2162392	2162196	2162245	2162341	2162392	408	27,35,34	22,22,28	26,29,39	19,10,26	244	149	0.324418773033	0.653414408424	0.428,0.493,0.426	0.455,0.639,0.478	-0.075
Vad04G005900	LG04	-	6907810	6909491	6907810	6908138	6909355	6909491	409	6,4,9	21,24,27	4,8,7	22,30,18	298	149	0.950823017587	1.0	0.125,0.077,0.143	0.083,0.118,0.163	-0.006
Vad09G011220	LG09	+	22930318	22931262	22930318	22930900	22931035	22931262	410	106,46,37	15,11,10	97,48,29	5,4,7	283	149	0.0428018707316	0.18928445316	0.788,0.688,0.661	0.911,0.863,0.686	-0.108
Vad02G006540	LG02	-	6361102	6362073	6361102	6361249	6361709	6362073	411	37,22,28	117,126,157	38,38,35	131,79,110	298	149	0.00872292146326	0.0628205649594	0.137,0.08,0.082	0.127,0.194,0.137	-0.053
Vad08G007830	LG08	+	15743103	15744047	15743103	15743246	15743327	15744047	412	17,9,1	9,13,7	5,1,0	4,7,6	229	149	0.0796173815672	0.278030769876	0.551,0.311,0.085	0.449,0.085,0.0	0.138
Vad18G005300	LG18	+	5787612	5788200	5787612	5787840	5788002	5788200	413	10,23,15	43,35,19	18,22,11	29,12,21	298	149	0.161695443765	0.434590079754	0.104,0.247,0.283	0.237,0.478,0.208	-0.096
Vad18G005920	LG18	+	6656510	6656889	6656510	6656662	6656772	6656889	414	11,9,5	31,24,31	13,9,15	29,25,32	258	149	0.181945031395	0.460474821056	0.17,0.178,0.085	0.206,0.172,0.213	-0.053
Vad14G012810	LG14	-	23830731	23831060	23830731	23830849	23830981	23831060	415	17,11,16	109,76,78	14,26,13	112,108,99	280	149	0.9185744159	1.0	0.077,0.072,0.098	0.062,0.114,0.065	0.002
Vad10G013430	LG10	-	23638896	23639516	23638896	23639138	23639382	23639516	416	17,30,34	2,3,0	23,29,42	1,1,5	298	149	0.572086679181	0.876172382051	0.81,0.833,1.0	0.92,0.935,0.808	-0.007
Vad10G003340	LG10	+	3802655	3803293	3802655	3802963	3803127	3803293	417	138,141,142	2,1,4	121,149,111	0,0,2	298	149	0.24933921292	0.559269697147	0.972,0.986,0.947	1.0,1.0,0.965	-0.02
Vad17G007140	LG17	+	9038806	9039064	9038806	9038929	9039006	9039064	418	24,21,22	55,85,88	9,26,14	51,90,95	225	149	0.105540878579	0.333287876682	0.224,0.141,0.142	0.105,0.161,0.089	0.051
Vad17G004490	LG17	+	5653996	5654310	5653996	5654108	5654212	5654310	419	8,13,4	6,17,14	5,5,5	12,8,17	252	149	0.234937302118	0.53944449597	0.441,0.311,0.145	0.198,0.27,0.148	0.094
Vad13G004290	LG13	+	4283174	4283809	4283174	4283478	4283684	4283809	420	9,4,5	49,54,51	6,12,7	44,48,70	298	149	0.356794338232	0.685621424299	0.084,0.036,0.047	0.064,0.111,0.048	-0.019
Vad14G006930	LG14	+	16841419	16842065	16841419	16841644	16841832	16842065	421	78,94,67	8,2,5	31,57,68	2,0,0	298	149	0.000274939956942	0.00490646526102	0.83,0.959,0.87	0.886,1.0,1.0	-0.076
Vad15G004200	LG15	+	13131254	13135739	13131254	13131379	13133974	13135739	422	10,19,12	0,5,0	10,23,17	2,5,0	298	149	0.548428017385	0.8576255143	1.0,0.655,1.0	0.714,0.697,1.0	0.081
Vad14G014730	LG14	+	25548257	25548621	25548257	25548471	25548541	25548621	423	2,8,10	19,12,13	6,5,6	10,12,13	218	149	0.77094108725	1.0	0.067,0.313,0.345	0.291,0.222,0.24	-0.009
Vad06G002110	LG06	-	2668664	2669471	2668664	2668789	2669413	2669471	424	11,11,9	379,386,412	23,22,20	368,295,278	298	149	1.95876018568e-05	0.000669564925443	0.014,0.014,0.011	0.03,0.036,0.035	-0.021
Vad06G002110	LG06	-	2669560	2671359	2669560	2669644	2671177	2671359	425	3,8,10	273,294,332	18,16,13	261,262,246	298	149	0.000221281799067	0.00409962539187	0.005,0.013,0.015	0.033,0.03,0.026	-0.019
Vad02G004910	LG02	-	4517534	4518332	4517534	4517955	4518109	4518332	426	7,6,8	20,5,5	11,2,2	13,5,0	298	149	0.828471545598	1.0	0.149,0.375,0.444	0.297,0.167,1.0	-0.165
Vad04G008810	LG04	+	18243490	18246115	18243490	18243842	18245740	18246115	427	21,25,23	35,24,25	28,30,28	22,9,14	298	149	0.00469446716222	0.0402596176774	0.231,0.342,0.315	0.389,0.625,0.5	-0.209
Vad04G008810	LG04	+	18243490	18246115	18243490	18243842	18245765	18246115	428	19,34,28	317,314,403	30,32,35	246,229,271	298	149	0.00450255523265	0.0393082789555	0.029,0.051,0.034	0.057,0.065,0.061	-0.023
Vad04G008810	LG04	+	18243490	18246115	18243490	18243842	18245802	18246115	429	72,152,149	38,28,26	76,110,153	25,23,21	298	149	0.492600414922	0.811781833991	0.486,0.731,0.741	0.603,0.705,0.785	-0.045
Vad04G008810	LG04	+	18245740	18246389	18245740	18246115	18246216	18246389	430	24,20,32	407,365,473	6,25,15	272,291,338	249	149	0.339221845274	0.670397463499	0.034,0.032,0.039	0.013,0.049,0.026	0.006
Vad01G006650	LG01	-	7179723	7181007	7179723	7180066	7180230	7181007	431	15,22,7	1,2,0	14,3,6	3,1,1	298	149	0.049027377473	0.20729868489	0.882,0.846,1.0	0.7,0.6,0.75	0.226
Vad01G006650	LG01	-	7179723	7181007	7179723	7180066	7180550	7181007	432	19,22,4	1,1,8	12,3,2	2,3,2	298	149	0.28390770261	0.60336601947	0.905,0.917,0.2	0.75,0.333,0.333	0.202
Vad10G006020	LG10	-	6910881	6911155	6910881	6911001	6911086	6911155	433	2206,2699,2710	32,15,12	2688,3964,3147	23,12,14	233	149	0.502768422845	0.818938900835	0.978,0.991,0.993	0.987,0.995,0.993	-0.004
Vad10G006020	LG10	-	6910881	6911466	6910881	6911001	6911249	6911466	434	2569,2988,3127	27,26,26	3131,4816,3758	49,25,27	298	149	0.836631038927	1.0	0.979,0.983,0.984	0.97,0.99,0.986	0.0
Vad10G006020	LG10	-	6910881	6911466	6910881	6911155	6911249	6911466	435	1506,1611,1767	150,121,99	1743,2772,2109	167,136,119	242	149	0.155118908073	0.422322346077	0.861,0.891,0.917	0.865,0.926,0.916	-0.013
Vad12G005560	LG12	-	7184578	7184958	7184578	7184655	7184888	7184958	436	1,2,1	30,38,35	5,0,3	28,34,20	298	149	0.077513271638	0.273660905997	0.016,0.026,0.014	0.082,0.0,0.07	-0.032
Vad04G000830	LG04	+	1191148	1192230	1191148	1191277	1191887	1192230	437	54,36,28	100,109,69	31,35,27	114,64,59	298	149	0.727471195911	0.978314738213	0.213,0.142,0.169	0.12,0.215,0.186	0.001
Vad10G003450	LG10	+	3963026	3963627	3963026	3963264	3963476	3963627	438	11,30,21	122,144,99	26,34,35	107,81,103	298	149	0.000732961558503	0.0105620447856	0.043,0.094,0.096	0.108,0.173,0.145	-0.064
Vad01G001410	LG01	+	1312882	1314171	1312882	1313267	1313937	1314171	439	25,24,32	0,0,0	28,22,33	1,0,3	298	149	0.439725737445	0.769639983685	1.0,1.0,1.0	0.933,1.0,0.846	0.074
Vad01G001410	LG01	+	1312882	1314171	1312882	1313267	1313981	1314171	440	27,22,35	0,0,0	31,26,32	1,3,0	298	149	0.42668765273	0.758322874645	1.0,1.0,1.0	0.939,0.813,1.0	0.083
Vad10G010080	LG10	-	13797141	13798398	13797141	13798026	13798324	13798398	441	0,8,3	0,1,0	2,2,2	0,0,0	298	149	1	1.0	NA,0.8,1.0	1.0,1.0,1.0	-0.1
Vad07G000210	LG07	-	396151	396821	396151	396376	396514	396821	443	3,12,5	17,30,25	12,7,5	38,29,28	286	149	0.920701139691	1.0	0.084,0.172,0.094	0.141,0.112,0.085	0.004
Vad07G000210	LG07	-	396151	396821	396151	396376	396565	396821	444	15,40,21	44,57,44	40,20,11	32,24,20	298	149	0.0400127424307	0.180839712997	0.146,0.26,0.193	0.385,0.294,0.216	-0.099
Vad18G011790	LG18	+	13030107	13030571	13030107	13030238	13030343	13030571	445	0,0,1	9,16,20	0,2,2	85,60,110	253	149	1	1.0	0.0,0.0,0.029	0.0,0.019,0.011	-0.0
Vad04G005670	LG04	-	6552110	6554323	6552110	6552448	6553906	6554323	446	100,53,50	119,110,83	60,61,42	124,84,73	298	149	0.562852663315	0.869537500869	0.296,0.194,0.231	0.195,0.266,0.223	0.012
Vad16G006570	LG16	-	16829495	16830611	16829495	16829531	16829664	16830611	447	3,7,3	38,38,14	3,4,5	76,28,51	281	149	0.186671295576	0.466582115719	0.04,0.089,0.102	0.021,0.07,0.049	0.03
Vad16G006570	LG16	-	16829495	16830611	16829495	16829531	16829835	16830611	448	6,8,3	2,2,1	5,5,12	2,4,0	298	149	0.6044062829	0.898832137622	0.6,0.667,0.6	0.556,0.385,1.0	-0.025
Vad16G006570	LG16	-	16829664	16830611	16829664	16829703	16829835	16830611	449	6,6,4	33,40,14	6,8,12	73,29,42	280	149	0.844612574784	1.0	0.088,0.074,0.132	0.042,0.128,0.132	-0.003
Vad07G014890	LG07	+	25515298	25517167	25515298	25515648	25516795	25517167	451	8,28,14	32,34,44	22,26,25	13,14,35	298	149	0.00148886058042	0.0177130619053	0.111,0.292,0.137	0.458,0.481,0.263	-0.221
Vad10G006680	LG10	+	7613045	7614375	7613045	7613158	7614207	7614375	452	2,2,7	18,27,39	4,10,4	14,20,21	298	149	0.0261572933418	0.134785033844	0.053,0.036,0.082	0.125,0.2,0.087	-0.08
Vad03G007090	LG03	-	7149372	7150593	7149372	7149964	7150356	7150593	453	37,37,22	486,321,179	14,11,9	220,85,69	298	149	0.616160921352	0.908854307455	0.037,0.054,0.058	0.031,0.061,0.061	-0.001
Vad07G016000	LG07	+	26704370	26706084	26704370	26704904	26706021	26706084	454	23,20,44	81,50,43	20,28,29	60,44,43	298	149	0.852784343881	1.0	0.124,0.167,0.338	0.143,0.241,0.252	-0.002
Vad07G016000	LG07	+	26710936	26711385	26710936	26711022	26711095	26711385	455	38,38,27	0,1,0	31,25,23	0,1,0	221	149	1	1.0	1.0,0.962,1.0	1.0,0.944,1.0	0.006
Vad07G016000	LG07	+	26710936	26711385	26710936	26711022	26711117	26711385	456	39,39,27	69,51,49	32,26,27	55,43,48	243	149	0.73406295338	0.981719097323	0.257,0.319,0.253	0.263,0.27,0.256	0.013
Vad18G009870	LG18	+	10880850	10882492	10880850	10881010	10881261	10882492	457	6,3,2	21,20,5	1,1,3	9,2,2	298	149	0.746542965972	0.989006429265	0.125,0.07,0.167	0.053,0.2,0.429	-0.107
Vad18G008580	LG18	+	9507666	9508162	9507666	9507718	9507806	9508162	458	49,126,104	49,89,103	47,64,80	64,85,95	236	149	0.0159443981848	0.0965013825299	0.387,0.472,0.389	0.317,0.322,0.347	0.087
Vad02G009810	LG02	+	16283516	16284545	16283516	16283857	16283973	16284545	459	26,25,24	26,31,14	33,29,28	32,9,13	264	149	0.126523372796	0.370860176058	0.361,0.313,0.492	0.368,0.645,0.549	-0.132
Vad02G009810	LG02	+	16297631	16298243	16297631	16297765	16297887	16298243	460	5,1,4	116,63,49	3,2,6	75,45,40	270	149	0.360470651818	0.690499030752	0.023,0.009,0.043	0.022,0.024,0.076	-0.016
Vad12G005280	LG12	+	6891848	6893028	6891848	6892296	6892396	6893028	461	0,0,2	7,1,0	0,0,0	1,2,0	248	149	1	1.0	0.0,0.0,1.0	0.0,0.0,NA	0.333
Vad10G008550	LG10	-	10543407	10543619	10543407	10543450	10543548	10543619	462	8,10,17	11,7,9	12,19,11	8,6,4	246	149	0.145077809162	0.407992768471	0.306,0.464,0.534	0.476,0.657,0.625	-0.151
Vad04G007090	LG04	+	10103272	10103760	10103272	10103360	10103446	10103760	463	72,98,89	5,18,9	50,80,66	10,12,8	234	149	0.464746064374	0.793764038167	0.902,0.776,0.863	0.761,0.809,0.84	0.044
Vad02G003420	LG02	+	3080720	3081965	3080720	3081768	3081861	3081965	464	77,24,18	207,131,52	80,4,6	315,37,33	241	149	0.13715353105	0.393000731828	0.187,0.102,0.176	0.136,0.063,0.101	0.055
Vad18G020930	LG18	+	34535266	34535793	34535266	34535437	34535513	34535793	465	48,35,19	4,19,16	32,23,16	9,12,17	224	149	0.426810484864	0.758322874645	0.889,0.551,0.441	0.703,0.56,0.385	0.078
Vad01G010370	LG01	-	13796445	13796946	13796445	13796619	13796806	13796946	466	23,40,30	241,319,420	27,27,48	325,383,428	298	149	0.733637932318	0.981719097323	0.046,0.059,0.034	0.04,0.034,0.053	0.004
Vad14G014550	LG14	-	25365496	25366087	25365496	25365613	25365914	25366087	467	38,33,26	28,13,3	29,21,30	9,9,8	298	149	0.746332684531	0.989006429265	0.404,0.559,0.813	0.617,0.538,0.652	-0.01
Vad14G014550	LG14	-	25365496	25366087	25365496	25365659	25365914	25366087	468	26,22,26	5,2,8	21,19,23	2,2,2	298	149	0.0835250303841	0.287947796509	0.722,0.846,0.619	0.84,0.826,0.852	-0.11
Vad10G005590	LG10	+	6470634	6473814	6470634	6471378	6472895	6473814	469	6,13,7	18,16,7	8,13,2	5,7,12	298	149	0.552006061421	0.859896476938	0.143,0.289,0.333	0.444,0.481,0.077	-0.079
Vad15G009800	LG15	-	19616236	19616554	19616236	19616341	19616430	19616554	470	2,5,6	16,22,33	5,2,6	15,23,20	237	149	0.720276012875	0.973877372283	0.073,0.125,0.103	0.173,0.052,0.159	-0.028
Vad15G009800	LG15	-	19620065	19620737	19620065	19620186	19620284	19620737	471	6,15,6	3,7,6	5,8,4	4,2,4	246	149	0.985661503036	1.0	0.548,0.565,0.377	0.431,0.708,0.377	-0.009
Vad15G009800	LG15	-	19620065	19620737	19620065	19620186	19620686	19620737	472	6,11,12	12,7,7	7,7,4	8,0,6	298	149	0.518642761695	0.833606611016	0.2,0.44,0.462	0.304,1.0,0.25	-0.151
Vad18G011720	LG18	+	12953756	12954463	12953756	12954301	12954407	12954463	474	1,0,0	2,4,3	7,2,1	6,3,7	254	149	0.00015932275764	0.00323871375284	0.227,0.0,0.0	0.406,0.281,0.077	-0.179
Vad18G011720	LG18	+	12956139	12956622	12956139	12956291	12956394	12956622	475	2,3,0	9,5,9	0,16,4	10,16,11	251	149	0.0888609170488	0.297246125313	0.117,0.263,0.0	0.0,0.372,0.178	-0.057
Vad18G011720	LG18	+	12956737	12957530	12956737	12956887	12957093	12957530	476	5,5,1	8,5,3	3,6,2	16,13,6	298	149	0.205312746217	0.498792827897	0.238,0.333,0.143	0.086,0.188,0.143	0.099
Vad08G013720	LG08	+	21553306	21554031	21553306	21553842	21553956	21554031	477	10,10,25	539,393,587	12,31,17	391,409,499	262	149	0.0368268515385	0.170998028687	0.01,0.014,0.024	0.017,0.041,0.019	-0.01
Vad08G013720	LG08	+	21554418	21554621	21554418	21554485	21554557	21554621	478	49,35,48	29,13,18	44,53,29	14,7,11	220	149	0.0571458847674	0.226252956493	0.534,0.646,0.644	0.68,0.837,0.641	-0.111
Vad08G013720	LG08	+	21554418	21554621	21554418	21554485	21554603	21554621	479	49,39,49	653,314,523	46,63,35	418,364,456	266	149	0.140833212077	0.401658148561	0.04,0.065,0.05	0.058,0.088,0.041	-0.011
Vad08G013720	LG08	+	21554418	21555134	21554418	21554485	21554721	21555134	480	36,40,43	11,16,18	38,60,32	14,16,14	298	149	0.702438940565	0.964594371381	0.621,0.556,0.544	0.576,0.652,0.533	-0.013
Vad08G013720	LG08	+	21554418	21555134	21554418	21554621	21554721	21555134	481	24,23,35	685,301,523	23,40,24	410,367,440	248	149	0.150961464635	0.41824597565	0.021,0.044,0.039	0.033,0.061,0.032	-0.007
Vad17G004880	LG17	+	6137389	6137684	6137389	6137513	6137595	6137684	482	9,3,4	8,7,4	7,11,5	10,6,3	230	149	0.400012336295	0.732701841651	0.422,0.217,0.393	0.312,0.543,0.519	-0.114
Vad17G004880	LG17	+	6137389	6137684	6137389	6137513	6137606	6137684	483	9,3,4	5,7,8	7,11,5	12,11,8	241	149	0.947206099866	1.0	0.527,0.209,0.236	0.265,0.382,0.279	0.015
Vad14G012140	LG14	-	23249727	23250137	23249727	23249929	23250037	23250137	484	130,195,150	57,54,37	162,192,167	81,39,49	256	149	0.963536670496	1.0	0.57,0.678,0.702	0.538,0.741,0.665	0.002
Vad08G003750	LG08	+	10942403	10943464	10942403	10942607	10942707	10943464	485	22,3,1	8,5,2	8,1,0	0,0,0	248	149	1	1.0	0.623,0.265,0.231	1.0,1.0,NA	-0.627
Vad08G003750	LG08	+	10942403	10943464	10942403	10942607	10942729	10943464	486	24,4,2	5,1,3	8,1,0	2,1,0	270	149	1	1.0	0.726,0.688,0.269	0.688,0.356,NA	0.039
Vad18G021430	LG18	+	35335415	35336151	35335415	35335468	35336064	35336151	487	9,16,4	57,51,53	7,9,5	63,47,32	298	149	0.524328568462	0.839252237607	0.073,0.136,0.036	0.053,0.087,0.072	0.011
Vad18G021430	LG18	+	35335415	35336151	35335415	35335802	35336064	35336151	488	11,22,8	2,2,0	9,11,4	0,0,1	298	149	0.162804004977	0.436120662339	0.733,0.846,1.0	1.0,1.0,0.667	-0.029
Vad15G005610	LG15	-	15200447	15201990	15200447	15201188	15201729	15201990	489	2,3,1	20,7,12	2,4,0	7,5,2	298	149	0.339480215344	0.670397463499	0.048,0.176,0.04	0.125,0.286,0.0	-0.049
Vad15G005610	LG15	-	15200447	15202467	15200447	15201990	15202077	15202467	490	1,1,8	3,4,4	1,2,1	0,0,0	235	149	5.60712587472e-11	1.70106181224e-08	0.174,0.137,0.559	1.0,1.0,1.0	-0.71
Vad01G011880	LG01	-	19454037	19455319	19454037	19454720	19454925	19455319	492	19,25,24	5,5,3	51,17,39	12,1,1	298	149	0.292253896125	0.613547460284	0.655,0.714,0.8	0.68,0.895,0.951	-0.119
Vad01G011880	LG01	-	19454037	19455319	19454037	19454720	19455083	19455319	493	13,23,21	0,5,2	49,21,36	8,1,6	298	149	0.501657196165	0.818095374676	1.0,0.697,0.84	0.754,0.913,0.75	0.04
Vad07G013140	LG07	+	23736013	23736362	23736013	23736055	23736217	23736362	494	96,52,45	28,20,35	53,32,28	33,17,23	298	149	0.17297968562	0.45142117957	0.632,0.565,0.391	0.445,0.485,0.378	0.093
Vad07G013140	LG07	+	23736217	23736727	23736217	23736362	23736625	23736727	495	30,29,36	25,32,32	22,29,27	23,27,30	298	149	0.683928524675	0.95388359369	0.375,0.312,0.36	0.324,0.349,0.31	0.021
Vad02G005530	LG02	+	5153349	5153808	5153349	5153580	5153658	5153808	496	16,4,3	11,4,1	12,2,6	4,1,4	226	149	0.415354254823	0.744513349963	0.49,0.397,0.664	0.664,0.569,0.497	-0.06
Vad02G005530	LG02	+	5153349	5153808	5153349	5153580	5153694	5153808	497	25,10,4	11,3,1	15,4,8	2,0,1	262	149	0.00251729796729	0.0258876362992	0.564,0.655,0.695	0.81,1.0,0.82	-0.239
Vad11G005960	LG11	-	6880945	6882122	6880945	6881193	6881630	6882122	498	115,82,63	118,156,117	74,107,60	177,181,151	298	149	0.0377043278703	0.174301721412	0.328,0.208,0.212	0.173,0.228,0.166	0.06
Vad12G006430	LG12	-	8330662	8332444	8330662	8331217	8331625	8332444	499	0,1,1	5,1,0	2,0,0	0,4,0	298	149	1	1.0	0.0,0.333,1.0	1.0,0.0,NA	-0.056
Vad12G006430	LG12	-	8331625	8332661	8331625	8332444	8332571	8332661	501	3,2,6	0,0,1	0,0,1	2,0,0	275	149	1	1.0	1.0,1.0,0.765	0.0,NA,1.0	0.422
Vad14G008570	LG14	+	19431704	19433635	19431704	19431765	19432125	19433635	502	31,38,20	81,80,88	33,29,17	118,66,72	298	149	0.477591560324	0.799459886792	0.161,0.192,0.102	0.123,0.18,0.106	0.015
Vad08G005890	LG08	+	13854343	13856157	13854343	13854724	13854829	13856157	503	12,27,21	2,1,3	18,14,12	1,0,3	253	149	0.518450615083	0.833606611016	0.779,0.941,0.805	0.914,1.0,0.702	-0.03
Vad08G005890	LG08	+	13854343	13856157	13854343	13854724	13854845	13856157	504	14,30,21	16,10,8	23,15,14	4,5,6	269	149	0.15237403873	0.419027299959	0.326,0.624,0.593	0.761,0.624,0.564	-0.135
Vad08G005890	LG08	+	13854343	13856157	13854343	13854580	13856024	13856157	505	52,35,37	0,8,3	36,34,28	6,0,0	298	149	0.315147360122	0.644366169348	1.0,0.686,0.86	0.75,1.0,1.0	-0.068
Vad08G005890	LG08	+	13854343	13856157	13854343	13854724	13856024	13856157	506	50,38,36	24,20,20	29,28,27	28,22,18	298	149	0.0569613644152	0.225890901039	0.51,0.487,0.474	0.341,0.389,0.429	0.104
Vad08G005890	LG08	+	13854343	13856157	13854343	13854580	13856115	13856157	507	161,81,82	0,2,0	110,67,62	2,0,0	298	149	1	1.0	1.0,0.953,1.0	0.965,1.0,1.0	-0.004
Vad08G005890	LG08	+	13854343	13856157	13854343	13854724	13856115	13856157	508	159,84,79	59,43,53	103,61,61	48,25,23	298	149	0.434829085123	0.764178269076	0.574,0.494,0.427	0.518,0.55,0.57	-0.048
Vad10G005050	LG10	-	5786933	5787111	5786933	5786969	5787075	5787111	509	4,10,4	36,57,37	3,3,6	25,22,18	254	149	0.66705810907	0.942162023076	0.061,0.093,0.06	0.066,0.074,0.164	-0.03
Vad04G000940	LG04	+	1259966	1261602	1259966	1260912	1261027	1261602	510	347,280,220	39,19,15	325,233,197	27,12,16	263	149	0.401990948308	0.73410988077	0.834,0.893,0.893	0.872,0.917,0.875	-0.015
Vad14G011810	LG14	+	22882475	22883102	22882475	22882545	22882884	22883102	511	18,20,16	49,28,25	17,18,15	25,16,14	298	149	0.0638299016615	0.240178560205	0.155,0.263,0.242	0.254,0.36,0.349	-0.101
Vad13G005360	LG13	+	5684464	5684689	5684464	5684532	5684628	5684689	512	13,4,0	195,102,83	7,2,4	276,96,116	244	149	0.192232441138	0.474400907182	0.039,0.023,0.0	0.015,0.013,0.021	0.004
Vad12G001290	LG12	+	2240007	2241106	2240007	2240075	2240193	2241106	513	16,18,4	327,128,144	8,10,8	119,64,57	266	149	0.09979220651	0.32078898702	0.027,0.073,0.015	0.036,0.08,0.073	-0.025
Vad04G010410	LG04	+	21066265	21067490	21066265	21067040	21067129	21067490	514	153,165,108	165,224,210	119,128,96	180,179,171	237	149	0.515847260474	0.830213064437	0.368,0.317,0.244	0.294,0.31,0.261	0.021
Vad01G002760	LG01	+	2622709	2624235	2622709	2623438	2623628	2624235	515	14,7,6	0,1,0	25,9,6	1,0,0	298	149	1	1.0	1.0,0.778,1.0	0.926,1.0,1.0	-0.049
Vad17G006510	LG17	-	7850072	7850491	7850072	7850300	7850453	7850491	516	34,20,28	127,124,101	49,19,27	131,93,93	298	149	0.19810438467	0.4856559006	0.118,0.075,0.122	0.158,0.093,0.127	-0.021
Vad14G007990	LG14	+	18602292	18603194	18602292	18602370	18602647	18603194	517	14,2,5	85,88,74	1,2,2	69,67,54	298	149	0.00250586391887	0.025879709494	0.076,0.011,0.033	0.007,0.015,0.018	0.027
Vad11G005760	LG11	-	6556046	6556428	6556046	6556193	6556278	6556428	518	49,150,64	17,20,29	84,126,105	24,22,17	233	149	0.282860219576	0.601666742253	0.648,0.827,0.585	0.691,0.786,0.798	-0.072
Vad14G010050	LG14	+	21067176	21068304	21067176	21067372	21067826	21068304	519	112,121,180	211,258,273	86,162,143	167,264,196	298	149	0.345606858889	0.675896733702	0.21,0.19,0.248	0.205,0.235,0.267	-0.02
Vad16G003320	LG16	+	9312476	9313453	9312476	9312648	9313388	9313453	520	4,5,8	46,34,27	7,10,2	27,30,19	298	149	0.259118001136	0.573094117459	0.042,0.068,0.129	0.115,0.143,0.05	-0.023
Vad16G003320	LG16	+	9312476	9313948	9312476	9313453	9313555	9313948	521	16,16,4	33,24,28	5,9,4	26,30,23	250	149	0.0756625313084	0.26965192876	0.224,0.284,0.078	0.103,0.152,0.094	0.079
Vad18G000890	LG18	-	803977	804210	803977	804032	804126	804210	522	439,490,534	3150,2633,3454	617,681,779	2428,2836,3265	242	149	1.79784726451e-06	0.000106423788072	0.079,0.103,0.087	0.135,0.129,0.128	-0.041
Vad13G004080	LG13	-	3986178	3988317	3986178	3986728	3988036	3988317	523	72,68,44	1,7,2	62,72,37	6,1,0	298	149	0.474562649795	0.797634471929	0.973,0.829,0.917	0.838,0.973,1.0	-0.031
Vad13G004080	LG13	-	3986178	3988317	3986178	3986728	3988176	3988317	524	72,74,42	6,6,9	74,61,58	4,4,3	298	149	0.0596896411596	0.231786814551	0.857,0.86,0.7	0.902,0.884,0.906	-0.092
Vad13G004080	LG13	-	3986178	3988317	3986178	3986728	3988247	3988317	525	63,71,55	15,11,10	59,72,57	5,2,5	298	149	0.000614446470444	0.00932038489855	0.677,0.763,0.733	0.855,0.947,0.851	-0.16
Vad13G004080	LG13	-	3988176	3988568	3988176	3988317	3988464	3988568	526	33,64,36	0,3,1	57,58,45	0,1,2	295	149	0.480900398827	0.802161696188	1.0,0.915,0.948	1.0,0.967,0.919	-0.008
Vad13G004080	LG13	-	3988176	3989105	3988176	3988317	3989037	3989105	527	25,72,36	17,15,9	45,64,43	10,8,9	298	149	0.0861315228011	0.291911368907	0.424,0.706,0.667	0.692,0.8,0.705	-0.133
Vad13G004080	LG13	-	3988176	3989105	3988176	3988568	3989037	3989105	528	15,42,14	1,3,6	28,53,36	10,11,8	298	149	0.181989569915	0.460474821056	0.882,0.875,0.538	0.583,0.707,0.692	0.104
Vad13G004080	LG13	-	3991648	3992219	3991648	3991987	3992114	3992219	529	34,32,24	99,103,93	69,36,26	115,62,81	275	149	0.00852264846673	0.0619295443975	0.157,0.144,0.123	0.245,0.239,0.148	-0.069
Vad06G003900	LG06	+	4727603	4728756	4727603	4727845	4728435	4728756	530	16,17,13	105,38,61	50,39,18	102,49,72	298	149	0.00334798632836	0.0314944295307	0.071,0.183,0.096	0.197,0.285,0.111	-0.081
Vad14G002700	LG14	-	2816434	2817385	2816434	2816837	2817241	2817385	531	22,26,11	28,15,11	13,8,7	18,10,16	298	149	0.0866889934504	0.292620566209	0.282,0.464,0.333	0.265,0.286,0.179	0.116
Vad14G002700	LG14	-	2817500	2818382	2817500	2817587	2817675	2818382	532	23,21,4	118,62,59	8,9,8	51,38,35	236	149	0.834614795445	1.0	0.11,0.176,0.041	0.09,0.13,0.126	-0.006
Vad14G002700	LG14	-	2817675	2818382	2817675	2817762	2818296	2818382	533	87,85,37	67,34,45	40,38,26	41,20,31	298	149	0.499227442873	0.816354321443	0.394,0.556,0.291	0.328,0.487,0.295	0.044
Vad14G002700	LG14	-	2817500	2818564	2817500	2818382	2818460	2818564	534	53,45,32	91,32,30	26,21,26	39,23,33	226	149	0.471803773119	0.795475137132	0.277,0.481,0.413	0.305,0.376,0.342	0.049
Vad14G002700	LG14	-	2817675	2819056	2817675	2817762	2818969	2819056	535	41,48,23	2,0,5	22,26,15	1,4,2	298	149	0.473658532	0.797634471929	0.911,1.0,0.697	0.917,0.765,0.789	0.046
Vad11G002570	LG11	-	2466806	2467147	2466806	2466944	2467081	2467147	536	9,13,16	23,35,35	10,16,14	51,60,43	285	149	0.111705459653	0.345802487982	0.17,0.163,0.193	0.093,0.122,0.145	0.055
Vad11G002570	LG11	-	2466806	2467544	2466806	2466988	2467081	2467544	537	7,10,13	0,0,1	10,11,13	0,2,0	241	149	1	1.0	1.0,1.0,0.889	1.0,0.773,1.0	0.039
Vad11G002570	LG11	-	2466806	2467544	2466806	2467147	2467275	2467544	538	20,43,46	9,24,38	56,62,31	34,42,36	276	149	0.471501943736	0.795475137132	0.545,0.492,0.395	0.471,0.443,0.317	0.067
Vad01G004230	LG01	+	4087533	4088626	4087533	4087937	4088081	4088626	539	9,8,14	3,1,0	11,9,15	1,2,0	292	149	0.393659522991	0.724277260532	0.605,0.803,1.0	0.849,0.697,1.0	-0.046
Vad05G009310	LG05	+	18542453	18543356	18542453	18543012	18543087	18543356	540	41,40,35	0,1,0	40,7,6	1,0,0	223	149	1	1.0	1.0,0.964,1.0	0.964,1.0,1.0	0.0
Vad18G009620	LG18	-	10578820	10579828	10578820	10579607	10579768	10579828	541	41,50,34	89,80,57	31,42,44	67,45,53	298	149	0.220099710593	0.520600938334	0.187,0.238,0.23	0.188,0.318,0.293	-0.048
Vad17G000290	LG17	+	269213	269918	269213	269425	269502	269918	542	4,10,2	14,10,11	12,7,7	33,18,20	225	149	0.877440827699	1.0	0.159,0.398,0.107	0.194,0.205,0.188	0.026
Vad06G008550	LG06	-	15052062	15052422	15052062	15052139	15052265	15052422	543	8,15,24	28,78,81	10,20,9	38,78,70	274	149	0.456185786811	0.786834919121	0.134,0.095,0.139	0.125,0.122,0.065	0.019
Vad12G010720	LG12	+	20173981	20174673	20173981	20174179	20174282	20174673	544	108,100,98	0,4,6	97,101,114	0,0,0	251	149	0.00348973148722	0.032584528826	1.0,0.937,0.907	1.0,1.0,1.0	-0.052
Vad10G007720	LG10	+	9052253	9053237	9052253	9052404	9052525	9053237	545	2,8,10	21,16,13	2,7,1	11,4,9	269	149	0.776888356757	1.0	0.05,0.217,0.299	0.091,0.492,0.058	-0.025
Vad14G011260	LG14	+	22277685	22278562	22277685	22277699	22278346	22278562	546	17,18,29	28,23,22	18,22,11	25,14,16	298	149	0.870264974661	1.0	0.233,0.281,0.397	0.265,0.44,0.256	-0.017
Vad07G002670	LG07	-	2864523	2866736	2864523	2865551	2866614	2866736	547	102,226,197	1,0,0	132,207,205	0,0,0	298	149	1	1.0	0.981,1.0,1.0	1.0,1.0,1.0	-0.006
Vad05G008980	LG05	+	17851645	17852218	17851645	17852073	17852151	17852218	548	9,12,5	14,7,11	21,21,20	21,23,11	226	149	0.353215063749	0.682526241814	0.298,0.531,0.231	0.397,0.376,0.545	-0.086
Vad11G007110	LG11	-	8670032	8670962	8670032	8670598	8670697	8670962	549	107,127,99	2,0,0	57,92,99	0,2,1	247	149	1	1.0	0.97,1.0,1.0	1.0,0.965,0.984	0.007
Vad05G006920	LG05	-	9987188	9987553	9987188	9987276	9987381	9987553	550	4,13,14	5,0,7	18,14,8	6,3,2	253	149	0.839930511831	1.0	0.32,1.0,0.541	0.639,0.733,0.702	-0.071
Vad04G014410	LG04	-	26176149	26176895	26176149	26176635	26176813	26176895	551	56,96,80	0,7,3	64,69,54	3,2,2	298	149	0.725130612947	0.977651502731	1.0,0.873,0.93	0.914,0.945,0.931	0.004
Vad18G009300	LG18	-	10248978	10249470	10248978	10249152	10249246	10249470	552	1187,1027,1039	512,404,500	677,744,645	315,369,453	242	149	0.0401072794508	0.180930050608	0.588,0.61,0.561	0.57,0.554,0.467	0.056
Vad06G012320	LG06	+	21612232	21612957	21612232	21612456	21612919	21612957	553	24,20,28	39,45,39	28,11,16	40,53,17	298	149	0.623811375307	0.914135577813	0.235,0.182,0.264	0.259,0.094,0.32	0.003
Vad06G012320	LG06	+	21612919	21613871	21612919	21612957	21613035	21613871	554	96,92,94	9,23,14	104,92,55	3,10,0	226	149	0.000259528612474	0.00466574772203	0.876,0.725,0.816	0.958,0.858,1.0	-0.133
Vad17G002880	LG17	-	3417678	3418564	3417678	3418336	3418467	3418564	555	93,52,68	958,965,632	28,30,45	398,383,270	279	149	0.327091200351	0.655706132648	0.049,0.028,0.054	0.036,0.04,0.082	-0.009
Vad04G004690	LG04	+	5164094	5164536	5164094	5164318	5164445	5164536	556	108,61,124	15,5,10	21,36,69	4,2,2	275	149	0.131424746371	0.380176232947	0.796,0.869,0.87	0.74,0.907,0.949	-0.02
Vad04G004690	LG04	+	5164094	5165042	5164094	5164536	5164646	5165042	557	40,42,96	13,12,21	27,42,47	3,4,4	258	149	0.00108852614179	0.0140524092879	0.64,0.669,0.725	0.839,0.858,0.872	-0.178
Vad04G004690	LG04	+	5164094	5165042	5164094	5164318	5164858	5165042	558	34,26,57	286,147,323	5,16,30	106,163,186	298	149	0.0633907105716	0.239883362351	0.056,0.081,0.081	0.023,0.047,0.075	0.024
Vad04G004690	LG04	+	5164094	5165042	5164094	5164536	5164858	5165042	559	38,36,73	125,58,82	17,25,35	31,23,42	298	149	0.166096099156	0.442012316504	0.132,0.237,0.308	0.215,0.352,0.294	-0.061
Vad04G004690	LG04	+	5164094	5165042	5164094	5164675	5164858	5165042	560	36,39,74	1,3,7	18,31,31	0,0,2	298	149	0.00232701204188	0.0246719565356	0.947,0.867,0.841	1.0,1.0,0.886	-0.077
Vad08G007220	LG08	-	15151200	15153811	15151200	15151673	15153743	15153811	561	51,52,33	289,184,208	34,53,35	229,193,180	298	149	0.968941824789	1.0	0.081,0.124,0.073	0.069,0.121,0.089	-0.0
Vad08G007220	LG08	-	15151200	15153811	15151200	15153595	15153743	15153811	562	6,8,20	1,0,0	10,18,22	0,0,0	296	149	1	1.0	0.751,1.0,1.0	1.0,1.0,1.0	-0.083
Vad14G005320	LG14	+	9092611	9092907	9092611	9092753	9092829	9092907	563	12,8,13	3,1,1	16,11,9	0,0,1	224	149	0.0177059670773	0.103298995425	0.727,0.842,0.896	1.0,1.0,0.857	-0.131
Vad14G000530	LG14	-	495766	499905	495766	496164	496524	499905	564	32,42,31	32,18,28	48,41,42	19,16,16	298	149	0.0209134311851	0.115883327594	0.333,0.538,0.356	0.558,0.562,0.568	-0.154
Vad08G001100	LG08	-	2337348	2339819	2337348	2338850	2339154	2339819	565	16,46,54	19,25,16	42,70,56	7,14,12	298	149	0.00223585037333	0.0240106586552	0.296,0.479,0.628	0.75,0.714,0.7	-0.254
Vad08G001100	LG08	-	2337348	2339819	2337348	2338869	2339154	2339819	566	16,44,50	2,16,7	41,76,56	1,1,8	298	149	0.0015384523928	0.0181253590161	0.8,0.579,0.781	0.953,0.974,0.778	-0.182
Vad04G003760	LG04	+	3968288	3968758	3968288	3968506	3968637	3968758	567	55,100,82	44,37,45	73,97,68	38,41,31	279	149	0.468944639423	0.795475137132	0.4,0.591,0.493	0.506,0.558,0.539	-0.04
Vad04G003760	LG04	+	3969620	3969888	3969620	3969647	3969734	3969888	568	119,150,120	11,14,19	135,156,86	10,5,12	235	149	0.091478312236	0.303303092619	0.873,0.872,0.8	0.895,0.952,0.82	-0.041
Vad10G003270	LG10	+	3739062	3739785	3739062	3739202	3739702	3739785	569	58,26,36	312,290,225	12,27,14	268,213,206	298	149	0.000584958868053	0.00892890045764	0.085,0.043,0.074	0.022,0.06,0.033	0.029
Vad16G008460	LG16	-	18803192	18805011	18803192	18804503	18804931	18805011	570	14,16,12	10,15,10	11,17,15	17,4,9	298	149	0.583651933037	0.884626098231	0.412,0.348,0.375	0.244,0.68,0.455	-0.081
Vad16G008460	LG16	-	18803192	18805526	18803192	18804503	18805083	18805526	571	18,29,21	1,1,2	23,26,30	1,2,0	298	149	0.294948840484	0.616042027414	0.9,0.935,0.84	0.92,0.867,1.0	-0.037
Vad16G008460	LG16	-	18803192	18805526	18803192	18805011	18805083	18805526	572	16,25,16	3,1,3	26,13,25	1,4,0	220	149	0.382844712243	0.714050860649	0.783,0.944,0.783	0.946,0.688,1.0	-0.041
Vad05G002130	LG05	+	2088912	2095118	2088912	2091043	2094280	2095118	573	6,18,12	6,3,2	12,10,15	2,2,2	298	149	0.289286749365	0.609460886032	0.333,0.75,0.75	0.75,0.714,0.789	-0.14
Vad04G015080	LG04	+	27332445	27333153	27332445	27332680	27332856	27333153	575	10,2,7	0,0,2	5,12,12	0,0,0	298	149	1	1.0	1.0,1.0,0.636	1.0,1.0,1.0	-0.121
Vad03G001720	LG03	-	1641908	1642234	1641908	1642011	1642154	1642234	576	462,493,420	2357,2163,2812	373,361,321	1917,1567,1973	291	149	0.769537786615	1.0	0.091,0.105,0.071	0.091,0.106,0.077	-0.002
Vad14G013650	LG14	+	24523575	24524267	24523575	24523973	24524046	24524267	577	31,32,22	5,0,1	24,16,12	0,0,1	221	149	0.0239671627871	0.126452834966	0.807,1.0,0.937	1.0,1.0,0.89	-0.049
Vad14G008850	LG14	+	19864051	19865409	19864051	19865159	19865256	19865409	578	8,6,7	72,30,42	6,8,5	38,30,28	245	149	0.451167313794	0.782130764699	0.063,0.108,0.092	0.088,0.14,0.098	-0.021
Vad03G000080	LG03	+	123864	124915	123864	124207	124846	124915	579	48,43,26	101,102,144	33,36,31	82,108,148	298	149	0.496841346944	0.815458728509	0.192,0.174,0.083	0.168,0.143,0.095	0.014
Vad03G000080	LG03	+	123864	124915	123864	124226	124846	124915	580	44,32,19	11,18,29	26,29,24	22,19,36	298	149	0.257873411584	0.57156052047	0.667,0.471,0.247	0.371,0.433,0.25	0.11
Vad04G003460	LG04	+	3571524	3571923	3571524	3571780	3571852	3571923	581	4,7,8	2,0,1	5,4,10	0,1,0	220	149	0.609963415817	0.904878490335	0.575,1.0,0.844	1.0,0.73,1.0	-0.104
Vad04G003460	LG04	+	3574022	3574333	3574022	3574189	3574270	3574333	582	21,24,9	84,74,71	16,13,11	61,62,62	229	149	0.745916239838	0.989006429265	0.14,0.174,0.076	0.146,0.12,0.103	0.007
Vad10G002750	LG10	-	3222761	3224011	3222761	3223799	3223924	3224011	584	3,0,0	2,0,0	0,0,0	1,0,0	273	149	1	1.0	0.45,NA,NA	0.0,NA,NA	0.45
Vad02G000140	LG02	+	130372	132040	130372	130678	131439	132040	586	13,19,41	0,3,1	42,32,30	0,0,2	298	149	0.350354023647	0.679948503713	1.0,0.76,0.953	1.0,1.0,0.882	-0.056
Vad02G000140	LG02	+	130372	132040	130372	130678	131951	132040	587	39,18,30	62,60,55	56,39,27	66,30,36	298	149	0.00318939530061	0.0303555388023	0.239,0.13,0.214	0.298,0.394,0.273	-0.127
Vad02G000140	LG02	+	130372	132492	130372	130678	132171	132492	588	45,33,36	1,1,0	74,39,45	0,0,0	298	149	1	1.0	0.957,0.943,1.0	1.0,1.0,1.0	-0.033
Vad02G000140	LG02	+	130372	132492	130372	132040	132171	132492	589	88,52,45	57,56,21	109,64,53	55,19,18	279	149	0.0169827693574	0.100852089821	0.452,0.332,0.534	0.514,0.643,0.611	-0.15
Vad02G000140	LG02	+	130372	132492	130372	132077	132171	132492	590	69,45,34	34,26,17	87,48,44	45,13,24	242	149	0.506813161602	0.822216272198	0.555,0.516,0.552	0.543,0.695,0.53	-0.048
Vad02G000140	LG02	+	132171	135293	132171	132492	132615	135293	591	59,60,45	30,64,44	50,45,52	67,33,29	271	149	0.94001099275	1.0	0.52,0.34,0.36	0.291,0.428,0.496	0.002
Vad13G000430	LG13	+	516206	517048	516206	516337	516553	517048	592	3,0,2	0,1,0	0,1,2	1,0,0	298	149	1	1.0	1.0,0.0,1.0	0.0,1.0,1.0	0.0
Vad02G009690	LG02	-	15993053	15994730	15993053	15993481	15994080	15994730	593	50,37,33	74,56,83	63,63,47	71,79,66	298	149	0.046951226807	0.201326196927	0.253,0.248,0.166	0.307,0.285,0.263	-0.063
Vad08G011690	LG08	-	19491593	19492313	19491593	19491944	19492130	19492313	594	32,23,25	2,4,3	41,39,39	0,1,1	298	149	1	1.0	0.889,0.742,0.806	1.0,0.951,0.951	-0.155
Vad06G008110	LG06	+	13853545	13854137	13853545	13853960	13854044	13854137	595	24,26,17	54,43,36	10,21,12	57,31,37	232	149	0.167219756485	0.444028828216	0.222,0.28,0.233	0.101,0.303,0.172	0.053
Vad14G002930	LG14	+	3006131	3006404	3006131	3006215	3006295	3006404	596	10,12,6	68,99,114	5,7,4	37,65,46	228	149	0.868922865258	1.0	0.088,0.073,0.033	0.081,0.066,0.054	-0.002
Vad07G000650	LG07	-	827675	828540	827675	828356	828465	828540	597	7,20,11	1,3,0	10,15,12	0,3,1	257	149	0.938198870584	1.0	0.802,0.794,1.0	1.0,0.744,0.874	-0.007
Vad12G009950	LG12	+	18404587	18404925	18404587	18404681	18404774	18404925	598	22,27,30	4,10,11	33,28,30	6,9,10	241	149	0.726099726834	0.977651502731	0.773,0.625,0.628	0.773,0.658,0.65	-0.018
Vad11G010670	LG11	-	16514539	16515433	16514539	16514641	16515319	16515433	599	93,147,191	422,472,610	68,170,167	432,404,546	298	149	0.978472723263	1.0	0.099,0.135,0.135	0.073,0.174,0.133	-0.004
Vad04G006570	LG04	-	8265383	8265733	8265383	8265422	8265505	8265733	600	20,11,21	93,72,93	16,19,10	77,110,82	231	149	0.427230408987	0.758513681501	0.122,0.09,0.127	0.118,0.1,0.073	0.016
Vad11G001750	LG11	-	1803765	1805325	1803765	1804022	1804118	1805325	601	5,1,3	0,6,4	4,4,7	2,3,1	244	149	0.33896077622	0.670397463499	1.0,0.092,0.314	0.55,0.449,0.81	-0.134
Vad01G009150	LG01	+	11204014	11204651	11204014	11204495	11204587	11204651	602	0,1,2	0,0,2	3,0,5	0,0,0	240	149	1	1.0	NA,1.0,0.383	1.0,NA,1.0	-0.308
Vad01G005360	LG01	-	5458408	5458714	5458408	5458507	5458582	5458714	603	8,8,9	8,12,10	8,5,5	9,2,5	223	149	0.531095675192	0.843989841497	0.401,0.308,0.376	0.373,0.626,0.401	-0.105
Vad01G005360	LG01	-	5458842	5459420	5458842	5459186	5459302	5459420	604	1,1,0	6,9,5	0,1,2	5,6,1	264	149	1	1.0	0.086,0.059,0.0	0.0,0.086,0.53	-0.157
Vad08G004730	LG08	+	12405574	12407568	12405574	12405966	12406080	12407568	605	3,3,4	15,4,2	5,2,1	5,2,2	262	149	0.656033551503	0.933837788562	0.102,0.299,0.532	0.363,0.363,0.221	-0.005
Vad08G004730	LG08	+	12408974	12409951	12408974	12409064	12409175	12409951	606	14,7,8	3,1,0	5,5,3	2,1,1	259	149	0.456909859502	0.787026422293	0.729,0.801,1.0	0.59,0.742,0.633	0.188
Vad04G009880	LG04	+	20367109	20368645	20367109	20367228	20368586	20368645	607	92,73,53	231,170,125	60,62,54	166,135,143	298	149	0.743413413591	0.989006429265	0.166,0.177,0.175	0.153,0.187,0.159	0.006
Vad03G010300	LG03	+	16421041	16421766	16421041	16421476	16421688	16421766	608	2,1,2	17,12,3	2,0,3	13,9,10	298	149	0.837120355625	1.0	0.056,0.04,0.25	0.071,0.0,0.13	0.048
Vad19G006710	LG19	-	8933467	8933776	8933467	8933533	8933725	8933776	609	8,14,10	19,38,30	11,10,11	13,18,19	298	149	0.0889100808419	0.297246125313	0.174,0.156,0.143	0.297,0.217,0.224	-0.088
Vad13G003780	LG13	+	3695449	3695966	3695449	3695632	3695758	3695966	610	47,64,58	265,196,286	40,43,33	205,209,245	274	149	0.0923839665329	0.305471235389	0.088,0.151,0.099	0.096,0.101,0.068	0.024
Vad08G010260	LG08	-	18209904	18211004	18209904	18210397	18210708	18211004	611	19,6,4	72,59,30	8,3,4	118,75,50	298	149	0.00118857582963	0.0150243413464	0.117,0.048,0.063	0.033,0.02,0.038	0.046
Vad11G010400	LG11	+	15803225	15803648	15803225	15803383	15803468	15803648	612	10,33,24	27,43,40	23,45,35	37,42,36	233	149	0.102561772239	0.327522922663	0.191,0.329,0.277	0.284,0.407,0.383	-0.092
Vad19G007290	LG19	-	9644574	9645735	9644574	9645182	9645507	9645735	613	4,8,0	40,49,49	6,15,6	71,54,47	298	149	0.0525389449543	0.216122066787	0.048,0.075,0.0	0.041,0.122,0.06	-0.033
Vad19G007290	LG19	-	9646810	9647238	9646810	9647044	9647131	9647238	614	58,46,30	20,22,16	123,83,67	24,6,23	235	149	0.00425566564286	0.0378595836953	0.648,0.57,0.543	0.765,0.898,0.649	-0.184
Vad07G005350	LG07	+	5241045	5241530	5241045	5241236	5241345	5241530	615	62,48,40	45,40,40	73,38,36	35,23,10	257	149	0.0114883167865	0.0772190111512	0.444,0.41,0.367	0.547,0.489,0.676	-0.164
Vad01G013980	LG01	-	22812272	22813101	22812272	22812733	22812983	22813101	616	18,61,53	14,40,38	47,76,62	34,32,35	298	149	0.264993716796	0.580451038505	0.391,0.433,0.411	0.409,0.543,0.47	-0.062
Vad01G013980	LG01	-	22812272	22814365	22812272	22813101	22814124	22814365	617	14,46,20	58,99,83	18,29,21	111,90,92	298	149	0.0995990143662	0.320592583378	0.108,0.189,0.108	0.075,0.139,0.102	0.03
Vad08G008540	LG08	+	16393692	16394025	16393692	16393844	16393932	16394025	618	40,23,17	47,38,47	20,14,21	54,35,38	236	149	0.201208572132	0.490787140266	0.35,0.276,0.186	0.19,0.202,0.259	0.054
Vad02G008360	LG02	-	9440180	9440759	9440180	9440243	9440538	9440759	619	0,1,2	3,2,0	0,1,0	1,2,0	298	149	1	1.0	0.0,0.2,1.0	0.0,0.2,NA	0.3
Vad14G010880	LG14	-	21885228	21885804	21885228	21885317	21885730	21885804	621	8,30,23	23,40,32	14,27,17	34,35,51	298	149	0.342176049823	0.672853152178	0.148,0.273,0.264	0.171,0.278,0.143	0.031
Vad14G010880	LG14	-	21885730	21886154	21885730	21885804	21886031	21886154	622	17,21,12	1,0,0	11,22,16	1,0,0	298	149	1	1.0	0.895,1.0,1.0	0.846,1.0,1.0	0.016
Vad14G010880	LG14	-	21888237	21888519	21888237	21888322	21888493	21888519	623	3,19,11	24,35,31	4,16,9	28,23,37	298	149	0.781139501652	1.0	0.059,0.213,0.151	0.067,0.258,0.108	-0.003
Vad18G001490	LG18	+	1433368	1434781	1433368	1433681	1434194	1434781	624	3,7,5	19,3,6	12,9,5	5,2,9	298	149	0.107032911904	0.33605288123	0.073,0.538,0.294	0.545,0.692,0.217	-0.183
Vad07G012020	LG07	+	22353698	22354646	22353698	22353793	22353907	22354646	625	100,70,30	18,14,5	76,38,23	23,5,2	262	149	0.932212200545	1.0	0.76,0.74,0.773	0.653,0.812,0.867	-0.02
Vad07G012020	LG07	+	22353698	22354646	22353698	22353793	22353933	22354646	626	102,73,32	118,104,43	77,44,25	93,58,41	288	149	0.837210529135	1.0	0.309,0.266,0.278	0.3,0.282,0.24	0.01
Vad10G000180	LG10	-	201680	204306	201680	202144	203847	204306	627	60,41,85	503,146,319	57,118,114	194,47,112	298	149	1.07975405129e-05	0.000429600505325	0.056,0.123,0.118	0.128,0.557,0.337	-0.242
Vad14G014780	LG14	+	25589280	25590827	25589280	25589383	25589510	25590827	628	52,27,34	12,7,12	44,44,36	7,11,5	275	149	0.19693042559	0.483266069673	0.701,0.676,0.606	0.773,0.684,0.796	-0.09
Vad04G007590	LG04	+	11988826	11989604	11988826	11988931	11989477	11989604	629	70,46,39	6,1,10	60,37,37	11,21,14	298	149	0.0030123443678	0.0291273298034	0.854,0.958,0.661	0.732,0.468,0.569	0.235
Vad04G004210	LG04	-	4532183	4532811	4532183	4532419	4532619	4532811	630	66,69,52	39,35,27	49,43,41	26,19,15	298	149	0.393920883355	0.724277260532	0.458,0.496,0.491	0.485,0.531,0.577	-0.049
Vad11G005750	LG11	-	6438869	6439248	6438869	6439016	6439101	6439248	631	0,1,1	3,3,0	0,1,0	2,3,0	233	149	1	1.0	0.0,0.176,1.0	0.0,0.176,NA	0.304
Vad02G001640	LG02	+	1483552	1484239	1483552	1483760	1483854	1484239	632	175,110,104	31,19,17	144,124,102	22,16,10	242	149	0.175412160646	0.453377989223	0.777,0.781,0.79	0.801,0.827,0.863	-0.048
Vad01G001870	LG01	-	1698367	1699321	1698367	1698460	1699184	1699321	633	24,25,12	99,48,37	29,19,19	126,40,110	298	149	0.216346803779	0.516453768201	0.108,0.207,0.14	0.103,0.192,0.079	0.027
Vad01G001870	LG01	-	1698367	1699321	1698367	1698511	1699184	1699321	634	26,27,15	0,1,1	31,18,23	0,0,0	298	149	1	1.0	1.0,0.931,0.882	1.0,1.0,1.0	-0.062
Vad01G001730	LG01	-	1621856	1622560	1621856	1621948	1622075	1622560	635	24,23,15	32,33,27	22,18,23	12,17,19	275	149	0.0146864073707	0.0906969737626	0.289,0.274,0.231	0.498,0.365,0.396	-0.155
Vad17G005290	LG17	-	6495381	6497800	6495381	6496653	6497723	6497800	636	29,33,64	7,22,22	39,51,60	0,21,22	298	149	0.152452041971	0.419027299959	0.674,0.429,0.593	1.0,0.548,0.577	-0.143
Vad07G008400	LG07	+	12975720	12977279	12975720	12976190	12977186	12977279	637	15,28,36	1,2,1	20,33,26	4,1,0	298	149	0.37495713266	0.703261948196	0.882,0.875,0.947	0.714,0.943,1.0	0.016
Vad06G011990	LG06	-	21167347	21167958	21167347	21167751	21167856	21167958	638	25,28,26	11,19,16	8,4,13	9,16,12	253	149	0.00843860400616	0.0615029787476	0.572,0.465,0.489	0.344,0.128,0.39	0.221
Vad09G003540	LG09	-	3872435	3872873	3872435	3872595	3872796	3872873	639	1,7,6	17,31,37	2,2,2	22,32,39	298	149	0.0292939481606	0.14514934409	0.029,0.101,0.075	0.043,0.03,0.025	0.036
Vad16G000410	LG16	+	708733	710542	708733	708970	710464	710542	640	73,79,68	65,86,101	54,83,62	99,96,102	298	149	0.0985581658987	0.318509545454	0.36,0.315,0.252	0.214,0.302,0.233	0.059
Vad16G000410	LG16	+	708733	710542	708733	709786	710464	710542	641	112,150,154	11,18,4	105,174,140	8,5,0	298	149	0.00443834426818	0.0391745875766	0.836,0.806,0.951	0.868,0.946,1.0	-0.074
Vad18G014690	LG18	+	21192533	21193653	21192533	21193321	21193603	21193653	642	12,43,27	66,88,54	67,119,73	56,124,76	298	149	3.07064345728e-07	2.59321624874e-05	0.083,0.196,0.2	0.374,0.324,0.324	-0.181
Vad18G014690	LG18	+	21192533	21194278	21192533	21193653	21193838	21194278	643	8,34,24	42,44,28	34,117,74	26,49,55	298	149	8.53629050278e-05	0.0020512452525	0.087,0.279,0.3	0.395,0.544,0.402	-0.225
Vad03G011700	LG03	+	19908252	19909068	19908252	19908584	19908678	19909068	644	12,5,13	1,3,3	5,3,10	8,5,6	242	149	0.00500610649018	0.0420548881227	0.881,0.506,0.727	0.278,0.27,0.506	0.353
Vad05G009260	LG05	+	18488737	18490452	18488737	18489214	18489389	18490452	645	25,14,17	0,1,0	59,37,41	0,1,0	298	149	1	1.0	1.0,0.875,1.0	1.0,0.949,1.0	-0.025
Vad04G002710	LG04	-	2798890	2799317	2798890	2799115	2799212	2799317	646	7,7,8	0,2,1	6,7,5	3,0,0	245	149	0.561774331116	0.86948321962	1.0,0.68,0.83	0.549,1.0,1.0	-0.013
Vad04G002710	LG04	-	2798890	2799317	2798890	2799115	2799229	2799317	647	7,7,8	1,1,0	6,7,5	0,0,0	262	149	1	1.0	0.799,0.799,1.0	1.0,1.0,1.0	-0.134
Vad13G013020	LG13	+	24326870	24327554	24326870	24327006	24327140	24327554	648	98,73,74	5,5,7	128,134,64	9,10,12	282	149	0.256162854636	0.570295231583	0.912,0.885,0.848	0.883,0.876,0.738	0.049
Vad13G013020	LG13	+	24326870	24327554	24326870	24327006	24327266	24327554	649	75,61,66	13,28,12	103,101,59	18,14,19	298	149	0.424127109331	0.755768351209	0.743,0.521,0.733	0.741,0.783,0.608	-0.045
Vad08G003640	LG08	+	10750433	10751266	10750433	10750836	10750986	10751266	650	19,18,15	5,13,16	13,8,13	6,14,14	298	149	0.307754402454	0.634057669572	0.655,0.409,0.319	0.52,0.222,0.317	0.108
Vad08G003640	LG08	+	10752098	10754260	10752098	10752248	10753496	10754260	651	17,1,5	2,4,3	11,2,8	8,7,4	298	149	0.471975359485	0.795475137132	0.81,0.111,0.455	0.407,0.125,0.5	0.115
Vad08G003640	LG08	+	10752098	10754260	10752098	10752248	10753880	10754260	652	6,2,3	20,17,10	7,1,5	21,22,12	298	149	0.707858745985	0.966785656879	0.13,0.056,0.13	0.143,0.022,0.172	-0.007
Vad07G001240	LG07	+	1462040	1463931	1462040	1462882	1463426	1463931	653	2,6,3	60,45,57	4,20,9	96,125,91	298	149	0.103055221176	0.328074663411	0.016,0.063,0.026	0.02,0.074,0.047	-0.012
Vad14G012440	LG14	-	23531716	23532048	23531716	23531825	23531949	23532048	654	82,69,65	8,4,7	74,70,51	8,12,14	272	149	0.0258036490693	0.133529757551	0.849,0.904,0.836	0.835,0.762,0.666	0.109
Vad14G012440	LG14	-	23531716	23532048	23531716	23531839	23531949	23532048	655	70,53,40	1,4,11	63,57,35	3,2,4	258	149	0.234216283401	0.538741715914	0.976,0.884,0.677	0.924,0.943,0.835	-0.055
Vad14G012440	LG14	-	23531716	23532048	23531716	23531825	23531967	23532048	656	82,69,65	78,120,148	74,70,51	116,111,181	290	149	0.180311455862	0.459198219703	0.351,0.228,0.184	0.247,0.245,0.126	0.048
Vad14G012440	LG14	-	23531716	23532048	23531716	23531839	23531967	23532048	657	70,53,40	19,55,23	63,57,35	51,37,46	276	149	0.161123948703	0.433641833366	0.665,0.342,0.484	0.4,0.454,0.291	0.115
Vad14G003870	LG14	+	4296120	4302658	4296120	4296407	4296650	4302658	658	7,9,2	1,4,1	2,5,2	0,2,0	298	149	0.00817658880733	0.0603178754875	0.778,0.529,0.5	1.0,0.556,1.0	-0.25
Vad14G003870	LG14	+	4296120	4302658	4296120	4296407	4297620	4302658	659	7,4,1	2,0,0	3,2,3	0,0,0	298	149	1	1.0	0.636,1.0,1.0	1.0,1.0,1.0	-0.121
Vad14G003870	LG14	+	4296120	4302658	4296120	4297083	4297620	4302658	660	6,3,5	12,8,2	2,3,1	5,8,5	298	149	0.168636737237	0.445840262826	0.2,0.158,0.556	0.167,0.158,0.091	0.166
Vad14G003870	LG14	+	4296120	4302658	4296120	4296407	4299812	4302658	661	1,3,0	1,1,1	1,2,2	0,1,0	298	149	0.0208805495589	0.115883327594	0.333,0.6,0.0	1.0,0.5,1.0	-0.522
Vad14G003870	LG14	+	4296120	4302658	4296120	4297083	4299812	4302658	662	0,2,4	4,5,5	0,3,0	2,4,0	298	149	1	1.0	0.0,0.167,0.286	0.0,0.273,NA	0.014
Vad14G003870	LG14	+	4297620	4302658	4297620	4297668	4299812	4302658	663	0,5,1	24,6,3	1,6,0	10,5,5	298	149	0.583215342926	0.884626098231	0.0,0.294,0.143	0.048,0.375,0.0	0.005
Vad01G009680	LG01	-	12257363	12257744	12257363	12257442	12257582	12257744	664	4,13,10	32,40,32	1,5,7	42,23,28	288	149	0.0634352377994	0.239883362351	0.061,0.144,0.139	0.012,0.101,0.115	0.039
Vad13G008330	LG13	+	15846891	15847298	15846891	15847113	15847212	15847298	665	4,19,16	21,33,31	3,10,16	22,26,26	247	149	0.59848046272	0.896612396927	0.103,0.258,0.237	0.076,0.188,0.271	0.021
Vad13G008330	LG13	+	15847414	15847981	15847414	15847511	15847888	15847981	666	2,8,3	31,34,37	2,8,7	32,25,26	298	149	0.230555357241	0.534859866718	0.031,0.105,0.039	0.03,0.138,0.119	-0.037
Vad13G008330	LG13	+	15848076	15848769	15848076	15848231	15848359	15848769	667	16,7,14	1,0,3	12,8,5	5,0,1	276	149	0.151685277434	0.418515300646	0.896,1.0,0.716	0.564,1.0,0.73	0.106
Vad12G006190	LG12	-	8019431	8020059	8019431	8019825	8019908	8020059	668	8,12,8	4,12,10	21,17,23	17,15,22	231	149	0.845592737201	1.0	0.563,0.392,0.34	0.443,0.422,0.403	0.009
Vad12G006190	LG12	-	8019431	8020389	8019431	8020059	8020151	8020389	669	12,11,5	12,14,10	14,19,10	18,12,21	240	149	0.773223487591	1.0	0.383,0.328,0.237	0.326,0.496,0.228	-0.034
Vad12G006190	LG12	-	8020486	8020986	8020486	8020697	8020774	8020986	670	11,13,1	8,7,4	15,12,12	16,11,8	225	149	0.935417046101	1.0	0.477,0.552,0.142	0.383,0.419,0.498	-0.043
Vad18G009120	LG18	-	10064317	10065064	10064317	10064694	10064921	10065064	671	114,45,57	10,7,12	116,79,129	12,21,12	298	149	0.895374929815	1.0	0.851,0.763,0.704	0.829,0.653,0.843	-0.002
Vad18G009120	LG18	-	10064317	10065064	10064317	10064742	10064921	10065064	672	119,47,57	13,10,15	128,80,130	11,11,10	298	149	0.0322582202956	0.155768499878	0.821,0.701,0.655	0.853,0.784,0.867	-0.109
Vad18G009120	LG18	-	10064317	10065064	10064317	10064810	10064921	10065064	673	88,40,38	5,7,11	105,65,90	12,12,6	259	149	0.571833745071	0.876172382051	0.91,0.767,0.665	0.834,0.757,0.896	-0.048
Vad07G002920	LG07	-	3017220	3018213	3017220	3017300	3018070	3018213	674	16,11,6	37,23,13	6,13,8	20,17,16	298	149	0.850583889408	1.0	0.178,0.193,0.188	0.13,0.277,0.2	-0.016
Vad06G004540	LG06	+	5300067	5300897	5300067	5300557	5300771	5300897	677	601,609,638	37,23,32	1057,848,848	29,29,45	298	149	0.101643182246	0.325445914658	0.89,0.93,0.909	0.948,0.936,0.904	-0.02
Vad01G004110	LG01	-	3966816	3968562	3966816	3966935	3968437	3968562	678	4,19,13	26,27,24	22,28,18	12,16,9	298	149	7.28661914473e-06	0.000310408847294	0.071,0.26,0.213	0.478,0.467,0.5	-0.3
Vad05G004660	LG05	+	4956183	4956926	4956183	4956517	4956863	4956926	679	0,2,3	0,7,13	1,3,0	5,24,33	298	149	1	1.0	NA,0.125,0.103	0.091,0.059,0.0	0.064
Vad05G004660	LG05	+	4957742	4958143	4957742	4957901	4957991	4958143	680	0,1,0	6,13,16	3,1,0	15,13,31	238	149	0.79087803173	1.0	0.0,0.046,0.0	0.111,0.046,0.0	-0.037
Vad05G004660	LG05	+	4957742	4958821	4957742	4958143	4958274	4958821	682	1,3,5	9,19,23	0,3,1	26,36,64	279	149	0.00349072002256	0.032584528826	0.056,0.078,0.104	0.0,0.043,0.008	0.062
Vad17G005170	LG17	+	6431353	6431688	6431353	6431501	6431581	6431688	683	5,16,36	41,78,128	5,22,23	15,49,38	228	149	0.00293585779148	0.0285013074397	0.074,0.118,0.155	0.179,0.227,0.283	-0.114
Vad02G005930	LG02	-	5547687	5548955	5547687	5547762	5548780	5548955	684	4,1,0	0,5,0	0,2,0	1,0,3	298	149	1	1.0	1.0,0.091,NA	0.0,1.0,0.0	0.212
Vad02G005930	LG02	-	5547687	5548955	5547687	5547762	5548836	5548955	685	16,8,5	10,11,15	9,8,5	13,30,22	298	149	0.0565751532574	0.225464527021	0.444,0.267,0.143	0.257,0.118,0.102	0.126
Vad16G009440	LG16	-	19887450	19887991	19887450	19887573	19887726	19887991	686	41,45,58	37,44,36	33,50,67	25,35,15	298	149	0.121245476038	0.362618400727	0.357,0.338,0.446	0.398,0.417,0.691	-0.122
Vad16G009440	LG16	-	19887726	19888098	19887726	19887867	19888057	19888098	687	70,101,72	0,3,0	65,69,48	2,0,0	298	149	0.924956653006	1.0	1.0,0.944,1.0	0.942,1.0,1.0	0.001
Vad16G009440	LG16	-	19887726	19888098	19887726	19887991	19888057	19888098	688	27,24,17	3,2,5	17,17,9	6,10,4	214	149	0.0065341500938	0.0506650295722	0.862,0.893,0.703	0.664,0.542,0.61	0.214
Vad16G009440	LG16	-	19887726	19889272	19887726	19887867	19889152	19889272	689	50,86,63	1,0,0	59,58,44	1,0,0	298	149	1	1.0	0.962,1.0,1.0	0.967,1.0,1.0	-0.002
Vad16G009440	LG16	-	19887726	19889272	19887726	19888009	19889152	19889272	690	12,16,10	8,13,5	16,9,5	7,9,6	298	149	0.799357530453	1.0	0.429,0.381,0.5	0.533,0.333,0.294	0.05
Vad06G003050	LG06	+	3879695	3880204	3879695	3880051	3880145	3880204	691	20,21,16	108,33,0	17,24,17	110,91,115	242	149	0.0126305252942	0.0826261048222	0.102,0.282,1.0	0.087,0.14,0.083	0.358
Vad11G005410	LG11	+	5580467	5581954	5580467	5580513	5581878	5581954	692	14,10,4	32,36,40	6,17,13	10,25,19	298	149	0.00315146265245	0.0301942572963	0.179,0.122,0.048	0.231,0.254,0.255	-0.13
Vad17G000380	LG17	-	356027	356535	356027	356154	356494	356535	693	20,18,17	176,137,105	8,12,6	118,78,60	298	149	0.235642075367	0.540040903603	0.054,0.062,0.075	0.033,0.071,0.048	0.013
Vad17G000380	LG17	-	362198	363059	362198	362274	362886	363059	694	31,32,14	64,64,44	23,17,8	59,65,50	298	149	0.0291338876017	0.144893330347	0.195,0.2,0.137	0.163,0.116,0.074	0.06
Vad17G000380	LG17	-	362198	363059	362198	362404	362886	363059	695	9,16,7	7,2,1	7,7,4	6,6,2	298	149	0.075093156141	0.268016308756	0.391,0.8,0.778	0.368,0.368,0.5	0.244
Vad06G011910	LG06	+	21023242	21023826	21023242	21023498	21023583	21023826	696	4,1,0	1,0,2	2,2,1	0,1,0	233	149	0.129630376368	0.377686582767	0.719,1.0,0.0	1.0,0.561,1.0	-0.281
Vad06G001730	LG06	+	2164136	2164835	2164136	2164476	2164650	2164835	697	29,17,8	2,2,5	18,14,8	0,0,1	298	149	8.94998135735e-05	0.00212956909356	0.879,0.81,0.444	1.0,1.0,0.8	-0.222
Vad16G006920	LG16	+	17270372	17270891	17270372	17270494	17270769	17270891	698	56,36,25	80,100,67	16,21,22	78,78,65	298	149	0.00628259464077	0.0499929744038	0.259,0.153,0.157	0.093,0.119,0.145	0.071
Vad16G006920	LG16	+	17270769	17272145	17270769	17270891	17272040	17272145	699	37,70,81	36,65,51	27,55,57	55,58,40	298	149	0.17957495302	0.458683796716	0.339,0.35,0.443	0.197,0.322,0.416	0.066
Vad16G006920	LG16	+	17270769	17273201	17270769	17272145	17273073	17273201	700	71,82,70	85,103,77	83,97,75	48,61,53	298	149	6.87839172732e-05	0.00172101615693	0.295,0.285,0.313	0.464,0.443,0.414	-0.143
Vad03G006970	LG03	+	6922874	6923460	6922874	6923269	6923358	6923460	701	26,7,0	32,6,2	40,1,2	50,2,2	237	149	0.820938680713	1.0	0.338,0.423,0.0	0.335,0.239,0.386	-0.066
Vad08G008090	LG08	+	15985369	15986917	15985369	15986335	15986545	15986917	702	0,1,0	0,0,0	1,2,2	1,0,0	298	149	1	1.0	NA,1.0,NA	0.333,1.0,1.0	0.222
Vad19G004860	LG19	-	6519780	6520202	6519780	6520059	6520148	6520202	703	270,150,205	1206,1754,1584	249,140,171	1457,1585,1351	237	149	0.389420282206	0.719271708458	0.123,0.051,0.075	0.097,0.053,0.074	0.008
Vad04G010090	LG04	-	20589297	20590540	20589297	20589406	20590426	20590540	704	40,47,26	168,59,63	27,43,36	76,53,56	298	149	0.188788362623	0.469937801114	0.106,0.285,0.171	0.151,0.289,0.243	-0.04
Vad04G010090	LG04	-	20589297	20590540	20589297	20589430	20590426	20590540	705	29,36,20	9,2,5	25,44,34	2,2,4	298	149	0.0491642255378	0.20751578327	0.617,0.9,0.667	0.862,0.917,0.81	-0.135
Vad12G004970	LG12	+	6656183	6658882	6656183	6658186	6658309	6658882	707	5,6,2	0,3,1	1,5,3	0,0,2	271	149	0.130669919999	0.3788959329	1.0,0.524,0.524	1.0,1.0,0.452	-0.135
Vad07G007230	LG07	+	8303894	8304510	8303894	8303956	8304047	8304510	709	47,44,31	69,32,64	80,40,43	79,39,57	239	149	0.406355660799	0.737102616889	0.298,0.462,0.232	0.387,0.39,0.32	-0.035
Vad06G002240	LG06	+	2827833	2828328	2827833	2827987	2828251	2828328	710	110,96,93	227,199,186	103,104,66	222,182,174	298	149	0.76822982989	1.0	0.195,0.194,0.2	0.188,0.222,0.159	0.007
Vad04G001220	LG04	+	1495399	1498286	1495399	1495505	1497498	1498286	711	15,16,16	310,312,302	6,25,14	297,257,245	298	149	0.716286846091	0.971320781395	0.024,0.025,0.026	0.01,0.046,0.028	-0.003
Vad04G001220	LG04	+	1495399	1498286	1495399	1497298	1497498	1498286	712	27,7,9	6,2,2	6,33,18	0,4,2	298	149	0.0959227450384	0.312915993466	0.692,0.636,0.692	1.0,0.805,0.818	-0.201
Vad19G008140	LG19	-	11239554	11240079	11239554	11239631	11239741	11240079	713	19,16,12	115,77,61	5,11,5	79,45,46	258	149	0.108523762787	0.338979629709	0.087,0.107,0.102	0.035,0.124,0.059	0.026
Vad05G011460	LG05	+	22519017	22519561	22519017	22519189	22519514	22519561	714	10,16,14	17,22,15	5,12,7	18,12,11	298	149	0.444905189269	0.77459461575	0.227,0.267,0.318	0.122,0.333,0.241	0.039
Vad05G011460	LG05	+	22520360	22520750	22520360	22520584	22520680	22520750	715	43,17,28	25,25,30	37,30,39	33,42,25	244	149	0.980347427356	1.0	0.512,0.293,0.363	0.406,0.304,0.488	-0.01
Vad05G011460	LG05	+	22520360	22521312	22520360	22520750	22520843	22521312	716	106,63,88	6,2,3	91,66,61	0,3,5	241	149	0.637240939266	0.921682812633	0.916,0.951,0.948	1.0,0.932,0.883	0.0
Vad08G014110	LG08	-	21870957	21872899	21870957	21871659	21872783	21872899	717	170,173,95	630,391,281	115,73,60	391,289,299	298	149	0.0106648273258	0.0731173331065	0.119,0.181,0.145	0.128,0.112,0.091	0.038
Vad02G003030	LG02	-	2609305	2612208	2609305	2610325	2610429	2612208	718	220,80,97	186,85,61	110,106,52	157,73,60	252	149	0.239180644	0.545556511378	0.412,0.358,0.485	0.293,0.462,0.339	0.054
Vad18G000530	LG18	+	550473	552493	550473	551844	552439	552493	719	7,6,4	1,1,0	2,1,4	0,0,3	298	149	0.348117446061	0.678385009908	0.778,0.75,1.0	1.0,1.0,0.4	0.043
Vad07G017190	LG07	+	27881069	27881567	27881069	27881126	27881531	27881567	721	6,10,8	5,12,17	7,18,8	6,13,9	298	149	0.191427357383	0.473592452975	0.375,0.294,0.19	0.368,0.409,0.308	-0.075
Vad14G011000	LG14	-	21958570	21959542	21958570	21959225	21959298	21959542	722	12,12,19	173,167,152	12,29,30	121,110,94	221	149	5.7368416493e-05	0.00153003458053	0.045,0.046,0.078	0.063,0.151,0.177	-0.074
Vad13G004100	LG13	-	4003156	4004012	4003156	4003704	4003794	4004012	723	20,29,24	24,20,30	6,24,12	16,13,10	238	149	0.976164368179	1.0	0.343,0.476,0.334	0.19,0.536,0.429	-0.001
Vad06G003990	LG06	-	4783105	4783734	4783105	4783394	4783543	4783734	724	35,58,113	0,2,0	49,60,120	0,0,0	297	149	1	1.0	1.0,0.936,1.0	1.0,1.0,1.0	-0.021
Vad13G003440	LG13	+	3341150	3341638	3341150	3341315	3341487	3341638	725	13,14,27	0,3,5	21,55,21	0,8,0	298	149	0.309502150586	0.636577728366	1.0,0.7,0.73	1.0,0.775,1.0	-0.115
Vad13G003440	LG13	+	3344316	3345629	3344316	3344634	3344784	3345629	726	31,18,15	133,162,138	34,51,44	146,231,176	298	149	0.00931377843243	0.0662889743563	0.104,0.053,0.052	0.104,0.099,0.111	-0.035
Vad13G003440	LG13	+	3344784	3345629	3344784	3344848	3345208	3345629	727	19,38,33	120,155,141	33,56,56	124,217,167	298	149	0.0861890578057	0.291911368907	0.073,0.109,0.105	0.117,0.114,0.144	-0.029
Vad06G006230	LG06	-	7069312	7070785	7069312	7069975	7070695	7070785	728	46,37,40	41,46,35	25,32,30	14,17,35	298	149	0.259923918713	0.574008508386	0.359,0.287,0.364	0.472,0.485,0.3	-0.082
Vad18G014370	LG18	+	20106444	20107130	20106444	20106548	20106624	20107130	729	5,3,4	4,1,4	3,2,5	0,0,0	224	149	7.38165684133e-09	1.19435207693e-06	0.454,0.666,0.399	1.0,1.0,1.0	-0.494
Vad18G015780	LG18	-	23367431	23368095	23367431	23367894	23367967	23368095	730	13,15,12	69,72,61	27,22,28	73,67,96	221	149	0.0222532872662	0.119753277594	0.113,0.123,0.117	0.2,0.181,0.164	-0.064
Vad18G003570	LG18	-	3881631	3882358	3881631	3882000	3882220	3882358	731	52,18,20	204,102,120	12,18,22	155,131,121	298	149	0.0137683542386	0.0868806185513	0.113,0.081,0.077	0.037,0.064,0.083	0.029
Vad18G003570	LG18	-	3881631	3882358	3881631	3882123	3882220	3882358	732	34,10,11	2,2,0	7,8,9	2,0,2	245	149	0.540788251992	0.85448768723	0.912,0.753,1.0	0.68,1.0,0.732	0.084
Vad19G010650	LG19	+	19631134	19632196	19631134	19631479	19631673	19632196	733	66,71,44	7,7,12	42,54,34	4,5,3	298	149	0.175597573082	0.453377989223	0.825,0.835,0.647	0.84,0.844,0.85	-0.076
Vad17G000880	LG17	-	889410	890049	889410	889654	889747	890049	734	8,3,7	19,15,17	25,13,17	39,28,35	241	149	0.123936023706	0.365927894811	0.207,0.11,0.203	0.284,0.223,0.231	-0.073
Vad14G010460	LG14	-	21496108	21498478	21496108	21497364	21497689	21498478	735	0,1,1	15,5,1	1,2,4	2,7,2	298	149	0.00331270162081	0.0312837619989	0.0,0.091,0.333	0.2,0.125,0.5	-0.134
Vad17G003270	LG17	-	3840623	3841649	3840623	3840927	3841503	3841649	736	100,69,139	1,0,0	60,68,166	2,0,0	298	149	1	1.0	0.98,1.0,1.0	0.938,1.0,1.0	0.014
Vad13G000360	LG13	-	412244	413232	412244	412560	413088	413232	737	15,2,7	53,74,56	13,11,8	41,50,50	298	149	0.0720311502932	0.260425921391	0.124,0.013,0.059	0.137,0.099,0.074	-0.038
Vad06G002470	LG06	-	3186113	3187646	3186113	3186658	3187428	3187646	738	10,6,5	25,7,5	7,7,4	19,9,6	298	149	0.799579679155	1.0	0.167,0.3,0.333	0.156,0.28,0.25	0.038
Vad06G002470	LG06	-	3187428	3188023	3187428	3187646	3187734	3188023	739	7,2,3	24,16,16	1,3,6	21,7,11	236	149	0.872833029035	1.0	0.156,0.073,0.106	0.029,0.213,0.256	-0.054
Vad19G006760	LG19	+	9021248	9023696	9021248	9021665	9023610	9023696	740	127,133,124	171,105,100	96,145,109	122,90,94	298	149	0.644847490887	0.929361556047	0.271,0.388,0.383	0.282,0.446,0.367	-0.018
Vad19G006760	LG19	+	9025295	9026499	9025295	9025885	9026027	9026499	741	21,76,62	133,57,64	22,66,46	68,57,40	290	149	0.506517092506	0.822216272198	0.075,0.407,0.332	0.143,0.373,0.371	-0.024
Vad04G006040	LG04	-	7127729	7129158	7127729	7128732	7128994	7129158	742	13,8,11	0,1,1	6,6,3	3,1,1	298	149	0.00248263354847	0.0258598782066	1.0,0.8,0.846	0.5,0.75,0.6	0.265
Vad05G002580	LG05	+	2504151	2504782	2504151	2504546	2504638	2504782	744	0,0,0	1,1,2	1,0,4	2,1,5	240	149	0.0162077275382	0.0978511311821	0.0,0.0,0.0	0.237,0.0,0.332	-0.19
Vad15G007410	LG15	+	17023837	17025003	17023837	17024124	17024205	17025003	746	1,0,3	0,0,0	5,0,0	0,1,0	229	149	1	1.0	1.0,NA,1.0	1.0,0.0,NA	0.5
Vad01G014370	LG01	-	23321760	23322830	23321760	23322612	23322706	23322830	747	107,99,99	5,1,8	172,145,129	1,7,1	242	149	0.0455337239274	0.197234327624	0.929,0.984,0.884	0.991,0.927,0.988	-0.036
Vad19G002330	LG19	-	3032072	3032540	3032072	3032139	3032219	3032540	748	48,48,45	13,12,7	52,42,41	10,6,10	228	149	0.584399612229	0.884626098231	0.707,0.723,0.808	0.773,0.821,0.728	-0.028
Vad17G002080	LG17	-	2302548	2303147	2302548	2302923	2303005	2303147	749	3,16,12	41,106,122	7,11,10	62,179,139	230	149	0.135524102029	0.38951090222	0.045,0.089,0.06	0.068,0.038,0.045	0.014
Vad07G019150	LG07	-	31129571	31129885	31129571	31129622	31129753	31129885	750	11,1,4	7,2,3	4,6,4	3,1,3	279	149	0.451518975912	0.782181694888	0.456,0.211,0.416	0.416,0.762,0.416	-0.17
Vad18G001690	LG18	+	1614114	1615578	1614114	1614233	1615007	1615578	751	11,5,11	0,0,1	3,9,3	0,0,0	298	149	1	1.0	1.0,1.0,0.846	1.0,1.0,1.0	-0.051
Vad18G001690	LG18	+	1614114	1615578	1614114	1614233	1615087	1615578	752	15,11,13	69,78,102	4,11,3	58,116,128	298	149	0.000739821843245	0.0105620447856	0.098,0.066,0.06	0.033,0.045,0.012	0.045
Vad14G010690	LG14	-	21704097	21704691	21704097	21704433	21704525	21704691	753	3,2,9	22,16,21	3,3,9	26,31,27	240	149	0.595934475032	0.89445452746	0.078,0.072,0.21	0.067,0.057,0.171	0.022
Vad03G004720	LG03	+	4307951	4308272	4307951	4308086	4308167	4308272	755	5,4,6	8,2,3	3,6,2	9,4,10	229	149	0.118911206648	0.357776448838	0.289,0.565,0.565	0.178,0.494,0.115	0.211
Vad04G004920	LG04	+	5335840	5336833	5335840	5336676	5336762	5336833	756	23,29,16	2,1,0	27,7,4	1,0,0	234	149	0.564203938992	0.870516821318	0.88,0.949,1.0	0.945,1.0,1.0	-0.039
Vad08G004510	LG08	-	12093192	12093410	12093192	12093282	12093365	12093410	757	31,28,28	34,27,34	30,41,22	36,44,30	231	149	0.711259322052	0.968701669259	0.37,0.401,0.347	0.35,0.375,0.321	0.024
Vad04G001690	LG04	+	1851825	1852444	1851825	1851889	1852357	1852444	758	16,9,7	89,173,114	12,14,12	127,141,124	298	149	0.624113165404	0.914135577813	0.082,0.025,0.03	0.045,0.047,0.046	-0.0
Vad14G010660	LG14	-	21693227	21693935	21693227	21693778	21693852	21693935	759	38,22,23	0,0,0	28,15,19	0,2,0	222	149	1	1.0	1.0,1.0,1.0	1.0,0.834,1.0	0.055
Vad08G006400	LG08	-	14311449	14311914	14311449	14311595	14311709	14311914	760	11,27,12	34,29,26	88,83,54	88,59,67	262	149	0.0101060435048	0.0700781931033	0.155,0.346,0.208	0.363,0.444,0.314	-0.137
Vad08G006400	LG08	-	14311449	14311914	14311449	14311595	14311817	14311914	761	12,23,16	22,8,9	77,70,46	41,19,17	298	149	0.105605547976	0.333287876682	0.214,0.59,0.471	0.484,0.648,0.575	-0.144
Vad08G006400	LG08	-	14311709	14311914	14311709	14311724	14311817	14311914	762	19,25,21	15,14,7	76,73,69	41,12,16	241	149	0.0768337690133	0.273324267668	0.439,0.525,0.65	0.534,0.79,0.727	-0.146
Vad01G001230	LG01	-	1112992	1113871	1112992	1113106	1113720	1113871	764	3,0,0	18,5,8	0,3,2	15,25,12	298	149	0.366495328369	0.696775234394	0.077,0.0,0.0	0.0,0.057,0.077	-0.019
Vad16G008560	LG16	+	18915386	18916504	18915386	18915575	18915725	18916504	765	2,17,14	100,141,112	6,8,4	118,135,137	298	149	0.016366913738	0.0983230189162	0.01,0.057,0.059	0.025,0.029,0.014	0.019
Vad12G002820	LG12	-	4110166	4111885	4110166	4110415	4111649	4111885	766	131,168,65	667,632,447	65,48,44	543,436,459	298	149	1.01613995762e-06	6.85047688095e-05	0.089,0.117,0.068	0.056,0.052,0.046	0.04
Vad15G007970	LG15	+	17577867	17579129	17577867	17578216	17578349	17579129	767	2,5,3	1,0,0	8,4,3	6,4,4	281	149	7.06419612051e-06	0.000310408847294	0.515,1.0,1.0	0.414,0.347,0.285	0.49
Vad16G008830	LG16	-	19254512	19255574	19254512	19254912	19255102	19255574	768	36,64,23	0,42,12	35,11,31	15,6,6	298	149	0.562115036229	0.86948321962	1.0,0.432,0.489	0.538,0.478,0.721	0.061
Vad10G003020	LG10	-	3521382	3521820	3521382	3521508	3521621	3521820	769	38,16,6	1,0,0	27,28,11	1,0,0	261	149	1	1.0	0.956,1.0,1.0	0.939,1.0,1.0	0.006
Vad10G003020	LG10	-	3521382	3521820	3521382	3521512	3521621	3521820	770	38,16,5	1,0,1	27,27,11	1,2,0	257	149	0.492212674942	0.811781833991	0.957,1.0,0.744	0.94,0.887,1.0	-0.042
Vad10G003020	LG10	-	3521382	3521820	3521382	3521541	3521621	3521820	771	37,15,5	1,0,0	22,22,9	0,0,0	228	149	1	1.0	0.96,1.0,1.0	1.0,1.0,1.0	-0.013
Vad10G003020	LG10	-	3521382	3521820	3521382	3521508	3521632	3521820	772	38,16,6	1,0,0	27,28,11	0,0,0	272	149	1	1.0	0.954,1.0,1.0	1.0,1.0,1.0	-0.015
Vad10G003020	LG10	-	3521382	3521820	3521382	3521541	3521632	3521820	773	37,15,5	4,0,1	22,22,9	0,0,0	239	149	0.0601266665773	0.232980675326	0.852,1.0,0.757	1.0,1.0,1.0	-0.13
Vad07G003640	LG07	-	3785182	3785906	3785182	3785672	3785807	3785906	774	20,13,13	89,44,44	7,14,15	20,39,15	283	149	0.0527220813657	0.216508445811	0.106,0.135,0.135	0.156,0.159,0.345	-0.095
Vad07G003640	LG07	-	3788105	3788330	3788105	3788138	3788239	3788330	775	1,2,1	37,37,36	1,3,0	10,34,19	249	149	0.915096006734	1.0	0.016,0.031,0.016	0.056,0.05,0.0	-0.014
Vad13G007220	LG13	-	11543922	11545890	11543922	11544328	11544421	11545890	776	16,27,12	32,9,11	13,15,12	32,11,10	241	149	0.459785140713	0.788671958532	0.236,0.65,0.403	0.201,0.457,0.426	0.068
Vad14G014830	LG14	+	25615482	25617658	25615482	25615677	25615802	25617658	778	4,8,3	28,32,33	3,2,7	39,26,29	273	149	0.537134776712	0.849821449205	0.072,0.12,0.047	0.04,0.04,0.116	0.014
Vad07G006740	LG07	-	7626246	7626586	7626246	7626358	7626501	7626586	779	1,3,7	84,45,45	4,18,4	58,40,24	291	149	0.00112202913019	0.0144082788305	0.006,0.033,0.074	0.034,0.187,0.079	-0.062
Vad10G013570	LG10	+	23862689	23863084	23862689	23862958	23863041	23863084	780	0,0,1	4,10,4	0,3,6	2,9,3	231	149	0.000289357676454	0.00512606628287	0.0,0.0,0.139	0.0,0.177,0.563	-0.2
Vad10G013570	LG10	+	23868052	23868476	23868052	23868207	23868374	23868476	781	1,0,0	8,10,5	1,1,0	7,12,8	298	149	1	1.0	0.059,0.0,0.0	0.067,0.04,0.0	-0.016
Vad19G001470	LG19	+	2089623	2090875	2089623	2089778	2090394	2090875	782	120,110,56	79,53,56	82,65,52	61,40,38	298	149	0.859575082962	1.0	0.432,0.509,0.333	0.402,0.448,0.406	0.006
Vad18G019430	LG18	-	31197376	31198197	31197376	31197848	31198128	31198197	783	50,71,36	108,146,128	40,56,38	77,104,90	298	149	0.261426952699	0.576279031971	0.188,0.196,0.123	0.206,0.212,0.174	-0.028
Vad18G019430	LG18	-	31197376	31198197	31197376	31197883	31198128	31198197	784	51,70,40	9,7,6	39,52,42	6,1,2	298	149	0.0521858591147	0.215766746289	0.739,0.833,0.769	0.765,0.963,0.913	-0.1
Vad01G000720	LG01	+	689583	690264	689583	689799	689987	690264	785	41,21,26	27,31,31	32,49,49	47,42,37	298	149	0.81398960794	1.0	0.432,0.253,0.295	0.254,0.368,0.398	-0.013
Vad01G000720	LG01	+	689583	690264	689583	689799	690097	690264	786	166,195,178	0,6,4	170,208,175	0,3,0	298	149	0.036151615542	0.169055820656	1.0,0.942,0.957	1.0,0.972,1.0	-0.024
Vad01G000720	LG01	+	689583	690703	689583	689799	690570	690703	787	39,38,26	0,6,5	25,55,37	11,6,5	298	149	0.154734499198	0.422322346077	1.0,0.76,0.722	0.532,0.821,0.787	0.114
Vad01G000720	LG01	+	689583	690703	689583	690264	690570	690703	788	46,74,54	168,184,200	47,82,65	129,134,144	298	149	0.00579624651112	0.0472063432298	0.12,0.167,0.119	0.154,0.234,0.184	-0.055
Vad01G000720	LG01	+	690097	690703	690097	690368	690570	690703	789	30,54,37	10,5,0	24,67,48	12,11,3	298	149	0.274080874232	0.591732681211	0.6,0.844,1.0	0.5,0.753,0.889	0.101
Vad18G006940	LG18	-	7823366	7823781	7823366	7823532	7823709	7823781	790	82,63,39	46,54,42	103,102,114	101,101,127	298	149	0.16387030537	0.438493088349	0.471,0.368,0.317	0.338,0.336,0.31	0.057
Vad01G009180	LG01	+	11249985	11250547	11249985	11250091	11250329	11250547	791	20,15,11	75,61,59	18,11,10	72,39,29	298	149	0.561323929548	0.869449649879	0.118,0.109,0.085	0.111,0.124,0.147	-0.023
Vad12G012730	LG12	+	24569111	24570196	24569111	24569712	24569808	24570196	792	51,33,30	12,5,10	45,16,23	6,11,9	244	149	0.414005828201	0.744513349963	0.722,0.801,0.647	0.821,0.47,0.609	0.09
Vad10G008350	LG10	+	10211780	10214149	10211780	10212069	10212834	10214149	793	3,7,13	4,8,11	3,5,3	9,2,6	298	149	0.378967480134	0.709139610089	0.273,0.304,0.371	0.143,0.556,0.2	0.016
Vad10G008350	LG10	+	10211780	10214149	10211780	10212069	10214070	10214149	794	3,13,10	2,5,5	2,5,3	4,3,5	298	149	0.0534236000695	0.217520917483	0.429,0.565,0.5	0.2,0.455,0.231	0.203
Vad10G008350	LG10	+	10211780	10214149	10211780	10212069	10214106	10214149	795	9,15,14	19,22,24	5,7,6	21,22,25	298	149	0.0123001367195	0.0811207386365	0.191,0.254,0.226	0.106,0.137,0.107	0.107
Vad05G011510	LG05	-	22565961	22567852	22565961	22566374	22567465	22567852	796	3,14,6	118,146,161	9,12,5	112,118,127	298	149	0.351909416953	0.681462956156	0.013,0.046,0.018	0.039,0.048,0.019	-0.01
Vad05G011510	LG05	-	22565961	22567852	22565961	22566417	22567465	22567852	797	3,3,5	6,12,5	6,12,2	6,10,8	298	149	0.284311632264	0.603695828088	0.2,0.111,0.333	0.333,0.375,0.111	-0.058
Vad05G011510	LG05	-	22567465	22569691	22567465	22567852	22568595	22569691	798	3,16,7	89,100,120	15,12,15	101,88,87	298	149	0.0235013800503	0.124536789044	0.017,0.074,0.028	0.069,0.064,0.079	-0.031
Vad07G016160	LG07	+	26883060	26883454	26883060	26883284	26883367	26883454	799	2,2,9	30,22,23	4,11,9	21,15,15	231	149	0.0139130416108	0.0874791502316	0.041,0.055,0.202	0.109,0.321,0.279	-0.137
Vad01G008010	LG01	+	9200394	9202723	9200394	9200991	9202463	9202723	800	95,118,96	92,60,58	65,90,76	91,51,54	298	149	0.366925485274	0.696813891049	0.341,0.496,0.453	0.263,0.469,0.413	0.048
Vad17G000670	LG17	-	656627	657370	656627	657099	657197	657370	801	34,14,12	42,31,26	13,17,6	32,20,21	246	149	0.491351326487	0.811781833991	0.329,0.215,0.218	0.197,0.34,0.148	0.026
Vad17G000670	LG17	-	657197	660383	657197	657370	659575	660383	802	18,37,23	26,26,21	14,31,20	17,21,19	298	149	0.828934648963	1.0	0.257,0.416,0.354	0.292,0.425,0.345	-0.012
Vad12G007080	LG12	+	9352508	9353361	9352508	9352899	9352994	9353361	803	23,31,33	9,8,10	17,27,25	7,3,3	243	149	0.17955239049	0.458683796716	0.61,0.704,0.669	0.598,0.847,0.836	-0.099
Vad12G007080	LG12	+	9352508	9353361	9352508	9352899	9353016	9353361	804	25,34,34	12,9,6	17,27,26	5,10,2	265	149	0.563855270488	0.870516821318	0.539,0.68,0.761	0.657,0.603,0.88	-0.053
Vad09G001480	LG09	+	1705726	1706003	1705726	1705865	1705953	1706003	805	25,17,22	160,122,107	36,17,22	181,113,87	236	149	0.369496875932	0.69787464427	0.09,0.081,0.115	0.112,0.087,0.138	-0.017
Vad02G001550	LG02	-	1412433	1414507	1412433	1414162	1414256	1414507	806	50,46,28	2,10,3	49,40,35	1,4,2	242	149	0.0701948623526	0.256184858541	0.939,0.739,0.852	0.968,0.86,0.915	-0.071
Vad14G004630	LG14	+	6596738	6597498	6596738	6596911	6597031	6597498	807	128,102,102	40,16,32	78,61,70	24,19,5	268	149	0.51344648688	0.828687305344	0.64,0.78,0.639	0.644,0.641,0.886	-0.037
Vad10G006630	LG10	+	7584908	7586548	7584908	7584995	7586494	7586548	808	4,6,4	46,36,24	3,3,7	41,22,16	298	149	0.728059245673	0.978314738213	0.042,0.077,0.077	0.035,0.064,0.179	-0.027
Vad14G014510	LG14	+	25341266	25342565	25341266	25341440	25342060	25342565	809	3,10,8	72,76,74	6,9,3	65,62,47	298	149	0.901186419598	1.0	0.02,0.062,0.051	0.044,0.068,0.031	-0.003
Vad13G010570	LG13	-	20763497	20764344	20763497	20763649	20764251	20764344	810	3,3,4	1,3,0	2,4,4	0,0,2	298	149	0.0535063814327	0.217520917483	0.6,0.333,1.0	1.0,1.0,0.5	-0.189
Vad06G002410	LG06	+	3102162	3103097	3102162	3102205	3102590	3103097	811	3,3,6	2,0,0	13,5,3	0,0,0	298	149	0.68314015556	0.953410671388	0.429,1.0,1.0	1.0,1.0,1.0	-0.19
Vad04G013510	LG04	-	24572422	24572798	24572422	24572588	24572735	24572798	812	38,40,37	209,210,160	55,28,23	251,62,102	295	149	0.1223939487	0.363873525803	0.084,0.088,0.105	0.1,0.186,0.102	-0.037
Vad06G007520	LG06	+	11881153	11881902	11881153	11881667	11881781	11881902	814	43,30,35	11,6,9	30,28,21	4,6,2	262	149	0.157521152057	0.426202715766	0.69,0.74,0.689	0.81,0.726,0.857	-0.091
Vad01G006160	LG01	+	6444871	6445663	6444871	6445208	6445622	6445663	815	8,19,9	205,179,160	5,18,14	173,132,151	298	149	0.449971276673	0.781025413583	0.019,0.05,0.027	0.014,0.064,0.044	-0.009
Vad18G018620	LG18	+	29624433	29626101	29624433	29624610	29625958	29626101	816	21,21,17	17,9,13	14,7,13	8,6,14	298	149	0.510873487977	0.826593303547	0.382,0.538,0.395	0.467,0.368,0.317	0.054
Vad01G001630	LG01	+	1545662	1545983	1545662	1545769	1545876	1545983	817	60,38,24	56,39,34	62,36,63	77,51,47	255	149	0.969546513908	1.0	0.385,0.363,0.292	0.32,0.292,0.439	-0.004
Vad18G010970	LG18	-	12076644	12077412	12076644	12077110	12077260	12077412	818	48,64,30	46,58,62	21,16,17	29,26,33	298	149	0.178720359565	0.458383316973	0.343,0.356,0.195	0.266,0.235,0.205	0.063
Vad18G010970	LG18	-	12077260	12077603	12077260	12077412	12077477	12077603	819	10,13,6	53,84,64	6,5,5	53,45,48	213	149	0.314365725192	0.644366169348	0.117,0.098,0.062	0.073,0.072,0.068	0.021
Vad04G008250	LG04	+	16454162	16454425	16454162	16454232	16454312	16454425	820	39,47,52	32,22,45	53,48,44	41,56,89	228	149	0.0336837432029	0.160926072349	0.443,0.583,0.43	0.458,0.359,0.244	0.132
Vad16G010160	LG16	+	20494300	20494574	20494300	20494386	20494454	20494574	821	23,17,10	89,58,26	10,6,4	52,30,18	216	149	0.14133335759	0.401658148561	0.151,0.168,0.21	0.117,0.121,0.133	0.053
Vad16G010160	LG16	+	20495198	20496256	20495198	20495269	20495899	20496256	822	22,31,15	70,44,22	10,9,8	46,23,22	298	149	0.040344843933	0.18166407463	0.136,0.261,0.254	0.098,0.164,0.154	0.078
Vad14G011850	LG14	-	22919369	22920429	22919369	22919404	22919498	22920429	823	16,6,9	8,3,9	7,6,1	0,0,2	242	149	0.00250508008763	0.025879709494	0.552,0.552,0.381	1.0,1.0,0.235	-0.25
Vad14G011850	LG14	-	22919369	22920429	22919369	22919404	22920073	22920429	824	16,16,12	1,0,1	6,15,7	1,0,0	298	149	1	1.0	0.889,1.0,0.857	0.75,1.0,1.0	-0.001
Vad14G011850	LG14	-	22919498	22920429	22919498	22919573	22920073	22920429	825	9,18,11	8,2,5	4,10,8	1,0,2	298	149	0.0137615895659	0.0868806185513	0.36,0.818,0.524	0.667,1.0,0.667	-0.211
Vad09G000390	LG09	+	410662	411283	410662	410870	411026	411283	826	94,142,113	39,25,31	84,132,120	39,43,25	298	149	0.549629801367	0.85768358405	0.547,0.74,0.646	0.519,0.606,0.706	0.034
Vad09G000390	LG09	+	410662	411283	410662	410894	411026	411283	827	84,138,111	31,33,24	75,119,113	55,38,36	280	149	0.066613828024	0.247926670432	0.59,0.69,0.711	0.421,0.625,0.626	0.106
Vad09G000390	LG09	+	410662	411283	410662	410915	411026	411283	828	82,133,109	1,4,2	73,118,109	6,5,3	259	149	0.0550182726569	0.221864701673	0.979,0.95,0.969	0.875,0.931,0.954	0.046
Vad16G009800	LG16	+	20196464	20196844	20196464	20196632	20196744	20196844	829	14,13,5	49,24,55	67,40,46	120,59,98	260	149	0.00160255785016	0.0185209900111	0.141,0.237,0.05	0.242,0.28,0.212	-0.102
Vad03G003010	LG03	+	2638822	2639697	2638822	2639279	2639402	2639697	830	27,33,37	2,6,0	35,21,28	0,3,4	271	149	0.890621243057	1.0	0.881,0.751,1.0	1.0,0.794,0.794	0.015
Vad07G011920	LG07	+	22234993	22235954	22234993	22235174	22235282	22235954	831	146,210,158	3,8,6	77,65,49	2,2,0	256	149	0.0861687910937	0.291911368907	0.966,0.939,0.939	0.957,0.95,1.0	-0.021
Vad07G011920	LG07	+	22237018	22237905	22237018	22237383	22237547	22237905	832	7,8,5	7,2,0	2,0,1	0,0,0	298	149	1	1.0	0.333,0.667,1.0	1.0,NA,1.0	-0.333
Vad07G011920	LG07	+	22237018	22237905	22237018	22237383	22237694	22237905	833	7,13,5	83,86,38	1,0,1	55,28,14	298	149	0.000136553278792	0.00290714743533	0.04,0.07,0.062	0.009,0.0,0.034	0.043
Vad05G000790	LG05	-	780835	781556	780835	781159	781410	781556	834	1,3,4	0,0,0	0,1,7	0,1,2	298	149	1	1.0	1.0,1.0,1.0	NA,0.333,0.636	0.515
Vad18G019940	LG18	+	32102554	32103149	32102554	32102606	32102709	32103149	835	2,8,3	0,0,0	4,2,2	2,0,0	251	149	0.853258430447	1.0	1.0,1.0,1.0	0.543,1.0,1.0	0.152
Vad01G001800	LG01	-	1660028	1661204	1660028	1660320	1661106	1661204	836	24,13,7	3,0,2	4,7,8	2,1,2	298	149	0.293760193544	0.614380117838	0.8,1.0,0.636	0.5,0.778,0.667	0.164
Vad01G001800	LG01	-	1660028	1661204	1660028	1660332	1661106	1661204	837	24,12,7	3,6,3	4,7,9	0,1,2	298	149	0.034149321794	0.162212038471	0.8,0.5,0.538	1.0,0.778,0.692	-0.211
Vad01G001800	LG01	-	1660028	1661204	1660028	1660463	1661106	1661204	838	16,9,6	5,1,1	7,5,4	1,0,0	298	149	0.000348744705852	0.0057972835692	0.615,0.818,0.75	0.778,1.0,1.0	-0.198
Vad01G003710	LG01	-	3602399	3603335	3602399	3602868	3603088	3603335	839	6,6,2	1,4,1	4,9,2	4,1,0	298	149	0.474095079856	0.797634471929	0.75,0.429,0.5	0.333,0.818,1.0	-0.157
Vad01G003710	LG01	-	3602399	3603335	3602399	3602868	3603091	3603335	840	5,7,2	3,0,1	4,9,2	0,1,0	298	149	0.0346256816995	0.163813897631	0.455,1.0,0.5	1.0,0.818,1.0	-0.288
Vad04G004560	LG04	+	4973983	4976602	4973983	4974008	4976563	4976602	841	47,40,29	204,198,184	33,42,45	188,150,162	298	149	0.237038712141	0.542369720927	0.103,0.092,0.073	0.081,0.123,0.122	-0.019
Vad04G007010	LG04	-	9900670	9902174	9900670	9901414	9901543	9902174	842	385,298,278	44,25,27	329,277,231	14,17,10	277	149	0.000327389212956	0.00547981806789	0.825,0.865,0.847	0.927,0.898,0.926	-0.071
Vad09G011200	LG09	-	22896012	22897720	22896012	22896085	22897680	22897720	843	49,27,27	206,96,86	39,41,33	123,129,101	298	149	0.309355881727	0.636577728366	0.106,0.123,0.136	0.137,0.137,0.14	-0.016
Vad03G000980	LG03	-	906413	908526	906413	906919	908477	908526	844	5,9,15	8,11,14	11,11,15	0,3,3	298	149	5.35664986203e-05	0.00144450991279	0.238,0.29,0.349	1.0,0.647,0.714	-0.495
Vad01G007100	LG01	-	7651263	7652565	7651263	7651805	7651889	7652565	845	124,70,102	305,266,271	185,115,114	341,250,305	232	149	0.0240647859266	0.126692484694	0.207,0.145,0.195	0.258,0.228,0.194	-0.044
Vad19G000460	LG19	-	774901	775558	774901	775393	775475	775558	846	13,12,9	86,54,65	3,9,9	63,61,83	230	149	0.0827166739559	0.285973458249	0.089,0.126,0.082	0.03,0.087,0.066	0.038
Vad16G006830	LG16	+	17199160	17200437	17199160	17199205	17199322	17200437	847	22,19,14	42,42,18	17,16,11	26,22,25	265	149	0.745653932991	0.989006429265	0.228,0.203,0.304	0.269,0.29,0.198	-0.007
Vad06G005210	LG06	+	5956940	5958062	5956940	5957214	5957961	5958062	848	26,36,34	163,201,227	34,49,31	151,199,188	298	149	0.122310866885	0.363873525803	0.074,0.082,0.07	0.101,0.11,0.076	-0.02
Vad06G005210	LG06	+	5956940	5958062	5956940	5957214	5958009	5958062	849	108,141,124	1,2,4	103,140,128	0,0,0	298	149	0.214453326157	0.513798837693	0.982,0.972,0.939	1.0,1.0,1.0	-0.036
Vad08G013100	LG08	+	21019677	21020055	21019677	21019916	21020013	21020055	850	14,28,17	2,3,1	18,36,38	2,7,2	245	149	0.631767192939	0.918143100157	0.81,0.85,0.912	0.846,0.758,0.92	0.016
Vad08G013100	LG08	+	21019677	21020392	21019677	21019916	21020165	21020392	851	6,17,12	0,2,3	10,19,30	3,2,2	298	149	0.924353514555	1.0	1.0,0.81,0.667	0.625,0.826,0.882	0.048
Vad08G013100	LG08	+	21019677	21020392	21019677	21019916	21020179	21020392	852	6,17,11	0,0,3	9,19,29	1,0,2	298	149	0.420330211059	0.750655939838	1.0,1.0,0.647	0.818,1.0,0.879	-0.017
Vad08G013100	LG08	+	21019677	21020392	21019677	21020055	21020179	21020392	853	10,10,6	0,0,0	8,18,9	0,1,0	272	149	1	1.0	1.0,1.0,1.0	1.0,0.908,1.0	0.031
Vad08G013100	LG08	+	21019677	21020392	21019677	21019916	21020278	21020392	854	34,33,29	18,0,0	30,54,49	0,15,0	298	149	0.956883657554	1.0	0.486,1.0,1.0	1.0,0.643,1.0	-0.052
Vad07G004860	LG07	+	4822293	4823194	4822293	4822401	4822883	4823194	855	20,32,17	36,38,37	19,49,36	38,36,32	298	149	0.109479049473	0.34108556235	0.217,0.296,0.187	0.2,0.405,0.36	-0.088
Vad07G004860	LG07	+	4822293	4823194	4822293	4822479	4822883	4823194	856	22,34,20	3,10,9	18,51,38	2,9,9	298	149	0.277993509527	0.594440746804	0.786,0.63,0.526	0.818,0.739,0.679	-0.098
Vad07G004860	LG07	+	4825626	4826684	4825626	4825998	4826335	4826684	857	32,35,35	29,23,26	33,42,27	32,26,39	298	149	0.385519518708	0.7152416713	0.356,0.432,0.402	0.34,0.447,0.257	0.049
Vad15G005850	LG15	+	15365890	15366517	15365890	15366140	15366271	15366517	858	18,17,17	11,11,9	8,13,9	16,11,12	279	149	0.0214739720693	0.117117595982	0.466,0.452,0.502	0.211,0.387,0.286	0.179
Vad06G009570	LG06	+	17094669	17096899	17094669	17096639	17096724	17096899	859	14,37,9	17,66,32	21,37,23	22,24,20	233	149	0.00240787170088	0.0252982883898	0.345,0.264,0.152	0.379,0.496,0.424	-0.179
Vad06G009570	LG06	+	17094669	17096899	17094669	17096639	17096739	17096899	860	26,61,26	13,20,24	24,51,39	18,40,28	248	149	0.211480910616	0.509190644906	0.546,0.647,0.394	0.445,0.434,0.456	0.084
Vad06G009570	LG06	+	17094669	17096899	17094669	17096639	17096757	17096899	861	38,76,39	99,151,112	36,60,53	116,100,82	266	149	0.325107856062	0.654259342175	0.177,0.22,0.163	0.148,0.252,0.266	-0.035
Vad19G004050	LG19	+	5413646	5414725	5413646	5414250	5414346	5414725	862	53,45,30	11,8,12	52,29,28	8,8,9	244	149	0.860534619201	1.0	0.746,0.775,0.604	0.799,0.689,0.655	-0.006
Vad08G009520	LG08	-	17356338	17356869	17356338	17356549	17356756	17356869	863	8,11,6	47,40,37	14,25,24	24,25,32	298	149	1.00469174835e-06	6.85047688095e-05	0.078,0.121,0.075	0.226,0.333,0.273	-0.186
Vad08G009520	LG08	-	17356756	17358432	17356756	17356869	17358181	17358432	865	16,29,11	15,17,28	17,28,27	14,13,13	298	149	0.0612042253925	0.235781992107	0.348,0.46,0.164	0.378,0.519,0.509	-0.145
Vad07G010950	LG07	+	21029615	21030219	21029615	21029839	21029926	21030219	866	56,35,37	0,0,0	34,34,41	1,0,0	235	149	1	1.0	1.0,1.0,1.0	0.956,1.0,1.0	0.015
Vad05G010460	LG05	-	21120913	21122047	21120913	21121147	21121267	21122047	867	50,45,51	43,29,43	37,20,49	13,34,33	268	149	0.899241541108	1.0	0.393,0.463,0.397	0.613,0.246,0.452	-0.019
Vad16G005780	LG16	+	15727705	15728871	15727705	15728039	15728395	15728871	868	54,44,51	200,137,128	29,37,38	136,97,110	298	149	0.69864138945	0.963799835865	0.119,0.138,0.166	0.096,0.16,0.147	0.007
Vad01G013690	LG01	-	22328383	22329845	22328383	22329137	22329401	22329845	869	6,11,2	0,2,5	8,29,23	2,3,5	298	149	0.612345194892	0.905848999862	1.0,0.733,0.167	0.667,0.829,0.697	-0.098
Vad10G003730	LG10	-	4183329	4183816	4183329	4183535	4183625	4183816	870	8,12,16	4,2,0	0,5,10	8,0,0	238	149	0.69470074148	0.96015871274	0.556,0.79,1.0	0.0,1.0,1.0	0.115
Vad18G003730	LG18	-	4014641	4015119	4014641	4014692	4014941	4015119	871	11,10,10	15,15,12	9,11,8	17,29,22	298	149	0.0837993843407	0.288483838007	0.268,0.25,0.294	0.209,0.159,0.154	0.097
Vad18G003730	LG18	-	4014641	4015119	4014641	4014761	4014941	4015119	872	0,2,2	16,12,15	0,1,1	5,12,7	298	149	1	1.0	0.0,0.077,0.063	0.0,0.04,0.067	0.011
Vad14G012590	LG14	-	23626047	23626568	23626047	23626292	23626425	23626568	873	154,165,146	5,5,8	128,138,131	7,7,3	281	149	0.814958698753	1.0	0.942,0.946,0.906	0.907,0.913,0.959	0.005
Vad14G012590	LG14	-	23626047	23626568	23626047	23626292	23626450	23626568	874	228,200,173	6,4,10	177,164,155	2,7,6	298	149	0.699841926303	0.963799835865	0.95,0.962,0.896	0.978,0.921,0.928	-0.006
Vad11G002140	LG11	+	2128057	2129103	2128057	2128102	2129013	2129103	875	7,7,3	21,24,17	9,12,11	17,12,10	298	149	0.00232792667765	0.0246719565356	0.143,0.127,0.081	0.209,0.333,0.355	-0.182
Vad02G005890	LG02	-	5523914	5526133	5523914	5525946	5526053	5526133	876	15,49,19	4,15,7	24,20,15	5,6,11	255	149	0.704264722226	0.965132964903	0.687,0.656,0.613	0.737,0.661,0.443	0.038
Vad07G012140	LG07	+	22429246	22429887	22429246	22429298	22429404	22429887	877	28,10,8	40,26,20	10,12,6	16,25,24	254	149	0.489440286146	0.811781833991	0.291,0.184,0.19	0.268,0.22,0.128	0.016
Vad02G007830	LG02	-	8444491	8445883	8444491	8445551	8445651	8445883	878	31,51,43	10,0,6	16,8,11	2,0,0	248	149	0.00254114077883	0.0260225682288	0.651,1.0,0.812	0.828,1.0,1.0	-0.122
Vad08G011840	LG08	-	19612363	19615012	19612363	19612757	19613337	19615012	879	35,22,12	0,2,0	37,11,12	0,0,0	298	149	1	1.0	1.0,0.846,1.0	1.0,1.0,1.0	-0.051
Vad06G012640	LG06	+	22115821	22116218	22115821	22116003	22116095	22116218	880	114,72,47	139,104,85	65,45,40	102,81,81	240	149	0.16813776744	0.445005846867	0.337,0.301,0.256	0.283,0.256,0.235	0.04
Vad05G007430	LG05	+	13030446	13031252	13030446	13030525	13030612	13031252	881	9,4,6	4,12,1	9,3,9	14,10,6	235	149	0.286421561801	0.606055039661	0.588,0.174,0.792	0.29,0.16,0.487	0.206
Vad12G004470	LG12	+	6119818	6120565	6119818	6119942	6120364	6120565	882	37,36,31	11,17,9	17,38,20	15,10,10	298	149	0.380752406134	0.711382671045	0.627,0.514,0.633	0.362,0.655,0.5	0.086
Vad09G006750	LG09	-	8752724	8753536	8752724	8753276	8753473	8753536	883	38,57,46	5,1,1	54,86,73	0,5,5	298	149	0.927376819458	1.0	0.792,0.966,0.958	1.0,0.896,0.88	-0.02
Vad11G010590	LG11	+	16300227	16304408	16300227	16300402	16303786	16304408	885	23,7,11	139,86,88	8,21,15	79,50,39	298	149	0.00794050951779	0.0589346073385	0.076,0.039,0.059	0.048,0.174,0.161	-0.07
Vad02G001660	LG02	-	1498769	1499893	1498769	1499318	1499393	1499893	886	2091,1321,759	259,147,81	1940,539,531	233,38,85	223	149	0.969175172331	1.0	0.844,0.857,0.862	0.848,0.905,0.807	0.001
Vad07G011960	LG07	+	22312523	22313414	22312523	22312982	22313173	22313414	887	4,11,5	0,0,0	4,7,13	1,0,0	298	149	1	1.0	1.0,1.0,1.0	0.667,1.0,1.0	0.111
Vad09G000100	LG09	-	144970	145615	144970	145035	145109	145615	888	5,5,9	28,37,43	3,11,5	23,49,36	222	149	0.948961581538	1.0	0.107,0.083,0.123	0.08,0.131,0.085	0.006
Vad03G003530	LG03	+	3017050	3018639	3017050	3017226	3017382	3018639	889	14,16,16	34,28,15	9,15,20	37,16,18	298	149	0.913318194915	1.0	0.171,0.222,0.348	0.108,0.319,0.357	-0.014
Vad03G003530	LG03	+	3017050	3018639	3017050	3017226	3017847	3018639	890	19,17,10	9,15,7	6,18,17	4,6,6	298	149	0.180910589832	0.459759163898	0.514,0.362,0.417	0.429,0.6,0.586	-0.107
Vad03G003530	LG03	+	3017847	3018639	3017847	3018018	3018118	3018639	891	25,31,11	2,9,5	8,7,6	2,4,1	248	149	0.796849082554	1.0	0.882,0.674,0.569	0.706,0.513,0.783	0.041
Vad13G006080	LG13	-	6860417	6863029	6860417	6861457	6862805	6863029	892	11,13,7	19,13,14	2,9,4	18,15,10	298	149	0.0679751184858	0.251104433128	0.224,0.333,0.2	0.053,0.231,0.167	0.102
Vad13G006080	LG13	-	6860417	6863029	6860417	6861457	6862826	6863029	893	12,15,8	10,9,5	5,12,6	1,1,3	298	149	0.0224634231696	0.120616654939	0.375,0.455,0.444	0.714,0.857,0.5	-0.266
Vad10G006320	LG10	-	7242368	7243239	7242368	7242699	7242789	7243239	894	3,11,4	80,116,98	7,8,6	100,60,45	238	149	0.13783433662	0.394485772378	0.023,0.056,0.025	0.042,0.077,0.077	-0.031
Vad08G009590	LG08	-	17409938	17411234	17409938	17410089	17410228	17411234	895	76,60,56	22,19,20	38,37,31	14,17,17	287	149	0.149808720949	0.416002020301	0.642,0.621,0.592	0.585,0.531,0.486	0.084
Vad08G009590	LG08	-	17409938	17411234	17409938	17410089	17410900	17411234	896	66,49,57	30,24,14	35,35,40	0,27,18	298	149	0.410754000284	0.742469148672	0.524,0.505,0.671	1.0,0.393,0.526	-0.073
Vad05G002380	LG05	-	2299546	2299904	2299546	2299677	2299778	2299904	897	24,19,23	94,48,68	33,34,18	103,68,59	249	149	0.432783525224	0.762523282401	0.133,0.192,0.168	0.161,0.23,0.154	-0.017
Vad17G004740	LG17	+	5961082	5961447	5961082	5961216	5961334	5961447	898	6,17,10	0,0,1	1,9,14	0,0,2	266	149	1	1.0	1.0,1.0,0.849	1.0,1.0,0.797	0.017
Vad18G001550	LG18	+	1453531	1454469	1453531	1453893	1454002	1454469	899	22,20,47	409,277,422	23,34,40	295,280,250	257	149	0.0272206254198	0.137892438009	0.03,0.04,0.061	0.043,0.066,0.085	-0.021
Vad12G002970	LG12	+	4312565	4313963	4312565	4313035	4313390	4313963	900	16,11,17	15,19,29	5,24,16	25,35,38	298	149	0.146163049704	0.408684011096	0.348,0.224,0.227	0.091,0.255,0.174	0.093
Vad15G006860	LG15	+	16503887	16504101	16503887	16503975	16504075	16504101	901	4,2,5	11,10,10	1,0,4	12,21,20	248	149	0.0100619374853	0.0700781931033	0.179,0.107,0.231	0.048,0.0,0.107	0.121
Vad01G014630	LG01	-	23638312	23639448	23638312	23638959	23639406	23639448	902	51,52,46	126,72,71	37,28,41	99,85,60	298	149	0.187261082427	0.466629458714	0.168,0.265,0.245	0.157,0.141,0.255	0.042
Vad17G003170	LG17	+	3734869	3736874	3734869	3734947	3736835	3736874	903	35,18,14	142,58,57	12,22,15	72,31,30	298	149	0.169913783552	0.447627694103	0.11,0.134,0.109	0.077,0.262,0.2	-0.062
Vad07G001800	LG07	-	2093949	2095909	2093949	2094237	2094751	2095909	904	13,18,12	31,18,22	18,25,11	25,25,24	298	149	0.5659961918	0.872173179364	0.173,0.333,0.214	0.265,0.333,0.186	-0.021
Vad07G001800	LG07	-	2093949	2095909	2093949	2094237	2095702	2095909	905	14,15,17	125,71,80	14,32,19	75,103,105	298	149	0.155263937505	0.422322346077	0.053,0.096,0.096	0.085,0.134,0.083	-0.019
Vad07G001800	LG07	-	2094751	2095909	2094751	2094832	2095702	2095909	906	13,24,18	26,12,19	10,39,17	11,23,25	298	149	0.804477570368	1.0	0.2,0.5,0.321	0.312,0.459,0.254	-0.001
Vad04G010080	LG04	+	20584500	20585124	20584500	20584603	20584672	20585124	907	78,117,75	1,0,0	170,104,83	0,0,0	217	149	1	1.0	0.982,1.0,1.0	1.0,1.0,1.0	-0.006
Vad12G000510	LG12	+	917263	918086	917263	917809	918043	918086	908	15,20,23	2,1,2	10,39,21	1,2,0	298	149	0.110731087518	0.343223945602	0.789,0.909,0.852	0.833,0.907,1.0	-0.063
Vad12G000510	LG12	+	917263	918529	917263	917809	918190	918529	909	8,13,9	0,0,2	4,21,12	0,0,0	298	149	1	1.0	1.0,1.0,0.692	1.0,1.0,1.0	-0.103
Vad12G000510	LG12	+	917263	918529	917263	918086	918190	918529	910	4,5,1	12,8,13	1,3,6	3,14,10	252	149	0.79070476493	1.0	0.165,0.27,0.044	0.165,0.112,0.262	-0.02
Vad12G000510	LG12	+	918627	919100	918627	918882	918966	919100	911	0,1,3	11,15,9	1,2,2	6,16,10	232	149	0.706055138164	0.966495104526	0.0,0.041,0.176	0.097,0.074,0.114	-0.023
Vad12G000510	LG12	+	918627	920391	918627	919100	920152	920391	912	1,1,2	8,7,5	2,2,0	2,14,18	298	149	0.531995090149	0.844442173834	0.059,0.067,0.167	0.333,0.067,0.0	-0.036
Vad10G007430	LG10	-	8559444	8559854	8559444	8559525	8559740	8559854	913	192,189,197	875,624,773	139,220,156	665,536,497	298	149	0.121321030651	0.362618400727	0.099,0.132,0.113	0.095,0.17,0.136	-0.019
Vad04G002280	LG04	-	2428007	2429050	2428007	2428817	2429013	2429050	914	193,220,130	72,78,75	167,155,138	101,79,87	298	149	0.0431088644983	0.190227662068	0.573,0.585,0.464	0.453,0.495,0.442	0.077
Vad07G017130	LG07	-	27807253	27807579	27807253	27807327	27807413	27807579	915	1,4,2	4,4,2	0,4,3	1,4,3	234	149	0.902526325072	1.0	0.137,0.389,0.389	0.0,0.389,0.389	0.046
Vad06G007510	LG06	-	11787921	11789896	11787921	11788972	11789151	11789896	916	327,234,168	5,3,6	132,183,146	3,0,0	298	149	0.0137820511505	0.0868806185513	0.97,0.975,0.933	0.957,1.0,1.0	-0.026
Vad06G007510	LG06	-	11787921	11789896	11787921	11788972	11789379	11789896	917	306,167,141	388,155,115	113,143,117	232,103,105	298	149	0.663912157333	0.940090318464	0.283,0.35,0.38	0.196,0.41,0.358	0.016
Vad10G007030	LG10	+	8066216	8066585	8066216	8066385	8066470	8066585	918	49,65,56	37,60,50	30,89,53	41,53,33	233	149	0.667732936577	0.942162023076	0.459,0.409,0.417	0.319,0.518,0.507	-0.02
Vad12G000350	LG12	-	696901	697589	696901	697462	697558	697589	919	1,7,9	30,18,23	3,1,4	23,42,21	244	149	0.0267901379644	0.136309569894	0.02,0.192,0.193	0.074,0.014,0.104	0.071
Vad12G000770	LG12	-	1362457	1364100	1362457	1362762	1363744	1364100	920	40,33,22	178,174,120	19,21,17	155,84,115	298	149	0.249562868566	0.559269697147	0.101,0.087,0.084	0.058,0.111,0.069	0.011
Vad07G018770	LG07	+	30527712	30528082	30527712	30527837	30527946	30528082	921	0,1,2	47,18,11	4,0,4	32,12,32	257	149	0.0393576867078	0.179214081876	0.0,0.031,0.095	0.068,0.0,0.068	-0.003
Vad09G000040	LG09	-	67339	67636	67339	67492	67588	67636	922	313,402,338	22,16,14	323,279,318	14,4,13	244	149	0.0881463793218	0.296303687831	0.897,0.939,0.936	0.934,0.977,0.937	-0.025
Vad18G012480	LG18	-	13887362	13887661	13887362	13887456	13887563	13887661	923	5,4,6	19,18,22	6,5,1	35,17,23	255	149	0.286779672726	0.606284203577	0.133,0.115,0.137	0.091,0.147,0.025	0.041
Vad07G012540	LG07	-	22992667	22994016	22992667	22993111	22993583	22994016	924	103,130,132	2,8,5	112,149,140	1,0,11	298	149	0.408764744353	0.74004483039	0.963,0.89,0.93	0.982,1.0,0.864	-0.021
Vad12G006950	LG12	-	9231712	9232136	9231712	9231751	9232003	9232136	925	7,10,12	12,25,34	8,9,4	12,33,45	298	149	0.151920881693	0.418515300646	0.226,0.167,0.15	0.25,0.12,0.043	0.043
Vad12G006950	LG12	-	9231712	9232136	9231712	9231841	9232003	9232136	926	10,9,13	0,4,6	10,8,3	2,3,3	298	149	0.547846800929	0.8576255143	1.0,0.529,0.52	0.714,0.571,0.333	0.144
Vad14G009880	LG14	+	20926912	20929948	20926912	20927516	20929016	20929948	927	101,97,78	162,83,98	257,286,216	158,77,71	298	149	6.19276905311e-08	6.83175022359e-06	0.238,0.369,0.285	0.449,0.65,0.603	-0.27
Vad16G003400	LG16	-	9588374	9588808	9588374	9588526	9588646	9588808	928	6,13,10	0,2,0	14,8,13	2,5,1	268	149	0.00133792237032	0.016482931943	1.0,0.783,1.0	0.796,0.471,0.878	0.213
Vad16G003400	LG16	-	9588374	9588808	9588374	9588542	9588646	9588808	929	2,7,6	36,50,44	6,3,6	33,28,30	252	149	0.421185752304	0.751078487026	0.032,0.076,0.075	0.097,0.06,0.106	-0.027
Vad14G008550	LG14	+	19401505	19402888	19401505	19402037	19402793	19402888	930	20,19,21	18,31,27	20,45,23	46,80,70	298	149	0.0208198355894	0.115883327594	0.357,0.235,0.28	0.179,0.22,0.141	0.111
Vad05G009600	LG05	-	19074598	19077659	19074598	19075533	19075995	19077659	931	11,15,5	0,1,1	10,7,0	1,1,0	298	149	1	1.0	1.0,0.882,0.714	0.833,0.778,NA	0.06
Vad05G009600	LG05	-	19075995	19079337	19075995	19077659	19079262	19079337	932	1,5,1	13,0,3	4,2,2	4,1,2	298	149	0.594303183053	0.892558060192	0.037,1.0,0.143	0.333,0.5,0.333	0.005
Vad11G001880	LG11	+	1943225	1943511	1943225	1943346	1943433	1943511	933	77,68,83	6,3,3	49,61,40	3,4,0	235	149	0.549878721377	0.85768358405	0.891,0.935,0.946	0.912,0.906,1.0	-0.015
Vad11G001880	LG11	+	1950921	1951662	1950921	1951015	1951516	1951662	934	3,9,1	65,33,57	1,4,5	54,26,27	298	149	0.661515772334	0.938339438606	0.023,0.12,0.009	0.009,0.071,0.085	-0.004
Vad14G001290	LG14	-	1134461	1135517	1134461	1134633	1135054	1135517	935	2,2,2	0,0,0	4,2,2	0,0,1	298	149	1	1.0	1.0,1.0,1.0	1.0,1.0,0.5	0.167
Vad10G008370	LG10	+	10265042	10265585	10265042	10265078	10265168	10265585	936	197,259,133	2,2,2	232,191,197	6,1,3	238	149	0.273732620232	0.591732681211	0.984,0.988,0.977	0.96,0.992,0.976	0.007
Vad10G001130	LG10	-	1066394	1068014	1066394	1067824	1067905	1068014	937	14,16,23	9,3,2	27,16,21	1,1,0	229	149	1	1.0	0.503,0.776,0.882	0.946,0.912,1.0	-0.232
Vad10G001130	LG10	-	1072054	1074521	1072054	1073777	1074463	1074521	938	3,6,7	2,5,2	16,11,11	5,8,2	298	149	0.499732033948	0.816354321443	0.429,0.375,0.636	0.615,0.407,0.733	-0.105
Vad08G000720	LG08	+	1440182	1440879	1440182	1440398	1440749	1440879	939	4,3,14	30,23,64	6,25,26	57,180,122	298	149	0.888504430215	1.0	0.063,0.061,0.099	0.05,0.065,0.096	0.004
Vad07G001580	LG07	-	1876973	1877409	1876973	1877063	1877139	1877409	940	14,16,12	6,16,13	9,19,23	11,40,28	224	149	0.0770308195653	0.273324267668	0.608,0.399,0.38	0.352,0.24,0.353	0.147
Vad07G001580	LG07	-	1876973	1877409	1876973	1877063	1877170	1877409	941	14,16,14	3,1,3	10,21,23	0,6,3	255	149	0.850346920091	1.0	0.732,0.903,0.732	1.0,0.672,0.818	-0.041
Vad03G007080	LG03	-	7111527	7114385	7111527	7113620	7114240	7114385	942	0,1,6	6,17,11	3,1,1	8,9,8	298	149	0.628899922128	0.917489681868	0.0,0.029,0.214	0.158,0.053,0.059	-0.009
Vad03G007080	LG03	-	7115459	7115876	7115459	7115481	7115605	7115876	943	4,4,5	10,12,5	5,3,1	7,4,4	272	149	0.989349270477	1.0	0.18,0.154,0.354	0.281,0.291,0.12	-0.001
Vad14G004550	LG14	-	6265603	6266035	6265603	6265704	6265793	6266035	944	8,8,7	1,0,0	3,8,9	2,2,0	237	149	0.1085203396	0.338979629709	0.834,1.0,1.0	0.485,0.715,1.0	0.211
Vad13G000650	LG13	+	716945	717842	716945	717122	717249	717842	945	0,1,1	2,2,0	1,0,1	6,1,11	275	149	1	1.0	0.0,0.213,1.0	0.083,0.0,0.047	0.361
Vad17G005500	LG17	+	6757674	6759963	6757674	6759170	6759678	6759963	946	7,5,4	4,0,3	0,6,8	0,0,0	298	149	1	1.0	0.467,1.0,0.4	NA,1.0,1.0	-0.378
Vad17G005500	LG17	+	6757674	6759963	6757674	6759369	6759678	6759963	947	7,2,3	1,1,0	0,7,4	0,1,0	298	149	1	1.0	0.778,0.5,1.0	NA,0.778,1.0	-0.13
Vad11G002010	LG11	+	2045070	2045586	2045070	2045450	2045532	2045586	948	12,14,26	36,34,50	15,21,13	42,53,29	230	149	0.736967951334	0.98370086222	0.178,0.211,0.252	0.188,0.204,0.225	0.008
Vad11G002010	LG11	+	2048954	2049642	2048954	2049022	2049450	2049642	949	22,15,39	31,46,40	21,65,51	29,27,27	298	149	0.00651759993147	0.0506650295722	0.262,0.14,0.328	0.266,0.546,0.486	-0.189
Vad01G005620	LG01	-	5789176	5789914	5789176	5789418	5789505	5789914	950	14,11,13	25,26,15	15,10,12	9,8,7	235	149	0.00448327822243	0.0392812860861	0.262,0.212,0.355	0.514,0.442,0.521	-0.216
Vad01G000020	LG01	+	23587	23846	23587	23633	23731	23846	952	0,0,1	0,0,1	0,0,1	0,0,0	246	149	1	1.0	NA,NA,0.377	NA,NA,1.0	-0.623
Vad04G014570	LG04	+	26484863	26485380	26484863	26485085	26485184	26485380	953	2,7,6	55,92,89	9,6,3	79,93,88	247	149	0.760462562712	0.997949423375	0.021,0.044,0.039	0.064,0.037,0.02	-0.006
Vad04G014570	LG04	+	26484863	26485380	26484863	26485085	26485205	26485380	954	6,12,18	1,1,1	13,14,9	2,3,4	268	149	0.0116016546288	0.0772190111512	0.769,0.87,0.909	0.783,0.722,0.556	0.162
Vad18G004270	LG18	+	4543281	4543548	4543281	4543389	4543494	4543548	955	16,17,13	0,1,4	9,9,8	0,0,1	253	149	0.0404878045403	0.181970188184	1.0,0.909,0.657	1.0,1.0,0.825	-0.086
Vad18G004270	LG18	+	4543674	4544668	4543674	4543840	4544428	4544668	956	2,7,3	46,37,41	3,2,4	34,25,30	298	149	0.901083666098	1.0	0.021,0.086,0.035	0.042,0.038,0.063	-0.0
Vad18G004270	LG18	+	4544767	4546230	4544767	4545044	4545176	4546230	957	26,12,20	25,7,6	8,12,11	22,15,15	280	149	0.00640947556575	0.0506650295722	0.356,0.477,0.639	0.162,0.299,0.281	0.243
Vad18G004270	LG18	+	4544767	4546230	4544767	4545044	4546075	4546230	958	30,29,30	53,49,31	16,20,25	42,15,33	298	149	0.926783463581	1.0	0.221,0.228,0.326	0.16,0.4,0.275	-0.02
Vad16G010610	LG16	-	21552253	21554283	21552253	21552280	21553516	21554283	959	45,56,65	110,92,74	64,117,80	146,104,100	298	149	0.329616531137	0.658419194296	0.17,0.233,0.305	0.18,0.36,0.286	-0.039
Vad19G000520	LG19	+	807902	808279	807902	808051	808135	808279	960	24,27,19	90,48,55	17,26,9	64,91,60	232	149	0.0634060339251	0.239883362351	0.146,0.265,0.182	0.146,0.155,0.088	0.068
Vad07G014830	LG07	+	25449306	25450269	25449306	25449477	25449667	25450269	962	10,3,1	2,0,0	4,0,1	0,0,0	298	149	1	1.0	0.714,1.0,1.0	1.0,NA,1.0	-0.095
Vad13G002530	LG13	+	2500957	2504131	2500957	2501121	2501357	2504131	963	2,9,7	10,14,11	8,7,8	6,13,10	298	149	0.272337378997	0.590715899396	0.091,0.243,0.241	0.4,0.212,0.286	-0.108
Vad07G000410	LG07	+	596978	597927	596978	597056	597849	597927	964	16,16,14	126,197,186	26,21,10	129,154,111	298	149	0.0393301166543	0.179214081876	0.06,0.039,0.036	0.092,0.064,0.043	-0.021
Vad19G002590	LG19	+	3458586	3459361	3458586	3458745	3458821	3459361	965	26,16,20	9,1,0	29,21,15	4,2,0	224	149	0.358139272221	0.687661403228	0.658,0.914,1.0	0.828,0.875,1.0	-0.044
Vad02G005970	LG02	-	5592347	5592995	5592347	5592597	5592675	5592995	966	6,5,6	0,0,0	4,8,17	0,0,1	226	149	1	1.0	1.0,1.0,1.0	1.0,1.0,0.918	0.027
Vad02G005970	LG02	-	5592675	5594001	5592675	5592995	5593860	5594001	967	1,0,3	5,12,7	1,5,4	2,6,7	298	149	0.0092520599685	0.0660433810104	0.091,0.0,0.176	0.2,0.294,0.222	-0.15
Vad06G000200	LG06	+	272333	272616	272333	272473	272539	272616	968	51,60,81	125,129,165	59,81,69	89,151,144	214	149	0.219387109731	0.519973159489	0.221,0.245,0.255	0.316,0.272,0.25	-0.039
Vad06G003530	LG06	+	4341571	4341817	4341571	4341637	4341757	4341817	969	31,32,31	39,44,42	19,16,16	23,37,24	268	149	0.355222003183	0.684698857262	0.306,0.288,0.291	0.315,0.194,0.27	0.035
Vad06G003530	LG06	+	4341571	4342669	4341571	4341817	4342198	4342669	970	14,33,21	0,0,1	17,12,9	0,1,0	298	149	1	1.0	1.0,1.0,0.913	1.0,0.857,1.0	0.019
Vad07G002270	LG07	-	2502308	2502836	2502308	2502724	2502784	2502836	971	294,292,273	256,239,221	274,244,248	219,175,148	208	149	0.129205641337	0.376901552314	0.451,0.467,0.469	0.473,0.5,0.546	-0.044
Vad18G010320	LG18	-	11268752	11269493	11268752	11268881	11269399	11269493	972	56,75,67	119,141,142	43,61,51	102,111,127	298	149	0.602052817305	0.898427565291	0.19,0.21,0.191	0.174,0.216,0.167	0.011
Vad03G009450	LG03	-	13025842	13026396	13025842	13026208	13026327	13026396	973	25,27,31	13,14,17	1,21,3	11,4,10	267	149	0.0692063464354	0.254105601813	0.518,0.518,0.504	0.048,0.746,0.143	0.201
Vad04G010910	LG04	+	21525213	21526208	21525213	21525914	21526013	21526208	974	4,3,3	19,10,14	0,4,1	5,10,6	247	149	0.585608735079	0.885058431439	0.113,0.153,0.114	0.0,0.194,0.091	0.032
Vad04G006120	LG04	+	7213704	7214217	7213704	7213775	7213994	7214217	975	165,135,119	207,195,175	142,154,124	244,218,171	298	149	0.492231772549	0.811781833991	0.285,0.257,0.254	0.225,0.261,0.266	0.015
Vad06G002090	LG06	+	2636853	2637592	2636853	2637390	2637534	2637592	976	1,2,1	5,1,1	4,2,3	27,12,8	292	149	0.779950003749	1.0	0.093,0.505,0.338	0.07,0.078,0.161	0.209
Vad06G002090	LG06	+	2641607	2641871	2641607	2641675	2641810	2641871	977	0,1,0	18,7,0	2,0,0	30,11,23	283	149	1	1.0	0.0,0.07,NA	0.034,0.0,0.0	0.024
Vad14G014170	LG14	-	25061518	25062502	25061518	25061648	25061795	25062502	978	3,0,1	29,23,18	10,10,5	29,21,12	295	149	2.81394572876e-06	0.000148466223559	0.05,0.0,0.027	0.148,0.194,0.174	-0.146
Vad19G005850	LG19	-	7690588	7692283	7690588	7691068	7691996	7692283	979	114,98,86	15,9,15	77,94,81	11,7,9	298	149	0.442425389699	0.771463272667	0.792,0.845,0.741	0.778,0.87,0.818	-0.029
Vad01G009200	LG01	-	11278520	11279796	11278520	11278976	11279373	11279796	980	619,472,509	55,22,32	647,691,507	50,18,17	298	149	0.0219861668725	0.118842821825	0.849,0.915,0.888	0.866,0.95,0.937	-0.034
Vad01G009200	LG01	-	11278520	11279796	11278520	11279189	11279373	11279796	981	240,200,173	69,60,64	317,298,257	78,76,78	298	149	0.220466759536	0.520600938334	0.635,0.625,0.575	0.67,0.662,0.622	-0.04
Vad01G009200	LG01	-	11278520	11279796	11278520	11279264	11279373	11279796	982	160,129,105	33,19,29	189,166,163	32,26,38	257	149	0.608279941651	0.903485568168	0.738,0.797,0.677	0.774,0.787,0.713	-0.021
Vad07G003650	LG07	-	3794357	3794686	3794357	3794409	3794493	3794686	983	10,8,6	24,28,33	10,2,3	36,22,31	232	149	0.127647537254	0.373253702308	0.211,0.155,0.105	0.151,0.055,0.059	0.069
Vad14G011450	LG14	-	22440123	22440357	22440123	22440168	22440242	22440357	984	28,34,26	85,105,100	13,43,30	50,79,99	222	149	0.344794868478	0.675397212103	0.181,0.179,0.149	0.149,0.268,0.169	-0.026
Vad18G006590	LG18	-	7504344	7506369	7504344	7505134	7506316	7506369	985	21,116,74	3,3,8	62,120,70	1,0,1	298	149	3.0161223817e-05	0.000963174871103	0.778,0.951,0.822	0.969,1.0,0.972	-0.13
Vad04G012690	LG04	+	23648718	23649004	23648718	23648817	23648905	23649004	986	11,12,9	65,58,55	6,5,8	46,29,33	236	149	0.849880035887	1.0	0.097,0.116,0.094	0.076,0.098,0.133	0.0
Vad08G002930	LG08	-	9250619	9252000	9250619	9251763	9251846	9252000	987	58,90,135	10,7,24	52,84,113	17,17,26	231	149	0.0305452050357	0.148861872734	0.789,0.892,0.784	0.664,0.761,0.737	0.101
Vad08G002930	LG08	-	9250619	9252000	9250619	9251763	9251862	9252000	988	60,97,158	904,1265,1775	60,102,133	1107,1235,1896	247	149	0.292031056535	0.613547460284	0.038,0.044,0.051	0.032,0.047,0.041	0.004
Vad05G008390	LG05	+	16089884	16090536	16089884	16090059	16090158	16090536	989	253,153,180	23,5,11	183,157,143	19,10,7	247	149	0.66047899339	0.938339438606	0.869,0.949,0.908	0.853,0.904,0.925	0.015
Vad12G009410	LG12	-	16986265	16987560	16986265	16986689	16987370	16987560	990	33,24,28	41,34,23	18,19,19	34,16,23	298	149	0.649393180901	0.931238963898	0.287,0.261,0.378	0.209,0.373,0.292	0.017
Vad18G002290	LG18	-	2393367	2394076	2393367	2393777	2393921	2394076	992	22,18,25	6,10,8	12,11,10	6,6,3	292	149	0.641697775222	0.927024107419	0.652,0.479,0.615	0.505,0.483,0.63	0.043
Vad18G002290	LG18	-	2393367	2394076	2393367	2393777	2393935	2394076	993	23,18,29	6,32,20	14,15,10	17,14,14	298	149	0.257067566276	0.570295231583	0.657,0.22,0.42	0.292,0.349,0.263	0.131
Vad18G002290	LG18	-	2394301	2394640	2394301	2394489	2394565	2394640	994	11,6,20	105,90,70	8,5,12	68,49,58	224	149	0.83268008246	1.0	0.065,0.042,0.16	0.073,0.064,0.121	0.003
Vad13G007140	LG13	-	11264812	11265785	11264812	11265326	11265608	11265785	995	4,1,1	2,4,3	2,3,2	5,6,7	298	149	0.571557310873	0.876172382051	0.5,0.111,0.143	0.167,0.2,0.125	0.087
Vad03G000570	LG03	+	677392	679301	677392	677744	678045	679301	996	120,153,86	27,19,10	150,96,73	9,10,7	298	149	0.0129904307705	0.0842988649198	0.69,0.801,0.811	0.893,0.828,0.839	-0.086
Vad08G008010	LG08	+	15931297	15933911	15931297	15933669	15933801	15933911	997	20,68,66	43,61,80	41,70,55	37,53,52	280	149	0.0750647305801	0.268016308756	0.198,0.372,0.305	0.371,0.413,0.36	-0.09
Vad08G004610	LG08	-	12184553	12185164	12184553	12184648	12185090	12185164	998	13,5,5	10,17,18	3,3,5	12,8,12	298	149	0.363271079323	0.69268540412	0.394,0.128,0.122	0.111,0.158,0.172	0.068
Vad10G001030	LG10	+	965728	966416	965728	965788	966277	966416	1000	152,316,557	456,582,720	269,397,591	520,314,503	298	149	0.0038137477095	0.0349043035198	0.143,0.214,0.279	0.206,0.387,0.37	-0.109
Vad10G001030	LG10	+	965728	966416	965728	965939	966277	966416	1001	69,174,266	153,201,277	93,212,303	206,179,268	298	149	0.503790409733	0.820053202161	0.184,0.302,0.324	0.184,0.372,0.361	-0.036
Vad07G016690	LG07	+	27372376	27372842	27372376	27372556	27372686	27372842	1002	10,0,0	6,10,5	8,6,0	16,14,18	278	149	0.765001988963	1.0	0.472,0.0,0.0	0.211,0.187,0.0	0.025
Vad18G004590	LG18	-	4836170	4837191	4836170	4836255	4837092	4837191	1003	7,15,2	339,239,266	7,4,11	287,175,247	298	149	0.84267992198	1.0	0.01,0.03,0.004	0.012,0.011,0.022	-0.0
Vad06G004530	LG06	+	5296225	5296811	5296225	5296291	5296383	5296811	1004	10,8,12	5,8,6	13,8,14	6,4,11	240	149	0.875432728833	1.0	0.554,0.383,0.554	0.574,0.554,0.441	-0.026
Vad02G001970	LG02	-	1742451	1742893	1742451	1742568	1742682	1742893	1006	21,62,38	165,216,233	27,58,71	133,112,158	262	149	0.000193341356044	0.00366593336812	0.067,0.14,0.085	0.104,0.228,0.204	-0.081
Vad13G004630	LG13	+	4606418	4607179	4606418	4606828	4606905	4607179	1007	13,2,25	2,2,2	4,24,22	0,7,4	225	149	0.692481467433	0.958729333406	0.811,0.398,0.892	1.0,0.694,0.785	-0.126
Vad18G009750	LG18	+	10735230	10736009	10735230	10735291	10735949	10736009	1008	11,28,11	189,204,239	25,58,29	204,267,205	298	149	0.000103297189368	0.00232601214266	0.028,0.064,0.022	0.058,0.098,0.066	-0.036
Vad13G004960	LG13	+	5093839	5094597	5093839	5093936	5094079	5094597	1009	106,176,202	46,67,76	105,218,192	51,50,67	291	149	0.414838774078	0.744513349963	0.541,0.574,0.576	0.513,0.691,0.595	-0.036
Vad18G005660	LG18	+	6325040	6326559	6325040	6325176	6326421	6326559	1010	46,71,62	28,30,27	25,47,35	15,25,35	298	149	0.116502573072	0.355215759856	0.451,0.542,0.534	0.455,0.485,0.333	0.085
Vad11G000860	LG11	-	921081	921540	921081	921330	921442	921540	1011	8,21,10	0,0,0	14,6,6	0,0,1	260	149	1	1.0	1.0,1.0,1.0	1.0,1.0,0.775	0.075
Vad17G000300	LG17	+	276688	277526	276688	276798	277396	277526	1012	17,10,3	123,101,105	9,8,5	106,91,94	298	149	0.535118467706	0.847736632586	0.065,0.047,0.014	0.041,0.042,0.026	0.006
Vad18G009860	LG18	+	10864648	10866551	10864648	10865092	10866478	10866551	1013	25,48,11	40,122,43	24,17,16	43,43,45	298	149	0.881047194638	1.0	0.238,0.164,0.113	0.218,0.165,0.151	-0.006
Vad13G003240	LG13	-	3144279	3144788	3144279	3144412	3144481	3144788	1014	18,34,31	6,10,2	31,26,53	2,0,9	217	149	0.06345493145	0.239883362351	0.673,0.7,0.914	0.914,1.0,0.802	-0.143
Vad15G000130	LG15	-	296794	297850	296794	297207	297774	297850	1015	4,2,5	13,19,13	6,3,4	15,13,10	298	149	0.467970249467	0.795162105271	0.133,0.05,0.161	0.167,0.103,0.167	-0.031
Vad15G000130	LG15	-	300695	301065	300695	300812	300914	301065	1016	7,18,26	29,30,25	15,27,37	28,19,20	250	149	0.0636736098718	0.240076623786	0.126,0.263,0.383	0.242,0.459,0.524	-0.151
Vad13G009760	LG13	+	19437127	19437718	19437127	19437351	19437439	19437718	1017	5,2,0	15,11,4	5,4,5	13,7,13	236	149	0.143854256669	0.406689755212	0.174,0.103,0.0	0.195,0.265,0.195	-0.126
Vad13G009760	LG13	+	19439523	19440497	19439523	19439725	19440190	19440497	1018	31,14,23	0,4,0	27,14,11	3,0,1	298	149	0.7446456012	0.989006429265	1.0,0.636,1.0	0.818,1.0,0.846	-0.009
Vad13G000320	LG13	-	365096	365698	365096	365503	365621	365698	1019	18,7,19	0,0,1	10,13,21	0,1,0	266	149	1	1.0	1.0,1.0,0.914	1.0,0.879,1.0	0.012
Vad13G000320	LG13	-	365772	366028	365772	365828	365919	366028	1020	1,2,5	41,25,33	0,3,0	15,27,37	239	149	0.0618628418927	0.237189758726	0.015,0.048,0.086	0.0,0.065,0.0	0.028
Vad01G000470	LG01	-	489760	490144	489760	489944	490043	490144	1021	11,10,16	12,2,12	8,18,10	23,25,15	247	149	0.0250358096063	0.13067077401	0.356,0.751,0.446	0.173,0.303,0.287	0.263
Vad18G006820	LG18	+	7671859	7672981	7671859	7672128	7672533	7672981	1022	32,18,35	4,7,2	26,33,25	4,9,2	298	149	0.809536374475	1.0	0.8,0.563,0.897	0.765,0.647,0.862	-0.005
Vad18G006820	LG18	+	7671859	7672981	7671859	7672128	7672630	7672981	1023	35,33,37	24,25,44	30,35,36	45,46,36	298	149	0.108893167706	0.339696295659	0.422,0.398,0.296	0.25,0.276,0.333	0.086
Vad05G007450	LG05	-	13080733	13081205	13080733	13081066	13081153	13081205	1024	16,32,24	1,3,2	27,29,28	3,2,2	235	149	0.890152624682	1.0	0.91,0.871,0.884	0.851,0.902,0.899	0.004
Vad18G021240	LG18	-	35130435	35131737	35130435	35130507	35130726	35131737	1025	33,28,26	33,27,21	32,15,10	30,12,15	298	149	0.720694905208	0.973901188719	0.333,0.341,0.382	0.348,0.385,0.25	0.024
Vad19G001530	LG19	+	2138480	2139025	2138480	2138526	2138625	2139025	1026	54,70,44	0,0,0	58,70,85	0,1,0	247	149	1	1.0	1.0,1.0,1.0	1.0,0.977,1.0	0.008
Vad19G001530	LG19	+	2139460	2140053	2139460	2139818	2139897	2140053	1027	34,28,14	33,33,26	26,44,21	30,48,22	227	149	0.630598581806	0.918094036019	0.403,0.358,0.261	0.363,0.376,0.385	-0.034
Vad02G005060	LG02	+	4668974	4670269	4668974	4669039	4669127	4670269	1028	25,13,11	7,0,8	16,10,12	1,2,0	236	149	0.00602737258674	0.048633351695	0.693,1.0,0.465	0.91,0.759,1.0	-0.17
Vad04G009140	LG04	+	19343499	19344440	19343499	19343960	19344033	19344440	1029	2,3,2	0,2,0	0,2,2	0,2,0	221	149	1	1.0	1.0,0.503,1.0	NA,0.403,1.0	0.133
Vad08G004690	LG08	-	12290342	12292338	12290342	12290463	12292178	12292338	1030	15,6,5	7,10,7	10,8,2	5,6,4	298	149	0.73416570319	0.981719097323	0.517,0.231,0.263	0.5,0.4,0.2	-0.03
Vad13G002060	LG13	+	1944803	1945212	1944803	1944965	1945078	1945212	1031	21,42,38	29,36,34	40,61,25	20,24,26	261	149	0.0593226072427	0.230993952713	0.292,0.4,0.39	0.533,0.592,0.354	-0.132
Vad02G008970	LG02	+	13246808	13247448	13246808	13246907	13247322	13247448	1032	9,15,12	23,15,21	6,15,10	14,13,7	298	149	0.342651177014	0.672853152178	0.164,0.333,0.222	0.176,0.366,0.417	-0.08
Vad10G002430	LG10	-	2943306	2943708	2943306	2943403	2943572	2943708	1033	0,2,0	44,22,29	4,5,0	32,49,38	298	149	0.0538463355798	0.218172047499	0.0,0.043,0.0	0.059,0.049,0.0	-0.022
Vad10G002430	LG10	-	2943306	2943708	2943306	2943450	2943572	2943708	1034	0,0,0	0,1,0	1,1,0	2,1,3	270	149	1	1.0	NA,0.0,NA	0.216,0.356,0.0	-0.191
Vad01G012650	LG01	+	21189732	21191203	21189732	21190003	21190484	21191203	1035	68,76,59	3,3,1	77,110,65	6,0,6	298	149	0.470242970603	0.795475137132	0.919,0.927,0.967	0.865,1.0,0.844	0.035
Vad07G012590	LG07	+	23052605	23052890	23052605	23052686	23052763	23052890	1037	2,2,2	2,5,0	7,2,5	0,1,0	225	149	0.000169363327257	0.00331487738107	0.398,0.209,1.0	1.0,0.57,1.0	-0.321
Vad07G001450	LG07	-	1721879	1724704	1721879	1724305	1724404	1724704	1038	855,338,271	57,23,22	785,428,328	42,17,26	247	149	0.174742305433	0.453377989223	0.9,0.899,0.881	0.919,0.938,0.884	-0.02
Vad04G005970	LG04	+	7052821	7053862	7052821	7052914	7053425	7053862	1039	13,11,8	65,72,51	7,7,5	89,54,74	298	149	0.0269052696377	0.136608973663	0.091,0.071,0.073	0.038,0.061,0.033	0.034
Vad08G009250	LG08	+	17116496	17117866	17116496	17117033	17117234	17117866	1040	24,22,29	2,4,1	27,25,14	2,0,4	298	149	0.877603798954	1.0	0.857,0.733,0.935	0.871,1.0,0.636	0.006
Vad10G000420	LG10	+	385075	385374	385075	385142	385269	385374	1041	35,65,65	267,307,383	36,53,58	214,208,275	275	149	0.177789756401	0.457092943628	0.066,0.103,0.084	0.084,0.121,0.103	-0.018
Vad01G012530	LG01	+	21060252	21060627	21060252	21060322	21060390	21060627	1042	8,4,11	1,1,4	14,5,7	3,2,0	216	149	0.603764053972	0.898427565291	0.847,0.734,0.655	0.763,0.633,1.0	-0.053
Vad18G011130	LG18	-	12342623	12343429	12342623	12343070	12343163	12343429	1043	35,16,21	0,1,0	31,28,17	0,0,0	241	149	1	1.0	1.0,0.908,1.0	1.0,1.0,1.0	-0.031
Vad14G006320	LG14	-	14681224	14681593	14681224	14681342	14681444	14681593	1044	3,3,8	28,20,21	2,4,5	16,16,16	250	149	0.814437638426	1.0	0.06,0.082,0.185	0.069,0.13,0.157	-0.01
Vad01G013680	LG01	+	22321354	22321893	22321354	22321464	22321741	22321893	1045	25,30,23	1,1,10	23,29,27	5,12,13	298	149	0.0227955841272	0.12159314874	0.926,0.938,0.535	0.697,0.547,0.509	0.215
Vad17G003750	LG17	-	4739512	4740090	4739512	4739824	4739940	4740090	1046	18,3,10	33,10,11	13,17,12	29,29,25	264	149	0.831699111207	1.0	0.235,0.145,0.339	0.202,0.249,0.213	0.018
Vad07G000530	LG07	-	730776	731796	730776	731269	731488	731796	1047	263,146,195	0,2,3	225,349,298	1,0,1	298	149	0.831688724535	1.0	1.0,0.973,0.97	0.991,1.0,0.993	-0.014
Vad04G014420	LG04	-	26209019	26209785	26209019	26209338	26209424	26209785	1048	36,53,54	3,8,9	48,56,67	0,1,0	234	149	2.2058293192e-08	2.81765671458e-06	0.884,0.808,0.793	1.0,0.973,1.0	-0.163
Vad13G008370	LG13	-	15876293	15876573	15876293	15876409	15876494	15876573	1049	20,20,31	1,13,10	16,20,11	0,5,2	233	149	0.114868840996	0.351559491926	0.927,0.496,0.665	1.0,0.719,0.779	-0.137
Vad18G012430	LG18	-	13836408	13837638	13836408	13837217	13837460	13837638	1050	2,3,5	0,0,1	5,4,9	1,0,0	298	149	1	1.0	1.0,1.0,0.714	0.714,1.0,1.0	0.0
Vad18G012430	LG18	-	13836408	13837638	13836408	13837217	13837477	13837638	1051	2,2,5	1,0,0	5,4,9	0,0,0	298	149	1	1.0	0.5,1.0,1.0	1.0,1.0,1.0	-0.167
Vad07G007490	LG07	-	8769888	8770304	8769888	8769980	8770105	8770304	1052	48,35,60	97,67,78	73,71,75	54,54,64	273	149	5.36844732701e-06	0.000245834370993	0.213,0.222,0.296	0.425,0.418,0.39	-0.167
Vad07G007490	LG07	-	8769888	8770304	8769888	8770004	8770105	8770304	1053	38,29,49	6,0,0	50,49,65	7,6,0	249	149	0.216972811844	0.516774302596	0.791,1.0,1.0	0.81,0.83,1.0	0.05
Vad07G007490	LG07	-	8769888	8770304	8769888	8770025	8770105	8770304	1054	36,18,42	2,0,8	44,43,57	5,5,6	228	149	0.662128102945	0.938659407621	0.922,1.0,0.774	0.852,0.849,0.861	0.045
Vad02G008430	LG02	-	9636574	9636846	9636574	9636693	9636779	9636846	1055	10,13,14	41,72,84	10,15,20	54,39,64	234	149	0.107430278792	0.336864711406	0.134,0.103,0.096	0.105,0.197,0.166	-0.045
Vad04G001080	LG04	+	1357219	1358249	1357219	1357588	1357694	1358249	1056	30,19,70	96,54,132	21,32,44	61,51,112	254	149	0.799587709957	1.0	0.155,0.171,0.237	0.168,0.269,0.187	-0.02
Vad17G001900	LG17	-	1978631	1978962	1978631	1978727	1978811	1978962	1057	1367,789,547	91,36,21	641,410,445	31,18,22	232	149	0.438429744853	0.768835975981	0.906,0.934,0.944	0.93,0.936,0.929	-0.004
Vad06G004990	LG06	-	5711122	5712628	5711122	5711360	5711858	5712628	1058	30,27,27	77,31,44	48,60,47	183,100,110	298	149	0.126273115021	0.370860176058	0.163,0.303,0.235	0.116,0.231,0.176	0.059
Vad06G004990	LG06	-	5711122	5712628	5711122	5711360	5711885	5712628	1059	32,30,31	30,24,22	64,66,53	46,20,30	298	149	0.0682236656476	0.251257718553	0.348,0.385,0.413	0.41,0.623,0.469	-0.119
Vad06G004990	LG06	-	5711858	5713205	5711858	5712628	5712915	5713205	1060	7,4,5	1,2,0	0,0,1	0,0,0	298	149	1	1.0	0.778,0.5,1.0	NA,NA,1.0	-0.241
Vad12G006930	LG12	-	9209697	9210592	9209697	9210241	9210337	9210592	1061	248,128,81	1163,827,322	125,61,48	627,203,258	244	149	0.476661229156	0.799428525567	0.115,0.086,0.133	0.109,0.155,0.102	-0.011
Vad08G001980	LG08	+	4624365	4626465	4624365	4624662	4624753	4626465	1062	5,4,4	27,42,60	3,4,1	49,56,49	239	149	0.113739064007	0.350310543585	0.104,0.056,0.04	0.037,0.043,0.013	0.036
Vad14G012780	LG14	-	23796313	23798014	23796313	23796394	23797478	23798014	1063	18,32,23	59,101,133	23,39,26	59,73,84	298	149	0.015140958344	0.0929585945919	0.132,0.137,0.08	0.163,0.211,0.134	-0.053
Vad13G003710	LG13	-	3596220	3600826	3596220	3596536	3596624	3600826	1064	13,33,22	4,13,19	16,16,23	17,15,4	236	149	0.731946364339	0.980913211624	0.672,0.616,0.422	0.373,0.402,0.784	0.05
Vad07G005540	LG07	-	5439939	5441197	5439939	5440320	5441029	5441197	1065	46,48,48	31,42,89	34,50,22	60,58,70	298	149	0.0425903339486	0.18928445316	0.426,0.364,0.212	0.221,0.301,0.136	0.115
Vad07G005540	LG07	-	5439939	5441197	5439939	5440727	5441029	5441197	1066	25,17,23	23,13,31	19,40,26	12,4,15	298	149	0.012792782144	0.0832388264437	0.352,0.395,0.271	0.442,0.833,0.464	-0.24
Vad19G003100	LG19	+	4210094	4211030	4210094	4210245	4210373	4211030	1067	10,15,16	11,12,5	16,16,8	4,8,6	276	149	0.38459226888	0.71470554102	0.329,0.403,0.633	0.683,0.519,0.419	-0.085
Vad02G001590	LG02	+	1449302	1450830	1449302	1449377	1449789	1450830	1068	40,18,10	51,31,27	17,12,9	32,26,24	298	149	0.275270771978	0.593009520438	0.282,0.225,0.156	0.21,0.188,0.158	0.036
Vad02G001590	LG02	+	1449302	1450830	1449302	1449644	1449789	1450830	1069	3,3,3	31,8,14	6,2,3	7,3,3	293	149	0.00648870028831	0.0506650295722	0.047,0.16,0.098	0.304,0.253,0.337	-0.196
Vad12G012380	LG12	-	23741366	23742111	23741366	23741733	23742084	23742111	1070	3,1,4	61,49,38	4,2,2	27,21,10	298	149	0.164409050115	0.43945018131	0.024,0.01,0.05	0.069,0.045,0.091	-0.04
Vad02G006170	LG02	-	5832829	5833247	5832829	5833005	5833112	5833247	1071	15,11,3	25,28,31	13,34,17	18,32,27	255	149	0.00409114222343	0.0369115322538	0.26,0.187,0.054	0.297,0.383,0.269	-0.149
Vad12G004980	LG12	+	6681855	6683830	6681855	6682676	6683016	6683830	1072	3,3,6	37,26,41	5,29,25	70,127,105	298	149	0.0416136978871	0.185982091349	0.039,0.055,0.068	0.034,0.102,0.106	-0.027
Vad05G001500	LG05	+	1505795	1507087	1505795	1505971	1506179	1507087	1073	1,0,1	17,6,8	3,3,6	13,3,10	298	149	0.000104464492604	0.00232601214266	0.029,0.0,0.059	0.103,0.333,0.231	-0.193
Vad05G001500	LG05	+	1510596	1510968	1510596	1510773	1510860	1510968	1074	11,5,17	26,12,20	6,19,6	27,17,22	235	149	0.549119774669	0.85768358405	0.212,0.209,0.35	0.123,0.415,0.147	0.029
Vad07G006130	LG07	+	6683822	6685226	6683822	6684949	6685043	6685226	1075	24,54,45	0,1,1	30,55,37	0,0,2	242	149	1	1.0	1.0,0.971,0.965	1.0,1.0,0.919	0.006
Vad19G007630	LG19	-	10268538	10269065	10268538	10268734	10268873	10269065	1076	2,4,1	0,0,0	1,0,1	1,0,0	287	149	1	1.0	1.0,1.0,1.0	0.342,NA,1.0	0.329
Vad07G016070	LG07	+	26801007	26803843	26801007	26801146	26801304	26803843	1077	1,0,0	6,3,2	0,0,0	12,3,2	298	149	1	1.0	0.077,0.0,0.0	0.0,0.0,0.0	0.026
Vad15G002950	LG15	+	10298937	10300070	10298937	10299003	10299635	10300070	1078	2,0,1	11,5,2	2,4,0	0,4,0	298	149	1	1.0	0.083,0.0,0.2	1.0,0.333,NA	-0.572
Vad15G005130	LG15	+	14338309	14338839	14338309	14338578	14338771	14338839	1079	66,65,61	79,77,73	46,113,91	62,69,53	298	149	0.0437724328587	0.192107946742	0.295,0.297,0.295	0.271,0.45,0.462	-0.099
Vad01G010120	LG01	-	13174066	13174865	13174066	13174258	13174783	13174865	1080	0,2,1	21,22,16	1,3,1	15,12,18	298	149	0.230562058327	0.534859866718	0.0,0.043,0.03	0.032,0.111,0.027	-0.032
Vad14G009490	LG14	-	20565706	20566041	20565706	20565785	20565914	20566041	1081	42,46,64	29,18,24	63,52,31	14,6,9	277	149	0.00351981209013	0.0327302066772	0.438,0.579,0.589	0.708,0.823,0.649	-0.191
Vad14G009490	LG14	-	20565706	20566041	20565706	20565800	20565914	20566041	1082	26,36,49	145,127,160	52,42,25	183,125,109	262	149	0.532858160291	0.844827347916	0.093,0.139,0.148	0.139,0.16,0.115	-0.011
Vad10G007970	LG10	+	9566335	9567300	9566335	9566991	9567083	9567300	1083	15,44,15	5,12,3	28,64,50	14,21,17	240	149	0.262496801701	0.576570235683	0.651,0.695,0.756	0.554,0.654,0.646	0.083
Vad07G004330	LG07	+	4305408	4306968	4305408	4305482	4306040	4306968	1084	34,15,20	0,0,2	13,39,22	0,0,1	298	149	1	1.0	1.0,1.0,0.833	1.0,1.0,0.917	-0.028
Vad07G004330	LG07	+	4305408	4306968	4305408	4305506	4306040	4306968	1085	18,5,12	55,43,53	5,19,16	44,52,56	298	149	0.632347386924	0.91843633038	0.141,0.055,0.102	0.054,0.154,0.125	-0.012
Vad08G010870	LG08	+	18674825	18675795	18674825	18674914	18675393	18675795	1087	12,7,0	5,0,2	9,4,1	0,9,0	298	149	0.298922275404	0.619542581047	0.545,1.0,0.0	1.0,0.182,1.0	-0.212
Vad13G010060	LG13	+	19847602	19848525	19847602	19847683	19848310	19848525	1088	16,16,20	11,27,33	12,21,18	20,39,36	298	149	0.263529722511	0.577765705993	0.421,0.229,0.233	0.231,0.212,0.2	0.08
Vad07G001290	LG07	-	1489032	1490852	1489032	1490198	1490312	1490852	1089	17,43,40	3,0,5	41,40,27	4,2,2	262	149	0.568081450514	0.873722230924	0.763,1.0,0.82	0.854,0.919,0.885	-0.025
Vad02G006050	LG02	+	5681487	5682300	5681487	5681887	5682129	5682300	1090	73,35,84	153,95,88	86,117,91	47,15,29	298	149	4.78957484784e-09	9.68691512976e-07	0.193,0.156,0.323	0.478,0.796,0.611	-0.404
Vad14G000590	LG14	-	553114	554007	553114	553512	553788	554007	1091	181,216,199	82,46,39	183,255,220	72,58,58	298	149	0.792243992706	1.0	0.525,0.701,0.718	0.56,0.687,0.655	0.014
Vad02G007680	LG02	+	8189003	8189380	8189003	8189137	8189339	8189380	1092	67,69,60	39,50,35	63,37,41	56,28,23	298	149	0.39142883731	0.721334691079	0.462,0.408,0.462	0.36,0.398,0.471	0.034
Vad02G007680	LG02	+	8196205	8197658	8196205	8197168	8197467	8197658	1093	151,203,170	110,103,105	166,172,180	83,57,55	298	149	0.0022056213978	0.0237913028109	0.407,0.496,0.447	0.5,0.601,0.621	-0.124
Vad18G000620	LG18	-	609962	611115	609962	610129	610860	611115	1095	7,7,6	98,95,100	8,10,13	55,78,91	298	149	0.0188130936162	0.108042327568	0.034,0.036,0.029	0.068,0.06,0.067	-0.032
Vad19G001090	LG19	-	1581922	1584313	1581922	1582641	1582769	1584313	1096	20,12,6	2,1,0	18,18,4	0,0,0	276	149	0.554391937367	0.861953383722	0.844,0.866,1.0	1.0,1.0,1.0	-0.097
Vad19G001090	LG19	-	1581922	1584313	1581922	1582698	1582769	1584313	1097	11,8,2	4,0,4	14,13,3	3,8,1	219	149	0.833445231095	1.0	0.652,1.0,0.254	0.76,0.525,0.671	-0.017
Vad19G000760	LG19	+	1114948	1115488	1114948	1115126	1115288	1115488	1098	18,16,16	6,14,5	33,29,10	6,8,9	298	149	0.488657800202	0.811650433411	0.6,0.364,0.615	0.733,0.644,0.357	-0.052
Vad10G003970	LG10	-	4435992	4436516	4435992	4436245	4436348	4436516	1099	2,5,9	16,11,14	25,17,24	24,20,17	251	149	0.00273339440959	0.0273129335456	0.069,0.212,0.276	0.382,0.335,0.456	-0.205
Vad05G006860	LG05	+	9804528	9805904	9804528	9804566	9804665	9805904	1101	7,6,6	87,93,116	4,25,12	62,78,82	247	149	0.000435832847095	0.00691350535882	0.046,0.037,0.03	0.037,0.162,0.081	-0.056
Vad11G006490	LG11	+	7581883	7582623	7581883	7582154	7582326	7582623	1102	47,34,37	45,29,25	54,57,62	37,22,27	298	149	0.0194229862104	0.110397160498	0.343,0.37,0.425	0.422,0.564,0.534	-0.127
Vad11G006490	LG11	+	7582326	7583580	7582326	7582623	7583260	7583580	1103	24,25,26	98,131,117	29,51,28	139,149,196	298	149	0.849077138615	1.0	0.109,0.087,0.1	0.094,0.146,0.067	-0.004
Vad11G006490	LG11	+	7584876	7586329	7584876	7585500	7585582	7586329	1104	20,24,13	106,107,124	18,32,16	110,157,155	230	149	0.733939271604	0.981719097323	0.109,0.127,0.064	0.096,0.117,0.063	0.008
Vad07G005240	LG07	-	5157307	5157812	5157307	5157616	5157709	5157812	1105	15,16,3	98,217,73	10,5,5	142,103,90	241	149	0.162295103685	0.435237808446	0.086,0.044,0.025	0.042,0.029,0.033	0.017
Vad07G005240	LG07	-	5157709	5158228	5157709	5157812	5158144	5158228	1106	25,17,8	252,253,66	9,9,4	233,93,93	298	149	0.0395914247822	0.179940801398	0.047,0.033,0.057	0.019,0.046,0.021	0.017
Vad07G001520	LG07	+	1820208	1820482	1820208	1820287	1820405	1820482	1107	10,21,21	26,19,19	8,23,23	18,9,12	266	149	0.257010706427	0.570295231583	0.177,0.382,0.382	0.199,0.589,0.518	-0.122
Vad07G001520	LG07	+	1821158	1822593	1821158	1821267	1822090	1822593	1108	10,5,9	37,37,46	10,5,9	24,28,25	298	149	0.209934073505	0.50647116938	0.119,0.063,0.089	0.172,0.082,0.153	-0.045
Vad10G010720	LG10	-	15312325	15312694	15312325	15312424	15312531	15312694	1109	8,5,9	8,5,5	6,7,11	7,2,3	255	149	0.306372797749	0.631747476752	0.369,0.369,0.513	0.334,0.672,0.682	-0.146
Vad10G005730	LG10	+	6616095	6621960	6616095	6617161	6617598	6621960	1110	32,19,8	0,0,0	27,14,11	0,2,0	298	149	1	1.0	1.0,1.0,1.0	1.0,0.778,1.0	0.074
Vad07G004680	LG07	+	4659214	4660796	4659214	4659259	4659371	4660796	1111	5,3,1	0,0,0	2,1,0	3,3,0	260	149	1	1.0	1.0,1.0,1.0	0.276,0.16,NA	0.782
Vad07G004680	LG07	+	4659839	4660796	4659839	4659948	4660021	4660796	1112	6,1,2	1,0,0	0,1,0	0,0,1	221	149	1	1.0	0.802,1.0,1.0	NA,1.0,0.0	0.434
Vad10G011570	LG10	-	17430784	17431088	17430784	17430881	17431009	17431088	1115	22,45,65	10,5,15	53,63,80	4,9,13	276	149	0.120845484677	0.362536454031	0.543,0.829,0.701	0.877,0.791,0.769	-0.121
Vad08G011470	LG08	-	19317733	19318656	19317733	19318223	19318305	19318656	1116	67,118,139	29,41,41	77,125,94	27,23,31	230	149	0.275983321069	0.593009520438	0.599,0.651,0.687	0.649,0.779,0.663	-0.051
Vad08G011470	LG08	-	19318305	19319151	19318305	19318656	19318980	19319151	1117	25,20,13	152,129,87	15,20,18	98,105,85	298	149	0.505201174294	0.821798424941	0.076,0.072,0.07	0.071,0.087,0.096	-0.012
Vad08G011470	LG08	-	19318305	19319151	19318305	19318870	19318980	19319151	1118	17,14,8	2,2,5	9,14,7	0,2,2	258	149	0.141306887118	0.401658148561	0.831,0.802,0.48	1.0,0.802,0.669	-0.119
Vad08G011470	LG08	-	19318980	19319567	19318980	19319151	19319331	19319567	1119	23,65,33	105,112,105	20,42,36	93,96,86	298	149	0.874282788188	1.0	0.099,0.225,0.136	0.097,0.179,0.173	0.004
Vad08G011470	LG08	-	19318980	19319567	19318980	19319184	19319331	19319567	1120	17,57,28	10,10,5	15,33,34	4,8,8	295	149	0.908945395523	1.0	0.462,0.742,0.739	0.654,0.676,0.682	-0.023
Vad10G009610	LG10	+	12611441	12612118	12611441	12611503	12611612	12612118	1121	24,15,29	71,68,84	16,25,12	75,63,55	257	149	0.613332286837	0.905999671426	0.164,0.113,0.167	0.11,0.187,0.112	0.012
Vad13G012290	LG13	-	22815692	22816482	22815692	22816302	22816402	22816482	1122	227,249,98	648,445,278	69,35,42	606,289,257	248	149	0	0.0	0.174,0.252,0.175	0.064,0.068,0.089	0.127
Vad01G007140	LG01	+	7721237	7721984	7721237	7721312	7721874	7721984	1123	4,1,5	15,11,5	4,12,4	8,5,10	298	149	0.0842569260696	0.2888298864	0.118,0.043,0.333	0.2,0.545,0.167	-0.139
Vad19G009140	LG19	-	13184470	13184691	13184470	13184547	13184628	13184691	1124	26,11,14	51,29,16	13,23,8	40,23,19	229	149	0.961190017796	1.0	0.249,0.198,0.363	0.175,0.394,0.215	0.009
Vad09G005080	LG09	-	5919685	5920051	5919685	5919730	5919951	5920051	1125	1,1,0	0,0,1	0,1,0	0,0,0	298	149	1	1.0	1.0,1.0,0.0	NA,1.0,NA	-0.333
Vad01G011630	LG01	-	18700270	18701071	18700270	18700610	18700694	18701071	1126	153,124,93	54,27,33	155,115,124	47,24,25	232	149	0.211963817867	0.509847557942	0.645,0.747,0.644	0.679,0.755,0.761	-0.053
Vad01G011630	LG01	-	18700694	18701585	18700694	18701071	18701142	18701585	1127	69,65,46	141,84,74	74,60,63	107,64,66	219	149	0.0518482985408	0.214736895151	0.25,0.345,0.297	0.32,0.389,0.394	-0.07
Vad08G003140	LG08	-	9655408	9656341	9655408	9655579	9655668	9656341	1128	17,10,10	13,14,8	17,7,14	14,17,2	237	149	0.655244574347	0.933809418253	0.451,0.31,0.44	0.433,0.206,0.815	-0.084
Vad08G003140	LG08	-	9658698	9659225	9658698	9658820	9658917	9659225	1129	2,3,0	17,14,12	3,0,0	7,6,5	245	149	0.392873239526	0.723447156547	0.067,0.115,0.0	0.207,0.0,0.0	-0.008
Vad08G003140	LG08	-	9658698	9659225	9658698	9658834	9658917	9659225	1130	1,2,0	0,0,1	3,0,0	0,0,0	231	149	1	1.0	1.0,1.0,0.0	1.0,NA,NA	-0.333
Vad11G004000	LG11	-	3785019	3785516	3785019	3785135	3785436	3785516	1131	24,9,6	98,129,157	15,7,7	81,80,107	298	149	0.84784681033	1.0	0.109,0.034,0.019	0.085,0.042,0.032	0.001
Vad06G001120	LG06	+	1272353	1273070	1272353	1272516	1272612	1273070	1132	0,5,1	0,4,5	0,0,0	6,2,4	244	149	1	1.0	NA,0.433,0.109	0.0,0.0,0.0	0.271
Vad03G007220	LG03	+	7333306	7334200	7333306	7333371	7334122	7334200	1133	9,4,4	35,18,23	4,1,3	18,34,18	298	149	0.0781613833212	0.274906573443	0.114,0.1,0.08	0.1,0.014,0.077	0.034
Vad17G006960	LG17	+	8561656	8565708	8561656	8563280	8565322	8565708	1134	5,12,9	15,12,16	0,6,3	22,14,12	298	149	0.00445495927941	0.0391745875766	0.143,0.333,0.22	0.0,0.176,0.111	0.136
Vad18G009400	LG18	-	10337952	10339676	10337952	10338129	10339598	10339676	1135	126,110,131	2222,1564,1716	110,185,165	1787,1653,1612	298	149	0.00655394614277	0.0506650295722	0.028,0.034,0.037	0.03,0.053,0.049	-0.011
Vad09G001840	LG09	-	2124732	2125403	2124732	2124787	2125322	2125403	1136	28,31,13	3,7,5	14,16,12	3,5,3	298	149	0.676947130458	0.945913704032	0.824,0.689,0.565	0.7,0.615,0.667	0.032
Vad09G001840	LG09	-	2124732	2125403	2124732	2124791	2125322	2125403	1137	26,22,13	159,168,149	7,11,9	156,194,194	298	149	6.6952931995e-05	0.001692653812	0.076,0.061,0.042	0.022,0.028,0.023	0.035
Vad06G002630	LG06	+	3482206	3482788	3482206	3482314	3482437	3482788	1138	40,63,65	164,191,188	55,130,71	162,275,152	271	149	0.0174570852794	0.102269290173	0.118,0.154,0.16	0.157,0.206,0.204	-0.045
Vad04G010190	LG04	-	20795876	20796190	20795876	20795949	20796094	20796190	1139	51,77,86	37,77,73	47,86,82	44,80,61	293	149	0.957897165897	1.0	0.412,0.337,0.375	0.352,0.353,0.406	0.004
Vad18G021400	LG18	+	35296787	35297248	35296787	35296863	35296959	35297248	1140	4,6,17	29,28,56	15,6,7	37,37,42	244	149	0.970832119535	1.0	0.078,0.116,0.156	0.198,0.09,0.092	-0.01
Vad18G021400	LG18	+	35296959	35298159	35296959	35297248	35298064	35298159	1141	40,47,83	0,0,0	42,55,60	0,1,0	298	149	1	1.0	1.0,1.0,1.0	1.0,0.965,1.0	0.012
Vad10G012600	LG10	+	20732933	20736142	20732933	20734980	20735700	20736142	1142	21,30,8	15,4,0	16,13,16	5,1,0	298	149	0.28128047775	0.599357084723	0.412,0.789,1.0	0.615,0.867,1.0	-0.094
Vad12G001040	LG12	+	1910796	1911120	1910796	1910832	1910915	1911120	1143	4,5,3	5,9,1	3,2,1	0,0,2	231	149	0.00265153736256	0.0268136715789	0.34,0.264,0.659	1.0,1.0,0.244	-0.327
Vad12G000160	LG12	-	447693	448965	447693	447855	448921	448965	1144	11,15,9	24,11,20	11,10,6	44,24,21	298	149	0.0362782662918	0.169321831327	0.186,0.405,0.184	0.111,0.172,0.125	0.122
Vad12G000160	LG12	-	449207	449851	449207	449579	449650	449851	1145	24,24,22	26,15,14	48,24,16	28,26,15	219	149	0.91291882105	1.0	0.386,0.521,0.517	0.538,0.386,0.421	0.026
Vad10G005560	LG10	-	6435027	6435902	6435027	6435737	6435827	6435902	1146	5,4,1	48,67,51	7,2,1	46,36,36	238	149	0.552995131364	0.860623412186	0.061,0.036,0.012	0.087,0.034,0.017	-0.01
Vad01G006440	LG01	+	6905865	6907051	6905865	6906167	6907010	6907051	1147	38,23,26	30,1,7	37,35,39	12,5,5	298	149	0.475861191949	0.798696481923	0.388,0.92,0.65	0.607,0.778,0.796	-0.074
Vad01G006440	LG01	+	6905865	6907051	6905865	6906180	6907010	6907051	1148	25,21,22	148,55,48	35,33,37	105,49,45	298	149	0.0039234625257	0.0355307595145	0.078,0.16,0.186	0.143,0.252,0.291	-0.087
Vad01G006440	LG01	+	6905865	6907915	6905865	6907051	6907187	6907915	1149	117,64,45	71,19,20	65,50,49	47,27,22	284	149	0.311970407551	0.640688881501	0.464,0.639,0.541	0.42,0.493,0.539	0.064
Vad01G006440	LG01	+	6907010	6907915	6907010	6907051	6907190	6907915	1150	117,65,45	138,44,36	65,50,49	71,32,38	287	149	0.729676577506	0.978411631827	0.306,0.434,0.394	0.322,0.448,0.401	-0.012
Vad16G006700	LG16	+	16970265	16971202	16970265	16970354	16970778	16971202	1151	16,8,17	11,13,13	16,13,6	6,9,9	298	149	0.566476852413	0.872359975131	0.421,0.235,0.395	0.571,0.419,0.25	-0.063
Vad03G003770	LG03	-	3252033	3252501	3252033	3252098	3252303	3252501	1152	10,4,23	25,24,38	24,18,21	37,37,51	298	149	0.391085079174	0.721248850422	0.167,0.077,0.232	0.245,0.196,0.171	-0.045
Vad03G003770	LG03	-	3252033	3252501	3252033	3252158	3252303	3252501	1153	6,6,19	0,0,1	21,18,20	0,0,1	293	149	1	1.0	1.0,1.0,0.906	1.0,1.0,0.91	-0.001
Vad17G004780	LG17	+	6010578	6012180	6010578	6011571	6011664	6012180	1154	103,59,63	9,12,14	76,67,71	11,6,9	241	149	0.350122128318	0.679948503713	0.876,0.752,0.736	0.81,0.873,0.83	-0.05
Vad17G004780	LG17	+	6015373	6015757	6015373	6015559	6015696	6015757	1155	1,3,1	53,52,72	2,0,3	63,66,67	285	149	1	1.0	0.01,0.029,0.007	0.016,0.0,0.023	0.002
Vad17G004420	LG17	+	5584855	5586468	5584855	5585074	5585505	5586468	1156	2,4,4	25,37,36	2,3,1	25,20,24	298	149	0.527341611377	0.840703613402	0.038,0.051,0.053	0.038,0.07,0.02	0.005
Vad17G004420	LG17	+	5584855	5586468	5584855	5585074	5585516	5586468	1157	6,6,4	17,36,43	3,3,3	30,25,35	298	149	0.177537746567	0.456929067782	0.15,0.077,0.044	0.048,0.057,0.041	0.042
Vad17G004420	LG17	+	5585505	5588345	5585505	5586468	5586799	5588345	1158	32,25,33	0,0,0	16,30,30	1,0,0	298	149	1	1.0	1.0,1.0,1.0	0.889,1.0,1.0	0.037
Vad13G004300	LG13	+	4317324	4318130	4317324	4317438	4317527	4318130	1159	0,0,0	38,15,16	1,1,0	20,11,6	237	149	1	1.0	0.0,0.0,0.0	0.03,0.054,0.0	-0.028
Vad14G004740	LG14	+	6959937	6960365	6959937	6960129	6960222	6960365	1160	15,24,16	33,26,24	12,18,16	18,21,20	241	149	0.578898590152	0.881975441493	0.219,0.363,0.292	0.292,0.346,0.331	-0.032
Vad02G006260	LG02	+	5989280	5991091	5989280	5989359	5990360	5991091	1161	26,37,30	141,77,64	32,12,21	143,73,62	298	149	0.071580914357	0.259293849469	0.084,0.194,0.19	0.101,0.076,0.145	0.049
Vad13G002390	LG13	+	2378603	2378989	2378603	2378770	2378953	2378989	1162	64,71,65	13,29,18	113,147,125	27,36,33	298	149	0.480827999488	0.802161696188	0.711,0.55,0.644	0.677,0.671,0.654	-0.032
Vad13G002390	LG13	+	2378603	2378989	2378603	2378864	2378953	2378989	1163	35,32,33	114,172,139	48,73,66	253,279,239	237	149	0.839977194046	1.0	0.162,0.105,0.13	0.107,0.141,0.148	0.0
Vad13G002390	LG13	+	2379099	2379476	2379099	2379226	2379329	2379476	1164	288,261,207	111,170,152	343,398,339	219,241,263	251	149	0.315141047056	0.644366169348	0.606,0.477,0.447	0.482,0.495,0.433	0.04
Vad03G003470	LG03	+	2952317	2952838	2952317	2952418	2952681	2952838	1165	15,2,11	34,89,87	2,13,5	42,61,82	298	149	0.401934487289	0.73410988077	0.181,0.011,0.059	0.023,0.096,0.03	0.034
Vad08G010660	LG08	-	18502072	18503171	18502072	18502208	18502809	18503171	1166	6,8,11	27,22,32	9,13,11	11,10,14	298	149	0.0011815601903	0.0150138564495	0.1,0.154,0.147	0.29,0.394,0.282	-0.188
Vad06G011920	LG06	-	21064984	21065441	21064984	21065122	21065250	21065441	1167	9,4,1	15,8,10	0,1,1	0,0,0	276	149	1	1.0	0.245,0.213,0.051	NA,1.0,1.0	-0.83
Vad06G004260	LG06	+	4986961	4987908	4986961	4987068	4987244	4987908	1168	1,8,8	20,29,27	0,9,3	20,28,35	298	149	0.256813002951	0.570295231583	0.024,0.121,0.129	0.0,0.138,0.041	0.032
Vad14G009170	LG14	+	20305529	20306134	20305529	20305647	20305957	20306134	1169	29,18,13	197,153,131	39,28,33	222,139,88	298	149	0.00155178239021	0.0181940862852	0.069,0.056,0.047	0.081,0.092,0.158	-0.053
Vad10G001910	LG10	-	2532235	2532872	2532235	2532687	2532761	2532872	1170	72,59,63	447,288,294	49,35,48	211,263,252	222	149	0.744815213707	0.989006429265	0.098,0.121,0.126	0.135,0.082,0.113	0.005
Vad10G001910	LG10	-	2533465	2534631	2533465	2533570	2534532	2534631	1171	82,73,95	316,222,213	74,73,81	166,211,188	298	149	0.170487323099	0.44780598827	0.115,0.141,0.182	0.182,0.147,0.177	-0.023
Vad13G000510	LG13	-	566011	567087	566011	566384	566898	567087	1172	224,149,113	74,68,54	154,102,104	71,50,41	298	149	0.558398779346	0.866517798896	0.602,0.523,0.511	0.52,0.505,0.559	0.017
Vad08G013800	LG08	-	21617830	21618678	21617830	21618248	21618536	21618678	1173	4,7,3	10,12,20	0,11,5	10,12,18	298	149	0.90553811515	1.0	0.167,0.226,0.07	0.0,0.314,0.122	0.009
Vad07G018560	LG07	+	30145007	30146568	30145007	30145971	30146176	30146568	1174	33,48,41	17,18,17	50,59,40	15,12,10	298	149	0.0332183936316	0.159015860639	0.493,0.571,0.547	0.625,0.711,0.667	-0.131
Vad06G011240	LG06	-	19782279	19782660	19782279	19782356	19782434	19782660	1175	1,1,1	10,3,7	1,0,0	7,1,0	226	149	1	1.0	0.062,0.18,0.086	0.086,0.0,NA	0.066
Vad19G002340	LG19	-	3035769	3036083	3035769	3035878	3035980	3036083	1176	9,8,7	19,23,12	6,3,9	13,12,10	250	149	0.898550263334	1.0	0.22,0.172,0.258	0.216,0.13,0.349	-0.015
Vad09G009010	LG09	+	17429461	17431689	17429461	17431120	17431336	17431689	1177	61,21,6	0,0,1	25,0,3	0,0,0	298	149	1	1.0	1.0,1.0,0.75	1.0,NA,1.0	-0.083
Vad19G001030	LG19	+	1524742	1524990	1524742	1524807	1524908	1524990	1178	12,24,13	117,89,94	5,5,2	98,75,68	249	149	4.33601052112e-05	0.00119585199259	0.058,0.139,0.076	0.03,0.038,0.017	0.063
Vad05G007210	LG05	+	12306085	12306596	12306085	12306260	12306362	12306596	1179	15,5,5	9,12,27	2,4,0	4,8,4	250	149	0.226297257747	0.528607742591	0.498,0.199,0.099	0.23,0.23,0.0	0.112
Vad03G001790	LG03	+	1716348	1716779	1716348	1716416	1716540	1716779	1180	2,1,0	0,0,0	3,4,2	0,2,0	272	149	1	1.0	1.0,1.0,NA	1.0,0.523,1.0	0.159
Vad03G001790	LG03	+	1716540	1716942	1716540	1716779	1716868	1716942	1181	0,0,0	2,1,0	0,0,2	6,8,8	237	149	1	1.0	0.0,0.0,NA	0.0,0.0,0.136	-0.045
Vad03G001790	LG03	+	1718414	1718900	1718414	1718578	1718672	1718900	1182	1,0,0	1,5,1	0,0,0	4,9,13	242	149	1	1.0	0.381,0.0,0.0	0.0,0.0,0.0	0.127
Vad03G001790	LG03	+	1718672	1719131	1718672	1718900	1718981	1719131	1183	4,2,0	1,0,0	0,6,2	1,2,4	229	149	1	1.0	0.722,1.0,NA	0.0,0.661,0.245	0.559
Vad03G001790	LG03	+	1718981	1719660	1718981	1719131	1719214	1719660	1184	0,0,0	3,1,0	0,4,0	8,8,3	231	149	1	1.0	0.0,0.0,NA	0.0,0.244,0.0	-0.081
Vad07G015090	LG07	+	25710734	25711515	25710734	25711284	25711454	25711515	1185	99,67,66	6,1,0	92,73,71	4,4,4	298	149	0.189706426715	0.471739239382	0.892,0.971,1.0	0.92,0.901,0.899	0.048
Vad07G015090	LG07	+	25710734	25712405	25710734	25711284	25711938	25712405	1186	42,30,36	12,10,4	51,38,42	20,11,9	298	149	0.450017922129	0.781025413583	0.636,0.6,0.818	0.56,0.633,0.7	0.054
Vad07G015090	LG07	+	25710734	25712405	25710734	25711515	25711938	25712405	1187	4,4,14	98,45,35	16,21,14	68,44,38	298	149	0.000738579195497	0.0105620447856	0.02,0.043,0.167	0.105,0.193,0.156	-0.075
Vad06G009230	LG06	-	16464574	16465387	16464574	16464649	16465208	16465387	1188	12,10,42	211,258,356	11,61,37	194,523,357	298	149	0.126466146764	0.370860176058	0.028,0.019,0.056	0.028,0.055,0.049	-0.01
Vad14G000760	LG14	-	674887	677172	674887	675306	676946	677172	1189	18,5,16	0,1,0	13,11,21	0,0,2	298	149	1	1.0	1.0,0.714,1.0	1.0,1.0,0.84	-0.042
Vad14G000760	LG14	-	674887	677172	674887	675322	676946	677172	1190	15,1,13	16,39,41	5,10,16	36,35,41	298	149	0.836054821309	1.0	0.319,0.013,0.137	0.065,0.125,0.163	0.039
Vad19G005620	LG19	-	7431756	7432180	7431756	7431923	7432080	7432180	1191	11,21,30	47,108,130	30,29,32	54,183,161	298	149	0.553181921306	0.860623412186	0.105,0.089,0.103	0.217,0.073,0.09	-0.028
Vad07G000170	LG07	-	359618	360946	359618	360443	360787	360946	1192	7,11,2	9,12,7	4,6,7	13,13,8	298	149	0.470667754409	0.795475137132	0.28,0.314,0.125	0.133,0.188,0.304	0.031
Vad17G001440	LG17	-	1361151	1363440	1361151	1362890	1362988	1363440	1194	2,1,1	2,3,0	0,5,2	2,0,0	246	149	0.0167817399656	0.100071948149	0.377,0.168,1.0	0.0,1.0,1.0	-0.152
Vad17G001440	LG17	-	1361151	1363440	1361151	1362890	1363027	1363440	1195	2,1,1	1,0,3	0,6,2	0,0,0	285	149	1	1.0	0.511,1.0,0.148	NA,1.0,1.0	-0.447
Vad11G004640	LG11	+	4465624	4467221	4465624	4465981	4466332	4467221	1196	2,8,7	19,9,9	1,4,2	29,7,23	298	149	0.00667647481921	0.0512778619817	0.05,0.308,0.28	0.017,0.222,0.042	0.119
Vad14G001250	LG14	-	1089404	1089831	1089404	1089487	1089770	1089831	1197	32,48,32	222,112,147	29,26,21	146,76,108	298	149	0.866586635258	1.0	0.067,0.176,0.098	0.09,0.146,0.089	0.005
Vad03G002420	LG03	+	2253882	2255737	2253882	2254891	2254975	2255737	1199	0,3,1	0,0,3	0,0,0	6,2,3	232	149	1	1.0	NA,1.0,0.176	0.0,0.0,0.0	0.588
Vad01G014740	LG01	-	23800096	23800664	23800096	23800300	23800365	23800664	1200	163,330,308	5,18,12	150,216,304	9,7,18	213	149	0.588187873868	0.886310094561	0.958,0.928,0.947	0.921,0.956,0.922	0.011
Vad17G008360	LG17	+	14074076	14074510	14074076	14074100	14074271	14074510	1201	2,2,2	4,4,0	4,0,0	1,1,0	298	149	1	1.0	0.2,0.2,1.0	0.667,0.0,NA	0.133
Vad17G008360	LG17	+	14074076	14074510	14074076	14074138	14074271	14074510	1202	2,1,0	0,2,1	2,0,0	1,0,0	281	149	1	1.0	1.0,0.21,0.0	0.515,NA,NA	-0.112
Vad06G005870	LG06	-	6623399	6624721	6623399	6623711	6624615	6624721	1203	7,11,16	111,111,122	19,30,15	79,105,155	298	149	0.00390324824215	0.0354800879539	0.031,0.047,0.062	0.107,0.125,0.046	-0.046
Vad03G006690	LG03	-	6530382	6531449	6530382	6530917	6531002	6531449	1204	31,19,31	0,0,2	22,21,20	0,0,0	233	149	1	1.0	1.0,1.0,0.908	1.0,1.0,1.0	-0.031
Vad10G007780	LG10	+	9199591	9200620	9199591	9199663	9200551	9200620	1205	1,2,3	0,1,0	1,1,0	1,0,0	298	149	1	1.0	1.0,0.5,1.0	0.333,1.0,NA	0.167
Vad08G009550	LG08	-	17388486	17389569	17388486	17388700	17389429	17389569	1206	45,72,90	6,20,15	26,65,55	13,5,5	298	149	0.603668249243	0.898427565291	0.789,0.643,0.75	0.5,0.867,0.846	-0.01
Vad08G009550	LG08	-	17388486	17389569	17388486	17388700	17389532	17389569	1207	61,71,93	16,11,29	28,76,62	7,11,9	298	149	0.145727116411	0.407992768471	0.656,0.763,0.616	0.667,0.776,0.775	-0.061
Vad08G009550	LG08	-	17388486	17390495	17388486	17388700	17389895	17390495	1208	19,25,27	15,26,30	9,30,21	32,32,42	298	149	0.0301839429423	0.147760324582	0.388,0.325,0.31	0.123,0.319,0.2	0.127
Vad08G009550	LG08	-	17388486	17390495	17388486	17389569	17389895	17390495	1209	36,37,67	18,12,25	24,44,36	9,11,17	298	149	0.707860779676	0.966785656879	0.5,0.607,0.573	0.571,0.667,0.514	-0.024
Vad06G003110	LG06	-	3923869	3924324	3923869	3923999	3924066	3924324	1210	341,71,122	165,13,40	254,118,61	72,45,26	215	149	0.968482119385	1.0	0.589,0.791,0.679	0.71,0.645,0.619	0.028
Vad10G002680	LG10	+	3123838	3124326	3123838	3123995	3124241	3124326	1211	0,1,0	2,3,1	2,4,0	1,0,1	298	149	0.00291209865017	0.0284986428386	0.0,0.143,0.0	0.5,1.0,0.0	-0.452
Vad09G008540	LG09	+	15015977	15017389	15015977	15016220	15016775	15017389	1212	241,97,81	113,39,39	143,55,75	91,30,34	298	149	0.194888756411	0.479710965324	0.516,0.554,0.509	0.44,0.478,0.524	0.046
Vad09G002160	LG09	+	2447439	2448576	2447439	2447802	2448159	2448576	1213	3,3,2	13,9,12	0,1,1	8,6,6	298	149	1	1.0	0.103,0.143,0.077	0.0,0.077,0.077	0.056
Vad06G008840	LG06	+	15712145	15712758	15712145	15712202	15712688	15712758	1214	18,12,14	61,117,87	11,16,16	94,64,72	298	149	0.673383494071	0.943592228701	0.129,0.049,0.074	0.055,0.111,0.1	-0.005
Vad06G008840	LG06	+	15716929	15717278	15716929	15717080	15717193	15717278	1215	2,15,13	53,114,103	9,8,6	68,90,88	261	149	0.588565300228	0.886310094561	0.021,0.07,0.067	0.07,0.048,0.037	0.001
Vad14G013430	LG14	+	24324509	24325543	24324509	24324560	24324674	24325543	1216	7,11,6	14,12,26	7,7,14	12,20,14	262	149	0.522676117165	0.838423619537	0.221,0.343,0.116	0.249,0.166,0.363	-0.033
Vad14G013430	LG14	+	24324509	24325543	24324509	24324731	24325321	24325543	1217	7,11,15	0,0,0	5,3,14	0,1,0	298	149	1	1.0	1.0,1.0,1.0	1.0,0.6,1.0	0.133
Vad07G002140	LG07	+	2359241	2359792	2359241	2359504	2359618	2359792	1218	8,21,11	1,1,1	13,13,6	1,1,0	262	149	1	1.0	0.82,0.923,0.862	0.881,0.881,1.0	-0.052
Vad07G002140	LG07	+	2359618	2360016	2359618	2359792	2359892	2360016	1219	6,19,6	7,20,15	8,11,8	12,7,5	248	149	0.282845564827	0.601666742253	0.34,0.363,0.194	0.286,0.486,0.49	-0.122
Vad07G002140	LG07	+	2380700	2381801	2380700	2381210	2381656	2381801	1220	31,53,52	52,117,60	44,48,48	49,40,35	298	149	0.00180236495132	0.0201582476353	0.23,0.185,0.302	0.31,0.375,0.407	-0.125
Vad19G001320	LG19	-	1927043	1928289	1927043	1927332	1927615	1928289	1221	43,40,58	35,43,25	40,71,44	33,38,34	298	149	0.815661294118	1.0	0.381,0.317,0.537	0.377,0.483,0.393	-0.006
Vad05G007500	LG05	+	13205021	13206460	13205021	13205236	13205477	13206460	1223	38,18,17	13,20,21	23,24,22	6,8,3	298	149	0.00468090911001	0.0402596176774	0.594,0.31,0.288	0.657,0.6,0.786	-0.284
Vad11G010100	LG11	-	15241457	15241811	15241457	15241582	15241672	15241811	1226	26,50,14	102,97,73	64,24,17	137,77,71	238	149	0.582660324218	0.884626098231	0.138,0.244,0.107	0.226,0.163,0.13	-0.01
Vad08G009630	LG08	-	17448474	17449028	17448474	17448835	17448920	17449028	1227	1,3,2	6,12,3	0,0,1	18,10,10	233	149	0.00465804448726	0.0402596176774	0.096,0.138,0.299	0.0,0.0,0.06	0.158
Vad14G003880	LG14	+	4335125	4335608	4335125	4335430	4335516	4335608	1228	25,8,7	5,7,1	7,7,10	0,3,0	234	149	0.0123704850616	0.0813635968686	0.761,0.421,0.817	1.0,0.598,1.0	-0.2
Vad14G003880	LG14	+	4335516	4339552	4335516	4335608	4338088	4339552	1229	2,1,2	36,10,11	0,2,2	13,6,13	298	149	0.736201543465	0.983357812873	0.027,0.048,0.083	0.0,0.143,0.071	-0.019
Vad06G001630	LG06	+	1984837	1986085	1984837	1985001	1986028	1986085	1230	10,13,17	6,5,0	9,17,15	3,1,0	298	149	0.0769676998008	0.273324267668	0.455,0.565,1.0	0.6,0.895,1.0	-0.158
Vad06G001630	LG06	+	1984837	1986085	1984837	1985075	1986028	1986085	1231	10,14,15	1,0,0	9,17,15	5,4,5	298	149	7.82298360869e-07	5.93324413072e-05	0.833,1.0,1.0	0.474,0.68,0.6	0.36
Vad06G001630	LG06	+	1984837	1986085	1984837	1985623	1986028	1986085	1232	24,23,22	14,1,23	17,22,24	0,22,9	298	149	0.689691236767	0.957597615351	0.462,0.92,0.324	1.0,0.333,0.571	-0.066
Vad10G007310	LG10	+	8420786	8421821	8420786	8421170	8421275	8421821	1233	32,42,19	9,13,10	30,24,10	26,6,9	253	149	0.166092177162	0.442012316504	0.677,0.655,0.528	0.405,0.702,0.396	0.119
Vad19G006480	LG19	+	8585710	8587073	8585710	8585864	8585988	8587073	1234	130,93,111	1,3,1	157,169,267	4,6,10	272	149	0.0188192634806	0.108042327568	0.986,0.944,0.984	0.956,0.939,0.936	0.028
Vad17G000960	LG17	-	950963	951987	950963	951712	951810	951987	1235	7,5,11	17,8,14	1,5,2	17,13,5	246	149	0.0195155659998	0.110664202527	0.2,0.275,0.322	0.034,0.189,0.195	0.126
Vad19G001790	LG19	+	2400587	2400957	2400587	2400763	2400842	2400957	1236	81,70,70	51,38,42	70,52,28	36,21,33	227	149	0.867004145481	1.0	0.51,0.547,0.522	0.561,0.619,0.358	0.014
Vad10G011210	LG10	+	16705121	16706418	16705121	16705275	16705912	16706418	1237	1,5,1	82,72,109	7,7,13	55,88,81	298	149	3.61877919636e-05	0.0010978471387	0.006,0.034,0.005	0.06,0.038,0.074	-0.042
Vad08G010190	LG08	-	18115053	18115763	18115053	18115574	18115646	18115763	1238	31,65,48	47,75,69	23,66,55	52,85,56	220	149	0.864948952499	1.0	0.309,0.37,0.32	0.231,0.345,0.399	0.008
Vad10G000480	LG10	-	420352	420972	420352	420827	420909	420972	1239	58,191,170	589,406,411	108,335,257	333,421,326	230	149	0.00037311244484	0.00607747586327	0.06,0.234,0.211	0.174,0.34,0.338	-0.116
Vad02G002000	LG02	-	1767949	1769060	1767949	1768173	1768754	1769060	1240	36,51,46	91,123,83	29,54,48	95,67,87	298	149	0.442470900516	0.771463272667	0.165,0.172,0.217	0.132,0.287,0.216	-0.027
Vad07G001350	LG07	-	1546005	1546449	1546005	1546233	1546374	1546449	1241	91,106,118	51,36,37	71,79,68	47,39,34	289	149	0.0959248039302	0.312915993466	0.479,0.603,0.622	0.438,0.511,0.508	0.082
Vad07G001350	LG07	-	1546005	1546449	1546005	1546272	1546374	1546449	1242	74,80,98	22,17,18	55,66,61	25,15,23	250	149	0.0893186062046	0.29817917092	0.667,0.737,0.764	0.567,0.724,0.613	0.088
Vad10G003170	LG10	-	3637548	3638215	3637548	3637657	3638182	3638215	1243	6,4,13	16,6,17	4,10,13	2,9,12	298	149	0.0860116684925	0.291911368907	0.158,0.25,0.277	0.5,0.357,0.351	-0.174
Vad10G003170	LG10	-	3637548	3638215	3637548	3638031	3638182	3638215	1244	6,0,18	0,0,1	8,12,11	0,0,0	298	149	1	1.0	1.0,NA,0.9	1.0,1.0,1.0	-0.05
Vad09G006550	LG09	+	8370631	8371138	8370631	8370741	8370890	8371138	1245	12,21,17	14,4,8	41,38,20	22,11,11	297	149	0.792361134515	1.0	0.301,0.725,0.516	0.483,0.634,0.477	-0.017
Vad01G010680	LG01	-	15767109	15767677	15767109	15767255	15767428	15767677	1246	746,773,743	543,805,675	445,965,615	446,967,629	298	149	0.174611876534	0.453377989223	0.407,0.324,0.355	0.333,0.333,0.328	0.031
Vad11G004110	LG11	+	3893456	3893840	3893456	3893667	3893735	3893840	1247	16,16,11	17,32,26	24,22,25	26,37,26	216	149	0.242346066133	0.549642226602	0.394,0.256,0.226	0.389,0.291,0.399	-0.068
Vad10G000470	LG10	+	420015	420360	420015	420107	420176	420360	1248	5,9,2	14,20,11	13,8,3	10,11,7	217	149	0.045077532068	0.196374736062	0.197,0.236,0.111	0.472,0.333,0.227	-0.163
Vad17G007470	LG17	-	10013007	10013655	10013007	10013172	10013321	10013655	1249	30,27,34	0,4,2	16,13,7	1,0,2	297	149	0.286085761652	0.606055039661	1.0,0.772,0.895	0.889,1.0,0.637	0.047
Vad11G003990	LG11	+	3782802	3783503	3782802	3783081	3783172	3783503	1250	0,2,5	5,4,5	2,1,4	4,3,4	239	149	0.726289929717	0.977651502731	0.0,0.238,0.384	0.238,0.172,0.384	-0.057
Vad02G004200	LG02	+	3819893	3821207	3819893	3819983	3820474	3821207	1251	6,13,18	46,85,77	4,23,8	69,65,51	298	149	0.898390539391	1.0	0.061,0.071,0.105	0.028,0.15,0.073	-0.005
Vad14G009240	LG14	-	20353803	20355598	20353803	20354326	20355427	20355598	1252	22,16,25	117,180,211	8,34,16	93,186,157	298	149	0.889839690342	1.0	0.086,0.043,0.056	0.041,0.084,0.048	0.004
Vad10G000700	LG10	+	691653	692086	691653	691775	691905	692086	1253	17,14,8	0,1,0	9,13,8	3,0,0	278	149	0.497878638014	0.816307071611	1.0,0.882,1.0	0.617,1.0,1.0	0.088
Vad08G013000	LG08	-	20925447	20927114	20925447	20926790	20926875	20927114	1254	5,2,10	8,14,12	6,3,5	7,1,9	233	149	0.334312792732	0.664518548698	0.286,0.084,0.348	0.354,0.657,0.262	-0.185
Vad07G013510	LG07	-	24070167	24071038	24070167	24070554	24070786	24071038	1255	31,53,61	8,9,10	33,43,41	4,3,3	298	149	0.0211598531572	0.116187700481	0.66,0.746,0.753	0.805,0.878,0.872	-0.132
Vad01G011920	LG01	+	19560067	19561314	19560067	19560293	19560654	19561314	1256	1,1,0	0,0,0	0,0,1	0,0,1	298	149	1	1.0	1.0,1.0,NA	NA,NA,0.333	0.667
Vad14G002190	LG14	-	2072723	2074287	2072723	2074004	2074093	2074287	1257	42,57,34	0,1,2	46,32,29	4,0,0	237	149	0.679876693417	0.949402033903	1.0,0.973,0.914	0.878,1.0,1.0	0.003
Vad14G002190	LG14	-	2072723	2074287	2072723	2074023	2074093	2074287	1258	37,52,32	3,7,2	41,28,23	0,1,0	218	149	9.14020202941e-05	0.00215146547986	0.894,0.835,0.916	1.0,0.95,1.0	-0.102
Vad01G010070	LG01	-	13021835	13022331	13021835	13022181	13022267	13022331	1259	8,5,1	25,35,33	7,6,10	9,17,9	234	149	0.000495643347371	0.00766195161828	0.169,0.083,0.019	0.331,0.183,0.414	-0.219
Vad05G001260	LG05	+	1174777	1175515	1174777	1174830	1175436	1175515	1260	2,8,13	0,3,4	3,23,11	3,9,10	298	149	0.154937541728	0.422322346077	1.0,0.571,0.619	0.333,0.561,0.355	0.314
Vad09G009730	LG09	+	19822409	19824573	19822409	19822605	19823081	19824573	1261	186,185,140	10,7,5	173,174,125	4,1,6	298	149	0.0646916540399	0.242668692975	0.903,0.93,0.933	0.956,0.989,0.912	-0.03
Vad04G005350	LG04	+	5981552	5983059	5981552	5981682	5982830	5983059	1263	52,109,69	18,39,31	51,116,86	22,12,11	298	149	0.0171725519244	0.101653130538	0.591,0.583,0.527	0.537,0.829,0.796	-0.154
Vad04G005350	LG04	+	5981552	5983059	5981552	5981873	5982830	5983059	1264	44,82,47	13,20,6	31,98,65	20,17,6	298	149	0.951870979289	1.0	0.629,0.672,0.797	0.437,0.742,0.844	0.025
Vad04G005350	LG04	+	5981552	5983059	5981552	5981682	5982873	5983059	1265	58,132,71	3,9,6	57,120,91	1,1,2	298	149	0.000250805981918	0.00458154256745	0.906,0.88,0.855	0.966,0.984,0.958	-0.089
Vad04G005350	LG04	+	5981552	5983059	5981552	5981873	5982873	5983059	1266	50,105,49	2,7,6	37,102,70	2,5,2	298	149	0.181124100364	0.459820284083	0.926,0.882,0.803	0.902,0.911,0.946	-0.049
Vad05G012650	LG05	-	23858565	23859025	23858565	23858705	23858789	23859025	1267	6,5,4	15,23,40	15,5,2	19,13,22	232	149	0.130521882362	0.3788959329	0.204,0.123,0.06	0.336,0.198,0.055	-0.067
Vad03G006200	LG03	+	5925986	5927230	5925986	5926118	5927173	5927230	1268	10,13,7	122,67,74	22,34,29	126,53,71	298	149	6.28050372864e-06	0.000282273750915	0.039,0.088,0.045	0.08,0.243,0.17	-0.107
Vad17G001520	LG17	-	1439140	1440877	1439140	1440706	1440796	1440877	1269	135,169,97	36,69,35	155,107,80	26,33,19	238	149	0.0340323602097	0.162212038471	0.701,0.605,0.634	0.789,0.67,0.725	-0.081
Vad17G001520	LG17	-	1439725	1441173	1439725	1440877	1441060	1441173	1270	99,147,77	7,29,12	130,88,91	12,7,5	298	149	0.0263587258381	0.135248684163	0.876,0.717,0.762	0.844,0.863,0.901	-0.084
Vad17G001520	LG17	-	1440796	1441623	1440796	1441151	1441237	1441623	1271	156,279,205	0,6,0	184,170,188	5,0,2	234	149	0.775307429267	1.0	1.0,0.967,1.0	0.959,1.0,0.984	0.008
Vad17G001520	LG17	-	1440796	1441623	1440796	1441173	1441237	1441623	1272	144,239,182	5,9,9	156,147,172	0,8,0	212	149	0.0103234680345	0.0710815559062	0.953,0.949,0.934	1.0,0.928,1.0	-0.031
Vad06G002880	LG06	+	3703458	3704318	3703458	3703629	3704190	3704318	1273	58,95,73	18,33,31	68,71,69	34,13,27	298	149	0.838028500139	1.0	0.617,0.59,0.541	0.5,0.732,0.561	-0.015
Vad06G002880	LG06	+	3705440	3705822	3705440	3705489	3705603	3705822	1274	265,297,256	11,24,8	321,259,263	9,5,5	262	149	0.00158653297558	0.0184235192906	0.932,0.876,0.948	0.953,0.967,0.968	-0.044
Vad06G002880	LG06	+	3711687	3712282	3711687	3711768	3712132	3712282	1275	25,85,59	13,14,12	24,52,54	12,22,6	298	149	0.653700019271	0.933252909865	0.49,0.752,0.711	0.5,0.542,0.818	0.031
Vad06G000240	LG06	-	317953	320747	317953	318065	320376	320747	1276	5,12,9	92,109,83	5,4,4	72,82,99	298	149	0.0668084229346	0.247926670432	0.026,0.052,0.051	0.034,0.024,0.02	0.017
Vad10G010160	LG10	+	14061804	14062970	14061804	14061910	14062067	14062970	1277	97,69,55	16,8,21	67,41,50	20,14,12	298	149	0.231447378829	0.535995027116	0.752,0.812,0.567	0.626,0.594,0.676	0.078
Vad08G013900	LG08	-	21713215	21715753	21713215	21714040	21715600	21715753	1278	50,54,53	44,29,35	22,55,49	32,19,23	298	149	0.743077029199	0.989006429265	0.362,0.482,0.431	0.256,0.591,0.516	-0.029
Vad11G010500	LG11	+	16001577	16001988	16001577	16001784	16001887	16001988	1279	3,5,4	15,26,20	0,0,2	9,23,19	251	149	0.000719985533867	0.0104635023395	0.106,0.102,0.106	0.0,0.0,0.059	0.085
Vad15G006060	LG15	+	15712154	15713357	15712154	15712242	15712954	15713357	1280	25,52,43	1,0,3	80,41,45	11,6,9	298	149	7.01599922888e-05	0.00173435782272	0.926,1.0,0.878	0.784,0.774,0.714	0.177
Vad04G007780	LG04	-	12603638	12604013	12603638	12603800	12603893	12604013	1281	6,2,4	0,1,1	7,7,8	0,0,0	241	149	1	1.0	1.0,0.553,0.712	1.0,1.0,1.0	-0.245
Vad19G000690	LG19	-	1036914	1038102	1036914	1037116	1038002	1038102	1282	3,6,5	66,70,50	3,5,9	106,67,65	298	149	0.902756224403	1.0	0.022,0.041,0.048	0.014,0.036,0.065	-0.001
Vad19G000690	LG19	-	1036914	1038102	1036914	1037646	1038002	1038102	1283	4,2,6	1,0,0	8,8,5	0,0,0	298	149	1	1.0	0.667,1.0,1.0	1.0,1.0,1.0	-0.111
Vad04G013390	LG04	+	24455773	24456068	24455773	24455905	24456010	24456068	1284	1257,1309,1925	1594,1227,1691	1940,2423,2625	1252,1162,1489	253	149	1.76125558582e-10	4.74951922976e-08	0.317,0.386,0.401	0.477,0.551,0.509	-0.144
Vad05G008140	LG05	+	15307625	15309063	15307625	15308766	15308855	15309063	1285	15,7,6	6,3,3	7,8,12	0,0,1	237	149	1.86302652694e-06	0.000107656318592	0.611,0.595,0.557	1.0,1.0,0.883	-0.373
Vad18G009630	LG18	-	10607005	10608100	10607005	10607221	10607312	10608100	1286	6,1,5	0,0,2	2,7,10	1,3,1	239	149	0.0196428340788	0.111126243145	1.0,1.0,0.609	0.555,0.593,0.862	0.2
Vad18G009630	LG18	-	10607005	10608100	10607005	10607221	10607992	10608100	1287	12,4,9	24,36,25	5,8,11	34,30,37	298	149	0.57206430828	0.876172382051	0.2,0.053,0.153	0.068,0.118,0.129	0.03
Vad14G007770	LG14	+	18225043	18225630	18225043	18225141	18225243	18225630	1288	6,4,4	15,17,25	4,4,0	22,6,17	250	149	0.403936319073	0.736554054388	0.193,0.123,0.087	0.098,0.284,0.0	0.007
Vad06G012330	LG06	+	21667569	21668786	21667569	21667764	21668332	21668786	1289	14,11,11	0,8,0	14,18,9	11,2,1	298	149	0.186284706703	0.466095858936	1.0,0.407,1.0	0.389,0.818,0.818	0.127
Vad18G005890	LG18	-	6625685	6627067	6625685	6626435	6626853	6627067	1290	14,19,13	74,62,55	9,14,12	49,45,50	298	149	0.981737986616	1.0	0.086,0.133,0.106	0.084,0.135,0.107	-0.0
Vad10G013810	LG10	+	24568371	24568999	24568371	24568522	24568611	24568999	1291	17,17,13	57,37,30	12,12,9	58,36,19	237	149	0.338446002956	0.670397463499	0.158,0.224,0.214	0.115,0.173,0.229	0.026
Vad14G014420	LG14	+	25292955	25293410	25292955	25293185	25293280	25293410	1292	1,9,13	43,25,30	3,3,3	56,32,46	243	149	0.00178409670377	0.0201211734072	0.014,0.181,0.21	0.032,0.054,0.038	0.094
Vad01G003480	LG01	-	3348446	3349152	3348446	3348542	3349042	3349152	1293	26,26,32	66,70,55	21,26,12	68,74,51	298	149	0.0771679906227	0.273411260206	0.165,0.157,0.225	0.134,0.149,0.105	0.053
Vad18G008980	LG18	+	9918672	9920137	9918672	9919006	9919101	9920137	1294	4,8,5	5,7,4	5,4,8	1,7,5	243	149	0.639131423332	0.923866566067	0.329,0.412,0.434	0.754,0.259,0.495	-0.111
Vad18G008980	LG18	+	9918672	9920137	9918672	9919341	9920026	9920137	1295	2,4,2	0,0,0	3,5,3	1,0,0	298	149	1	1.0	1.0,1.0,1.0	0.6,1.0,1.0	0.133
Vad18G008980	LG18	+	9920026	9922119	9920026	9920121	9921073	9922119	1296	4,2,7	4,2,5	6,17,7	1,4,3	298	149	0.0233950853033	0.124244796567	0.333,0.333,0.412	0.75,0.68,0.538	-0.297
Vad18G008980	LG18	+	9920026	9922119	9920026	9920137	9921073	9922119	1297	5,2,7	2,2,0	5,16,8	3,3,4	298	149	0.546946739545	0.8576255143	0.556,0.333,1.0	0.455,0.727,0.5	0.069
Vad18G008980	LG18	+	9923079	9923691	9923079	9923156	9923366	9923691	1298	6,10,1	19,16,13	3,5,0	9,14,7	298	149	0.367416596481	0.697201000516	0.136,0.238,0.037	0.143,0.152,0.0	0.039
Vad08G014370	LG08	-	22106155	22106770	22106155	22106454	22106545	22106770	1299	23,12,23	3,6,8	9,18,13	10,9,3	239	149	0.210249511152	0.506728464316	0.827,0.555,0.642	0.359,0.555,0.73	0.127
Vad08G005380	LG08	-	13141280	13141738	13141280	13141468	13141547	13141738	1301	2,1,2	11,14,12	0,3,4	18,17,9	227	149	0.501666726089	0.818095374676	0.107,0.045,0.099	0.0,0.104,0.226	-0.026
Vad08G005380	LG08	-	13164843	13165499	13164843	13165179	13165401	13165499	1302	3,2,3	1,7,4	2,0,0	12,0,0	298	149	1	1.0	0.6,0.125,0.273	0.077,NA,NA	0.256
Vad10G004880	LG10	-	5660683	5661055	5660683	5660829	5660911	5661055	1303	81,58,56	4,3,3	51,35,34	1,0,1	230	149	1	1.0	0.929,0.926,0.924	0.971,1.0,0.957	-0.05
Vad10G002510	LG10	-	3024946	3025725	3024946	3025219	3025559	3025725	1304	1,1,1	79,39,40	7,2,6	66,30,23	298	149	0.000316801958041	0.00540062005201	0.006,0.013,0.012	0.05,0.032,0.115	-0.055
Vad10G002510	LG10	-	3024946	3025725	3024946	3025219	3025586	3025725	1305	15,8,6	12,1,4	15,4,12	7,1,2	298	149	0.375885462805	0.703915137521	0.385,0.8,0.429	0.517,0.667,0.75	-0.107
Vad11G003120	LG11	-	2970436	2972485	2970436	2971694	2972121	2972485	1306	36,24,26	41,56,66	33,23,33	63,53,44	298	149	0.838067093588	1.0	0.305,0.176,0.165	0.208,0.178,0.273	-0.004
Vad01G014850	LG01	+	23866581	23867545	23866581	23866799	23866964	23867545	1307	80,138,134	174,297,205	94,254,162	198,290,254	298	149	0.0820890159499	0.285021518899	0.187,0.189,0.246	0.192,0.305,0.242	-0.039
Vad06G004680	LG06	+	5385258	5385632	5385258	5385345	5385474	5385632	1308	31,57,28	4,1,4	43,48,37	2,4,4	277	149	0.749953763388	0.991900699587	0.807,0.968,0.79	0.92,0.866,0.833	-0.018
Vad06G004680	LG06	+	5389849	5390084	5389849	5389945	5390037	5390084	1309	30,36,11	52,39,22	19,11,7	65,35,28	240	149	0.000893306238633	0.0123624037008	0.264,0.364,0.237	0.154,0.163,0.134	0.138
Vad09G000480	LG09	+	483728	484577	483728	483809	484024	484577	1310	218,268,253	181,166,189	276,476,328	342,253,262	298	149	0.550662317263	0.85835417084	0.376,0.447,0.401	0.288,0.485,0.385	0.022
Vad09G000480	LG09	+	483728	484577	483728	483828	484024	484577	1311	185,217,197	473,428,355	192,368,211	833,741,686	298	149	0.00139832354428	0.017053925839	0.164,0.202,0.217	0.103,0.199,0.133	0.049
Vad05G012760	LG05	-	23948344	23948759	23948344	23948583	23948701	23948759	1312	5,2,7	24,21,11	3,0,4	23,10,6	266	149	0.326948951243	0.655706132648	0.105,0.051,0.263	0.068,0.0,0.272	0.026
Vad06G009010	LG06	-	15970329	15971997	15970329	15970897	15970970	15971997	1313	15,11,11	15,20,18	18,25,9	19,18,16	221	149	0.340369157167	0.671060880946	0.403,0.271,0.292	0.39,0.484,0.275	-0.061
Vad07G011560	LG07	-	21830008	21830626	21830008	21830092	21830503	21830626	1314	10,19,10	80,98,68	13,17,10	58,37,35	298	149	0.0140945077939	0.0877592858939	0.059,0.088,0.068	0.101,0.187,0.125	-0.066
Vad07G011560	LG07	-	21862218	21862784	21862218	21862303	21862371	21862784	1315	5,4,8	21,27,15	12,7,7	14,12,12	216	149	0.0165847184146	0.0993854607216	0.141,0.093,0.269	0.372,0.287,0.287	-0.148
Vad08G013650	LG08	-	21496068	21497284	21496068	21497108	21497216	21497284	1316	4,0,5	8,7,2	5,1,6	7,8,10	256	149	0.931033562764	1.0	0.225,0.0,0.593	0.294,0.068,0.259	0.066
Vad14G006630	LG14	+	16143065	16144038	16143065	16143227	16143847	16144038	1318	172,96,115	1651,1436,1224	54,44,38	910,635,605	298	149	0.0098810183931	0.0693099180348	0.05,0.032,0.045	0.029,0.033,0.03	0.012
Vad06G000580	LG06	+	731846	732312	731846	732125	732214	732312	1319	58,52,31	115,67,55	94,38,27	79,25,27	237	149	0.000213248408939	0.00401204564725	0.241,0.328,0.262	0.428,0.489,0.386	-0.157
Vad14G005200	LG14	+	8430317	8430724	8430317	8430384	8430460	8430724	1320	5,8,20	92,135,202	20,6,2	181,130,155	224	149	0.36938580158	0.69787464427	0.035,0.038,0.062	0.068,0.03,0.009	0.009
Vad14G013140	LG14	+	24072080	24072403	24072080	24072144	24072226	24072403	1321	16,22,9	24,13,8	16,2,5	19,4,7	230	149	0.333293557567	0.664124354856	0.302,0.523,0.422	0.353,0.245,0.316	0.111
Vad09G002210	LG09	-	2492329	2492918	2492329	2492554	2492678	2492918	1322	28,18,14	91,41,65	19,15,11	42,21,22	272	149	0.0381318526265	0.175942977803	0.144,0.194,0.106	0.199,0.281,0.215	-0.084
Vad02G001860	LG02	+	1677816	1678719	1677816	1678392	1678652	1678719	1323	385,354,230	102,125,110	172,307,192	69,101,105	298	149	0.352103233218	0.681462956156	0.654,0.586,0.511	0.555,0.603,0.478	0.038
Vad02G001860	LG02	+	1677816	1679068	1677816	1678719	1678936	1679068	1324	298,283,188	277,298,218	153,267,146	141,244,198	298	149	0.978430580741	1.0	0.35,0.322,0.301	0.352,0.354,0.269	-0.001
Vad02G001860	LG02	+	1680434	1681311	1680434	1680532	1680645	1681311	1325	108,83,46	837,468,385	38,73,56	308,482,317	261	149	0.660986356656	0.938339438606	0.069,0.092,0.064	0.066,0.08,0.092	-0.004
Vad18G018720	LG18	-	29811386	29812968	29811386	29811477	29812263	29812968	1326	1,8,2	2,5,1	6,3,2	2,2,0	298	149	0.209069484831	0.505390079367	0.2,0.444,0.5	0.6,0.429,1.0	-0.295
Vad18G018720	LG18	-	29811386	29812968	29811386	29811477	29812693	29812968	1327	1,4,2	0,0,0	4,0,0	0,2,2	298	149	3.91948368395e-06	0.000186521311783	1.0,1.0,1.0	1.0,0.0,0.0	0.667
Vad18G018720	LG18	-	29811386	29812968	29811386	29812587	29812693	29812968	1328	1,1,6	3,2,0	4,4,1	4,1,4	254	149	0.758182438549	0.997865614037	0.164,0.227,1.0	0.37,0.701,0.128	0.064
Vad15G000750	LG15	-	2678908	2679926	2678908	2679001	2679829	2679926	1330	25,26,19	0,5,0	34,13,12	0,0,6	298	149	0.801254165674	1.0	1.0,0.722,1.0	1.0,1.0,0.5	0.074
Vad15G000750	LG15	-	2678908	2679926	2678908	2679135	2679829	2679926	1331	28,27,14	0,0,0	19,13,11	0,0,1	298	149	1	1.0	1.0,1.0,1.0	1.0,1.0,0.846	0.051
Vad06G012530	LG06	+	21932679	21934342	21932679	21932785	21934121	21934342	1332	6,5,4	73,52,69	3,1,1	54,39,54	298	149	0.029897291715	0.146884062737	0.039,0.046,0.028	0.027,0.013,0.009	0.021
Vad15G004060	LG15	-	12845932	12846865	12845932	12845999	12846487	12846865	1333	2,4,5	83,83,75	4,2,1	84,46,70	298	149	0.43940309517	0.769639983685	0.012,0.024,0.032	0.023,0.021,0.007	0.006
Vad01G007710	LG01	+	8441444	8442148	8441444	8441534	8441672	8442148	1334	7,15,11	1,0,0	13,14,10	0,0,0	286	149	1	1.0	0.785,1.0,1.0	1.0,1.0,1.0	-0.072
Vad01G007710	LG01	+	8442672	8443165	8442672	8442911	8443028	8443165	1335	2,2,3	62,37,30	9,4,3	28,22,18	265	149	0.000950661594377	0.0128896965897	0.018,0.029,0.053	0.153,0.093,0.086	-0.077
Vad19G007220	LG19	+	9562139	9562704	9562139	9562213	9562309	9562704	1336	379,324,390	51,54,58	207,209,286	27,24,26	244	149	0.0555581760474	0.223244525277	0.819,0.786,0.804	0.824,0.842,0.87	-0.042
Vad17G006910	LG17	-	8438886	8439719	8438886	8439190	8439585	8439719	1337	275,378,419	344,398,374	470,652,673	594,675,507	298	149	0.64222516674	0.927234074764	0.286,0.322,0.359	0.283,0.326,0.399	-0.014
Vad04G000330	LG04	-	675877	677672	675877	676509	677511	677672	1338	27,39,29	88,36,44	33,38,28	72,30,55	298	149	0.743734896587	0.989006429265	0.133,0.351,0.248	0.186,0.388,0.203	-0.015
Vad04G014660	LG04	+	26581838	26582427	26581838	26581977	26582055	26582427	1340	80,127,123	293,256,306	83,111,115	271,233,295	226	149	0.961632910821	1.0	0.153,0.246,0.209	0.168,0.239,0.204	-0.001
Vad19G009580	LG19	+	14303210	14305624	14303210	14303445	14305396	14305624	1341	14,14,11	56,51,33	21,21,16	29,14,17	298	149	1.14769059741e-05	0.000442134139669	0.111,0.121,0.143	0.266,0.429,0.32	-0.213
Vad15G002880	LG15	-	10110555	10112273	10110555	10111432	10112011	10112273	1342	23,19,12	28,24,13	21,11,10	20,14,20	298	149	0.789207462723	1.0	0.291,0.284,0.316	0.344,0.282,0.2	0.022
Vad18G002330	LG18	+	2456435	2457210	2456435	2456612	2456756	2457210	1343	2,3,4	9,7,15	1,2,2	14,5,6	292	149	0.288529728658	0.608394136797	0.102,0.179,0.12	0.035,0.17,0.145	0.017
Vad13G011500	LG13	+	21838809	21839039	21838809	21838875	21838970	21839039	1344	0,0,6	7,10,19	0,0,0	25,35,35	243	149	0.0432601065223	0.190548599872	0.0,0.0,0.162	0.0,0.0,0.0	0.054
Vad12G012660	LG12	+	24404187	24404852	24404187	24404250	24404552	24404852	1345	22,15,7	2,4,1	3,12,9	1,0,1	298	149	0.00808004452375	0.0597874026193	0.846,0.652,0.778	0.6,1.0,0.818	-0.047
Vad12G012660	LG12	+	24404187	24404852	24404187	24404277	24404552	24404852	1346	13,9,1	91,62,53	1,4,7	46,35,24	298	149	0.805547213578	1.0	0.067,0.068,0.009	0.011,0.054,0.127	-0.016
Vad16G006000	LG16	-	16073996	16074848	16073996	16074083	16074736	16074848	1347	114,88,69	35,25,21	106,64,58	18,21,22	298	149	0.710195188777	0.968339170316	0.62,0.638,0.622	0.746,0.604,0.569	-0.013
Vad16G006000	LG16	-	16073996	16074848	16073996	16074106	16074736	16074848	1348	82,71,48	75,68,85	83,41,36	92,44,55	298	149	0.791391075744	1.0	0.353,0.343,0.22	0.311,0.318,0.247	0.013
Vad10G008430	LG10	+	10394854	10395114	10394854	10394922	10395020	10395114	1349	1,6,2	0,3,0	1,3,1	0,0,0	246	149	0.408899924826	0.74004483039	1.0,0.548,1.0	1.0,1.0,1.0	-0.151
Vad01G001720	LG01	+	1605907	1606306	1605907	1605979	1606105	1606306	1350	0,7,5	7,7,7	6,5,4	12,10,6	274	149	0.780309372184	1.0	0.0,0.352,0.28	0.214,0.214,0.266	-0.021
Vad13G000100	LG13	-	158769	160792	158769	158872	160255	160792	1351	3,3,5	5,8,5	7,2,2	7,4,0	298	149	0.462236145294	0.790589939837	0.231,0.158,0.333	0.333,0.2,1.0	-0.27
Vad04G007800	LG04	+	12693538	12694916	12693538	12693731	12694277	12694916	1352	7,6,13	357,188,270	17,11,8	418,309,298	298	149	0.687874201548	0.956771265375	0.01,0.016,0.024	0.02,0.017,0.013	0.0
Vad04G012050	LG04	-	22966754	22968073	22966754	22967370	22967497	22968073	1353	8,19,8	34,19,20	7,11,18	23,24,18	275	149	0.71616390421	0.971320781395	0.113,0.351,0.178	0.142,0.199,0.351	-0.017
Vad04G013550	LG04	+	24652436	24652860	24652436	24652521	24652608	24652860	1354	20,42,23	41,73,81	29,23,29	77,90,86	235	149	0.148757598861	0.413734311615	0.236,0.267,0.153	0.193,0.139,0.176	0.049
Vad05G004060	LG05	+	4179066	4180439	4179066	4179286	4180197	4180439	1355	27,28,26	7,20,5	28,23,21	11,7,11	298	149	0.774735859771	1.0	0.659,0.412,0.722	0.56,0.622,0.488	0.041
Vad05G004060	LG05	+	4179066	4180439	4179066	4179311	4180197	4180439	1356	27,26,25	0,1,1	28,19,20	0,0,0	298	149	1	1.0	1.0,0.929,0.926	1.0,1.0,1.0	-0.048
Vad05G004060	LG05	+	4179066	4180439	4179066	4179286	4180217	4180439	1357	28,30,23	20,33,25	28,29,21	40,26,20	298	149	0.597877956987	0.896263002846	0.412,0.313,0.315	0.259,0.358,0.344	0.026
Vad05G004060	LG05	+	4179066	4180439	4179066	4179311	4180217	4180439	1358	28,28,22	9,17,11	28,25,20	15,16,21	298	149	0.182200422254	0.460474821056	0.609,0.452,0.5	0.483,0.439,0.323	0.105
Vad10G000080	LG10	-	92467	93041	92467	92705	92830	93041	1359	5,11,17	28,67,47	6,14,2	41,41,42	273	149	0.338765413671	0.670397463499	0.089,0.082,0.165	0.074,0.157,0.025	0.027
Vad08G010630	LG08	-	18477340	18478471	18477340	18477841	18478422	18478471	1360	18,18,21	21,27,25	7,25,12	29,29,23	298	149	0.169045875314	0.446435625013	0.3,0.25,0.296	0.108,0.301,0.207	0.077
Vad02G006330	LG02	-	6067139	6067854	6067139	6067248	6067803	6067854	1361	41,157,88	3,4,0	132,339,189	5,21,17	298	149	0.00185202012788	0.0203387006804	0.872,0.952,1.0	0.93,0.89,0.848	0.052
Vad13G013030	LG13	+	24336182	24340205	24336182	24336485	24339569	24340205	1362	6,9,7	74,98,71	1,6,10	82,70,67	298	149	0.612483810784	0.905848999862	0.039,0.044,0.047	0.006,0.041,0.069	0.005
Vad12G004640	LG12	+	6322216	6323016	6322216	6322270	6322899	6323016	1363	29,16,11	45,47,20	7,14,6	32,20,23	298	149	0.231763010785	0.536106943189	0.244,0.145,0.216	0.099,0.259,0.115	0.044
Vad04G010560	LG04	+	21267334	21268305	21267334	21267426	21267566	21268305	1364	30,34,42	33,39,54	18,37,25	23,44,33	288	149	0.787553063387	1.0	0.32,0.311,0.287	0.288,0.303,0.282	0.015
Vad04G010560	LG04	+	21267566	21268305	21267566	21267636	21267726	21268305	1365	35,39,41	16,25,45	30,43,48	15,33,28	238	149	0.620228453565	0.912299670789	0.578,0.494,0.363	0.556,0.449,0.518	-0.029
Vad04G010560	LG04	+	21267566	21268305	21267566	21267636	21267785	21268305	1366	40,60,65	1,8,5	40,61,66	1,5,3	297	149	0.274047062665	0.591732681211	0.953,0.79,0.867	0.953,0.86,0.917	-0.04
Vad13G001090	LG13	+	1070835	1071853	1070835	1070914	1071805	1071853	1367	6,4,4	27,58,48	4,4,3	18,34,32	298	149	0.796241382762	1.0	0.1,0.033,0.04	0.1,0.056,0.045	-0.009
Vad01G011020	LG01	-	17008453	17009286	17008453	17008626	17009175	17009286	1368	5,10,3	19,27,19	10,4,1	20,15,21	298	149	0.959631705174	1.0	0.116,0.156,0.073	0.2,0.118,0.023	0.001
Vad19G005480	LG19	-	7266733	7267452	7266733	7266832	7267270	7267452	1369	31,40,31	295,229,277	51,60,33	239,316,318	298	149	0.103206221863	0.328074663411	0.05,0.08,0.053	0.096,0.087,0.049	-0.016
Vad07G018060	LG07	+	28937882	28938543	28937882	28938088	28938209	28938543	1370	73,50,21	87,62,30	37,10,11	58,20,22	269	149	0.102700461309	0.327534848353	0.317,0.309,0.279	0.261,0.217,0.217	0.07
Vad16G000300	LG16	-	431187	431970	431187	431288	431373	431970	1371	3,3,3	0,0,7	1,1,3	2,0,2	233	149	0.243804513593	0.551155905891	1.0,1.0,0.215	0.242,1.0,0.49	0.161
Vad02G002200	LG02	+	1943185	1944407	1943185	1943936	1944369	1944407	1372	8,13,10	51,63,47	7,27,18	46,32,50	298	149	0.0182268753244	0.10608303696	0.073,0.094,0.096	0.071,0.297,0.153	-0.086
Vad02G002200	LG02	+	1943185	1944778	1943185	1943936	1944550	1944778	1373	28,30,22	11,3,2	14,31,28	4,8,4	298	149	0.717024362699	0.971320781395	0.56,0.833,0.846	0.636,0.66,0.778	0.055
Vad02G002200	LG02	+	1943185	1944778	1943185	1944407	1944550	1944778	1374	33,35,22	56,57,47	14,33,35	50,32,47	291	149	0.706785485032	0.966785656879	0.232,0.239,0.193	0.125,0.346,0.276	-0.028
Vad14G014710	LG14	+	25532822	25533414	25532822	25533227	25533347	25533414	1375	11,11,6	13,24,13	25,18,16	25,18,6	268	149	0.0227832154544	0.12159314874	0.32,0.203,0.204	0.357,0.357,0.597	-0.195
Vad13G002190	LG13	+	2121090	2124136	2121090	2121290	2121449	2124136	1376	8,7,0	69,74,61	3,4,2	69,57,48	298	149	0.330343457969	0.659328595798	0.055,0.045,0.0	0.021,0.034,0.02	0.008
Vad13G002190	LG13	+	2124239	2128112	2124239	2124370	2124466	2128112	1377	162,181,156	12,4,10	163,113,125	0,1,5	244	149	0.000449943825835	0.00709099782663	0.892,0.965,0.905	1.0,0.986,0.939	-0.054
Vad11G001250	LG11	+	1243714	1243972	1243714	1243750	1243893	1243972	1378	37,41,36	48,70,69	29,33,16	63,49,73	291	149	0.0844777499825	0.289178419193	0.283,0.231,0.211	0.191,0.256,0.101	0.059
Vad05G002780	LG05	+	2652028	2652646	2652028	2652424	2652561	2652646	1379	17,8,16	19,3,8	31,29,28	13,11,8	285	149	0.0919241478003	0.304365493467	0.319,0.582,0.511	0.555,0.58,0.647	-0.123
Vad11G002170	LG11	-	2151550	2152611	2151550	2151705	2152279	2152611	1380	12,18,7	29,29,24	16,7,10	30,22,30	298	149	0.717830897269	0.971653980854	0.171,0.237,0.127	0.211,0.137,0.143	0.015
Vad11G002170	LG11	-	2152279	2154125	2152279	2152611	2153526	2154125	1381	15,16,11	1,0,0	13,20,11	0,0,0	298	149	1	1.0	0.882,1.0,1.0	1.0,1.0,1.0	-0.039
Vad11G002170	LG11	-	2152279	2154125	2152279	2152674	2153526	2154125	1382	17,16,11	1,1,0	23,17,12	0,0,0	298	149	1	1.0	0.895,0.889,1.0	1.0,1.0,1.0	-0.072
Vad12G009860	LG12	+	18113000	18115568	18113000	18115408	18115509	18115568	1383	0,1,0	0,1,0	2,1,0	3,5,0	249	149	1	1.0	NA,0.374,NA	0.285,0.107,NA	0.178
Vad04G014460	LG04	+	26320343	26320857	26320343	26320432	26320664	26320857	1384	454,475,518	3,3,1	392,470,458	4,2,0	298	149	1	1.0	0.987,0.988,0.996	0.98,0.992,1.0	-0.0
Vad04G014460	LG04	+	26325335	26326864	26325335	26325447	26325875	26326864	1385	21,37,36	427,473,428	31,34,29	408,416,360	298	149	0.51183219418	0.827592761675	0.024,0.038,0.04	0.037,0.039,0.039	-0.004
Vad14G011580	LG14	-	22569277	22569950	22569277	22569497	22569645	22569950	1386	62,75,42	5,6,5	49,58,52	1,8,3	296	149	0.653550595121	0.933252909865	0.862,0.863,0.809	0.961,0.785,0.897	-0.036
Vad14G011580	LG14	-	22570342	22570533	22570342	22570403	22570468	22570533	1387	10,10,15	45,69,42	10,27,17	36,46,49	213	149	0.0290045298994	0.144546189047	0.135,0.092,0.2	0.163,0.291,0.195	-0.074
Vad11G007460	LG11	+	9312873	9314114	9312873	9313270	9313373	9314114	1388	117,108,80	44,38,31	110,92,94	33,30,23	251	149	0.176044884321	0.453567870751	0.612,0.628,0.605	0.664,0.645,0.708	-0.057
Vad01G000800	LG01	+	751932	753248	751932	752025	753187	753248	1389	62,79,61	261,312,499	54,91,74	277,255,256	298	149	0.00752227494802	0.0561740347657	0.106,0.112,0.058	0.089,0.151,0.126	-0.03
Vad01G007520	LG01	+	8248250	8249361	8248250	8248433	8249108	8249361	1390	9,33,27	3,2,2	17,37,28	3,5,14	298	149	0.0579113431128	0.227061114273	0.6,0.892,0.871	0.739,0.787,0.5	0.112
Vad01G007520	LG01	+	8248250	8249361	8248250	8248433	8249264	8249361	1391	9,35,23	7,29,24	12,32,27	13,35,33	298	149	0.348026722433	0.678385009908	0.391,0.376,0.324	0.316,0.314,0.29	0.057
Vad04G013770	LG04	+	25049784	25050514	25049784	25049829	25049949	25050514	1392	37,43,74	109,134,151	22,64,54	107,170,127	268	149	0.4332213895	0.762523282401	0.159,0.151,0.214	0.103,0.173,0.191	0.019
Vad04G013770	LG04	+	25049784	25050514	25049784	25049829	25050183	25050514	1393	33,37,63	1,0,0	21,65,50	0,0,0	298	149	1	1.0	0.943,1.0,1.0	1.0,1.0,1.0	-0.019
Vad04G013770	LG04	+	25049949	25050514	25049949	25050023	25050183	25050514	1394	9,23,39	115,148,173	14,42,39	104,166,135	298	149	0.0492656558717	0.207582893751	0.038,0.072,0.101	0.063,0.112,0.126	-0.03
Vad03G004300	LG03	+	3810975	3812353	3810975	3811015	3811542	3812353	1395	34,75,97	16,57,77	64,144,98	34,67,52	298	149	0.0787687245809	0.276259674217	0.515,0.397,0.386	0.485,0.518,0.485	-0.063
Vad03G004300	LG03	+	3810975	3812353	3810975	3811450	3811542	3812353	1396	65,116,141	2,6,5	97,232,164	2,0,8	240	149	0.11899494797	0.357776448838	0.953,0.923,0.946	0.968,1.0,0.927	-0.024
Vad01G008230	LG01	+	9558632	9559155	9558632	9559009	9559089	9559155	1397	22,11,17	75,105,107	13,11,13	43,22,38	228	149	0.0100751739746	0.0700781931033	0.161,0.064,0.094	0.165,0.246,0.183	-0.092
Vad01G008230	LG01	+	9558632	9559378	9558632	9559155	9559264	9559378	1398	40,46,52	75,73,74	13,14,24	50,13,27	257	149	0.851060820086	1.0	0.236,0.268,0.289	0.131,0.384,0.34	-0.021
Vad01G008230	LG01	+	9560761	9561319	9560761	9560913	9561082	9561319	1399	32,31,81	20,38,34	26,17,36	10,10,14	298	149	0.160980524237	0.433641833366	0.444,0.29,0.544	0.565,0.459,0.563	-0.103
Vad09G009850	LG09	-	19965629	19967473	19965629	19966658	19966826	19967473	1400	23,23,21	58,48,61	32,36,39	46,38,52	298	149	0.00105929558603	0.0138220988564	0.165,0.193,0.147	0.258,0.321,0.273	-0.116
Vad18G005590	LG18	-	6250566	6251474	6250566	6250682	6251272	6251474	1401	4,13,12	11,8,15	6,8,6	6,24,10	298	149	0.268355321516	0.586755284071	0.154,0.448,0.286	0.333,0.143,0.231	0.06
Vad18G005590	LG18	-	6250566	6251474	6250566	6250736	6251272	6251474	1402	4,7,7	15,13,15	2,6,3	14,9,19	298	149	0.246526051991	0.55502664952	0.118,0.212,0.189	0.067,0.25,0.073	0.043
Vad18G005590	LG18	-	6250566	6251474	6250566	6251062	6251272	6251474	1403	0,1,2	0,0,0	1,1,1	1,1,0	298	149	1	1.0	NA,1.0,1.0	0.333,0.333,1.0	0.445
Vad03G006050	LG03	-	5774800	5775611	5774800	5775341	5775511	5775611	1404	6,6,6	10,12,8	13,2,7	13,6,1	298	149	0.342664398884	0.672853152178	0.231,0.2,0.273	0.333,0.143,0.778	-0.183
Vad10G008660	LG10	+	10678245	10678813	10678245	10678507	10678588	10678813	1405	9,14,8	21,24,26	14,2,9	17,15,14	229	149	0.782297227535	1.0	0.218,0.275,0.167	0.349,0.08,0.295	-0.021
Vad06G003560	LG06	+	4374341	4375404	4374341	4374421	4375334	4375404	1406	6,6,9	11,15,10	13,5,4	23,14,18	298	149	0.34987088719	0.679948503713	0.214,0.167,0.31	0.22,0.152,0.1	0.073
Vad06G003560	LG06	+	4374341	4375404	4374341	4374614	4375334	4375404	1407	2,2,1	5,9,8	5,3,6	12,5,8	298	149	0.0366383698111	0.170674325396	0.167,0.1,0.059	0.172,0.231,0.273	-0.117
Vad01G001540	LG01	+	1451928	1452351	1451928	1452025	1452199	1452351	1408	14,13,9	44,44,29	15,10,15	39,26,29	298	149	0.247410623791	0.556501931363	0.137,0.129,0.134	0.161,0.161,0.205	-0.042
Vad01G001540	LG01	+	1451928	1452351	1451928	1452025	1452302	1452351	1409	62,51,33	10,5,13	48,30,36	13,9,6	298	149	0.52457587328	0.839252237607	0.756,0.836,0.559	0.649,0.625,0.75	0.042
Vad05G005240	LG05	+	6138265	6140114	6138265	6139505	6139814	6140114	1410	0,7,1	0,0,2	4,8,3	1,3,0	298	149	1	1.0	NA,1.0,0.2	0.667,0.571,1.0	-0.146
Vad08G000860	LG08	-	1713460	1713699	1713460	1713493	1713638	1713699	1414	16,44,30	0,0,2	10,32,27	0,0,0	293	149	1	1.0	1.0,1.0,0.884	1.0,1.0,1.0	-0.039
Vad15G004750	LG15	-	13868953	13869361	13868953	13869045	13869141	13869361	1415	0,2,5	142,138,100	3,4,3	126,115,107	244	149	0.809304725932	1.0	0.0,0.009,0.03	0.014,0.021,0.017	-0.004
Vad15G004750	LG15	-	13869141	13871005	13869141	13869361	13870570	13871005	1416	6,32,21	89,114,103	35,38,23	111,98,100	298	149	0.0132034762887	0.0852256301933	0.033,0.123,0.093	0.136,0.162,0.103	-0.051
Vad11G004210	LG11	-	3987487	3988365	3987487	3987696	3988099	3988365	1417	38,35,24	130,88,84	13,22,11	90,55,49	298	149	0.140370774066	0.401271930104	0.128,0.166,0.125	0.067,0.167,0.101	0.028
Vad01G004370	LG01	-	4188645	4189644	4188645	4189002	4189199	4189644	1418	2,2,3	13,21,12	6,3,1	18,14,15	298	149	0.52793801243	0.840751677275	0.071,0.045,0.111	0.143,0.097,0.032	-0.015
Vad14G000300	LG14	+	312566	313286	312566	312784	312918	313286	1419	12,10,8	0,1,1	1,14,13	0,1,0	282	149	1	1.0	1.0,0.841,0.809	1.0,0.881,1.0	-0.077
Vad14G000300	LG14	+	312566	313286	312566	312784	313095	313286	1420	14,9,10	32,61,93	6,14,8	53,68,98	298	149	0.232389267704	0.536520817834	0.179,0.069,0.051	0.054,0.093,0.039	0.038
Vad14G000300	LG14	+	312566	313286	312566	312784	313107	313286	1421	16,10,17	4,8,17	8,19,8	8,12,9	298	149	0.490864505492	0.811781833991	0.667,0.385,0.333	0.333,0.442,0.308	0.101
Vad18G002180	LG18	-	2244960	2245388	2244960	2245003	2245117	2245388	1422	40,37,24	137,114,59	48,29,32	111,78,83	262	149	0.27546840458	0.593009520438	0.142,0.156,0.188	0.197,0.175,0.18	-0.022
Vad01G009120	LG01	+	11192509	11192872	11192509	11192578	11192670	11192872	1423	37,66,74	121,103,96	75,69,58	55,76,59	240	149	0.000887078253618	0.0123624037008	0.16,0.285,0.324	0.458,0.36,0.379	-0.143
Vad12G003910	LG12	+	5468915	5469460	5468915	5469026	5469153	5469460	1424	13,11,15	0,2,1	19,12,10	0,0,0	275	149	0.778400161137	1.0	1.0,0.749,0.89	1.0,1.0,1.0	-0.12
Vad12G003910	LG12	+	5472688	5472931	5472688	5472778	5472863	5472931	1425	13,4,4	12,6,12	3,2,10	20,7,11	233	149	0.226054798573	0.528607742591	0.409,0.299,0.176	0.088,0.154,0.368	0.091
Vad12G008390	LG12	+	13563365	13568180	13563365	13563382	13564215	13568180	1427	38,31,28	2,7,0	15,28,23	3,0,2	298	149	0.385476592611	0.7152416713	0.905,0.689,1.0	0.714,1.0,0.852	0.009
Vad12G008390	LG12	+	13563365	13568180	13563365	13563382	13565726	13568180	1428	21,31,30	48,64,73	9,27,30	53,57,73	298	149	0.302619864734	0.626136753375	0.179,0.195,0.17	0.078,0.191,0.17	0.035
Vad10G007990	LG10	+	9585857	9586336	9585857	9585919	9586198	9586336	1429	22,22,39	6,4,6	17,30,28	0,4,2	298	149	0.029526659583	0.145652851236	0.647,0.733,0.765	1.0,0.789,0.875	-0.173
Vad10G007990	LG10	+	9585857	9586336	9585857	9585919	9586239	9586336	1430	22,24,41	12,4,5	18,34,29	10,4,10	298	149	0.629049373971	0.917489681868	0.478,0.75,0.804	0.474,0.81,0.592	0.052
Vad08G010160	LG08	-	18068056	18069048	18068056	18068770	18068871	18069048	1431	13,29,25	85,86,63	16,14,17	67,67,58	249	149	0.492111461113	0.811781833991	0.084,0.168,0.192	0.125,0.111,0.149	0.02
Vad16G005430	LG16	-	15257624	15258733	15257624	15258264	15258411	15258733	1432	0,3,2	51,88,88	3,7,4	65,97,133	295	149	0.0963869980168	0.314001670049	0.0,0.017,0.011	0.023,0.035,0.015	-0.015
Vad01G007020	LG01	-	7550675	7552654	7550675	7552063	7552586	7552654	1433	17,12,25	112,33,50	26,31,30	24,24,27	298	149	1.09820522676e-08	1.66584005334e-06	0.071,0.154,0.2	0.351,0.392,0.357	-0.225
Vad01G007020	LG01	-	7550675	7553698	7550675	7552654	7553084	7553698	1434	2,2,7	55,18,16	12,11,12	6,10,10	298	149	6.14356443496e-09	1.14695622182e-06	0.018,0.053,0.179	0.5,0.355,0.375	-0.327
Vad07G012840	LG07	+	23411386	23412231	23411386	23411959	23412039	23412231	1435	37,20,31	105,65,63	23,48,25	80,73,54	228	149	0.373211642289	0.702158647934	0.187,0.167,0.243	0.158,0.301,0.232	-0.031
Vad12G012150	LG12	-	22903655	22904421	22903655	22904089	22904371	22904421	1436	3,2,2	7,5,1	3,4,1	0,2,2	298	149	0.13021655292	0.37848571729	0.176,0.167,0.5	1.0,0.5,0.2	-0.286
Vad11G007730	LG11	+	9895324	9897263	9895324	9896721	9896885	9897263	1437	5,20,28	18,44,28	3,37,30	16,27,37	298	149	0.471937228758	0.795475137132	0.122,0.185,0.333	0.086,0.407,0.288	-0.047
Vad10G005710	LG10	-	6595897	6596161	6595897	6596008	6596109	6596161	1438	3,1,1	20,12,14	3,1,2	14,6,14	249	149	0.458540946351	0.788627281608	0.082,0.047,0.041	0.114,0.091,0.079	-0.038
Vad12G009990	LG12	+	18470659	18471367	18470659	18470760	18471325	18471367	1439	14,19,3	0,3,0	17,10,7	1,0,0	298	149	0.635105467458	0.920239384788	1.0,0.76,1.0	0.895,1.0,1.0	-0.045
Vad12G009990	LG12	+	18470659	18471823	18470659	18471367	18471531	18471823	1440	10,17,1	0,1,0	7,3,8	0,0,0	298	149	1	1.0	1.0,0.895,1.0	1.0,1.0,1.0	-0.035
Vad05G006580	LG05	+	9067453	9067920	9067453	9067635	9067767	9067920	1442	10,10,8	0,2,0	8,5,7	2,0,2	280	149	0.237328654151	0.542369720927	1.0,0.727,1.0	0.68,1.0,0.651	0.132
Vad19G006590	LG19	+	8788100	8788841	8788100	8788183	8788773	8788841	1443	11,18,8	14,12,14	9,5,2	8,7,11	298	149	0.271428763003	0.590549272652	0.282,0.429,0.222	0.36,0.263,0.083	0.076
Vad13G005030	LG13	+	5152447	5152813	5152447	5152596	5152727	5152813	1444	34,38,47	12,20,15	37,43,36	30,16,25	279	149	0.130067583517	0.37848571729	0.602,0.504,0.626	0.397,0.589,0.435	0.104
Vad01G014940	LG01	+	23927595	23929676	23927595	23928033	23928350	23929676	1446	137,104,79	118,194,98	118,46,42	148,64,62	298	149	0.712697302974	0.969571947488	0.367,0.211,0.287	0.285,0.264,0.253	0.021
Vad01G006990	LG01	+	7503022	7504492	7503022	7503092	7503212	7504492	1447	13,22,21	5,0,6	25,24,24	12,6,5	268	149	0.244570973613	0.551648469293	0.591,1.0,0.661	0.537,0.69,0.727	0.099
Vad01G006990	LG01	+	7503022	7504492	7503022	7503092	7503226	7504492	1448	13,23,22	28,42,57	25,28,25	55,70,84	282	149	0.406666833133	0.737102616889	0.197,0.224,0.169	0.194,0.174,0.136	0.029
Vad01G014060	LG01	+	22937412	22938340	22937412	22938003	22938235	22938340	1449	1,1,2	23,19,55	3,3,1	31,31,60	298	149	0.345137307984	0.675522779417	0.021,0.026,0.018	0.046,0.046,0.008	-0.012
Vad08G008790	LG08	+	16653962	16654719	16653962	16654305	16654599	16654719	1451	303,247,355	489,493,642	58,79,123	216,179,265	298	149	0.00198247522146	0.0216077783097	0.237,0.2,0.217	0.118,0.181,0.188	0.056
Vad19G011090	LG19	-	22015125	22016076	22015125	22015618	22015699	22016076	1452	165,145,206	2,5,5	374,289,422	7,4,13	229	149	0.895991768851	1.0	0.982,0.95,0.964	0.972,0.979,0.955	-0.003
Vad08G007680	LG08	-	15641331	15641857	15641331	15641531	15641663	15641857	1453	34,76,89	10,15,25	76,133,138	16,32,27	280	149	0.528535285949	0.841150910819	0.644,0.729,0.655	0.717,0.689,0.731	-0.036
Vad08G007680	LG08	-	15641331	15641857	15641331	15641531	15641689	15641857	1454	40,87,104	219,297,323	90,157,159	230,449,423	298	149	0.0116130774908	0.0772190111512	0.084,0.128,0.139	0.164,0.149,0.158	-0.04
Vad05G003250	LG05	-	3048241	3049166	3048241	3048629	3048974	3049166	1455	4,9,8	2,4,2	2,3,7	0,3,1	298	149	0.445985499394	0.775918858085	0.5,0.529,0.667	1.0,0.333,0.778	-0.138
Vad14G012070	LG14	-	23172333	23173038	23172333	23172613	23172986	23173038	1456	0,10,6	1,2,2	11,7,14	0,0,0	298	149	0.00146749435359	0.0176317267137	0.0,0.714,0.6	1.0,1.0,1.0	-0.562
Vad11G007250	LG11	+	8959516	8960184	8959516	8960052	8960134	8960184	1457	16,24,28	189,125,100	30,44,19	85,63,80	230	149	0.000218595486876	0.0040810095896	0.052,0.111,0.154	0.186,0.312,0.133	-0.105
Vad18G021970	LG18	-	36563934	36565400	36563934	36564213	36565235	36565400	1458	16,34,18	102,132,106	25,31,14	79,87,112	298	149	0.258639774888	0.572736070851	0.073,0.114,0.078	0.137,0.151,0.059	-0.027
Vad08G014180	LG08	-	21994435	21994821	21994435	21994586	21994743	21994821	1459	331,193,187	97,84,86	195,178,175	102,81,109	298	149	0.0274600350985	0.138268682954	0.63,0.535,0.521	0.489,0.524,0.445	0.076
Vad02G003610	LG02	-	3235725	3236120	3235725	3235941	3236024	3236120	1460	1,2,1	3,6,3	6,6,2	4,6,5	231	149	0.0397087932073	0.180136899279	0.177,0.177,0.177	0.492,0.392,0.205	-0.186
Vad13G002670	LG13	-	2639164	2640034	2639164	2639448	2639651	2640034	1461	41,37,26	4,0,0	20,13,13	2,1,0	298	149	0.655628862259	0.933809418253	0.837,1.0,1.0	0.833,0.867,1.0	0.046
Vad14G010470	LG14	-	21503454	21503782	21503454	21503566	21503756	21503782	1462	6,1,1	4,6,5	1,0,0	9,8,13	298	149	0.000479951874194	0.00751511741077	0.429,0.077,0.091	0.053,0.0,0.0	0.181
Vad14G010470	LG14	-	21503454	21503782	21503454	21503610	21503756	21503782	1463	4,1,1	1,1,1	0,2,0	4,0,0	294	149	1	1.0	0.67,0.336,0.336	0.0,1.0,NA	-0.053
Vad06G003450	LG06	-	4255369	4257662	4255369	4257189	4257433	4257662	1464	63,106,85	0,3,0	49,84,75	0,0,0	298	149	1	1.0	1.0,0.946,1.0	1.0,1.0,1.0	-0.018
Vad04G002930	LG04	+	3024878	3028540	3024878	3027548	3027969	3028540	1465	0,0,0	18,6,11	2,1,0	12,6,5	298	149	0.312120349735	0.640688881501	0.0,0.0,0.0	0.077,0.077,0.0	-0.051
Vad18G011120	LG18	+	12338474	12340604	12338474	12340048	12340277	12340604	1466	13,21,20	40,37,41	7,14,8	34,24,33	298	149	0.175173517719	0.453377989223	0.14,0.221,0.196	0.093,0.226,0.108	0.043
Vad16G000330	LG16	-	463951	465003	463951	464259	464829	465003	1467	35,40,29	104,96,91	17,25,19	65,96,74	298	149	0.0952367059006	0.311929129853	0.144,0.172,0.137	0.116,0.115,0.114	0.036
Vad16G000330	LG16	-	508768	509729	508768	508866	509582	509729	1468	7,12,9	43,61,59	2,5,5	40,52,33	298	149	0.0617670422415	0.237189758726	0.075,0.09,0.071	0.024,0.046,0.07	0.032
Vad16G000330	LG16	-	508768	509729	508768	508884	509582	509729	1469	10,9,10	1,3,0	2,5,3	1,3,1	298	149	0.0531980026059	0.217520917483	0.833,0.6,1.0	0.5,0.455,0.6	0.293
Vad03G006660	LG03	+	6499762	6500035	6499762	6499821	6499912	6500035	1470	5,6,4	28,24,22	9,5,0	19,31,23	239	149	0.778427363674	1.0	0.1,0.135,0.102	0.228,0.091,0.0	0.006
Vad08G013370	LG08	-	21239130	21241010	21239130	21239774	21240934	21241010	1471	95,53,50	315,143,132	66,68,55	191,102,107	298	149	0.0255276970851	0.132384018858	0.131,0.156,0.159	0.147,0.25,0.204	-0.052
Vad01G011840	LG01	-	19376721	19377496	19376721	19377206	19377299	19377496	1472	0,1,0	19,44,16	4,3,3	29,28,31	241	149	0.00236667294181	0.0249735444773	0.0,0.014,0.0	0.079,0.062,0.056	-0.061
Vad11G004780	LG11	+	4622562	4623696	4622562	4622742	4622893	4623696	1473	90,202,233	19,62,37	136,216,195	30,24,42	298	149	0.272357268819	0.590715899396	0.703,0.62,0.759	0.694,0.818,0.699	-0.043
Vad11G004780	LG11	+	4622562	4624072	4622562	4623696	4623789	4624072	1474	542,501,461	16,6,4	490,382,465	8,8,5	241	149	0.84129723779	1.0	0.954,0.981,0.986	0.974,0.967,0.983	-0.001
Vad14G013990	LG14	+	24879873	24880448	24879873	24880002	24880075	24880448	1475	18,26,5	20,40,26	27,11,6	73,32,44	221	149	0.0664497254609	0.247731925797	0.378,0.305,0.115	0.2,0.188,0.084	0.109
Vad13G011110	LG13	+	21455762	21456377	21455762	21455862	21455981	21456377	1476	285,314,363	6,1,11	235,369,365	0,7,2	267	149	0.0575227441556	0.226268557643	0.964,0.994,0.948	1.0,0.967,0.99	-0.017
Vad08G014420	LG08	+	22126793	22128116	22126793	22126966	22127843	22128116	1477	3,5,5	3,3,3	11,5,9	7,1,3	298	149	0.326788760042	0.655706132648	0.333,0.455,0.455	0.44,0.714,0.6	-0.17
Vad08G014420	LG08	+	22126793	22128116	22126793	22126966	22127982	22128116	1478	17,28,13	50,43,72	35,17,21	59,60,49	298	149	0.412982579263	0.744513349963	0.145,0.246,0.083	0.229,0.124,0.176	-0.018
Vad08G014420	LG08	+	22126793	22128116	22126793	22126966	22127994	22128116	1479	29,39,21	174,158,156	40,21,22	125,195,120	298	149	0.831642515745	1.0	0.077,0.11,0.063	0.138,0.051,0.084	-0.008
Vad13G009070	LG13	+	17953927	17954728	17953927	17954319	17954415	17954728	1480	171,202,146	245,233,151	188,195,188	159,117,116	244	149	7.40440609048e-06	0.000310408847294	0.299,0.346,0.371	0.419,0.504,0.497	-0.135
Vad10G004470	LG10	+	5174213	5174657	5174213	5174368	5174481	5174657	1481	5,5,1	0,1,0	11,2,10	0,0,0	261	149	1	1.0	1.0,0.741,1.0	1.0,1.0,1.0	-0.086
Vad02G003820	LG02	-	3462629	3463625	3462629	3462960	3463374	3463625	1482	158,118,235	374,763,610	32,24,50	226,184,203	298	149	0.000251069287792	0.00458154256745	0.174,0.072,0.162	0.066,0.061,0.11	0.057
Vad10G000940	LG10	+	909638	910376	909638	909844	910120	910376	1483	116,133,135	148,100,136	81,141,122	128,131,158	298	149	0.184503429634	0.464017548789	0.282,0.399,0.332	0.24,0.35,0.279	0.048
Vad10G005240	LG10	-	6025815	6026360	6025815	6025956	6026219	6026360	1484	2,2,0	0,0,0	6,0,3	11,4,8	298	149	1	1.0	1.0,1.0,NA	0.214,0.0,0.158	0.876
Vad10G011770	LG10	-	18094713	18095323	18094713	18094945	18095112	18095323	1485	136,154,118	177,227,181	104,90,105	196,124,153	298	149	0.460976190022	0.788990982499	0.278,0.253,0.246	0.21,0.266,0.255	0.015
Vad18G001040	LG18	-	969896	970132	969896	969974	970055	970132	1486	13,6,6	69,54,46	14,17,14	80,45,50	229	149	0.0341534205433	0.162212038471	0.109,0.067,0.078	0.102,0.197,0.154	-0.066
Vad04G004510	LG04	-	4940187	4940625	4940187	4940281	4940476	4940625	1487	193,220,214	1,0,0	187,217,202	0,0,0	298	149	1	1.0	0.99,1.0,1.0	1.0,1.0,1.0	-0.003
Vad04G004510	LG04	-	4940187	4940795	4940187	4940625	4940766	4940795	1488	35,40,38	0,4,3	10,27,14	1,2,0	289	149	0.217462008936	0.516950609959	1.0,0.838,0.867	0.838,0.874,1.0	-0.002
Vad14G014980	LG14	+	25821460	25821867	25821460	25821526	25821616	25821867	1489	13,5,2	10,25,5	7,0,0	5,2,4	238	149	0.374505908685	0.703017297288	0.449,0.111,0.2	0.467,0.0,0.0	0.098
Vad06G010730	LG06	-	18933593	18933976	18933593	18933734	18933882	18933976	1490	9,7,3	15,4,8	2,4,4	7,8,5	296	149	0.386648095918	0.716332006712	0.232,0.468,0.159	0.126,0.201,0.287	0.082
Vad05G001630	LG05	+	1669027	1670163	1669027	1669194	1669308	1670163	1491	153,171,71	6,13,6	437,185,138	21,9,8	262	149	0.506789475361	0.822216272198	0.935,0.882,0.871	0.922,0.921,0.907	-0.021
Vad01G014240	LG01	+	23134631	23135977	23134631	23134909	23135001	23135977	1492	175,111,158	1013,591,1002	354,336,270	1029,1102,1428	240	149	7.41809359006e-06	0.000310408847294	0.097,0.104,0.089	0.176,0.159,0.105	-0.05
Vad01G013830	LG01	-	22495940	22496593	22495940	22496334	22496428	22496593	1493	218,309,293	9,13,18	371,408,379	10,17,15	242	149	0.239228781638	0.545556511378	0.937,0.936,0.909	0.958,0.937,0.94	-0.018
Vad04G009870	LG04	+	20351979	20352591	20351979	20352365	20352470	20352591	1494	20,85,67	21,33,37	27,53,37	17,34,28	253	149	0.546354881353	0.8576255143	0.359,0.603,0.516	0.483,0.479,0.438	0.026
Vad04G009870	LG04	+	20352470	20353637	20352470	20352591	20353485	20353637	1495	36,66,69	50,129,106	54,76,55	59,78,59	298	149	0.00648443216129	0.0506650295722	0.265,0.204,0.246	0.314,0.328,0.318	-0.082
Vad04G009870	LG04	+	20358234	20358500	20358234	20358353	20358441	20358500	1496	54,45,49	285,259,236	24,49,45	182,234,167	236	149	0.735088537104	0.982411827947	0.107,0.099,0.116	0.077,0.117,0.145	-0.006
Vad03G001680	LG03	+	1614829	1616782	1614829	1614996	1616697	1616782	1498	30,26,22	126,87,75	8,13,11	73,36,53	298	149	0.152895928737	0.419771967245	0.106,0.13,0.128	0.052,0.153,0.094	0.022
Vad01G014860	LG01	-	23875658	23875954	23875658	23875785	23875879	23875954	1499	51,61,60	2,4,1	67,56,54	0,3,0	242	149	0.0533518934706	0.217520917483	0.94,0.904,0.974	1.0,0.92,1.0	-0.034
Vad01G014860	LG01	-	23875658	23875954	23875658	23875800	23875879	23875954	1500	31,47,39	59,68,72	44,46,43	60,55,62	227	149	0.171991278477	0.450294318084	0.256,0.312,0.262	0.325,0.354,0.313	-0.054
Vad16G000370	LG16	+	648755	649260	648755	648940	649080	649260	1501	82,79,51	8,5,5	87,46,39	8,5,3	288	149	0.86788899392	1.0	0.841,0.891,0.841	0.849,0.826,0.871	0.009
Vad10G001990	LG10	+	2592888	2594042	2592888	2593493	2593566	2594042	1502	4,12,14	1,1,3	12,10,7	3,0,3	221	149	0.902299665381	1.0	0.729,0.89,0.759	0.729,1.0,0.611	0.013
Vad03G006350	LG03	+	6086468	6087408	6086468	6086606	6086688	6087408	1503	50,37,39	891,582,666	30,28,28	535,551,494	230	149	0.594026265216	0.892558060192	0.035,0.04,0.037	0.035,0.032,0.035	0.003
Vad10G001930	LG10	+	2556258	2556773	2556258	2556562	2556647	2556773	1504	7,2,2	23,15,21	2,4,3	19,38,13	233	149	0.492204682742	0.811781833991	0.163,0.079,0.057	0.063,0.063,0.129	0.015
Vad10G001930	LG10	+	2556258	2557423	2556258	2556773	2556982	2557423	1505	8,9,7	7,10,18	2,17,10	16,25,8	298	149	0.650754545847	0.931238963898	0.364,0.31,0.163	0.059,0.254,0.385	0.046
Vad13G005680	LG13	-	6138981	6139372	6138981	6139068	6139279	6139372	1506	27,27,34	0,0,0	22,33,41	2,0,2	298	149	0.51291698629	0.828687305344	1.0,1.0,1.0	0.846,1.0,0.911	0.081
Vad11G001220	LG11	-	1221553	1222088	1221553	1221797	1222038	1222088	1507	14,4,4	3,1,2	5,13,10	0,0,5	298	149	0.230736827546	0.534859866718	0.7,0.667,0.5	1.0,1.0,0.5	-0.211
Vad06G001960	LG06	-	2480635	2481841	2480635	2481651	2481762	2481841	1508	13,28,29	248,176,152	18,26,21	155,104,102	259	149	0.0622875376745	0.23806591171	0.029,0.084,0.099	0.063,0.126,0.106	-0.028
Vad09G010730	LG09	-	22076524	22077579	22076524	22076680	22077534	22077579	1510	16,17,11	136,101,135	4,10,11	112,93,140	298	149	0.053324976943	0.217520917483	0.056,0.078,0.039	0.018,0.051,0.038	0.022
Vad08G007230	LG08	+	15173112	15174606	15173112	15173546	15173676	15174606	1512	20,23,12	0,2,0	13,12,5	2,2,0	278	149	0.132744411282	0.383536531168	1.0,0.86,1.0	0.777,0.763,1.0	0.107
Vad03G001130	LG03	-	1098688	1099485	1098688	1098813	1099404	1099485	1513	12,19,24	172,298,243	16,38,22	241,244,256	298	149	0.15395764989	0.422209283936	0.034,0.031,0.047	0.032,0.072,0.041	-0.011
Vad07G018520	LG07	-	30050516	30050859	30050516	30050677	30050768	30050859	1514	18,13,26	108,124,81	20,27,37	110,105,124	239	149	0.145259732644	0.407992768471	0.094,0.061,0.167	0.102,0.138,0.157	-0.025
Vad07G018520	LG07	-	30050516	30050859	30050516	30050707	30050768	30050859	1515	4,4,12	0,2,0	10,19,22	0,0,0	209	149	1	1.0	1.0,0.588,1.0	1.0,1.0,1.0	-0.137
Vad18G002750	LG18	+	2949985	2950586	2949985	2950275	2950463	2950586	1517	0,3,3	1,0,0	4,7,2	0,0,1	298	149	1	1.0	0.0,1.0,1.0	1.0,1.0,0.5	-0.167
Vad10G006610	LG10	-	7545174	7546019	7545174	7545571	7545706	7546019	1518	12,15,18	152,274,100	19,11,15	135,49,74	283	149	0.00469212292585	0.0402596176774	0.04,0.028,0.087	0.069,0.106,0.096	-0.039
Vad14G012210	LG14	+	23321014	23321959	23321014	23321188	23321812	23321959	1519	15,8,21	40,41,68	14,11,14	52,34,54	298	149	0.83077823603	1.0	0.158,0.089,0.134	0.119,0.139,0.115	0.003
Vad08G007410	LG08	+	15345155	15345729	15345155	15345513	15345599	15345729	1520	20,14,13	16,15,14	9,14,5	16,16,10	234	149	0.145715540228	0.407992768471	0.443,0.373,0.372	0.264,0.358,0.241	0.108
Vad08G007410	LG08	+	15346180	15347438	15346180	15346231	15346967	15347438	1521	4,4,6	0,5,5	6,12,9	0,0,1	298	149	2.12378409774e-05	0.000706085480166	1.0,0.286,0.375	1.0,1.0,0.818	-0.386
Vad08G007410	LG08	+	15346180	15347438	15346180	15346231	15347378	15347438	1522	6,6,5	0,4,8	6,13,10	0,2,2	298	149	0.0509111936907	0.212760285418	1.0,0.429,0.238	1.0,0.765,0.714	-0.271
Vad08G007410	LG08	+	15346967	15347438	15346967	15347015	15347378	15347438	1523	6,8,3	0,3,3	3,9,4	0,0,0	298	149	0.000126240277295	0.00273558172317	1.0,0.571,0.333	1.0,1.0,1.0	-0.365
Vad02G002960	LG02	-	2530335	2531289	2530335	2530968	2531137	2531289	1525	45,106,53	95,129,87	44,93,34	92,71,90	298	149	0.941362162304	1.0	0.191,0.291,0.233	0.193,0.396,0.159	-0.011
Vad16G010320	LG16	+	20886763	20888186	20886763	20886790	20886902	20888186	1526	28,20,36	29,19,49	41,60,43	6,29,42	260	149	0.0135548652097	0.0868012080843	0.356,0.376,0.296	0.797,0.542,0.37	-0.227
Vad06G008410	LG06	-	14676404	14677861	14676404	14677022	14677503	14677861	1527	26,19,11	9,5,8	19,32,19	6,0,2	298	149	0.00831953751116	0.0610015635637	0.591,0.655,0.407	0.613,1.0,0.826	-0.262
Vad08G015710	LG08	+	23361737	23362485	23361737	23362038	23362351	23362485	1528	42,22,19	172,188,133	14,21,8	89,98,79	298	149	0.729303952514	0.978411631827	0.109,0.055,0.067	0.073,0.097,0.048	0.004
Vad02G002580	LG02	-	2244566	2245334	2244566	2245178	2245265	2245334	1529	34,32,39	6,0,3	33,42,28	1,0,4	235	149	0.151886360059	0.418515300646	0.782,1.0,0.892	0.954,1.0,0.816	-0.032
Vad01G013790	LG01	-	22455644	22456174	22455644	22455726	22455880	22456174	1530	38,34,28	86,56,57	60,43,37	81,58,48	298	149	0.0296374560758	0.145902851716	0.181,0.233,0.197	0.27,0.27,0.278	-0.069
Vad18G014910	LG18	+	21934441	21935768	21934441	21934790	21934925	21935768	1531	489,244,108	0,11,0	156,96,84	1,0,0	283	149	0.122819864061	0.363873525803	1.0,0.921,1.0	0.988,1.0,1.0	-0.022
Vad18G014910	LG18	+	21934441	21935768	21934441	21935161	21935241	21935768	1532	141,100,40	81,163,35	36,35,34	48,38,45	228	149	0.254442449108	0.567584397045	0.532,0.286,0.428	0.329,0.376,0.331	0.07
Vad18G007980	LG18	+	8864018	8865735	8864018	8864319	8865622	8865735	1533	30,48,50	304,365,411	57,150,122	389,654,551	298	149	6.44480736675e-05	0.00166399441267	0.047,0.062,0.057	0.068,0.103,0.1	-0.035
Vad01G000290	LG01	+	349591	350339	349591	349723	349819	350339	1534	5,1,4	194,316,125	4,3,2	123,87,80	244	149	0.824152669704	1.0	0.015,0.002,0.019	0.019,0.021,0.015	-0.006
Vad08G002450	LG08	+	6329433	6329641	6329433	6329454	6329540	6329641	1535	1,6,4	48,39,37	2,7,2	29,23,25	234	149	0.383833856944	0.714145035179	0.013,0.089,0.064	0.042,0.162,0.048	-0.029
Vad08G002450	LG08	+	6340623	6342278	6340623	6340840	6342184	6342278	1536	13,9,9	0,0,1	5,5,4	0,0,2	298	149	0.780961645573	1.0	1.0,1.0,0.818	1.0,1.0,0.5	0.106
Vad16G009130	LG16	+	19642443	19643345	19642443	19642500	19643149	19643345	1537	93,80,77	17,18,35	63,73,42	18,23,24	298	149	0.296130937625	0.61785660945	0.732,0.69,0.524	0.636,0.613,0.467	0.077
Vad16G009130	LG16	+	19642443	19643345	19642443	19642560	19643149	19643345	1538	93,80,78	16,15,15	63,75,42	8,13,27	298	149	0.387098876537	0.716620116976	0.744,0.727,0.722	0.797,0.743,0.438	0.072
Vad06G004310	LG06	+	5071355	5071923	5071355	5071462	5071554	5071923	1539	1,0,1	6,4,1	0,1,2	2,7,2	240	149	1	1.0	0.094,0.0,0.383	0.0,0.081,0.383	0.004
Vad10G000430	LG10	+	393679	394057	393679	393896	393967	394057	1540	0,2,1	17,10,12	2,0,2	14,14,20	219	149	0.513533459925	0.828687305344	0.0,0.12,0.054	0.089,0.0,0.064	0.007
Vad14G002710	LG14	+	2869533	2870658	2869533	2870336	2870416	2870658	1541	12,11,16	7,17,11	7,12,13	16,9,8	228	149	0.724306462249	0.977651502731	0.528,0.297,0.487	0.222,0.466,0.515	0.036
Vad08G005310	LG08	-	13009331	13011226	13009331	13009891	13011008	13011226	1542	9,6,8	94,50,34	22,12,14	137,65,79	298	149	0.242985867932	0.550118191671	0.046,0.057,0.105	0.074,0.085,0.081	-0.011
Vad11G004170	LG11	+	3962247	3962660	3962247	3962531	3962604	3962660	1543	6,11,8	1,4,3	10,8,5	5,7,3	221	149	0.125871846061	0.370621577598	0.802,0.65,0.643	0.574,0.435,0.529	0.186
Vad17G007920	LG17	-	12589918	12590833	12589918	12590683	12590767	12590833	1544	0,4,3	6,8,9	3,1,4	15,11,10	232	149	0.85136156089	1.0	0.0,0.243,0.176	0.114,0.055,0.204	0.015
Vad12G011760	LG12	+	22175291	22175543	22175291	22175370	22175486	22175543	1545	171,197,149	285,301,330	81,108,67	318,288,301	264	149	6.68394017911e-09	1.15870877248e-06	0.253,0.27,0.203	0.126,0.175,0.112	0.104
Vad05G003040	LG05	+	2874863	2875637	2874863	2875105	2875327	2875637	1546	53,46,27	128,147,96	21,17,16	54,76,57	298	149	0.368048581176	0.697829642029	0.172,0.135,0.123	0.163,0.101,0.123	0.014
Vad09G002120	LG09	+	2405779	2406519	2405779	2405830	2405946	2406519	1547	11,9,10	37,37,41	10,8,7	35,41,35	264	149	0.616762688248	0.908854307455	0.144,0.121,0.121	0.139,0.099,0.101	0.016
Vad19G000790	LG19	+	1183657	1184442	1183657	1184175	1184302	1184442	1548	5,4,2	0,0,0	5,4,6	0,1,0	275	149	1	1.0	1.0,1.0,1.0	1.0,0.684,1.0	0.105
Vad08G009610	LG08	-	17420648	17421938	17420648	17421084	17421859	17421938	1549	23,29,50	137,124,155	19,33,25	92,65,79	298	149	0.154495777685	0.422322346077	0.077,0.105,0.139	0.094,0.202,0.137	-0.037
Vad14G009200	LG14	+	20318294	20319070	20318294	20318453	20318530	20319070	1550	301,802,408	1412,2058,2634	712,1196,847	1845,2813,2598	225	149	2.36641978076e-05	0.000765773441054	0.124,0.205,0.093	0.204,0.22,0.178	-0.06
Vad07G015270	LG07	+	25888576	25890077	25888576	25889154	25889295	25890077	1551	14,13,2	0,0,0	17,2,4	0,0,1	289	149	1	1.0	1.0,1.0,1.0	1.0,1.0,0.673	0.109
Vad07G015270	LG07	+	25891018	25891319	25891018	25891113	25891245	25891319	1552	6,5,3	3,2,4	9,9,1	4,5,7	280	149	0.566867393582	0.872407840345	0.516,0.571,0.285	0.545,0.489,0.071	0.089
Vad05G011940	LG05	-	22991462	22991957	22991462	22991726	22991826	22991957	1553	30,66,55	7,0,4	69,80,61	2,1,5	248	149	0.173809462172	0.452964051998	0.72,1.0,0.892	0.954,0.98,0.88	-0.067
Vad05G011940	LG05	-	22992387	22992707	22992387	22992451	22992653	22992707	1554	6,15,9	54,60,56	24,19,10	120,78,81	298	149	0.668992408563	0.942162023076	0.053,0.111,0.074	0.091,0.109,0.058	-0.007
Vad10G000510	LG10	+	456733	457365	456733	457221	457295	457365	1555	12,25,8	0,1,2	13,2,9	1,0,0	222	149	1	1.0	1.0,0.944,0.729	0.897,1.0,1.0	-0.075
Vad18G003950	LG18	-	4221651	4223840	4221651	4221745	4223593	4223840	1556	55,35,47	122,81,88	28,24,26	81,64,73	298	149	0.122984051981	0.363873525803	0.184,0.178,0.211	0.147,0.158,0.151	0.039
Vad18G003950	LG18	-	4221651	4223840	4221651	4222974	4223593	4223840	1557	18,10,18	2,2,4	10,11,5	0,3,1	298	149	0.402825226058	0.735080318528	0.818,0.714,0.692	1.0,0.647,0.714	-0.046
Vad07G007170	LG07	+	8257424	8257807	8257424	8257505	8257672	8257807	1559	90,73,59	27,30,24	125,61,48	19,15,24	298	149	0.243898410765	0.551155905891	0.625,0.549,0.551	0.767,0.67,0.5	-0.071
Vad07G007170	LG07	+	8257424	8257807	8257424	8257505	8257715	8257807	1560	110,101,80	0,0,0	161,84,71	1,0,0	298	149	1	1.0	1.0,1.0,1.0	0.988,1.0,1.0	0.004
Vad07G007170	LG07	+	8257424	8257807	8257424	8257613	8257715	8257807	1561	125,112,94	9,8,1	191,102,84	7,0,2	250	149	0.0258824923447	0.133652784937	0.892,0.893,0.982	0.942,1.0,0.962	-0.046
Vad08G003830	LG08	-	11062375	11063455	11062375	11062526	11063093	11063455	1562	24,48,42	18,26,22	18,34,31	17,13,24	298	149	0.689495065905	0.957597615351	0.4,0.48,0.488	0.346,0.567,0.392	0.021
Vad05G008490	LG05	-	16469273	16469677	16469273	16469394	16469503	16469677	1563	9,7,16	46,42,58	2,17,6	57,62,63	257	149	0.114095056296	0.350728083254	0.102,0.088,0.138	0.02,0.137,0.052	0.04
Vad18G003650	LG18	-	3952737	3953390	3952737	3953071	3953157	3953390	1564	14,27,29	17,8,12	27,21,28	16,0,7	234	149	0.0979224971113	0.317957991096	0.344,0.682,0.606	0.518,1.0,0.718	-0.201
Vad18G001470	LG18	-	1426780	1427148	1426780	1426840	1426975	1427148	1565	32,19,18	45,35,22	38,35,21	27,26,29	283	149	0.0408161961085	0.183107038734	0.272,0.222,0.301	0.426,0.415,0.276	-0.107
Vad14G012730	LG14	+	23777200	23778869	23777200	23777562	23777666	23778869	1566	187,93,37	255,175,110	129,43,47	506,119,125	252	149	0.00040632644603	0.00648785713497	0.302,0.239,0.166	0.131,0.176,0.182	0.073
Vad14G012730	LG14	+	23777200	23778869	23777200	23777562	23778323	23778869	1567	371,154,113	3,0,2	212,103,102	0,0,4	298	149	0.969960290986	1.0	0.984,1.0,0.966	1.0,1.0,0.927	0.008
Vad14G012730	LG14	+	23777666	23778869	23777666	23778000	23778323	23778869	1568	363,161,128	381,252,108	223,111,103	688,133,133	298	149	0.0158502809876	0.0961715798923	0.323,0.242,0.372	0.139,0.294,0.279	0.075
Vad01G007510	LG01	+	8218119	8218567	8218119	8218215	8218444	8218567	1569	5,7,4	60,61,57	6,23,12	76,85,46	298	149	0.00622017681619	0.0498230004386	0.04,0.054,0.034	0.038,0.119,0.115	-0.048
Vad01G007510	LG01	+	8218444	8219643	8218444	8218567	8219137	8219643	1570	6,14,9	51,57,65	25,45,17	87,64,44	298	149	9.21929995492e-05	0.00215146547986	0.056,0.109,0.065	0.126,0.26,0.162	-0.106
Vad03G008800	LG03	+	10267404	10268103	10267404	10267598	10267701	10268103	1571	618,420,289	159,104,40	568,283,239	100,34,48	251	149	0.0826434075921	0.285973458249	0.698,0.706,0.811	0.771,0.832,0.747	-0.045
Vad18G010130	LG18	+	11070827	11071565	11070827	11071287	11071367	11071565	1572	6,8,7	18,24,14	10,10,5	20,14,9	228	149	0.222569686921	0.523426967207	0.179,0.179,0.246	0.246,0.318,0.266	-0.075
Vad18G010130	LG18	+	11074282	11075893	11074282	11074882	11075388	11075893	1573	4,6,5	49,32,32	4,5,6	25,28,25	298	149	0.406641008331	0.737102616889	0.039,0.086,0.072	0.074,0.082,0.107	-0.022
Vad12G001280	LG12	+	2232146	2232429	2232146	2232202	2232292	2232429	1574	16,8,10	0,1,0	11,1,3	0,0,0	238	149	1	1.0	1.0,0.834,1.0	1.0,1.0,1.0	-0.055
Vad03G011420	LG03	-	19370832	19374528	19370832	19370891	19371611	19374528	1575	11,20,4	4,1,4	2,6,10	0,3,0	298	149	0.04771669358	0.203039421603	0.579,0.909,0.333	1.0,0.5,1.0	-0.226
Vad08G011330	LG08	-	19183795	19184557	19183795	19183990	19184357	19184557	1576	1,1,2	3,5,5	0,3,0	3,6,10	298	149	0.186234579365	0.466095858936	0.143,0.091,0.167	0.0,0.2,0.0	0.067
Vad13G004830	LG13	-	4778237	4779216	4778237	4778292	4779147	4779216	1577	7,10,10	84,58,69	3,6,12	103,74,48	298	149	0.323653421011	0.653414408424	0.04,0.079,0.068	0.014,0.039,0.111	0.008
Vad07G006850	LG07	-	7771773	7772038	7771773	7771858	7771933	7772038	1578	3,0,4	22,17,21	6,4,4	26,18,22	223	149	0.123090302713	0.363873525803	0.084,0.0,0.113	0.134,0.129,0.108	-0.058
Vad18G001020	LG18	+	946999	948474	946999	947383	947531	948474	1579	20,13,4	16,2,1	24,11,11	8,9,3	296	149	0.88669331889	1.0	0.386,0.766,0.668	0.602,0.381,0.649	0.063
Vad04G005430	LG04	+	6154399	6155859	6154399	6154749	6155571	6155859	1580	21,33,30	259,274,343	54,61,29	318,433,389	298	149	0.0856899147107	0.291911368907	0.039,0.057,0.042	0.078,0.066,0.036	-0.014
Vad14G006530	LG14	-	16009102	16009575	16009102	16009195	16009290	16009575	1581	6,5,3	4,4,9	7,6,17	4,7,11	243	149	0.298555400919	0.61931107524	0.479,0.434,0.17	0.518,0.345,0.487	-0.089
Vad14G001540	LG14	+	1448897	1450608	1448897	1449059	1449929	1450608	1582	54,89,99	1010,1469,2145	106,307,200	1630,3478,2684	298	149	0.00090677177504	0.012363680326	0.026,0.029,0.023	0.031,0.042,0.036	-0.01
Vad14G001540	LG14	+	1448897	1450608	1448897	1449774	1449929	1450608	1583	41,95,93	0,6,0	91,350,202	0,6,0	298	149	0.298221154591	0.61931107524	1.0,0.888,1.0	1.0,0.967,1.0	-0.026
Vad13G001260	LG13	-	1216146	1220150	1216146	1216455	1216568	1220150	1584	9,10,5	0,3,4	5,14,9	3,4,4	261	149	0.459776322807	0.788671958532	1.0,0.656,0.416	0.488,0.666,0.562	0.119
Vad13G001260	LG13	-	1216146	1220150	1216146	1216455	1218185	1220150	1585	11,8,6	1,1,0	8,16,11	2,0,0	298	149	1	1.0	0.846,0.8,1.0	0.667,1.0,1.0	-0.007
Vad13G001260	LG13	-	1216146	1220150	1216146	1216455	1220089	1220150	1586	15,27,12	4,13,27	16,17,19	10,11,16	298	149	0.929614605489	1.0	0.652,0.509,0.182	0.444,0.436,0.373	0.03
Vad13G001260	LG13	-	1216146	1220150	1216146	1216455	1220095	1220150	1587	18,27,14	13,22,22	17,18,19	15,13,12	298	149	0.383996403341	0.714145035179	0.409,0.38,0.241	0.362,0.409,0.442	-0.061
Vad19G003490	LG19	-	4680294	4680766	4680294	4680445	4680528	4680766	1588	4,1,1	14,8,7	0,3,1	34,21,27	231	149	0.0525175580815	0.216122066787	0.156,0.075,0.084	0.0,0.084,0.023	0.069
Vad07G001310	LG07	+	1514033	1515819	1514033	1514106	1514180	1515819	1589	89,60,45	15,5,8	84,53,71	11,4,3	222	149	0.101308968338	0.324804314605	0.799,0.89,0.791	0.837,0.899,0.941	-0.066
Vad07G001310	LG07	+	1514033	1516042	1514033	1515819	1515970	1516042	1590	70,97,68	23,16,12	58,72,66	7,7,5	298	149	0.00513577399725	0.0426867242854	0.603,0.752,0.739	0.806,0.837,0.868	-0.139
Vad18G001580	LG18	-	1462812	1463409	1462812	1463015	1463115	1463409	1591	5,3,4	7,2,1	5,0,1	8,0,3	248	149	1	1.0	0.3,0.474,0.706	0.273,NA,0.167	0.273
Vad05G012520	LG05	+	23707067	23708487	23707067	23707548	23707939	23708487	1592	176,147,138	36,25,16	132,99,125	17,4,6	298	149	0.00127734389305	0.0158980186073	0.71,0.746,0.812	0.795,0.925,0.912	-0.121
Vad18G001890	LG18	-	1803968	1804425	1803968	1804196	1804311	1804425	1593	2,4,4	5,7,5	2,0,2	12,7,5	263	149	0.0137436502923	0.0868806185513	0.185,0.245,0.312	0.086,0.0,0.185	0.157
Vad08G001000	LG08	+	2102613	2102838	2102613	2102682	2102794	2102838	1594	16,8,10	146,78,100	16,30,24	111,69,102	260	149	0.000256682600134	0.00464901992929	0.059,0.056,0.054	0.076,0.199,0.119	-0.075
Vad08G001000	LG08	+	2102917	2103843	2102917	2103119	2103298	2103843	1595	57,64,55	0,1,1	71,55,64	0,0,0	298	149	1	1.0	1.0,0.97,0.965	1.0,1.0,1.0	-0.022
Vad03G004350	LG03	+	3885389	3885830	3885389	3885570	3885662	3885830	1596	92,73,69	216,149,176	67,47,59	300,161,180	240	149	0.00107373799576	0.0139356262872	0.209,0.233,0.196	0.122,0.153,0.169	0.065
Vad03G000210	LG03	+	301600	302532	301600	302074	302154	302532	1597	11,15,25	6,16,5	9,26,13	15,16,12	228	149	0.175810145813	0.453444446215	0.545,0.38,0.766	0.282,0.515,0.415	0.16
Vad01G005190	LG01	+	5178793	5179259	5178793	5178974	5179099	5179259	1598	300,244,337	18,22,27	301,257,322	26,25,24	273	149	0.545330512006	0.8576255143	0.901,0.858,0.872	0.863,0.849,0.88	0.013
Vad15G006830	LG15	+	16494657	16496194	16494657	16494801	16495709	16496194	1600	29,34,20	56,42,28	30,30,27	28,26,13	298	149	0.00722557443144	0.0546307450003	0.206,0.288,0.263	0.349,0.366,0.509	-0.156
Vad04G011790	LG04	-	22629785	22630174	22629785	22629907	22629986	22630174	1601	6,7,10	8,11,13	4,15,8	2,10,19	227	149	0.599339799474	0.896953460045	0.33,0.295,0.336	0.568,0.496,0.217	-0.107
Vad05G003730	LG05	+	3793030	3793466	3793030	3793094	3793178	3793466	1602	39,15,21	21,100,8	21,14,23	82,69,7	232	149	0.450207891884	0.781025413583	0.544,0.088,0.628	0.141,0.115,0.678	0.109
Vad05G003730	LG05	+	3793030	3793466	3793030	3793094	3793184	3793466	1603	40,16,22	44,4,4	23,14,23	2,29,18	238	149	0.603729226591	0.898427565291	0.363,0.715,0.775	0.878,0.232,0.444	0.1
Vad02G004990	LG02	+	4613478	4613665	4613478	4613543	4613631	4613665	1604	100,142,238	635,966,1080	77,251,246	691,1036,1131	236	149	0.405153020722	0.736600986558	0.09,0.085,0.122	0.066,0.133,0.121	-0.008
Vad11G008830	LG11	-	13200031	13200465	13200031	13200179	13200257	13200465	1605	3,3,0	6,0,0	0,1,0	1,0,1	226	149	1	1.0	0.248,1.0,NA	0.0,1.0,0.0	0.291
Vad14G014580	LG14	-	25425547	25425984	25425547	25425784	25425892	25425984	1606	93,105,85	1,1,2	53,104,85	12,8,8	256	149	1.77172219673e-07	1.59258139684e-05	0.982,0.984,0.961	0.72,0.883,0.861	0.154
Vad14G014580	LG14	-	25425547	25426280	25425547	25425784	25426066	25426280	1607	91,115,88	1,0,1	67,130,104	6,9,5	298	149	1.65100184757e-06	0.000102743114976	0.978,1.0,0.978	0.848,0.878,0.912	0.106
Vad14G014580	LG14	-	25425547	25426280	25425547	25425984	25426066	25426280	1608	51,59,54	7,5,9	33,82,63	5,0,0	230	149	0.000316590928165	0.00540062005201	0.825,0.884,0.795	0.81,1.0,1.0	-0.102
Vad14G014580	LG14	-	25425547	25426280	25425547	25425784	25426154	25426280	1609	83,112,87	343,365,330	61,125,94	343,312,341	298	149	0.844899095766	1.0	0.108,0.133,0.116	0.082,0.167,0.121	-0.004
Vad14G014580	LG14	-	25425547	25426280	25425547	25425984	25426154	25426280	1610	64,79,67	8,15,13	45,103,82	7,7,15	298	149	0.29829390177	0.61931107524	0.8,0.725,0.72	0.763,0.88,0.732	-0.043
Vad02G003900	LG02	-	3533165	3534124	3533165	3533569	3533988	3534124	1611	141,123,91	121,129,72	132,124,112	204,152,141	298	149	0.00255916256658	0.0260970065088	0.368,0.323,0.387	0.244,0.29,0.284	0.087
Vad08G007290	LG08	-	15220285	15223193	15220285	15220421	15223006	15223193	1612	22,19,9	173,140,83	10,15,10	167,125,89	298	149	0.184689308665	0.464017548789	0.06,0.064,0.051	0.029,0.057,0.053	0.012
Vad08G007290	LG08	-	15231501	15231897	15231501	15231615	15231729	15231897	1613	8,1,0	59,49,42	13,3,2	92,34,23	262	149	0.0504296982985	0.211386662816	0.072,0.011,0.0	0.074,0.048,0.047	-0.029
Vad08G002190	LG08	-	5124002	5124737	5124002	5124489	5124603	5124737	1614	9,9,9	5,17,12	10,10,17	24,28,22	262	149	0.232616329839	0.536520817834	0.506,0.231,0.299	0.192,0.169,0.305	0.123
Vad07G017260	LG07	+	27976152	27976938	27976152	27976318	27976410	27976938	1615	34,35,27	2,6,8	21,28,18	0,0,0	240	149	4.06857407431e-07	3.18529976721e-05	0.913,0.784,0.677	1.0,1.0,1.0	-0.209
Vad17G006140	LG17	+	7378576	7379270	7378576	7378645	7378932	7379270	1616	397,253,450	1513,737,847	200,307,381	903,715,691	298	149	0.754525196698	0.994694542306	0.116,0.146,0.21	0.1,0.177,0.216	-0.007
Vad01G015040	LG01	-	23997888	23998944	23997888	23998265	23998399	23998944	1617	15,3,0	25,12,5	5,0,2	7,3,1	282	149	0.760694863306	0.997949423375	0.241,0.117,0.0	0.274,0.0,0.514	-0.143
Vad05G001220	LG05	-	1115607	1116133	1115607	1115693	1115875	1116133	1618	167,230,168	382,363,196	251,194,193	547,180,325	298	149	0.699822385151	0.963799835865	0.179,0.241,0.3	0.187,0.35,0.229	-0.015
Vad19G006500	LG19	-	8656555	8656973	8656555	8656709	8656798	8656973	1619	1,0,1	9,3,14	1,0,1	10,8,10	237	149	1	1.0	0.065,0.0,0.043	0.059,0.0,0.059	-0.003
Vad14G014770	LG14	-	25576310	25577445	25576310	25576923	25576995	25577445	1620	15,11,11	96,68,69	10,25,21	155,85,88	220	149	0.670217585788	0.942162023076	0.096,0.099,0.097	0.042,0.166,0.139	-0.018
Vad07G016400	LG07	+	27102584	27103693	27102584	27103198	27103294	27103693	1621	15,10,14	1,1,0	17,15,10	1,1,0	244	149	1	1.0	0.902,0.859,1.0	0.912,0.902,1.0	-0.018
Vad17G001210	LG17	-	1120739	1121277	1120739	1120883	1121184	1121277	1622	25,39,31	115,74,65	16,21,12	71,64,49	298	149	0.0931113375696	0.306980929954	0.098,0.209,0.193	0.101,0.141,0.109	0.05
Vad05G007040	LG05	-	11699633	11701742	11699633	11701436	11701649	11701742	1623	23,21,18	14,15,5	19,14,13	12,11,16	298	149	0.190850707578	0.473130405814	0.451,0.412,0.643	0.442,0.389,0.289	0.129
Vad05G007040	LG05	-	11699633	11702357	11699633	11701742	11702067	11702357	1624	3,3,5	0,0,1	0,1,2	1,2,2	298	149	1.20535811221e-07	1.21891839097e-05	1.0,1.0,0.714	0.0,0.2,0.333	0.727
Vad05G007040	LG05	-	11699633	11702357	11699633	11701797	11702067	11702357	1625	1,1,3	0,0,2	0,0,2	10,0,2	298	149	1	1.0	1.0,1.0,0.429	0.0,NA,0.333	0.643
Vad18G001940	LG18	-	1887537	1888808	1887537	1888388	1888488	1888808	1627	35,19,7	73,102,68	15,7,18	30,27,44	248	149	0.0995037876994	0.320592583378	0.224,0.101,0.058	0.231,0.135,0.197	-0.06
Vad18G001940	LG18	-	1887537	1888808	1887537	1888405	1888488	1888808	1628	35,16,6	0,6,0	15,7,15	0,3,0	231	149	0.0982564867417	0.317957991096	1.0,0.632,1.0	1.0,0.601,1.0	0.01
Vad01G012910	LG01	-	21423375	21423925	21423375	21423510	21423734	21423925	1629	32,40,26	9,39,18	37,22,28	13,13,21	298	149	0.737269002216	0.98370086222	0.64,0.339,0.419	0.587,0.458,0.4	-0.016
Vad01G012910	LG01	-	21423375	21423925	21423375	21423650	21423734	21423925	1630	28,19,8	4,0,4	33,15,12	0,1,0	232	149	0.000483398996244	0.00752057284541	0.818,1.0,0.562	1.0,0.906,1.0	-0.175
Vad18G009230	LG18	-	10189438	10190967	10189438	10190761	10190880	10190967	1632	1184,1321,1076	53,72,72	949,911,906	38,35,52	267	149	0.151759876991	0.418515300646	0.926,0.911,0.893	0.933,0.936,0.907	-0.015
Vad01G014520	LG01	-	23516059	23516593	23516059	23516123	23516424	23516593	1633	94,74,104	88,67,120	100,119,106	61,60,54	298	149	3.12389948989e-05	0.000980507220762	0.348,0.356,0.302	0.45,0.498,0.495	-0.146
Vad03G009330	LG03	-	12505275	12505572	12505275	12505398	12505545	12505572	1634	103,135,64	0,26,4	46,20,15	5,0,0	295	149	0.192238023998	0.474400907182	1.0,0.724,0.89	0.823,1.0,1.0	-0.07
Vad04G002380	LG04	+	2512273	2513332	2512273	2512351	2513186	2513332	1635	9,4,2	14,13,6	1,4,2	1,3,9	298	149	0.854322339822	1.0	0.243,0.133,0.143	0.333,0.4,0.1	-0.105
Vad14G000280	LG14	+	304517	305306	304517	304621	305155	305306	1636	72,124,78	28,52,35	46,99,69	14,31,40	298	149	0.758575219571	0.997865614037	0.563,0.544,0.527	0.622,0.615,0.463	-0.022
Vad14G000220	LG14	-	245120	247155	245120	245519	246645	247155	1637	9,15,10	0,0,0	18,18,10	5,5,1	298	149	1.45791181794e-07	1.41534079286e-05	1.0,1.0,1.0	0.643,0.643,0.833	0.294
Vad14G000220	LG14	-	248294	249525	248294	249220	249469	249525	1638	145,148,91	49,27,14	116,176,104	16,18,8	298	149	0.00183344024736	0.0203104000535	0.597,0.733,0.765	0.784,0.83,0.867	-0.129
Vad15G006870	LG15	-	16508246	16508683	16508246	16508474	16508645	16508683	1639	5,4,9	24,24,17	2,6,1	10,6,16	298	149	0.754157883747	0.994694542306	0.094,0.077,0.209	0.091,0.333,0.03	-0.025
Vad14G006670	LG14	+	16247134	16247377	16247134	16247190	16247277	16247377	1641	41,31,40	193,159,157	20,34,27	140,123,131	235	149	0.672463069864	0.942846834523	0.119,0.11,0.139	0.083,0.149,0.116	0.007
Vad02G005990	LG02	+	5622891	5623107	5622891	5622993	5623065	5623107	1642	13,2,4	46,36,25	2,7,2	37,29,18	220	149	0.388905026979	0.718867098612	0.161,0.036,0.098	0.035,0.141,0.07	0.016
Vad13G003880	LG13	-	3793572	3794302	3793572	3793950	3794036	3794302	1643	8,16,10	2,0,0	17,8,16	1,0,0	234	149	1	1.0	0.718,1.0,1.0	0.915,1.0,1.0	-0.066
Vad15G003960	LG15	-	12752623	12753010	12752623	12752656	12752844	12753010	1644	31,25,33	5,8,12	17,21,20	1,3,2	298	149	0.0114224281393	0.0770062030391	0.756,0.61,0.579	0.895,0.778,0.833	-0.187
Vad01G001980	LG01	+	1808533	1809800	1808533	1808740	1809451	1809800	1645	11,21,13	8,20,11	13,14,8	11,3,5	298	149	0.250504229187	0.560861406123	0.407,0.344,0.371	0.371,0.7,0.444	-0.131
Vad18G007760	LG18	+	8640207	8641351	8640207	8640617	8640701	8641351	1646	3,0,0	32,74,67	13,1,2	60,71,69	232	149	0.00171222940149	0.0195097688142	0.057,0.0,0.0	0.122,0.009,0.018	-0.031
Vad18G002370	LG18	-	2492437	2493739	2492437	2492980	2493197	2493739	1647	3,3,1	71,28,26	2,8,1	50,28,27	298	149	0.203934313803	0.49643789328	0.021,0.051,0.019	0.02,0.125,0.018	-0.024
Vad18G002370	LG18	-	2493197	2493739	2493197	2493265	2493652	2493739	1648	133,84,64	3,4,2	92,48,46	6,4,10	298	149	0.00210177752817	0.0227723842003	0.957,0.913,0.941	0.885,0.857,0.697	0.124
Vad01G008830	LG01	+	10599601	10602141	10599601	10601218	10601322	10602141	1649	26,27,32	24,20,30	17,19,17	23,11,19	252	149	0.644156489928	0.929361556047	0.39,0.444,0.387	0.304,0.505,0.346	0.022
Vad17G006830	LG17	-	8343479	8344213	8343479	8344061	8344159	8344213	1650	22,33,35	23,15,18	6,28,28	9,22,18	246	149	0.413354218904	0.744513349963	0.367,0.571,0.541	0.288,0.435,0.485	0.09
Vad03G002300	LG03	-	2142211	2142688	2142211	2142334	2142404	2142688	1651	115,144,134	106,129,89	134,119,122	99,92,71	218	149	0.241691557951	0.548723490315	0.426,0.433,0.507	0.481,0.469,0.54	-0.041
Vad19G002220	LG19	+	2942597	2943224	2942597	2942930	2943045	2943224	1652	10,17,0	4,7,4	15,2,7	2,3,4	263	149	0.373146814973	0.702158647934	0.586,0.579,0.0	0.809,0.274,0.498	-0.139
Vad17G008430	LG17	+	14261374	14262102	14261374	14261551	14261643	14262102	1653	21,10,18	57,53,83	10,24,14	45,64,80	240	149	0.98172705491	1.0	0.186,0.105,0.119	0.121,0.189,0.098	0.001
Vad15G007890	LG15	-	17520396	17521435	17520396	17520769	17521330	17521435	1654	243,364,290	1164,1285,1488	191,257,269	1783,1694,2025	298	149	1.36850935029e-08	1.95100904974e-06	0.095,0.124,0.089	0.051,0.071,0.062	0.041
Vad16G005810	LG16	-	15751494	15751688	15751494	15751551	15751631	15751688	1655	58,92,77	169,172,138	34,56,38	67,101,72	228	149	0.496935912429	0.815458728509	0.183,0.259,0.267	0.249,0.266,0.256	-0.021
Vad06G005790	LG06	+	6565135	6566253	6565135	6565786	6565865	6566253	1656	4,5,6	0,3,0	1,2,10	0,1,4	227	149	0.0385115345278	0.176760049403	1.0,0.522,1.0	1.0,0.568,0.621	0.111
Vad06G005790	LG06	+	6565865	6566253	6565865	6565983	6566064	6566253	1657	12,1,8	3,1,5	3,1,10	3,3,3	229	149	0.369371203448	0.69787464427	0.722,0.394,0.51	0.394,0.178,0.684	0.123
Vad06G005790	LG06	+	6565135	6566819	6565135	6566253	6566353	6566819	1658	1,6,6	5,1,1	2,3,3	10,4,3	248	149	0.0685376199641	0.252031520686	0.107,0.783,0.783	0.107,0.311,0.375	0.293
Vad11G005250	LG11	+	5288780	5289351	5288780	5289169	5289247	5289351	1659	119,166,260	38,41,51	170,515,384	38,85,59	226	149	0.0331455267555	0.159001467374	0.674,0.727,0.771	0.747,0.8,0.811	-0.062
Vad17G000370	LG17	-	349107	349946	349107	349346	349828	349946	1660	0,0,0	0,2,6	1,0,0	0,0,3	298	149	1	1.0	NA,0.0,0.0	1.0,NA,0.0	-0.5
Vad17G000370	LG17	-	350221	350725	350221	350346	350443	350725	1661	0,0,0	1,1,1	0,0,1	0,1,3	245	149	1	1.0	0.0,0.0,0.0	NA,0.0,0.169	-0.085
Vad17G000370	LG17	-	350221	350725	350221	350346	350599	350725	1662	3,2,5	0,0,0	2,2,1	0,3,0	298	149	0.144109266371	0.406689755212	1.0,1.0,1.0	1.0,0.25,1.0	0.25
Vad01G004970	LG01	-	4928051	4930387	4928051	4928315	4928753	4930387	1663	173,81,130	61,82,51	109,130,168	102,39,36	298	149	0.467944379793	0.795162105271	0.586,0.331,0.56	0.348,0.625,0.7	-0.065
Vad19G008250	LG19	-	11443632	11444532	11443632	11444200	11444382	11444532	1664	6,0,0	9,7,11	5,0,3	13,4,8	298	149	0.442204713353	0.771463272667	0.25,0.0,0.0	0.161,0.0,0.158	-0.023
Vad18G004310	LG18	+	4584535	4585539	4584535	4584815	4585073	4585539	1665	206,170,139	118,118,104	96,99,50	123,98,57	298	149	0.000104131778148	0.00232601214266	0.466,0.419,0.401	0.281,0.336,0.305	0.121
Vad01G003180	LG01	-	3087248	3088372	3087248	3087811	3088154	3088372	1666	80,60,90	341,532,567	35,21,43	293,437,502	298	149	2.13751933253e-06	0.000120645567908	0.105,0.053,0.074	0.056,0.023,0.041	0.037
Vad17G004570	LG17	+	5735012	5735538	5735012	5735146	5735270	5735538	1667	19,22,43	0,1,4	22,18,10	1,0,1	272	149	0.0888732302135	0.297246125313	1.0,0.923,0.855	0.923,1.0,0.846	0.003
Vad17G004570	LG17	+	5735012	5735538	5735012	5735192	5735270	5735538	1668	13,22,39	10,2,8	20,17,10	3,3,5	226	149	0.716847490932	0.971320781395	0.462,0.879,0.763	0.815,0.789,0.569	-0.023
Vad12G005860	LG12	+	7477073	7477451	7477073	7477110	7477383	7477451	1669	24,14,9	58,18,24	18,13,15	32,18,13	298	149	0.150562291648	0.417616779234	0.171,0.28,0.158	0.22,0.265,0.366	-0.081
Vad14G006060	LG14	-	12363272	12363979	12363272	12363786	12363906	12363979	1670	6,6,11	69,66,48	8,9,4	35,50,33	268	149	0.35258412976	0.681849946556	0.046,0.048,0.113	0.113,0.091,0.063	-0.02
Vad14G006060	LG14	-	12376437	12377171	12376437	12376637	12377019	12377171	1671	35,25,12	10,8,5	18,20,13	3,1,7	298	149	0.305601853395	0.63069362091	0.636,0.61,0.545	0.75,0.909,0.481	-0.116
Vad15G008520	LG15	+	18273209	18273864	18273209	18273326	18273573	18273864	1672	9,9,7	1,0,0	7,6,23	2,0,0	298	149	1	1.0	0.818,1.0,1.0	0.636,1.0,1.0	0.061
Vad15G008520	LG15	+	18273573	18274204	18273573	18273864	18274141	18274204	1673	13,26,27	0,5,0	9,26,18	0,0,2	298	149	0.0982151427496	0.317957991096	1.0,0.722,1.0	1.0,1.0,0.818	-0.032
Vad12G012020	LG12	+	22661565	22663157	22661565	22661634	22663028	22663157	1674	56,70,59	117,152,119	31,55,45	80,84,118	298	149	0.843974131441	1.0	0.193,0.187,0.199	0.162,0.247,0.16	0.003
Vad10G011070	LG10	-	16333091	16333412	16333091	16333249	16333321	16333412	1675	7,3,5	14,8,13	0,2,0	18,7,13	220	149	1.86102175022e-05	0.000645242826826	0.253,0.203,0.207	0.0,0.162,0.0	0.167
Vad11G008010	LG11	-	10606288	10606845	10606288	10606588	10606677	10606845	1676	11,19,8	14,50,48	6,3,8	33,33,58	237	149	0.00584541551137	0.0474475700538	0.331,0.193,0.095	0.103,0.054,0.08	0.127
Vad09G001770	LG09	+	2074900	2075802	2074900	2075469	2075556	2075802	1677	6,0,2	2,3,4	2,0,0	9,21,12	235	149	0.00116206602873	0.0148438644828	0.655,0.0,0.241	0.123,0.0,0.0	0.258
Vad08G004380	LG08	-	11966238	11967218	11966238	11966378	11966508	11967218	1678	8,9,13	4,9,9	13,8,7	1,6,3	278	149	0.155390957992	0.422322346077	0.517,0.349,0.436	0.874,0.417,0.556	-0.182
Vad08G004380	LG08	-	11966238	11967218	11966238	11966378	11966535	11967218	1679	12,9,15	15,13,17	12,9,7	23,22,21	298	149	0.0471530296293	0.20166540613	0.286,0.257,0.306	0.207,0.17,0.143	0.11
Vad08G000320	LG08	+	609265	609806	609265	609384	609575	609806	1680	6,23,22	1,1,2	11,17,30	2,1,0	298	149	0.331053915538	0.660203659006	0.75,0.92,0.846	0.733,0.895,1.0	-0.037
Vad08G015730	LG08	+	23383269	23383634	23383269	23383343	23383422	23383634	1681	63,90,93	62,78,87	67,80,82	64,53,63	227	149	0.319094915833	0.648612529922	0.4,0.431,0.412	0.407,0.498,0.461	-0.041
Vad06G012440	LG06	+	21810051	21810899	21810051	21810189	21810839	21810899	1682	13,31,20	97,113,94	19,18,27	107,121,123	298	149	0.523629268523	0.839252237607	0.063,0.121,0.096	0.082,0.069,0.099	0.01
Vad06G012440	LG06	+	21810536	21812424	21810536	21810899	21811652	21812424	1683	14,29,21	164,183,163	10,13,6	183,202,224	298	149	3.15119749565e-05	0.000980507220762	0.041,0.073,0.061	0.027,0.031,0.013	0.035
Vad18G010800	LG18	+	11848607	11851179	11848607	11848670	11851005	11851179	1684	10,22,16	16,16,21	13,17,18	21,6,12	298	149	0.350480254695	0.679948503713	0.238,0.407,0.276	0.236,0.586,0.429	-0.11
Vad14G014370	LG14	+	25238845	25239915	25238845	25238915	25239098	25239915	1685	8,6,8	168,263,249	6,2,4	238,212,225	298	149	0.225447673141	0.528148168642	0.023,0.011,0.016	0.012,0.005,0.009	0.008
Vad14G014370	LG14	+	25238845	25240086	25238845	25238915	25239824	25240086	1686	29,51,30	3,6,0	19,19,14	3,2,1	298	149	0.688123984795	0.956771265375	0.829,0.81,1.0	0.76,0.826,0.875	0.059
Vad14G014370	LG14	+	25238845	25240086	25238845	25239915	25240037	25240086	1687	35,64,43	4,8,8	15,20,22	2,2,1	270	149	0.104788000676	0.331578197706	0.828,0.815,0.748	0.805,0.847,0.924	-0.062
Vad09G001920	LG09	-	2196825	2197205	2196825	2196866	2197031	2197205	1688	30,26,17	98,92,65	21,15,29	131,73,61	298	149	0.547905384561	0.8576255143	0.133,0.124,0.116	0.074,0.093,0.192	0.005
Vad09G001920	LG09	-	2196825	2197439	2196825	2197205	2197322	2197439	1689	126,98,48	60,37,37	130,68,51	53,26,31	265	149	0.580655796856	0.883736259644	0.541,0.598,0.422	0.58,0.595,0.481	-0.032
Vad10G010060	LG10	+	13666635	13667717	13666635	13666902	13667310	13667717	1690	12,30,10	13,36,15	17,8,9	34,13,19	298	149	0.106637988741	0.335246630407	0.316,0.294,0.25	0.2,0.235,0.191	0.078
Vad10G010060	LG10	+	13666635	13667717	13666635	13667189	13667310	13667717	1691	21,38,11	4,17,4	29,17,10	17,7,8	269	149	0.160902941144	0.433641833366	0.744,0.553,0.604	0.486,0.574,0.409	0.144
Vad12G010010	LG12	+	18585716	18586980	18585716	18586292	18586672	18586980	1692	5,0,13	75,61,45	5,15,14	64,133,66	298	149	0.323181290811	0.653414408424	0.032,0.0,0.126	0.038,0.053,0.096	-0.01
Vad15G001450	LG15	+	5642051	5647746	5642051	5647413	5647538	5647746	1693	3,4,1	4,0,1	4,3,4	0,2,0	273	149	0.0174830131918	0.102269290173	0.29,1.0,0.353	1.0,0.45,1.0	-0.269
Vad08G002400	LG08	+	6119122	6119650	6119122	6119467	6119560	6119650	1694	203,186,234	127,73,76	302,407,340	106,133,90	241	149	0.0485018768089	0.205434650986	0.497,0.612,0.656	0.638,0.654,0.7	-0.076
Vad06G000080	LG06	+	109948	110619	109948	110208	110297	110619	1696	0,2,1	1,3,0	1,4,0	0,0,0	237	149	1	1.0	0.0,0.295,1.0	1.0,1.0,NA	-0.568
Vad11G003250	LG11	+	3101534	3102188	3101534	3101594	3101803	3102188	1697	2,2,4	120,137,162	1,2,0	106,162,115	298	149	1	1.0	0.008,0.007,0.012	0.005,0.006,0.0	0.005
Vad11G003250	LG11	+	3101534	3102188	3101534	3101594	3102143	3102188	1698	4,4,5	0,0,1	1,2,1	1,3,1	298	149	8.69211840504e-07	6.20463863795e-05	1.0,1.0,0.714	0.333,0.25,0.333	0.599
Vad11G003250	LG11	+	3101803	3102188	3101803	3101848	3102143	3102188	1699	5,8,17	110,116,136	4,6,2	95,149,113	298	149	0.00464800405558	0.0402596176774	0.022,0.033,0.059	0.021,0.02,0.009	0.021
Vad19G002930	LG19	+	3858739	3859282	3858739	3858941	3859038	3859282	1700	326,532,521	158,172,226	431,478,535	107,128,146	245	149	0.00032051314169	0.0054019819089	0.557,0.653,0.584	0.71,0.694,0.69	-0.1
Vad08G002270	LG08	+	5500505	5501155	5500505	5500574	5501012	5501155	1701	2,8,8	61,73,82	13,7,13	70,70,69	298	149	0.0293049767631	0.14514934409	0.016,0.052,0.047	0.085,0.048,0.086	-0.035
Vad08G002270	LG08	+	5501375	5502900	5501375	5501466	5502508	5502900	1702	4,3,3	87,78,75	5,3,2	71,55,75	298	149	0.752481478822	0.993619450001	0.022,0.019,0.02	0.034,0.027,0.013	-0.004
Vad01G010420	LG01	-	14020885	14021334	14020885	14021016	14021100	14021334	1703	27,35,29	118,118,136	41,63,54	104,162,147	232	149	0.00709423807988	0.0539740307833	0.128,0.16,0.12	0.202,0.2,0.191	-0.062
Vad04G006020	LG04	-	7117025	7117450	7117025	7117094	7117369	7117450	1704	13,6,3	25,29,26	8,5,6	28,9,12	298	149	0.428863586363	0.760300894159	0.206,0.094,0.055	0.125,0.217,0.2	-0.062
Vad08G010710	LG08	+	18536748	18538593	18536748	18536818	18538509	18538593	1705	74,41,43	349,220,243	47,55,37	216,161,157	298	149	0.0558865005004	0.223822667846	0.096,0.085,0.081	0.098,0.146,0.105	-0.029
Vad08G010710	LG08	+	18536748	18538593	18536748	18536968	18538509	18538593	1706	66,27,32	15,7,7	24,41,31	4,0,7	298	149	0.0576487075215	0.226397108665	0.688,0.659,0.696	0.75,1.0,0.689	-0.132
Vad01G004620	LG01	-	4513630	4514523	4513630	4513713	4513810	4514523	1707	2,3,5	7,7,6	2,4,5	6,8,11	245	149	0.857985095162	1.0	0.148,0.207,0.336	0.169,0.233,0.217	0.024
Vad08G006650	LG08	+	14578009	14578405	14578009	14578111	14578281	14578405	1708	40,51,68	65,84,79	31,67,65	69,89,59	298	149	0.774908480937	1.0	0.235,0.233,0.301	0.183,0.273,0.355	-0.014
Vad08G006650	LG08	+	14578281	14579840	14578281	14578405	14579259	14579840	1709	22,30,43	66,109,108	26,43,38	63,106,88	298	149	0.237241966993	0.542369720927	0.143,0.121,0.166	0.171,0.169,0.178	-0.029
Vad08G006650	LG08	+	14578281	14579840	14578281	14578405	14579430	14579840	1710	69,101,115	7,6,4	59,109,93	1,6,5	298	149	0.43052891231	0.761584307709	0.831,0.894,0.935	0.967,0.901,0.903	-0.037
Vad15G005340	LG15	-	14704372	14704743	14704372	14704481	14704613	14704743	1711	32,35,27	39,25,24	28,20,21	36,18,30	280	149	0.27931379617	0.596738189529	0.304,0.427,0.374	0.293,0.372,0.271	0.056
Vad02G003230	LG02	-	2812657	2813277	2812657	2812918	2813232	2813277	1712	16,23,31	20,40,53	14,38,29	20,57,52	298	149	0.970667103071	1.0	0.286,0.223,0.226	0.259,0.25,0.218	0.003
Vad18G003970	LG18	+	4245471	4246949	4245471	4245865	4246359	4246949	1713	26,23,27	53,80,99	23,37,25	50,73,72	298	149	0.173944168299	0.452964051998	0.197,0.126,0.12	0.187,0.202,0.148	-0.031
Vad18G003970	LG18	+	4245471	4246949	4245471	4245865	4246373	4246949	1714	27,27,30	4,10,11	27,37,29	5,10,8	298	149	0.633020532277	0.918864133873	0.771,0.574,0.577	0.73,0.649,0.644	-0.034
Vad12G000910	LG12	+	1640355	1641152	1640355	1640604	1640700	1641152	1715	67,65,76	56,70,80	54,82,66	83,119,88	244	149	0.0172385004625	0.10170554423	0.422,0.362,0.367	0.284,0.296,0.314	0.086
Vad08G014590	LG08	-	22232935	22234141	22232935	22233430	22233515	22234141	1716	6,7,8	13,14,14	12,9,5	11,10,4	233	149	0.0637038919317	0.240076623786	0.228,0.242,0.268	0.411,0.365,0.444	-0.161
Vad08G014590	LG08	-	22232935	22234141	22232935	22233430	22233729	22234141	1717	14,15,12	0,1,1	30,15,8	3,0,0	298	149	1	1.0	1.0,0.882,0.857	0.833,1.0,1.0	-0.031
Vad08G014590	LG08	-	22233515	22234141	22233515	22233622	22233729	22234141	1718	10,18,15	4,1,3	34,18,15	0,1,0	255	149	5.3413429712e-05	0.00144450991279	0.594,0.913,0.745	1.0,0.913,1.0	-0.22
Vad06G010980	LG06	-	19356122	19356878	19356122	19356501	19356761	19356878	1719	66,66,83	48,67,56	75,89,94	35,35,34	298	149	0.000154592077573	0.00323443941612	0.407,0.33,0.426	0.517,0.56,0.58	-0.165
Vad18G019030	LG18	+	30488583	30489263	30488583	30488981	30489110	30489263	1720	15,31,14	20,16,6	12,18,16	12,7,6	277	149	0.555632288521	0.863328786326	0.287,0.51,0.557	0.35,0.58,0.589	-0.055
Vad16G003070	LG16	+	8291072	8291396	8291072	8291122	8291229	8291396	1721	14,9,24	28,44,42	11,12,19	23,36,39	255	149	0.953216580582	1.0	0.226,0.107,0.25	0.218,0.163,0.222	-0.007
Vad01G003370	LG01	-	3246493	3247888	3246493	3246680	3247395	3247888	1722	48,83,90	179,148,160	74,129,106	219,210,186	298	149	0.494860496782	0.81370354044	0.118,0.219,0.22	0.145,0.235,0.222	-0.015
Vad01G003370	LG01	-	3246493	3247888	3246493	3246698	3247395	3247888	1723	30,70,67	13,10,14	46,94,83	15,18,16	298	149	0.945221672805	1.0	0.536,0.778,0.705	0.605,0.723,0.722	-0.01
Vad04G002620	LG04	+	2701497	2702861	2701497	2701550	2702296	2702861	1724	12,17,15	2,2,7	11,11,11	2,3,2	298	149	0.957682264903	1.0	0.75,0.81,0.517	0.733,0.647,0.733	-0.012
Vad12G010390	LG12	-	19327954	19329027	19327954	19328173	19328749	19329027	1725	4,2,1	13,13,7	1,2,1	7,9,11	298	149	0.340329540524	0.671060880946	0.133,0.071,0.067	0.067,0.1,0.043	0.02
Vad12G010390	LG12	-	19327954	19329027	19327954	19328173	19328885	19329027	1726	11,3,5	11,4,11	10,3,3	14,2,5	298	149	0.948540617411	1.0	0.333,0.273,0.185	0.263,0.429,0.231	-0.044
Vad12G004590	LG12	+	6250307	6250988	6250307	6250534	6250654	6250988	1727	243,132,107	2112,1728,1369	82,80,76	2068,1454,1439	268	149	6.11600338152e-08	6.83175022359e-06	0.06,0.041,0.042	0.022,0.03,0.029	0.021
Vad12G004590	LG12	+	6250654	6251688	6250654	6250988	6251080	6251688	1728	187,132,133	1772,1551,1326	92,80,77	1753,1440,1276	240	149	1.58837660669e-06	0.000101447105906	0.061,0.05,0.059	0.032,0.033,0.036	0.023
Vad03G006750	LG03	-	6613239	6614142	6613239	6613709	6614046	6614142	1729	6,6,6	79,69,48	6,7,5	72,41,56	298	149	0.704134084095	0.965132964903	0.037,0.042,0.059	0.04,0.079,0.043	-0.008
Vad18G000200	LG18	-	315955	316321	315955	316156	316259	316321	1730	93,113,153	382,375,529	131,185,127	210,425,414	251	149	0.000901584447898	0.0123624037008	0.126,0.152,0.147	0.27,0.205,0.154	-0.068
Vad18G000200	LG18	-	315955	316585	315955	316321	316425	316585	1731	20,44,50	254,237,304	32,53,50	148,296,281	252	149	0.0878971960307	0.295875859593	0.044,0.099,0.089	0.113,0.096,0.095	-0.024
Vad01G008620	LG01	-	10275648	10275960	10275648	10275767	10275846	10275960	1732	15,9,8	4,14,5	3,10,5	7,3,5	227	149	0.649817666887	0.931238963898	0.711,0.297,0.512	0.22,0.686,0.396	0.073
Vad15G007030	LG15	+	16649695	16652424	16649695	16649927	16651427	16652424	1733	69,73,54	235,136,128	48,52,36	113,116,115	298	149	0.917917375001	1.0	0.128,0.212,0.174	0.175,0.183,0.135	0.007
Vad03G011760	LG03	+	19990559	19991472	19990559	19990750	19991000	19991472	1734	9,19,18	0,3,0	17,20,24	0,0,0	298	149	0.70835491764	0.966916414574	1.0,0.76,1.0	1.0,1.0,1.0	-0.08
Vad19G004790	LG19	-	6421893	6423150	6421893	6422338	6422985	6423150	1735	20,14,13	4,9,10	19,18,21	14,1,5	298	149	0.303028745619	0.62644869303	0.714,0.437,0.394	0.404,0.9,0.677	-0.145
Vad19G004790	LG19	-	6423891	6424659	6423891	6423954	6424415	6424659	1736	6,9,5	21,19,12	4,6,3	25,20,10	298	149	0.190508647143	0.472765323738	0.125,0.191,0.172	0.074,0.13,0.13	0.051
Vad13G006070	LG13	+	6845012	6845501	6845012	6845074	6845267	6845501	1737	56,71,63	0,2,0	46,61,44	0,0,1	298	149	1	1.0	1.0,0.947,1.0	1.0,1.0,0.957	-0.003
Vad18G000980	LG18	-	904750	906047	904750	905876	905973	906047	1738	186,177,147	11,3,5	176,140,136	4,3,6	245	149	0.429857651711	0.760951510359	0.911,0.973,0.947	0.964,0.966,0.932	-0.01
Vad18G000980	LG18	-	913416	915146	913416	914565	914953	915146	1739	27,27,18	0,2,0	17,24,30	3,4,0	298	149	0.00144254512331	0.0174506726702	1.0,0.871,1.0	0.739,0.75,1.0	0.127
Vad08G012060	LG08	+	19913878	19914320	19913878	19913970	19914094	19914320	1740	76,148,49	108,423,72	39,65,46	157,199,122	272	149	0.00274592327364	0.0273129335456	0.278,0.161,0.272	0.12,0.152,0.171	0.089
Vad08G012060	LG08	+	19914094	19914320	19914094	19914164	19914278	19914320	1741	133,242,75	136,387,80	60,124,80	160,211,120	262	149	0.00701481633795	0.0535376077113	0.357,0.262,0.348	0.176,0.25,0.275	0.089
Vad08G012060	LG08	+	19914094	19914879	19914094	19914164	19914421	19914879	1742	213,328,116	2,0,0	86,147,98	0,0,0	298	149	1	1.0	0.982,1.0,1.0	1.0,1.0,1.0	-0.006
Vad08G012060	LG08	+	19914094	19914879	19914094	19914320	19914421	19914879	1743	193,338,111	156,422,84	89,140,107	177,219,114	249	149	0.00482664440086	0.0411026875821	0.425,0.324,0.442	0.231,0.277,0.36	0.108
Vad02G009870	LG02	-	16473068	16473367	16473068	16473217	16473297	16473367	1744	9,7,2	23,10,18	4,4,5	25,13,19	228	149	0.361396924596	0.691727394317	0.204,0.314,0.068	0.095,0.167,0.147	0.059
Vad18G012010	LG18	+	13261260	13262202	13261260	13261568	13261744	13262202	1745	9,25,19	0,2,4	14,26,18	2,1,3	298	149	0.786831360737	1.0	1.0,0.862,0.704	0.778,0.929,0.75	0.036
Vad15G006080	LG15	+	15717853	15718813	15717853	15717964	15718045	15718813	1746	2,2,3	29,26,35	1,1,2	36,24,14	229	149	0.327559395687	0.655929581957	0.043,0.048,0.053	0.018,0.026,0.085	0.005
Vad15G006080	LG15	+	15718045	15718813	15718045	15718153	15718451	15718813	1747	6,3,7	21,21,27	4,1,1	28,22,13	298	149	0.0267334028234	0.136306656833	0.125,0.067,0.115	0.067,0.022,0.037	0.06
Vad05G005100	LG05	+	5803859	5805632	5803859	5804573	5804989	5805632	1748	118,180,140	129,213,215	135,128,137	118,199,183	298	149	0.847027585091	1.0	0.314,0.297,0.246	0.364,0.243,0.272	-0.007
Vad15G005860	LG15	+	15376029	15377365	15376029	15376176	15376696	15377365	1749	7,5,15	8,1,5	16,23,20	17,6,10	298	149	0.882475083086	1.0	0.304,0.714,0.6	0.32,0.657,0.5	0.047
Vad07G001220	LG07	+	1436540	1438648	1436540	1436704	1437183	1438648	1750	9,10,5	22,22,29	10,9,9	31,27,32	298	149	1	1.0	0.17,0.185,0.079	0.139,0.143,0.123	0.01
Vad05G011440	LG05	-	22456840	22458248	22456840	22456924	22457849	22458248	1751	2,0,0	9,11,11	0,5,3	12,12,7	298	149	0.00660534646613	0.05089262182	0.1,0.0,0.0	0.0,0.172,0.176	-0.083
Vad16G010710	LG16	+	21872350	21872535	21872350	21872395	21872505	21872535	1752	7,4,0	4,0,0	7,3,5	0,0,12	258	149	1	1.0	0.503,1.0,NA	1.0,1.0,0.194	0.02
Vad16G010710	LG16	+	21872350	21873983	21872350	21872395	21872805	21873983	1753	6,7,0	1,1,0	7,8,4	0,0,2	298	149	1	1.0	0.75,0.778,NA	1.0,1.0,0.5	-0.069
Vad16G010710	LG16	+	21872350	21873983	21872350	21872535	21872805	21873983	1754	3,6,0	5,0,1	7,5,4	2,1,18	298	149	0.829249894354	1.0	0.231,1.0,0.0	0.636,0.714,0.1	-0.073
Vad05G003280	LG05	+	3097580	3098735	3097580	3097700	3098180	3098735	1755	0,2,1	16,8,12	1,1,1	7,11,17	298	149	1	1.0	0.0,0.111,0.04	0.067,0.043,0.029	0.004
Vad08G010530	LG08	+	18403661	18404387	18403661	18403747	18403819	18404387	1756	3,4,7	0,0,0	3,3,8	0,1,1	220	149	1	1.0	1.0,1.0,1.0	1.0,0.67,0.844	0.162
Vad08G010530	LG08	+	18403661	18404387	18403661	18403747	18404199	18404387	1757	4,11,5	6,14,11	5,5,12	10,4,12	298	149	0.546338253403	0.8576255143	0.25,0.282,0.185	0.2,0.385,0.333	-0.067
Vad02G005610	LG02	-	5232407	5233123	5232407	5232872	5233066	5233123	1758	165,277,318	33,47,47	231,305,381	45,48,35	298	149	0.329349219176	0.658419194296	0.714,0.747,0.772	0.72,0.761,0.845	-0.031
Vad09G009450	LG09	+	19057411	19058200	19057411	19057535	19057682	19058200	1759	6,2,6	12,21,8	7,4,8	1,5,7	295	149	0.0137364460025	0.0868806185513	0.202,0.046,0.275	0.78,0.288,0.366	-0.304
Vad18G000900	LG18	+	808153	810077	808153	808399	808505	810077	1760	6,2,3	22,34,22	7,1,5	11,14,15	254	149	0.116712829735	0.355371957877	0.138,0.033,0.074	0.272,0.04,0.164	-0.077
Vad18G000900	LG18	+	813197	815377	813197	813363	813781	815377	1761	28,38,36	27,16,18	54,68,41	10,4,10	298	149	4.26560709179e-05	0.00118995728871	0.341,0.543,0.5	0.73,0.895,0.672	-0.304
Vad04G003050	LG04	+	3123693	3124075	3123693	3123834	3123920	3124075	1762	6,3,7	50,87,111	11,5,4	37,61,56	234	149	0.0627600303729	0.239156452744	0.071,0.021,0.039	0.159,0.05,0.044	-0.041
Vad04G003050	LG04	+	3125584	3126766	3125584	3125862	3126384	3126766	1763	5,14,9	2,4,2	5,9,5	0,0,0	298	149	8.47643215174e-07	6.20463863795e-05	0.556,0.636,0.692	1.0,1.0,1.0	-0.372
Vad04G003050	LG04	+	3125584	3126766	3125584	3125862	3126645	3126766	1764	5,14,11	68,101,153	6,14,2	46,57,62	298	149	0.372848705995	0.702158647934	0.035,0.065,0.035	0.061,0.109,0.016	-0.017
Vad04G003050	LG04	+	3125584	3126766	3125584	3125862	3126671	3126766	1765	16,39,44	3,8,15	14,29,13	5,2,1	298	149	0.135431351544	0.38951090222	0.727,0.709,0.595	0.583,0.879,0.867	-0.099
Vad18G006300	LG18	-	7062576	7062873	7062576	7062658	7062738	7062873	1766	25,12,17	50,41,26	10,15,11	49,40,30	228	149	0.116476245625	0.355215759856	0.246,0.161,0.299	0.118,0.197,0.193	0.066
Vad16G008370	LG16	-	18705545	18706110	18705545	18705730	18705891	18706110	1767	46,25,15	9,7,7	45,18,8	11,9,2	298	149	0.740361458434	0.987284208582	0.719,0.641,0.517	0.672,0.5,0.667	0.013
Vad07G017460	LG07	+	28188541	28188865	28188541	28188688	28188781	28188865	1768	1,5,4	3,4,1	8,10,1	2,8,4	241	149	0.923979369289	1.0	0.171,0.436,0.712	0.712,0.436,0.134	0.012
Vad07G017460	LG07	+	28188541	28189077	28188541	28188865	28188931	28189077	1769	3,4,2	5,13,7	3,4,2	2,14,8	214	149	0.794905464959	1.0	0.295,0.176,0.166	0.511,0.166,0.148	-0.063
Vad13G003840	LG13	+	3747266	3748257	3747266	3747575	3748151	3748257	1770	134,176,119	194,276,267	169,190,127	346,334,292	298	149	0.181624112199	0.460474821056	0.257,0.242,0.182	0.196,0.221,0.179	0.028
Vad10G000200	LG10	+	218603	219125	218603	218783	218851	219125	1771	33,32,21	3,2,5	29,22,30	2,1,0	216	149	0.00830468244122	0.0610015635637	0.884,0.917,0.743	0.909,0.938,1.0	-0.101
Vad10G000200	LG10	+	218603	219125	218603	218783	218861	219125	1772	33,36,21	23,22,10	31,23,31	11,7,6	226	149	0.00858266426895	0.0621794811365	0.486,0.519,0.581	0.65,0.684,0.773	-0.174
Vad10G000200	LG10	+	229709	230800	229709	229800	230722	230800	1773	4,6,4	30,38,30	9,4,3	20,44,19	298	149	0.485080331597	0.807257251434	0.063,0.073,0.063	0.184,0.043,0.073	-0.034
Vad10G004600	LG10	+	5329947	5330281	5329947	5330025	5330161	5330281	1774	73,53,25	230,134,125	53,44,22	234,131,142	284	149	0.0945736402135	0.31059570338	0.143,0.172,0.095	0.106,0.15,0.075	0.026
Vad07G005740	LG07	+	5596115	5596406	5596115	5596243	5596358	5596406	1775	11,10,4	14,22,30	9,1,2	7,18,22	263	149	0.293900006926	0.614380117838	0.308,0.205,0.07	0.421,0.031,0.049	0.027
Vad02G008920	LG02	+	12757781	12758445	12757781	12758039	12758298	12758445	1776	52,41,40	7,20,11	52,27,28	16,13,9	298	149	0.45881405918	0.788627281608	0.788,0.506,0.645	0.619,0.509,0.609	0.067
Vad16G001280	LG16	+	3299682	3300443	3299682	3299763	3299838	3300443	1777	16,26,26	82,93,72	3,14,8	62,65,72	223	149	0.00129066304431	0.0159818326966	0.115,0.157,0.194	0.031,0.126,0.069	0.08
Vad19G005330	LG19	-	7090943	7092403	7090943	7091496	7092310	7092403	1778	23,26,32	63,92,91	26,12,32	74,142,116	298	149	0.0384591430979	0.176760049403	0.154,0.124,0.15	0.149,0.041,0.121	0.039
Vad14G009750	LG14	-	20803247	20805725	20803247	20803575	20805589	20805725	1779	8,15,16	0,0,0	9,11,21	0,2,0	298	149	1	1.0	1.0,1.0,1.0	1.0,0.733,1.0	0.089
Vad14G009750	LG14	-	20805589	20806404	20805589	20805725	20806319	20806404	1780	2,7,3	5,36,44	7,13,17	19,46,39	298	149	0.00500410466597	0.0420548881227	0.167,0.089,0.033	0.156,0.124,0.179	-0.057
Vad14G009750	LG14	-	20805589	20806404	20805589	20805771	20806319	20806404	1781	2,7,2	3,4,6	3,14,15	3,1,4	298	149	0.0155753696948	0.0949784478625	0.25,0.467,0.143	0.333,0.875,0.652	-0.333
Vad01G008950	LG01	-	10776081	10776886	10776081	10776323	10776707	10776886	1782	14,8,12	31,49,19	16,6,12	48,35,23	298	149	0.771769078891	1.0	0.184,0.075,0.24	0.143,0.079,0.207	0.023
Vad06G008460	LG06	+	14829802	14833054	14829802	14829923	14832819	14833054	1783	70,80,39	33,12,15	37,45,33	40,17,13	298	149	0.0909431425867	0.301941186126	0.515,0.769,0.565	0.316,0.57,0.559	0.135
Vad06G008460	LG06	+	14829802	14833054	14829802	14830405	14832819	14833054	1784	69,81,40	42,39,4	34,45,31	47,27,33	298	149	0.0101012846265	0.0700781931033	0.451,0.509,0.833	0.266,0.455,0.32	0.251
Vad07G012440	LG07	+	22885481	22886772	22885481	22885545	22886687	22886772	1785	23,43,24	20,24,21	33,33,27	26,14,11	298	149	0.276346834617	0.593009520438	0.365,0.473,0.364	0.388,0.541,0.551	-0.093
Vad19G009170	LG19	-	13256011	13256688	13256011	13256316	13256454	13256688	1786	21,6,23	1,0,0	10,14,8	0,0,0	286	149	1	1.0	0.916,1.0,1.0	1.0,1.0,1.0	-0.028
Vad19G009170	LG19	-	13257936	13258641	13257936	13258142	13258520	13258641	1788	19,26,22	35,15,35	20,35,22	24,19,22	298	149	0.290999495365	0.612537532741	0.213,0.464,0.239	0.294,0.479,0.333	-0.063
Vad08G006460	LG08	+	14392046	14392897	14392046	14392120	14392195	14392897	1789	389,237,332	17,18,16	487,728,679	29,32,25	223	149	0.506720019729	0.822216272198	0.939,0.898,0.933	0.918,0.938,0.948	-0.011
Vad01G011140	LG01	-	17401000	17402552	17401000	17401664	17401755	17402552	1790	1,0,2	15,13,24	0,3,0	19,17,16	239	149	0.788491052336	1.0	0.04,0.0,0.049	0.0,0.099,0.0	-0.003
Vad01G011140	LG01	-	17401000	17402552	17401000	17401664	17402348	17402552	1791	1,0,2	10,7,6	0,3,0	3,6,4	298	149	0.48241742463	0.8041394846	0.048,0.0,0.143	0.0,0.2,0.0	-0.003
Vad01G011140	LG01	-	17401755	17402552	17401755	17401843	17402348	17402552	1792	2,2,2	15,15,20	0,2,2	13,11,8	298	149	0.57132074433	0.876172382051	0.063,0.063,0.048	0.0,0.083,0.111	-0.007
Vad01G011140	LG01	-	17403696	17405603	17403696	17404845	17405041	17405603	1793	10,16,12	9,0,5	16,7,20	4,4,0	298	149	0.498798264194	0.816307071611	0.357,1.0,0.545	0.667,0.467,1.0	-0.077
Vad01G011140	LG01	-	17403696	17405603	17403696	17404845	17405419	17405603	1794	11,12,11	7,4,11	17,7,13	6,0,9	298	149	0.230010276647	0.534859866718	0.44,0.6,0.333	0.586,1.0,0.419	-0.211
Vad17G007610	LG17	+	11085060	11086644	11085060	11085222	11085343	11086644	1797	20,23,16	2,1,1	31,11,15	4,0,0	269	149	0.356596510491	0.685621424299	0.847,0.927,0.899	0.811,1.0,1.0	-0.046
Vad14G014850	LG14	-	25632407	25633514	25632407	25632737	25633148	25633514	1798	25,19,17	50,78,63	19,15,13	63,73,63	298	149	0.187267034523	0.466629458714	0.2,0.109,0.119	0.131,0.093,0.094	0.037
Vad18G000130	LG18	+	240688	241621	240688	240796	241369	241621	1799	17,23,8	0,1,0	6,18,11	0,0,0	298	149	1	1.0	1.0,0.92,1.0	1.0,1.0,1.0	-0.027
Vad18G000130	LG18	+	243067	243672	243067	243154	243354	243672	1800	16,17,19	7,12,5	7,25,15	3,11,4	298	149	0.630261684463	0.918094036019	0.533,0.415,0.655	0.538,0.532,0.652	-0.04
Vad15G001620	LG15	-	6006102	6007132	6006102	6006152	6006942	6007132	1801	14,8,8	9,13,4	6,7,6	4,2,3	298	149	0.262509316205	0.576570235683	0.437,0.235,0.5	0.429,0.636,0.5	-0.131
Vad15G001620	LG15	-	6006102	6007366	6006102	6006152	6007153	6007366	1802	5,4,6	16,23,19	8,11,2	18,16,20	298	149	0.366618036391	0.696775234394	0.135,0.08,0.136	0.182,0.256,0.048	-0.045
Vad07G015780	LG07	+	26513737	26514090	26513737	26513925	26514003	26514090	1803	15,12,8	65,95,87	14,12,12	73,61,68	226	149	0.293782628409	0.614380117838	0.132,0.077,0.057	0.112,0.115,0.104	-0.022
Vad07G015780	LG07	+	26513737	26515467	26513737	26514090	26515127	26515467	1804	29,21,29	37,70,52	25,27,24	41,50,60	298	149	0.924734778237	1.0	0.282,0.13,0.218	0.234,0.213,0.167	0.005
Vad14G013580	LG14	-	24477619	24478119	24477619	24477696	24477770	24478119	1805	2,1,3	10,16,15	2,0,0	4,8,5	222	149	0.0856374466425	0.291911368907	0.118,0.04,0.118	0.251,0.0,0.0	0.008
Vad14G013580	LG14	-	24477770	24478119	24477770	24477928	24478033	24478119	1806	2,2,1	26,16,16	1,0,0	6,8,4	253	149	0.11907986469	0.357776448838	0.043,0.069,0.036	0.089,0.0,0.0	0.02
Vad12G007630	LG12	+	9897243	9897840	9897243	9897385	9897510	9897840	1808	88,59,78	233,307,310	53,64,62	210,216,223	273	149	0.814002811451	1.0	0.171,0.095,0.121	0.121,0.139,0.132	-0.002
Vad06G005550	LG06	-	6325301	6326297	6325301	6325361	6326201	6326297	1809	12,7,13	64,35,43	7,7,10	68,23,28	298	149	0.702214095331	0.964594371381	0.086,0.091,0.131	0.049,0.132,0.152	-0.008
Vad06G005550	LG06	-	6325301	6326297	6325301	6325469	6326201	6326297	1810	6,8,14	0,1,1	8,8,8	0,0,4	298	149	0.212696382097	0.511103088465	1.0,0.8,0.875	1.0,1.0,0.5	0.058
Vad01G000190	LG01	-	256694	258828	256694	257042	257169	258828	1811	23,12,25	70,43,40	6,5,16	16,22,37	275	149	0.603538520672	0.898427565291	0.151,0.131,0.253	0.169,0.11,0.19	0.022
Vad08G001210	LG08	-	2713727	2715092	2713727	2714887	2715027	2715092	1812	11,10,5	0,0,2	17,18,23	7,4,3	288	149	0.00148360120688	0.0177130619053	1.0,1.0,0.564	0.557,0.7,0.799	0.169
Vad02G000640	LG02	-	560409	561399	560409	561115	561297	561399	1813	171,161,131	1,1,3	224,218,185	2,0,3	298	149	0.650026066042	0.931238963898	0.988,0.988,0.956	0.982,1.0,0.969	-0.006
Vad07G006610	LG07	-	7370270	7371684	7370270	7370735	7371074	7371684	1814	24,5,7	46,28,21	10,9,8	39,22,16	298	149	0.947777090006	1.0	0.207,0.082,0.143	0.114,0.17,0.2	-0.017
Vad15G007560	LG15	-	17208669	17211128	17208669	17209955	17210069	17211128	1815	2,8,8	3,14,7	6,5,7	11,5,8	262	149	0.95651182151	1.0	0.275,0.245,0.394	0.237,0.363,0.332	-0.006
Vad02G000940	LG02	+	835255	835836	835255	835384	835562	835836	1816	0,0,0	2,1,0	2,1,0	2,0,0	298	149	1	1.0	0.0,0.0,NA	0.333,1.0,NA	-0.666
Vad02G000940	LG02	+	835255	835836	835255	835384	835679	835836	1817	3,2,0	0,1,0	4,2,3	0,1,3	298	149	1	1.0	1.0,0.5,NA	1.0,0.5,0.333	0.139
Vad02G000940	LG02	+	835255	835836	835255	835384	835737	835836	1818	4,2,0	0,0,1	5,4,2	0,0,0	298	149	1	1.0	1.0,1.0,0.0	1.0,1.0,1.0	-0.333
Vad18G004600	LG18	-	4843512	4844296	4843512	4843612	4844197	4844296	1819	12,13,11	39,26,21	19,16,14	19,23,19	298	149	0.0217732137667	0.118218321727	0.133,0.2,0.208	0.333,0.258,0.269	-0.106
Vad12G005350	LG12	+	7011784	7011995	7011784	7011824	7011911	7011995	1820	150,160,188	431,398,507	152,253,180	533,651,606	235	149	0.19234054086	0.474400907182	0.181,0.203,0.19	0.153,0.198,0.158	0.022
Vad12G005350	LG12	+	7011784	7012898	7011784	7011995	7012206	7012898	1821	166,189,209	495,511,591	181,353,291	606,814,680	298	149	0.383448737776	0.714145035179	0.144,0.156,0.15	0.13,0.178,0.176	-0.011
Vad14G008410	LG14	+	19216805	19219504	19216805	19217328	19218388	19219504	1822	28,44,24	28,38,32	30,50,34	17,13,30	298	149	0.0282037522254	0.140844663891	0.333,0.367,0.273	0.469,0.658,0.362	-0.172
Vad14G008410	LG14	+	19216805	19219504	19216805	19217328	19219218	19219504	1823	120,68,54	149,58,64	67,47,62	42,23,38	298	149	0.000308868758106	0.00539298184117	0.287,0.37,0.297	0.444,0.505,0.449	-0.148
Vad18G020070	LG18	-	32473350	32474591	32473350	32473521	32473606	32474591	1824	322,262,106	102,96,46	71,58,52	86,20,62	233	149	0.00543601018683	0.0445716105522	0.669,0.636,0.596	0.346,0.65,0.349	0.185
Vad13G002480	LG13	-	2432280	2432709	2432280	2432386	2432482	2432709	1825	52,30,26	739,261,233	9,32,6	80,187,70	244	149	0.0774021074193	0.273660905997	0.041,0.066,0.064	0.064,0.095,0.05	-0.013
Vad12G011570	LG12	-	21758696	21762356	21758696	21759191	21759499	21762356	1826	7,5,13	5,4,6	7,12,4	8,10,2	298	149	0.42525300143	0.756663515008	0.412,0.385,0.52	0.304,0.375,0.5	0.046
Vad13G009250	LG13	-	18195267	18196686	18195267	18195759	18196299	18196686	1827	13,15,13	110,106,82	14,17,8	111,59,65	298	149	0.479242911862	0.80104858615	0.056,0.066,0.073	0.059,0.126,0.058	-0.016
Vad01G012300	LG01	-	20610664	20611781	20610664	20611160	20611656	20611781	1828	37,45,47	207,283,376	52,65,52	151,265,313	298	149	0.00281549275707	0.0277772395179	0.082,0.074,0.059	0.147,0.109,0.077	-0.039
Vad07G007520	LG07	+	8833695	8833955	8833695	8833777	8833903	8833955	1829	31,13,19	40,31,40	22,24,14	36,24,20	274	149	0.269500086818	0.588198480852	0.296,0.186,0.205	0.249,0.352,0.276	-0.063
Vad15G006260	LG15	+	15997411	15998293	15997411	15997898	15997982	15998293	1831	85,87,78	463,373,424	98,147,153	427,383,394	232	149	3.76406613952e-05	0.00110400735708	0.105,0.13,0.106	0.128,0.198,0.2	-0.062
Vad15G006260	LG15	+	15997411	15998293	15997411	15997898	15998030	15998293	1832	192,238,252	17,18,26	213,309,329	17,22,31	280	149	0.700563306664	0.963799835865	0.857,0.876,0.838	0.87,0.882,0.85	-0.01
Vad07G014770	LG07	+	25382504	25382802	25382504	25382672	25382735	25382802	1833	7,2,1	18,5,15	0,0,0	8,13,20	211	149	2.10818497183e-05	0.000706085480166	0.215,0.22,0.045	0.0,0.0,0.0	0.16
Vad08G005500	LG08	+	13336973	13337350	13336973	13337098	13337257	13337350	1834	1,3,0	0,3,1	0,1,0	0,1,0	298	149	1	1.0	1.0,0.333,0.0	NA,0.333,NA	0.111
Vad19G005490	LG19	+	7272300	7272768	7272300	7272502	7272580	7272768	1835	41,36,43	55,80,77	40,42,38	44,43,62	226	149	0.0791013575117	0.276626793488	0.33,0.229,0.269	0.375,0.392,0.288	-0.076
Vad14G012170	LG14	+	23294471	23295347	23294471	23294708	23294807	23295347	1836	18,14,7	31,10,6	16,14,22	14,15,7	247	149	0.209545150376	0.50603590046	0.259,0.458,0.413	0.408,0.36,0.655	-0.098
Vad14G012170	LG14	+	23294471	23295347	23294471	23294708	23294821	23295347	1837	18,16,8	74,40,41	16,14,24	61,34,35	261	149	0.0993033679491	0.320491055868	0.122,0.186,0.1	0.13,0.19,0.281	-0.064
Vad12G003100	LG12	+	4481290	4481703	4481290	4481399	4481518	4481703	1838	199,109,100	13,23,17	163,101,114	4,10,9	267	149	0.00512559055001	0.0426867242854	0.895,0.726,0.767	0.958,0.849,0.876	-0.098
Vad13G002400	LG13	-	2381092	2382220	2381092	2381571	2382065	2382220	1839	7,9,9	126,81,84	5,10,4	99,62,69	298	149	0.811854101774	1.0	0.027,0.053,0.051	0.025,0.075,0.028	0.001
Vad16G010040	LG16	+	20376924	20378312	20376924	20377127	20377269	20378312	1840	19,23,27	91,79,78	36,37,56	100,96,84	290	149	0.00935389701613	0.0663798481232	0.097,0.13,0.151	0.156,0.165,0.255	-0.066
Vad04G000340	LG04	+	714846	715322	714846	715101	715184	715322	1841	195,113,96	54,55,28	98,45,44	25,27,21	231	149	0.493597580698	0.812728173917	0.7,0.57,0.689	0.717,0.518,0.575	0.05
Vad05G003590	LG05	+	3602012	3603088	3602012	3602248	3602545	3603088	1842	64,44,52	62,22,40	63,183,113	41,33,25	298	149	0.00305359760728	0.0294090531463	0.34,0.5,0.394	0.434,0.735,0.693	-0.209
Vad14G006100	LG14	-	12501668	12503097	12501668	12502348	12502967	12503097	1843	6,0,0	18,3,2	6,3,4	61,7,13	298	149	0.6285209398	0.917489681868	0.143,0.0,0.0	0.047,0.176,0.133	-0.071
Vad14G006100	LG14	-	12502967	12503573	12502967	12503097	12503362	12503573	1844	7,2,0	6,3,0	8,0,0	24,1,7	298	149	1	1.0	0.368,0.25,NA	0.143,0.0,0.0	0.261
Vad04G006980	LG04	+	9844095	9844649	9844095	9844371	9844492	9844649	1845	88,123,115	4,6,4	109,126,114	6,6,0	269	149	0.630537117536	0.918094036019	0.924,0.919,0.941	0.91,0.921,1.0	-0.016
Vad19G005410	LG19	+	7202813	7206595	7202813	7205035	7206475	7206595	1846	14,25,14	2,4,0	13,11,17	3,0,0	298	149	0.0280574904424	0.140550929603	0.778,0.758,1.0	0.684,1.0,1.0	-0.049
Vad01G004990	LG01	-	4939587	4940382	4939587	4939683	4940207	4940382	1847	125,74,46	643,433,459	76,105,73	482,390,401	298	149	0.0573433617838	0.226268557643	0.089,0.079,0.048	0.073,0.119,0.083	-0.02
Vad13G005520	LG13	+	5935202	5936128	5935202	5935373	5935448	5936128	1848	40,47,50	14,14,13	62,69,49	9,8,7	223	149	0.00375102590681	0.034483863166	0.656,0.692,0.72	0.822,0.852,0.824	-0.143
Vad13G005520	LG13	+	5935202	5936128	5935202	5935373	5935466	5936128	1849	41,55,52	11,13,10	64,77,55	6,1,4	241	149	2.1959641742e-05	0.000720216898755	0.697,0.723,0.763	0.868,0.979,0.895	-0.186
Vad13G005520	LG13	+	5935448	5936128	5935448	5935668	5935737	5936128	1850	80,72,51	7,11,4	42,63,61	2,2,5	217	149	0.0461236521626	0.199185238076	0.887,0.818,0.897	0.935,0.956,0.893	-0.061
Vad13G005520	LG13	+	5936211	5936593	5936211	5936349	5936433	5936593	1851	39,31,23	77,69,54	21,43,22	50,36,24	232	149	0.0509327259283	0.212760285418	0.245,0.224,0.215	0.212,0.434,0.371	-0.111
Vad13G005520	LG13	+	5936700	5937108	5936700	5936854	5936952	5937108	1852	75,67,49	5,4,12	61,62,45	1,2,3	246	149	0.00445088200268	0.0391745875766	0.901,0.91,0.712	0.974,0.949,0.901	-0.1
Vad13G005520	LG13	+	5936700	5937108	5936700	5936854	5936967	5937108	1853	78,75,54	33,31,24	64,71,49	14,20,19	261	149	0.0819038394573	0.284785986193	0.574,0.58,0.562	0.723,0.67,0.596	-0.091
Vad13G005520	LG13	+	5936700	5937763	5936700	5937108	5937200	5937763	1854	106,92,86	25,49,39	79,114,79	9,19,11	240	149	3.95206143938e-05	0.00112842977804	0.725,0.538,0.578	0.845,0.788,0.817	-0.203
Vad19G006020	LG19	-	7846772	7848763	7846772	7847638	7848427	7848763	1855	10,10,6	1,4,3	8,12,5	0,0,0	298	149	3.09861026837e-07	2.59321624874e-05	0.833,0.556,0.5	1.0,1.0,1.0	-0.37
Vad19G006020	LG19	-	7846772	7848763	7846772	7847638	7848517	7848763	1856	10,12,3	101,61,72	9,12,7	67,51,53	298	149	0.170050570236	0.447627694103	0.047,0.09,0.02	0.063,0.105,0.062	-0.024
Vad10G004740	LG10	-	5493452	5495933	5493452	5493626	5494722	5495933	1857	25,22,14	12,20,20	15,10,20	11,14,17	298	149	0.770749028476	1.0	0.51,0.355,0.259	0.405,0.263,0.37	0.029
Vad13G013220	LG13	-	24677579	24678596	24677579	24678332	24678416	24678596	1858	36,36,23	2,1,1	65,35,33	1,1,2	232	149	0.811520416038	1.0	0.92,0.959,0.937	0.977,0.957,0.914	-0.011
Vad11G004530	LG11	+	4381351	4381692	4381351	4381502	4381609	4381692	1859	156,182,171	308,375,384	182,221,170	377,328,338	255	149	0.213384970234	0.511744390077	0.228,0.221,0.206	0.22,0.282,0.227	-0.025
Vad13G002080	LG13	+	1994383	1995136	1994383	1994718	1994845	1995136	1860	59,48,51	7,3,0	51,55,64	4,0,3	275	149	0.320800771804	0.650445675161	0.82,0.897,1.0	0.874,1.0,0.92	-0.026
Vad04G000960	LG04	-	1269282	1271119	1269282	1270371	1271014	1271119	1861	65,81,62	14,8,12	61,80,79	13,3,2	298	149	0.0373976180377	0.173213776675	0.699,0.835,0.721	0.701,0.93,0.952	-0.109
Vad04G000960	LG04	-	1269282	1271119	1269282	1270382	1271014	1271119	1862	47,74,54	95,61,40	46,76,73	58,29,48	298	149	0.136737125961	0.392270691143	0.198,0.378,0.403	0.284,0.567,0.432	-0.101
Vad04G000960	LG04	-	1269282	1271119	1269282	1270493	1271014	1271119	1863	18,34,33	23,24,28	27,69,39	35,19,22	298	149	0.232779736786	0.536520817834	0.281,0.415,0.371	0.278,0.645,0.47	-0.109
Vad01G001580	LG01	+	1496648	1497447	1496648	1496996	1497079	1497447	1864	8,5,5	1,1,0	8,2,3	0,1,0	231	149	1	1.0	0.838,0.763,1.0	1.0,0.563,1.0	0.013
Vad04G007000	LG04	-	9885152	9885608	9885152	9885299	9885410	9885608	1865	2,2,1	1,0,1	1,2,1	2,0,2	259	149	0.00533496236329	0.0440406586929	0.535,1.0,0.365	0.223,1.0,0.223	0.151
Vad14G003600	LG14	-	3831612	3831858	3831612	3831672	3831768	3831858	1867	2,0,2	12,6,7	6,6,1	10,23,6	244	149	0.0446824600309	0.195395190081	0.092,0.0,0.149	0.268,0.137,0.092	-0.085
Vad14G003600	LG14	-	3832417	3833228	3832417	3832480	3832772	3833228	1868	0,0,2	13,11,12	0,0,2	26,20,6	298	149	1	1.0	0.0,0.0,0.077	0.0,0.0,0.143	-0.022
Vad07G000070	LG07	+	210082	210521	210082	210318	210403	210521	1869	13,19,30	0,2,0	23,33,16	0,2,0	233	149	1	1.0	1.0,0.859,1.0	1.0,0.913,1.0	-0.018
Vad07G000070	LG07	+	210082	211994	210082	210521	211871	211994	1870	24,41,20	0,0,1	25,38,16	0,0,0	298	149	1	1.0	1.0,1.0,0.909	1.0,1.0,1.0	-0.03
Vad07G000070	LG07	+	215284	215851	215284	215370	215725	215851	1871	21,30,13	33,90,93	15,19,17	44,75,69	298	149	0.631377269892	0.918126203732	0.241,0.143,0.065	0.146,0.112,0.11	0.027
Vad08G003320	LG08	-	10083169	10083971	10083169	10083767	10083851	10083971	1872	2,8,6	127,109,140	7,8,8	85,141,155	232	149	0.260313480691	0.574346197852	0.01,0.045,0.027	0.05,0.035,0.032	-0.012
Vad09G000850	LG09	+	874207	876210	874207	874273	875386	876210	1873	5,6,9	15,7,11	3,2,3	6,7,2	298	149	0.543100092943	0.856467787896	0.143,0.3,0.29	0.2,0.125,0.429	-0.007
Vad05G010470	LG05	+	21133200	21134336	21133200	21133278	21133899	21134336	1874	3,4,6	74,42,59	5,8,9	61,41,44	298	149	0.042817125993	0.18928445316	0.02,0.045,0.048	0.039,0.089,0.093	-0.036
Vad06G002520	LG06	+	3285606	3287072	3285606	3286475	3286580	3287072	1875	253,324,258	2,2,7	258,292,261	0,7,0	253	149	0.304666370928	0.629298112547	0.987,0.99,0.956	1.0,0.961,1.0	-0.009
Vad06G002520	LG06	+	3288382	3290265	3288382	3289129	3289365	3290265	1876	12,12,18	88,207,180	14,28,12	137,160,145	298	149	0.171472714732	0.44942146723	0.064,0.028,0.048	0.049,0.08,0.04	-0.01
Vad10G006820	LG10	+	7894818	7895411	7894818	7895124	7895201	7895411	1877	9,6,8	23,18,10	15,7,6	7,17,11	225	149	0.239628854483	0.545556511378	0.206,0.181,0.346	0.587,0.214,0.265	-0.111
Vad14G003070	LG14	-	3123066	3124082	3123066	3123283	3123917	3124082	1878	0,4,3	42,64,59	3,8,7	43,47,43	298	149	0.0038255231711	0.0349043035198	0.0,0.03,0.025	0.034,0.078,0.075	-0.044
Vad08G005260	LG08	-	12961279	12961991	12961279	12961653	12961836	12961991	1879	58,83,96	141,116,121	92,168,106	103,83,81	298	149	0.000188572914534	0.00360367294153	0.171,0.263,0.284	0.309,0.503,0.396	-0.163
Vad04G002160	LG04	+	2302593	2305901	2302593	2302731	2304668	2305901	1880	164,156,106	86,42,50	187,114,96	69,59,49	298	149	0.620740011478	0.912499096219	0.488,0.65,0.515	0.575,0.491,0.495	0.031
Vad06G005800	LG06	+	6569857	6570372	6569857	6570174	6570260	6570372	1881	7,5,10	20,9,7	10,11,11	24,31,36	234	149	0.198715904779	0.486663472148	0.182,0.261,0.476	0.21,0.184,0.163	0.121
Vad06G005800	LG06	+	6569857	6570372	6569857	6570182	6570260	6570372	1882	6,4,10	0,5,1	10,10,10	1,2,3	226	149	0.759822257468	0.997883451772	1.0,0.345,0.868	0.868,0.767,0.687	-0.036
Vad06G005800	LG06	+	6569857	6571509	6569857	6570194	6570260	6571509	1883	6,3,8	2,0,1	7,9,10	1,5,0	214	149	0.0694752703877	0.254323501102	0.676,1.0,0.848	0.83,0.556,1.0	0.046
Vad06G005800	LG06	+	6569857	6571509	6569857	6570372	6570968	6571509	1884	2,8,18	20,12,25	4,14,12	26,48,38	298	149	0.155954736365	0.422907424757	0.048,0.25,0.265	0.071,0.127,0.136	0.076
Vad06G005800	LG06	+	6570968	6571509	6570968	6571100	6571167	6571509	1885	3,1,6	23,19,21	5,9,0	17,37,29	215	149	0.788661172632	1.0	0.083,0.035,0.165	0.169,0.144,0.0	-0.01
Vad10G005990	LG10	-	6885260	6885662	6885260	6885359	6885473	6885662	1886	5,6,7	33,52,38	4,5,4	23,19,21	262	149	0.565093777899	0.871335831614	0.079,0.062,0.095	0.09,0.13,0.098	-0.027
Vad01G007200	LG01	-	7780000	7780396	7780000	7780086	7780272	7780396	1887	5,16,10	32,43,55	2,7,10	25,40,23	298	149	0.648097270408	0.931238963898	0.072,0.157,0.083	0.038,0.08,0.179	0.005
Vad01G007200	LG01	-	7780272	7780722	7780272	7780396	7780614	7780722	1888	12,4,4	26,39,43	0,6,3	30,34,27	298	149	0.070192567976	0.256184858541	0.188,0.049,0.044	0.0,0.081,0.053	0.049
Vad04G000840	LG04	+	1198472	1198893	1198472	1198703	1198791	1198893	1889	78,44,13	1005,1031,429	24,25,28	515,420,362	236	149	0.587098050669	0.885874449322	0.047,0.026,0.019	0.029,0.036,0.047	-0.007
Vad04G000840	LG04	+	1198472	1199612	1198472	1198893	1198986	1199612	1890	201,98,47	1246,1240,504	36,46,34	683,474,402	241	149	0.00316000879821	0.0301942572963	0.091,0.047,0.055	0.032,0.057,0.05	0.018
Vad06G004280	LG06	+	5029439	5030073	5029439	5029546	5029638	5030073	1891	0,3,0	8,26,18	7,11,10	12,107,56	240	149	0.00138849565385	0.0170195906661	0.0,0.067,0.0	0.266,0.06,0.1	-0.12
Vad09G000900	LG09	-	929787	931799	929787	931570	931662	931799	1892	19,40,52	2,5,1	34,24,24	0,0,1	240	149	0.00246638957916	0.0258014116751	0.855,0.832,0.97	1.0,1.0,0.937	-0.093
Vad12G000920	LG12	+	1643540	1644130	1643540	1643916	1644020	1644130	1893	20,10,7	6,2,8	18,19,27	18,13,6	252	149	0.610755542266	0.904947314456	0.663,0.747,0.341	0.372,0.464,0.727	0.063
Vad12G000920	LG12	+	1643540	1644130	1643540	1643949	1644020	1644130	1894	17,8,7	0,2,3	16,17,24	4,7,3	219	149	0.23438147833	0.538741715914	1.0,0.731,0.614	0.731,0.623,0.845	0.049
Vad12G000920	LG12	+	1646091	1647503	1646091	1646391	1646991	1647503	1895	49,51,63	0,1,1	81,140,94	1,0,0	298	149	1	1.0	1.0,0.962,0.969	0.976,1.0,1.0	-0.015
Vad14G011880	LG14	-	22938578	22939745	22938578	22939490	22939600	22939745	1896	4,5,5	5,7,9	0,6,8	6,11,7	258	149	0.703076820343	0.964594371381	0.316,0.292,0.243	0.0,0.24,0.398	0.071
Vad14G011880	LG14	-	22939600	22940352	22939600	22939745	22940117	22940352	1897	1,2,2	4,7,11	0,0,2	5,14,6	298	149	0.0427850634617	0.18928445316	0.111,0.125,0.083	0.0,0.0,0.143	0.059
Vad04G013450	LG04	-	24541829	24542271	24541829	24541892	24542220	24542271	1898	7,14,4	14,0,3	8,3,6	0,3,3	298	149	0.68830763467	0.956771265375	0.2,1.0,0.4	1.0,0.333,0.5	-0.078
Vad08G015920	LG08	-	23586171	23587238	23586171	23586361	23587091	23587238	1899	119,134,234	23,41,42	84,180,233	18,37,46	298	149	0.684265074831	0.95388359369	0.721,0.62,0.736	0.7,0.709,0.717	-0.016
Vad08G015920	LG08	-	23586171	23587238	23586171	23586361	23587126	23587238	1900	146,165,290	23,26,27	108,229,278	11,26,23	298	149	0.17133179349	0.44942146723	0.76,0.76,0.843	0.831,0.815,0.858	-0.047
Vad15G008380	LG15	+	18145477	18146038	18145477	18145532	18145852	18146038	1901	37,23,36	73,54,30	23,26,15	87,56,59	298	149	0.00745415255511	0.0560099945859	0.202,0.176,0.375	0.117,0.188,0.113	0.112
Vad16G009850	LG16	-	20223140	20223702	20223140	20223230	20223646	20223702	1902	32,22,20	2,0,0	29,30,39	0,1,0	298	149	1	1.0	0.889,1.0,1.0	1.0,0.938,1.0	-0.016
Vad07G005250	LG07	+	5171983	5173208	5171983	5172281	5173010	5173208	1903	7,8,8	216,286,247	7,4,4	188,105,117	298	149	0.882078075825	1.0	0.016,0.014,0.016	0.018,0.019,0.017	-0.003
Vad15G001230	LG15	+	4870077	4870679	4870077	4870147	4870229	4870679	1904	17,9,16	79,73,91	20,17,13	80,98,102	230	149	0.857940092148	1.0	0.122,0.074,0.102	0.139,0.101,0.076	-0.006
Vad07G018690	LG07	+	30371783	30372398	30371783	30371912	30372225	30372398	1905	23,31,23	37,26,29	42,59,30	35,29,25	298	149	0.0273284971909	0.137892438009	0.237,0.373,0.284	0.375,0.504,0.375	-0.12
Vad19G005600	LG19	+	7422951	7424022	7422951	7423063	7423538	7424022	1906	8,11,8	83,76,79	13,13,11	111,66,68	298	149	0.27055776538	0.58944676533	0.046,0.067,0.048	0.055,0.09,0.075	-0.02
Vad02G005780	LG02	-	5392462	5393324	5392462	5393154	5393257	5393324	1908	19,29,19	0,0,0	21,36,31	1,0,0	251	149	1	1.0	1.0,1.0,1.0	0.926,1.0,1.0	0.025
Vad05G001430	LG05	+	1324627	1326236	1324627	1325691	1325826	1326236	1909	69,100,82	63,59,50	95,88,50	54,32,26	283	149	0.0622046279139	0.23806591171	0.366,0.472,0.463	0.481,0.591,0.503	-0.091
Vad01G013540	LG01	+	22193609	22193903	22193609	22193739	22193847	22193903	1910	15,18,27	32,50,42	14,24,18	32,30,34	256	149	0.485204420812	0.807257251434	0.214,0.173,0.272	0.203,0.318,0.236	-0.033
Vad11G002290	LG11	+	2238631	2239062	2238631	2238709	2238997	2239062	1911	63,45,38	200,95,88	37,47,48	159,91,86	298	149	0.846185943466	1.0	0.136,0.191,0.178	0.104,0.205,0.218	-0.007
Vad02G000330	LG02	+	289052	289904	289052	289443	289828	289904	1912	231,271,142	2076,906,1108	91,81,93	1066,746,855	298	149	1.69434781235e-05	0.000610781351714	0.053,0.13,0.06	0.041,0.051,0.052	0.033
Vad08G003730	LG08	+	10900537	10901469	10900537	10901095	10901205	10901469	1914	0,2,1	0,0,0	1,0,0	3,2,2	258	149	1	1.0	NA,1.0,1.0	0.161,0.0,0.0	0.946
Vad08G003730	LG08	+	10905151	10907272	10905151	10905705	10905787	10907272	1915	8,11,9	1,0,2	14,7,14	0,0,0	230	149	0.823677046955	1.0	0.838,1.0,0.745	1.0,1.0,1.0	-0.139
Vad11G002540	LG11	+	2443065	2443530	2443065	2443286	2443393	2443530	1916	38,29,29	0,0,4	51,22,16	2,0,0	255	149	0.515046280186	0.830213064437	1.0,1.0,0.809	0.937,1.0,1.0	-0.043
Vad08G004230	LG08	-	11686650	11688435	11686650	11687060	11687254	11688435	1917	14,13,15	136,113,92	12,21,16	129,65,67	298	149	0.0734521551096	0.26449314607	0.049,0.054,0.075	0.044,0.139,0.107	-0.037
Vad11G001490	LG11	+	1569999	1570277	1569999	1570086	1570166	1570277	1918	12,18,18	141,88,116	10,19,20	115,85,85	228	149	0.383063131671	0.714050860649	0.053,0.118,0.092	0.054,0.127,0.133	-0.017
Vad11G001490	LG11	+	1570166	1570872	1570166	1570277	1570612	1570872	1919	17,26,18	103,63,74	12,26,18	63,58,58	298	149	0.420812004088	0.750963774942	0.076,0.171,0.108	0.087,0.183,0.134	-0.016
Vad10G006530	LG10	+	7422775	7423952	7422775	7423305	7423398	7423952	1920	0,4,8	2,5,4	2,7,6	5,3,8	241	149	0.840284341114	1.0	0.0,0.331,0.553	0.198,0.591,0.317	-0.074
Vad04G011250	LG04	+	21947426	21948146	21947426	21947478	21947808	21948146	1921	13,14,14	6,15,12	21,17,14	8,13,5	298	149	0.215941174662	0.516344069857	0.52,0.318,0.368	0.568,0.395,0.583	-0.113
Vad18G021270	LG18	+	35158686	35159174	35158686	35158745	35159042	35159174	1922	2,7,8	0,4,0	0,1,4	4,2,3	298	149	0.00036518540693	0.00598854717986	1.0,0.467,1.0	0.0,0.2,0.4	0.622
Vad08G013520	LG08	+	21402154	21402756	21402154	21402221	21402319	21402756	1923	58,61,62	61,72,45	41,43,40	37,40,34	246	149	0.671478564725	0.942555509883	0.365,0.339,0.455	0.402,0.394,0.416	-0.018
Vad08G010240	LG08	+	18181116	18182491	18181116	18182150	18182275	18182491	1924	6,11,19	0,0,2	22,24,37	3,5,8	273	149	0.000312583186139	0.00540062005201	1.0,1.0,0.838	0.8,0.724,0.716	0.199
Vad08G011530	LG08	+	19360804	19361606	19360804	19361304	19361518	19361606	1925	15,16,15	1,3,8	6,8,10	1,2,3	298	149	0.810880352294	1.0	0.882,0.727,0.484	0.75,0.667,0.625	0.017
Vad19G007780	LG19	-	10477310	10479026	10477310	10477731	10477813	10479026	1926	30,15,11	0,0,2	23,14,23	3,0,1	230	149	0.469273544366	0.795475137132	1.0,1.0,0.781	0.832,1.0,0.937	0.004
Vad19G007780	LG19	-	10477310	10479026	10477310	10477731	10478536	10479026	1927	17,14,13	6,6,7	25,11,22	13,5,5	298	149	0.779937872473	1.0	0.586,0.538,0.481	0.49,0.524,0.688	-0.032
Vad19G007780	LG19	-	10477310	10479026	10477310	10477731	10478695	10479026	1928	15,17,9	2,1,0	17,12,18	5,2,2	298	149	0.0144685199284	0.0895793312914	0.789,0.895,1.0	0.63,0.75,0.818	0.162
Vad18G008690	LG18	+	9609172	9610151	9609172	9609264	9609579	9610151	1929	23,35,24	6,9,19	11,19,12	3,16,14	298	149	0.184600656407	0.464017548789	0.657,0.66,0.387	0.647,0.373,0.3	0.128
Vad01G000350	LG01	+	397874	398462	397874	398023	398313	398462	1930	13,12,10	0,0,0	10,9,13	0,0,1	298	149	1	1.0	1.0,1.0,1.0	1.0,1.0,0.867	0.044
Vad01G000350	LG01	+	397874	398462	397874	398199	398313	398462	1931	11,7,6	2,3,2	10,5,12	8,3,1	262	149	0.548283966118	0.8576255143	0.758,0.57,0.63	0.416,0.487,0.872	0.061
Vad11G003500	LG11	-	3334554	3335717	3334554	3334749	3335264	3335717	1932	17,35,28	15,16,20	20,22,32	12,17,16	298	149	0.849466664687	1.0	0.362,0.522,0.412	0.455,0.393,0.5	-0.017
Vad09G005400	LG09	+	6393005	6395147	6393005	6393095	6393515	6395147	1934	2,3,2	4,3,6	3,8,9	6,1,5	298	149	0.0503642124456	0.211386662816	0.2,0.333,0.143	0.2,0.8,0.474	-0.266
Vad09G005400	LG09	+	6393195	6395147	6393195	6393315	6393515	6395147	1935	1,4,3	0,1,0	6,7,9	0,0,0	298	149	1	1.0	1.0,0.667,1.0	1.0,1.0,1.0	-0.111
Vad09G005400	LG09	+	6395709	6397947	6395709	6396965	6397059	6397947	1936	43,47,43	0,3,0	48,40,32	0,2,0	242	149	0.863881325208	1.0	1.0,0.906,1.0	1.0,0.925,1.0	-0.006
Vad11G000170	LG11	-	399456	401061	399456	400745	400811	401061	1937	235,216,187	169,148,90	248,229,207	118,84,53	214	149	0.000716422698663	0.0104635023395	0.492,0.504,0.591	0.594,0.655,0.731	-0.131
Vad06G010470	LG06	-	18591276	18591768	18591276	18591399	18591481	18591768	1938	329,224,150	245,147,124	244,96,122	134,86,80	230	149	0.535898265319	0.848418193039	0.465,0.497,0.439	0.541,0.42,0.497	-0.019
Vad13G001490	LG13	-	1378091	1378758	1378091	1378437	1378641	1378758	1939	77,57,43	67,44,37	75,75,131	48,54,47	298	149	0.04130075105	0.184938971953	0.365,0.393,0.368	0.439,0.41,0.582	-0.102
Vad13G001490	LG13	-	1378641	1379199	1378641	1378758	1379118	1379199	1940	10,14,16	80,67,52	19,25,46	72,110,84	298	149	0.0225861940923	0.121008152455	0.059,0.095,0.133	0.117,0.102,0.215	-0.049
Vad13G001490	LG13	-	1378641	1379521	1378641	1379199	1379389	1379521	1941	16,23,21	77,67,57	20,17,39	64,98,76	298	149	0.800860194945	1.0	0.094,0.146,0.156	0.135,0.08,0.204	-0.008
Vad14G001750	LG14	-	1582828	1583725	1582828	1583391	1583483	1583725	1942	4,10,11	12,19,35	7,23,8	18,33,19	240	149	0.277317326457	0.594041616338	0.171,0.246,0.163	0.194,0.302,0.207	-0.041
Vad19G000650	LG19	+	981188	981709	981188	981239	981456	981709	1943	137,289,327	13,15,13	216,410,443	19,16,26	298	149	0.792055141539	1.0	0.84,0.906,0.926	0.85,0.928,0.895	-0.0
Vad07G019230	LG07	+	31381755	31382639	31381755	31382145	31382332	31382639	1944	55,26,31	34,40,23	32,31,27	47,12,24	298	149	0.888762676703	1.0	0.447,0.245,0.403	0.254,0.564,0.36	-0.028
Vad12G007710	LG12	-	10069831	10070402	10069831	10070030	10070167	10070402	1945	5,15,4	0,0,1	5,5,9	0,0,0	285	149	1	1.0	1.0,1.0,0.677	1.0,1.0,1.0	-0.108
Vad10G001120	LG10	-	1050965	1051453	1050965	1051196	1051278	1051453	1946	84,95,84	11,8,8	97,69,68	4,5,0	230	149	0.00362289919008	0.0334326096362	0.832,0.885,0.872	0.94,0.899,1.0	-0.083
Vad10G001120	LG10	-	1050965	1051453	1050965	1051196	1051317	1051453	1947	87,98,86	21,21,16	99,71,70	25,11,15	269	149	0.978141851658	1.0	0.696,0.721,0.749	0.687,0.781,0.721	-0.008
Vad14G004560	LG14	+	6276642	6277409	6276642	6277016	6277120	6277409	1948	2,1,2	0,2,2	0,10,6	2,3,3	252	149	0.955583204919	1.0	1.0,0.228,0.372	0.0,0.663,0.542	0.132
Vad14G004560	LG14	+	6276642	6277409	6276642	6277016	6277281	6277409	1949	1,3,2	0,5,1	5,7,6	1,3,1	298	149	0.219216806961	0.519973159489	1.0,0.231,0.5	0.714,0.538,0.75	-0.09
Vad10G009920	LG10	+	13263923	13264849	13263923	13264275	13264564	13264849	1950	19,11,33	131,183,150	24,30,15	147,129,137	298	149	0.31693035563	0.645835409835	0.068,0.029,0.099	0.075,0.104,0.052	-0.012
Vad03G005720	LG03	-	5463821	5466624	5463821	5464593	5464657	5466624	1951	25,25,32	1,0,3	17,14,23	0,0,0	212	149	0.843179546165	1.0	0.946,1.0,0.882	1.0,1.0,1.0	-0.057
Vad01G013870	LG01	-	22653604	22655714	22653604	22654108	22655164	22655714	1952	1,0,0	1,0,2	1,3,1	3,1,0	298	149	1	1.0	0.333,NA,0.0	0.143,0.6,1.0	-0.414
Vad01G013870	LG01	-	22653604	22655714	22653604	22654108	22655520	22655714	1953	1,0,0	0,0,1	1,3,2	0,0,0	298	149	1	1.0	1.0,NA,0.0	1.0,1.0,1.0	-0.5
Vad13G006020	LG13	+	6708544	6709199	6708544	6708843	6708939	6709199	1955	11,13,10	35,40,42	11,4,13	37,40,38	244	149	0.549409087206	0.85768358405	0.161,0.166,0.127	0.154,0.058,0.173	0.023
Vad11G002210	LG11	-	2169645	2170360	2169645	2170158	2170237	2170360	1956	17,20,13	24,22,18	34,29,33	34,29,13	227	149	0.0864238541099	0.292131885689	0.317,0.374,0.322	0.396,0.396,0.625	-0.135
Vad04G001700	LG04	-	1854624	1856495	1854624	1854719	1856455	1856495	1957	7,3,0	1,0,2	9,16,2	2,0,0	298	149	0.124915716486	0.368372349832	0.778,1.0,0.0	0.692,1.0,1.0	-0.305
Vad18G020670	LG18	-	33922311	33925534	33922311	33922601	33922686	33925534	1958	28,23,24	1,0,1	25,16,16	0,0,0	233	149	1	1.0	0.947,1.0,0.939	1.0,1.0,1.0	-0.038
Vad18G020670	LG18	-	33936166	33936409	33936166	33936210	33936327	33936409	1959	15,16,8	4,2,1	8,10,11	0,4,2	265	149	0.781319989712	1.0	0.678,0.818,0.818	1.0,0.584,0.756	-0.009
Vad10G001900	LG10	-	2528112	2528520	2528112	2528370	2528476	2528520	1960	8,8,11	20,28,12	6,5,6	17,7,1	254	149	0.320613097164	0.650445675161	0.19,0.144,0.35	0.172,0.295,0.779	-0.187
Vad04G005530	LG04	+	6286646	6287754	6286646	6287138	6287310	6287754	1962	109,175,142	43,37,17	106,143,158	31,19,19	298	149	0.347142703809	0.677807998507	0.559,0.703,0.807	0.631,0.79,0.806	-0.053
Vad13G007990	LG13	-	14731497	14732362	14731497	14731637	14732280	14732362	1963	5,3,0	8,20,6	8,5,4	8,2,10	298	149	0.0142606334886	0.0885180498129	0.238,0.07,0.0	0.333,0.556,0.167	-0.249
Vad16G010060	LG16	-	20383874	20384459	20383874	20384265	20384340	20384459	1964	20,6,7	53,48,38	11,12,3	38,46,60	223	149	0.413080103594	0.744513349963	0.201,0.077,0.11	0.162,0.148,0.032	0.015
Vad16G010060	LG16	-	20386515	20387547	20386515	20386656	20386824	20387547	1965	3,7,2	3,2,6	1,4,0	0,1,1	298	149	0.727717113786	0.978314738213	0.333,0.636,0.143	1.0,0.667,0.0	-0.185
Vad06G012000	LG06	-	21174787	21175524	21174787	21175247	21175505	21175524	1966	233,154,171	148,296,154	30,31,24	134,81,46	298	149	5.1045290832e-06	0.000238244078556	0.44,0.206,0.357	0.101,0.161,0.207	0.178
Vad18G011470	LG18	+	12606248	12606777	12606248	12606594	12606661	12606777	1967	131,503,180	9,26,7	281,230,225	13,9,8	215	149	0.327177637675	0.655706132648	0.91,0.931,0.947	0.937,0.947,0.951	-0.016
Vad18G001440	LG18	+	1376272	1376661	1376272	1376456	1376536	1376661	1968	41,16,20	4,1,0	28,28,18	2,1,0	228	149	0.362119430443	0.692564111651	0.87,0.913,1.0	0.901,0.948,1.0	-0.022
Vad18G001440	LG18	+	1382363	1382600	1382363	1382437	1382539	1382600	1969	1,3,4	17,28,21	3,6,3	23,25,24	250	149	0.400708682715	0.73287111752	0.034,0.06,0.102	0.072,0.125,0.069	-0.023
Vad18G006750	LG18	+	7608585	7608950	7608585	7608691	7608896	7608950	1970	7,33,28	64,143,173	16,28,21	90,161,202	298	149	0.328052796843	0.656376041169	0.052,0.103,0.075	0.082,0.08,0.049	0.006
Vad13G011060	LG13	+	21410569	21412800	21410569	21410671	21412731	21412800	1971	2,8,9	146,250,273	8,10,11	162,291,300	298	149	0.266919328718	0.584141759061	0.007,0.016,0.016	0.024,0.017,0.018	-0.007
Vad02G007110	LG02	+	7181393	7181988	7181393	7181691	7181777	7181988	1972	191,277,228	24,36,26	150,268,246	20,22,22	234	149	0.196101758908	0.481719604119	0.835,0.83,0.848	0.827,0.886,0.877	-0.026
Vad08G010910	LG08	+	18695296	18695606	18695296	18695366	18695453	18695606	1973	14,21,23	1,2,3	29,18,17	3,0,0	235	149	0.0515072374314	0.213689000421	0.899,0.869,0.829	0.86,1.0,1.0	-0.088
Vad18G007170	LG18	-	8032301	8032799	8032301	8032528	8032612	8032799	1974	33,38,29	26,26,27	32,55,47	33,37,19	232	149	0.494038287637	0.81290232142	0.449,0.484,0.408	0.384,0.488,0.614	-0.048
Vad04G014510	LG04	-	26392148	26392494	26392148	26392236	26392321	26392494	1975	4,2,0	8,9,7	1,1,0	20,7,14	233	149	1	1.0	0.242,0.124,0.0	0.031,0.084,0.0	0.084
Vad04G014510	LG04	-	26394377	26394793	26394377	26394431	26394663	26394793	1976	5,3,5	1,2,0	2,1,6	0,0,0	298	149	0.490389442093	0.811781833991	0.714,0.429,1.0	1.0,1.0,1.0	-0.286
Vad05G002160	LG05	-	2109834	2110377	2109834	2109879	2110224	2110377	1977	4,0,0	2,2,4	2,0,0	0,0,0	298	149	1	1.0	0.5,0.0,0.0	1.0,NA,NA	-0.833
Vad07G004290	LG07	-	4280424	4280657	4280424	4280505	4280608	4280657	1978	18,23,33	89,96,85	18,11,12	72,56,71	251	149	0.182330573974	0.460474821056	0.107,0.125,0.187	0.129,0.104,0.091	0.032
Vad08G007050	LG08	+	15017648	15018571	15017648	15017710	15018216	15018571	1979	3,8,4	10,23,34	6,7,3	16,24,18	298	149	0.622526160316	0.914017538468	0.13,0.148,0.056	0.158,0.127,0.077	-0.009
Vad02G007770	LG02	-	8358168	8358729	8358168	8358355	8358508	8358729	1981	0,0,2	0,0,0	0,0,0	1,0,1	298	149	1	1.0	NA,NA,1.0	0.0,NA,0.0	1.0
Vad02G007770	LG02	-	8358168	8358729	8358168	8358326	8358641	8358729	1982	2,1,1	0,0,0	0,1,0	0,0,1	298	149	1	1.0	1.0,1.0,1.0	NA,1.0,0.0	0.5
Vad03G006680	LG03	-	6527280	6527691	6527280	6527394	6527471	6527691	1984	32,20,42	589,342,506	49,65,34	908,591,660	225	149	0.6882777207	0.956771265375	0.035,0.037,0.052	0.035,0.068,0.033	-0.004
Vad07G016570	LG07	+	27259871	27260779	27259871	27259969	27260078	27260779	1985	1,8,15	12,34,46	5,10,11	17,33,31	257	149	0.524269072667	0.839252237607	0.046,0.12,0.159	0.146,0.149,0.171	-0.047
Vad04G009570	LG04	+	19909693	19911068	19909693	19910359	19910488	19911068	1986	41,41,49	0,5,2	45,38,42	1,0,5	277	149	0.755395665443	0.995301454957	1.0,0.815,0.929	0.96,1.0,0.819	-0.012
Vad10G008530	LG10	+	10525189	10527169	10525189	10525282	10526093	10527169	1987	12,0,5	0,0,1	3,6,2	0,1,0	298	149	1	1.0	1.0,NA,0.714	1.0,0.75,1.0	-0.06
Vad10G009490	LG10	-	12404851	12405726	12404851	12405231	12405631	12405726	1988	21,48,35	94,108,83	36,53,68	100,100,103	298	149	0.0471965186164	0.20166540613	0.1,0.182,0.174	0.153,0.209,0.248	-0.051
Vad11G003210	LG11	-	3042273	3043163	3042273	3042333	3043102	3043163	1989	34,20,28	6,11,6	23,25,22	1,6,0	298	149	0.0141022338272	0.0877592858939	0.739,0.476,0.7	0.92,0.676,1.0	-0.227
Vad11G003210	LG11	-	3042273	3043163	3042273	3042333	3043115	3043163	1990	32,22,25	72,128,134	25,25,19	102,121,111	298	149	0.458321144889	0.788627281608	0.182,0.079,0.085	0.109,0.094,0.079	0.021
Vad11G003210	LG11	-	3046656	3046941	3046656	3046754	3046884	3046941	1991	61,61,40	69,72,86	43,52,35	71,86,60	278	149	0.359418641155	0.689392521598	0.321,0.312,0.2	0.245,0.245,0.238	0.035
Vad18G009060	LG18	+	9973168	9974147	9973168	9973302	9973419	9974147	1992	84,47,32	551,243,94	27,28,22	293,140,202	265	149	0.00655493172051	0.0506650295722	0.079,0.098,0.161	0.049,0.101,0.058	0.043
Vad03G000170	LG03	-	251069	251711	251069	251411	251502	251711	1994	321,338,280	12,21,11	330,260,239	6,7,15	239	149	0.17899147848	0.458383316973	0.943,0.909,0.941	0.972,0.959,0.909	-0.016
Vad08G016030	LG08	-	23686759	23689829	23686759	23689571	23689668	23689829	1995	17,10,9	10,1,1	17,10,9	3,1,0	245	149	0.0514918713712	0.213689000421	0.508,0.859,0.846	0.775,0.859,1.0	-0.14
Vad08G016030	LG08	-	23686759	23690181	23686759	23689829	23689929	23690181	1996	13,18,19	3,8,5	28,19,22	5,2,2	248	149	0.0356067269489	0.166829201361	0.722,0.575,0.695	0.771,0.851,0.869	-0.166
Vad18G012060	LG18	-	13318407	13318978	13318407	13318750	13318837	13318978	1997	33,58,43	46,61,53	37,51,40	43,32,49	235	149	0.335663874232	0.666113019429	0.313,0.376,0.34	0.353,0.503,0.341	-0.056
Vad16G001590	LG16	+	3758190	3759215	3758190	3758387	3758954	3759215	1998	123,143,131	3,4,3	142,125,115	0,1,2	298	149	0.0169956756229	0.100852089821	0.953,0.947,0.956	1.0,0.984,0.966	-0.031
Vad12G010240	LG12	+	18928790	18929387	18928790	18928932	18929034	18929387	1999	171,321,340	19,28,19	191,370,344	13,21,20	250	149	0.1557090909	0.422713605833	0.843,0.872,0.914	0.898,0.913,0.911	-0.031
Vad01G005330	LG01	-	5429507	5430113	5429507	5429888	5429987	5430113	2000	13,11,18	49,89,65	12,9,24	66,68,66	247	149	0.814131568345	1.0	0.138,0.069,0.143	0.099,0.074,0.18	-0.001
Vad04G001800	LG04	+	1954387	1954647	1954387	1954444	1954566	1954647	2001	4,5,5	97,95,66	8,6,6	72,44,57	270	149	0.0388174058938	0.177419668746	0.022,0.028,0.04	0.058,0.07,0.055	-0.031
Vad07G017440	LG07	-	28165747	28166024	28165747	28165878	28165970	28166024	2002	60,10,18	49,13,23	16,21,10	33,18,25	240	149	0.114391335413	0.35079364313	0.432,0.323,0.327	0.231,0.42,0.199	0.077
Vad15G009550	LG15	-	19253957	19255175	19253957	19254763	19254857	19255175	2003	11,28,6	0,0,1	12,4,7	0,0,0	242	149	1	1.0	1.0,1.0,0.787	1.0,1.0,1.0	-0.071
Vad01G001970	LG01	-	1779901	1780820	1779901	1780348	1780589	1780820	2004	13,15,24	2,0,0	12,20,8	0,0,0	298	149	1	1.0	0.765,1.0,1.0	1.0,1.0,1.0	-0.078
Vad01G001970	LG01	-	1779901	1781039	1779901	1780820	1780892	1781039	2005	6,0,3	7,15,10	2,1,0	6,6,4	220	149	0.0466292755436	0.200654701674	0.367,0.0,0.169	0.184,0.101,0.0	0.084
Vad08G008560	LG08	+	16435384	16437244	16435384	16436019	16437126	16437244	2006	14,37,8	43,66,44	36,26,30	48,42,41	298	149	0.00539771040868	0.0444076039385	0.14,0.219,0.083	0.273,0.236,0.268	-0.112
Vad08G008560	LG08	+	16441815	16443124	16441815	16442180	16442829	16443124	2007	60,68,40	121,112,92	82,53,50	102,95,87	298	149	0.144076397242	0.406689755212	0.199,0.233,0.179	0.287,0.218,0.223	-0.039
Vad11G000340	LG11	+	559551	559801	559551	559601	559718	559801	2009	17,30,16	97,131,128	14,27,16	50,49,70	265	149	0.00716986955755	0.0543789794255	0.09,0.114,0.066	0.136,0.237,0.114	-0.072
Vad04G014090	LG04	+	25628602	25629677	25628602	25628971	25629552	25629677	2010	4,5,2	4,8,4	0,2,4	3,7,3	298	149	0.314643034404	0.644366169348	0.333,0.238,0.2	0.0,0.125,0.4	0.082
Vad16G010350	LG16	-	20946498	20947624	20946498	20947313	20947600	20947624	2011	99,162,148	109,146,121	89,257,203	129,161,178	298	149	0.93433207366	1.0	0.312,0.357,0.379	0.256,0.444,0.363	-0.005
Vad16G010350	LG16	-	20946498	20947624	20946498	20947331	20947600	20947624	2012	93,151,134	4,9,8	90,246,200	0,17,0	298	149	0.0814923384432	0.28376170072	0.921,0.893,0.893	1.0,0.879,1.0	-0.057
Vad16G010350	LG16	-	20946498	20947994	20946498	20947624	20947725	20947994	2013	6,19,16	146,187,163	7,24,19	152,257,239	249	149	0.83047318172	1.0	0.024,0.057,0.055	0.027,0.053,0.045	0.004
Vad16G010350	LG16	-	20947725	20947994	20947725	20947785	20947958	20947994	2014	62,54,57	158,131,120	42,100,96	119,171,175	298	149	0.231937490873	0.536106943189	0.164,0.171,0.192	0.15,0.226,0.215	-0.021
Vad10G004540	LG10	-	5252179	5252537	5252179	5252385	5252476	5252537	2015	15,9,9	16,6,4	7,6,6	14,4,3	239	149	0.526352419257	0.840432448379	0.369,0.483,0.584	0.238,0.483,0.555	0.053
Vad01G009590	LG01	+	12099066	12101869	12099066	12099352	12100072	12101869	2016	121,80,51	24,19,13	77,36,50	22,12,5	298	149	0.94034176199	1.0	0.716,0.678,0.662	0.636,0.6,0.833	-0.004
Vad07G008960	LG07	+	16458929	16462661	16458929	16461536	16462239	16462661	2017	4,2,3	33,55,57	3,2,1	33,63,54	298	149	0.325723320261	0.654954845297	0.057,0.018,0.026	0.043,0.016,0.009	0.011
Vad18G021690	LG18	+	35892412	35893079	35892412	35892696	35892876	35893079	2018	0,0,1	2,1,1	5,0,0	1,0,0	298	149	1	1.0	0.0,0.0,0.333	0.714,NA,NA	-0.603
Vad03G003220	LG03	-	2798933	2800526	2798933	2799496	2800134	2800526	2019	25,12,16	42,40,39	12,20,17	33,47,46	298	149	0.667120859422	0.942162023076	0.229,0.13,0.17	0.154,0.175,0.156	0.015
Vad03G002760	LG03	-	2524950	2525377	2524950	2525159	2525251	2525377	2020	32,33,52	411,268,238	27,56,28	359,125,130	240	149	0.0398252996712	0.180328362504	0.046,0.071,0.119	0.045,0.218,0.118	-0.048
Vad11G007070	LG11	+	8633822	8634967	8633822	8633888	8634844	8634967	2021	0,0,0	8,6,12	1,0,0	5,12,15	298	149	1	1.0	0.0,0.0,0.0	0.091,0.0,0.0	-0.03
Vad03G003490	LG03	+	2982206	2983206	2982206	2982553	2982668	2983206	2022	212,178,48	905,938,432	55,47,26	893,548,553	263	149	5.55111512313e-16	2.24542606731e-13	0.117,0.097,0.059	0.034,0.046,0.026	0.056
Vad14G006520	LG14	+	15998090	15998305	15998090	15998120	15998199	15998305	2023	2,10,4	31,66,44	4,10,7	25,37,59	227	149	0.213044545134	0.511433344253	0.041,0.09,0.056	0.095,0.151,0.072	-0.044
Vad13G001220	LG13	-	1203492	1204168	1203492	1203661	1203818	1204168	2024	48,24,33	8,4,9	31,34,28	0,5,6	298	149	0.154921096113	0.422322346077	0.75,0.75,0.647	1.0,0.773,0.7	-0.109
Vad13G001220	LG13	-	1203492	1204168	1203492	1203661	1203866	1204168	2025	63,27,45	0,0,1	49,43,31	3,0,3	298	149	0.0205548847341	0.11494632546	1.0,1.0,0.957	0.891,1.0,0.838	0.076
Vad06G004340	LG06	+	5124206	5124620	5124206	5124328	5124412	5124620	2026	6,10,8	66,56,27	3,10,9	27,25,22	232	149	0.121706757932	0.363323864085	0.055,0.103,0.16	0.067,0.204,0.208	-0.054
Vad15G006200	LG15	+	15912359	15912827	15912359	15912660	15912756	15912827	2027	5,7,4	29,23,26	1,7,5	13,13,14	244	149	0.4926883566	0.811781833991	0.095,0.157,0.086	0.045,0.247,0.179	-0.044
Vad13G006280	LG13	-	7142103	7150392	7142103	7142591	7143902	7150392	2028	43,15,9	14,8,5	33,31,17	11,2,2	298	149	0.0302582947332	0.147760324582	0.606,0.484,0.474	0.6,0.886,0.81	-0.244
Vad08G004570	LG08	-	12140899	12142975	12140899	12141022	12142911	12142975	2029	12,18,14	48,48,58	7,7,9	38,55,63	298	149	0.0154593828195	0.0945086199066	0.111,0.158,0.108	0.084,0.06,0.067	0.055
Vad07G009220	LG07	-	17378848	17379502	17378848	17379245	17379395	17379502	2030	6,20,18	45,61,45	4,13,6	28,39,27	298	149	0.433259005534	0.762523282401	0.063,0.141,0.167	0.067,0.143,0.1	0.02
Vad07G009220	LG07	-	17385354	17389246	17385354	17385479	17387550	17389246	2031	1,8,3	23,43,27	3,6,6	6,19,19	298	149	0.0311407269214	0.151460008493	0.021,0.085,0.053	0.2,0.136,0.136	-0.104
Vad08G011260	LG08	-	19101856	19102879	19101856	19102364	19102840	19102879	2032	3,1,1	16,18,7	6,2,1	19,14,10	298	149	0.251975913593	0.563117442256	0.086,0.027,0.067	0.136,0.067,0.048	-0.024
Vad07G004660	LG07	+	4638358	4639094	4638358	4638754	4638956	4639094	2033	11,5,5	57,31,21	6,11,12	57,48,46	298	149	0.948698055536	1.0	0.088,0.075,0.106	0.05,0.103,0.115	0.0
Vad13G011300	LG13	+	21662787	21663491	21662787	21662848	21663394	21663491	2034	43,36,54	257,314,279	60,63,37	323,318,297	298	149	0.582576495459	0.884626098231	0.077,0.054,0.088	0.085,0.09,0.059	-0.005
Vad07G010090	LG07	+	19255962	19256175	19255962	19256031	19256114	19256175	2035	22,24,18	168,189,190	30,33,27	176,165,176	231	149	0.0353149341809	0.16642591312	0.078,0.076,0.058	0.099,0.114,0.09	-0.03
Vad18G002200	LG18	+	2268917	2270439	2268917	2269241	2269603	2270439	2036	27,16,29	128,123,131	32,42,39	146,215,200	298	149	0.650073825134	0.931238963898	0.095,0.061,0.1	0.099,0.089,0.089	-0.007
Vad09G000540	LG09	-	528106	530027	528106	528769	529649	530027	2037	27,33,20	75,33,39	18,20,14	50,22,20	298	149	0.94156991085	1.0	0.153,0.333,0.204	0.153,0.312,0.259	-0.011
Vad14G005340	LG14	-	9104505	9105134	9104505	9104742	9105083	9105134	2039	9,29,27	29,20,14	8,22,26	12,14,20	298	149	0.669356818063	0.942162023076	0.134,0.42,0.491	0.25,0.44,0.394	-0.013
Vad08G008550	LG08	-	16429143	16429430	16429143	16429267	16429358	16429430	2041	39,70,35	194,269,242	36,40,27	267,314,294	239	149	0.000659778502811	0.00982381856639	0.111,0.14,0.083	0.078,0.074,0.054	0.043
Vad17G000420	LG17	+	408151	409623	408151	408261	409021	409623	2042	7,5,2	28,23,29	3,2,3	24,16,20	298	149	0.419002976169	0.749490742715	0.111,0.098,0.033	0.059,0.059,0.07	0.018
Vad10G002420	LG10	-	2935473	2937190	2935473	2935962	2936991	2937190	2043	5,1,5	49,21,35	8,1,2	30,30,34	298	149	0.780243538796	1.0	0.049,0.023,0.067	0.118,0.016,0.029	-0.008
Vad18G000090	LG18	-	169857	171171	169857	170366	171031	171171	2044	296,310,252	590,521,432	287,287,217	440,242,263	298	149	0.00087950966002	0.0123385545946	0.201,0.229,0.226	0.246,0.372,0.292	-0.085
Vad19G006030	LG19	+	7862851	7864929	7862851	7862995	7863106	7864929	2046	3,2,4	0,0,0	4,2,4	1,0,0	259	149	1	1.0	1.0,1.0,1.0	0.697,1.0,1.0	0.101
Vad14G014790	LG14	+	25593467	25594159	25593467	25593625	25594009	25594159	2047	24,54,79	8,4,0	36,66,65	2,2,4	298	149	0.373096990589	0.702158647934	0.6,0.871,1.0	0.9,0.943,0.89	-0.087
Vad14G013040	LG14	+	23998957	23999488	23998957	23999015	23999383	23999488	2048	67,80,94	54,54,52	37,37,48	61,45,81	298	149	2.36396743203e-06	0.000130394294489	0.383,0.426,0.475	0.233,0.291,0.229	0.177
Vad08G015910	LG08	+	23582766	23583419	23582766	23582976	23583230	23583419	2049	3,1,5	33,30,16	1,1,1	16,13,18	298	149	0.106563688778	0.335246630407	0.043,0.016,0.135	0.03,0.037,0.027	0.033
Vad19G008810	LG19	-	12474451	12475141	12474451	12474568	12475036	12475141	2053	24,14,15	44,67,47	2,9,9	33,47,44	298	149	0.00687007470996	0.0525983322431	0.214,0.095,0.138	0.029,0.087,0.093	0.079
Vad05G012810	LG05	+	24034089	24034599	24034089	24034307	24034409	24034599	2054	8,5,11	28,23,26	12,10,10	33,30,19	250	149	0.437482911334	0.767736636075	0.146,0.115,0.201	0.178,0.166,0.239	-0.04
Vad08G007550	LG08	-	15504446	15505746	15504446	15505005	15505505	15505746	2055	4,7,4	0,0,0	10,22,13	5,1,1	298	149	0.000160134178138	0.00323871375284	1.0,1.0,1.0	0.5,0.917,0.867	0.239
Vad04G011390	LG04	+	22119278	22120533	22119278	22119390	22120229	22120533	2056	37,61,45	25,17,30	35,47,35	18,26,20	298	149	0.775452865216	1.0	0.425,0.642,0.429	0.493,0.475,0.467	0.02
Vad09G008900	LG09	+	16919236	16920384	16919236	16919353	16919486	16920384	2057	1821,1209,461	3485,2870,1105	537,237,194	3587,1160,1043	281	149	0	0.0	0.217,0.183,0.181	0.074,0.098,0.09	0.106
Vad14G011090	LG14	+	22032215	22032460	22032215	22032336	22032405	22032460	2058	7,7,13	90,100,126	8,6,15	148,160,165	217	149	0.292490486835	0.613547460284	0.051,0.046,0.066	0.036,0.025,0.059	0.014
Vad01G006180	LG01	-	6523377	6523756	6523377	6523428	6523513	6523756	2059	4,8,8	7,20,13	3,7,2	5,5,5	233	149	0.543718826324	0.85688674772	0.268,0.204,0.282	0.277,0.472,0.204	-0.066
Vad12G003530	LG12	-	5091646	5092314	5091646	5091853	5092028	5092314	2060	47,35,47	3,6,4	23,60,43	11,12,3	298	149	0.0868743603719	0.292838989754	0.887,0.745,0.855	0.511,0.714,0.878	0.128
Vad12G003530	LG12	-	5091646	5092314	5091646	5091853	5092041	5092314	2061	48,38,47	41,25,29	22,59,43	32,51,26	298	149	0.350242146046	0.679948503713	0.369,0.432,0.448	0.256,0.366,0.453	0.058
Vad18G003850	LG18	-	4106497	4107361	4106497	4107082	4107225	4107361	2062	166,125,100	92,37,51	89,105,89	66,54,59	291	149	0.0704478368267	0.25643044884	0.48,0.634,0.501	0.408,0.499,0.436	0.091
Vad09G003550	LG09	+	3882794	3884993	3882794	3882933	3884831	3884993	2063	23,48,29	148,165,144	16,29,41	221,205,197	298	149	0.0110420984072	0.0750677110204	0.072,0.127,0.091	0.035,0.066,0.094	0.032
Vad08G012370	LG08	-	20209730	20210346	20209730	20210021	20210170	20210346	2064	84,111,106	37,50,52	75,95,74	34,44,27	297	149	0.676988917966	0.945913704032	0.532,0.527,0.506	0.525,0.52,0.579	-0.02
Vad19G007640	LG19	-	10273341	10275099	10273341	10274605	10274746	10275099	2065	17,6,9	2,4,0	15,3,9	0,0,0	289	149	0.000967899394262	0.013050510166	0.814,0.436,1.0	1.0,1.0,1.0	-0.25
Vad19G007640	LG19	-	10273341	10275099	10273341	10274605	10274799	10275099	2066	15,7,10	12,4,2	14,3,10	4,1,1	298	149	0.0895916067498	0.298353563	0.385,0.467,0.714	0.636,0.6,0.833	-0.168
Vad19G007640	LG19	-	10274746	10275320	10274746	10275099	10275245	10275320	2067	3,1,4	26,10,4	10,2,1	11,0,0	294	149	0.0117819813208	0.0781280564633	0.055,0.048,0.336	0.315,1.0,1.0	-0.625
Vad06G004440	LG06	+	5212376	5213570	5212376	5212522	5212599	5213570	2068	18,10,11	0,0,2	13,19,15	2,3,0	225	149	0.0551233684009	0.221864701673	1.0,1.0,0.785	0.811,0.807,1.0	0.056
Vad15G009100	LG15	+	18798189	18800094	18798189	18798390	18799202	18800094	2070	34,50,33	1,4,2	46,39,41	1,2,0	298	149	0.0416869623789	0.185982091349	0.944,0.862,0.892	0.958,0.907,1.0	-0.056
Vad15G009100	LG15	+	18798189	18800094	18798189	18798390	18799899	18800094	2071	84,76,45	4,3,2	60,39,40	3,1,5	298	149	0.592938162903	0.891611475443	0.913,0.927,0.918	0.909,0.951,0.8	0.033
Vad15G009100	LG15	+	18798189	18800094	18798189	18798390	18799913	18800094	2072	85,76,49	14,7,2	67,38,41	15,7,5	298	149	0.104348059906	0.331049335153	0.752,0.844,0.925	0.691,0.731,0.804	0.098
Vad10G006550	LG10	-	7455424	7456645	7455424	7455972	7456247	7456645	2073	10,30,17	86,133,81	11,12,11	99,33,48	298	149	0.942842737455	1.0	0.055,0.101,0.095	0.053,0.154,0.103	-0.02
Vad17G003290	LG17	+	3872565	3873097	3872565	3872683	3873011	3873097	2074	23,47,40	49,44,46	25,40,23	46,50,35	298	149	0.495668318847	0.814480033745	0.19,0.348,0.303	0.214,0.286,0.247	0.031
Vad17G003290	LG17	+	3872565	3873264	3872565	3872683	3873179	3873264	2075	23,31,33	4,3,3	26,36,21	0,7,4	298	149	0.800389540298	1.0	0.742,0.838,0.846	1.0,0.72,0.724	-0.006
Vad17G003290	LG17	+	3872565	3873264	3872565	3873097	3873179	3873264	2076	11,14,20	56,39,53	22,18,13	37,40,29	230	149	0.0503485086189	0.211386662816	0.113,0.189,0.196	0.278,0.226,0.225	-0.077
Vad16G008040	LG16	+	18461372	18462240	18461372	18461448	18461546	18462240	2077	24,35,25	36,37,31	17,23,10	28,21,13	246	149	0.945385541195	1.0	0.288,0.364,0.328	0.269,0.399,0.318	-0.002
Vad16G008040	LG16	+	18461546	18462037	18461546	18461655	18461924	18462037	2078	15,24,12	62,60,51	7,4,10	33,41,39	298	149	0.0721080425113	0.260425921391	0.108,0.167,0.105	0.096,0.047,0.114	0.041
Vad16G008040	LG16	+	18461924	18462240	18461924	18462037	18462181	18462240	2079	3,19,4	120,83,74	7,4,4	49,61,43	292	149	0.741914342302	0.988268994932	0.013,0.105,0.027	0.068,0.032,0.045	-0.0
Vad07G013770	LG07	+	24337750	24338185	24337750	24337972	24338074	24338185	2080	7,10,14	4,6,12	11,16,16	6,6,8	250	149	0.280388553281	0.59850749236	0.511,0.498,0.41	0.522,0.614,0.544	-0.087
Vad08G000670	LG08	+	1248941	1250294	1248941	1250055	1250133	1250294	2081	60,55,28	1,0,0	28,35,33	0,0,0	226	149	1	1.0	0.975,1.0,1.0	1.0,1.0,1.0	-0.008
Vad01G005060	LG01	+	4995211	4996536	4995211	4995330	4996346	4996536	2082	37,15,22	81,58,52	16,25,20	51,33,55	298	149	0.585662892827	0.885058431439	0.186,0.115,0.175	0.136,0.275,0.154	-0.03
Vad01G005060	LG01	+	4996346	4997846	4996346	4996536	4996926	4997846	2083	22,28,22	137,77,91	14,28,15	83,66,56	298	149	0.531362372397	0.843989841497	0.074,0.154,0.108	0.078,0.175,0.118	-0.012
Vad04G013250	LG04	+	24287343	24288756	24287343	24287427	24288278	24288756	2084	3,4,0	47,15,28	4,2,4	62,26,52	298	149	0.935122146247	1.0	0.031,0.118,0.0	0.031,0.037,0.037	0.015
Vad19G010520	LG19	+	18609539	18611199	18609539	18609888	18610381	18611199	2085	306,526,270	497,701,316	207,196,192	903,566,550	298	149	0	0.0	0.235,0.273,0.299	0.103,0.148,0.149	0.136
Vad14G001330	LG14	+	1166804	1167752	1166804	1167108	1167668	1167752	2086	156,189,90	5,11,13	110,37,36	12,20,17	298	149	0.000101706920315	0.00232601214266	0.94,0.896,0.776	0.821,0.481,0.514	0.265
Vad14G001330	LG14	+	1171304	1173066	1171304	1171449	1171959	1173066	2087	213,140,128	734,647,382	44,44,22	358,186,196	298	149	7.58093517483e-06	0.000311846265582	0.127,0.098,0.143	0.058,0.106,0.053	0.05
Vad12G003040	LG12	-	4430501	4431874	4430501	4431262	4431716	4431874	2088	62,73,64	4,6,7	88,100,87	2,5,0	298	149	0.00261480385268	0.0265528407969	0.886,0.859,0.821	0.957,0.909,1.0	-0.1
Vad12G003040	LG12	-	4430501	4431874	4430501	4431358	4431716	4431874	2089	85,82,77	8,6,4	118,115,94	4,1,5	298	149	0.020086698763	0.112848189578	0.842,0.872,0.906	0.937,0.983,0.904	-0.068
Vad04G015120	LG04	+	27379329	27380977	27379329	27379516	27379623	27380977	2090	1,0,3	12,5,4	0,1,2	2,1,0	255	149	0.840307239232	1.0	0.046,0.0,0.305	0.0,0.369,1.0	-0.339
Vad19G002890	LG19	+	3840901	3842069	3840901	3841035	3841675	3842069	2091	0,1,2	1,1,2	2,1,0	0,0,2	298	149	0.0667759305121	0.247926670432	0.0,0.333,0.333	1.0,1.0,0.0	-0.445
Vad17G006870	LG17	+	8407191	8407707	8407191	8407274	8407580	8407707	2092	4,6,7	22,14,31	13,3,10	15,7,22	298	149	0.0263578591016	0.135248684163	0.083,0.176,0.101	0.302,0.176,0.185	-0.101
Vad16G007380	LG16	+	17747777	17748714	17747777	17747853	17748111	17748714	2093	397,233,151	2120,1337,946	109,50,37	1752,617,600	298	149	1.11022302463e-16	5.38902256155e-14	0.086,0.08,0.074	0.03,0.039,0.03	0.047
Vad03G011430	LG03	-	19377211	19377420	19377211	19377259	19377351	19377420	2094	21,22,20	38,56,42	15,17,13	63,54,41	240	149	0.0386002580073	0.176760049403	0.255,0.196,0.228	0.129,0.163,0.164	0.074
Vad18G005390	LG18	+	5884800	5886409	5884800	5885017	5885817	5886409	2095	522,474,356	2,2,3	743,587,529	2,0,4	298	149	1	1.0	0.992,0.992,0.983	0.995,1.0,0.985	-0.004
Vad14G013710	LG14	+	24558156	24558427	24558156	24558274	24558371	24558427	2096	2,2,2	7,8,5	0,1,6	2,7,3	245	149	0.492508714528	0.811781833991	0.148,0.132,0.196	0.0,0.08,0.549	-0.051
Vad04G004590	LG04	+	5003595	5004300	5003595	5004107	5004205	5004300	2097	0,4,3	1,5,2	1,5,1	1,2,2	246	149	0.54595989358	0.8576255143	0.0,0.326,0.476	0.377,0.602,0.232	-0.136
Vad04G004590	LG04	+	5005495	5005759	5005495	5005532	5005689	5005759	2098	10,22,20	88,117,128	3,9,11	48,100,83	298	149	0.0613156653667	0.235836956965	0.054,0.086,0.072	0.03,0.043,0.062	0.026
Vad01G008990	LG01	+	10823689	10824502	10823689	10823903	10824154	10824502	2099	577,337,482	103,46,71	624,415,642	71,44,50	298	149	0.000674148738185	0.00997657919253	0.737,0.786,0.772	0.815,0.825,0.865	-0.07
Vad11G005140	LG11	-	5118297	5119409	5118297	5118931	5119124	5119409	2100	10,35,16	9,13,17	6,11,16	7,7,12	298	149	0.646497146304	0.931186097377	0.357,0.574,0.32	0.3,0.44,0.4	0.037
Vad11G005140	LG11	-	5118297	5119409	5118297	5119025	5119124	5119409	2101	9,22,9	15,18,26	2,1,3	9,19,16	247	149	0.000108510587602	0.00237256933432	0.266,0.424,0.173	0.118,0.031,0.102	0.204
Vad11G005140	LG11	-	5119507	5119754	5119507	5119558	5119669	5119754	2102	2,3,0	27,24,49	4,0,1	39,30,34	259	149	0.908192140794	1.0	0.041,0.067,0.0	0.056,0.0,0.017	0.012
Vad03G006910	LG03	+	6815769	6816248	6815769	6815888	6816177	6816248	2103	5,15,7	10,13,9	10,22,22	3,12,8	298	149	0.00485345185179	0.0411864602947	0.2,0.366,0.28	0.625,0.478,0.579	-0.279
Vad03G006910	LG03	+	6815769	6816248	6815769	6815930	6816177	6816248	2104	6,10,6	0,1,0	5,15,20	0,1,1	298	149	1	1.0	1.0,0.833,1.0	1.0,0.882,0.909	0.014
Vad19G003050	LG19	+	4116402	4117791	4116402	4116495	4116591	4117791	2105	41,30,23	10,5,2	48,23,31	11,0,3	244	149	0.368322938376	0.697829642029	0.715,0.786,0.875	0.727,1.0,0.863	-0.071
[truncated: 428 more rows]
