# Supplementary material for: Transcriptome Profiling of Powdery Mildew-Stressed ‘Yeniang No. 2’ Grapevine Reveals Differential Expression, Alternative Splicing, and the Identification of 1232 Annotated Novel Genes
Source: Metabolites. 2026 Mar 9;16(3):182. doi: 10.3390/metabo16030182 (PMC13027967; doi:10.3390/metabo16030182)
Supplement: Supplementary file 1 [file metabolites-16-00182-s001.zip › Supplementary File S17/SE.MATS.JC.xls]

GeneID	chr	strand	exonStart_0base	exonEnd	upstreamES	upstreamEE	downstreamES	downstreamEE	ID	IJC_SAMPLE_1	SJC_SAMPLE_1	IJC_SAMPLE_2	SJC_SAMPLE_2	IncFormLen	SkipFormLen	PValue	FDR	IncLevel1	IncLevel2	IncLevelDifference
Vad10G005700	LG10	-	6555932	6556049	6554352	6555847	6556139	6556349	0	119,84,78	0,0,0	48,65,68	0,0,1	265	149	1	1.0	1.0,1.0,1.0	1.0,1.0,0.975	0.008
Vad17G000690	LG17	-	675762	676004	675438	675569	676458	676584	2	134,102,97	0,2,4	78,78,93	0,6,5	298	149	0.0697619838567	0.735464257386	1.0,0.962,0.924	1.0,0.867,0.903	0.039
Vad17G000690	LG17	-	676970	677027	676458	676584	677759	677825	3	73,68,71	0,0,2	49,54,53	0,0,3	205	149	0.914264273293	1.0	1.0,1.0,0.963	1.0,1.0,0.928	0.012
Vad17G000690	LG17	-	679959	680047	678675	678754	680430	680531	4	71,69,90	0,1,1	53,39,58	0,0,0	236	149	1	1.0	1.0,0.978,0.983	1.0,1.0,1.0	-0.013
Vad11G004670	LG11	+	4501856	4501899	4498702	4498943	4502118	4502194	5	176,122,84	0,0,0	127,82,94	0,3,1	191	149	0.93689218449	1.0	1.0,1.0,1.0	1.0,0.955,0.987	0.019
Vad11G004670	LG11	+	4505547	4505661	4505375	4505465	4507143	4507212	6	253,190,210	1,0,0	234,147,178	0,0,0	262	149	1	1.0	0.993,1.0,1.0	1.0,1.0,1.0	-0.002
Vad07G017910	LG07	-	28739763	28739864	28739523	28739576	28739973	28740093	7	322,304,191	0,0,0	275,262,320	0,1,0	249	149	1	1.0	1.0,1.0,1.0	1.0,0.994,1.0	0.002
Vad07G017910	LG07	-	28740234	28740453	28739973	28740093	28740882	28741007	8	296,204,130	1,0,0	217,147,234	0,0,0	298	149	1	1.0	0.993,1.0,1.0	1.0,1.0,1.0	-0.002
Vad07G017910	LG07	-	28740645	28740767	28740234	28740453	28740882	28741007	9	507,341,223	1,0,0	383,268,354	0,0,0	270	149	1	1.0	0.996,1.0,1.0	1.0,1.0,1.0	-0.001
Vad07G017910	LG07	-	28740882	28741007	28740234	28740453	28741538	28741618	10	229,151,87	3,0,0	162,129,164	2,0,1	273	149	1	1.0	0.977,1.0,1.0	0.978,1.0,0.989	0.003
Vad04G013960	LG04	+	25434115	25434162	25433910	25433968	25434238	25434304	11	519,901,752	0,2,0	438,504,505	0,0,0	195	149	1	1.0	1.0,0.997,1.0	1.0,1.0,1.0	-0.001
Vad04G013960	LG04	+	25434238	25434304	25434115	25434162	25438737	25438770	12	577,903,764	0,0,1	496,555,537	0,0,1	214	149	1	1.0	1.0,1.0,0.998	1.0,1.0,0.997	0.0
Vad04G013960	LG04	+	25440100	25440184	25439954	25440011	25440264	25440363	13	502,1248,1051	0,0,0	551,838,819	0,0,3	232	149	1	1.0	1.0,1.0,1.0	1.0,1.0,0.994	0.002
Vad14G011520	LG14	-	22489115	22489421	22488943	22489027	22489951	22490037	14	966,593,541	9,10,7	864,500,633	10,6,8	298	149	0.901187078785	1.0	0.982,0.967,0.975	0.977,0.977,0.975	-0.002
Vad06G010130	LG06	-	17935020	17935856	17934023	17934635	17936147	17936337	15	205,181,171	0,0,0	114,195,151	0,1,0	298	149	1	1.0	1.0,1.0,1.0	1.0,0.99,1.0	0.003
Vad06G010130	LG06	-	17938030	17938570	17937412	17937543	17938742	17938919	16	96,72,87	0,0,0	77,83,113	0,1,0	298	149	1	1.0	1.0,1.0,1.0	1.0,0.976,1.0	0.008
Vad06G010130	LG06	-	17938030	17938658	17937412	17937543	17938742	17938919	17	96,72,90	0,0,0	80,86,116	0,1,0	298	149	1	1.0	1.0,1.0,1.0	1.0,0.977,1.0	0.008
Vad18G017510	LG18	-	27175662	27176740	27175181	27175517	27177037	27177500	18	27,58,19	0,5,0	28,4,7	0,0,0	298	149	0.144921203231	1.0	1.0,0.853,1.0	1.0,1.0,1.0	-0.049
Vad01G005900	LG01	+	6135042	6135143	6134472	6134931	6135797	6136006	19	2513,3713,3929	2,0,3	3730,5815,5333	0,12,8	249	149	1	1.0	0.999,1.0,0.999	1.0,0.997,0.997	0.001
Vad01G005900	LG01	+	6135042	6135588	6134472	6134931	6135797	6136006	20	817,1318,1380	2,0,3	1318,2139,1941	0,12,8	298	149	1	1.0	0.995,1.0,0.996	1.0,0.989,0.992	0.003
Vad06G007160	LG06	+	8286935	8287021	8286745	8286862	8287094	8287158	21	536,753,916	10,8,19	562,919,1009	6,16,21	234	149	1	1.0	0.972,0.984,0.968	0.984,0.973,0.968	-0.0
Vad01G012780	LG01	+	21303334	21303495	21302058	21302159	21303667	21303946	22	94,125,92	3,4,6	110,139,112	1,4,11	298	149	0.761403019053	1.0	0.94,0.94,0.885	0.982,0.946,0.836	0.0
Vad02G007990	LG02	+	8720729	8720807	8720011	8720080	8727681	8728111	23	167,186,120	0,0,0	145,166,143	0,1,0	226	149	1	1.0	1.0,1.0,1.0	1.0,0.991,1.0	0.003
Vad02G007990	LG02	+	8732347	8732957	8732164	8732266	8733075	8733306	25	121,174,138	0,0,0	113,149,143	1,0,1	298	149	1	1.0	1.0,1.0,1.0	0.983,1.0,0.986	0.01
Vad02G007990	LG02	+	8733654	8733977	8733411	8733536	8735271	8735874	26	644,475,385	1,0,0	454,431,317	1,0,1	298	149	1	1.0	0.997,1.0,1.0	0.996,1.0,0.994	0.002
Vad07G016920	LG07	+	27624100	27624129	27623876	27623956	27624220	27624267	27	54,40,67	1,2,1	43,48,37	0,0,0	177	149	0.413624660677	1.0	0.978,0.944,0.983	1.0,1.0,1.0	-0.032
Vad07G016920	LG07	+	27626160	27626297	27625534	27625575	27628623	27628714	28	200,91,127	1,0,1	107,90,84	0,1,2	285	149	1	1.0	0.991,1.0,0.985	1.0,0.979,0.956	0.014
Vad07G016920	LG07	+	27628623	27628714	27626160	27626297	27629680	27629752	29	184,99,144	1,1,1	119,108,94	0,0,0	239	149	1	1.0	0.991,0.984,0.989	1.0,1.0,1.0	-0.012
Vad11G001520	LG11	-	1591961	1593364	1591639	1591862	1593567	1593841	30	129,114,106	0,0,0	92,96,81	0,1,0	298	149	1	1.0	1.0,1.0,1.0	1.0,0.98,1.0	0.007
Vad11G001520	LG11	-	1596127	1596202	1595758	1595829	1596530	1597115	31	117,101,115	0,0,1	98,93,69	0,1,1	223	149	1	1.0	1.0,1.0,0.987	1.0,0.984,0.979	0.008
Vad11G001520	LG11	-	1596530	1597115	1595758	1595829	1598898	1598987	32	57,57,54	0,0,1	70,57,37	0,0,0	298	149	1	1.0	1.0,1.0,0.964	1.0,1.0,1.0	-0.012
Vad13G001120	LG13	-	1099745	1099880	1099217	1099468	1100092	1100216	33	6,2,3	0,6,0	2,10,5	5,0,3	283	149	0.213484394126	1.0	1.0,0.149,1.0	0.174,1.0,0.467	0.169
Vad07G008390	LG07	-	12934306	12934504	12932122	12932766	12934689	12934806	34	280,319,246	0,1,0	223,300,259	1,0,5	298	149	0.80334452809	1.0	1.0,0.994,1.0	0.991,1.0,0.963	0.013
Vad07G008390	LG07	-	12943008	12943084	12942787	12942896	12943186	12943488	35	359,218,120	0,0,0	267,190,157	0,1,0	224	149	1	1.0	1.0,1.0,1.0	1.0,0.992,1.0	0.003
Vad07G008390	LG07	-	12943029	12943084	12942787	12942896	12943186	12943488	36	126,70,42	0,0,0	101,66,56	0,1,0	203	149	1	1.0	1.0,1.0,1.0	1.0,0.98,1.0	0.007
Vad07G008390	LG07	-	12943924	12944022	12943583	12943693	12944156	12944239	37	253,236,168	0,0,1	224,164,158	1,0,0	246	149	1	1.0	1.0,1.0,0.99	0.993,1.0,1.0	-0.001
Vad18G001770	LG18	-	1725386	1725434	1725206	1725260	1726167	1726250	38	313,270,180	0,2,0	176,96,99	0,0,0	196	149	1	1.0	1.0,0.99,1.0	1.0,1.0,1.0	-0.003
Vad18G001770	LG18	-	1728237	1728349	1727930	1728139	1728989	1729049	39	245,322,186	0,0,0	189,135,113	0,3,0	260	149	1	1.0	1.0,1.0,1.0	1.0,0.963,1.0	0.012
Vad04G004020	LG04	+	4278066	4278110	4277799	4277877	4280367	4280408	40	239,336,192	0,1,0	233,222,150	0,0,0	192	149	1	1.0	1.0,0.996,1.0	1.0,1.0,1.0	-0.001
Vad01G002560	LG01	-	2455749	2455876	2455478	2455685	2456330	2456419	41	2116,1500,1312	0,1,1	1605,1066,977	5,2,1	275	149	1	1.0	1.0,0.999,0.999	0.994,0.997,0.998	0.003
Vad01G002560	LG01	-	2457420	2457567	2456655	2456754	2457640	2457742	42	1603,1487,1148	0,0,0	1409,1056,920	0,0,4	295	149	1	1.0	1.0,1.0,1.0	1.0,1.0,0.991	0.003
Vad01G002560	LG01	-	2458803	2459085	2457828	2457954	2460177	2460309	43	762,726,609	0,0,0	728,566,455	0,1,0	298	149	1	1.0	1.0,1.0,1.0	1.0,0.996,1.0	0.001
Vad01G002560	LG01	-	2459216	2459290	2458803	2459085	2460177	2460309	44	1108,831,666	6,2,2	877,605,545	9,3,3	222	149	1	1.0	0.992,0.996,0.996	0.985,0.993,0.992	0.005
Vad01G002560	LG01	-	2459216	2459290	2458803	2459085	2461956	2462052	45	557,416,313	0,0,0	412,287,285	1,0,0	222	149	1	1.0	1.0,1.0,1.0	0.996,1.0,1.0	0.001
Vad01G002560	LG01	-	2460177	2460309	2458803	2459085	2461956	2462052	46	7,2,4	0,0,0	9,10,2	1,0,0	280	149	1	1.0	1.0,1.0,1.0	0.827,1.0,1.0	0.058
Vad01G002560	LG01	-	2460177	2460309	2459216	2459290	2461098	2461240	47	1053,880,706	47,86,78	902,622,535	53,64,81	280	149	0.209297706638	1.0	0.923,0.845,0.828	0.901,0.838,0.779	0.026
Vad01G002560	LG01	-	2460177	2460309	2459216	2459290	2461956	2462052	48	486,380,337	0,2,0	427,313,239	3,0,5	280	149	0.676865707485	1.0	1.0,0.99,1.0	0.987,1.0,0.962	0.014
Vad01G002560	LG01	-	2461098	2461240	2459216	2459290	2461956	2462052	49	600,631,519	0,2,0	597,439,451	3,0,5	290	149	1	1.0	1.0,0.994,1.0	0.99,1.0,0.979	0.008
Vad01G002560	LG01	-	2461098	2461240	2460177	2460309	2461956	2462052	50	1122,1045,813	2,0,2	1026,691,667	4,7,0	290	149	1	1.0	0.997,1.0,0.995	0.992,0.981,1.0	0.006
Vad07G018170	LG07	+	29131132	29131294	29128093	29128205	29148044	29148091	51	137,101,121	3,0,0	81,129,83	4,4,0	298	149	0.0322873305813	0.448027403914	0.958,1.0,1.0	0.91,0.942,1.0	0.035
Vad01G007580	LG01	+	8317615	8317831	8316583	8317024	8318940	8318987	52	488,468,332	0,0,0	609,422,420	0,1,0	298	149	1	1.0	1.0,1.0,1.0	1.0,0.995,1.0	0.002
Vad01G007580	LG01	+	8324401	8324533	8321708	8321802	8326352	8326465	53	510,480,359	2,0,0	487,485,431	1,0,4	280	149	1	1.0	0.993,1.0,1.0	0.996,1.0,0.983	0.005
Vad01G007580	LG01	+	8324401	8324533	8321708	8321802	8327022	8327646	54	342,247,183	0,0,1	274,236,250	0,0,0	280	149	1	1.0	1.0,1.0,0.99	1.0,1.0,1.0	-0.003
Vad01G007580	LG01	+	8324401	8324783	8321708	8321802	8326352	8326465	55	340,245,182	2,0,0	269,236,241	1,0,4	298	149	1	1.0	0.988,1.0,1.0	0.993,1.0,0.968	0.009
Vad01G007580	LG01	+	8326352	8326465	8321708	8321802	8327022	8327646	56	109,184,136	0,0,1	121,172,183	0,0,0	261	149	1	1.0	1.0,1.0,0.987	1.0,1.0,1.0	-0.004
Vad01G007580	LG01	+	8326352	8326465	8324401	8324533	8327022	8327646	57	279,424,313	3,6,1	341,420,369	7,0,9	261	149	0.285977348561	1.0	0.982,0.976,0.994	0.965,1.0,0.959	0.009
Vad19G005510	LG19	+	7280605	7280689	7279718	7280006	7281163	7281292	58	308,199,208	0,1,1	279,108,157	1,0,2	232	149	1	1.0	1.0,0.992,0.993	0.994,1.0,0.981	0.003
Vad19G005510	LG19	+	7282796	7282887	7282083	7282267	7283776	7283931	59	259,276,320	0,2,0	203,162,211	0,2,0	239	149	1	1.0	1.0,0.989,1.0	1.0,0.981,1.0	0.003
Vad11G005030	LG11	+	4969739	4969803	4967607	4967771	4971983	4972140	60	16,10,14	167,171,219	7,10,11	150,154,205	212	149	0.279296975528	1.0	0.063,0.039,0.043	0.032,0.044,0.036	0.011
Vad10G008340	LG10	-	10204616	10204751	10198652	10198763	10204860	10204997	61	240,278,258	1,0,0	170,164,129	0,0,0	283	149	1	1.0	0.992,1.0,1.0	1.0,1.0,1.0	-0.003
Vad15G006380	LG15	+	16091795	16091859	16091580	16091670	16091945	16092046	62	532,509,509	0,3,1	502,413,489	1,0,2	212	149	1	1.0	1.0,0.992,0.997	0.997,1.0,0.994	-0.001
Vad15G006380	LG15	+	16092304	16092548	16092120	16092230	16092638	16092815	63	968,909,1010	1,0,0	882,728,763	0,3,1	298	149	1	1.0	0.998,1.0,1.0	1.0,0.992,0.997	0.003
Vad07G014840	LG07	+	25457384	25457447	25456767	25456913	25457538	25457631	64	3,12,4	1,2,1	12,3,16	1,4,0	211	149	0.473003910606	1.0	0.679,0.809,0.739	0.894,0.346,1.0	-0.004
Vad02G000260	LG02	+	241362	241504	240456	240708	241618	241899	65	72,116,42	2,1,0	13,9,7	0,0,0	290	149	1	1.0	0.949,0.983,1.0	1.0,1.0,1.0	-0.023
Vad17G003000	LG17	-	3542681	3542756	3540533	3540596	3542856	3542919	66	297,205,172	0,0,0	348,248,187	0,2,3	223	149	1	1.0	1.0,1.0,1.0	1.0,0.988,0.977	0.012
Vad17G003000	LG17	-	3543827	3543874	3543234	3543562	3543944	3544050	67	179,154,129	0,1,0	207,203,186	0,1,0	195	149	1	1.0	1.0,0.992,1.0	1.0,0.994,1.0	-0.001
Vad17G003000	LG17	-	3552331	3552426	3543944	3544050	3560638	3560809	68	283,196,164	1,0,0	331,264,205	1,0,0	243	149	1	1.0	0.994,1.0,1.0	0.995,1.0,1.0	-0.0
Vad17G003000	LG17	-	3560638	3560809	3552331	3552426	3560904	3560980	69	343,204,168	21,8,0	425,296,244	14,5,10	298	149	0.371173644697	1.0	0.891,0.927,1.0	0.938,0.967,0.924	-0.004
Vad17G003000	LG17	-	3561153	3561218	3560904	3560980	3568390	3568753	70	291,175,141	0,0,0	271,217,174	4,0,0	213	149	1	1.0	1.0,1.0,1.0	0.979,1.0,1.0	0.007
Vad13G010710	LG13	-	20889168	20889247	20888734	20889094	20889715	20889888	71	37,17,15	0,0,0	14,9,8	0,0,1	227	149	1	1.0	1.0,1.0,1.0	1.0,1.0,0.84	0.053
Vad12G008970	LG12	-	15804712	15804754	15803310	15803855	15805287	15805386	72	26,65,48	0,1,0	53,68,50	0,1,3	190	149	0.413539859087	1.0	1.0,0.981,1.0	1.0,0.982,0.929	0.023
Vad18G009740	LG18	-	10724010	10724070	10723183	10723268	10724275	10724376	73	38,55,46	0,1,0	66,99,91	0,2,0	208	149	1	1.0	1.0,0.975,1.0	1.0,0.973,1.0	0.001
Vad17G001260	LG17	+	1152999	1153109	1152108	1152185	1153645	1153941	74	102,107,150	0,2,0	116,102,137	0,0,1	258	149	1	1.0	1.0,0.969,1.0	1.0,1.0,0.988	-0.006
Vad02G007200	LG02	-	7339509	7339668	7339105	7339390	7340045	7340405	75	199,353,184	0,0,0	163,172,164	1,0,1	298	149	1	1.0	1.0,1.0,1.0	0.988,1.0,0.988	0.008
Vad02G007200	LG02	-	7352129	7352256	7340485	7340707	7354574	7354711	76	210,233,159	1,0,0	175,108,110	0,0,0	275	149	1	1.0	0.991,1.0,1.0	1.0,1.0,1.0	-0.003
Vad02G007200	LG02	-	7356439	7356961	7354816	7354994	7358122	7358278	77	71,117,78	1,0,0	57,58,60	0,0,1	298	149	1	1.0	0.973,1.0,1.0	1.0,1.0,0.968	0.002
Vad02G007200	LG02	-	7357185	7357367	7356439	7356961	7358122	7358278	78	175,210,126	0,0,0	123,105,76	0,2,4	298	149	0.329532707978	1.0	1.0,1.0,1.0	1.0,0.963,0.905	0.044
Vad02G007200	LG02	-	7359005	7359079	7358535	7358884	7359185	7359959	79	90,89,55	0,0,1	69,67,56	0,1,3	222	149	0.405814769633	1.0	1.0,1.0,0.974	1.0,0.978,0.926	0.023
Vad02G007200	LG02	-	7362196	7362239	7361343	7361468	7370351	7370549	80	48,98,61	0,0,1	66,37,50	0,0,0	191	149	1	1.0	1.0,1.0,0.979	1.0,1.0,1.0	-0.007
Vad02G007200	LG02	-	7370351	7370549	7362196	7362239	7386211	7386481	81	76,137,94	1,1,1	89,71,59	3,3,0	298	149	0.102396708884	0.952201336483	0.974,0.986,0.979	0.937,0.922,1.0	0.027
Vad02G007200	LG02	-	7387108	7387272	7386592	7386755	7406247	7406737	82	83,138,71	0,0,0	53,76,39	1,0,0	298	149	1	1.0	1.0,1.0,1.0	0.964,1.0,1.0	0.012
Vad02G007200	LG02	-	7435916	7436025	7435437	7435581	7436167	7436352	83	47,55,56	0,0,1	35,36,31	0,0,0	257	149	1	1.0	1.0,1.0,0.97	1.0,1.0,1.0	-0.01
Vad02G007200	LG02	-	7487288	7487449	7468838	7469009	7487602	7487791	84	73,48,41	0,0,0	56,30,27	0,1,0	298	149	1	1.0	1.0,1.0,1.0	1.0,0.938,1.0	0.021
Vad10G011000	LG10	-	16192930	16192991	16192108	16192291	16193069	16193155	85	15,22,24	2,1,0	15,16,21	0,0,0	209	149	0.884872777988	1.0	0.842,0.94,1.0	1.0,1.0,1.0	-0.073
Vad10G011000	LG10	-	16193069	16193155	16192108	16192291	16195613	16195730	86	0,0,5	0,0,1	0,4,6	0,0,0	234	149	1	1.0	NA,NA,0.761	NA,1.0,1.0	-0.239
Vad10G011000	LG10	-	16193238	16193286	16193069	16193155	16195613	16195730	87	15,24,21	0,0,8	20,4,12	0,4,11	196	149	0.0752474496614	0.775277682875	1.0,1.0,0.666	1.0,0.432,0.453	0.26
Vad10G011000	LG10	-	16197523	16197607	16196345	16196426	16198701	16198812	88	28,32,33	3,6,2	15,26,15	5,5,4	232	149	0.0885553835095	0.862262766615	0.857,0.774,0.914	0.658,0.77,0.707	0.137
Vad10G011000	LG10	-	16199074	16199130	16198924	16198982	16200288	16200422	89	39,31,35	1,2,8	18,23,20	0,0,0	204	149	5.77448999983e-05	0.00462539704272	0.966,0.919,0.762	1.0,1.0,1.0	-0.118
Vad15G006600	LG15	-	16256490	16256541	16256012	16256133	16256767	16258382	90	18,10,10	0,3,1	11,6,10	4,6,4	199	149	0.00163861325021	0.0517890730583	1.0,0.714,0.882	0.673,0.428,0.652	0.281
Vad15G006600	LG15	-	16256490	16256541	16256012	16256133	16257705	16258382	91	33,23,25	129,130,144	28,22,18	158,115,166	199	149	0.183770508641	1.0	0.161,0.117,0.115	0.117,0.125,0.075	0.025
Vad08G003930	LG08	-	11196251	11196403	11191338	11191498	11196807	11196887	92	1341,1268,1145	0,0,0	1296,1267,1407	0,1,0	298	149	1	1.0	1.0,1.0,1.0	1.0,0.998,1.0	0.001
Vad08G003930	LG08	-	11198404	11198477	11196807	11196887	11199315	11199538	93	310,290,276	0,0,1	284,340,333	0,0,0	221	149	1	1.0	1.0,1.0,0.995	1.0,1.0,1.0	-0.002
Vad08G003930	LG08	-	11198568	11198618	11198404	11198477	11199315	11199538	94	607,656,560	3,0,0	581,735,783	1,0,0	198	149	1	1.0	0.993,1.0,1.0	0.998,1.0,1.0	-0.002
Vad08G007540	LG08	+	15497868	15498032	15496885	15497417	15498755	15498819	95	142,191,144	0,0,0	170,145,167	1,0,1	298	149	1	1.0	1.0,1.0,1.0	0.988,1.0,0.988	0.008
Vad08G007540	LG08	+	15499192	15499237	15498922	15499036	15500769	15501020	96	63,82,75	1,1,0	75,58,76	0,2,2	193	149	0.485719967276	1.0	0.98,0.984,1.0	1.0,0.957,0.967	0.013
Vad08G007540	LG08	+	15501153	15501244	15500769	15501020	15501793	15501906	97	115,163,137	0,0,0	92,90,121	1,0,0	239	149	1	1.0	1.0,1.0,1.0	0.983,1.0,1.0	0.006
Vad08G007540	LG08	+	15501153	15501560	15500769	15501020	15501793	15501906	98	48,87,61	0,0,0	45,44,53	1,0,0	298	149	1	1.0	1.0,1.0,1.0	0.957,1.0,1.0	0.014
Vad15G007020	LG15	+	16646469	16646603	16645801	16646025	16646848	16647118	99	77,55,40	0,0,0	39,35,21	1,0,4	282	149	0.0896855468543	0.86846551252	1.0,1.0,1.0	0.954,1.0,0.735	0.104
Vad03G011770	LG03	-	19996479	19996666	19996013	19996380	19996927	19997483	100	764,818,794	8,16,15	767,708,674	11,10,16	298	149	0.846261646051	1.0	0.979,0.962,0.964	0.972,0.973,0.955	0.002
Vad03G011770	LG03	-	19996479	19996851	19996013	19996380	19996927	19997483	101	419,448,421	8,16,15	389,364,320	11,10,16	298	149	0.613583819167	1.0	0.963,0.933,0.933	0.946,0.948,0.909	0.009
Vad03G011770	LG03	-	19997700	19998036	19996927	19997483	19998505	19998733	102	731,732,681	0,0,0	690,539,576	2,0,0	298	149	1	1.0	1.0,1.0,1.0	0.994,1.0,1.0	0.002
Vad06G006570	LG06	-	7436678	7437103	7435730	7436131	7438081	7438540	103	58,59,80	1,1,0	49,63,58	1,0,2	298	149	1	1.0	0.967,0.967,1.0	0.961,1.0,0.935	0.013
Vad06G006570	LG06	-	7436690	7437103	7435730	7436131	7438081	7438540	104	43,50,47	1,1,0	33,39,45	1,0,2	298	149	1	1.0	0.956,0.962,1.0	0.943,1.0,0.918	0.019
Vad06G006570	LG06	-	7437844	7437949	7436678	7437103	7438081	7438540	105	4,7,11	34,41,44	11,6,9	30,33,40	253	149	0.332247584352	1.0	0.065,0.091,0.128	0.178,0.097,0.117	-0.036
Vad03G000290	LG03	-	414607	414655	413713	413836	415679	415910	106	9,10,7	49,61,51	15,11,9	75,35,38	196	149	0.171979881839	1.0	0.123,0.111,0.094	0.132,0.193,0.153	-0.05
Vad01G014070	LG01	-	22947950	22948036	22945043	22945596	22948376	22948431	107	430,310,359	0,0,0	456,272,286	1,0,0	234	149	1	1.0	1.0,1.0,1.0	0.997,1.0,1.0	0.001
Vad01G014070	LG01	-	22948376	22948431	22947950	22948036	22963130	22963219	108	364,268,318	0,2,2	408,231,251	0,0,0	203	149	1	1.0	1.0,0.99,0.992	1.0,1.0,1.0	-0.006
Vad01G014070	LG01	-	22963130	22963219	22948376	22948431	22963344	22963495	109	378,313,327	0,0,0	440,244,260	1,0,0	237	149	1	1.0	1.0,1.0,1.0	0.996,1.0,1.0	0.001
Vad06G008260	LG06	+	14413518	14414687	14411337	14411696	14415084	14415165	110	184,151,135	0,14,13	186,134,130	21,12,9	298	149	0.0786286175238	0.797293128394	1.0,0.844,0.839	0.816,0.848,0.878	0.047
Vad06G008260	LG06	+	14415084	14415165	14413518	14414687	14416857	14417072	111	278,155,134	0,0,1	236,133,152	0,2,0	229	149	1	1.0	1.0,1.0,0.989	1.0,0.977,1.0	0.004
Vad09G007320	LG09	+	10379603	10380029	10372433	10372853	10382732	10382782	112	12,8,11	24,18,17	3,2,2	11,9,14	298	149	0.00929589705139	0.189154012716	0.2,0.182,0.244	0.12,0.1,0.067	0.113
Vad09G007320	LG09	+	10382732	10382782	10372433	10372853	10382902	10382955	113	34,25,25	1,0,0	13,14,17	0,0,0	198	149	1	1.0	0.962,1.0,1.0	1.0,1.0,1.0	-0.013
Vad18G005410	LG18	-	5903741	5903828	5899708	5900071	5906579	5906772	114	61,73,75	0,0,1	93,61,71	0,0,0	235	149	1	1.0	1.0,1.0,0.979	1.0,1.0,1.0	-0.007
Vad11G004680	LG11	+	4508524	4508575	4508216	4508390	4509139	4509250	115	7,7,3	10,6,9	8,11,10	7,3,8	199	149	0.0635583553967	0.69574110076	0.344,0.466,0.2	0.461,0.733,0.483	-0.222
Vad05G005980	LG05	+	7309442	7309513	7306475	7306749	7309747	7309883	116	755,517,582	2,2,2	837,657,903	3,5,6	219	149	1	1.0	0.996,0.994,0.995	0.995,0.989,0.99	0.004
Vad14G002940	LG14	+	3008802	3008885	3007815	3008015	3009616	3009735	117	203,191,172	4,8,6	188,110,133	13,1,2	231	149	0.827247702067	1.0	0.97,0.939,0.949	0.903,0.986,0.977	-0.003
Vad14G002940	LG14	+	3009616	3009735	3007815	3008015	3010551	3010688	118	206,223,237	0,0,0	228,153,183	0,1,0	267	149	1	1.0	1.0,1.0,1.0	1.0,0.988,1.0	0.004
Vad17G002040	LG17	+	2217327	2217452	2217003	2217156	2222457	2222583	119	132,215,194	0,0,2	164,145,157	0,0,1	273	149	1	1.0	1.0,1.0,0.981	1.0,1.0,0.988	-0.002
Vad17G002040	LG17	+	2223664	2223809	2223358	2223541	2231418	2231587	120	195,273,277	1,0,4	218,218,220	3,9,8	293	149	0.000198958059848	0.0109528220656	0.99,1.0,0.972	0.974,0.925,0.933	0.043
Vad17G002040	LG17	+	2234572	2234707	2231418	2231587	2234893	2235094	121	210,257,234	0,0,0	215,174,198	0,1,0	283	149	1	1.0	1.0,1.0,1.0	1.0,0.989,1.0	0.004
Vad04G011470	LG04	+	22208747	22208847	22208586	22208648	22209489	22209531	122	7,19,20	0,0,0	15,18,12	0,1,0	248	149	1	1.0	1.0,1.0,1.0	1.0,0.915,1.0	0.028
Vad03G002070	LG03	+	1957505	1957560	1957333	1957402	1957721	1957769	123	122,118,92	0,1,0	75,123,94	0,1,1	203	149	1	1.0	1.0,0.989,1.0	1.0,0.989,0.986	0.005
Vad03G002070	LG03	+	1958711	1958802	1958188	1958427	1959539	1959668	124	69,143,93	0,0,0	77,103,98	0,0,1	239	149	1	1.0	1.0,1.0,1.0	1.0,1.0,0.984	0.005
Vad17G004400	LG17	-	5567582	5567683	5566289	5566387	5568684	5569165	125	176,126,122	0,0,0	195,219,178	0,0,1	249	149	1	1.0	1.0,1.0,1.0	1.0,1.0,0.991	0.003
Vad13G004030	LG13	+	3919011	3919121	3917409	3917475	3919526	3919587	126	227,288,240	2,2,2	227,167,181	6,2,6	258	149	0.00977253884805	0.195696383096	0.985,0.988,0.986	0.956,0.98,0.946	0.026
Vad01G003070	LG01	-	3004139	3004286	3001827	3002517	3004388	3004525	127	558,432,369	0,0,0	419,328,317	0,0,2	295	149	1	1.0	1.0,1.0,1.0	1.0,1.0,0.988	0.004
Vad01G003070	LG01	-	3005045	3005183	3004640	3004910	3005487	3005861	128	195,274,230	0,11,3	187,228,216	2,4,2	286	149	0.248734146747	1.0	1.0,0.928,0.976	0.98,0.967,0.983	-0.009
Vad01G003070	LG01	-	3005487	3005861	3005045	3005183	3006001	3006098	129	197,220,179	0,0,1	169,202,180	0,0,0	298	149	1	1.0	1.0,1.0,0.989	1.0,1.0,1.0	-0.004
Vad18G000710	LG18	+	669196	669357	668944	669112	669820	669882	130	14520,16231,20038	1,0,0	11616,12475,14616	0,0,4	298	149	1	1.0	1.0,1.0,1.0	1.0,1.0,0.999	0.0
Vad12G002210	LG12	-	3284550	3284578	3283446	3283824	3284708	3285104	131	5,2,3	0,1,0	3,2,0	0,0,0	176	149	1	1.0	1.0,0.629,1.0	1.0,1.0,NA	-0.124
Vad07G004230	LG07	-	4236479	4236854	4235459	4236008	4236943	4237071	132	318,275,209	5,0,3	264,151,183	5,7,11	298	149	0.00021452361464	0.011315933805	0.97,1.0,0.972	0.964,0.915,0.893	0.057
Vad07G004230	LG07	-	4236479	4236854	4235459	4236008	4237324	4237453	133	164,138,96	0,0,2	118,58,104	0,0,3	298	149	1	1.0	1.0,1.0,0.96	1.0,1.0,0.945	0.005
Vad07G004230	LG07	-	4236943	4237071	4235459	4236008	4237324	4237453	134	110,132,116	0,0,2	116,86,99	0,0,3	276	149	1	1.0	1.0,1.0,0.969	1.0,1.0,0.947	0.007
Vad07G004230	LG07	-	4236943	4237071	4236479	4236854	4237324	4237453	135	260,269,226	1,0,0	258,172,167	1,0,0	276	149	1	1.0	0.993,1.0,1.0	0.993,1.0,1.0	0.0
Vad07G004230	LG07	-	4239800	4239986	4239540	4239704	4240127	4240259	136	206,247,199	0,0,4	241,166,177	1,1,1	298	149	1	1.0	1.0,1.0,0.961	0.992,0.988,0.989	-0.003
Vad06G002070	LG06	-	2606043	2606084	2605750	2605960	2606188	2606238	137	220,352,227	0,0,0	240,236,304	1,0,0	189	149	1	1.0	1.0,1.0,1.0	0.995,1.0,1.0	0.002
Vad06G002070	LG06	-	2607144	2607233	2606497	2606572	2607351	2607412	138	189,324,196	1,1,0	263,240,333	1,0,0	237	149	1	1.0	0.992,0.995,1.0	0.994,1.0,1.0	-0.002
Vad06G002070	LG06	-	2607351	2607412	2606497	2606572	2607506	2607623	139	35,95,54	0,0,0	56,59,82	1,0,0	209	149	1	1.0	1.0,1.0,1.0	0.976,1.0,1.0	0.008
Vad06G002070	LG06	-	2607506	2607623	2607351	2607412	2607843	2608094	140	264,452,252	1,0,0	386,291,397	0,0,0	265	149	1	1.0	0.993,1.0,1.0	1.0,1.0,1.0	-0.002
Vad15G008920	LG15	+	18607667	18607782	18607045	18607125	18607897	18607950	141	701,352,418	31,27,34	458,445,381	26,42,23	263	149	0.551533494017	1.0	0.928,0.881,0.874	0.909,0.857,0.904	0.004
Vad14G007520	LG14	+	17814608	17814714	17807368	17807461	17815883	17816856	142	12,15,4	13,13,22	4,9,6	21,32,35	254	149	0.00883141379718	0.182150917542	0.351,0.404,0.096	0.101,0.142,0.091	0.172
Vad14G007520	LG14	+	17815883	17816856	17807368	17807461	17816936	17817095	143	60,53,66	4,8,4	60,74,73	7,8,7	298	149	0.564984400651	1.0	0.882,0.768,0.892	0.811,0.822,0.839	0.023
Vad07G011260	LG07	-	21544759	21544851	21543447	21543824	21546002	21546083	144	81,92,95	1,0,0	60,84,86	0,0,0	240	149	1	1.0	0.981,1.0,1.0	1.0,1.0,1.0	-0.006
Vad07G011260	LG07	-	21546474	21546551	21546002	21546083	21547408	21547489	145	111,100,114	5,3,2	71,80,76	5,4,1	225	149	0.508881157882	1.0	0.936,0.957,0.974	0.904,0.93,0.981	0.017
Vad07G011260	LG07	-	21549460	21549553	21549199	21549238	21549931	21550117	146	94,50,70	0,0,2	68,38,63	1,3,4	241	149	0.00794936173101	0.167378841788	1.0,1.0,0.956	0.977,0.887,0.907	0.062
Vad07G011260	LG07	-	21557879	21557966	21557553	21557688	21558174	21558329	147	101,87,89	0,0,0	107,48,63	0,0,2	235	149	1	1.0	1.0,1.0,1.0	1.0,1.0,0.952	0.016
Vad05G002870	LG05	-	2758455	2758573	2758125	2758349	2759292	2759595	148	17,10,5	1,0,0	8,5,4	1,0,0	266	149	1	1.0	0.905,1.0,1.0	0.818,1.0,1.0	0.029
Vad06G011440	LG06	-	20046877	20046968	20045874	20046775	20047057	20047348	149	481,414,291	1,1,3	170,93,117	2,0,0	239	149	1	1.0	0.997,0.996,0.984	0.981,1.0,1.0	-0.001
Vad19G004850	LG19	+	6517084	6517200	6516112	6516265	6517428	6517596	150	356,589,174	4,0,1	439,268,196	2,1,2	264	149	1	1.0	0.98,1.0,0.99	0.992,0.993,0.982	0.001
Vad19G004850	LG19	+	6517428	6517596	6517084	6517200	6517681	6517809	151	461,626,209	1,0,0	514,293,199	0,0,0	298	149	1	1.0	0.996,1.0,1.0	1.0,1.0,1.0	-0.001
Vad19G004850	LG19	+	6518323	6518423	6517681	6517809	6518511	6518911	152	508,570,179	2,1,1	519,257,181	3,5,1	248	149	0.681626022824	1.0	0.993,0.997,0.991	0.99,0.969,0.991	0.01
Vad12G009430	LG12	+	17039524	17039600	17029306	17029418	17040622	17040711	153	114,129,93	0,4,4	121,74,108	2,0,1	224	149	0.108544941196	0.988725550401	1.0,0.955,0.939	0.976,1.0,0.986	-0.023
Vad12G009430	LG12	+	17040622	17040711	17029306	17029418	17041241	17041328	154	48,74,80	11,19,11	44,67,61	8,16,7	237	149	0.626951355098	1.0	0.733,0.71,0.821	0.776,0.725,0.846	-0.028
Vad12G009430	LG12	+	17040622	17040711	17029306	17029418	17046769	17046886	155	0,4,3	1,0,0	0,0,2	0,0,0	237	149	1	1.0	0.0,1.0,1.0	NA,NA,1.0	-0.333
Vad12G009430	LG12	+	17041241	17041328	17029306	17029418	17046769	17046886	156	46,99,74	1,0,0	42,45,64	0,0,0	235	149	1	1.0	0.967,1.0,1.0	1.0,1.0,1.0	-0.011
Vad12G009430	LG12	+	17041241	17041328	17040622	17040711	17046769	17046886	157	103,180,161	0,0,0	100,112,146	0,0,1	235	149	1	1.0	1.0,1.0,1.0	1.0,1.0,0.989	0.004
Vad12G009430	LG12	+	17047033	17047141	17046769	17046886	17047288	17047342	158	146,206,188	1,0,0	115,134,173	1,2,0	256	149	1	1.0	0.988,1.0,1.0	0.985,0.975,1.0	0.009
Vad11G003220	LG11	-	3056567	3056747	3055671	3055785	3056995	3057196	159	485,467,560	0,0,0	384,499,560	0,3,0	298	149	1	1.0	1.0,1.0,1.0	1.0,0.988,1.0	0.004
Vad11G003220	LG11	-	3057465	3057532	3056995	3057196	3059383	3059562	160	30,26,21	176,207,301	41,29,33	257,229,247	215	149	0.231317035994	1.0	0.106,0.08,0.046	0.1,0.081,0.085	-0.011
Vad08G009010	LG08	-	16872799	16872866	16871039	16871371	16873639	16873846	161	92,77,65	3,7,5	150,68,86	7,12,11	215	149	0.122337845834	1.0	0.955,0.884,0.9	0.937,0.797,0.844	0.054
Vad14G010930	LG14	-	21914473	21914523	21913507	21914180	21914607	21914725	162	312,470,480	0,0,1	289,411,304	0,1,0	198	149	1	1.0	1.0,1.0,0.997	1.0,0.997,1.0	0.0
Vad14G010930	LG14	-	21915926	21915969	21914607	21914725	21917896	21918021	163	476,641,597	3,0,1	341,525,344	0,0,1	191	149	1	1.0	0.992,1.0,0.998	1.0,1.0,0.996	-0.002
Vad14G010930	LG14	-	21917896	21918021	21915926	21915969	21919937	21920070	164	397,514,460	0,0,0	264,401,267	0,0,1	273	149	1	1.0	1.0,1.0,1.0	1.0,1.0,0.993	0.002
Vad14G010930	LG14	-	21918138	21918228	21917896	21918021	21919937	21920070	165	447,800,635	0,0,0	294,648,430	0,1,0	238	149	1	1.0	1.0,1.0,1.0	1.0,0.998,1.0	0.001
Vad17G004020	LG17	+	5039313	5039699	5037157	5037243	5041942	5042019	166	494,750,847	0,1,0	523,682,831	0,0,0	298	149	1	1.0	1.0,0.997,1.0	1.0,1.0,1.0	-0.001
Vad13G002310	LG13	+	2275432	2275550	2274693	2274767	2276948	2277059	167	180,162,147	0,0,0	199,142,149	0,1,0	266	149	1	1.0	1.0,1.0,1.0	1.0,0.988,1.0	0.004
Vad13G002310	LG13	+	2279280	2279347	2277926	2278003	2280278	2280344	168	309,227,199	0,0,0	261,198,186	0,4,4	215	149	0.707572858812	1.0	1.0,1.0,1.0	1.0,0.972,0.97	0.019
Vad13G002310	LG13	+	2283761	2283829	2283567	2283634	2283924	2284009	169	278,192,172	0,3,3	308,169,186	0,1,4	216	149	0.985537095868	1.0	1.0,0.978,0.975	1.0,0.991,0.97	-0.003
Vad04G006210	LG04	+	7371246	7371292	7370932	7371068	7376312	7376373	170	58,38,45	13,8,4	55,13,31	16,12,5	194	149	0.0911055826114	0.877237693488	0.774,0.785,0.896	0.725,0.454,0.826	0.15
Vad04G006210	LG04	+	7384769	7384854	7384575	7384634	7385029	7385167	171	152,129,113	0,0,1	151,89,85	0,0,0	233	149	1	1.0	1.0,1.0,0.986	1.0,1.0,1.0	-0.005
Vad04G006210	LG04	+	7387107	7387274	7385913	7386719	7397786	7398480	172	382,152,120	0,1,0	183,115,117	1,0,1	298	149	1	1.0	1.0,0.987,1.0	0.989,1.0,0.983	0.005
Vad09G002950	LG09	+	3171558	3171648	3171315	3171461	3171761	3171867	173	179,207,145	0,1,1	213,164,174	4,2,5	238	149	0.0403482332944	0.515719285522	1.0,0.992,0.989	0.971,0.981,0.956	0.024
Vad09G002950	LG09	+	3172814	3172966	3171761	3171867	3173053	3173151	174	216,267,238	0,9,0	265,239,206	11,14,15	298	149	1.31860209618e-06	0.000302459350516	1.0,0.937,1.0	0.923,0.895,0.873	0.082
Vad09G002950	LG09	+	3176834	3176942	3173053	3173388	3177381	3177890	175	185,402,283	0,0,2	279,341,261	0,0,0	256	149	1	1.0	1.0,1.0,0.988	1.0,1.0,1.0	-0.004
Vad16G000550	LG16	-	928687	928893	927306	927495	929425	929520	176	248,259,266	0,0,0	266,206,219	1,0,0	298	149	1	1.0	1.0,1.0,1.0	0.993,1.0,1.0	0.002
Vad03G011780	LG03	-	20070206	20070347	20066244	20066418	20073702	20073810	177	249,190,136	0,0,0	191,143,133	0,0,1	289	149	1	1.0	1.0,1.0,1.0	1.0,1.0,0.986	0.005
Vad03G011780	LG03	-	20079578	20079897	20079244	20079373	20079988	20080057	178	132,130,91	0,0,1	114,85,92	0,0,0	298	149	1	1.0	1.0,1.0,0.978	1.0,1.0,1.0	-0.007
Vad02G005320	LG02	-	4914630	4914665	4914400	4914529	4917245	4917352	179	527,437,537	2,0,0	373,300,439	1,0,3	183	149	1	1.0	0.995,1.0,1.0	0.997,1.0,0.992	0.002
Vad02G005320	LG02	-	4914630	4914665	4914400	4914529	4917716	4917746	180	173,156,178	0,0,5	121,99,138	0,1,1	183	149	1	1.0	1.0,1.0,0.967	1.0,0.988,0.991	-0.004
Vad02G005320	LG02	-	4917245	4917352	4914400	4914529	4917716	4917746	181	559,342,408	0,0,5	391,267,295	0,1,1	255	149	1	1.0	1.0,1.0,0.979	1.0,0.994,0.994	-0.003
Vad02G005320	LG02	-	4917245	4917352	4914630	4914665	4917716	4917746	182	929,639,796	19,17,25	658,488,597	14,20,10	255	149	0.862147302078	1.0	0.966,0.956,0.949	0.965,0.934,0.972	0.0
Vad16G001640	LG16	-	3851593	3851635	3851431	3851476	3855076	3855163	183	50,47,38	0,0,0	45,33,48	0,1,0	190	149	1	1.0	1.0,1.0,1.0	1.0,0.963,1.0	0.012
Vad15G005730	LG15	+	15254642	15254785	15252363	15252481	15256400	15256513	184	267,166,134	0,0,0	269,240,195	0,0,2	291	149	1	1.0	1.0,1.0,1.0	1.0,1.0,0.98	0.007
Vad05G010370	LG05	-	20867296	20867380	20864936	20865216	20868142	20868247	185	28,71,64	1,0,0	46,39,49	0,0,0	232	149	1	1.0	0.947,1.0,1.0	1.0,1.0,1.0	-0.018
Vad05G010370	LG05	-	20870117	20870236	20869863	20869930	20870714	20870783	186	85,81,66	0,0,3	70,50,66	1,3,0	267	149	0.612561564032	1.0	1.0,1.0,0.925	0.975,0.903,1.0	0.016
Vad05G010370	LG05	-	20872121	20872185	20870714	20870783	20873266	20873391	187	87,59,67	0,2,2	66,31,56	2,2,4	212	149	0.0495148214179	0.587004605674	1.0,0.954,0.959	0.959,0.916,0.908	0.043
Vad01G003610	LG01	+	3515711	3515820	3509568	3509625	3516186	3516361	188	23,26,34	2,5,9	32,28,21	8,15,8	257	149	0.0519641172508	0.603285867377	0.87,0.751,0.687	0.699,0.52,0.603	0.162
Vad18G020770	LG18	+	34124699	34124788	34123186	34123289	34127301	34127413	189	618,282,242	1,0,0	379,235,262	0,0,0	237	149	1	1.0	0.997,1.0,1.0	1.0,1.0,1.0	-0.001
Vad10G003090	LG10	+	3591025	3591211	3589297	3589376	3591864	3593782	190	60,56,34	308,270,283	14,9,5	156,95,98	298	149	0.000128188512145	0.00825806759729	0.089,0.094,0.057	0.043,0.045,0.025	0.042
Vad07G009720	LG07	+	18409803	18410135	18407266	18407462	18410630	18410867	191	4,3,9	1,1,1	0,3,1	0,0,0	298	149	1	1.0	0.667,0.6,0.818	NA,1.0,1.0	-0.305
Vad19G007200	LG19	+	9544874	9545086	9544158	9544410	9545580	9545755	192	1846,1332,1175	4,0,0	1273,1320,1243	0,0,0	298	149	1	1.0	0.996,1.0,1.0	1.0,1.0,1.0	-0.001
Vad11G004750	LG11	-	4572511	4572617	4569275	4569398	4574303	4574410	193	271,532,278	1,0,2	266,211,191	4,2,2	254	149	0.845230336801	1.0	0.994,1.0,0.988	0.975,0.984,0.982	0.014
Vad11G004750	LG11	-	4574626	4574718	4574303	4574410	4575494	4575792	194	235,485,274	8,0,0	266,199,163	0,0,0	240	149	0.818068715679	1.0	0.948,1.0,1.0	1.0,1.0,1.0	-0.017
Vad08G008030	LG08	-	15942810	15942847	15942612	15942710	15942939	15943211	195	2749,2722,3456	0,0,0	2517,2162,2665	0,0,1	185	149	1	1.0	1.0,1.0,1.0	1.0,1.0,1.0	0.0
Vad01G006640	LG01	+	7171055	7171126	7166298	7166408	7172208	7172290	196	115,97,77	0,1,0	55,60,57	0,1,0	219	149	1	1.0	1.0,0.985,1.0	1.0,0.976,1.0	0.003
Vad01G006640	LG01	+	7172385	7172466	7172208	7172290	7173376	7173508	197	27,54,34	0,1,0	30,25,28	1,0,0	229	149	1	1.0	1.0,0.972,1.0	0.951,1.0,1.0	0.007
Vad01G006640	LG01	+	7173021	7173105	7172385	7172466	7173376	7173508	198	84,80,74	5,8,5	36,58,60	10,4,5	232	149	0.219001602415	1.0	0.915,0.865,0.905	0.698,0.903,0.885	0.066
Vad05G008990	LG05	-	17855832	17855999	17854647	17855522	17857336	17857520	199	549,636,186	4,1,2	425,146,145	1,0,0	298	149	1	1.0	0.986,0.997,0.979	0.995,1.0,1.0	-0.011
Vad05G008990	LG05	-	17857336	17857520	17854647	17855999	17857596	17857674	200	358,553,162	3,0,0	344,164,135	0,0,1	298	149	1	1.0	0.984,1.0,1.0	1.0,1.0,0.985	-0.0
Vad01G012730	LG01	+	21243837	21244012	21243518	21243566	21244956	21245069	201	26,19,23	0,0,0	12,13,15	0,0,1	298	149	1	1.0	1.0,1.0,1.0	1.0,1.0,0.882	0.039
Vad11G001900	LG11	+	1958610	1958700	1958293	1958497	1958806	1958908	202	35,5,11	0,0,0	24,8,12	1,0,0	238	149	1	1.0	1.0,1.0,1.0	0.938,1.0,1.0	0.021
Vad11G001900	LG11	+	1959732	1960029	1959257	1959629	1960408	1960798	203	48,22,21	0,0,0	29,31,25	1,0,0	298	149	1	1.0	1.0,1.0,1.0	0.935,1.0,1.0	0.022
Vad09G004960	LG09	+	5721739	5721838	5721400	5721557	5722117	5722228	204	434,345,402	0,0,0	372,289,342	1,1,0	247	149	1	1.0	1.0,1.0,1.0	0.996,0.994,1.0	0.003
Vad09G004960	LG09	+	5721739	5721838	5721400	5721557	5722842	5723280	205	147,146,180	0,0,0	157,127,168	0,0,3	247	149	1	1.0	1.0,1.0,1.0	1.0,1.0,0.971	0.01
Vad09G004960	LG09	+	5722117	5722228	5721400	5721557	5722842	5723280	206	139,127,124	0,0,0	107,88,103	0,0,3	259	149	1	1.0	1.0,1.0,1.0	1.0,1.0,0.952	0.016
Vad09G004960	LG09	+	5722117	5722228	5721739	5721838	5722842	5723280	207	428,326,349	0,0,0	321,249,279	0,0,1	259	149	1	1.0	1.0,1.0,1.0	1.0,1.0,0.994	0.002
Vad09G006050	LG09	+	7217907	7218279	7216802	7216843	7218602	7218694	208	254,274,319	2,1,0	251,192,220	0,1,0	298	149	1	1.0	0.984,0.993,1.0	1.0,0.99,1.0	-0.004
Vad04G014430	LG04	-	26235744	26235833	26235459	26235637	26241621	26241689	209	26,33,36	1,0,0	11,22,15	0,0,2	237	149	1	1.0	0.942,1.0,1.0	1.0,1.0,0.825	0.039
Vad05G005390	LG05	+	6373868	6374121	6371360	6372427	6374578	6375795	210	97,71,58	0,1,3	43,43,46	0,1,6	298	149	0.0954493767755	0.907635821516	1.0,0.973,0.906	1.0,0.956,0.793	0.043
Vad06G004780	LG06	+	5492976	5493241	5491129	5491474	5493338	5493609	211	501,569,418	0,0,1	613,403,449	0,0,0	298	149	1	1.0	1.0,1.0,0.995	1.0,1.0,1.0	-0.002
Vad06G004780	LG06	+	5493740	5493866	5493338	5493609	5494723	5494787	212	816,497,425	0,0,0	692,408,485	0,1,0	274	149	1	1.0	1.0,1.0,1.0	1.0,0.996,1.0	0.001
Vad07G018350	LG07	+	29553641	29553751	29552197	29552472	29556582	29556770	213	33,34,20	0,0,0	20,44,29	1,0,0	258	149	1	1.0	1.0,1.0,1.0	0.92,1.0,1.0	0.027
Vad07G018350	LG07	+	29556274	29556335	29553641	29553751	29556582	29556770	214	47,75,60	2,5,0	75,88,75	0,2,0	209	149	0.0479210424248	0.573046335916	0.944,0.914,1.0	1.0,0.969,1.0	-0.037
Vad07G018350	LG07	+	29557982	29558130	29557768	29557846	29558529	29558642	215	103,107,103	7,8,0	145,138,116	2,5,1	296	149	0.033816749127	0.463304764736	0.881,0.871,1.0	0.973,0.933,0.983	-0.046
Vad05G000340	LG05	+	407678	407829	406994	407102	409621	409853	216	242,246,219	0,0,0	216,120,143	0,1,0	298	149	1	1.0	1.0,1.0,1.0	1.0,0.984,1.0	0.005
Vad05G000340	LG05	+	414177	414309	413803	413951	417069	417198	217	296,300,304	1,2,1	195,207,254	0,0,0	280	149	1	1.0	0.994,0.988,0.994	1.0,1.0,1.0	-0.008
Vad03G001430	LG03	+	1391624	1391817	1391283	1391523	1391930	1392278	218	11,21,15	0,0,0	29,45,49	1,0,0	298	149	1	1.0	1.0,1.0,1.0	0.935,1.0,1.0	0.022
Vad01G005080	LG01	+	5013128	5013179	5012898	5012991	5013759	5013825	219	229,254,238	0,0,0	219,286,245	0,1,0	199	149	1	1.0	1.0,1.0,1.0	1.0,0.995,1.0	0.002
Vad01G005080	LG01	+	5013759	5013825	5013128	5013179	5013920	5013986	220	265,296,289	0,0,0	250,297,290	1,0,0	214	149	1	1.0	1.0,1.0,1.0	0.994,1.0,1.0	0.002
Vad01G005080	LG01	+	5014143	5014224	5013920	5013986	5014331	5014412	221	313,326,333	1,0,0	323,253,294	0,0,0	229	149	1	1.0	0.995,1.0,1.0	1.0,1.0,1.0	-0.002
Vad01G005080	LG01	+	5015169	5015343	5014331	5014412	5015492	5015574	222	502,452,470	0,0,0	449,409,417	0,0,2	298	149	1	1.0	1.0,1.0,1.0	1.0,1.0,0.99	0.003
Vad02G009290	LG02	+	14324817	14325044	14323466	14323815	14330126	14330227	223	56,55,44	0,0,1	63,40,55	2,0,0	298	149	1	1.0	1.0,1.0,0.957	0.94,1.0,1.0	0.006
Vad08G007390	LG08	+	15327682	15327770	15326396	15327144	15328221	15328426	224	213,223,179	0,0,0	188,125,132	2,0,0	236	149	1	1.0	1.0,1.0,1.0	0.983,1.0,1.0	0.006
Vad08G007390	LG08	+	15327682	15327770	15326396	15327144	15329199	15329307	225	95,91,84	0,0,2	78,63,65	0,0,0	236	149	1	1.0	1.0,1.0,0.964	1.0,1.0,1.0	-0.012
Vad08G007390	LG08	+	15328221	15328426	15326396	15327144	15329199	15329307	226	119,117,113	0,0,2	110,69,80	0,0,0	298	149	1	1.0	1.0,1.0,0.966	1.0,1.0,1.0	-0.011
Vad08G007390	LG08	+	15328221	15328426	15327682	15327770	15329199	15329307	227	246,256,217	9,7,9	225,137,155	7,6,7	298	149	0.827131742347	1.0	0.932,0.948,0.923	0.941,0.919,0.917	0.009
Vad08G007390	LG08	+	15336691	15336757	15335084	15335669	15336899	15336980	228	305,255,254	0,4,0	261,151,155	4,0,1	214	149	1	1.0	1.0,0.978,1.0	0.978,1.0,0.991	0.003
Vad08G007390	LG08	+	15336899	15336980	15336691	15336757	15337184	15337282	229	346,295,290	0,0,0	255,177,177	0,1,0	229	149	1	1.0	1.0,1.0,1.0	1.0,0.991,1.0	0.003
Vad07G010520	LG07	+	20099973	20100123	20092045	20092657	20113560	20113775	230	39,37,15	0,0,0	42,22,17	0,1,0	298	149	1	1.0	1.0,1.0,1.0	1.0,0.917,1.0	0.028
Vad01G000370	LG01	-	418556	418689	417402	417608	420435	420565	231	74,67,51	0,0,0	71,44,39	0,0,1	281	149	1	1.0	1.0,1.0,1.0	1.0,1.0,0.954	0.015
Vad01G000370	LG01	-	419620	419702	418556	418689	420435	420565	232	111,96,68	0,0,1	93,49,55	2,0,0	230	149	1	1.0	1.0,1.0,0.978	0.968,1.0,1.0	0.003
Vad01G000370	LG01	-	421581	421673	421375	421442	423956	424058	233	30,37,37	0,1,0	37,25,33	0,0,0	240	149	1	1.0	1.0,0.958,1.0	1.0,1.0,1.0	-0.014
Vad01G000370	LG01	-	423234	423383	421581	421673	423956	424058	234	24,30,43	0,3,0	28,21,29	0,2,0	297	149	0.754190684092	1.0	1.0,0.834,1.0	1.0,0.84,1.0	-0.002
Vad05G008240	LG05	-	15516880	15516970	15509894	15509984	15517639	15517744	235	128,188,141	0,0,0	151,156,194	0,0,3	238	149	1	1.0	1.0,1.0,1.0	1.0,1.0,0.976	0.008
Vad11G001410	LG11	-	1505566	1505611	1502856	1505155	1505695	1505731	236	14,20,13	0,1,0	15,4,11	1,0,0	193	149	1	1.0	1.0,0.939,1.0	0.921,1.0,1.0	0.006
Vad01G006860	LG01	+	7396953	7397373	7384810	7386181	7398177	7398812	237	361,241,207	0,2,2	383,211,202	2,0,4	298	149	0.835454806452	1.0	1.0,0.984,0.981	0.99,1.0,0.962	0.004
Vad16G009050	LG16	-	19578968	19579222	19575646	19576310	19580655	19580771	238	0,1,1	3,2,5	1,0,0	6,7,2	298	149	1	1.0	0.0,0.2,0.091	0.077,0.0,0.0	0.071
Vad16G009050	LG16	-	19580655	19580771	19575646	19576310	19580853	19580949	239	17,20,23	0,0,0	23,27,24	1,0,0	264	149	1	1.0	1.0,1.0,1.0	0.928,1.0,1.0	0.024
Vad16G009050	LG16	-	19583653	19583666	19583481	19583578	19583857	19584141	240	6,1,1	62,37,45	8,7,11	49,46,25	161	149	0.000252272954843	0.0127667021155	0.082,0.024,0.02	0.131,0.123,0.289	-0.139
Vad17G007780	LG17	-	11775269	11775630	11770745	11770856	11777887	11778059	241	115,118,124	0,0,0	116,89,85	1,0,0	298	149	1	1.0	1.0,1.0,1.0	0.983,1.0,1.0	0.006
Vad16G008600	LG16	-	18970799	18970952	18969911	18970064	18972919	18973017	242	60,66,64	0,0,3	32,48,58	0,0,0	298	149	1	1.0	1.0,1.0,0.914	1.0,1.0,1.0	-0.029
Vad19G009670	LG19	-	14527200	14527388	14526096	14526842	14528744	14528941	243	310,416,453	0,2,2	331,456,448	5,7,0	298	149	0.342477452222	1.0	1.0,0.99,0.991	0.971,0.97,1.0	0.013
Vad19G009670	LG19	-	14527200	14527388	14526096	14526842	14529039	14529301	244	129,194,184	0,0,0	151,194,224	1,0,2	298	149	1	1.0	1.0,1.0,1.0	0.987,1.0,0.982	0.01
Vad19G009670	LG19	-	14528744	14528941	14526096	14526842	14529039	14529301	245	144,281,310	0,0,0	216,353,313	1,0,2	298	149	1	1.0	1.0,1.0,1.0	0.991,1.0,0.987	0.007
Vad19G009670	LG19	-	14528744	14528941	14527200	14527388	14529039	14529301	246	325,501,578	0,0,1	391,608,537	0,0,0	298	149	1	1.0	1.0,1.0,0.997	1.0,1.0,1.0	-0.001
Vad19G009670	LG19	-	14533176	14533271	14529039	14529301	14533497	14533581	247	278,273,272	0,0,0	316,245,291	1,0,1	243	149	1	1.0	1.0,1.0,1.0	0.995,1.0,0.994	0.004
Vad19G009670	LG19	-	14533176	14533271	14529039	14529301	14534510	14534614	248	344,307,313	1,1,0	367,343,341	0,0,0	243	149	1	1.0	0.995,0.995,1.0	1.0,1.0,1.0	-0.003
Vad19G009670	LG19	-	14533497	14533581	14529039	14529301	14534510	14534614	249	7,12,7	1,1,0	2,5,5	0,0,0	232	149	1	1.0	0.818,0.885,1.0	1.0,1.0,1.0	-0.099
Vad19G009670	LG19	-	14533497	14533581	14533176	14533271	14534510	14534614	250	132,110,99	193,132,136	137,83,114	187,177,162	232	149	0.228474373314	1.0	0.305,0.349,0.319	0.32,0.231,0.311	0.037
Vad10G008860	LG10	-	10984418	10984680	10982602	10982800	10985967	10986941	251	126,121,102	6,3,8	103,83,77	7,16,17	298	149	0.000330832244576	0.0156027082574	0.913,0.953,0.864	0.88,0.722,0.694	0.145
Vad19G000840	LG19	-	1237366	1237489	1235651	1236386	1237562	1237739	252	360,289,258	0,0,4	319,265,253	0,0,0	271	149	1	1.0	1.0,1.0,0.973	1.0,1.0,1.0	-0.009
Vad19G000840	LG19	-	1239239	1239402	1237562	1239103	1243205	1243397	253	157,212,148	25,28,21	235,170,183	28,28,20	298	149	0.601399836624	1.0	0.758,0.791,0.779	0.808,0.752,0.821	-0.018
Vad19G000840	LG19	-	1245495	1245646	1243205	1243397	1247016	1247231	254	148,218,200	0,6,0	187,158,214	5,8,6	298	149	0.00244595310164	0.0717621783057	1.0,0.948,1.0	0.949,0.908,0.947	0.048
Vad19G000840	LG19	-	1247016	1247231	1245495	1245646	1249265	1249734	255	187,205,187	1,0,0	191,166,184	0,0,0	298	149	1	1.0	0.989,1.0,1.0	1.0,1.0,1.0	-0.004
Vad09G000090	LG09	-	137626	137704	133299	133361	137786	137878	256	1362,1008,952	3,3,0	1155,706,796	0,0,0	226	149	1	1.0	0.997,0.996,1.0	1.0,1.0,1.0	-0.002
Vad15G004400	LG15	-	13476499	13476710	13475663	13475725	13476975	13477093	257	36,16,12	5,4,0	16,12,14	1,1,3	298	149	0.619075768039	1.0	0.783,0.667,1.0	0.889,0.857,0.7	0.001
Vad15G004400	LG15	-	13479115	13479360	13478311	13478465	13480072	13480730	258	9,28,18	1,2,1	13,17,17	0,2,6	298	149	0.191532621672	1.0	0.818,0.875,0.9	1.0,0.81,0.586	0.066
Vad02G002360	LG02	-	2046944	2046994	2045598	2045652	2047102	2047238	259	698,512,543	0,0,0	773,594,580	0,0,3	198	149	1	1.0	1.0,1.0,1.0	1.0,1.0,0.993	0.002
Vad02G002360	LG02	-	2047102	2047238	2045598	2045652	2048310	2048486	260	229,223,200	2,0,0	259,274,251	0,1,0	284	149	1	1.0	0.984,1.0,1.0	1.0,0.993,1.0	-0.003
Vad02G002360	LG02	-	2048310	2048486	2047102	2047238	2048560	2049095	261	258,241,226	133,153,140	287,305,280	190,143,188	298	149	0.924386287183	1.0	0.492,0.441,0.447	0.43,0.516,0.427	0.002
Vad09G003070	LG09	-	3337490	3337718	3337219	3337391	3337807	3337941	262	526,1003,366	0,1,0	963,390,448	0,0,1	298	149	1	1.0	1.0,0.998,1.0	1.0,1.0,0.996	0.001
Vad09G003070	LG09	-	3342120	3342211	3341194	3341496	3342598	3342729	263	359,499,156	0,0,0	685,211,173	0,1,0	239	149	1	1.0	1.0,1.0,1.0	1.0,0.992,1.0	0.003
Vad12G007860	LG12	-	10177846	10178203	10176140	10176433	10178819	10178919	264	218,144,167	0,0,0	201,106,105	0,1,0	298	149	1	1.0	1.0,1.0,1.0	1.0,0.981,1.0	0.006
Vad04G002750	LG04	-	2835913	2835969	2834604	2834711	2836948	2837063	265	2,1,6	1,5,0	2,0,3	0,0,0	204	149	1	1.0	0.594,0.127,1.0	1.0,NA,1.0	-0.426
Vad04G002750	LG04	-	2837274	2837798	2836948	2837063	2838038	2838129	266	10,9,12	0,0,0	4,0,3	0,0,1	298	149	1	1.0	1.0,1.0,1.0	1.0,NA,0.6	0.2
Vad04G002750	LG04	-	2838038	2838129	2837274	2837798	2838213	2838413	267	7,7,7	0,0,1	1,0,4	0,0,2	239	149	1	1.0	1.0,1.0,0.814	1.0,NA,0.555	0.16
Vad03G002040	LG03	+	1931546	1931635	1931106	1931423	1931817	1932267	269	72,88,50	17,35,29	92,79,87	47,17,24	237	149	0.551997180595	1.0	0.727,0.613,0.52	0.552,0.745,0.695	-0.044
Vad04G003080	LG04	-	3179034	3179154	3178850	3178921	3179753	3180043	270	1063,599,658	2,8,3	736,721,662	8,4,6	268	149	0.477982873616	1.0	0.997,0.977,0.992	0.981,0.99,0.984	0.004
Vad04G014800	LG04	+	26859617	26859804	26857217	26857327	26863272	26863357	271	132,93,94	0,0,0	203,138,154	1,0,0	298	149	1	1.0	1.0,1.0,1.0	0.99,1.0,1.0	0.003
Vad04G014800	LG04	+	26859638	26859804	26857217	26857327	26863272	26863357	272	165,111,105	0,0,0	253,175,181	1,0,0	298	149	1	1.0	1.0,1.0,1.0	0.992,1.0,1.0	0.003
Vad04G014800	LG04	+	26859727	26859804	26857217	26857327	26863272	26863357	273	156,110,106	0,0,0	222,155,159	1,0,0	225	149	1	1.0	1.0,1.0,1.0	0.993,1.0,1.0	0.002
Vad04G014800	LG04	+	26866565	26866663	26863679	26863793	26866780	26866860	274	218,221,249	0,2,3	371,346,449	1,3,0	246	149	1	1.0	1.0,0.985,0.98	0.996,0.986,1.0	-0.006
Vad04G014800	LG04	+	26868559	26868616	26868316	26868458	26868733	26869098	275	153,211,203	0,0,0	250,329,331	1,0,0	205	149	1	1.0	1.0,1.0,1.0	0.995,1.0,1.0	0.002
Vad07G012530	LG07	+	22956618	22956738	22954713	22955077	22970568	22970684	276	187,195,157	0,1,0	233,113,106	2,1,1	268	149	1	1.0	1.0,0.991,1.0	0.985,0.984,0.983	0.013
Vad07G012530	LG07	+	22972947	22972990	22970899	22970988	22973497	22973705	277	230,147,100	0,0,2	197,75,107	0,0,0	191	149	1	1.0	1.0,1.0,0.975	1.0,1.0,1.0	-0.008
Vad07G012530	LG07	+	22973933	22974038	22973497	22973705	22974159	22974482	278	216,153,128	0,0,0	204,82,121	1,0,3	253	149	1	1.0	1.0,1.0,1.0	0.992,1.0,0.96	0.016
Vad07G012530	LG07	+	22973933	22974038	22973497	22973705	22988446	22989031	279	157,75,65	7,10,4	118,43,59	32,17,11	253	149	3.48939703132e-06	0.000660324770714	0.93,0.815,0.905	0.685,0.598,0.76	0.202
Vad07G012530	LG07	+	22974159	22974482	22973497	22973705	22988446	22989031	280	68,108,77	7,10,4	98,65,80	32,17,11	298	149	0.000198834250943	0.0109528220656	0.829,0.844,0.906	0.605,0.657,0.784	0.178
Vad07G012530	LG07	+	22974159	22974482	22973933	22974038	22988446	22989031	281	127,189,140	0,1,0	185,109,140	1,2,1	298	149	1	1.0	1.0,0.99,1.0	0.989,0.965,0.986	0.017
Vad16G004800	LG16	-	14013500	14013591	14013309	14013415	14014522	14015167	282	3508,3166,3035	9,30,44	3339,1695,2697	40,68,59	239	149	5.06244712817e-10	4.79002419209e-07	0.996,0.985,0.977	0.981,0.94,0.966	0.024
Vad12G006920	LG12	+	9205989	9206064	9205562	9205681	9206415	9206509	283	0,0,0	0,0,1	1,0,0	0,0,0	223	149	1	1.0	NA,NA,0.0	1.0,NA,NA	-1.0
Vad17G006210	LG17	-	7438895	7438950	7437663	7438184	7440859	7441121	284	84,81,118	0,0,0	135,163,190	1,2,1	203	149	1	1.0	1.0,1.0,1.0	0.99,0.984,0.993	0.011
Vad17G006210	LG17	-	7438895	7439247	7437663	7438184	7440859	7441121	285	46,42,48	0,0,0	71,104,81	1,2,1	298	149	0.396950037429	1.0	1.0,1.0,1.0	0.973,0.963,0.976	0.029
Vad17G006210	LG17	-	7439143	7439247	7437663	7438950	7440859	7441121	286	41,29,41	56,50,87	65,97,54	89,110,136	252	149	0.578471437057	1.0	0.302,0.255,0.218	0.302,0.343,0.19	-0.02
Vad07G015300	LG07	+	25912679	25912832	25911472	25912341	25913832	25913910	287	2909,3511,5023	0,0,0	3138,4864,4972	1,0,0	298	149	1	1.0	1.0,1.0,1.0	0.999,1.0,1.0	0.0
Vad07G015300	LG07	+	25916187	25916223	25914806	25914902	25916430	25916612	288	1687,1501,2163	4,8,5	1749,2258,2118	7,5,13	184	149	1	1.0	0.997,0.993,0.997	0.995,0.997,0.992	0.001
Vad07G015300	LG07	+	25916187	25916223	25914806	25914902	25916524	25916612	289	705,659,965	0,0,0	646,985,916	0,0,2	184	149	1	1.0	1.0,1.0,1.0	1.0,1.0,0.997	0.001
Vad07G015300	LG07	+	25916430	25916612	25916187	25916223	25916706	25917143	290	2274,2215,3186	0,0,1	2330,3348,3200	2,0,0	298	149	1	1.0	1.0,1.0,0.999	0.998,1.0,1.0	0.0
Vad07G015300	LG07	+	25916524	25916612	25916187	25916223	25916706	25917143	291	880,883,1294	0,0,1	766,1370,1257	2,0,0	236	149	1	1.0	1.0,1.0,0.999	0.996,1.0,1.0	0.001
Vad04G012450	LG04	-	23413787	23413878	23408869	23408941	23414009	23414172	292	156,84,93	2,2,2	100,64,60	0,1,2	239	149	0.395612864683	1.0	0.98,0.963,0.967	1.0,0.976,0.949	-0.005
Vad04G012450	LG04	-	23414242	23414798	23414009	23414172	23415076	23415790	293	145,95,98	1,0,0	134,80,70	1,0,0	298	149	1	1.0	0.986,1.0,1.0	0.985,1.0,1.0	0.0
Vad05G000430	LG05	+	492486	493693	490436	490956	494613	494878	294	666,687,786	0,7,2	819,799,740	14,21,13	298	149	5.98732575408e-07	0.000153630719646	1.0,0.98,0.995	0.967,0.95,0.966	0.031
Vad03G008030	LG03	+	8691472	8691700	8691105	8691401	8692916	8692982	296	82,84,112	0,1,0	87,98,113	0,0,0	298	149	1	1.0	1.0,0.977,1.0	1.0,1.0,1.0	-0.008
Vad11G000970	LG11	-	997721	997770	997514	997623	999043	999291	297	132,118,88	1,1,2	131,123,91	0,0,0	197	149	1	1.0	0.99,0.989,0.971	1.0,1.0,1.0	-0.017
Vad02G004700	LG02	-	4328947	4328992	4328752	4328859	4329080	4329158	298	9,9,9	0,0,0	7,1,5	0,1,0	193	149	1	1.0	1.0,1.0,1.0	1.0,0.436,1.0	0.188
Vad02G004700	LG02	-	4330641	4330704	4330425	4330509	4330788	4330864	299	23,16,4	0,1,0	10,2,6	1,0,0	211	149	1	1.0	1.0,0.919,1.0	0.876,1.0,1.0	0.014
Vad18G007960	LG18	-	8816666	8816781	8815574	8816121	8819599	8820090	300	55,65,209	2,21,6	85,91,96	20,3,26	263	149	0.130999337409	1.0	0.94,0.637,0.952	0.707,0.945,0.677	0.067
Vad16G002280	LG16	-	5259109	5259307	5258188	5258458	5260159	5260258	301	16,3,11	0,1,0	8,17,16	0,2,0	298	149	1	1.0	1.0,0.6,1.0	1.0,0.81,1.0	-0.07
Vad08G015230	LG08	+	22796218	22796528	22795122	22795312	22797620	22797739	302	286,370,280	83,88,42	382,337,297	106,72,77	298	149	0.462360858903	1.0	0.633,0.678,0.769	0.643,0.701,0.659	0.026
Vad08G015230	LG08	+	22797620	22797739	22795122	22795312	22800368	22800935	303	78,79,39	0,0,0	86,64,73	2,2,1	267	149	0.786886145255	1.0	1.0,1.0,1.0	0.96,0.947,0.976	0.039
Vad08G015230	LG08	+	22797930	22798041	22797620	22797739	22798703	22798868	304	340,234,153	39,21,12	387,218,188	49,35,27	259	149	0.0392618825473	0.506291005012	0.834,0.865,0.88	0.82,0.782,0.8	0.059
Vad08G015230	LG08	+	22797969	22798041	22797620	22797739	22798703	22798868	305	470,371,220	39,21,12	540,335,284	49,35,27	220	149	0.0389105802869	0.504338420345	0.891,0.923,0.925	0.882,0.866,0.877	0.038
Vad08G015230	LG08	+	22798703	22798868	22797620	22797739	22800368	22800935	306	425,359,236	2,0,0	540,340,279	1,0,0	298	149	1	1.0	0.991,1.0,1.0	0.996,1.0,1.0	-0.002
Vad14G007270	LG14	-	17490850	17491026	17490432	17490615	17491119	17491435	307	58,44,58	0,0,0	92,57,97	1,0,0	298	149	1	1.0	1.0,1.0,1.0	0.979,1.0,1.0	0.007
Vad14G013640	LG14	-	24511216	24511302	24511023	24511083	24511425	24511506	308	762,760,628	0,1,6	844,641,680	0,2,0	234	149	1	1.0	1.0,0.998,0.985	1.0,0.995,1.0	-0.004
Vad14G013640	LG14	-	24513980	24514101	24512998	24513106	24515013	24515348	309	1007,814,724	10,8,14	1115,678,741	18,26,6	269	149	0.0509531764618	0.596581700275	0.982,0.983,0.966	0.972,0.935,0.986	0.013
Vad14G010580	LG14	-	21593836	21593980	21593304	21593510	21594453	21594737	310	756,483,500	2,3,4	478,407,403	6,1,2	292	149	0.745040863088	1.0	0.995,0.988,0.985	0.976,0.995,0.99	0.002
Vad14G009740	LG14	-	20789423	20789556	20787330	20788544	20790902	20791040	311	57,93,114	0,0,1	102,80,112	0,0,0	281	149	1	1.0	1.0,1.0,0.984	1.0,1.0,1.0	-0.005
Vad14G009740	LG14	-	20790054	20790244	20789423	20789556	20790902	20791040	312	124,182,255	0,0,2	162,146,209	0,0,0	298	149	1	1.0	1.0,1.0,0.985	1.0,1.0,1.0	-0.005
Vad14G009740	LG14	-	20792003	20792101	20790902	20791040	20792685	20792858	313	140,125,154	0,0,2	158,114,154	2,0,5	246	149	0.536566138835	1.0	1.0,1.0,0.979	0.98,1.0,0.949	0.017
Vad16G007340	LG16	+	17708432	17708508	17707958	17708005	17708765	17709079	314	106,67,70	8,2,0	235,56,115	14,0,2	224	149	0.832006374058	1.0	0.898,0.957,1.0	0.918,1.0,0.975	-0.013
Vad08G004000	LG08	-	11339401	11339504	11338035	11338118	11341763	11342493	315	50,44,31	1,2,2	47,23,34	0,6,0	251	149	0.511114788839	1.0	0.967,0.929,0.902	1.0,0.695,1.0	0.034
Vad01G008840	LG01	+	10610980	10611046	10609934	10610141	10612443	10612782	316	88,152,189	0,0,0	135,178,179	0,0,1	214	149	1	1.0	1.0,1.0,1.0	1.0,1.0,0.992	0.003
Vad09G000610	LG09	-	600172	600329	599760	599963	600434	600609	317	58,90,65	0,0,2	49,65,53	0,1,0	298	149	1	1.0	1.0,1.0,0.942	1.0,0.97,1.0	-0.009
Vad09G000610	LG09	-	607414	607503	606766	606898	608731	608789	318	43,69,54	0,1,0	34,37,31	0,1,0	237	149	1	1.0	1.0,0.977,1.0	1.0,0.959,1.0	0.006
Vad09G000610	LG09	-	608731	608789	607414	607503	609429	609528	319	10,15,16	0,0,0	9,7,7	2,0,1	206	149	0.848253090166	1.0	1.0,1.0,1.0	0.765,1.0,0.835	0.133
Vad09G000610	LG09	-	608875	609111	608731	608789	609429	609528	320	71,92,54	0,0,0	76,59,63	0,1,0	298	149	1	1.0	1.0,1.0,1.0	1.0,0.967,1.0	0.011
Vad07G016430	LG07	+	27124246	27124347	27123816	27123891	27124516	27124632	321	1793,1826,1444	0,0,0	1356,1152,1196	0,0,1	249	149	1	1.0	1.0,1.0,1.0	1.0,1.0,0.999	0.0
Vad07G016430	LG07	+	27127122	27127168	27126615	27126719	27127307	27127372	322	1562,1336,1184	0,0,0	1204,921,1033	0,2,0	194	149	1	1.0	1.0,1.0,1.0	1.0,0.997,1.0	0.001
Vad01G001380	LG01	+	1280738	1284100	1279589	1279780	1288358	1288511	323	88,131,121	0,0,1	147,131,100	0,1,0	298	149	1	1.0	1.0,1.0,0.984	1.0,0.985,1.0	-0.0
Vad01G001380	LG01	+	1280842	1284100	1279589	1279780	1288358	1288511	324	59,85,43	0,0,1	58,47,33	0,1,0	298	149	1	1.0	1.0,1.0,0.956	1.0,0.959,1.0	-0.001
Vad01G001380	LG01	+	1284195	1284276	1280738	1284100	1288358	1288511	325	723,505,369	2,0,0	709,443,374	3,0,0	229	149	1	1.0	0.996,1.0,1.0	0.994,1.0,1.0	0.001
Vad01G001380	LG01	+	1289729	1289852	1289411	1289559	1290210	1290298	326	677,583,480	9,2,4	599,573,476	4,0,2	271	149	0.546955193305	1.0	0.976,0.994,0.985	0.988,1.0,0.992	-0.008
Vad08G000190	LG08	+	433145	433228	432699	433054	433370	433656	327	578,468,388	12,4,4	547,299,437	7,7,10	231	149	0.334873637536	1.0	0.969,0.987,0.984	0.981,0.965,0.966	0.009
Vad18G004930	LG18	+	5304004	5304093	5303567	5303810	5306499	5307484	328	61,44,38	0,1,0	37,18,31	0,0,0	237	149	1	1.0	1.0,0.965,1.0	1.0,1.0,1.0	-0.012
Vad18G004930	LG18	+	5306269	5306320	5304004	5304093	5306499	5307484	329	70,88,99	13,2,2	70,45,73	1,3,2	199	149	0.0536954701396	0.618171652048	0.801,0.971,0.974	0.981,0.918,0.965	-0.039
Vad17G001750	LG17	-	1761486	1761615	1760984	1761362	1761806	1761890	330	1647,697,954	0,0,1	312,123,166	0,0,0	277	149	1	1.0	1.0,1.0,0.998	1.0,1.0,1.0	-0.001
Vad11G000750	LG11	-	850750	850810	847993	848065	850927	850978	331	810,825,838	0,0,0	847,820,859	0,0,1	208	149	1	1.0	1.0,1.0,1.0	1.0,1.0,0.998	0.001
Vad02G007420	LG02	-	7893515	7893664	7893133	7893339	7893992	7894101	332	859,831,596	14,0,6	741,745,689	2,7,3	297	149	0.219725898343	1.0	0.969,1.0,0.98	0.995,0.982,0.991	-0.006
Vad02G007420	LG02	-	7893992	7894101	7893133	7893339	7894494	7894679	333	181,282,192	0,0,0	221,225,245	0,0,1	257	149	1	1.0	1.0,1.0,1.0	1.0,1.0,0.993	0.002
Vad02G007420	LG02	-	7893992	7894101	7893133	7893339	7895159	7895991	334	31,17,17	1,1,0	15,23,22	0,0,0	257	149	1	1.0	0.947,0.908,1.0	1.0,1.0,1.0	-0.048
Vad02G007420	LG02	-	7893992	7894101	7893133	7893339	7898714	7898819	335	16,18,19	1,3,2	8,15,15	1,2,5	257	149	0.290403687914	1.0	0.903,0.777,0.846	0.823,0.813,0.635	0.085
Vad02G007420	LG02	-	7894494	7894679	7893133	7893339	7895159	7895991	336	275,340,248	1,1,0	289,314,326	0,0,0	298	149	1	1.0	0.993,0.994,1.0	1.0,1.0,1.0	-0.004
Vad02G007420	LG02	-	7894494	7894679	7893133	7893339	7898714	7898819	337	1,1,1	1,3,2	0,0,1	1,2,5	298	149	0.527169865988	1.0	0.333,0.143,0.2	0.0,0.0,0.091	0.195
Vad02G007420	LG02	-	7894494	7894679	7893992	7894101	7895159	7895991	338	527,711,521	37,21,18	595,634,654	20,28,30	298	149	0.822241211078	1.0	0.877,0.944,0.935	0.937,0.919,0.916	-0.005
Vad02G007420	LG02	-	7894494	7894679	7893992	7894101	7898714	7898819	339	253,372,274	15,20,18	306,320,329	8,17,19	298	149	0.258472843812	1.0	0.894,0.903,0.884	0.95,0.904,0.896	-0.023
Vad02G007420	LG02	-	7895159	7895991	7893133	7893339	7898714	7898819	340	349,422,282	1,3,2	296,359,354	1,2,5	298	149	0.64392730315	1.0	0.994,0.986,0.986	0.993,0.989,0.973	0.004
Vad02G007420	LG02	-	7895159	7895991	7893992	7894101	7898714	7898819	341	385,442,300	15,20,18	316,387,384	8,17,19	298	149	0.473256435891	1.0	0.928,0.917,0.893	0.952,0.919,0.91	-0.014
Vad02G007420	LG02	-	7895159	7895991	7894494	7894679	7898714	7898819	342	623,761,530	1,1,1	585,673,679	0,0,0	298	149	1	1.0	0.997,0.997,0.996	1.0,1.0,1.0	-0.003
Vad02G007420	LG02	-	7899454	7899547	7898935	7899017	7899629	7899735	343	430,555,412	0,0,2	423,533,485	0,0,0	241	149	1	1.0	1.0,1.0,0.992	1.0,1.0,1.0	-0.003
Vad02G006730	LG02	-	6582509	6582623	6582357	6582429	6583307	6583385	344	170,159,175	0,0,1	181,109,108	1,0,0	262	149	1	1.0	1.0,1.0,0.99	0.99,1.0,1.0	0.0
Vad13G001550	LG13	+	1427455	1427559	1427234	1427269	1427702	1427775	345	371,354,338	0,0,0	319,248,321	1,0,0	252	149	1	1.0	1.0,1.0,1.0	0.995,1.0,1.0	0.002
Vad13G001550	LG13	+	1428184	1428243	1427702	1427775	1428333	1428399	346	473,344,372	3,2,0	344,248,307	0,0,0	207	149	1	1.0	0.991,0.992,1.0	1.0,1.0,1.0	-0.006
Vad13G001550	LG13	+	1429894	1429985	1429433	1429516	1430247	1430306	347	381,428,350	2,2,0	326,289,301	4,5,0	239	149	0.713481801367	1.0	0.992,0.993,1.0	0.981,0.973,1.0	0.01
Vad16G003350	LG16	+	9400775	9401216	9399837	9399994	9402339	9402666	348	386,359,324	0,0,0	332,227,321	1,0,0	298	149	1	1.0	1.0,1.0,1.0	0.994,1.0,1.0	0.002
Vad16G003350	LG16	+	9403805	9403930	9403091	9403244	9404097	9404193	349	194,332,291	2,0,0	185,226,322	0,0,0	273	149	1	1.0	0.981,1.0,1.0	1.0,1.0,1.0	-0.006
Vad07G006660	LG07	+	7488215	7488369	7487994	7488100	7489044	7489150	350	135,114,81	0,0,2	141,94,89	0,1,0	298	149	1	1.0	1.0,1.0,0.953	1.0,0.979,1.0	-0.009
Vad07G006660	LG07	+	7488218	7488369	7487994	7488100	7489044	7489150	351	129,114,83	0,0,2	125,98,89	0,1,0	298	149	1	1.0	1.0,1.0,0.954	1.0,0.98,1.0	-0.009
Vad07G006660	LG07	+	7488269	7488369	7487994	7488100	7489044	7489150	352	158,137,101	0,0,2	107,84,74	0,1,0	248	149	1	1.0	1.0,1.0,0.968	1.0,0.981,1.0	-0.004
Vad17G006780	LG17	+	8199867	8199969	8199252	8199786	8201668	8201950	353	800,1172,1299	0,0,0	770,795,849	0,1,0	250	149	1	1.0	1.0,1.0,1.0	1.0,0.998,1.0	0.001
Vad12G010300	LG12	-	18989387	18989485	18988125	18988171	18989595	18989742	354	98,86,60	35,35,25	101,68,71	22,20,16	246	149	0.0178431930785	0.300513462808	0.629,0.598,0.592	0.735,0.673,0.729	-0.106
Vad11G004450	LG11	-	4298991	4299074	4298788	4298879	4299176	4299383	355	60,68,48	0,0,0	187,119,143	2,0,0	231	149	1	1.0	1.0,1.0,1.0	0.984,1.0,1.0	0.005
Vad07G007590	LG07	+	8976398	8976425	8971631	8971706	8976983	8977257	356	128,98,87	1,0,0	158,98,112	0,0,0	175	149	1	1.0	0.991,1.0,1.0	1.0,1.0,1.0	-0.003
Vad17G003630	LG17	-	4535742	4535827	4534411	4534496	4535954	4536045	357	68,96,53	0,1,1	73,41,35	0,0,0	233	149	1	1.0	1.0,0.984,0.971	1.0,1.0,1.0	-0.015
Vad17G003630	LG17	-	4535742	4535827	4534411	4534496	4539385	4539757	358	36,42,18	0,0,0	37,19,20	0,0,1	233	149	1	1.0	1.0,1.0,1.0	1.0,1.0,0.927	0.024
Vad17G003630	LG17	-	4535954	4536045	4534411	4534496	4539385	4539757	359	43,49,32	0,0,0	43,25,28	0,0,1	239	149	1	1.0	1.0,1.0,1.0	1.0,1.0,0.946	0.018
Vad17G003630	LG17	-	4535954	4536045	4535742	4535827	4539385	4539757	360	72,101,63	0,0,0	80,47,44	1,0,1	239	149	1	1.0	1.0,1.0,1.0	0.98,1.0,0.965	0.018
Vad05G002430	LG05	+	2387889	2387937	2387715	2387778	2388157	2388220	361	157,136,144	7,0,0	160,151,128	0,3,0	196	149	0.691216370789	1.0	0.945,1.0,1.0	1.0,0.975,1.0	-0.01
Vad01G008130	LG01	+	9376744	9376999	9376528	9376652	9378260	9379419	362	48,35,29	2,0,0	37,45,29	0,0,0	298	149	1	1.0	0.923,1.0,1.0	1.0,1.0,1.0	-0.026
Vad10G011520	LG10	-	17330285	17330339	17329696	17330177	17330435	17330516	363	281,235,244	2,6,1	324,250,310	10,0,1	202	149	0.824418732412	1.0	0.99,0.967,0.994	0.96,1.0,0.996	-0.002
Vad10G011520	LG10	-	17333026	17333142	17330435	17330516	17337426	17337537	364	535,369,374	0,0,0	537,469,513	0,0,1	264	149	1	1.0	1.0,1.0,1.0	1.0,1.0,0.997	0.001
Vad10G011520	LG10	-	17350566	17350680	17337426	17337537	17357464	17357507	365	405,319,316	2,0,0	476,373,402	0,0,0	262	149	1	1.0	0.991,1.0,1.0	1.0,1.0,1.0	-0.003
Vad03G011400	LG03	+	19337476	19337658	19336699	19337131	19345813	19345898	366	2,6,0	0,3,6	3,4,7	1,0,3	298	149	0.0843762499957	0.836523934961	1.0,0.5,0.0	0.6,1.0,0.538	-0.213
Vad03G011400	LG03	+	19337476	19337658	19336699	19337131	19346136	19348353	367	5,14,1	47,78,60	7,6,11	61,88,56	298	149	0.783063189274	1.0	0.051,0.082,0.008	0.054,0.033,0.089	-0.012
Vad03G011400	LG03	+	19345813	19345898	19336699	19337131	19346136	19348353	368	6,10,9	47,78,60	4,6,9	61,88,56	233	149	0.236030499696	1.0	0.075,0.076,0.088	0.04,0.042,0.093	0.021
Vad03G011400	LG03	+	19345813	19345898	19337476	19337658	19346136	19348353	369	6,7,3	3,8,1	4,7,6	4,3,4	233	149	0.836863538186	1.0	0.561,0.359,0.657	0.39,0.599,0.49	0.033
Vad16G000480	LG16	-	802159	802231	801199	801307	803319	803464	370	88,58,59	1,0,0	50,47,46	1,0,0	220	149	1	1.0	0.983,1.0,1.0	0.971,1.0,1.0	0.004
Vad16G000480	LG16	-	809914	810155	809385	809494	810633	810754	371	21,14,18	21,29,24	10,6,5	19,23,21	298	149	0.0118531154572	0.225716119379	0.333,0.194,0.273	0.208,0.115,0.106	0.124
Vad16G000480	LG16	-	809914	810256	809385	809494	810633	810754	372	21,13,14	21,29,24	7,5,6	19,23,21	298	149	0.00907221246088	0.18635579979	0.333,0.183,0.226	0.156,0.098,0.125	0.121
Vad10G009640	LG10	-	12641806	12641882	12641469	12641617	12642515	12642638	373	148,104,87	2,1,3	133,69,33	1,0,0	224	149	0.716575699116	1.0	0.98,0.986,0.951	0.989,1.0,1.0	-0.024
Vad10G009640	LG10	-	12642896	12643061	12642515	12642638	12643501	12643592	374	185,185,81	0,0,0	137,90,51	0,1,0	298	149	1	1.0	1.0,1.0,1.0	1.0,0.978,1.0	0.007
Vad10G009640	LG10	-	12644928	12644985	12644686	12644842	12645069	12645168	375	94,101,63	2,3,2	116,50,42	7,2,2	205	149	0.142716836208	1.0	0.972,0.961,0.958	0.923,0.948,0.939	0.027
Vad10G009640	LG10	-	12645598	12645711	12645069	12645168	12646467	12647678	376	214,145,79	0,1,1	180,48,42	1,0,5	261	149	0.260931381555	1.0	1.0,0.988,0.978	0.99,1.0,0.827	0.05
Vad11G002060	LG11	+	2074809	2074974	2074022	2074205	2076509	2077031	377	507,479,451	0,3,2	514,559,520	3,2,0	298	149	1	1.0	1.0,0.988,0.991	0.988,0.993,1.0	-0.001
Vad18G006840	LG18	+	7690706	7690817	7690491	7690607	7691113	7691223	378	743,871,725	0,2,0	590,537,566	0,0,1	259	149	1	1.0	1.0,0.996,1.0	1.0,1.0,0.997	-0.0
Vad18G006840	LG18	+	7691516	7691829	7691113	7691223	7691913	7691991	379	1086,1077,933	0,1,0	715,546,557	1,0,0	298	149	1	1.0	1.0,0.998,1.0	0.997,1.0,1.0	0.0
Vad18G006840	LG18	+	7692086	7692137	7691913	7691991	7692204	7692294	380	906,767,701	11,13,20	619,468,472	10,9,19	199	149	0.295587897601	1.0	0.984,0.978,0.963	0.979,0.975,0.949	0.007
Vad01G013330	LG01	-	21924648	21924879	21924464	21924567	21927913	21927954	381	945,1126,1524	0,0,2	1297,1059,1417	3,2,0	298	149	1	1.0	1.0,1.0,0.997	0.995,0.996,1.0	0.002
Vad02G009850	LG02	+	16425679	16425751	16425500	16425572	16436239	16436337	382	69,57,57	0,1,0	92,70,96	0,0,0	220	149	1	1.0	1.0,0.975,1.0	1.0,1.0,1.0	-0.008
Vad02G009850	LG02	+	16436239	16436337	16425679	16425751	16436637	16436805	383	82,65,68	0,0,0	117,85,95	0,2,1	246	149	1	1.0	1.0,1.0,1.0	1.0,0.963,0.983	0.018
Vad02G009850	LG02	+	16439781	16439915	16438711	16438957	16449881	16450100	384	260,133,120	1,0,0	209,147,174	1,4,1	282	149	0.568380984513	1.0	0.993,1.0,1.0	0.991,0.951,0.989	0.021
Vad10G002610	LG10	+	3096283	3097205	3095337	3095549	3097354	3098528	385	15,18,29	0,0,2	25,29,15	1,7,3	298	149	0.000296980382522	0.0145501165405	1.0,1.0,0.879	0.926,0.674,0.714	0.188
Vad01G011150	LG01	+	17428351	17428868	17426399	17426555	17428995	17430161	386	281,222,254	6,2,4	267,215,258	3,7,2	298	149	1	1.0	0.959,0.982,0.969	0.978,0.939,0.985	0.003
Vad01G011150	LG01	+	17428995	17430161	17426399	17426555	17430350	17430545	387	129,149,132	0,0,0	120,148,166	0,0,2	298	149	1	1.0	1.0,1.0,1.0	1.0,1.0,0.976	0.008
Vad01G011150	LG01	+	17428995	17430161	17426399	17426555	17432041	17432512	388	14,4,9	0,0,0	10,9,9	0,1,0	298	149	1	1.0	1.0,1.0,1.0	1.0,0.818,1.0	0.061
Vad01G011150	LG01	+	17430350	17430545	17426399	17426555	17432041	17432512	389	64,129,115	0,0,0	57,156,153	0,1,0	298	149	1	1.0	1.0,1.0,1.0	1.0,0.987,1.0	0.004
Vad01G011150	LG01	+	17430350	17430545	17428995	17430161	17432041	17432512	390	187,276,243	8,2,5	174,297,315	7,2,7	298	149	0.947189219398	1.0	0.921,0.986,0.96	0.926,0.987,0.957	-0.001
Vad18G000750	LG18	+	699654	699788	699065	699224	702048	702254	391	14,17,27	11,14,16	11,18,10	13,4,9	282	149	0.847961211978	1.0	0.402,0.391,0.471	0.309,0.704,0.37	-0.04
Vad18G000750	LG18	+	699654	699788	699065	699224	703191	704293	392	14,17,27	16,7,8	11,15,11	23,20,18	282	149	0.00316373370586	0.0856811530823	0.316,0.562,0.641	0.202,0.284,0.244	0.263
Vad18G000750	LG18	+	699821	699979	699065	699224	702048	702254	393	40,51,43	11,14,16	17,47,54	13,4,9	298	149	0.497101125286	1.0	0.645,0.646,0.573	0.395,0.855,0.75	-0.045
Vad18G000750	LG18	+	699821	699979	699065	699224	703191	704293	394	40,50,43	16,7,8	17,46,58	23,20,18	298	149	0.0257737722692	0.383289919827	0.556,0.781,0.729	0.27,0.535,0.617	0.215
Vad18G000750	LG18	+	699881	699979	699065	699788	702048	702254	395	9,6,21	0,0,0	11,11,16	0,3,0	246	149	0.549670265388	1.0	1.0,1.0,1.0	1.0,0.69,1.0	0.103
Vad18G000750	LG18	+	699881	699979	699065	699788	703191	704293	396	9,5,21	0,0,0	10,10,19	0,0,1	246	149	1	1.0	1.0,1.0,1.0	1.0,1.0,0.92	0.027
Vad18G000750	LG18	+	700818	701010	699065	699979	702048	702254	397	275,380,308	0,1,0	254,298,300	1,2,0	298	149	1	1.0	1.0,0.995,1.0	0.992,0.987,1.0	0.005
Vad18G000750	LG18	+	700818	701010	699065	699979	703191	704293	398	150,247,182	0,0,0	170,188,193	1,1,4	298	149	0.576247407131	1.0	1.0,1.0,1.0	0.988,0.989,0.96	0.021
Vad18G000750	LG18	+	702048	702254	699065	699224	703191	704293	399	288,253,229	16,7,8	178,170,163	23,20,18	298	149	2.45829896284e-06	0.000496215839979	0.9,0.948,0.935	0.795,0.81,0.819	0.12
Vad18G000750	LG18	+	702048	702254	699065	699788	703191	704293	400	277,239,213	0,0,0	165,169,154	0,0,1	298	149	1	1.0	1.0,1.0,1.0	1.0,1.0,0.987	0.004
Vad18G000750	LG18	+	702048	702254	699065	699979	703191	704293	401	277,240,213	0,0,0	166,168,154	1,1,4	298	149	0.634667606134	1.0	1.0,1.0,1.0	0.988,0.988,0.951	0.024
Vad18G000750	LG18	+	702048	702254	700818	701010	703191	704293	402	419,389,339	17,17,0	264,295,272	15,19,11	298	149	0.0125531421166	0.236077041619	0.925,0.92,1.0	0.898,0.886,0.925	0.045
Vad18G005470	LG18	+	5968025	5968188	5967723	5967889	5968567	5968728	403	127,77,73	0,0,1	139,67,97	0,0,0	298	149	1	1.0	1.0,1.0,0.973	1.0,1.0,1.0	-0.009
Vad17G003080	LG17	-	3639133	3639212	3639007	3639053	3640664	3640727	404	880,624,882	0,0,10	831,824,952	1,5,2	227	149	1	1.0	1.0,1.0,0.983	0.998,0.991,0.997	-0.001
Vad17G003080	LG17	-	3640887	3640914	3640664	3640727	3641071	3641204	405	782,569,756	0,0,0	762,751,887	2,6,1	175	149	1	1.0	1.0,1.0,1.0	0.997,0.991,0.999	0.004
Vad04G012340	LG04	-	23296267	23296375	23296076	23296180	23296522	23296603	406	347,303,275	3,9,15	278,245,225	6,4,14	256	149	0.863408945388	1.0	0.985,0.951,0.914	0.964,0.973,0.903	0.003
Vad04G012340	LG04	-	23301428	23301545	23299975	23300215	23302295	23302355	407	207,251,226	0,1,0	260,206,204	0,0,2	265	149	1	1.0	1.0,0.993,1.0	1.0,1.0,0.983	0.003
Vad04G012340	LG04	-	23307704	23307801	23307437	23307561	23307942	23308032	408	155,172,160	2,1,1	220,197,152	0,0,1	245	149	1	1.0	0.979,0.991,0.99	1.0,1.0,0.989	-0.01
Vad02G003640	LG02	-	3258116	3258203	3256628	3256736	3258310	3258382	409	494,309,353	0,0,2	272,166,183	1,0,1	235	149	1	1.0	1.0,1.0,0.991	0.994,1.0,0.991	0.002
Vad02G003640	LG02	-	3258310	3258382	3256628	3256736	3258591	3258678	410	163,135,116	3,2,1	106,62,69	5,5,7	220	149	0.000156143510359	0.00935519280415	0.974,0.979,0.987	0.935,0.894,0.87	0.08
Vad02G003640	LG02	-	3258591	3258678	3258310	3258382	3258958	3259030	411	489,360,357	0,0,0	288,183,184	0,0,1	235	149	1	1.0	1.0,1.0,1.0	1.0,1.0,0.992	0.003
Vad12G012050	LG12	+	22748161	22748493	22747166	22747403	22749170	22749286	412	203,180,151	0,0,0	188,135,119	0,2,0	298	149	1	1.0	1.0,1.0,1.0	1.0,0.971,1.0	0.01
Vad09G002720	LG09	+	2989930	2990098	2989218	2989515	2990254	2990422	413	74,109,97	0,0,0	95,54,79	0,1,1	298	149	1	1.0	1.0,1.0,1.0	1.0,0.964,0.975	0.02
Vad09G002720	LG09	+	2991011	2991109	2990758	2990825	2991793	2991866	414	82,82,78	1,0,0	84,54,65	0,0,0	246	149	1	1.0	0.98,1.0,1.0	1.0,1.0,1.0	-0.007
Vad18G007040	LG18	+	7927705	7927886	7926946	7927585	7930028	7930558	416	114,194,90	0,0,0	95,54,53	0,1,0	298	149	1	1.0	1.0,1.0,1.0	1.0,0.964,1.0	0.012
Vad15G006370	LG15	-	16070950	16071284	16070059	16070473	16076765	16076875	417	347,286,252	26,9,10	230,216,174	23,15,20	298	149	0.00487410425309	0.116939880012	0.87,0.941,0.926	0.833,0.878,0.813	0.071
Vad15G006370	LG15	-	16076765	16076875	16070950	16071284	16076970	16077246	418	268,263,211	1,0,0	213,203,157	0,0,0	258	149	1	1.0	0.994,1.0,1.0	1.0,1.0,1.0	-0.002
Vad15G006370	LG15	-	16081947	16082003	16079597	16080259	16083883	16084026	419	178,143,109	1,0,0	148,99,70	0,0,0	204	149	1	1.0	0.992,1.0,1.0	1.0,1.0,1.0	-0.003
Vad09G001700	LG09	+	1977248	1977344	1976924	1977101	1977459	1977572	420	122,100,105	0,0,0	271,343,228	0,0,1	244	149	1	1.0	1.0,1.0,1.0	1.0,1.0,0.993	0.002
Vad09G001700	LG09	+	1977459	1977572	1977248	1977344	1977711	1977778	421	186,130,135	0,0,1	386,442,294	0,0,0	261	149	1	1.0	1.0,1.0,0.987	1.0,1.0,1.0	-0.004
Vad09G001700	LG09	+	1977711	1977778	1977459	1977572	1977886	1977979	422	168,110,105	0,0,0	337,384,249	2,9,6	215	149	0.0207850563659	0.335463718895	1.0,1.0,1.0	0.992,0.967,0.966	0.025
Vad09G001700	LG09	+	1980310	1980475	1980094	1980213	1980657	1980830	423	282,195,194	3,0,0	679,714,450	2,1,0	298	149	1	1.0	0.979,1.0,1.0	0.994,0.997,1.0	-0.004
Vad09G001700	LG09	+	1980956	1981066	1980657	1980830	1981440	1981550	424	172,192,168	0,1,0	456,580,348	0,2,0	258	149	1	1.0	1.0,0.991,1.0	1.0,0.994,1.0	-0.001
Vad09G001700	LG09	+	1981440	1981550	1980956	1981066	1981672	1981783	425	207,169,174	0,0,3	459,582,317	0,0,0	258	149	1	1.0	1.0,1.0,0.971	1.0,1.0,1.0	-0.01
Vad09G001700	LG09	+	1981854	1981965	1981672	1981783	1982295	1982501	426	349,185,213	0,2,0	644,766,382	0,2,0	259	149	1	1.0	1.0,0.982,1.0	1.0,0.995,1.0	-0.004
Vad09G001700	LG09	+	1982295	1982501	1981854	1981965	1982595	1982932	427	382,264,328	0,0,0	787,1102,571	0,5,4	298	149	1	1.0	1.0,1.0,1.0	1.0,0.991,0.986	0.008
Vad11G003790	LG11	+	3547984	3548040	3547772	3547868	3548367	3548434	428	2,7,4	0,0,0	3,2,1	0,1,0	204	149	1	1.0	1.0,1.0,1.0	1.0,0.594,1.0	0.135
Vad11G003790	LG11	+	3557872	3558000	3557546	3557643	3558235	3559014	429	19,15,15	0,0,0	18,8,9	0,1,0	276	149	1	1.0	1.0,1.0,1.0	1.0,0.812,1.0	0.063
Vad18G011430	LG18	-	12566017	12566071	12564956	12565022	12567601	12567691	430	102,99,89	0,2,6	75,122,105	2,7,0	202	149	0.840993093395	1.0	1.0,0.973,0.916	0.965,0.928,1.0	-0.001
Vad18G011430	LG18	-	12568421	12568457	12568200	12568299	12569712	12569803	431	71,89,75	0,2,0	68,101,102	0,0,0	184	149	1	1.0	1.0,0.973,1.0	1.0,1.0,1.0	-0.009
Vad03G004590	LG03	+	4148721	4148780	4147902	4147935	4149198	4149296	432	157,218,290	0,0,0	221,313,323	0,1,0	207	149	1	1.0	1.0,1.0,1.0	1.0,0.996,1.0	0.001
Vad03G004590	LG03	+	4149198	4149296	4148721	4148780	4151338	4151390	433	259,365,478	0,0,0	342,482,503	0,1,0	246	149	1	1.0	1.0,1.0,1.0	1.0,0.997,1.0	0.001
Vad03G004590	LG03	+	4153653	4153717	4151338	4151390	4154769	4154865	434	408,415,504	13,6,7	369,480,507	10,6,9	212	149	0.874912124327	1.0	0.957,0.98,0.981	0.963,0.983,0.975	-0.001
Vad03G004590	LG03	+	4154769	4154865	4153653	4153717	4155783	4155953	435	247,231,227	0,0,0	223,253,271	0,0,1	244	149	1	1.0	1.0,1.0,1.0	1.0,1.0,0.994	0.002
Vad03G004590	LG03	+	4155302	4155375	4154769	4154865	4155783	4155953	436	453,358,480	0,1,0	313,395,439	0,1,0	221	149	1	1.0	1.0,0.996,1.0	1.0,0.996,1.0	0.0
Vad10G002110	LG10	-	2684460	2684606	2683798	2684175	2690600	2690759	437	314,146,157	0,0,1	266,138,121	1,2,0	294	149	1	1.0	1.0,1.0,0.988	0.993,0.972,1.0	0.008
Vad14G000170	LG14	-	177695	177742	177545	177600	177855	177912	438	29,11,27	5,6,10	49,18,25	6,2,6	195	149	0.0667898572374	0.71711464448	0.816,0.583,0.674	0.862,0.873,0.761	-0.141
Vad10G005690	LG10	+	6553708	6553808	6553511	6553631	6554293	6554373	439	99,95,109	0,0,0	110,127,131	0,0,1	248	149	1	1.0	1.0,1.0,1.0	1.0,1.0,0.987	0.004
Vad10G005690	LG10	+	6554049	6554189	6553708	6553808	6554293	6554373	440	392,272,370	0,0,3	365,405,349	6,4,0	288	149	0.802799351924	1.0	1.0,1.0,0.985	0.969,0.981,1.0	0.012
Vad10G005690	LG10	+	6554049	6554189	6553708	6553808	6554646	6554773	441	94,63,101	3,5,0	90,90,94	6,8,11	288	149	0.00248480030698	0.0726204475818	0.942,0.867,1.0	0.886,0.853,0.816	0.085
Vad10G005690	LG10	+	6554293	6554373	6553708	6553808	6554646	6554773	442	145,102,153	3,5,0	121,159,118	6,8,11	228	149	0.00116068147057	0.0401435834624	0.969,0.93,1.0	0.929,0.929,0.875	0.055
Vad10G005690	LG10	+	6554293	6554373	6554049	6554189	6554646	6554773	443	452,313,415	0,0,0	395,477,368	1,3,0	228	149	1	1.0	1.0,1.0,1.0	0.996,0.99,1.0	0.005
Vad05G005320	LG05	+	6225250	6225422	6221866	6222044	6227489	6228107	444	12,12,11	20,19,23	7,0,8	11,4,4	298	149	0.910793173146	1.0	0.231,0.24,0.193	0.241,0.0,0.5	-0.026
Vad05G005320	LG05	+	6225250	6225422	6224585	6224746	6227489	6228107	445	13,12,10	3,3,0	7,1,9	7,6,5	298	149	0.000695625234211	0.0276406047788	0.684,0.667,1.0	0.333,0.077,0.474	0.489
Vad05G005320	LG05	+	6228820	6228903	6228195	6228263	6230352	6230452	446	43,118,101	2,0,2	40,58,66	1,8,2	231	149	0.0041252735368	0.10471769067	0.933,1.0,0.97	0.963,0.824,0.955	0.054
Vad05G005320	LG05	+	6228847	6228903	6228195	6228263	6230352	6230452	447	16,39,33	2,0,2	15,16,24	1,8,2	204	149	0.00677401363441	0.148817329862	0.854,1.0,0.923	0.916,0.594,0.898	0.123
Vad05G005320	LG05	+	6230682	6230768	6230352	6230452	6231345	6231428	448	66,111,82	14,9,18	47,45,55	1,19,22	234	149	0.397607886629	1.0	0.75,0.887,0.744	0.968,0.601,0.614	0.066
Vad05G005320	LG05	+	6238640	6238762	6238263	6238557	6239443	6239873	449	98,92,96	13,18,10	60,50,44	10,7,5	270	149	0.958997560645	1.0	0.806,0.738,0.841	0.768,0.798,0.829	-0.003
Vad05G005320	LG05	+	6238645	6238762	6238263	6238557	6239443	6239827	450	63,66,76	13,18,10	41,43,34	10,7,5	265	149	0.746158306139	1.0	0.732,0.673,0.81	0.697,0.775,0.793	-0.017
Vad04G005120	LG04	-	5567236	5567455	5566154	5566771	5567830	5568073	451	205,168,131	0,0,0	157,114,142	1,0,0	298	149	1	1.0	1.0,1.0,1.0	0.987,1.0,1.0	0.004
Vad04G005120	LG04	-	5567830	5568073	5566154	5567455	5569878	5570687	452	101,89,69	0,2,0	94,61,73	0,0,0	298	149	1	1.0	1.0,0.957,1.0	1.0,1.0,1.0	-0.014
Vad04G005120	LG04	-	5568169	5568340	5567830	5568073	5569878	5570687	453	162,148,143	0,1,0	133,99,111	0,0,0	298	149	1	1.0	1.0,0.987,1.0	1.0,1.0,1.0	-0.004
Vad04G005120	LG04	-	5570898	5571007	5569878	5570687	5571942	5572029	454	100,84,85	2,0,2	84,65,64	1,0,0	257	149	0.468158181421	1.0	0.967,1.0,0.961	0.98,1.0,1.0	-0.017
Vad04G005120	LG04	-	5572216	5572315	5571942	5572029	5574303	5574414	455	139,77,72	0,1,0	96,54,49	0,0,0	247	149	1	1.0	1.0,0.979,1.0	1.0,1.0,1.0	-0.007
Vad19G004040	LG19	-	5398982	5399030	5397413	5398028	5399119	5399430	456	8,4,3	2,0,0	7,5,2	0,0,0	196	149	1	1.0	0.753,1.0,1.0	1.0,1.0,1.0	-0.082
Vad02G000660	LG02	-	589891	589967	585965	588706	591199	591538	457	129,190,86	17,25,17	91,46,66	22,14,11	224	149	0.0625193493695	0.687349622444	0.835,0.835,0.771	0.733,0.686,0.8	0.074
Vad02G000660	LG02	-	589891	589967	585965	588706	591652	592034	458	93,137,65	0,0,0	57,35,50	0,0,1	224	149	1	1.0	1.0,1.0,1.0	1.0,1.0,0.971	0.01
Vad17G001060	LG17	+	1031557	1031753	1031269	1031321	1032151	1032231	459	337,366,354	1,0,0	312,280,299	0,1,0	298	149	1	1.0	0.994,1.0,1.0	1.0,0.993,1.0	0.0
Vad17G001060	LG17	+	1033240	1033291	1032432	1032549	1034246	1034313	460	291,243,255	0,1,0	232,208,203	1,0,0	199	149	1	1.0	1.0,0.995,1.0	0.994,1.0,1.0	0.0
Vad17G001060	LG17	+	1033240	1033291	1032432	1032549	1034812	1034916	461	56,51,63	0,0,0	42,50,34	0,0,1	199	149	1	1.0	1.0,1.0,1.0	1.0,1.0,0.962	0.013
Vad17G001060	LG17	+	1034246	1034313	1032432	1032549	1034812	1034916	462	53,82,66	0,0,0	54,49,60	0,0,1	215	149	1	1.0	1.0,1.0,1.0	1.0,1.0,0.977	0.008
Vad17G001060	LG17	+	1034246	1034313	1033240	1033291	1034812	1034916	463	292,282,262	2,3,3	246,210,231	3,4,2	215	149	0.561125638538	1.0	0.99,0.985,0.984	0.983,0.973,0.988	0.005
Vad17G001060	LG17	+	1035000	1035105	1034812	1034916	1035198	1035610	464	229,284,304	0,0,2	226,244,260	0,0,0	253	149	1	1.0	1.0,1.0,0.989	1.0,1.0,1.0	-0.004
Vad18G002900	LG18	+	3161121	3161159	3156898	3156945	3165770	3165824	465	12,8,10	0,0,0	9,13,8	0,0,1	186	149	1	1.0	1.0,1.0,1.0	1.0,1.0,0.865	0.045
Vad18G002900	LG18	+	3161239	3161285	3161121	3161159	3165770	3165824	466	62,69,80	0,2,0	61,51,54	1,0,0	194	149	1	1.0	1.0,0.964,1.0	0.979,1.0,1.0	-0.005
Vad18G002900	LG18	+	3165923	3165992	3165770	3165824	3167484	3167561	467	89,133,83	11,8,7	94,60,78	4,1,0	217	149	0.000174840920979	0.0101126858062	0.847,0.919,0.891	0.942,0.976,1.0	-0.087
Vad18G002900	LG18	+	3169232	3169328	3167484	3167561	3173510	3173600	468	71,133,88	1,5,3	53,66,72	1,2,0	244	149	0.0585938755408	0.657175190103	0.977,0.942,0.947	0.97,0.953,1.0	-0.019
Vad18G002900	LG18	+	3173510	3173600	3169232	3169328	3175216	3175593	469	78,128,80	0,0,0	39,78,62	1,0,0	238	149	1	1.0	1.0,1.0,1.0	0.961,1.0,1.0	0.013
Vad03G007030	LG03	-	7024754	7025420	7023881	7024200	7025728	7026314	470	27,43,13	0,1,0	22,20,16	0,1,0	298	149	1	1.0	1.0,0.956,1.0	1.0,0.909,1.0	0.016
Vad03G007030	LG03	-	7024754	7025420	7023881	7024200	7027383	7027637	471	14,22,9	1,0,1	10,15,10	0,7,0	298	149	0.0171693301476	0.292710010253	0.875,1.0,0.818	1.0,0.517,1.0	0.059
Vad03G007030	LG03	-	7025728	7026314	7023881	7024200	7027383	7027637	472	0,14,5	1,0,1	5,7,4	0,7,0	298	149	0.108962049096	0.991752961836	0.0,1.0,0.714	1.0,0.333,1.0	-0.206
Vad03G007030	LG03	-	7025728	7026314	7024754	7025420	7027383	7027637	473	14,35,12	1,0,3	19,13,10	2,2,0	298	149	0.818348809545	1.0	0.875,1.0,0.667	0.826,0.765,1.0	-0.016
Vad06G006460	LG06	+	7267888	7268100	7267072	7267239	7269356	7269611	474	85,108,133	3,4,8	138,80,97	3,4,10	298	149	0.689879916928	1.0	0.934,0.931,0.893	0.958,0.909,0.829	0.021
Vad14G011230	LG14	+	22246420	22246560	22245972	22246209	22248683	22248766	475	399,265,306	0,0,0	339,253,231	1,0,0	288	149	1	1.0	1.0,1.0,1.0	0.994,1.0,1.0	0.002
Vad14G011230	LG14	+	22246420	22246560	22245972	22246209	22249546	22249751	476	159,114,127	0,0,0	146,116,97	1,0,0	288	149	1	1.0	1.0,1.0,1.0	0.987,1.0,1.0	0.004
Vad14G011230	LG14	+	22248683	22248766	22245972	22246209	22249546	22249751	477	107,68,76	0,0,0	108,81,74	1,0,0	231	149	1	1.0	1.0,1.0,1.0	0.986,1.0,1.0	0.005
Vad14G011230	LG14	+	22248683	22248766	22246420	22246560	22249546	22249751	478	346,210,238	0,2,1	296,214,206	4,4,0	231	149	0.668247106506	1.0	1.0,0.985,0.994	0.979,0.972,1.0	0.009
Vad14G011230	LG14	+	22249546	22249751	22248683	22248766	22249863	22249932	479	312,227,263	0,0,0	278,243,232	0,1,0	298	149	1	1.0	1.0,1.0,1.0	1.0,0.992,1.0	0.003
Vad06G010620	LG06	-	18833217	18833258	18833041	18833124	18833430	18833474	480	157,142,140	0,0,1	286,396,212	0,0,0	189	149	1	1.0	1.0,1.0,0.991	1.0,1.0,1.0	-0.003
Vad06G010620	LG06	-	18833430	18833474	18833217	18833258	18833569	18833647	481	119,127,117	0,0,0	237,316,185	1,0,0	192	149	1	1.0	1.0,1.0,1.0	0.995,1.0,1.0	0.002
Vad06G010620	LG06	-	18833569	18833647	18833217	18833258	18834158	18834218	482	0,0,1	0,2,0	1,0,0	0,0,0	226	149	1	1.0	NA,0.0,1.0	1.0,NA,NA	-0.5
Vad06G010620	LG06	-	18833746	18833779	18833569	18833647	18834158	18834218	483	130,104,104	0,0,1	251,294,169	1,0,0	181	149	1	1.0	1.0,1.0,0.988	0.995,1.0,1.0	-0.002
Vad15G007770	LG15	-	17427063	17427878	17424417	17425140	17428372	17428474	484	502,529,457	0,1,0	1041,608,650	0,0,0	298	149	1	1.0	1.0,0.996,1.0	1.0,1.0,1.0	-0.001
Vad15G007770	LG15	-	17429158	17429268	17428627	17428932	17429774	17430061	485	14,18,16	56,92,59	29,15,14	106,61,72	258	149	0.851446753622	1.0	0.126,0.102,0.135	0.136,0.124,0.101	0.001
Vad15G007770	LG15	-	17429158	17429268	17428627	17428932	17429859	17430061	486	8,12,12	10,7,15	24,12,12	17,11,9	258	149	0.441097489862	1.0	0.316,0.497,0.316	0.449,0.387,0.435	-0.047
Vad15G007770	LG15	-	17429158	17429268	17428627	17428932	17430042	17430061	487	12,11,10	33,58,46	31,17,12	91,49,59	258	149	0.339157326143	1.0	0.174,0.099,0.112	0.164,0.167,0.105	-0.017
Vad10G009290	LG10	+	12116756	12116868	12113665	12113982	12120829	12120922	488	28,46,34	0,0,3	27,21,27	1,3,3	260	149	0.0162226159064	0.280476604043	1.0,1.0,0.867	0.939,0.8,0.838	0.097
Vad10G009290	LG10	+	12120829	12120922	12116756	12116868	12122248	12122449	489	19,51,37	1,0,0	33,17,25	0,0,0	241	149	1	1.0	0.922,1.0,1.0	1.0,1.0,1.0	-0.026
Vad10G009290	LG10	+	12122248	12122449	12120829	12120922	12125463	12125697	490	51,73,83	0,0,0	57,28,32	1,3,0	298	149	0.577999623556	1.0	1.0,1.0,1.0	0.966,0.824,1.0	0.07
Vad06G008500	LG06	-	14955452	14955539	14936422	14936513	14965705	14965761	491	125,103,102	11,6,2	1,92,0	2,2,1	235	149	0.362684093803	1.0	0.878,0.916,0.97	0.241,0.967,0.0	0.519
Vad06G008500	LG06	-	14965705	14965761	14955452	14955539	14965921	14966003	492	141,89,85	1,0,0	39,79,32	0,0,0	204	149	1	1.0	0.99,1.0,1.0	1.0,1.0,1.0	-0.003
Vad06G008500	LG06	-	14965921	14966003	14955452	14955539	14974525	14974602	493	32,50,38	0,0,0	42,48,41	0,2,0	230	149	1	1.0	1.0,1.0,1.0	1.0,0.94,1.0	0.02
Vad06G008500	LG06	-	14987276	14987411	14974525	14974602	14988654	14989056	494	207,194,192	5,5,6	151,172,172	12,10,14	283	149	0.000675401965333	0.0270700609728	0.956,0.953,0.944	0.869,0.901,0.866	0.072
Vad09G002140	LG09	+	2419248	2419320	2418252	2418339	2420697	2420753	495	355,336,213	1,1,2	281,165,143	1,0,1	220	149	1	1.0	0.996,0.996,0.986	0.995,1.0,0.99	-0.002
Vad09G002140	LG09	+	2419248	2419320	2418252	2418339	2423689	2423775	496	89,97,55	14,14,6	56,51,31	5,11,7	220	149	0.675178126375	1.0	0.812,0.824,0.861	0.884,0.758,0.75	0.035
Vad09G002140	LG09	+	2420697	2420753	2418252	2418339	2423689	2423775	497	94,83,58	14,14,6	73,44,34	5,11,7	204	149	0.89931437988	1.0	0.831,0.812,0.876	0.914,0.745,0.78	0.027
Vad09G002140	LG09	+	2420697	2420753	2419248	2419320	2423689	2423775	498	372,342,222	0,8,5	300,170,146	0,12,0	204	149	0.543700248131	1.0	1.0,0.969,0.97	1.0,0.912,1.0	0.009
Vad09G002140	LG09	+	2424873	2424965	2424569	2424727	2427760	2427841	499	524,505,269	11,2,7	309,248,229	15,4,8	240	149	0.0107689570432	0.209821416573	0.967,0.994,0.96	0.927,0.975,0.947	0.024
Vad12G010140	LG12	+	18772135	18772919	18771497	18771613	18773388	18773853	500	241,214,233	2,3,1	303,254,257	0,4,7	298	149	0.238936789662	1.0	0.984,0.973,0.991	1.0,0.969,0.948	0.01
Vad12G010140	LG12	+	18772135	18772919	18771497	18771613	18775412	18775601	501	134,99,120	0,1,0	146,109,125	0,0,0	298	149	1	1.0	1.0,0.98,1.0	1.0,1.0,1.0	-0.007
Vad12G010140	LG12	+	18773388	18773853	18771497	18771613	18775412	18775601	502	209,129,186	0,1,0	280,179,166	0,0,0	298	149	1	1.0	1.0,0.985,1.0	1.0,1.0,1.0	-0.005
Vad12G010140	LG12	+	18773388	18773853	18772135	18772919	18775412	18775601	503	314,243,299	0,2,1	437,320,291	0,0,0	298	149	1	1.0	1.0,0.984,0.993	1.0,1.0,1.0	-0.008
Vad06G004930	LG06	-	5673563	5673930	5673294	5673339	5674062	5674252	504	48,77,54	0,0,0	63,52,43	0,3,0	298	149	1	1.0	1.0,1.0,1.0	1.0,0.897,1.0	0.034
Vad09G008290	LG09	-	14425388	14425529	14424335	14424483	14426234	14426414	505	24,29,22	9,3,3	20,26,9	2,8,1	289	149	0.867049441891	1.0	0.579,0.833,0.791	0.838,0.626,0.823	-0.028
Vad18G011730	LG18	-	12959136	12959476	12957986	12958997	12960916	12961117	506	831,439,321	0,2,0	560,271,211	0,0,0	298	149	1	1.0	1.0,0.991,1.0	1.0,1.0,1.0	-0.003
Vad06G006970	LG06	-	7915172	7915306	7912279	7913656	7915508	7916701	507	762,1229,938	0,0,0	2375,1257,2304	0,0,3	282	149	1	1.0	1.0,1.0,1.0	1.0,1.0,0.998	0.001
Vad03G000430	LG03	+	574741	574851	574387	574657	574944	575035	508	18793,25093,29732	0,0,12	19959,26241,30776	6,7,14	258	149	1	1.0	1.0,1.0,0.999	0.999,1.0,0.999	0.0
Vad03G000430	LG03	+	574944	575035	574387	574657	575498	576339	509	0,1,13	0,0,0	10,9,19	2,0,0	239	149	1	1.0	NA,1.0,1.0	0.757,1.0,1.0	0.081
Vad03G000430	LG03	+	575126	575396	574944	575035	575498	576339	510	29265,35246,43145	2,1,5	29004,36847,43626	7,7,15	298	149	1	1.0	1.0,1.0,1.0	1.0,1.0,0.999	0.0
Vad08G004710	LG08	+	12364455	12364519	12364318	12364371	12364644	12364779	511	28,47,32	0,2,0	35,30,22	1,0,0	212	149	1	1.0	1.0,0.943,1.0	0.961,1.0,1.0	-0.006
Vad08G004710	LG08	+	12365341	12365435	12365131	12365244	12374031	12374251	512	48,45,37	1,0,1	29,27,16	0,0,0	242	149	1	1.0	0.967,1.0,0.958	1.0,1.0,1.0	-0.025
Vad04G001900	LG04	+	2035495	2035566	2034944	2035395	2036391	2036516	513	1878,1217,1065	0,0,0	1421,1139,1049	1,3,8	219	149	1	1.0	1.0,1.0,1.0	0.999,0.996,0.989	0.005
Vad09G003100	LG09	-	3393575	3393642	3393322	3393452	3393733	3393828	514	254,225,181	2,1,1	238,159,134	3,1,0	215	149	1	1.0	0.989,0.994,0.992	0.982,0.991,1.0	0.001
Vad17G004980	LG17	-	6201486	6201529	6201150	6201339	6202797	6202921	515	115,63,63	0,0,0	92,50,53	1,0,0	191	149	1	1.0	1.0,1.0,1.0	0.986,1.0,1.0	0.005
Vad13G000350	LG13	-	400517	401438	399634	399884	402060	402277	516	65,97,76	1,0,0	62,66,77	0,0,0	298	149	1	1.0	0.97,1.0,1.0	1.0,1.0,1.0	-0.01
Vad13G000350	LG13	-	402582	402644	402060	402277	403122	403267	517	58,51,42	0,0,0	56,37,41	0,0,1	210	149	1	1.0	1.0,1.0,1.0	1.0,1.0,0.967	0.011
Vad08G009090	LG08	-	16927602	16927656	16925248	16925565	16930307	16930362	518	184,180,185	2,4,2	178,147,133	1,3,3	202	149	0.921387220047	1.0	0.985,0.971,0.986	0.992,0.973,0.97	0.002
Vad08G009090	LG08	-	16931303	16931391	16930930	16930994	16932089	16932231	519	287,192,225	4,3,5	241,172,169	2,0,0	236	149	0.0662901585376	0.713774331508	0.978,0.976,0.966	0.987,1.0,1.0	-0.022
Vad13G009600	LG13	+	19131578	19133498	19129833	19129990	19133609	19133730	520	22,5,13	2,4,3	10,12,14	3,6,2	298	149	0.734143986404	1.0	0.846,0.385,0.684	0.625,0.5,0.778	0.004
Vad04G005740	LG04	+	6685014	6685127	6684757	6684826	6687112	6687224	521	273,179,201	0,2,0	174,155,159	1,0,0	261	149	1	1.0	1.0,0.981,1.0	0.99,1.0,1.0	-0.003
Vad04G005740	LG04	+	6688016	6688191	6687303	6687447	6689101	6689430	522	237,256,226	0,0,0	224,136,154	1,1,0	298	149	1	1.0	1.0,1.0,1.0	0.991,0.986,1.0	0.008
Vad09G006250	LG09	-	7668118	7668672	7665619	7666011	7675507	7675559	523	8,13,8	1,0,0	8,10,5	0,0,0	298	149	1	1.0	0.8,1.0,1.0	1.0,1.0,1.0	-0.067
Vad09G006250	LG09	-	7668118	7668672	7665619	7666011	7683003	7683120	524	0,8,6	0,0,0	1,8,10	0,0,2	298	149	1	1.0	NA,1.0,1.0	1.0,1.0,0.714	0.095
Vad09G006250	LG09	-	7675507	7675559	7665619	7666011	7683003	7683120	525	6,2,0	0,0,0	0,2,1	0,0,2	200	149	1	1.0	1.0,1.0,NA	NA,1.0,0.271	0.365
Vad09G006250	LG09	-	7675507	7675559	7668118	7668672	7683003	7683120	526	13,8,3	0,2,1	6,7,3	0,3,7	200	149	0.0144961129872	0.258793224662	1.0,0.749,0.691	1.0,0.635,0.242	0.188
Vad01G011770	LG01	+	19276908	19276970	19270897	19270986	19277098	19277195	527	79,87,85	1,0,0	56,97,127	0,0,1	210	149	1	1.0	0.982,1.0,1.0	1.0,1.0,0.989	-0.002
Vad07G008540	LG07	+	13343639	13343729	13343408	13343508	13343817	13343910	528	97,48,45	2,0,0	68,50,61	0,0,0	238	149	1	1.0	0.968,1.0,1.0	1.0,1.0,1.0	-0.011
Vad18G000430	LG18	+	495969	496132	495745	495802	496706	496896	529	567,572,524	10,3,12	521,530,576	7,17,6	298	149	0.454864132688	1.0	0.966,0.99,0.956	0.974,0.94,0.98	0.006
Vad11G009390	LG11	+	14213567	14213926	14209230	14209511	14214732	14214774	530	158,164,125	0,0,0	141,124,129	2,0,0	298	149	1	1.0	1.0,1.0,1.0	0.972,1.0,1.0	0.009
Vad11G009390	LG11	+	14217430	14217514	14217026	14217101	14218187	14218277	531	116,224,170	1,0,0	110,132,128	0,0,0	232	149	1	1.0	0.987,1.0,1.0	1.0,1.0,1.0	-0.004
Vad11G009390	LG11	+	14218187	14218277	14217430	14217514	14219255	14219357	532	142,254,179	0,0,1	98,140,156	0,0,0	238	149	1	1.0	1.0,1.0,0.991	1.0,1.0,1.0	-0.003
Vad11G009390	LG11	+	14219255	14219357	14218187	14218277	14219527	14219623	533	202,277,191	1,1,0	117,164,186	1,1,1	250	149	1	1.0	0.992,0.994,1.0	0.986,0.99,0.991	0.006
Vad11G009390	LG11	+	14219527	14219623	14218187	14218277	14220891	14220963	534	41,95,68	0,2,0	28,43,66	0,0,1	244	149	1	1.0	1.0,0.967,1.0	1.0,1.0,0.976	-0.003
Vad19G006700	LG19	+	8925226	8925409	8922920	8922990	8925997	8926403	535	1998,1455,1875	0,1,0	2521,3154,3491	0,1,0	298	149	1	1.0	1.0,0.999,1.0	1.0,0.999,1.0	0.0
Vad14G009190	LG14	+	20314260	20314351	20313795	20313997	20315219	20315278	536	11,10,16	0,0,0	3,6,4	1,0,0	239	149	1	1.0	1.0,1.0,1.0	0.652,1.0,1.0	0.116
Vad14G009190	LG14	+	20315564	20315713	20315219	20315278	20316140	20316222	537	17,17,17	0,0,0	15,11,6	0,2,0	297	149	1	1.0	1.0,1.0,1.0	1.0,0.734,1.0	0.089
Vad12G002690	LG12	+	3938930	3939051	3933492	3933593	3939284	3939344	538	413,494,418	0,0,3	451,242,320	0,1,0	269	149	1	1.0	1.0,1.0,0.987	1.0,0.993,1.0	-0.002
Vad12G002690	LG12	+	3943470	3943553	3943350	3943389	3945665	3945780	539	516,561,391	0,1,1	390,288,318	0,0,1	231	149	1	1.0	1.0,0.997,0.996	1.0,1.0,0.995	-0.001
Vad12G002690	LG12	+	3945665	3945780	3943470	3943553	3946127	3946202	540	593,610,430	0,4,0	405,318,328	0,0,0	263	149	1	1.0	1.0,0.989,1.0	1.0,1.0,1.0	-0.004
Vad12G002690	LG12	+	3953135	3953244	3951627	3951713	3953347	3953526	541	736,780,641	0,0,4	587,451,500	0,0,0	257	149	1	1.0	1.0,1.0,0.989	1.0,1.0,1.0	-0.004
Vad18G010790	LG18	+	11838227	11838285	11838022	11838088	11838643	11838729	542	41,21,27	98,50,68	27,35,28	61,65,0	206	149	0.035452909843	0.476662168839	0.232,0.233,0.223	0.243,0.28,1.0	-0.278
Vad18G010790	LG18	+	11838227	11838326	11838022	11838088	11838643	11838729	543	0,0,1	98,50,68	1,2,1	61,65,0	247	149	1	1.0	0.0,0.0,0.009	0.01,0.018,1.0	-0.34
Vad18G010790	LG18	+	11838643	11838729	11838022	11838088	11838861	11839097	544	204,134,175	22,0,13	138,172,112	0,0,8	234	149	0.00031403050731	0.0150900570289	0.855,1.0,0.896	1.0,1.0,0.899	-0.049
Vad18G010790	LG18	+	11838643	11838729	11838022	11838185	11838861	11839097	545	124,101,121	10,5,1	95,132,130	0,5,1	234	149	0.0104387908926	0.205677632161	0.888,0.928,0.987	1.0,0.944,0.988	-0.043
Vad18G010790	LG18	+	11839625	11839669	11838861	11839097	11842476	11842699	546	128,47,80	0,1,1	69,68,81	3,0,5	192	149	0.0352138099546	0.474424889755	1.0,0.973,0.984	0.947,1.0,0.926	0.028
Vad18G010790	LG18	+	11839625	11839669	11838861	11839097	11842490	11842699	547	168,94,151	8,0,9	113,118,135	7,15,12	192	149	0.00521837237737	0.122292475884	0.942,1.0,0.929	0.926,0.859,0.897	0.063
Vad07G013540	LG07	-	24094896	24095037	24094271	24094811	24095404	24095819	548	185,92,92	0,0,0	176,92,68	0,1,0	289	149	1	1.0	1.0,1.0,1.0	1.0,0.979,1.0	0.007
Vad07G013540	LG07	-	24095404	24095819	24094896	24095037	24096150	24096263	549	130,52,54	1,0,0	112,56,37	0,0,0	298	149	1	1.0	0.985,1.0,1.0	1.0,1.0,1.0	-0.005
Vad07G013540	LG07	-	24095404	24096051	24094896	24095037	24096150	24096263	550	160,89,80	1,0,0	154,85,67	0,0,0	298	149	1	1.0	0.988,1.0,1.0	1.0,1.0,1.0	-0.004
Vad07G013540	LG07	-	24095923	24096051	24095404	24095819	24096150	24096263	551	77,87,61	0,0,0	104,70,74	0,3,0	276	149	1	1.0	1.0,1.0,1.0	1.0,0.926,1.0	0.025
Vad19G007280	LG19	-	9639714	9639808	9639393	9639608	9641886	9642123	552	26,19,22	0,0,0	25,22,28	4,3,1	242	149	0.000197885203084	0.0109528220656	1.0,1.0,1.0	0.794,0.819,0.945	0.147
Vad14G005620	LG14	-	10284482	10284527	10280141	10280765	10287554	10287574	553	4,6,3	37,18,12	1,0,0	41,11,18	193	149	1.7465063795e-05	0.00184897622932	0.077,0.205,0.162	0.018,0.0,0.0	0.142
Vad08G016080	LG08	-	23779622	23779769	23778454	23778589	23780540	23780628	554	100,80,89	0,0,0	76,63,71	0,3,1	295	149	0.45977888624	1.0	1.0,1.0,1.0	1.0,0.914,0.973	0.038
Vad08G016080	LG08	-	23779943	23780116	23779622	23779769	23780540	23780628	555	95,110,144	6,2,7	104,118,153	0,0,2	298	149	7.88352172435e-05	0.00573791516274	0.888,0.965,0.911	1.0,1.0,0.975	-0.07
Vad08G016080	LG08	-	23780540	23780628	23778454	23778589	23781716	23781934	556	51,47,68	0,0,0	37,52,43	1,0,0	236	149	1	1.0	1.0,1.0,1.0	0.959,1.0,1.0	0.014
Vad08G016080	LG08	-	23780540	23780628	23779943	23780116	23781716	23781934	557	84,90,125	0,1,0	82,96,111	0,0,0	236	149	1	1.0	1.0,0.983,1.0	1.0,1.0,1.0	-0.006
Vad19G001220	LG19	-	1854970	1855272	1853724	1854584	1857315	1859077	558	96,90,46	0,0,0	85,44,54	0,1,1	298	149	1	1.0	1.0,1.0,1.0	1.0,0.957,0.964	0.026
Vad07G014610	LG07	-	25266937	25266984	25266715	25266830	25267647	25267999	559	106,159,207	0,0,1	100,150,137	0,2,1	195	149	1	1.0	1.0,1.0,0.994	1.0,0.983,0.991	0.007
Vad10G004300	LG10	-	4969926	4970043	4969093	4969251	4970610	4971886	560	54,68,67	0,0,0	56,68,45	0,0,1	265	149	1	1.0	1.0,1.0,1.0	1.0,1.0,0.962	0.013
Vad10G004300	LG10	-	4969926	4970343	4969093	4969251	4970610	4970633	561	31,33,38	0,0,0	33,37,18	0,0,1	298	149	1	1.0	1.0,1.0,1.0	1.0,1.0,0.9	0.033
Vad18G002550	LG18	+	2678753	2679031	2678151	2678662	2679617	2680956	562	617,739,799	338,270,359	1544,1014,951	459,347,460	298	149	0.115569721387	1.0	0.477,0.578,0.527	0.627,0.594,0.508	-0.049
Vad13G005410	LG13	+	5740950	5740978	5739659	5740065	5744181	5744412	563	326,249,224	0,0,0	306,298,329	2,3,3	176	149	1	1.0	1.0,1.0,1.0	0.992,0.988,0.989	0.01
Vad13G005410	LG13	+	5744181	5744412	5740950	5740978	5744780	5744844	564	399,365,379	0,3,1	413,495,524	0,0,0	298	149	1	1.0	1.0,0.984,0.995	1.0,1.0,1.0	-0.007
Vad13G005410	LG13	+	5744780	5744844	5744181	5744412	5744938	5744998	565	194,222,269	0,0,0	243,344,324	1,0,0	212	149	1	1.0	1.0,1.0,1.0	0.994,1.0,1.0	0.002
Vad13G005410	LG13	+	5744938	5744998	5744181	5744412	5745224	5745649	566	38,79,78	0,1,0	50,104,85	0,0,0	208	149	1	1.0	1.0,0.983,1.0	1.0,1.0,1.0	-0.006
Vad08G010930	LG08	-	18737166	18739171	18733167	18734271	18740653	18740871	567	32,24,35	0,0,0	30,18,27	0,0,2	298	149	1	1.0	1.0,1.0,1.0	1.0,1.0,0.871	0.043
Vad01G006760	LG01	-	7246538	7246589	7245063	7245189	7256713	7258673	568	13,4,12	0,0,2	3,2,7	0,0,0	199	149	1	1.0	1.0,1.0,0.818	1.0,1.0,1.0	-0.061
Vad01G006760	LG01	-	7251072	7251247	7246538	7246589	7256713	7258673	569	9,2,4	12,3,7	0,1,0	2,0,4	298	149	0.00359374703441	0.0949489290645	0.273,0.25,0.222	0.0,1.0,0.0	-0.085
Vad19G010740	LG19	-	20201730	20201800	20201531	20201632	20202017	20202080	570	4567,5020,5151	0,1,1	5024,4110,4814	3,0,0	218	149	1	1.0	1.0,1.0,1.0	0.999,1.0,1.0	0.0
Vad19G010740	LG19	-	20202645	20202723	20202397	20202522	20203232	20203279	571	3930,4387,4545	0,1,0	4524,3772,4525	0,1,1	226	149	1	1.0	1.0,1.0,1.0	1.0,1.0,1.0	0.0
Vad19G010740	LG19	-	20203232	20203279	20202645	20202723	20204104	20204229	572	3920,4080,4221	0,2,0	4561,3443,4158	0,0,0	195	149	1	1.0	1.0,0.999,1.0	1.0,1.0,1.0	-0.0
Vad19G010740	LG19	-	20204104	20204229	20203232	20203279	20204429	20204604	573	7333,6226,6417	0,0,0	8097,5250,5976	6,0,0	273	149	1	1.0	1.0,1.0,1.0	0.999,1.0,1.0	0.0
Vad19G010740	LG19	-	20204429	20204604	20204104	20204229	20205421	20205602	574	6581,4466,4525	0,0,0	7148,3802,4116	0,0,2	298	149	1	1.0	1.0,1.0,1.0	1.0,1.0,0.999	0.0
Vad19G010740	LG19	-	20204429	20204608	20204104	20204229	20205421	20205602	575	7805,5356,5261	0,0,0	8276,4298,4684	0,0,2	298	149	1	1.0	1.0,1.0,1.0	1.0,1.0,0.999	0.0
Vad03G009970	LG03	-	15208441	15208642	15207765	15207809	15210479	15211008	576	35,48,45	4,2,4	55,32,56	1,5,1	298	149	0.331106970627	1.0	0.814,0.923,0.849	0.965,0.762,0.966	-0.036
Vad18G000800	LG18	+	740290	740449	739355	739473	740730	740810	577	414,223,210	4,8,0	151,152,146	0,0,0	298	149	0.0478591551857	0.5728680195	0.981,0.933,1.0	1.0,1.0,1.0	-0.029
Vad18G000800	LG18	+	740730	740810	740290	740449	741057	741145	578	340,160,176	8,4,1	132,137,129	1,4,6	228	149	0.49642334816	1.0	0.965,0.963,0.991	0.989,0.957,0.934	0.013
Vad05G003440	LG05	-	3317330	3317637	3312070	3312678	3317881	3318975	579	1687,2217,2161	0,0,2	1805,2008,2268	0,0,1	298	149	1	1.0	1.0,1.0,0.998	1.0,1.0,0.999	-0.0
Vad19G006920	LG19	-	9190687	9190857	9188754	9190406	9191005	9191105	580	452,428,404	0,2,0	297,219,246	0,2,2	298	149	1	1.0	1.0,0.991,1.0	1.0,0.982,0.984	0.008
Vad19G006920	LG19	-	9191005	9191105	9188754	9190857	9191670	9191834	581	498,517,433	14,3,6	358,272,275	6,7,9	248	149	0.217269924514	1.0	0.955,0.99,0.977	0.973,0.959,0.948	0.014
Vad01G004760	LG01	+	4735165	4735363	4734338	4734427	4735545	4735750	582	191,166,180	0,0,0	150,188,176	4,2,3	298	149	0.0819735435596	0.824583040498	1.0,1.0,1.0	0.949,0.979,0.967	0.035
Vad01G004760	LG01	+	4736666	4736857	4736413	4736581	4737078	4737866	583	442,293,238	0,0,1	330,343,248	0,0,0	298	149	1	1.0	1.0,1.0,0.992	1.0,1.0,1.0	-0.003
Vad05G009930	LG05	-	19907893	19908104	19907331	19907629	19909902	19910889	584	25,15,18	1,0,0	23,15,19	0,0,0	298	149	1	1.0	0.926,1.0,1.0	1.0,1.0,1.0	-0.025
Vad19G007860	LG19	-	10696712	10697384	10695813	10696449	10699078	10699391	585	115,97,69	0,0,3	90,66,57	1,0,0	298	149	1	1.0	1.0,1.0,0.92	0.978,1.0,1.0	-0.019
Vad19G007860	LG19	-	10697112	10697384	10695813	10696449	10699078	10699391	586	249,196,165	0,0,3	172,145,143	1,0,0	298	149	1	1.0	1.0,1.0,0.965	0.989,1.0,1.0	-0.008
Vad19G007860	LG19	-	10709585	10709653	10708219	10708546	10709742	10709950	587	118,122,117	0,0,0	148,106,108	0,1,0	216	149	1	1.0	1.0,1.0,1.0	1.0,0.987,1.0	0.004
Vad13G004220	LG13	+	4235933	4236042	4235634	4235853	4236126	4236340	588	19,8,5	2,1,0	14,1,0	2,2,0	257	149	1	1.0	0.846,0.823,1.0	0.802,0.225,NA	0.376
Vad03G001770	LG03	+	1702912	1702976	1702686	1702796	1704934	1704999	589	546,633,809	0,0,0	482,786,867	1,1,0	212	149	1	1.0	1.0,1.0,1.0	0.997,0.998,1.0	0.002
Vad01G006240	LG01	+	6590404	6590510	6587734	6587979	6592193	6592750	590	91,104,123	1,0,2	157,102,117	0,0,0	254	149	1	1.0	0.982,1.0,0.973	1.0,1.0,1.0	-0.015
Vad01G006240	LG01	+	6590591	6590809	6590404	6590510	6592193	6592750	591	324,368,346	7,11,9	405,345,373	16,9,11	298	149	0.405446234618	1.0	0.959,0.944,0.951	0.927,0.95,0.944	0.011
Vad01G006240	LG01	+	6592193	6592750	6590591	6590809	6594606	6595699	592	261,379,327	0,0,1	384,380,400	0,0,0	298	149	1	1.0	1.0,1.0,0.994	1.0,1.0,1.0	-0.002
Vad06G012070	LG06	+	21312362	21312396	21312201	21312248	21312656	21312823	593	250,184,270	7,7,11	222,261,249	10,7,5	182	149	0.580648632122	1.0	0.967,0.956,0.953	0.948,0.968,0.976	-0.005
Vad17G000950	LG17	+	949168	949270	947638	948036	949624	950136	595	30,46,42	0,0,0	16,33,35	0,1,0	250	149	1	1.0	1.0,1.0,1.0	1.0,0.952,1.0	0.016
Vad07G005920	LG07	-	5784089	5784263	5778827	5779058	5785119	5785443	596	80,80,60	2,0,0	82,65,53	0,0,0	298	149	1	1.0	0.952,1.0,1.0	1.0,1.0,1.0	-0.016
Vad07G005920	LG07	-	5784390	5784993	5784089	5784263	5785119	5785443	597	101,116,107	5,3,3	97,73,68	12,9,4	298	149	0.00121289877018	0.0416373571015	0.91,0.951,0.947	0.802,0.802,0.895	0.103
Vad07G005920	LG07	-	5838774	5838846	5821332	5821403	5850402	5850534	598	63,60,69	0,0,0	54,44,33	0,2,3	220	149	0.333265671792	1.0	1.0,1.0,1.0	1.0,0.937,0.882	0.06
Vad07G005920	LG07	-	5838774	5838846	5821332	5821403	5854124	5854274	599	19,28,13	0,1,0	19,19,13	0,0,0	220	149	1	1.0	1.0,0.95,1.0	1.0,1.0,1.0	-0.017
Vad07G005920	LG07	-	5850402	5850534	5821332	5821403	5854124	5854274	600	39,38,40	0,1,0	32,19,26	0,0,0	280	149	1	1.0	1.0,0.953,1.0	1.0,1.0,1.0	-0.016
Vad07G005920	LG07	-	5850402	5850534	5838774	5838846	5854124	5854274	601	84,74,96	0,4,0	69,43,46	1,1,1	280	149	0.31791240327	1.0	1.0,0.908,1.0	0.973,0.958,0.961	0.005
Vad09G006300	LG09	+	7823755	7823848	7823584	7823646	7825249	7825540	602	99,86,63	0,1,0	98,53,49	1,0,0	241	149	1	1.0	1.0,0.982,1.0	0.984,1.0,1.0	-0.001
Vad09G006300	LG09	+	7823972	7824045	7823755	7823848	7825249	7825540	603	228,202,173	0,0,3	231,129,122	1,1,0	221	149	1	1.0	1.0,1.0,0.975	0.994,0.989,1.0	-0.003
Vad09G006300	LG09	+	7827441	7827596	7826541	7827075	7828221	7828714	604	422,358,304	0,0,1	445,305,244	0,2,0	298	149	1	1.0	1.0,1.0,0.993	1.0,0.987,1.0	0.002
Vad09G006300	LG09	+	7828221	7828714	7826159	7826291	7828951	7829014	605	228,241,206	0,1,0	284,165,166	0,0,0	298	149	1	1.0	1.0,0.992,1.0	1.0,1.0,1.0	-0.003
Vad09G006300	LG09	+	7828221	7828714	7827441	7827596	7828951	7829014	606	492,421,385	0,0,0	531,323,289	0,0,1	298	149	1	1.0	1.0,1.0,1.0	1.0,1.0,0.993	0.002
Vad09G006300	LG09	+	7829830	7829923	7829438	7829756	7830056	7830158	607	394,351,303	0,0,2	365,320,314	2,6,3	241	149	0.58534736773	1.0	1.0,1.0,0.989	0.991,0.971,0.985	0.014
Vad09G006300	LG09	+	7830249	7830354	7830056	7830158	7830821	7830955	608	449,365,308	0,1,0	403,324,274	0,0,0	253	149	1	1.0	1.0,0.995,1.0	1.0,1.0,1.0	-0.002
Vad09G006300	LG09	+	7830821	7830955	7830249	7830354	7831185	7831369	609	430,429,360	0,0,0	427,354,311	2,1,0	282	149	1	1.0	1.0,1.0,1.0	0.991,0.995,1.0	0.005
Vad06G003540	LG06	+	4349792	4349933	4349574	4349696	4350036	4350144	610	418,506,295	0,0,0	450,427,451	1,0,0	289	149	1	1.0	1.0,1.0,1.0	0.996,1.0,1.0	0.001
Vad18G011250	LG18	+	12433825	12433918	12433572	12433649	12435129	12435869	611	9,12,2	6,7,0	7,5,3	6,2,2	241	149	0.600171470696	1.0	0.481,0.515,1.0	0.419,0.607,0.481	0.163
Vad18G011250	LG18	+	12433825	12433987	12433572	12433649	12435129	12435869	612	4,6,4	6,7,0	0,3,2	6,2,2	298	149	0.0929514287331	0.890064313466	0.25,0.3,1.0	0.0,0.429,0.333	0.263
Vad06G001380	LG06	+	1544413	1544482	1542653	1543276	1545673	1545805	613	36,37,37	1,0,2	71,22,49	1,0,1	217	149	0.482844851623	1.0	0.961,1.0,0.927	0.98,1.0,0.971	-0.021
Vad03G008860	LG03	-	10454326	10454423	10446307	10446432	10454534	10454628	614	4,5,3	0,1,0	8,4,2	0,0,0	245	149	1	1.0	1.0,0.753,1.0	1.0,1.0,1.0	-0.082
Vad03G008860	LG03	-	10454534	10454628	10446235	10446432	10470866	10471046	615	5,1,0	2,4,1	1,1,2	2,0,1	242	149	0.776310235329	1.0	0.606,0.133,0.0	0.235,1.0,0.552	-0.349
Vad03G008860	LG03	-	10471131	10471291	10470866	10471046	10471422	10471524	616	13,18,22	0,0,0	17,17,19	1,0,1	298	149	1	1.0	1.0,1.0,1.0	0.895,1.0,0.905	0.067
Vad16G006890	LG16	+	17244777	17244886	17244520	17244612	17244985	17245021	617	77,186,173	0,1,1	127,179,157	0,0,0	257	149	1	1.0	1.0,0.991,0.99	1.0,1.0,1.0	-0.006
Vad07G018750	LG07	+	30478085	30478413	30474663	30474905	30479848	30479992	618	299,312,258	3,5,8	294,147,174	11,2,1	298	149	0.862425647306	1.0	0.98,0.969,0.942	0.93,0.974,0.989	-0.001
Vad07G018750	LG07	+	30479848	30479992	30474663	30474905	30482787	30482889	619	183,189,183	19,11,7	196,105,145	0,13,5	292	149	0.106876851867	0.977648737411	0.831,0.898,0.93	1.0,0.805,0.937	-0.028
Vad07G018750	LG07	+	30482787	30482889	30474663	30474905	30485537	30485641	620	297,194,185	1,0,0	228,135,138	1,0,0	250	149	1	1.0	0.994,1.0,1.0	0.993,1.0,1.0	0.0
Vad07G018750	LG07	+	30490207	30490409	30490015	30490116	30493642	30494162	621	469,626,570	0,0,0	512,486,475	0,1,0	298	149	1	1.0	1.0,1.0,1.0	1.0,0.996,1.0	0.001
Vad15G005090	LG15	+	14308370	14308521	14306638	14306760	14309561	14309672	622	125,206,248	1,5,3	131,189,219	2,6,8	298	149	0.0886790124552	0.862262766615	0.984,0.954,0.976	0.97,0.94,0.932	0.024
Vad15G005090	LG15	+	14309561	14309672	14306638	14306760	14310803	14310919	623	2,8,7	0,0,0	4,9,11	0,1,0	259	149	1	1.0	1.0,1.0,1.0	1.0,0.838,1.0	0.054
Vad15G005090	LG15	+	14310564	14310703	14309561	14309672	14310803	14310919	624	219,247,284	2,3,10	176,193,215	4,7,7	287	149	0.240541716637	1.0	0.983,0.977,0.936	0.958,0.935,0.941	0.021
Vad05G000740	LG05	+	754192	754367	753976	754103	754673	755357	625	2,2,0	0,0,1	3,3,7	0,0,0	298	149	1	1.0	1.0,1.0,0.0	1.0,1.0,1.0	-0.333
Vad13G004600	LG13	-	4558403	4558993	4553038	4553685	4559266	4559663	626	53,36,43	1,0,0	67,34,24	0,0,0	298	149	1	1.0	0.964,1.0,1.0	1.0,1.0,1.0	-0.012
Vad08G007570	LG08	+	15535453	15535543	15534158	15535357	15543587	15544339	627	592,376,353	1,0,0	473,290,309	2,0,0	238	149	1	1.0	0.997,1.0,1.0	0.993,1.0,1.0	0.001
Vad07G004690	LG07	-	4661453	4661581	4661173	4661318	4661666	4661756	628	181,189,154	1,2,3	119,112,109	1,1,6	276	149	0.220191153682	1.0	0.99,0.981,0.965	0.985,0.984,0.907	0.02
Vad01G003460	LG01	+	3336913	3336981	3336724	3336817	3337219	3337293	629	36,44,36	0,0,1	1,7,15	0,0,0	216	149	1	1.0	1.0,1.0,0.961	1.0,1.0,1.0	-0.013
Vad13G007330	LG13	-	12012404	12012459	12012144	12012224	12012951	12012989	630	1,0,0	0,1,0	0,0,0	1,0,0	203	149	1	1.0	1.0,0.0,NA	0.0,NA,NA	0.5
Vad08G015150	LG08	-	22709045	22710751	22708541	22708614	22710859	22710967	631	106,110,86	1,0,2	60,70,70	0,4,2	298	149	0.0911483514008	0.877237693488	0.981,1.0,0.956	1.0,0.897,0.946	0.031
Vad06G003060	LG06	+	3886566	3886742	3886410	3886465	3886922	3887123	632	15,11,5	0,2,5	10,2,3	1,3,1	298	149	0.553686237942	1.0	1.0,0.733,0.333	0.833,0.25,0.6	0.128
Vad10G009600	LG10	-	12569388	12569477	12564091	12565212	12571666	12574464	633	21,23,25	0,0,0	21,17,7	0,2,0	237	149	1	1.0	1.0,1.0,1.0	1.0,0.842,1.0	0.053
Vad11G005350	LG11	+	5495179	5495313	5494923	5495085	5496395	5496526	634	57,81,83	0,1,0	52,72,48	0,0,0	282	149	1	1.0	1.0,0.977,1.0	1.0,1.0,1.0	-0.008
Vad11G005350	LG11	+	5496395	5496526	5495179	5495313	5496624	5496669	635	51,96,83	1,3,0	51,63,60	2,4,0	279	149	0.298019347852	1.0	0.965,0.945,1.0	0.932,0.894,1.0	0.028
Vad17G005430	LG17	-	6667019	6667115	6666740	6666941	6667805	6668037	636	11,62,21	0,0,1	22,18,32	0,1,0	244	149	1	1.0	1.0,1.0,0.928	1.0,0.917,1.0	0.004
Vad17G005430	LG17	-	6667231	6667417	6667019	6667115	6667518	6667688	637	66,152,71	0,0,0	84,52,64	0,0,1	298	149	1	1.0	1.0,1.0,1.0	1.0,1.0,0.97	0.01
Vad17G005430	LG17	-	6667231	6667417	6667019	6667115	6667805	6668037	638	35,87,39	0,6,1	46,22,35	0,0,0	298	149	0.010287167425	0.203578336794	1.0,0.879,0.951	1.0,1.0,1.0	-0.057
Vad17G005430	LG17	-	6667518	6667688	6667019	6667115	6667805	6668037	639	40,76,32	0,6,1	42,41,37	0,0,0	298	149	0.00775599911393	0.164451079252	1.0,0.864,0.941	1.0,1.0,1.0	-0.065
Vad17G005430	LG17	-	6667518	6667688	6667231	6667417	6667805	6668037	640	71,146,65	0,5,1	80,72,65	0,1,0	298	149	0.260634713388	1.0	1.0,0.936,0.97	1.0,0.973,1.0	-0.022
Vad13G012260	LG13	+	22792861	22792922	22790158	22790370	22795000	22795921	641	217,252,207	10,8,30	140,158,198	11,20,20	209	149	0.113512951596	1.0	0.939,0.957,0.831	0.901,0.849,0.876	0.034
Vad01G012930	LG01	-	21442805	21442929	21439024	21439172	21444427	21444520	642	48,88,60	0,0,0	53,63,48	0,0,1	272	149	1	1.0	1.0,1.0,1.0	1.0,1.0,0.963	0.012
Vad01G012930	LG01	-	21444959	21445046	21444631	21444846	21445966	21446058	643	32,67,38	0,2,0	59,43,25	1,4,0	235	149	0.206304347373	1.0	1.0,0.955,1.0	0.974,0.872,1.0	0.036
Vad01G012930	LG01	-	21447197	21447250	21446953	21447070	21447736	21447954	644	35,40,42	2,5,2	48,36,29	1,7,9	201	149	0.106695349924	0.977004765276	0.928,0.856,0.94	0.973,0.792,0.705	0.085
Vad01G012930	LG01	-	21447736	21447954	21447197	21447250	21448108	21448213	645	49,64,63	1,0,0	55,49,44	0,3,3	298	149	0.0368927139371	0.488641790503	0.961,1.0,1.0	1.0,0.891,0.88	0.063
Vad12G005340	LG12	+	7003543	7003724	7003416	7003467	7004198	7004573	646	44,52,42	2,0,0	91,71,48	0,0,0	298	149	1	1.0	0.917,1.0,1.0	1.0,1.0,1.0	-0.028
Vad12G005340	LG12	+	7004198	7004573	7003543	7003724	7007337	7007615	647	44,53,42	0,0,0	92,73,56	0,1,0	298	149	1	1.0	1.0,1.0,1.0	1.0,0.973,1.0	0.009
Vad12G005340	LG12	+	7005693	7007033	7004198	7004573	7007337	7007615	648	173,190,167	0,1,0	201,217,205	1,2,8	298	149	0.0213505869735	0.34109322781	1.0,0.99,1.0	0.99,0.982,0.928	0.03
Vad12G005340	LG12	+	7007337	7007615	7005693	7007033	7007839	7007871	649	204,221,222	0,0,0	234,295,261	0,1,0	298	149	1	1.0	1.0,1.0,1.0	1.0,0.993,1.0	0.002
Vad02G001470	LG02	-	1314558	1314612	1314372	1314453	1314721	1314793	650	214,186,188	0,3,0	143,171,142	0,0,0	202	149	1	1.0	1.0,0.979,1.0	1.0,1.0,1.0	-0.007
Vad02G001470	LG02	-	1314721	1314793	1314558	1314612	1314947	1315035	651	238,225,222	2,1,3	156,182,155	0,1,0	220	149	1	1.0	0.988,0.993,0.98	1.0,0.992,1.0	-0.01
Vad02G001470	LG02	-	1315983	1316091	1315184	1315252	1316494	1316914	652	197,234,241	1,0,0	168,192,165	0,0,0	256	149	1	1.0	0.991,1.0,1.0	1.0,1.0,1.0	-0.003
Vad02G001470	LG02	-	1316494	1316914	1315983	1316091	1317866	1317951	653	185,238,239	0,0,1	176,165,164	0,0,0	298	149	1	1.0	1.0,1.0,0.992	1.0,1.0,1.0	-0.003
Vad02G001470	LG02	-	1317866	1317951	1316494	1316914	1318341	1318421	654	97,103,113	2,0,1	89,79,66	1,1,1	233	149	1	1.0	0.969,1.0,0.986	0.983,0.981,0.977	0.005
Vad02G001470	LG02	-	1318341	1318421	1316494	1316914	1321454	1321833	655	0,0,0	0,0,1	1,2,1	0,0,0	228	149	1	1.0	NA,NA,0.0	1.0,1.0,1.0	-1.0
Vad02G001470	LG02	-	1319933	1320011	1318341	1318421	1320660	1320824	656	108,139,132	1,0,0	104,102,111	3,2,2	226	149	0.299907772749	1.0	0.986,1.0,1.0	0.958,0.971,0.973	0.028
Vad02G001470	LG02	-	1320660	1320824	1318341	1318421	1321454	1321833	657	89,94,92	0,1,0	85,72,71	0,1,0	298	149	1	1.0	1.0,0.979,1.0	1.0,0.973,1.0	0.002
Vad15G003770	LG15	-	12370973	12371134	12370258	12370390	12371264	12371343	658	8,23,13	0,0,0	16,7,15	2,0,0	298	149	1	1.0	1.0,1.0,1.0	0.8,1.0,1.0	0.067
Vad15G003770	LG15	-	12372302	12372310	12371264	12371343	12372569	12372768	659	0,0,1	0,2,0	1,0,9	0,0,0	156	149	1	1.0	NA,0.0,1.0	1.0,NA,1.0	-0.5
Vad08G009580	LG08	+	17403054	17403112	17402824	17402953	17403227	17403272	660	2785,2884,3070	0,0,0	2876,3294,3102	0,0,1	206	149	1	1.0	1.0,1.0,1.0	1.0,1.0,1.0	0.0
Vad08G009580	LG08	+	17403227	17403272	17403054	17403112	17404176	17404257	661	2747,2918,3026	0,0,1	2786,3320,3170	1,0,1	193	149	1	1.0	1.0,1.0,1.0	1.0,1.0,1.0	0.0
Vad18G003580	LG18	-	3892119	3892391	3891122	3891350	3893330	3893394	662	325,259,284	0,0,0	459,271,322	3,0,2	298	149	1	1.0	1.0,1.0,1.0	0.987,1.0,0.988	0.008
Vad18G003580	LG18	-	3893703	3893763	3893528	3893606	3895186	3895258	663	194,146,140	3,0,1	231,164,115	0,0,2	208	149	1	1.0	0.979,1.0,0.99	1.0,1.0,0.976	-0.002
Vad18G003580	LG18	-	3897346	3897374	3895358	3895527	3897955	3898208	664	9,7,4	37,30,36	3,0,3	46,33,0	176	149	0.605089968495	1.0	0.171,0.165,0.086	0.052,0.0,1.0	-0.21
Vad18G003580	LG18	-	3897604	3897660	3895358	3895527	3897955	3898208	665	91,97,80	37,30,36	100,88,81	46,33,0	204	149	0.0715936886626	0.748003348974	0.642,0.703,0.619	0.614,0.661,1.0	-0.104
Vad18G008610	LG18	+	9525714	9525816	9525023	9525170	9525932	9526049	666	111,108,131	0,0,0	70,101,62	0,0,1	250	149	1	1.0	1.0,1.0,1.0	1.0,1.0,0.974	0.009
Vad18G008610	LG18	+	9526349	9526431	9525023	9525110	9526769	9526927	667	7,4,5	0,0,0	3,6,3	0,0,1	230	149	1	1.0	1.0,1.0,1.0	1.0,1.0,0.66	0.113
Vad18G008610	LG18	+	9526349	9526605	9525023	9525110	9526769	9526927	668	317,126,128	0,0,0	100,145,96	0,0,1	298	149	1	1.0	1.0,1.0,1.0	1.0,1.0,0.98	0.007
Vad18G008610	LG18	+	9527655	9527715	9527467	9527567	9527921	9528005	669	137,198,158	0,1,2	86,195,137	0,0,1	208	149	1	1.0	1.0,0.993,0.983	1.0,1.0,0.99	-0.005
Vad18G008610	LG18	+	9528099	9528216	9527921	9528005	9528541	9529123	670	160,217,201	9,1,1	58,269,168	0,0,1	265	149	0.0297498327189	0.425420266911	0.909,0.992,0.991	1.0,1.0,0.99	-0.033
Vad08G000110	LG08	-	316297	316372	316144	316216	316474	316543	671	189,130,131	0,0,0	245,135,170	1,0,0	223	149	1	1.0	1.0,1.0,1.0	0.994,1.0,1.0	0.002
Vad08G000110	LG08	-	317629	317704	317437	317509	319643	319744	672	44,37,27	6,0,4	67,36,36	3,6,4	223	149	0.987671911178	1.0	0.831,1.0,0.819	0.937,0.8,0.857	0.019
Vad08G000110	LG08	-	317845	317917	317629	317704	319643	319744	673	49,16,19	0,0,2	64,37,44	1,0,1	220	149	1	1.0	1.0,1.0,0.865	0.977,1.0,0.968	-0.027
Vad08G000110	LG08	-	318081	318202	317437	317509	319643	319744	674	30,32,24	6,0,4	62,35,49	3,6,4	269	149	0.842898177536	1.0	0.735,1.0,0.769	0.92,0.764,0.872	-0.017
Vad08G000110	LG08	-	318081	318202	317845	317917	319643	319744	675	89,106,67	4,0,0	172,98,120	0,2,0	269	149	0.523976475559	1.0	0.925,1.0,1.0	1.0,0.964,1.0	-0.013
Vad10G013470	LG10	-	23713976	23714193	23713233	23713868	23714278	23714341	676	53,44,46	0,0,0	48,27,16	0,0,1	298	149	1	1.0	1.0,1.0,1.0	1.0,1.0,0.889	0.037
Vad18G003740	LG18	-	4016655	4016807	4015308	4016193	4016910	4017108	677	1186,554,508	6,2,0	556,452,385	0,2,2	298	149	1	1.0	0.99,0.993,1.0	1.0,0.991,0.99	0.001
Vad18G003740	LG18	-	4016910	4017108	4015308	4016193	4020561	4020777	678	262,285,248	1,0,0	209,193,201	0,0,0	298	149	1	1.0	0.992,1.0,1.0	1.0,1.0,1.0	-0.003
Vad18G003740	LG18	-	4016910	4017108	4015308	4016193	4022682	4022985	679	6,4,0	0,0,0	5,4,5	1,0,0	298	149	1	1.0	1.0,1.0,NA	0.714,1.0,1.0	0.095
Vad17G004750	LG17	+	5966016	5966166	5964587	5964919	5966521	5966689	680	93,88,96	0,0,3	94,114,61	1,0,0	298	149	1	1.0	1.0,1.0,0.941	0.979,1.0,1.0	-0.013
Vad17G004750	LG17	+	5967130	5967283	5966796	5966949	5967906	5968071	681	185,104,106	2,1,0	122,98,73	3,5,5	298	149	0.000309262925214	0.0150544418804	0.979,0.981,1.0	0.953,0.907,0.88	0.073
Vad08G002480	LG08	-	6358533	6358602	6356478	6356619	6358687	6358806	682	188,125,149	3,0,6	80,61,63	3,0,0	217	149	0.185387809718	1.0	0.977,1.0,0.945	0.948,1.0,1.0	-0.009
Vad08G002480	LG08	-	6358687	6358806	6356478	6356619	6362369	6362699	683	176,83,142	0,0,0	79,42,47	0,0,1	267	149	1	1.0	1.0,1.0,1.0	1.0,1.0,0.963	0.012
Vad08G002480	LG08	-	6362369	6362699	6358687	6358806	6363258	6363603	684	390,170,254	1,0,2	143,69,91	0,1,1	298	149	1	1.0	0.995,1.0,0.984	1.0,0.972,0.978	0.01
Vad01G011470	LG01	+	18299693	18299916	18294699	18295097	18305311	18305610	685	119,120,114	3,4,3	98,94,108	7,8,4	298	149	0.0281907352073	0.406844175694	0.952,0.938,0.95	0.875,0.855,0.931	0.06
Vad01G011470	LG01	+	18305311	18305610	18294699	18295097	18309099	18309785	686	109,62,46	0,0,0	66,51,43	1,0,0	298	149	1	1.0	1.0,1.0,1.0	0.971,1.0,1.0	0.01
Vad04G013580	LG04	+	24685694	24685757	24685304	24685611	24685903	24686020	687	47,37,81	0,0,0	92,118,97	1,2,1	211	149	1	1.0	1.0,1.0,1.0	0.985,0.977,0.986	0.017
Vad04G013580	LG04	+	24688074	24688233	24687559	24687812	24688550	24688702	688	122,127,192	0,0,2	270,356,335	3,5,1	298	149	0.818783441863	1.0	1.0,1.0,0.98	0.978,0.973,0.994	0.012
Vad05G002840	LG05	+	2740299	2740497	2739182	2739687	2741070	2741343	689	84,118,79	1,2,0	93,81,74	0,0,0	298	149	1	1.0	0.977,0.967,1.0	1.0,1.0,1.0	-0.019
Vad05G002840	LG05	+	2741070	2741343	2740299	2740497	2743233	2743336	690	85,138,121	0,0,1	71,94,107	0,0,0	298	149	1	1.0	1.0,1.0,0.984	1.0,1.0,1.0	-0.005
Vad05G002840	LG05	+	2743233	2743336	2741070	2741343	2744262	2744381	691	57,121,90	0,2,2	44,84,104	0,9,0	251	149	0.0822677223934	0.825895921296	1.0,0.973,0.964	1.0,0.847,1.0	0.03
Vad05G002840	LG05	+	2743233	2743336	2741070	2741343	2744491	2744668	692	21,51,48	0,0,0	18,31,53	0,1,0	251	149	1	1.0	1.0,1.0,1.0	1.0,0.948,1.0	0.017
Vad05G002840	LG05	+	2744262	2744381	2741070	2741343	2744491	2744668	693	36,50,45	0,0,0	45,59,45	0,1,0	267	149	1	1.0	1.0,1.0,1.0	1.0,0.971,1.0	0.01
Vad05G002840	LG05	+	2744262	2744381	2743233	2743336	2744491	2744668	694	73,119,86	0,1,1	71,104,96	0,1,0	267	149	1	1.0	1.0,0.985,0.98	1.0,0.983,1.0	-0.006
Vad05G002840	LG05	+	2744491	2744668	2741070	2741343	2744946	2746777	695	76,67,56	0,3,0	79,52,64	0,0,0	298	149	1	1.0	1.0,0.918,1.0	1.0,1.0,1.0	-0.027
Vad01G012330	LG01	-	20655259	20655494	20654740	20655135	20655590	20655657	696	54,47,32	0,0,0	84,80,53	0,3,0	298	149	0.835040346138	1.0	1.0,1.0,1.0	1.0,0.93,1.0	0.023
Vad01G012330	LG01	-	20656437	20656534	20655827	20655990	20657087	20657558	697	7,6,5	26,15,10	16,11,9	22,25,25	245	149	0.27089708081	1.0	0.141,0.196,0.233	0.307,0.211,0.18	-0.043
Vad16G009690	LG16	+	20100320	20100376	20099908	20099953	20100724	20100900	698	165,103,98	1,1,0	157,120,95	0,0,0	204	149	1	1.0	0.992,0.987,1.0	1.0,1.0,1.0	-0.007
Vad06G003640	LG06	+	4447174	4447261	4446545	4446779	4447360	4447750	699	3115,1955,2187	0,0,2	2305,703,1107	0,0,0	235	149	1	1.0	1.0,1.0,0.999	1.0,1.0,1.0	-0.0
Vad14G013240	LG14	-	24185214	24185313	24184887	24185102	24186454	24186722	700	514,417,571	0,0,0	642,475,480	0,0,2	247	149	1	1.0	1.0,1.0,1.0	1.0,1.0,0.993	0.002
Vad13G007590	LG13	-	13428009	13428073	13427797	13427891	13430755	13431028	701	1,2,1	4,3,3	0,0,0	1,1,6	212	149	0.140258087554	1.0	0.149,0.319,0.19	0.0,0.0,0.0	0.219
Vad05G001330	LG05	-	1250239	1250339	1244291	1245465	1250468	1250661	702	393,506,658	1,2,6	411,628,626	5,11,7	248	149	0.022858284533	0.356754195407	0.996,0.993,0.985	0.98,0.972,0.982	0.013
Vad05G001330	LG05	-	1250468	1250661	1250239	1250339	1252791	1253006	703	447,587,697	0,0,2	522,683,671	0,0,0	298	149	1	1.0	1.0,1.0,0.994	1.0,1.0,1.0	-0.002
Vad05G012700	LG05	+	23892645	23892728	23890531	23892532	23894004	23894366	704	142,171,172	0,0,0	146,79,119	0,0,1	231	149	1	1.0	1.0,1.0,1.0	1.0,1.0,0.987	0.004
Vad12G009460	LG12	+	17090856	17090925	17090061	17090148	17091014	17091053	705	10,5,5	1,5,0	1,0,1	0,4,0	217	149	0.452053185933	1.0	0.873,0.407,1.0	1.0,0.0,1.0	0.093
Vad12G011770	LG12	+	22198122	22198176	22197954	22198026	22198319	22198395	706	11,9,6	12,0,0	7,4,8	1,3,0	202	149	0.502270963387	1.0	0.403,1.0,1.0	0.838,0.496,1.0	0.023
Vad07G015930	LG07	+	26633234	26633360	26632398	26633123	26633540	26633700	707	531,541,331	0,1,2	403,192,355	0,0,0	274	149	1	1.0	1.0,0.997,0.989	1.0,1.0,1.0	-0.005
Vad12G010800	LG12	-	20292758	20292835	20291816	20291932	20294558	20294641	708	46,65,73	2,0,3	51,49,64	0,3,0	225	149	0.408708208918	1.0	0.938,1.0,0.942	1.0,0.915,1.0	-0.012
Vad12G011800	LG12	-	22258173	22258523	22255567	22255730	22259847	22260342	709	100,100,128	0,0,0	86,107,100	0,2,0	298	149	1	1.0	1.0,1.0,1.0	1.0,0.964,1.0	0.012
Vad08G012600	LG08	+	20534630	20534749	20531616	20531768	20537477	20537539	710	161,153,169	0,3,0	156,149,144	0,0,0	267	149	1	1.0	1.0,0.966,1.0	1.0,1.0,1.0	-0.011
Vad08G012600	LG08	+	20537477	20537539	20534630	20534749	20537936	20537978	711	112,122,109	0,0,2	124,119,112	3,3,0	210	149	0.612710383421	1.0	1.0,1.0,0.975	0.967,0.966,1.0	0.014
Vad08G012600	LG08	+	20538617	20538751	20537936	20537978	20539388	20539458	712	139,157,118	2,0,0	155,127,141	1,0,0	282	149	1	1.0	0.973,1.0,1.0	0.988,1.0,1.0	-0.005
Vad19G002100	LG19	+	2731873	2731948	2725036	2725112	2732085	2732155	713	92,82,52	0,0,0	89,68,59	2,0,0	223	149	1	1.0	1.0,1.0,1.0	0.967,1.0,1.0	0.011
Vad19G002100	LG19	+	2732085	2732155	2725036	2725112	2732251	2732329	714	32,40,11	0,1,0	36,27,19	0,1,0	218	149	1	1.0	1.0,0.965,1.0	1.0,0.949,1.0	0.005
Vad19G002100	LG19	+	2732473	2732534	2732251	2732329	2732663	2732742	715	86,96,43	0,0,0	56,49,48	1,0,0	209	149	1	1.0	1.0,1.0,1.0	0.976,1.0,1.0	0.008
Vad19G002100	LG19	+	2742268	2742343	2741958	2742055	2743098	2743154	716	85,72,61	0,1,0	77,35,46	0,1,0	223	149	1	1.0	1.0,0.98,1.0	1.0,0.959,1.0	0.007
Vad07G018600	LG07	+	30193526	30193592	30193101	30193158	30195028	30195091	717	387,458,383	7,2,7	419,433,367	8,8,1	214	149	0.840305216002	1.0	0.975,0.994,0.974	0.973,0.974,0.996	-0.0
Vad07G018600	LG07	+	30195028	30195091	30193526	30193592	30196829	30196874	718	379,439,360	0,0,0	405,428,339	0,1,0	211	149	1	1.0	1.0,1.0,1.0	1.0,0.997,1.0	0.001
Vad07G018600	LG07	+	30196999	30197100	30196829	30196874	30198092	30198189	719	458,400,363	19,29,17	490,402,320	12,20,19	249	149	0.258318750565	1.0	0.935,0.892,0.927	0.961,0.923,0.91	-0.013
Vad07G018600	LG07	+	30204734	30204806	30202350	30202437	30204931	30205066	720	438,565,559	2,2,2	478,568,462	2,2,4	220	149	1	1.0	0.993,0.995,0.995	0.994,0.995,0.987	0.002
Vad07G018600	LG07	+	30204931	30205066	30202350	30202437	30205201	30205275	721	371,390,368	0,0,0	324,339,265	1,0,0	283	149	1	1.0	1.0,1.0,1.0	0.994,1.0,1.0	0.002
Vad07G018600	LG07	+	30205201	30205275	30202350	30202437	30205938	30206026	722	375,312,308	0,0,0	302,268,212	0,0,1	222	149	1	1.0	1.0,1.0,1.0	1.0,1.0,0.993	0.002
Vad07G018600	LG07	+	30209468	30209544	30208060	30208138	30209892	30209933	723	401,451,446	0,1,4	362,379,299	1,2,5	224	149	1	1.0	1.0,0.997,0.987	0.996,0.992,0.975	0.007
Vad18G002100	LG18	+	2152092	2152124	2151573	2151712	2154842	2154929	724	130,151,127	12,7,9	112,79,77	11,11,5	180	149	0.215953108987	1.0	0.9,0.947,0.921	0.894,0.856,0.927	0.03
Vad16G008880	LG16	+	19311860	19312047	19307946	19308762	19313610	19314637	725	14,9,2	68,34,30	7,4,1	62,24,20	298	149	0.109755359961	0.995558055392	0.093,0.117,0.032	0.053,0.077,0.024	0.029
Vad16G008880	LG16	+	19316806	19316866	19315354	19316714	19316964	19317045	726	166,127,106	0,1,0	114,95,95	0,0,0	208	149	1	1.0	1.0,0.989,1.0	1.0,1.0,1.0	-0.004
Vad04G004490	LG04	+	4916587	4916677	4915071	4915189	4916783	4916963	727	744,1108,1156	0,1,1	761,984,1189	0,0,1	238	149	1	1.0	1.0,0.999,0.999	1.0,1.0,0.999	-0.0
Vad04G001880	LG04	+	2013878	2013910	2012872	2013181	2014422	2014517	728	2,3,5	1,2,0	6,4,3	0,4,3	180	149	0.0964422852052	0.913095532033	0.623,0.554,1.0	1.0,0.453,0.453	0.09
Vad04G001880	LG04	+	2014014	2014184	2013878	2013910	2014422	2014517	729	75,57,54	1,0,0	59,42,32	0,2,0	298	149	1	1.0	0.974,1.0,1.0	1.0,0.913,1.0	0.02
Vad04G001880	LG04	+	2015437	2015581	2014853	2014913	2016600	2016671	730	91,63,59	0,0,2	71,46,70	3,1,0	292	149	0.363280452785	1.0	1.0,1.0,0.938	0.924,0.959,1.0	0.018
Vad11G004190	LG11	+	3976777	3977952	3975991	3976093	3979224	3979990	731	39,37,26	0,1,0	39,27,25	0,0,0	298	149	1	1.0	1.0,0.949,1.0	1.0,1.0,1.0	-0.017
Vad06G004190	LG06	-	4935740	4935893	4934528	4934592	4938980	4939106	732	1475,1000,872	0,0,0	1105,712,746	2,0,1	298	149	1	1.0	1.0,1.0,1.0	0.996,1.0,0.997	0.002
Vad06G004190	LG06	-	4935740	4935893	4934528	4934592	4939335	4939394	733	821,525,508	0,0,0	611,389,423	2,0,0	298	149	1	1.0	1.0,1.0,1.0	0.993,1.0,1.0	0.002
Vad06G004190	LG06	-	4938980	4939106	4934528	4934592	4939335	4939394	734	590,375,327	0,0,0	436,306,332	2,0,0	274	149	1	1.0	1.0,1.0,1.0	0.992,1.0,1.0	0.003
Vad06G004190	LG06	-	4938980	4939106	4935740	4935893	4939335	4939394	735	1239,849,692	0,0,3	929,629,653	1,0,0	274	149	1	1.0	1.0,1.0,0.992	0.998,1.0,1.0	-0.002
Vad06G004190	LG06	-	4939505	4939563	4939335	4939394	4941012	4941162	736	804,583,528	0,0,0	613,473,510	0,4,0	206	149	1	1.0	1.0,1.0,1.0	1.0,0.988,1.0	0.004
Vad08G009600	LG08	-	17416773	17416820	17416621	17416700	17417279	17417350	737	2,10,17	0,0,0	1,6,16	0,0,1	195	149	1	1.0	1.0,1.0,1.0	1.0,1.0,0.924	0.025
Vad10G013600	LG10	-	24001036	24001132	24000879	24000951	24001207	24001351	738	493,403,529	0,0,1	423,422,409	0,0,0	244	149	1	1.0	1.0,1.0,0.997	1.0,1.0,1.0	-0.001
Vad10G013600	LG10	-	24002578	24002629	24001207	24001351	24002757	24002868	739	258,298,347	2,3,4	215,284,287	1,5,5	199	149	0.450513591378	1.0	0.99,0.987,0.985	0.994,0.977,0.977	0.005
Vad07G019090	LG07	-	31040465	31040607	31039434	31039513	31040733	31040807	740	99,249,209	0,1,1	158,246,223	0,0,0	290	149	1	1.0	1.0,0.992,0.991	1.0,1.0,1.0	-0.006
Vad07G019090	LG07	-	31040733	31040807	31039434	31040607	31040891	31040963	741	72,160,145	1,0,1	125,197,146	0,3,1	222	149	1	1.0	0.98,1.0,0.99	1.0,0.978,0.99	0.001
Vad07G019090	LG07	-	31040891	31040963	31039434	31040607	31043393	31043531	742	32,53,35	0,0,4	51,56,46	0,0,0	220	149	0.771842170633	1.0	1.0,1.0,0.856	1.0,1.0,1.0	-0.048
Vad07G019090	LG07	-	31043938	31044084	31043623	31043771	31044330	31044384	743	313,261,278	0,0,1	295,284,276	0,0,0	294	149	1	1.0	1.0,1.0,0.993	1.0,1.0,1.0	-0.002
Vad07G019090	LG07	-	31044330	31044384	31043623	31043771	31049018	31049129	744	1,1,0	0,0,1	0,1,0	0,0,0	202	149	1	1.0	1.0,1.0,0.0	NA,1.0,NA	-0.333
Vad07G019090	LG07	-	31046876	31046963	31044330	31044384	31049018	31049129	745	219,197,226	3,5,0	215,201,190	0,1,0	235	149	0.871982861984	1.0	0.979,0.962,1.0	1.0,0.992,1.0	-0.017
Vad07G019090	LG07	-	31046876	31046963	31044330	31044384	31051683	31051978	746	90,77,95	0,0,1	77,76,75	0,0,1	235	149	1	1.0	1.0,1.0,0.984	1.0,1.0,0.979	0.002
Vad07G019090	LG07	-	31049018	31049129	31044330	31044384	31051683	31051978	747	76,71,88	0,0,1	102,65,54	0,0,1	259	149	1	1.0	1.0,1.0,0.981	1.0,1.0,0.969	0.004
Vad07G019090	LG07	-	31049018	31049129	31046876	31046963	31051683	31051978	748	202,189,217	0,2,0	240,189,168	0,0,0	259	149	1	1.0	1.0,0.982,1.0	1.0,1.0,1.0	-0.006
Vad03G010370	LG03	+	16674993	16675290	16673493	16673623	16675501	16676114	749	402,460,160	0,1,0	491,89,89	7,1,2	298	149	0.102799085201	0.953600092437	1.0,0.996,1.0	0.972,0.978,0.957	0.03
Vad07G012960	LG07	+	23564422	23564552	23562921	23563244	23577331	23577628	750	930,576,564	20,26,28	791,531,588	23,14,29	278	149	0.797259682772	1.0	0.961,0.922,0.915	0.949,0.953,0.916	-0.007
Vad05G006930	LG05	+	10046127	10046275	10044213	10044265	10047205	10047262	751	123,146,201	0,0,1	161,172,161	0,0,0	296	149	1	1.0	1.0,1.0,0.99	1.0,1.0,1.0	-0.003
Vad05G006930	LG05	+	10047205	10047262	10046127	10046275	10047340	10047400	752	96,114,135	0,0,1	120,141,132	0,0,0	205	149	1	1.0	1.0,1.0,0.99	1.0,1.0,1.0	-0.003
Vad01G005840	LG01	-	6079890	6080397	6078620	6079280	6082248	6082347	753	79,60,80	0,0,1	58,52,44	0,0,2	298	149	1	1.0	1.0,1.0,0.976	1.0,1.0,0.917	0.02
Vad01G005840	LG01	-	6079890	6080397	6078620	6079280	6082660	6082890	754	79,59,78	0,3,0	58,49,42	0,0,0	298	149	1	1.0	1.0,0.908,1.0	1.0,1.0,1.0	-0.031
Vad01G005840	LG01	-	6081287	6082003	6079890	6080397	6082248	6082347	755	117,129,124	0,1,2	82,86,80	0,3,3	298	149	0.139526930234	1.0	1.0,0.985,0.969	1.0,0.935,0.93	0.03
Vad01G005840	LG01	-	6082248	6082347	6078620	6079280	6082660	6082890	756	25,38,34	0,3,0	34,21,26	0,0,0	247	149	0.851972676172	1.0	1.0,0.884,1.0	1.0,1.0,1.0	-0.039
Vad01G005840	LG01	-	6082248	6082347	6079890	6080397	6082660	6082890	757	25,39,33	0,0,0	34,24,27	0,0,1	247	149	1	1.0	1.0,1.0,1.0	1.0,1.0,0.942	0.019
Vad14G014560	LG14	+	25387815	25388162	25384848	25384923	25389580	25389733	758	37,29,18	0,1,0	35,21,24	0,0,0	298	149	1	1.0	1.0,0.935,1.0	1.0,1.0,1.0	-0.022
Vad14G014560	LG14	+	25410674	25410951	25408645	25408944	25413988	25414222	759	18,12,12	2,0,0	16,7,22	0,0,0	298	149	1	1.0	0.818,1.0,1.0	1.0,1.0,1.0	-0.061
Vad14G014560	LG14	+	25412790	25413066	25410674	25410951	25413988	25414222	760	32,21,11	0,1,2	16,23,20	1,0,5	298	149	0.0859016706671	0.845556171801	1.0,0.913,0.733	0.889,1.0,0.667	0.03
Vad14G014560	LG14	+	25413988	25414222	25410674	25410951	25416600	25417059	761	14,20,14	0,0,0	16,15,22	2,0,0	298	149	1	1.0	1.0,1.0,1.0	0.8,1.0,1.0	0.067
Vad09G003420	LG09	-	3742667	3742705	3742345	3742532	3744203	3744271	762	80,76,95	0,0,3	53,69,50	1,1,0	186	149	1	1.0	1.0,1.0,0.962	0.977,0.982,1.0	0.001
Vad09G003420	LG09	-	3744861	3744927	3744411	3744502	3745005	3745118	763	141,125,116	0,1,1	106,79,85	0,0,0	214	149	1	1.0	1.0,0.989,0.988	1.0,1.0,1.0	-0.008
Vad09G003420	LG09	-	3745005	3745118	3744411	3744502	3745671	3745978	764	73,60,68	0,1,1	34,46,59	2,1,0	261	149	0.546611997704	1.0	1.0,0.972,0.975	0.907,0.963,1.0	0.026
Vad09G003420	LG09	-	3745005	3745118	3744411	3744502	3746551	3746619	765	1,6,4	0,1,1	0,2,2	1,2,0	261	149	0.0581373936319	0.654380670776	1.0,0.774,0.695	0.0,0.363,1.0	0.369
Vad09G003420	LG09	-	3745671	3745978	3744411	3744502	3746551	3746619	766	90,101,62	0,1,1	49,55,56	1,2,0	298	149	0.631519656404	1.0	1.0,0.981,0.969	0.961,0.932,1.0	0.019
Vad09G003420	LG09	-	3745671	3745978	3745005	3745118	3746551	3746619	767	182,176,149	1,5,5	91,111,121	0,3,2	298	149	0.270340818126	1.0	0.989,0.946,0.937	1.0,0.949,0.968	-0.015
Vad09G003420	LG09	-	3749161	3749199	3749004	3749084	3749931	3750200	768	124,123,108	1,0,1	86,91,71	0,0,0	186	149	1	1.0	0.99,1.0,0.989	1.0,1.0,1.0	-0.007
Vad09G003420	LG09	-	3750787	3750932	3749931	3750200	3751354	3751403	769	136,143,125	0,0,0	121,84,98	0,1,0	293	149	1	1.0	1.0,1.0,1.0	1.0,0.977,1.0	0.008
Vad09G003420	LG09	-	3751354	3751403	3750787	3750932	3751717	3751784	770	65,66,62	3,0,1	69,43,34	3,0,0	197	149	0.579225457541	1.0	0.942,1.0,0.979	0.946,1.0,1.0	-0.008
Vad11G003070	LG11	-	2928788	2929137	2927404	2928376	2929710	2929841	771	23,15,27	0,0,1	14,18,17	0,0,5	298	149	0.0399365415407	0.513678251814	1.0,1.0,0.931	1.0,1.0,0.63	0.1
Vad18G019740	LG18	-	31641998	31642291	31640976	31641874	31644534	31644777	772	422,515,605	1,0,1	438,562,615	0,0,0	298	149	1	1.0	0.995,1.0,0.997	1.0,1.0,1.0	-0.003
Vad17G002580	LG17	+	3019094	3019271	3010380	3010428	3019369	3019520	773	54,61,25	4,19,20	48,29,24	14,18,17	298	149	0.233856491675	1.0	0.871,0.616,0.385	0.632,0.446,0.414	0.127
Vad17G002580	LG17	+	3019369	3019520	3010380	3010428	3019925	3020012	774	24,52,59	0,2,0	38,51,71	0,0,1	298	149	1	1.0	1.0,0.929,1.0	1.0,1.0,0.973	-0.015
Vad17G002580	LG17	+	3054177	3054289	3049162	3049281	3056315	3056709	775	42,34,34	0,2,0	26,50,66	0,1,1	260	149	1	1.0	1.0,0.907,1.0	1.0,0.966,0.974	-0.011
Vad19G002870	LG19	-	3783374	3783537	3775253	3775603	3793522	3793891	776	59,66,48	0,0,2	85,62,55	1,0,0	298	149	1	1.0	1.0,1.0,0.923	0.977,1.0,1.0	-0.018
Vad19G002870	LG19	-	3784130	3784414	3783374	3783537	3793522	3793891	777	94,93,59	0,3,0	110,100,91	0,2,0	298	149	1	1.0	1.0,0.939,1.0	1.0,0.962,1.0	-0.008
Vad19G002870	LG19	-	3793522	3793891	3784130	3784414	3800412	3800577	778	100,111,71	1,0,1	109,91,95	1,4,2	298	149	0.067249760769	0.718464840573	0.98,1.0,0.973	0.982,0.919,0.96	0.031
Vad19G002870	LG19	-	3800412	3800577	3793522	3793891	3803916	3804006	779	65,73,44	2,0,0	73,53,54	0,0,0	298	149	1	1.0	0.942,1.0,1.0	1.0,1.0,1.0	-0.019
Vad19G002870	LG19	-	3800664	3800742	3800412	3800577	3803916	3804006	780	75,65,48	0,1,0	73,52,69	0,2,0	226	149	1	1.0	1.0,0.977,1.0	1.0,0.945,1.0	0.011
Vad19G002870	LG19	-	3804108	3804315	3803916	3804006	3811612	3811804	781	44,65,42	0,0,1	55,72,46	5,0,3	298	149	0.00400954610475	0.103761570051	1.0,1.0,0.955	0.846,1.0,0.885	0.075
Vad19G002870	LG19	-	3811612	3811804	3804108	3804315	3817498	3817793	782	60,69,53	0,0,0	71,70,40	0,0,1	298	149	1	1.0	1.0,1.0,1.0	1.0,1.0,0.952	0.016
Vad02G007780	LG02	-	8366003	8366195	8364307	8364592	8369685	8369779	783	138,112,101	0,0,0	126,118,111	0,2,1	298	149	1	1.0	1.0,1.0,1.0	1.0,0.967,0.982	0.017
Vad02G007780	LG02	-	8369685	8369779	8366003	8366195	8376117	8376285	784	87,95,95	0,0,0	77,106,93	1,1,1	242	149	1	1.0	1.0,1.0,1.0	0.979,0.985,0.983	0.018
Vad02G007780	LG02	-	8376117	8376285	8369685	8369779	8376429	8376709	785	89,99,129	0,1,0	99,124,112	0,0,0	298	149	1	1.0	1.0,0.98,1.0	1.0,1.0,1.0	-0.007
Vad08G010230	LG08	-	18157515	18157580	18151721	18151920	18158974	18159069	786	191,148,101	1,0,0	137,85,68	0,0,0	213	149	1	1.0	0.993,1.0,1.0	1.0,1.0,1.0	-0.002
Vad08G010230	LG08	-	18162589	18162665	18160814	18160943	18162784	18162960	787	89,124,68	0,0,0	86,90,103	0,1,0	224	149	1	1.0	1.0,1.0,1.0	1.0,0.984,1.0	0.005
Vad17G002890	LG17	-	3427598	3427759	3427304	3427502	3428812	3429365	788	311,250,154	2,0,0	293,193,104	1,0,0	298	149	1	1.0	0.987,1.0,1.0	0.993,1.0,1.0	-0.002
Vad17G002890	LG17	-	3429504	3429580	3428812	3429365	3429787	3429879	789	84,109,71	0,0,0	132,49,34	0,0,1	224	149	1	1.0	1.0,1.0,1.0	1.0,1.0,0.958	0.014
Vad04G009080	LG04	+	19128169	19128245	19125882	19125928	19130616	19130692	790	570,545,602	2,1,2	422,405,460	7,5,5	224	149	0.116532232493	1.0	0.995,0.997,0.995	0.976,0.982,0.984	0.015
Vad04G009080	LG04	+	19128169	19128245	19125882	19125928	19131498	19131531	791	174,194,177	0,0,0	115,142,160	0,0,1	224	149	1	1.0	1.0,1.0,1.0	1.0,1.0,0.991	0.003
Vad04G009080	LG04	+	19130616	19130692	19125882	19125928	19131498	19131531	792	362,282,259	0,0,0	268,239,219	0,0,1	224	149	1	1.0	1.0,1.0,1.0	1.0,1.0,0.993	0.002
Vad04G009080	LG04	+	19130616	19130692	19128169	19128245	19131498	19131531	793	766,631,682	7,0,0	573,501,513	2,2,0	224	149	1	1.0	0.986,1.0,1.0	0.995,0.994,1.0	-0.001
Vad04G009080	LG04	+	19131498	19131531	19130616	19130692	19131652	19131721	794	645,559,562	2,4,3	495,443,436	3,1,0	181	149	1	1.0	0.996,0.991,0.994	0.993,0.997,1.0	-0.003
Vad04G009080	LG04	+	19131652	19131721	19131498	19131531	19132295	19132402	795	712,627,661	3,1,2	559,534,495	8,4,5	217	149	0.442995144274	1.0	0.994,0.998,0.996	0.98,0.989,0.986	0.011
Vad04G009080	LG04	+	19140258	19140297	19140029	19140102	19141476	19141571	796	613,523,567	14,0,0	496,426,385	15,9,8	187	149	0.000528851165323	0.022582500146	0.972,1.0,1.0	0.963,0.974,0.975	0.02
Vad19G006270	LG19	-	8226559	8227384	8225428	8225645	8228447	8228570	797	215,183,156	7,9,6	172,133,134	4,6,3	298	149	0.314976516369	1.0	0.939,0.91,0.929	0.956,0.917,0.957	-0.017
Vad01G000200	LG01	+	261059	261157	260547	260668	261890	262207	798	7,2,1	51,46,46	1,1,2	38,28,35	246	149	0.125870224089	1.0	0.077,0.026,0.013	0.016,0.021,0.033	0.015
Vad04G000160	LG04	-	435281	435369	434420	434551	437344	437368	799	19,21,23	4,1,0	28,26,21	3,4,11	236	149	0.0156037261324	0.273493037713	0.75,0.93,1.0	0.855,0.804,0.547	0.158
Vad11G010920	LG11	-	17094242	17094296	17079498	17079604	17094596	17094620	801	255,243,244	0,0,0	176,262,253	0,1,0	202	149	1	1.0	1.0,1.0,1.0	1.0,0.995,1.0	0.002
Vad10G007650	LG10	+	8835247	8835319	8835057	8835129	8835424	8835496	802	37,28,18	3,0,3	28,11,22	4,0,0	220	149	0.477397354171	1.0	0.893,1.0,0.803	0.826,1.0,1.0	-0.043
Vad10G007650	LG10	+	8835424	8835496	8835057	8835129	8835615	8835687	803	10,9,12	0,0,2	8,3,12	1,0,0	220	149	1	1.0	1.0,1.0,0.803	0.844,1.0,1.0	-0.014
Vad10G007650	LG10	+	8838569	8838641	8835778	8835850	8840279	8840345	804	41,27,28	1,0,0	27,8,19	0,0,0	220	149	1	1.0	0.965,1.0,1.0	1.0,1.0,1.0	-0.012
Vad10G007650	LG10	+	8863637	8863756	8858307	8858451	8863833	8864044	805	47,27,48	1,0,0	47,23,19	1,0,0	267	149	1	1.0	0.963,1.0,1.0	0.963,1.0,1.0	0.0
Vad10G007650	LG10	+	8863664	8863756	8858307	8858451	8863833	8864044	806	13,11,10	1,0,0	14,10,3	1,0,0	240	149	1	1.0	0.89,1.0,1.0	0.897,1.0,1.0	-0.002
Vad10G007650	LG10	+	8863833	8864044	8858307	8858451	8864508	8864659	807	3,0,0	0,3,1	1,0,0	0,0,0	298	149	1	1.0	1.0,0.0,0.0	1.0,NA,NA	-0.667
Vad10G007650	LG10	+	8864118	8864379	8863833	8864044	8864508	8864659	808	15,17,11	2,0,0	8,10,3	0,0,0	298	149	1	1.0	0.789,1.0,1.0	1.0,1.0,1.0	-0.07
Vad10G007650	LG10	+	8864141	8864379	8863833	8864044	8864508	8864659	809	20,29,25	2,0,0	13,18,6	0,0,0	298	149	1	1.0	0.833,1.0,1.0	1.0,1.0,1.0	-0.056
Vad14G001180	LG14	+	1030336	1030911	1027939	1028638	1031277	1031657	810	2723,4669,3557	0,0,0	3880,3511,3957	0,1,0	298	149	1	1.0	1.0,1.0,1.0	1.0,0.999,1.0	0.0
Vad03G005580	LG03	+	5338461	5338566	5335982	5336035	5343003	5343079	811	162,116,121	0,0,1	127,89,73	1,0,0	253	149	1	1.0	1.0,1.0,0.986	0.987,1.0,1.0	-0.0
Vad07G014430	LG07	+	25108675	25108862	25108007	25108513	25109166	25109300	812	192,242,177	1,8,1	194,191,192	6,0,0	298	149	0.328984435345	1.0	0.99,0.938,0.989	0.942,1.0,1.0	-0.008
Vad07G014430	LG07	+	25109388	25109501	25109166	25109300	25109665	25109789	813	345,368,255	0,1,0	292,277,266	0,0,0	261	149	1	1.0	1.0,0.995,1.0	1.0,1.0,1.0	-0.002
Vad07G014430	LG07	+	25109665	25109789	25109388	25109501	25110390	25110540	814	429,418,298	0,0,0	317,338,293	0,1,0	272	149	1	1.0	1.0,1.0,1.0	1.0,0.995,1.0	0.002
Vad13G008810	LG13	-	16960829	16960901	16960362	16960737	16961474	16961699	815	1,1,0	0,0,0	1,0,0	2,0,0	220	149	1	1.0	1.0,1.0,NA	0.253,NA,NA	0.747
Vad10G013020	LG10	+	22270023	22270543	22268630	22269074	22271610	22271886	817	1,0,0	0,0,0	0,2,0	0,0,1	298	149	1	1.0	1.0,NA,NA	NA,1.0,0.0	0.5
Vad04G001100	LG04	+	1376029	1376470	1374526	1375135	1378566	1378670	818	186,152,159	0,0,0	254,209,201	1,0,0	298	149	1	1.0	1.0,1.0,1.0	0.992,1.0,1.0	0.003
Vad04G001100	LG04	+	1381714	1381755	1380116	1380371	1382511	1382580	819	103,107,98	0,1,0	182,155,134	2,4,4	189	149	0.154968937765	1.0	1.0,0.988,1.0	0.986,0.968,0.964	0.023
Vad04G001100	LG04	+	1383543	1383642	1383377	1383456	1383852	1383921	820	108,158,113	0,0,0	146,206,173	8,10,16	247	149	1.12285825082e-09	9.99938297598e-07	1.0,1.0,1.0	0.917,0.926,0.867	0.097
Vad13G002260	LG13	+	2221240	2221300	2218358	2218444	2222868	2223168	821	445,283,318	7,7,3	402,248,288	7,3,5	208	149	0.944676475614	1.0	0.979,0.967,0.987	0.976,0.983,0.976	-0.001
Vad08G000820	LG08	-	1624277	1624364	1620660	1620793	1624483	1624597	822	108,87,68	0,1,1	86,34,58	1,0,1	235	149	1	1.0	1.0,0.982,0.977	0.982,1.0,0.974	0.001
Vad08G000820	LG08	-	1636030	1636092	1633447	1633535	1636665	1636761	823	81,43,39	4,8,3	61,24,27	0,1,0	210	149	3.03560021552e-05	0.00276843082306	0.935,0.792,0.902	1.0,0.945,1.0	-0.105
Vad01G005260	LG01	-	5246534	5246620	5244001	5245255	5248108	5248345	824	0,0,0	33,12,12	1,0,0	8,11,12	234	149	1	1.0	0.0,0.0,0.0	0.074,0.0,0.0	-0.025
Vad13G012100	LG13	+	22614720	22614793	22614294	22614380	22614881	22614977	826	29,29,20	7,8,12	17,19,10	7,10,6	221	149	0.333460734655	1.0	0.736,0.71,0.529	0.621,0.562,0.529	0.088
Vad02G003750	LG02	+	3369969	3370104	3369734	3369859	3377723	3377800	827	55,65,67	0,0,0	55,42,63	1,2,0	283	149	0.502147578774	1.0	1.0,1.0,1.0	0.967,0.917,1.0	0.039
Vad02G003750	LG02	+	3377723	3377800	3369969	3370104	3377952	3378218	828	41,50,42	0,2,3	43,46,48	0,3,1	225	149	0.629285363427	1.0	1.0,0.943,0.903	1.0,0.91,0.969	-0.011
Vad02G003750	LG02	+	3385223	3385280	3377952	3378218	3385381	3385550	829	4,11,23	0,1,0	9,11,13	0,0,0	205	149	1	1.0	1.0,0.889,1.0	1.0,1.0,1.0	-0.037
Vad18G002830	LG18	-	3019425	3019512	3017298	3017342	3024290	3024342	830	64,82,47	0,1,0	33,51,41	3,2,0	235	149	0.271036277081	1.0	1.0,0.981,1.0	0.875,0.942,1.0	0.055
Vad18G002830	LG18	-	3024290	3024342	3019425	3019512	3024443	3024511	831	49,56,40	1,0,0	27,39,38	0,0,2	200	149	1	1.0	0.973,1.0,1.0	1.0,1.0,0.934	0.013
Vad18G002830	LG18	-	3024290	3024342	3019425	3019512	3024605	3025112	832	16,23,14	0,1,0	7,16,12	0,2,1	200	149	0.935099116999	1.0	1.0,0.945,1.0	1.0,0.856,0.899	0.063
Vad18G002830	LG18	-	3024443	3024511	3019425	3019512	3024605	3025112	833	19,20,15	0,1,0	15,19,14	0,2,1	216	149	0.550717922689	1.0	1.0,0.932,1.0	1.0,0.868,0.906	0.053
Vad18G002830	LG18	-	3024443	3024511	3024290	3024342	3024605	3025112	834	52,58,43	1,5,1	35,43,38	0,1,0	216	149	0.0222562095818	0.350610569052	0.973,0.889,0.967	1.0,0.967,1.0	-0.046
Vad18G002830	LG18	-	3025194	3025281	3024605	3025112	3025356	3025497	835	113,50,40	0,0,0	55,38,36	2,0,0	235	149	1	1.0	1.0,1.0,1.0	0.946,1.0,1.0	0.018
Vad18G002830	LG18	-	3052017	3052160	3038289	3038416	3053883	3054063	836	43,38,39	0,1,0	35,40,35	0,0,0	291	149	1	1.0	1.0,0.951,1.0	1.0,1.0,1.0	-0.016
Vad14G012230	LG14	+	23332087	23332288	23331758	23332018	23332379	23332552	837	10,0,11	1,0,0	4,2,5	0,1,0	298	149	1	1.0	0.833,NA,1.0	1.0,0.5,1.0	0.083
Vad18G019780	LG18	-	31749323	31749621	31749030	31749214	31764441	31764669	838	55,54,42	0,2,0	57,19,24	0,0,0	298	149	1	1.0	1.0,0.931,1.0	1.0,1.0,1.0	-0.023
Vad01G001610	LG01	+	1523018	1523111	1522705	1522911	1523883	1524065	839	27,8,31	0,8,6	19,20,14	0,5,0	241	149	0.131922142062	1.0	1.0,0.382,0.762	1.0,0.712,1.0	-0.189
Vad01G001610	LG01	+	1523253	1523319	1523018	1523111	1523883	1524065	840	5,2,4	21,0,18	1,7,1	10,13,11	214	149	0.420908920993	1.0	0.142,1.0,0.134	0.065,0.273,0.06	0.293
Vad05G010400	LG05	-	20923967	20924144	20923302	20923640	20924852	20925053	841	105,128,106	1,0,0	92,63,53	0,0,0	298	149	1	1.0	0.981,1.0,1.0	1.0,1.0,1.0	-0.006
Vad05G010400	LG05	-	20936534	20936650	20934432	20934547	20937164	20937239	842	62,75,48	0,0,1	61,52,64	0,0,0	264	149	1	1.0	1.0,1.0,0.964	1.0,1.0,1.0	-0.012
Vad05G010400	LG05	-	20938238	20938308	20937725	20937885	20938451	20938545	843	16,19,14	8,10,10	9,10,10	11,12,11	218	149	0.0321191261196	0.446999363503	0.578,0.565,0.489	0.359,0.363,0.383	0.176
Vad17G000780	LG17	+	796079	796127	795359	795422	796263	796465	844	1204,1031,1255	1,0,0	1213,1067,1207	0,0,1	196	149	1	1.0	0.999,1.0,1.0	1.0,1.0,0.999	0.0
Vad07G012990	LG07	-	23619101	23619307	23618026	23618158	23619585	23619657	845	54,42,61	0,0,0	28,45,53	0,1,0	298	149	1	1.0	1.0,1.0,1.0	1.0,0.957,1.0	0.014
Vad07G012990	LG07	-	23619400	23619483	23618026	23619307	23619585	23619657	846	168,128,182	14,8,14	92,110,114	2,10,9	231	149	0.589057715035	1.0	0.886,0.912,0.893	0.967,0.876,0.891	-0.014
Vad19G000700	LG19	+	1061150	1061339	1060139	1060289	1064157	1064235	847	395,480,522	0,0,0	345,316,313	1,0,0	298	149	1	1.0	1.0,1.0,1.0	0.994,1.0,1.0	0.002
Vad14G005370	LG14	+	9238093	9238165	9237686	9237854	9245015	9245095	848	59,94,88	0,0,0	59,65,69	1,0,0	220	149	1	1.0	1.0,1.0,1.0	0.976,1.0,1.0	0.008
Vad14G005370	LG14	+	9260044	9260270	9245015	9245095	9268700	9268783	849	47,74,76	2,5,3	59,56,58	0,4,0	298	149	0.0429317292245	0.539372156622	0.922,0.881,0.927	1.0,0.875,1.0	-0.048
Vad14G005370	LG14	+	9260380	9260413	9260044	9260270	9268700	9268783	850	42,72,67	3,0,0	60,56,32	0,0,0	181	149	1	1.0	0.92,1.0,1.0	1.0,1.0,1.0	-0.027
Vad19G006620	LG19	-	8822992	8823076	8822329	8822414	8823466	8823552	851	72,65,43	0,1,0	44,62,43	0,0,0	232	149	1	1.0	1.0,0.977,1.0	1.0,1.0,1.0	-0.008
Vad19G006620	LG19	-	8823819	8823896	8823466	8823552	8824362	8824441	852	59,69,45	2,7,5	46,57,49	2,5,6	225	149	0.926113660502	1.0	0.951,0.867,0.856	0.938,0.883,0.844	0.003
Vad19G006620	LG19	-	8825934	8826533	8825150	8825255	8826878	8826984	853	38,44,33	0,0,0	20,30,19	2,0,0	298	149	1	1.0	1.0,1.0,1.0	0.833,1.0,1.0	0.056
Vad19G006620	LG19	-	8826011	8826533	8825150	8825255	8826878	8826984	854	13,21,12	0,0,0	8,16,5	2,0,0	298	149	1	1.0	1.0,1.0,1.0	0.667,1.0,1.0	0.111
Vad12G004560	LG12	+	6229253	6229314	6224855	6225016	6229889	6229955	855	55,58,47	1,2,0	38,41,41	0,3,0	209	149	1	1.0	0.975,0.954,1.0	1.0,0.907,1.0	0.007
Vad12G004560	LG12	+	6230428	6230514	6229889	6229955	6231673	6231737	856	58,74,57	0,0,0	43,45,41	1,0,2	234	149	0.395093500201	1.0	1.0,1.0,1.0	0.965,1.0,0.929	0.035
Vad12G004560	LG12	+	6231673	6231737	6230428	6230514	6232157	6232370	857	38,67,44	2,0,0	36,39,42	1,0,0	212	149	1	1.0	0.93,1.0,1.0	0.962,1.0,1.0	-0.011
Vad12G004560	LG12	+	6234160	6234225	6232936	6233002	6234640	6234703	858	18,18,12	0,0,0	22,17,15	0,0,1	213	149	1	1.0	1.0,1.0,1.0	1.0,1.0,0.913	0.029
Vad07G003170	LG07	+	3322992	3323041	3322462	3322612	3323159	3323899	859	354,344,259	0,1,1	488,268,346	0,2,0	197	149	1	1.0	1.0,0.996,0.995	1.0,0.99,1.0	0.0
Vad12G000680	LG12	-	1180558	1180677	1179262	1180069	1180792	1180817	860	40,54,81	0,0,1	34,85,84	0,0,0	267	149	1	1.0	1.0,1.0,0.978	1.0,1.0,1.0	-0.007
Vad12G000680	LG12	-	1181592	1181634	1181394	1181454	1181755	1181890	861	92,105,122	0,0,1	68,95,98	0,0,0	190	149	1	1.0	1.0,1.0,0.99	1.0,1.0,1.0	-0.003
Vad06G010910	LG06	+	19191528	19191775	19190811	19190998	19191923	19192079	862	159,126,82	0,0,0	262,255,370	1,0,0	298	149	1	1.0	1.0,1.0,1.0	0.992,1.0,1.0	0.003
Vad07G011640	LG07	+	21921578	21921707	21920066	21920198	21922755	21923174	863	26,30,21	0,0,1	9,12,11	0,0,1	277	149	1	1.0	1.0,1.0,0.919	1.0,1.0,0.855	0.021
Vad16G003200	LG16	-	8830770	8831514	8829727	8830251	8831991	8832420	864	371,412,231	0,1,0	595,246,225	0,0,0	298	149	1	1.0	1.0,0.995,1.0	1.0,1.0,1.0	-0.002
Vad16G003200	LG16	-	8831991	8832420	8829727	8830251	8833170	8833272	865	131,136,41	0,0,0	203,55,65	0,1,0	298	149	1	1.0	1.0,1.0,1.0	1.0,0.965,1.0	0.012
Vad16G003200	LG16	-	8833170	8833272	8831991	8832420	8835891	8836202	866	219,289,106	9,5,0	334,107,126	3,1,0	250	149	0.0113877921389	0.219059447511	0.935,0.972,1.0	0.985,0.985,1.0	-0.021
Vad16G003200	LG16	-	8836780	8836977	8835891	8836202	8837870	8837992	867	575,515,176	7,9,2	663,193,151	11,3,7	298	149	0.247979843995	1.0	0.976,0.966,0.978	0.968,0.97,0.915	0.022
Vad16G003200	LG16	-	8837870	8837992	8835891	8836202	8838926	8839162	868	5,6,1	3,0,0	9,2,6	0,0,0	270	149	0.299805150778	1.0	0.479,1.0,1.0	1.0,1.0,1.0	-0.174
Vad16G003200	LG16	-	8838075	8838197	8837870	8837992	8838926	8839162	869	289,401,173	0,0,0	377,153,128	0,0,1	270	149	1	1.0	1.0,1.0,1.0	1.0,1.0,0.986	0.005
Vad16G003200	LG16	-	8838926	8839162	8838075	8838197	8839753	8840023	870	178,344,156	5,8,5	356,135,114	3,0,0	298	149	0.00039077812047	0.0179817324188	0.947,0.956,0.94	0.983,1.0,1.0	-0.047
Vad16G003200	LG16	-	8838926	8839181	8838075	8838197	8839753	8840023	871	128,213,107	5,8,5	197,78,66	3,0,0	298	149	0.000277632869579	0.0137806033199	0.928,0.93,0.915	0.97,1.0,1.0	-0.066
Vad17G004500	LG17	+	5672681	5672768	5671486	5671720	5673099	5673803	872	693,394,419	0,0,1	659,486,448	1,2,0	235	149	1	1.0	1.0,1.0,0.996	0.998,0.994,1.0	0.001
Vad12G011130	LG12	-	20878144	20878221	20876865	20877132	20878712	20878907	873	49,46,46	0,0,0	42,52,69	0,0,1	225	149	1	1.0	1.0,1.0,1.0	1.0,1.0,0.979	0.007
Vad12G011130	LG12	-	20878144	20878237	20876865	20877132	20878712	20878907	874	51,49,43	0,0,0	56,41,66	0,0,1	241	149	1	1.0	1.0,1.0,1.0	1.0,1.0,0.976	0.008
Vad08G008880	LG08	+	16752938	16753024	16752356	16752462	16755190	16755379	875	41,51,47	2,0,1	78,54,61	4,2,5	234	149	0.0141964625084	0.255606003731	0.929,1.0,0.968	0.925,0.945,0.886	0.047
Vad08G014600	LG08	-	22242456	22242599	22242008	22242287	22244346	22244517	876	375,242,191	3,5,4	360,212,189	4,1,3	291	149	0.351906986383	1.0	0.985,0.961,0.961	0.979,0.991,0.97	-0.011
Vad08G014600	LG08	-	22243107	22243273	22242456	22242599	22244346	22244517	877	696,469,317	8,6,4	597,398,357	3,0,7	298	149	0.15184674777	1.0	0.978,0.975,0.975	0.99,1.0,0.962	-0.008
Vad08G014600	LG08	-	22247079	22247130	22245834	22246572	22248439	22248550	878	409,289,243	0,0,0	389,223,238	1,0,0	199	149	1	1.0	1.0,1.0,1.0	0.997,1.0,1.0	0.001
Vad15G004150	LG15	-	13052657	13052759	13052502	13052568	13052922	13053595	879	1531,724,977	0,1,0	1287,1264,1005	0,0,0	250	149	1	1.0	1.0,0.998,1.0	1.0,1.0,1.0	-0.001
Vad01G007320	LG01	-	7949148	7949264	7947683	7948662	7949530	7949623	880	2340,2034,1451	3,3,1	1878,1310,1245	0,0,0	264	149	1	1.0	0.998,0.997,0.999	1.0,1.0,1.0	-0.002
Vad01G007320	LG01	-	7949148	7949264	7947683	7948662	7949692	7949866	881	1063,831,650	2,0,0	851,601,568	0,0,2	264	149	1	1.0	0.997,1.0,1.0	1.0,1.0,0.994	0.001
Vad01G007320	LG01	-	7949530	7949623	7947683	7948662	7949692	7949866	882	512,664,431	2,0,0	436,357,334	0,0,2	241	149	1	1.0	0.994,1.0,1.0	1.0,1.0,0.99	0.001
Vad01G007320	LG01	-	7949530	7949623	7949148	7949264	7949692	7949866	883	1758,1831,1196	1,0,0	1435,1036,984	1,0,4	241	149	1	1.0	0.999,1.0,1.0	0.999,1.0,0.993	0.002
Vad01G007320	LG01	-	7950635	7950734	7949692	7949866	7952646	7952757	884	1631,2265,1457	7,8,1	1407,1223,1169	7,9,7	247	149	1	1.0	0.993,0.994,0.999	0.992,0.988,0.99	0.005
Vad01G007320	LG01	-	7960207	7960296	7958481	7958616	7960418	7960559	885	1302,1129,670	0,3,0	1129,565,556	0,0,0	237	149	1	1.0	1.0,0.996,1.0	1.0,1.0,1.0	-0.001
Vad01G007320	LG01	-	7964694	7964773	7964474	7964566	7964947	7965057	886	1415,840,479	0,0,0	1069,483,485	1,1,2	227	149	1	1.0	1.0,1.0,1.0	0.999,0.997,0.994	0.003
Vad01G007320	LG01	-	7965206	7965248	7964947	7965057	7967116	7967412	887	814,683,375	1,0,0	684,323,335	3,0,0	190	149	1	1.0	0.998,1.0,1.0	0.994,1.0,1.0	0.001
Vad01G007320	LG01	-	7965206	7965251	7964947	7965057	7967116	7967412	888	392,255,152	1,0,0	315,130,126	3,0,0	193	149	1	1.0	0.997,1.0,1.0	0.988,1.0,1.0	0.003
Vad04G005010	LG04	-	5452909	5453024	5451413	5452533	5453253	5453368	889	159,80,122	3,3,1	173,94,111	1,2,1	263	149	0.206790894986	1.0	0.968,0.938,0.986	0.99,0.964,0.984	-0.015
Vad04G005010	LG04	-	5453253	5453368	5451413	5452533	5453518	5454072	890	35,13,32	0,0,1	24,32,31	0,0,0	263	149	1	1.0	1.0,1.0,0.948	1.0,1.0,1.0	-0.017
Vad08G000200	LG08	+	449898	449994	449620	449813	450613	450769	891	1394,1212,857	0,1,0	1012,753,731	0,0,0	244	149	1	1.0	1.0,0.999,1.0	1.0,1.0,1.0	-0.0
Vad15G005510	LG15	+	15082341	15082403	15081848	15082049	15083687	15083923	892	296,219,201	7,1,2	183,134,125	6,4,5	210	149	0.0311213526843	0.436293801164	0.968,0.994,0.986	0.956,0.96,0.947	0.028
Vad06G005060	LG06	+	5793802	5794106	5791979	5792008	5794285	5794413	893	1203,829,760	0,0,0	549,334,384	0,1,0	298	149	1	1.0	1.0,1.0,1.0	1.0,0.994,1.0	0.002
Vad06G005060	LG06	+	5794996	5795823	5794285	5794413	5796170	5796847	894	1387,1088,1159	0,0,0	710,399,538	2,1,0	298	149	1	1.0	1.0,1.0,1.0	0.994,0.995,1.0	0.004
Vad01G013260	LG01	+	21846035	21846118	21845383	21845480	21846847	21846955	895	30,57,53	1,0,0	37,28,34	0,0,0	231	149	1	1.0	0.951,1.0,1.0	1.0,1.0,1.0	-0.016
Vad01G013260	LG01	+	21852205	21852327	21846847	21846955	21852487	21852595	896	30,49,40	2,8,1	34,29,34	5,3,7	270	149	0.200217908523	1.0	0.892,0.772,0.957	0.79,0.842,0.728	0.087
Vad01G013260	LG01	+	21859079	21859229	21856303	21856371	21859759	21859816	897	76,65,50	6,0,0	51,45,42	0,1,0	298	149	0.0849648843763	0.841808497757	0.864,1.0,1.0	1.0,0.957,1.0	-0.031
Vad01G013260	LG01	+	21859316	21859367	21859079	21859229	21859759	21859816	898	115,81,63	0,1,1	83,74,68	0,0,0	199	149	1	1.0	1.0,0.984,0.979	1.0,1.0,1.0	-0.012
Vad18G002610	LG18	+	2807606	2807707	2807416	2807537	2807799	2807887	899	1418,1309,1383	0,0,0	1621,1097,1349	1,1,2	249	149	1	1.0	1.0,1.0,1.0	0.999,0.998,0.998	0.002
Vad18G002610	LG18	+	2808903	2808990	2808747	2808815	2810170	2810245	900	685,909,940	3,0,0	929,748,835	0,0,2	235	149	1	1.0	0.993,1.0,1.0	1.0,1.0,0.996	-0.001
Vad05G004150	LG05	+	4348711	4348816	4348363	4348468	4348910	4349123	901	112,236,222	0,2,6	123,122,143	4,4,5	253	149	0.0446947949169	0.552831248251	1.0,0.986,0.956	0.948,0.947,0.944	0.034
Vad19G005910	LG19	-	7740429	7740656	7738954	7740155	7740977	7741101	902	178,218,128	0,0,1	205,153,218	0,0,0	298	149	1	1.0	1.0,1.0,0.985	1.0,1.0,1.0	-0.005
Vad04G009710	LG04	-	20135051	20135144	20134912	20134969	20135260	20135328	903	216,109,94	0,0,0	276,100,147	1,0,0	241	149	1	1.0	1.0,1.0,1.0	0.994,1.0,1.0	0.002
Vad06G001650	LG06	+	2014799	2015092	2014390	2014603	2015570	2015682	904	76,133,128	0,2,3	53,106,57	0,0,0	298	149	0.518469239367	1.0	1.0,0.971,0.955	1.0,1.0,1.0	-0.025
Vad18G012250	LG18	-	13612518	13612574	13606472	13606533	13614037	13614097	905	12,25,22	0,1,2	16,23,23	1,0,0	204	149	0.686151776863	1.0	1.0,0.948,0.889	0.921,1.0,1.0	-0.028
Vad04G003960	LG04	-	4220623	4220680	4220424	4220486	4220950	4221020	906	85,55,45	0,0,1	64,35,33	0,0,0	205	149	1	1.0	1.0,1.0,0.97	1.0,1.0,1.0	-0.01
Vad04G003960	LG04	-	4220950	4221020	4220623	4220680	4221187	4221288	907	94,55,47	0,0,0	81,35,30	0,0,4	218	149	0.717641330492	1.0	1.0,1.0,1.0	1.0,1.0,0.837	0.054
Vad19G003350	LG19	-	4548148	4548303	4547276	4547300	4549166	4549677	908	0,6,2	0,0,1	0,2,0	0,0,0	298	149	1	1.0	NA,1.0,0.5	NA,1.0,NA	-0.25
Vad04G000760	LG04	+	1135998	1136081	1134366	1134558	1136827	1136887	909	1,1,4	11,9,1	5,2,1	5,7,6	231	149	0.650314425854	1.0	0.055,0.067,0.721	0.392,0.156,0.097	0.066
Vad04G000760	LG04	+	1136827	1136887	1135998	1136081	1138242	1138351	910	6,1,3	0,1,0	4,3,2	0,0,0	208	149	1	1.0	1.0,0.417,1.0	1.0,1.0,1.0	-0.194
Vad04G000760	LG04	+	1138242	1138351	1136827	1136887	1138452	1138505	911	13,6,8	0,2,1	6,13,2	1,4,2	257	149	0.0238448769212	0.365742240841	1.0,0.635,0.823	0.777,0.653,0.367	0.22
Vad10G003430	LG10	+	3945168	3945294	3943569	3944353	3945631	3945753	912	0,7,0	0,1,0	8,8,11	2,0,1	274	149	1	1.0	NA,0.792,NA	0.685,1.0,0.857	-0.055
Vad10G003430	LG10	+	3946213	3946451	3945875	3946086	3946663	3946814	913	7,10,4	0,0,0	13,10,19	0,0,1	298	149	1	1.0	1.0,1.0,1.0	1.0,1.0,0.905	0.032
Vad13G002090	LG13	-	1997277	1997402	1996859	1996977	1999376	1999478	914	305,167,128	2,1,2	222,163,143	1,0,1	273	149	1	1.0	0.988,0.989,0.972	0.992,1.0,0.987	-0.01
Vad09G005950	LG09	+	7048483	7048562	7048304	7048389	7048792	7048906	915	3226,2412,3096	1,0,0	1851,1770,1964	0,0,2	227	149	1	1.0	1.0,1.0,1.0	1.0,1.0,0.998	0.001
Vad09G005950	LG09	+	7048792	7048906	7048483	7048562	7048987	7049100	916	4734,3516,4314	0,0,0	2854,2548,2722	0,0,1	262	149	1	1.0	1.0,1.0,1.0	1.0,1.0,0.999	0.0
Vad09G005950	LG09	+	7049172	7050259	7048987	7049100	7050360	7050814	917	1104,1344,1774	0,0,2	910,1067,1091	0,0,0	298	149	1	1.0	1.0,1.0,0.998	1.0,1.0,1.0	-0.001
Vad09G005950	LG09	+	7050148	7050259	7048987	7049100	7050360	7050814	918	3500,3105,4066	0,0,2	2364,2207,2380	0,0,0	259	149	1	1.0	1.0,1.0,0.999	1.0,1.0,1.0	-0.0
Vad01G005410	LG01	-	5514891	5514960	5513391	5513694	5518164	5518293	919	353,224,166	15,8,4	241,159,166	10,5,5	217	149	0.933946353432	1.0	0.942,0.951,0.966	0.943,0.956,0.958	0.001
Vad01G005410	LG01	-	5514891	5514960	5513391	5513694	5519769	5519890	920	129,86,62	0,0,0	98,52,55	0,1,0	217	149	1	1.0	1.0,1.0,1.0	1.0,0.973,1.0	0.009
Vad01G005410	LG01	-	5518164	5518293	5513391	5513694	5518411	5518573	921	159,148,111	0,0,0	130,135,146	0,1,0	277	149	1	1.0	1.0,1.0,1.0	1.0,0.986,1.0	0.005
Vad01G005410	LG01	-	5518411	5518573	5513391	5513694	5519769	5519890	922	78,113,111	0,0,0	82,125,112	0,1,0	298	149	1	1.0	1.0,1.0,1.0	1.0,0.984,1.0	0.005
Vad01G005410	LG01	-	5520370	5520436	5520062	5520178	5522209	5522291	923	233,187,175	0,0,1	227,187,139	0,0,0	214	149	1	1.0	1.0,1.0,0.992	1.0,1.0,1.0	-0.003
Vad03G011620	LG03	-	19763797	19764120	19761560	19762058	19764421	19764571	924	562,797,509	1,0,0	930,659,910	0,0,0	298	149	1	1.0	0.996,1.0,1.0	1.0,1.0,1.0	-0.001
Vad06G010240	LG06	+	18228607	18228720	18223378	18223568	18231864	18231959	925	107,53,38	0,3,0	74,35,29	2,2,0	261	149	0.624432301401	1.0	1.0,0.91,1.0	0.955,0.909,1.0	0.015
Vad06G010240	LG06	+	18228607	18228720	18223378	18223568	18231914	18231959	926	115,67,32	12,6,15	85,54,53	11,5,8	261	149	0.435290503937	1.0	0.845,0.864,0.549	0.815,0.86,0.791	-0.069
Vad06G010240	LG06	+	18228607	18228720	18223378	18223568	18232032	18232571	927	61,28,20	3,0,0	39,28,18	0,2,1	261	149	0.738551915214	1.0	0.921,1.0,1.0	1.0,0.889,0.911	0.04
Vad06G010240	LG06	+	18228607	18231959	18223378	18223568	18232032	18232571	928	151,75,51	3,0,0	87,66,53	0,2,1	298	149	0.507399706572	1.0	0.962,1.0,1.0	1.0,0.943,0.964	0.018
Vad06G010240	LG06	+	18231864	18231959	18223378	18223568	18232032	18232571	929	88,46,28	3,0,0	49,40,30	0,2,1	243	149	0.339121561165	1.0	0.947,1.0,1.0	1.0,0.925,0.948	0.025
Vad06G010240	LG06	+	18231864	18231959	18228607	18228720	18232032	18232571	930	134,69,46	2,1,1	81,47,41	0,2,0	243	149	0.607263368554	1.0	0.976,0.977,0.966	1.0,0.935,1.0	-0.005
Vad06G010240	LG06	+	18231914	18231959	18223378	18223568	18232032	18232571	931	76,32,29	3,0,0	44,25,22	0,2,1	193	149	1	1.0	0.951,1.0,1.0	1.0,0.906,0.944	0.034
Vad06G010240	LG06	+	18231914	18231959	18228607	18228720	18232032	18232571	932	108,56,29	2,1,1	65,42,42	0,2,0	193	149	0.633920685653	1.0	0.977,0.977,0.957	1.0,0.942,1.0	-0.01
Vad12G004290	LG12	-	5919362	5919519	5918634	5918685	5920301	5920441	933	10,21,2	0,0,0	37,14,12	1,0,0	298	149	1	1.0	1.0,1.0,1.0	0.949,1.0,1.0	0.017
Vad04G002540	LG04	-	2643009	2643085	2638231	2638385	2643166	2643262	934	21,11,7	10,15,6	26,11,16	3,0,1	224	149	2.520505894e-07	7.78733443454e-05	0.583,0.328,0.437	0.852,1.0,0.914	-0.473
Vad13G012280	LG13	+	22804816	22804869	22801797	22802463	22806195	22806273	935	22,13,6	0,1,0	16,7,4	0,0,0	201	149	1	1.0	1.0,0.906,1.0	1.0,1.0,1.0	-0.031
Vad13G012280	LG13	+	22804986	22805032	22804816	22804869	22806195	22806273	936	58,42,44	2,0,0	61,37,46	0,0,0	194	149	1	1.0	0.957,1.0,1.0	1.0,1.0,1.0	-0.014
Vad13G012280	LG13	+	22806195	22806273	22804986	22805032	22808179	22808281	937	77,53,50	0,2,1	82,49,61	0,0,1	226	149	1	1.0	1.0,0.946,0.971	1.0,1.0,0.976	-0.02
Vad13G012280	LG13	+	22811270	22811350	22808179	22808281	22811649	22812312	938	77,84,56	0,0,1	93,60,69	0,0,0	228	149	1	1.0	1.0,1.0,0.973	1.0,1.0,1.0	-0.009
Vad02G005260	LG02	+	4861914	4863329	4860729	4861049	4863840	4864353	939	3376,2942,3097	0,0,6	3141,1803,2602	8,13,8	298	149	1	1.0	1.0,1.0,0.996	0.995,0.986,0.994	0.007
Vad06G009690	LG06	-	17245345	17245496	17240539	17240817	17256215	17258631	940	3,12,16	0,1,0	6,17,8	0,0,0	298	149	1	1.0	1.0,0.857,1.0	1.0,1.0,1.0	-0.048
Vad07G000430	LG07	+	605026	605246	603019	603143	606602	606678	941	160,109,117	8,7,4	149,106,100	2,2,4	298	149	0.0303348425887	0.43146555853	0.909,0.886,0.936	0.974,0.964,0.926	-0.044
Vad13G011340	LG13	+	21712031	21712097	21711430	21711503	21713102	21713180	942	15,38,29	0,0,0	19,23,17	0,0,1	214	149	1	1.0	1.0,1.0,1.0	1.0,1.0,0.922	0.026
Vad08G000490	LG08	+	915344	915442	914164	914293	916008	916200	943	120,137,103	0,0,0	135,73,109	0,1,1	246	149	1	1.0	1.0,1.0,1.0	1.0,0.978,0.985	0.012
Vad14G013700	LG14	+	24550069	24550203	24549330	24549441	24550333	24550359	944	3733,2165,2052	0,0,0	3034,2466,2649	1,0,0	282	149	1	1.0	1.0,1.0,1.0	0.999,1.0,1.0	0.0
Vad14G013700	LG14	+	24550333	24550359	24550069	24550203	24551318	24551408	945	2390,1416,1384	1,1,0	1937,1597,1689	0,0,0	174	149	1	1.0	1.0,0.999,1.0	1.0,1.0,1.0	-0.0
Vad14G013700	LG14	+	24551318	24551408	24550333	24550359	24552368	24552457	946	4534,2475,2392	2,1,0	3436,2657,2957	5,1,1	238	149	1	1.0	0.999,0.999,1.0	0.998,0.999,0.999	0.001
Vad18G011520	LG18	+	12647099	12647178	12646777	12646911	12647992	12648084	947	3676,2801,3816	0,0,1	3628,3304,3694	0,0,0	227	149	1	1.0	1.0,1.0,1.0	1.0,1.0,1.0	0.0
Vad18G011520	LG18	+	12648339	12648402	12648172	12648250	12648503	12648738	948	4479,3313,4134	5,3,16	4291,3737,4053	15,18,20	211	149	1	1.0	0.998,0.999,0.995	0.995,0.993,0.993	0.004
Vad18G011520	LG18	+	12648503	12648738	12648339	12648402	12648829	12648897	949	4335,3093,3961	0,0,0	4304,3479,3718	0,1,0	298	149	1	1.0	1.0,1.0,1.0	1.0,0.999,1.0	0.0
Vad01G014710	LG01	-	23774051	23774269	23772938	23773884	23775069	23775202	950	73,39,28	1,0,0	47,35,34	0,0,0	298	149	1	1.0	0.973,1.0,1.0	1.0,1.0,1.0	-0.009
Vad01G014710	LG01	-	23775069	23775202	23774051	23774269	23775903	23776006	951	50,33,28	0,0,0	40,26,39	0,0,1	281	149	1	1.0	1.0,1.0,1.0	1.0,1.0,0.954	0.015
Vad01G014710	LG01	-	23776078	23776140	23775903	23776006	23776240	23776340	952	22,21,8	0,0,1	34,10,23	0,0,0	210	149	1	1.0	1.0,1.0,0.85	1.0,1.0,1.0	-0.05
Vad01G014710	LG01	-	23776809	23776935	23776240	23776340	23777313	23777846	953	61,28,20	2,0,0	39,11,24	0,0,0	274	149	1	1.0	0.943,1.0,1.0	1.0,1.0,1.0	-0.019
Vad06G003870	LG06	+	4699507	4699570	4698709	4698972	4699670	4699757	954	212,265,272	3,2,2	194,280,232	5,7,0	211	149	0.168426766516	1.0	0.98,0.989,0.99	0.965,0.966,1.0	0.009
Vad06G003870	LG06	+	4699670	4699757	4698709	4698972	4700353	4700591	955	33,61,59	1,0,0	22,49,46	0,0,0	235	149	1	1.0	0.954,1.0,1.0	1.0,1.0,1.0	-0.015
Vad06G003870	LG06	+	4699670	4699757	4698709	4698972	4700976	4701050	956	4,2,1	0,1,2	5,12,4	4,0,1	235	149	0.847838769197	1.0	1.0,0.559,0.241	0.442,1.0,0.717	-0.12
Vad06G003870	LG06	+	4700353	4700591	4698709	4698972	4700976	4701050	957	234,273,316	0,1,2	162,337,267	4,0,1	298	149	1	1.0	1.0,0.993,0.988	0.953,1.0,0.993	0.012
Vad06G003870	LG06	+	4700353	4700591	4699670	4699757	4700976	4701050	958	280,360,395	4,0,0	191,409,334	2,11,6	298	149	0.000608296847178	0.0249004689139	0.972,1.0,1.0	0.979,0.949,0.965	0.026
Vad06G003870	LG06	+	4700976	4701050	4700353	4700591	4701232	4701344	959	147,176,207	0,0,0	97,207,173	0,0,1	222	149	1	1.0	1.0,1.0,1.0	1.0,1.0,0.991	0.003
Vad07G002510	LG07	+	2691581	2691615	2691029	2691174	2691709	2691752	960	263,170,182	0,2,1	192,131,171	0,0,0	182	149	1	1.0	1.0,0.986,0.993	1.0,1.0,1.0	-0.007
Vad07G002510	LG07	+	2693039	2693081	2691709	2691752	2693174	2693460	962	412,237,281	0,3,4	276,205,230	0,2,0	190	149	1	1.0	1.0,0.984,0.982	1.0,0.988,1.0	-0.007
Vad07G002510	LG07	+	2693174	2693460	2691709	2691752	2694205	2694478	963	473,201,181	0,0,0	252,182,182	0,0,1	298	149	1	1.0	1.0,1.0,1.0	1.0,1.0,0.989	0.004
Vad07G002510	LG07	+	2694205	2694478	2693174	2693460	2694819	2695184	964	649,354,336	0,0,1	417,316,306	0,1,2	298	149	1	1.0	1.0,1.0,0.994	1.0,0.994,0.987	0.004
Vad10G008360	LG10	-	10240132	10240937	10236664	10236958	10241910	10244222	965	56,53,48	0,5,6	36,45,31	2,12,8	298	149	0.0197470009739	0.324465726319	1.0,0.841,0.8	0.9,0.652,0.66	0.143
Vad18G004330	LG18	-	4599013	4599254	4598247	4598473	4600010	4600143	966	360,786,507	0,0,0	392,491,391	0,0,1	298	149	1	1.0	1.0,1.0,1.0	1.0,1.0,0.995	0.002
Vad18G004330	LG18	-	4601288	4601318	4600244	4600965	4601559	4602511	967	88,102,71	55,86,63	91,62,73	56,62,43	178	149	0.638729448856	1.0	0.573,0.498,0.485	0.576,0.456,0.587	-0.021
Vad18G004330	LG18	-	4601288	4601380	4600244	4600965	4601559	4602511	968	51,84,43	55,86,63	73,58,33	56,62,43	240	149	0.442294650584	1.0	0.365,0.377,0.298	0.447,0.367,0.323	-0.032
Vad11G000250	LG11	-	470213	470276	469272	469323	470371	470422	969	435,444,329	0,0,0	470,283,390	0,0,2	211	149	1	1.0	1.0,1.0,1.0	1.0,1.0,0.993	0.002
Vad11G009600	LG11	-	14603710	14603788	14601923	14602002	14603930	14603972	970	138,110,132	0,0,0	86,108,100	1,2,0	226	149	1	1.0	1.0,1.0,1.0	0.983,0.973,1.0	0.015
Vad11G009600	LG11	-	14603930	14603972	14603710	14603788	14604071	14604169	971	114,108,114	0,1,0	82,94,118	0,0,0	190	149	1	1.0	1.0,0.988,1.0	1.0,1.0,1.0	-0.004
Vad14G006820	LG14	-	16627673	16627760	16627449	16627578	16627930	16627987	972	21,34,21	0,0,0	17,23,7	1,0,0	235	149	1	1.0	1.0,1.0,1.0	0.915,1.0,1.0	0.028
Vad03G001660	LG03	-	1592474	1592778	1588466	1591903	1593764	1593911	973	0,3,0	79,98,90	1,3,0	78,52,67	298	149	1	1.0	0.0,0.015,0.0	0.006,0.028,0.0	-0.006
Vad14G011720	LG14	+	22720785	22720861	22717752	22717853	22722390	22722522	974	10,14,2	0,0,0	5,7,8	0,1,0	224	149	1	1.0	1.0,1.0,1.0	1.0,0.823,1.0	0.059
Vad14G011720	LG14	+	22722607	22722689	22722390	22722522	22725943	22726016	975	14,8,3	0,0,0	15,0,8	0,1,0	230	149	1	1.0	1.0,1.0,1.0	1.0,0.0,1.0	0.333
Vad14G011720	LG14	+	22722607	22722689	22722390	22722522	22727115	22727284	976	6,6,3	1,0,0	2,0,2	0,0,0	230	149	1	1.0	0.795,1.0,1.0	1.0,NA,1.0	-0.068
Vad14G011720	LG14	+	22725943	22726016	22722390	22722522	22727115	22727284	977	1,2,2	1,0,0	10,3,4	0,0,0	221	149	1	1.0	0.403,1.0,1.0	1.0,1.0,1.0	-0.199
Vad14G011720	LG14	+	22725943	22726016	22722607	22722689	22727115	22727284	978	12,8,4	3,4,2	25,2,10	0,0,0	221	149	2.15280898108e-07	6.78986982595e-05	0.729,0.574,0.574	1.0,1.0,1.0	-0.374
Vad14G011720	LG14	+	22738323	22739223	22730846	22731029	22739307	22739613	979	13,35,21	1,0,0	18,26,11	0,0,0	298	149	1	1.0	0.867,1.0,1.0	1.0,1.0,1.0	-0.044
Vad14G011720	LG14	+	22742802	22742953	22741515	22742178	22743101	22743220	980	51,29,34	0,0,0	39,27,30	1,0,1	298	149	1	1.0	1.0,1.0,1.0	0.951,1.0,0.938	0.037
Vad18G020000	LG18	-	32316198	32316279	32315617	32315848	32316723	32316969	981	64,85,65	0,1,0	58,18,22	0,0,0	229	149	1	1.0	1.0,0.982,1.0	1.0,1.0,1.0	-0.006
Vad14G014440	LG14	+	25307425	25307499	25305624	25305951	25309026	25309741	982	108,128,191	4,8,10	93,160,168	7,8,9	222	149	0.723521583135	1.0	0.948,0.915,0.928	0.899,0.931,0.926	0.012
Vad07G012370	LG07	+	22778178	22778930	22776822	22777332	22779151	22779872	983	25,27,15	1,0,0	23,15,24	0,0,0	298	149	1	1.0	0.926,1.0,1.0	1.0,1.0,1.0	-0.025
Vad02G000110	LG02	+	103013	103035	102576	102856	106104	106161	984	370,444,493	6,7,6	519,669,745	1,3,0	170	149	0.260578049918	1.0	0.982,0.982,0.986	0.998,0.995,1.0	-0.014
Vad11G004120	LG11	+	3901715	3901803	3901273	3901507	3901947	3902156	985	51,80,40	1,0,0	78,31,29	0,2,0	236	149	1	1.0	0.97,1.0,1.0	1.0,0.907,1.0	0.021
Vad11G004120	LG11	+	3922904	3922973	3922021	3922145	3923456	3923865	986	283,257,124	0,0,1	222,161,122	0,0,0	217	149	1	1.0	1.0,1.0,0.988	1.0,1.0,1.0	-0.004
Vad02G006460	LG02	-	6224761	6224851	6223605	6223923	6225042	6225122	987	30,54,47	0,1,0	38,44,30	0,0,0	238	149	1	1.0	1.0,0.971,1.0	1.0,1.0,1.0	-0.01
Vad02G006460	LG02	-	6225042	6225122	6224761	6224851	6226531	6226615	988	23,47,34	0,0,0	34,32,26	0,1,0	228	149	1	1.0	1.0,1.0,1.0	1.0,0.954,1.0	0.015
Vad02G006460	LG02	-	6228294	6228343	6226531	6226615	6232890	6233161	989	20,40,18	0,1,0	40,36,17	0,0,0	197	149	1	1.0	1.0,0.968,1.0	1.0,1.0,1.0	-0.011
Vad02G006460	LG02	-	6239747	6239800	6237735	6237789	6251332	6251397	990	52,47,31	2,1,1	20,29,30	2,2,3	201	149	0.0667296148419	0.716976322989	0.951,0.972,0.958	0.881,0.915,0.881	0.068
Vad02G006460	LG02	-	6251332	6251397	6239747	6239800	6264398	6264517	991	62,44,31	1,3,0	25,29,38	1,1,1	213	149	0.623367309881	1.0	0.977,0.911,1.0	0.946,0.953,0.964	0.008
Vad02G006460	LG02	-	6284109	6284261	6283430	6283486	6288192	6288297	992	23,37,32	0,1,1	51,36,27	0,0,1	298	149	1	1.0	1.0,0.949,0.941	1.0,1.0,0.931	-0.014
Vad08G004280	LG08	+	11817874	11817952	11817552	11817748	11823694	11823878	993	65,96,43	0,1,1	69,55,76	2,0,0	226	149	1	1.0	1.0,0.984,0.966	0.958,1.0,1.0	-0.003
Vad08G004280	LG08	+	11823694	11823878	11817874	11817952	11824759	11825774	994	44,54,34	0,2,0	42,39,48	0,0,0	298	149	1	1.0	1.0,0.931,1.0	1.0,1.0,1.0	-0.023
Vad08G004280	LG08	+	11823995	11824159	11823694	11823878	11824759	11825774	995	144,175,111	1,1,0	162,154,127	2,0,2	298	149	1	1.0	0.986,0.989,1.0	0.976,1.0,0.969	0.01
Vad04G008940	LG04	+	18587102	18587221	18585115	18585552	18587317	18589420	996	21,57,29	6,11,9	75,126,85	22,36,22	267	149	0.540306634436	1.0	0.661,0.743,0.643	0.655,0.661,0.683	0.016
Vad08G009500	LG08	-	17331425	17331586	17329183	17330167	17335128	17335225	997	439,386,335	0,0,0	409,252,256	0,0,3	298	149	1	1.0	1.0,1.0,1.0	1.0,1.0,0.977	0.008
Vad18G010760	LG18	-	11821410	11821487	11821206	11821297	11821730	11821846	998	5017,5869,7723	0,1,0	6282,6172,8890	0,0,0	225	149	1	1.0	1.0,1.0,1.0	1.0,1.0,1.0	0.0
Vad05G000080	LG05	-	82453	82575	81019	81108	83137	83244	999	124,79,97	3,0,0	92,84,70	0,0,0	270	149	1	1.0	0.958,1.0,1.0	1.0,1.0,1.0	-0.014
Vad10G008500	LG10	+	10511517	10511609	10505859	10505892	10513505	10513643	1000	29,36,23	0,0,0	31,31,28	2,0,0	240	149	1	1.0	1.0,1.0,1.0	0.906,1.0,1.0	0.031
Vad06G001700	LG06	+	2087234	2087281	2087030	2087161	2087355	2087453	1001	71,64,36	0,0,1	41,42,31	0,1,0	195	149	1	1.0	1.0,1.0,0.965	1.0,0.97,1.0	-0.002
Vad06G001700	LG06	+	2090233	2090297	2089363	2089674	2090428	2090604	1002	101,72,54	0,3,2	79,56,55	0,0,0	212	149	0.539655436231	1.0	1.0,0.944,0.95	1.0,1.0,1.0	-0.035
Vad06G001700	LG06	+	2091959	2092055	2091393	2091537	2092441	2092543	1003	76,72,49	1,1,2	66,64,59	0,1,1	244	149	0.474858065095	1.0	0.979,0.978,0.937	1.0,0.975,0.973	-0.018
Vad10G006210	LG10	-	7122184	7122263	7121265	7121386	7122367	7122433	1004	32,13,21	0,0,0	24,25,15	0,1,0	227	149	1	1.0	1.0,1.0,1.0	1.0,0.943,1.0	0.019
Vad14G011200	LG14	-	22210897	22210987	22210425	22210515	22211057	22211183	1005	40,38,48	0,0,1	58,36,40	1,0,0	238	149	1	1.0	1.0,1.0,0.968	0.973,1.0,1.0	-0.002
Vad03G008460	LG03	-	9412070	9412329	9411106	9411909	9412918	9413093	1006	244,139,126	0,1,0	161,107,101	1,0,0	298	149	1	1.0	1.0,0.986,1.0	0.988,1.0,1.0	-0.001
Vad03G008460	LG03	-	9412070	9412782	9411106	9411909	9412918	9413093	1007	151,82,96	0,1,0	91,65,67	1,0,0	298	149	1	1.0	1.0,0.976,1.0	0.978,1.0,1.0	-0.001
Vad04G010810	LG04	+	21458778	21458889	21457276	21458617	21460219	21460363	1008	32,67,31	0,0,0	35,45,29	1,0,0	259	149	1	1.0	1.0,1.0,1.0	0.953,1.0,1.0	0.016
Vad04G010810	LG04	+	21461444	21461540	21461224	21461361	21462183	21462253	1009	133,139,73	0,0,1	93,67,88	0,0,0	244	149	1	1.0	1.0,1.0,0.978	1.0,1.0,1.0	-0.007
Vad10G003300	LG10	+	3774558	3774600	3774443	3774478	3774673	3774755	1010	154,82,77	0,0,0	100,70,77	0,1,0	190	149	1	1.0	1.0,1.0,1.0	1.0,0.982,1.0	0.006
Vad18G020470	LG18	+	33376780	33376841	33375735	33375866	33376987	33377058	1011	3,2,0	0,1,2	0,0,3	3,3,1	209	149	0.0529867275107	0.61196936528	1.0,0.588,0.0	0.0,0.0,0.681	0.302
Vad18G020470	LG18	+	33388770	33388822	33388064	33388538	33389067	33389217	1012	13,13,6	0,0,3	7,7,8	0,0,0	200	149	0.479235210681	1.0	1.0,1.0,0.598	1.0,1.0,1.0	-0.134
Vad18G020470	LG18	+	33389067	33389217	33388064	33388538	33397327	33398153	1013	11,13,9	0,0,0	3,1,10	2,0,0	298	149	0.683151875831	1.0	1.0,1.0,1.0	0.429,1.0,1.0	0.19
Vad05G003720	LG05	+	3747437	3747513	3745952	3746024	3747635	3747734	1014	13,23,26	3,9,3	24,15,29	4,1,1	224	149	0.0235316109411	0.362775008185	0.742,0.63,0.852	0.8,0.909,0.951	-0.145
Vad05G003720	LG05	+	3758646	3758723	3755211	3755359	3758820	3758901	1015	30,25,35	0,0,0	25,23,15	1,0,0	225	149	1	1.0	1.0,1.0,1.0	0.943,1.0,1.0	0.019
Vad06G008040	LG06	-	13718045	13718117	13714583	13714885	13718217	13718289	1016	89,76,66	0,0,0	54,46,48	1,0,0	220	149	1	1.0	1.0,1.0,1.0	0.973,1.0,1.0	0.009
Vad06G008040	LG06	-	13718217	13718289	13714583	13714885	13718781	13718925	1017	15,11,13	0,0,1	8,12,11	0,0,0	220	149	1	1.0	1.0,1.0,0.898	1.0,1.0,1.0	-0.034
Vad06G008040	LG06	-	13718781	13718925	13718217	13718289	13719890	13719962	1018	145,92,94	1,1,0	103,73,83	0,0,0	292	149	1	1.0	0.987,0.979,1.0	1.0,1.0,1.0	-0.011
Vad15G001690	LG15	-	6190068	6190146	6181544	6181706	6195486	6195568	1019	79,75,70	0,1,0	87,51,56	0,1,0	226	149	1	1.0	1.0,0.98,1.0	1.0,0.971,1.0	0.003
Vad15G001690	LG15	-	6195922	6195998	6195666	6195842	6204443	6204586	1020	35,50,38	0,0,0	35,32,25	0,0,1	224	149	1	1.0	1.0,1.0,1.0	1.0,1.0,0.943	0.019
Vad15G001690	LG15	-	6204443	6204586	6195922	6195998	6210571	6210733	1021	67,66,46	0,0,0	39,42,41	0,1,0	291	149	1	1.0	1.0,1.0,1.0	1.0,0.956,1.0	0.015
Vad03G005290	LG03	-	4985217	4985666	4982495	4982575	4986506	4986552	1022	118,182,130	0,4,1	147,134,115	3,2,5	298	149	0.0786068877834	0.797293128394	1.0,0.958,0.985	0.961,0.971,0.92	0.03
Vad03G005290	LG03	-	4986506	4986552	4985217	4985666	4986670	4986739	1023	63,116,80	0,1,0	79,86,62	0,0,0	194	149	1	1.0	1.0,0.989,1.0	1.0,1.0,1.0	-0.004
Vad03G005290	LG03	-	4987965	4988821	4987091	4987192	4991415	4991555	1024	71,84,89	0,1,0	106,43,62	1,0,1	298	149	1	1.0	1.0,0.977,1.0	0.981,1.0,0.969	0.009
Vad05G003780	LG05	+	3847213	3847349	3846508	3846729	3847599	3847661	1025	477,428,451	18,17,18	445,236,208	15,12,9	284	149	0.924862182777	1.0	0.933,0.93,0.929	0.94,0.912,0.924	0.005
Vad08G003330	LG08	+	10144561	10144784	10142395	10142730	10145018	10145039	1026	6,1,4	470,463,533	1,4,0	549,616,664	298	149	1	1.0	0.006,0.001,0.004	0.001,0.003,0.0	0.002
Vad13G009550	LG13	-	18889376	18889627	18887192	18887430	18894581	18894692	1027	61,52,54	1,1,1	42,27,38	0,1,0	298	149	0.333890487324	1.0	0.968,0.963,0.964	1.0,0.931,1.0	-0.012
Vad13G009550	LG13	-	18896538	18896637	18894434	18894692	18897975	18898078	1028	81,58,41	0,0,1	44,32,34	0,0,0	247	149	1	1.0	1.0,1.0,0.961	1.0,1.0,1.0	-0.013
Vad13G009550	LG13	-	18897975	18898078	18896538	18896637	18898249	18898359	1029	81,55,41	2,1,0	42,35,30	0,0,0	251	149	0.619352916444	1.0	0.96,0.97,1.0	1.0,1.0,1.0	-0.023
Vad13G009550	LG13	-	18898626	18898677	18898249	18898359	18899643	18899761	1030	45,29,27	0,0,1	22,29,18	0,0,0	199	149	1	1.0	1.0,1.0,0.953	1.0,1.0,1.0	-0.016
Vad13G009550	LG13	-	18899643	18899761	18898626	18898677	18901269	18901300	1031	66,45,30	0,1,0	34,43,35	0,0,0	266	149	1	1.0	1.0,0.962,1.0	1.0,1.0,1.0	-0.013
Vad13G009550	LG13	-	18901269	18901300	18899643	18899761	18902688	18902795	1032	34,25,15	12,4,10	17,20,19	9,9,5	179	149	0.72373037436	1.0	0.702,0.839,0.555	0.611,0.649,0.76	0.025
Vad13G009550	LG13	-	18902688	18902795	18899643	18899761	18903779	18903861	1033	38,19,28	0,1,0	33,40,28	0,0,0	255	149	1	1.0	1.0,0.917,1.0	1.0,1.0,1.0	-0.028
Vad13G009550	LG13	-	18905139	18905225	18904033	18904128	18906367	18906489	1034	10,11,8	0,4,3	6,5,2	3,0,2	234	149	0.73813457853	1.0	1.0,0.637,0.629	0.56,1.0,0.389	0.106
Vad13G009550	LG13	-	18906367	18906489	18904033	18904128	18908499	18908573	1035	0,2,4	0,0,0	4,0,5	1,0,0	270	149	1	1.0	NA,1.0,1.0	0.688,NA,1.0	0.156
Vad13G009550	LG13	-	18907629	18907841	18906367	18906489	18908499	18908573	1036	34,33,37	0,0,1	35,24,31	1,0,3	298	149	0.325237550344	1.0	1.0,1.0,0.949	0.946,1.0,0.838	0.055
Vad14G007260	LG14	-	17465511	17465625	17465343	17465383	17466829	17466914	1037	487,394,336	0,0,0	439,359,365	0,1,0	262	149	1	1.0	1.0,1.0,1.0	1.0,0.995,1.0	0.002
Vad14G010980	LG14	-	21952560	21952677	21952072	21952405	21954832	21954889	1038	288,264,242	0,1,0	354,247,271	0,1,0	265	149	1	1.0	1.0,0.993,1.0	1.0,0.993,1.0	0.0
Vad18G011760	LG18	+	12978796	12978931	12978314	12978671	12980528	12980616	1039	267,320,278	0,0,0	230,226,216	0,3,0	283	149	1	1.0	1.0,1.0,1.0	1.0,0.975,1.0	0.008
Vad18G011760	LG18	+	12978796	12978931	12978314	12978671	12980938	12981033	1040	170,185,156	0,1,0	141,127,117	0,0,0	283	149	1	1.0	1.0,0.99,1.0	1.0,1.0,1.0	-0.003
Vad18G011760	LG18	+	12980528	12980616	12978314	12978671	12980938	12981033	1041	100,109,111	0,1,0	88,78,68	0,0,0	236	149	1	1.0	1.0,0.986,1.0	1.0,1.0,1.0	-0.005
Vad18G011760	LG18	+	12980528	12980616	12978796	12978931	12980938	12981033	1042	197,244,233	0,0,0	178,174,167	1,0,0	236	149	1	1.0	1.0,1.0,1.0	0.991,1.0,1.0	0.003
Vad18G009380	LG18	+	10319068	10319202	10318385	10318454	10321500	10321641	1043	301,229,189	0,0,0	154,166,151	0,2,1	282	149	1	1.0	1.0,1.0,1.0	1.0,0.978,0.988	0.011
Vad18G010560	LG18	-	11534669	11534863	11532920	11532980	11535063	11535147	1044	3,6,8	1,0,0	3,6,1	0,0,0	298	149	1	1.0	0.6,1.0,1.0	1.0,1.0,1.0	-0.133
Vad04G003330	LG04	-	3407924	3408053	3406820	3406950	3408129	3408249	1045	545,784,925	0,0,0	592,908,1105	0,1,0	277	149	1	1.0	1.0,1.0,1.0	1.0,0.998,1.0	0.001
Vad04G003330	LG04	-	3408129	3408249	3406820	3406950	3409811	3409881	1046	279,315,471	0,0,0	329,459,512	4,1,1	268	149	1	1.0	1.0,1.0,1.0	0.979,0.996,0.996	0.01
Vad11G003750	LG11	+	3506285	3506380	3506122	3506194	3506499	3506566	1047	239,200,180	0,0,1	200,152,164	0,0,0	243	149	1	1.0	1.0,1.0,0.991	1.0,1.0,1.0	-0.003
Vad11G003750	LG11	+	3517816	3517946	3506499	3506566	3518056	3518275	1048	231,224,188	0,0,0	247,169,172	0,0,1	278	149	1	1.0	1.0,1.0,1.0	1.0,1.0,0.989	0.004
Vad04G011840	LG04	+	22663676	22663987	22663182	22663268	22664125	22664197	1049	200,177,159	16,8,6	184,164,149	18,11,18	298	149	0.0303527855099	0.43146555853	0.862,0.917,0.93	0.836,0.882,0.805	0.062
Vad14G014260	LG14	+	25141222	25141309	25139280	25140179	25143355	25143908	1050	45,31,26	36,40,37	58,46,35	87,38,45	235	149	0.79509712254	1.0	0.442,0.329,0.308	0.297,0.434,0.33	0.006
Vad14G014260	LG14	+	25143355	25143908	25141222	25141309	25144924	25145002	1051	33,19,14	0,0,0	34,36,20	0,0,1	298	149	1	1.0	1.0,1.0,1.0	1.0,1.0,0.909	0.03
Vad14G014260	LG14	+	25144152	25144217	25143355	25143908	25144924	25145002	1052	41,84,67	0,0,0	119,86,84	0,2,0	213	149	1	1.0	1.0,1.0,1.0	1.0,0.968,1.0	0.011
Vad18G021730	LG18	+	35999661	35999692	35999381	35999477	35999806	35999863	1053	54,60,42	0,1,0	49,42,55	0,0,1	179	149	1	1.0	1.0,0.98,1.0	1.0,1.0,0.979	0.0
Vad18G021730	LG18	+	36009753	36009858	36009274	36009397	36012668	36012715	1054	61,65,87	0,0,0	36,58,67	0,0,2	253	149	1	1.0	1.0,1.0,1.0	1.0,1.0,0.952	0.016
Vad18G021730	LG18	+	36016091	36016217	36012668	36012715	36016422	36016525	1055	102,86,94	0,0,1	68,82,81	0,0,1	274	149	1	1.0	1.0,1.0,0.981	1.0,1.0,0.978	0.001
Vad18G021730	LG18	+	36019727	36019790	36016422	36016525	36023193	36023277	1056	89,63,56	0,0,2	72,40,44	0,6,0	211	149	0.127258125929	1.0	1.0,1.0,0.952	1.0,0.825,1.0	0.042
Vad18G021730	LG18	+	36031279	36031343	36023193	36023277	36037395	36037790	1057	85,75,78	0,0,0	74,54,48	0,1,0	212	149	1	1.0	1.0,1.0,1.0	1.0,0.974,1.0	0.009
Vad07G009250	LG07	+	17484846	17484960	17484578	17484720	17496911	17497016	1058	51,120,163	0,0,0	96,163,203	2,1,1	262	149	1	1.0	1.0,1.0,1.0	0.965,0.989,0.991	0.018
Vad08G007280	LG08	+	15209158	15209300	15208515	15208796	15209427	15209473	1059	541,363,475	0,0,0	374,295,326	2,0,0	290	149	1	1.0	1.0,1.0,1.0	0.99,1.0,1.0	0.003
Vad08G007280	LG08	+	15209158	15209300	15208515	15208796	15210093	15210153	1060	0,0,4	3,2,0	0,0,0	6,5,5	290	149	0.110943637323	1.0	0.0,0.0,1.0	0.0,0.0,0.0	0.333
Vad08G007280	LG08	+	15209427	15209473	15208515	15208796	15210093	15210153	1061	128,87,89	3,2,0	100,67,59	6,5,5	194	149	0.00065063913372	0.0262814387744	0.97,0.971,1.0	0.928,0.911,0.901	0.067
Vad08G007280	LG08	+	15209427	15209473	15209158	15209300	15210093	15210153	1062	669,448,559	0,0,4	475,361,383	0,0,0	194	149	1	1.0	1.0,1.0,0.991	1.0,1.0,1.0	-0.003
Vad08G007280	LG08	+	15210511	15210548	15210093	15210153	15210931	15211011	1063	750,462,658	6,4,4	528,386,408	6,7,2	185	149	0.84086771811	1.0	0.99,0.989,0.993	0.986,0.978,0.994	0.005
Vad11G008580	LG11	-	12626887	12626984	12624403	12624695	12627281	12627527	1064	118,153,168	4,0,16	125,172,134	2,5,11	245	149	0.796343270591	1.0	0.947,1.0,0.865	0.974,0.954,0.881	0.001
Vad02G004950	LG02	+	4577205	4577264	4576947	4576984	4581664	4581746	1065	133,113,144	0,0,0	135,114,95	2,0,0	207	149	1	1.0	1.0,1.0,1.0	0.98,1.0,1.0	0.007
Vad02G004950	LG02	+	4581836	4581908	4581664	4581746	4582161	4582335	1066	161,133,162	0,4,0	141,125,119	0,0,2	220	149	1	1.0	1.0,0.957,1.0	1.0,1.0,0.976	-0.006
Vad09G001180	LG09	+	1348510	1348673	1347815	1348047	1352704	1352879	1067	457,426,430	2,2,1	394,387,325	1,0,0	298	149	1	1.0	0.991,0.991,0.995	0.995,1.0,1.0	-0.006
Vad09G001180	LG09	+	1348554	1348673	1347815	1348047	1352704	1352879	1068	195,207,199	2,2,1	196,180,164	1,0,0	267	149	1	1.0	0.982,0.983,0.991	0.991,1.0,1.0	-0.012
Vad09G001180	LG09	+	1353715	1353774	1352704	1352879	1354959	1355016	1069	139,160,131	0,0,0	106,91,77	1,0,0	207	149	1	1.0	1.0,1.0,1.0	0.987,1.0,1.0	0.004
Vad09G001180	LG09	+	1353715	1353774	1352704	1352879	1355294	1356284	1070	274,239,232	0,0,0	289,196,188	0,16,5	207	149	2.6807256583e-05	0.00253646910881	1.0,1.0,1.0	1.0,0.898,0.964	0.046
Vad09G001180	LG09	+	1353715	1353774	1352704	1352879	1357183	1357321	1071	111,134,111	0,0,0	113,92,77	0,13,7	207	149	1.70617963424e-07	5.87042124608e-05	1.0,1.0,1.0	1.0,0.836,0.888	0.092
Vad09G001180	LG09	+	1354959	1355016	1352704	1352879	1355294	1356284	1072	7,4,9	0,0,0	5,0,2	0,16,5	205	149	1.06646493192e-07	4.24261189607e-05	1.0,1.0,1.0	1.0,0.0,0.225	0.592
Vad09G001180	LG09	+	1354959	1355016	1352704	1352879	1357183	1357321	1073	0,1,0	0,0,0	3,1,2	0,13,7	205	149	1	1.0	NA,1.0,NA	1.0,0.053,0.172	0.592
Vad09G001180	LG09	+	1354959	1355016	1353715	1353774	1355294	1356284	1074	26,20,22	163,106,126	5,2,6	185,112,117	205	149	2.76838219015e-10	2.79403586511e-07	0.104,0.121,0.113	0.019,0.013,0.036	0.09
Vad09G001180	LG09	+	1354959	1355016	1353715	1353774	1355462	1356284	1075	18,25,16	57,52,58	1,3,6	46,30,29	205	149	2.66394391073e-05	0.00253644319903	0.187,0.259,0.167	0.016,0.068,0.131	0.133
Vad09G001180	LG09	+	1354959	1355016	1353715	1353774	1357183	1357321	1076	12,18,10	0,1,5	2,5,6	8,6,5	205	149	4.50966126575e-05	0.00377623807922	1.0,0.929,0.592	0.154,0.377,0.466	0.508
Vad09G001180	LG09	+	1355294	1356284	1352704	1352879	1357183	1357321	1077	371,239,306	0,0,0	241,234,244	0,13,7	298	149	4.34720020703e-06	0.000751161150861	1.0,1.0,1.0	1.0,0.9,0.946	0.051
Vad09G001180	LG09	+	1355294	1356284	1353715	1353774	1357183	1357321	1078	534,345,432	0,1,5	426,330,356	8,6,5	298	149	0.0026461764158	0.0755857825638	1.0,0.994,0.977	0.964,0.965,0.973	0.023
Vad09G001180	LG09	+	1355294	1356284	1354959	1355016	1357183	1357321	1079	392,247,326	3,6,5	247,218,241	3,5,4	298	149	0.824463345494	1.0	0.985,0.954,0.97	0.976,0.956,0.968	0.003
Vad09G001180	LG09	+	1355462	1356284	1353715	1353774	1357183	1357321	1080	428,291,364	0,1,5	287,248,268	8,6,5	298	149	0.000475468360718	0.020924754398	1.0,0.993,0.973	0.947,0.954,0.964	0.034
Vad09G001180	LG09	+	1355462	1356284	1354959	1355016	1357183	1357321	1081	381,255,317	3,6,5	242,219,243	3,5,4	298	149	0.843158238594	1.0	0.984,0.955,0.969	0.976,0.956,0.968	0.003
Vad13G005160	LG13	+	5420143	5420225	5418996	5419253	5423909	5423974	1082	1466,1349,1686	0,0,1	1459,1651,2102	1,0,0	230	149	1	1.0	1.0,1.0,0.999	0.999,1.0,1.0	0.0
Vad13G005160	LG13	+	5423909	5423974	5420143	5420225	5424068	5424155	1083	1240,1235,1468	0,0,1	1232,1465,1902	0,0,0	213	149	1	1.0	1.0,1.0,0.999	1.0,1.0,1.0	-0.0
Vad07G009670	LG07	+	18302340	18302535	18301500	18301614	18302759	18302847	1084	43,54,53	0,2,0	41,44,47	2,0,0	298	149	1	1.0	1.0,0.931,1.0	0.911,1.0,1.0	0.007
Vad18G002730	LG18	-	2932926	2933039	2932550	2932845	2933135	2933320	1085	1849,1158,1613	1,3,2	2182,1994,1847	2,2,4	261	149	1	1.0	0.999,0.995,0.998	0.998,0.998,0.996	0.0
Vad18G002730	LG18	-	2933457	2933605	2933135	2933320	2933768	2934050	1086	1428,1017,1304	0,0,0	1838,1725,1614	0,0,1	296	149	1	1.0	1.0,1.0,1.0	1.0,1.0,0.999	0.0
Vad18G002730	LG18	-	2934257	2934362	2933768	2934050	2934548	2934797	1087	1049,981,1281	0,0,0	1617,1521,1415	1,0,0	253	149	1	1.0	1.0,1.0,1.0	0.999,1.0,1.0	0.0
Vad18G002730	LG18	-	2934257	2934362	2933768	2934050	2935292	2935405	1088	506,477,589	0,0,5	719,714,654	0,0,0	253	149	1	1.0	1.0,1.0,0.986	1.0,1.0,1.0	-0.005
Vad18G002730	LG18	-	2934548	2934797	2933768	2934050	2935292	2935405	1089	249,309,367	0,0,5	459,434,437	0,0,0	298	149	1	1.0	1.0,1.0,0.973	1.0,1.0,1.0	-0.009
Vad18G002730	LG18	-	2934548	2934797	2934257	2934362	2935292	2935405	1090	795,816,1066	2,2,0	1362,1246,1207	4,1,3	298	149	1	1.0	0.995,0.995,1.0	0.994,0.998,0.995	0.001
Vad10G004450	LG10	+	5156666	5156831	5155477	5155541	5157962	5158028	1091	67,83,78	0,2,1	121,103,75	2,2,2	298	149	0.204202070773	1.0	1.0,0.954,0.975	0.968,0.963,0.949	0.016
Vad12G009510	LG12	-	17190870	17190987	17183129	17183378	17191552	17191753	1092	185,159,159	1,0,0	163,177,133	0,1,0	265	149	1	1.0	0.99,1.0,1.0	1.0,0.99,1.0	0.0
Vad08G009680	LG08	-	17516944	17517038	17512031	17512103	17519751	17519903	1093	1225,1441,861	14,3,10	1039,968,896	9,4,0	242	149	0.641945283433	1.0	0.982,0.997,0.981	0.986,0.993,1.0	-0.006
Vad07G005650	LG07	-	5547459	5547525	5545927	5547373	5547640	5547712	1094	394,347,202	0,0,0	578,528,249	0,2,0	214	149	1	1.0	1.0,1.0,1.0	1.0,0.995,1.0	0.002
Vad19G002500	LG19	-	3359723	3359862	3358279	3358750	3359949	3360065	1095	38,38,53	0,0,0	48,40,24	1,0,0	287	149	1	1.0	1.0,1.0,1.0	0.961,1.0,1.0	0.013
Vad08G011040	LG08	+	18860807	18860896	18859958	18860079	18861205	18861290	1096	25,14,19	0,0,1	4,4,3	1,1,0	237	149	1	1.0	1.0,1.0,0.923	0.715,0.715,1.0	0.164
Vad08G011040	LG08	+	18864300	18864387	18864043	18864209	18864853	18864990	1097	28,27,15	1,0,0	7,11,8	0,0,0	235	149	1	1.0	0.947,1.0,1.0	1.0,1.0,1.0	-0.018
Vad01G002930	LG01	-	2817658	2817826	2817047	2817309	2818654	2818960	1098	247,375,561	0,0,0	321,521,486	1,0,0	298	149	1	1.0	1.0,1.0,1.0	0.994,1.0,1.0	0.002
Vad05G011180	LG05	+	22100875	22100957	22096435	22096542	22101129	22101238	1099	38,53,33	0,2,1	57,26,23	1,1,0	230	149	1	1.0	1.0,0.945,0.955	0.974,0.944,1.0	-0.006
Vad05G011180	LG05	+	22101129	22101238	22096435	22096542	22101803	22101850	1100	23,19,23	0,1,3	24,10,15	12,11,4	257	149	5.21403791953e-06	0.000813766186224	1.0,0.917,0.816	0.537,0.345,0.685	0.389
Vad16G008870	LG16	-	19295475	19295538	19294657	19295390	19296262	19296398	1101	523,337,238	4,0,0	243,151,167	4,3,0	211	149	0.618533054133	1.0	0.989,1.0,1.0	0.977,0.973,1.0	0.013
Vad16G008870	LG16	-	19296262	19296398	19295475	19295538	19297343	19297420	1102	453,441,333	5,3,4	270,214,202	3,4,2	284	149	0.773062732931	1.0	0.979,0.987,0.978	0.979,0.966,0.981	0.006
Vad16G008870	LG16	-	19298613	19298700	19298101	19298208	19298794	19298977	1103	306,349,279	0,1,0	171,166,170	0,0,0	235	149	1	1.0	1.0,0.996,1.0	1.0,1.0,1.0	-0.001
Vad16G008870	LG16	-	19298613	19298700	19298101	19298208	19299373	19299490	1104	137,178,137	0,0,0	87,78,93	1,0,0	235	149	1	1.0	1.0,1.0,1.0	0.982,1.0,1.0	0.006
Vad16G008870	LG16	-	19298613	19298700	19298101	19298208	19300326	19300370	1105	135,172,137	0,0,0	85,78,93	0,1,0	235	149	1	1.0	1.0,1.0,1.0	1.0,0.98,1.0	0.007
Vad16G008870	LG16	-	19298794	19298977	19298101	19298208	19299373	19299490	1106	140,160,141	0,0,0	104,91,86	1,0,0	298	149	1	1.0	1.0,1.0,1.0	0.981,1.0,1.0	0.006
Vad16G008870	LG16	-	19298794	19298977	19298101	19298208	19300326	19300370	1107	1,1,0	0,0,0	0,1,0	0,1,0	298	149	1	1.0	1.0,1.0,NA	NA,0.333,NA	0.667
Vad16G008870	LG16	-	19298794	19298977	19298613	19298700	19299373	19299490	1108	313,340,283	2,6,0	195,181,164	4,0,0	298	149	0.77291095098	1.0	0.987,0.966,1.0	0.961,1.0,1.0	-0.003
Vad16G008870	LG16	-	19298794	19298977	19298613	19298700	19300326	19300370	1109	174,181,142	0,0,0	91,91,78	2,0,0	298	149	1	1.0	1.0,1.0,1.0	0.958,1.0,1.0	0.014
Vad16G008870	LG16	-	19299373	19299490	19298101	19298208	19300326	19300370	1110	1,10,6	0,0,0	1,0,1	0,1,0	265	149	1	1.0	1.0,1.0,1.0	1.0,0.0,1.0	0.333
Vad16G008870	LG16	-	19299373	19299490	19298613	19298700	19299588	19299667	1111	99,122,110	1,1,0	60,82,66	0,0,0	265	149	1	1.0	0.982,0.986,1.0	1.0,1.0,1.0	-0.011
Vad16G008870	LG16	-	19299373	19299490	19298613	19298700	19300326	19300370	1112	3,16,6	0,0,0	4,0,1	2,0,0	265	149	1	1.0	1.0,1.0,1.0	0.529,NA,1.0	0.236
Vad16G008870	LG16	-	19299373	19299490	19298794	19298977	19300326	19300370	1113	116,145,120	1,0,0	89,77,75	0,1,0	265	149	1	1.0	0.985,1.0,1.0	1.0,0.977,1.0	0.003
Vad16G008870	LG16	-	19299588	19299667	19298613	19298700	19300326	19300370	1114	68,91,50	0,0,0	45,40,44	2,0,0	227	149	1	1.0	1.0,1.0,1.0	0.937,1.0,1.0	0.021
Vad16G008870	LG16	-	19299588	19299667	19299373	19299490	19300326	19300370	1115	186,223,174	1,13,6	113,132,117	0,0,1	227	149	0.0001117780757	0.00751055080519	0.992,0.918,0.95	1.0,1.0,0.987	-0.042
Vad14G012270	LG14	-	23367256	23367362	23366081	23366117	23368581	23368668	1116	83,52,69	4,0,2	79,46,37	2,4,0	254	149	0.81097368644	1.0	0.924,1.0,0.953	0.959,0.871,1.0	0.016
Vad03G002180	LG03	+	2039026	2039356	2038818	2038911	2039953	2040133	1117	29,16,8	2,0,0	10,10,12	0,0,0	298	149	1	1.0	0.879,1.0,1.0	1.0,1.0,1.0	-0.04
Vad03G002180	LG03	+	2039215	2039356	2038818	2038911	2039953	2040133	1118	30,16,8	2,0,0	12,14,12	0,0,0	289	149	1	1.0	0.885,1.0,1.0	1.0,1.0,1.0	-0.038
Vad03G002180	LG03	+	2039953	2040133	2038911	2039356	2040353	2040425	1119	62,40,23	0,2,0	28,22,24	5,2,5	298	149	6.42953001151e-06	0.000945016066449	1.0,0.909,1.0	0.737,0.846,0.706	0.207
Vad03G002180	LG03	+	2039953	2040133	2038911	2039356	2042809	2043225	1120	29,16,8	0,0,0	11,9,12	1,0,0	298	149	1	1.0	1.0,1.0,1.0	0.846,1.0,1.0	0.051
Vad03G002180	LG03	+	2039980	2040133	2038911	2039356	2040353	2040425	1121	36,26,16	0,2,0	20,14,14	5,2,5	298	149	6.24084573542e-06	0.000926276113613	1.0,0.867,1.0	0.667,0.778,0.583	0.28
Vad03G002180	LG03	+	2039980	2040133	2038911	2039356	2042809	2043225	1122	3,2,1	0,0,0	3,1,2	1,0,0	298	149	1	1.0	1.0,1.0,1.0	0.6,1.0,1.0	0.133
Vad03G002180	LG03	+	2040353	2040425	2039953	2040133	2040507	2040701	1123	52,42,32	2,0,0	35,33,28	0,0,0	220	149	1	1.0	0.946,1.0,1.0	1.0,1.0,1.0	-0.018
Vad03G002180	LG03	+	2040507	2040701	2039953	2040133	2042809	2043225	1124	31,29,24	0,0,0	13,16,19	1,0,0	298	149	1	1.0	1.0,1.0,1.0	0.867,1.0,1.0	0.044
Vad03G008570	LG03	-	9609000	9609189	9607718	9608140	9609263	9609338	1125	0,0,0	138,228,221	0,1,2	123,132,158	298	149	1	1.0	0.0,0.0,0.0	0.0,0.004,0.006	-0.003
Vad03G008570	LG03	-	9628073	9628167	9627484	9627582	9628308	9628371	1126	422,388,358	0,0,0	271,248,247	0,0,1	242	149	1	1.0	1.0,1.0,1.0	1.0,1.0,0.993	0.002
Vad02G003590	LG02	+	3223508	3223636	3222825	3222937	3224131	3224271	1127	95,112,125	0,0,1	97,93,71	0,1,0	276	149	1	1.0	1.0,1.0,0.985	1.0,0.98,1.0	0.002
Vad02G003590	LG02	+	3224131	3224271	3223508	3223636	3224408	3224477	1128	76,99,95	0,0,3	87,87,61	0,4,0	288	149	0.707077654031	1.0	1.0,1.0,0.942	1.0,0.918,1.0	0.008
Vad02G003590	LG02	+	3225341	3225385	3225196	3225259	3225667	3225754	1129	100,123,114	1,0,0	60,98,91	0,0,1	192	149	1	1.0	0.987,1.0,1.0	1.0,1.0,0.986	0.0
Vad09G006070	LG09	+	7252285	7252420	7251891	7252088	7252657	7252831	1130	3,2,0	12,4,7	0,0,0	5,6,6	283	149	0.0987990283147	0.927865068025	0.116,0.208,0.0	0.0,0.0,0.0	0.108
Vad19G000740	LG19	-	1093250	1093672	1093089	1093142	1094454	1094471	1131	66,50,52	5,0,0	33,33,40	2,2,1	298	149	0.618373576548	1.0	0.868,1.0,1.0	0.892,0.892,0.952	0.044
Vad07G004010	LG07	-	4079709	4079739	4079554	4079620	4079847	4079946	1132	152,187,134	0,1,0	152,109,108	0,0,0	178	149	1	1.0	1.0,0.994,1.0	1.0,1.0,1.0	-0.002
Vad07G004010	LG07	-	4080949	4081016	4080783	4080834	4081099	4081194	1133	123,182,126	0,0,1	109,127,121	0,0,0	215	149	1	1.0	1.0,1.0,0.989	1.0,1.0,1.0	-0.004
Vad07G004010	LG07	-	4081601	4081683	4081099	4081194	4082327	4082377	1134	124,160,157	0,0,0	144,104,110	0,0,1	230	149	1	1.0	1.0,1.0,1.0	1.0,1.0,0.986	0.005
Vad07G004010	LG07	-	4085335	4085453	4084664	4084814	4086053	4086219	1135	152,172,130	0,1,0	129,113,113	1,2,0	266	149	1	1.0	1.0,0.99,1.0	0.986,0.969,1.0	0.012
Vad05G007200	LG05	+	12297452	12297507	12296968	12297045	12298021	12298100	1136	61,81,96	0,3,0	129,295,204	0,3,0	203	149	1	1.0	1.0,0.952,1.0	1.0,0.986,1.0	-0.011
Vad04G014560	LG04	-	26476558	26476600	26476269	26476329	26476704	26476770	1137	223,388,518	0,0,0	364,521,530	1,1,0	190	149	1	1.0	1.0,1.0,1.0	0.997,0.998,1.0	0.002
Vad04G014560	LG04	-	26476914	26476970	26476704	26476770	26477063	26477330	1138	399,446,513	0,1,0	602,533,563	0,0,0	204	149	1	1.0	1.0,0.997,1.0	1.0,1.0,1.0	-0.001
Vad17G005880	LG17	+	7127744	7127983	7126740	7127064	7128865	7129014	1139	23,35,25	0,1,0	17,23,22	0,0,0	298	149	1	1.0	1.0,0.946,1.0	1.0,1.0,1.0	-0.018
Vad17G005880	LG17	+	7128865	7129014	7127744	7127983	7129921	7130161	1140	34,36,40	0,0,1	23,33,20	0,0,4	297	149	0.281609661197	1.0	1.0,1.0,0.953	1.0,1.0,0.715	0.079
Vad06G011890	LG06	+	20996114	20996326	20995302	20995556	20996419	20996681	1141	3,0,0	0,0,0	0,0,0	1,0,0	298	149	1	1.0	1.0,NA,NA	0.0,NA,NA	1.0
Vad19G006660	LG19	-	8863095	8863366	8861509	8862617	8863448	8863575	1142	113,92,100	9,4,9	128,74,88	3,8,5	298	149	0.416020865016	1.0	0.863,0.92,0.847	0.955,0.822,0.898	-0.015
Vad19G006660	LG19	-	8863448	8863575	8861509	8862617	8863946	8864057	1143	59,43,51	0,1,0	55,39,36	0,1,0	275	149	1	1.0	1.0,0.959,1.0	1.0,0.955,1.0	0.001
Vad19G006660	LG19	-	8866643	8866774	8865713	8866023	8867272	8867727	1144	46,41,55	0,0,0	72,37,46	1,0,0	279	149	1	1.0	1.0,1.0,1.0	0.975,1.0,1.0	0.008
Vad19G006660	LG19	-	8866643	8866774	8865713	8866042	8867272	8867727	1145	81,71,82	2,1,0	129,65,71	3,4,0	279	149	0.11592730766	1.0	0.956,0.974,1.0	0.958,0.897,1.0	0.025
Vad12G003030	LG12	-	4387158	4387384	4386512	4387031	4387489	4387744	1146	68,90,35	0,0,0	44,37,18	0,0,1	298	149	1	1.0	1.0,1.0,1.0	1.0,1.0,0.9	0.033
Vad03G001740	LG03	+	1674067	1674163	1664753	1666179	1674739	1676305	1147	426,377,231	0,1,0	391,229,199	4,1,0	244	149	1	1.0	1.0,0.996,1.0	0.984,0.993,1.0	0.006
Vad08G001650	LG08	-	3736142	3736349	3734837	3735344	3743610	3743723	1148	69,106,113	4,0,4	42,60,59	0,0,0	298	149	0.017643049379	0.298433658714	0.896,1.0,0.934	1.0,1.0,1.0	-0.057
Vad08G001650	LG08	-	3736142	3736349	3734837	3735344	3747484	3747521	1149	33,57,57	2,0,0	19,31,27	0,1,0	298	149	1	1.0	0.892,1.0,1.0	1.0,0.939,1.0	-0.016
Vad08G001650	LG08	-	3743610	3743723	3734837	3735344	3747484	3747521	1150	49,40,62	2,0,0	20,29,19	0,1,0	261	149	1	1.0	0.933,1.0,1.0	1.0,0.943,1.0	-0.003
Vad08G001650	LG08	-	3743610	3743723	3736142	3736349	3747484	3747521	1151	81,90,117	0,1,3	43,58,50	0,0,0	261	149	0.491216401124	1.0	1.0,0.981,0.957	1.0,1.0,1.0	-0.021
Vad08G001650	LG08	-	3756600	3756675	3753549	3753588	3757094	3757208	1152	78,85,88	1,0,0	29,45,30	0,0,0	223	149	1	1.0	0.981,1.0,1.0	1.0,1.0,1.0	-0.006
Vad09G000910	LG09	+	947536	947997	945972	946158	948087	948246	1153	460,659,477	3,0,0	664,475,453	0,0,0	298	149	1	1.0	0.987,1.0,1.0	1.0,1.0,1.0	-0.004
Vad05G002190	LG05	-	2134442	2134538	2134139	2134277	2135826	2135905	1154	16,18,14	0,0,0	29,19,16	1,0,0	244	149	1	1.0	1.0,1.0,1.0	0.947,1.0,1.0	0.018
Vad11G001430	LG11	-	1526645	1526703	1526452	1526554	1526781	1526883	1155	9,5,0	0,1,0	11,4,5	0,0,0	206	149	1	1.0	1.0,0.783,NA	1.0,1.0,1.0	-0.109
Vad11G001430	LG11	-	1526781	1526883	1526452	1526554	1527054	1527201	1156	3,7,2	0,0,0	1,0,1	0,0,2	250	149	1	1.0	1.0,1.0,1.0	1.0,NA,0.23	0.385
Vad11G001430	LG11	-	1527298	1527435	1527054	1527201	1527505	1527655	1157	5,3,2	0,0,0	7,2,5	0,0,1	285	149	1	1.0	1.0,1.0,1.0	1.0,1.0,0.723	0.092
Vad16G009530	LG16	+	19951937	19952014	19951110	19951299	19953149	19953234	1158	438,186,234	0,0,0	284,178,196	2,0,0	225	149	1	1.0	1.0,1.0,1.0	0.989,1.0,1.0	0.004
Vad14G000080	LG14	+	119616	121680	117644	118870	122031	122848	1159	100,108,89	1,0,0	85,62,75	0,0,0	298	149	1	1.0	0.98,1.0,1.0	1.0,1.0,1.0	-0.007
Vad15G004950	LG15	+	14122682	14122739	14121741	14121973	14123718	14123772	1161	8,7,13	0,0,0	1,2,2	3,0,0	205	149	0.136384306238	1.0	1.0,1.0,1.0	0.195,1.0,1.0	0.268
Vad15G004950	LG15	+	14122854	14122940	14121741	14121973	14123129	14123201	1162	13,6,15	1,1,0	4,0,2	0,2,2	234	149	0.00315036778733	0.0854720751477	0.892,0.793,1.0	1.0,0.0,0.389	0.432
Vad15G004950	LG15	+	14122854	14122940	14122682	14122739	14123718	14123772	1164	5,6,4	0,1,0	1,0,1	0,0,0	234	149	1	1.0	1.0,0.793,1.0	1.0,NA,1.0	-0.069
Vad15G004950	LG15	+	14123129	14123201	14121741	14121973	14123718	14123772	1165	11,9,13	0,0,0	2,5,6	3,0,0	220	149	0.192913275154	1.0	1.0,1.0,1.0	0.311,1.0,1.0	0.23
Vad15G004950	LG15	+	14123129	14123201	14121741	14121973	14123894	14123970	1166	2,1,0	0,0,1	0,2,1	0,0,0	220	149	1	1.0	1.0,1.0,0.0	NA,1.0,1.0	-0.333
Vad15G004950	LG15	+	14123129	14123201	14122854	14122940	14123718	14123772	1167	27,16,40	0,1,0	8,3,7	0,0,0	220	149	1	1.0	1.0,0.916,1.0	1.0,1.0,1.0	-0.028
Vad15G004950	LG15	+	14123718	14123772	14121741	14121973	14123894	14123970	1168	7,12,4	0,0,1	8,1,8	0,0,0	202	149	1	1.0	1.0,1.0,0.747	1.0,1.0,1.0	-0.084
Vad15G004950	LG15	+	14123718	14123772	14123129	14123201	14123894	14123970	1169	24,33,32	2,1,0	9,5,16	0,0,0	202	149	0.601077320536	1.0	0.898,0.961,1.0	1.0,1.0,1.0	-0.047
Vad07G005260	LG07	-	5176018	5176071	5175621	5175670	5176149	5176245	1170	101,156,146	0,1,0	185,209,253	0,0,0	201	149	1	1.0	1.0,0.991,1.0	1.0,1.0,1.0	-0.003
Vad04G002860	LG04	+	2943031	2943084	2942675	2942959	2943198	2943243	1171	52,27,22	1,0,0	39,50,45	0,1,1	201	149	1	1.0	0.975,1.0,1.0	1.0,0.974,0.971	0.01
Vad04G002860	LG04	+	2943035	2943084	2942675	2942959	2943324	2943732	1172	6,3,5	1,0,0	5,6,8	1,1,4	197	149	0.000799956551751	0.0308156291017	0.819,1.0,1.0	0.791,0.819,0.602	0.202
Vad04G002860	LG04	+	2943198	2943243	2942675	2942959	2943324	2943732	1173	17,6,4	1,0,0	12,4,3	1,1,4	193	149	0.000838501715003	0.0316560535248	0.929,1.0,1.0	0.903,0.755,0.367	0.301
Vad04G002860	LG04	+	2943198	2943243	2943031	2943084	2943324	2943732	1174	53,27,21	14,8,9	42,39,27	6,13,19	193	149	0.787177097741	1.0	0.745,0.723,0.643	0.844,0.698,0.523	0.015
Vad14G000540	LG14	+	504152	504416	503869	504063	504987	505146	1175	286,320,302	1,5,3	264,295,272	6,5,2	298	149	0.25432666099	1.0	0.993,0.97,0.981	0.957,0.967,0.986	0.011
Vad15G004330	LG15	+	13383284	13383410	13382661	13382908	13384267	13384415	1176	85,35,93	0,0,0	48,44,43	1,0,0	274	149	1	1.0	1.0,1.0,1.0	0.963,1.0,1.0	0.012
Vad15G004390	LG15	-	13456313	13456524	13455478	13455540	13456793	13456911	1177	383,215,209	2,6,6	517,238,279	5,0,5	298	149	0.148625008698	1.0	0.99,0.947,0.946	0.981,1.0,0.965	-0.021
Vad13G005710	LG13	-	6166265	6166367	6165648	6166008	6166734	6166878	1178	46,28,50	0,0,1	21,50,30	0,0,0	250	149	1	1.0	1.0,1.0,0.968	1.0,1.0,1.0	-0.011
Vad13G005710	LG13	-	6166265	6166878	6165648	6166008	6166965	6167016	1179	112,81,129	0,0,5	71,152,90	4,4,0	298	149	0.270649266436	1.0	1.0,1.0,0.928	0.899,0.95,1.0	0.026
Vad13G005710	LG13	-	6166503	6166599	6166265	6166367	6166734	6166878	1180	78,85,119	1,0,3	67,147,71	0,2,0	244	149	0.529240285272	1.0	0.979,1.0,0.96	1.0,0.978,1.0	-0.013
Vad13G005710	LG13	-	6166734	6166878	6165648	6166008	6166965	6167016	1181	67,52,82	0,0,5	47,102,59	4,4,0	292	149	0.271659619457	1.0	1.0,1.0,0.893	0.857,0.929,1.0	0.036
Vad13G005710	LG13	-	6166734	6166878	6166503	6166599	6166965	6167016	1182	112,101,149	2,0,0	85,190,99	0,0,0	292	149	1	1.0	0.966,1.0,1.0	1.0,1.0,1.0	-0.011
Vad13G005710	LG13	-	6180246	6180318	6174534	6174681	6180418	6180483	1183	112,52,83	2,4,1	74,87,72	4,5,3	220	149	0.147551973531	1.0	0.974,0.898,0.983	0.926,0.922,0.942	0.022
Vad13G005710	LG13	-	6181830	6181931	6180569	6180665	6182006	6182053	1184	94,49,65	30,11,42	86,89,53	20,18,10	249	149	0.034513282161	0.469448857714	0.652,0.727,0.481	0.72,0.747,0.76	-0.122
Vad17G004200	LG17	+	5230414	5230558	5228049	5228192	5231039	5231225	1185	379,329,329	0,2,0	383,349,414	0,3,0	292	149	1	1.0	1.0,0.988,1.0	1.0,0.983,1.0	0.002
Vad05G012600	LG05	-	23811884	23812017	23809159	23809685	23812121	23812267	1186	49,38,26	0,0,1	26,13,29	0,0,0	281	149	1	1.0	1.0,1.0,0.932	1.0,1.0,1.0	-0.023
Vad05G012600	LG05	-	23817009	23817163	23814906	23815020	23818051	23818254	1187	9,26,10	0,3,0	31,10,19	0,0,0	298	149	0.783343635621	1.0	1.0,0.813,1.0	1.0,1.0,1.0	-0.062
Vad05G012600	LG05	-	23823588	23823787	23820139	23820166	23824545	23824581	1188	35,22,16	0,1,0	7,31,8	0,0,1	298	149	1	1.0	1.0,0.917,1.0	1.0,1.0,0.8	0.039
Vad12G011980	LG12	-	22519623	22519725	22517476	22519511	22520096	22520161	1189	150,181,167	0,1,0	120,187,152	1,1,1	250	149	1	1.0	1.0,0.991,1.0	0.986,0.991,0.989	0.008
Vad12G011980	LG12	-	22520741	22520843	22520506	22520579	22522411	22522531	1190	148,166,168	0,0,1	143,164,147	0,0,0	250	149	1	1.0	1.0,1.0,0.99	1.0,1.0,1.0	-0.003
Vad12G011410	LG12	-	21463989	21464061	21463052	21463208	21465236	21465284	1191	329,245,252	1,2,1	238,240,229	4,2,2	220	149	0.651938691444	1.0	0.996,0.988,0.994	0.976,0.988,0.987	0.009
Vad18G004860	LG18	-	5213298	5213388	5204173	5204475	5220140	5220210	1192	25,34,19	0,0,1	23,14,11	0,0,1	238	149	1	1.0	1.0,1.0,0.922	1.0,1.0,0.873	0.016
Vad18G004860	LG18	-	5241590	5241662	5225689	5225746	5243614	5243706	1193	22,42,23	0,1,0	13,17,20	0,2,0	220	149	1	1.0	1.0,0.966,1.0	1.0,0.852,1.0	0.038
Vad18G004860	LG18	-	5243614	5243706	5241590	5241662	5244332	5244405	1194	31,48,22	0,0,4	13,24,19	4,0,3	240	149	0.0333908670165	0.458299488452	1.0,1.0,0.773	0.669,1.0,0.797	0.102
Vad18G004860	LG18	-	5250007	5250049	5249809	5249897	5250175	5250280	1195	21,33,26	0,0,0	10,15,8	1,0,0	190	149	1	1.0	1.0,1.0,1.0	0.887,1.0,1.0	0.038
Vad18G004860	LG18	-	5251820	5251912	5250758	5250842	5252109	5252199	1196	45,35,21	2,2,2	31,8,15	2,0,1	240	149	0.210760292737	1.0	0.933,0.916,0.867	0.906,1.0,0.903	-0.031
Vad05G000410	LG05	+	463669	463756	463413	463456	463834	463967	1197	276,302,417	0,0,0	279,351,329	0,2,0	235	149	1	1.0	1.0,1.0,1.0	1.0,0.991,1.0	0.003
Vad01G004140	LG01	+	4003489	4003577	4003244	4003399	4003965	4004211	1198	23,28,25	0,0,0	55,37,20	1,0,0	236	149	1	1.0	1.0,1.0,1.0	0.972,1.0,1.0	0.009
Vad01G004140	LG01	+	4016097	4016301	4015667	4015862	4018534	4018840	1199	36,34,35	1,0,0	85,69,56	0,0,0	298	149	1	1.0	0.947,1.0,1.0	1.0,1.0,1.0	-0.018
Vad01G004140	LG01	+	4016436	4016506	4016097	4016301	4016608	4016757	1200	32,21,17	0,13,5	28,16,26	12,5,8	218	149	0.265145810799	1.0	1.0,0.525,0.699	0.615,0.686,0.69	0.078
Vad01G004140	LG01	+	4016436	4016506	4016097	4016301	4018534	4018840	1201	11,9,4	8,6,8	9,5,13	22,23,6	218	149	0.262316033675	1.0	0.484,0.506,0.255	0.219,0.129,0.597	0.1
Vad01G004140	LG01	+	4016608	4016757	4016097	4016301	4018534	4018840	1202	26,49,25	8,6,8	42,26,38	22,23,6	297	149	0.109073827958	0.991752961836	0.62,0.804,0.611	0.489,0.362,0.761	0.141
Vad01G004140	LG01	+	4016608	4016757	4016436	4016506	4018534	4018840	1203	47,49,34	0,1,1	49,32,43	0,0,0	297	149	1	1.0	1.0,0.961,0.945	1.0,1.0,1.0	-0.031
Vad01G004140	LG01	+	4019181	4019241	4018534	4018840	4019362	4019515	1204	37,58,39	0,1,2	63,57,39	0,0,2	208	149	0.62530568237	1.0	1.0,0.976,0.933	1.0,1.0,0.933	-0.008
Vad01G004140	LG01	+	4019181	4019241	4018534	4018840	4019718	4019829	1205	14,19,13	0,5,5	18,21,9	6,4,6	208	149	0.273507092292	1.0	1.0,0.731,0.651	0.682,0.79,0.518	0.131
Vad01G004140	LG01	+	4019362	4019515	4018534	4018840	4019718	4019829	1206	13,35,24	0,5,5	55,13,28	6,4,6	298	149	0.473625312423	1.0	1.0,0.778,0.706	0.821,0.619,0.7	0.115
Vad01G004140	LG01	+	4019362	4019515	4019181	4019241	4019718	4019829	1207	38,74,53	2,1,3	102,49,56	2,0,0	298	149	0.0470488035185	0.569587808061	0.905,0.974,0.898	0.962,1.0,1.0	-0.062
Vad02G005790	LG02	+	5398395	5398514	5398152	5398317	5398589	5398693	1208	15,6,2	0,2,1	8,9,5	0,0,0	267	149	0.540236900113	1.0	1.0,0.626,0.527	1.0,1.0,1.0	-0.282
Vad02G005790	LG02	+	5401849	5401923	5401261	5401498	5402606	5402699	1209	18,20,7	0,0,1	9,12,14	0,0,0	222	149	1	1.0	1.0,1.0,0.825	1.0,1.0,1.0	-0.058
Vad05G011330	LG05	+	22304987	22305087	22303266	22303759	22306277	22306343	1210	135,186,188	0,0,0	110,112,165	0,1,0	248	149	1	1.0	1.0,1.0,1.0	1.0,0.985,1.0	0.005
Vad14G012280	LG14	+	23382437	23382609	23381459	23381546	23382978	23383519	1211	1549,980,1028	4,3,9	975,859,802	5,11,6	298	149	0.190825895673	1.0	0.995,0.994,0.983	0.99,0.975,0.985	0.007
Vad09G008980	LG09	-	17280983	17281101	17279060	17279640	17282557	17282611	1212	0,1,0	0,0,0	0,0,0	0,1,0	266	149	1	1.0	NA,1.0,NA	NA,0.0,NA	1.0
Vad13G001440	LG13	+	1343588	1343698	1343140	1343206	1343807	1344221	1213	316,246,300	0,0,1	203,155,205	0,0,0	258	149	1	1.0	1.0,1.0,0.994	1.0,1.0,1.0	-0.002
Vad07G003490	LG07	+	3633401	3633476	3633259	3633325	3633584	3633693	1214	654,475,509	1,0,0	609,404,395	0,0,0	223	149	1	1.0	0.998,1.0,1.0	1.0,1.0,1.0	-0.001
Vad07G003490	LG07	+	3635337	3635394	3635139	3635189	3635501	3635623	1215	725,666,607	0,0,0	681,564,566	1,0,0	205	149	1	1.0	1.0,1.0,1.0	0.998,1.0,1.0	0.001
Vad01G012900	LG01	-	21396762	21397064	21396188	21396455	21397545	21397653	1216	37,32,14	0,0,0	32,23,13	1,3,0	298	149	0.317355169302	1.0	1.0,1.0,1.0	0.941,0.793,1.0	0.089
Vad18G001070	LG18	-	992742	992882	991980	992053	993555	993681	1217	147,178,139	2,0,0	99,135,118	0,0,0	288	149	1	1.0	0.974,1.0,1.0	1.0,1.0,1.0	-0.009
Vad18G001070	LG18	-	993555	993681	992742	992882	993957	994013	1218	151,166,130	1,0,0	89,116,121	1,0,0	274	149	1	1.0	0.988,1.0,1.0	0.98,1.0,1.0	0.003
Vad02G001440	LG02	+	1297306	1297399	1296678	1296949	1297481	1297563	1219	196,172,140	16,12,15	195,158,190	7,7,1	241	149	6.87109996569e-05	0.00525361527175	0.883,0.899,0.852	0.945,0.933,0.992	-0.079
Vad02G001440	LG02	+	1297481	1297563	1296678	1296949	1297906	1298003	1220	80,68,56	1,1,3	62,55,47	0,1,0	230	149	0.424945633956	1.0	0.981,0.978,0.924	1.0,0.973,1.0	-0.03
Vad02G001440	LG02	+	1298380	1298439	1298155	1298231	1298590	1298713	1221	259,181,141	0,0,1	155,145,140	0,0,0	207	149	1	1.0	1.0,1.0,0.99	1.0,1.0,1.0	-0.003
Vad01G014750	LG01	+	23808512	23808901	23807377	23807861	23810264	23810506	1222	41,27,13	0,0,0	34,12,12	0,0,1	298	149	1	1.0	1.0,1.0,1.0	1.0,1.0,0.857	0.048
Vad01G014750	LG01	+	23810264	23810506	23808512	23808901	23811185	23811972	1223	48,27,17	0,0,0	45,16,11	1,0,0	298	149	1	1.0	1.0,1.0,1.0	0.957,1.0,1.0	0.014
Vad08G000560	LG08	-	1079786	1079983	1079263	1079363	1080650	1080807	1224	613,775,781	0,1,0	474,551,586	0,0,0	298	149	1	1.0	1.0,0.997,1.0	1.0,1.0,1.0	-0.001
Vad08G000560	LG08	-	1080650	1080807	1079786	1079983	1082966	1083067	1225	968,1079,1042	2,0,0	700,733,809	0,0,0	298	149	1	1.0	0.996,1.0,1.0	1.0,1.0,1.0	-0.001
Vad01G005990	LG01	+	6247558	6247603	6247353	6247455	6247711	6248909	1226	44,34,55	0,0,0	59,75,77	0,1,0	193	149	1	1.0	1.0,1.0,1.0	1.0,0.983,1.0	0.006
Vad17G004760	LG17	-	5979406	5980056	5978870	5979118	5981541	5981565	1227	0,0,0	635,319,343	0,0,2	473,266,271	298	149	1	1.0	0.0,0.0,0.0	0.0,0.0,0.004	-0.001
Vad02G005960	LG02	-	5570671	5570787	5569685	5570579	5570878	5570946	1228	1186,629,545	0,0,0	807,409,473	0,1,0	264	149	1	1.0	1.0,1.0,1.0	1.0,0.996,1.0	0.001
Vad02G005960	LG02	-	5575673	5575781	5573792	5575594	5575856	5575909	1229	747,473,337	0,1,0	593,290,251	0,0,0	256	149	1	1.0	1.0,0.996,1.0	1.0,1.0,1.0	-0.001
Vad02G005960	LG02	-	5581213	5583103	5580240	5580774	5587934	5588323	1230	116,207,114	0,0,0	139,119,123	0,1,0	298	149	1	1.0	1.0,1.0,1.0	1.0,0.983,1.0	0.006
Vad14G009570	LG14	-	20622985	20623175	20621417	20621809	20623304	20623474	1231	1,9,5	0,0,1	11,6,5	0,0,0	298	149	1	1.0	1.0,1.0,0.714	1.0,1.0,1.0	-0.095
Vad15G009740	LG15	-	19557600	19557669	19556810	19556888	19559130	19559285	1232	109,83,101	0,1,0	92,85,79	0,0,0	217	149	1	1.0	1.0,0.983,1.0	1.0,1.0,1.0	-0.006
Vad15G009740	LG15	-	19557748	19557800	19557600	19557669	19559130	19559285	1233	232,221,207	1,0,0	216,210,219	0,0,0	200	149	1	1.0	0.994,1.0,1.0	1.0,1.0,1.0	-0.002
Vad15G009740	LG15	-	19561687	19562137	19560788	19560863	19563758	19563996	1234	411,259,252	0,0,0	367,207,188	2,0,1	298	149	1	1.0	1.0,1.0,1.0	0.989,1.0,0.989	0.007
Vad02G000320	LG02	+	280736	280814	280547	280647	281182	281254	1235	217,185,139	1,4,2	183,125,141	6,3,4	226	149	0.0571227957158	0.646754926364	0.993,0.968,0.979	0.953,0.965,0.959	0.021
Vad02G000320	LG02	+	280736	280814	280547	280647	281667	281786	1236	71,72,65	0,0,0	57,56,61	2,0,0	226	149	1	1.0	1.0,1.0,1.0	0.949,1.0,1.0	0.017
Vad02G000320	LG02	+	281182	281254	280547	280647	281667	281786	1237	57,65,57	0,0,0	67,42,39	2,0,0	220	149	1	1.0	1.0,1.0,1.0	0.958,1.0,1.0	0.014
Vad02G000320	LG02	+	281182	281254	280736	280814	281667	281786	1238	201,175,132	3,3,6	185,108,112	1,1,0	220	149	0.0186731903995	0.310652120284	0.978,0.975,0.937	0.992,0.987,1.0	-0.03
Vad02G000320	LG02	+	282239	282324	281667	281786	282840	282930	1239	210,208,165	1,1,0	149,86,107	0,0,0	233	149	1	1.0	0.993,0.993,1.0	1.0,1.0,1.0	-0.005
Vad02G000320	LG02	+	284529	284619	284323	284425	284728	284809	1240	296,290,179	0,0,0	217,115,190	1,0,0	238	149	1	1.0	1.0,1.0,1.0	0.993,1.0,1.0	0.002
Vad02G000320	LG02	+	284728	284809	284529	284619	285260	285332	1241	314,269,203	0,0,0	246,142,205	0,0,1	229	149	1	1.0	1.0,1.0,1.0	1.0,1.0,0.993	0.002
Vad08G014830	LG08	-	22416459	22416809	22416192	22416363	22417333	22418175	1242	122,152,130	14,6,7	131,135,100	8,14,8	298	149	0.488565000766	1.0	0.813,0.927,0.903	0.891,0.828,0.862	0.021
Vad14G008920	LG14	+	19957989	19958037	19957368	19957605	19958145	19958914	1243	85,90,72	0,0,0	19,21,19	0,1,0	196	149	1	1.0	1.0,1.0,1.0	1.0,0.941,1.0	0.02
Vad14G008920	LG14	+	19961201	19961317	19960709	19960822	19961647	19961827	1244	243,209,162	0,0,0	55,46,38	0,0,1	264	149	1	1.0	1.0,1.0,1.0	1.0,1.0,0.955	0.015
Vad02G006560	LG02	+	6368044	6368120	6367845	6367934	6369172	6369222	1245	40,43,35	2,0,0	37,27,39	0,0,0	224	149	1	1.0	0.93,1.0,1.0	1.0,1.0,1.0	-0.023
Vad02G006560	LG02	+	6368044	6368120	6367845	6367934	6369306	6369717	1246	18,12,17	2,0,0	16,13,18	0,0,1	224	149	1	1.0	0.857,1.0,1.0	1.0,1.0,0.923	-0.022
Vad02G006560	LG02	+	6369172	6369222	6367845	6367934	6369306	6369717	1247	25,9,12	2,0,0	16,7,13	0,0,1	198	149	1	1.0	0.904,1.0,1.0	1.0,1.0,0.907	-0.001
Vad02G006560	LG02	+	6369172	6369222	6368044	6368120	6369306	6369717	1248	45,40,32	6,0,3	40,27,43	4,6,9	198	149	0.0352994017758	0.475020127541	0.849,1.0,0.889	0.883,0.772,0.782	0.1
Vad02G006560	LG02	+	6370286	6370325	6369306	6369717	6370619	6371194	1249	53,53,74	0,0,1	51,45,67	0,0,0	187	149	1	1.0	1.0,1.0,0.983	1.0,1.0,1.0	-0.006
Vad02G006560	LG02	+	6370467	6370542	6370286	6370325	6370619	6371194	1250	10,9,6	41,35,54	2,2,4	42,36,42	223	149	0.00309165206908	0.0847835756022	0.14,0.147,0.069	0.031,0.036,0.06	0.076
Vad03G009320	LG03	-	12465865	12466115	12465490	12465565	12467224	12467347	1251	7,2,1	0,0,0	4,0,2	0,1,0	298	149	1	1.0	1.0,1.0,1.0	1.0,0.0,1.0	0.333
Vad03G009440	LG03	+	12973817	12974138	12973163	12973559	12978603	12978890	1252	18,24,15	1,0,1	31,18,27	1,5,0	298	149	1	1.0	0.9,1.0,0.882	0.939,0.643,1.0	0.067
Vad04G010900	LG04	+	21515870	21516016	21515124	21515562	21519608	21519749	1253	64,80,88	0,1,0	70,67,64	2,1,0	294	149	0.577024046602	1.0	1.0,0.976,1.0	0.947,0.971,1.0	0.019
Vad19G004900	LG19	-	6545933	6546052	6545142	6545264	6546164	6546232	1254	1102,1046,757	8,3,1	850,590,594	0,6,2	267	149	1	1.0	0.987,0.995,0.998	1.0,0.982,0.994	0.001
Vad19G004900	LG19	-	6546164	6546232	6545142	6545264	6546403	6546589	1255	166,164,121	0,0,1	133,95,87	0,1,0	216	149	1	1.0	1.0,1.0,0.988	1.0,0.985,1.0	0.001
Vad19G004900	LG19	-	6546403	6546589	6545142	6545264	6547009	6547085	1256	350,479,311	0,0,0	300,268,257	1,0,0	298	149	1	1.0	1.0,1.0,1.0	0.993,1.0,1.0	0.002
Vad19G004900	LG19	-	6547182	6547262	6547009	6547085	6547360	6547417	1257	468,693,431	0,0,1	409,347,340	0,1,0	228	149	1	1.0	1.0,1.0,0.996	1.0,0.996,1.0	0.0
Vad19G004900	LG19	-	6547755	6547900	6547509	6547652	6551235	6551397	1258	576,665,385	15,26,15	529,329,333	12,19,21	293	149	0.262449179275	1.0	0.951,0.929,0.929	0.957,0.898,0.89	0.021
Vad19G004900	LG19	-	6551808	6551994	6551235	6551397	6552464	6552557	1259	813,780,467	0,0,3	684,384,375	4,0,0	298	149	1	1.0	1.0,1.0,0.987	0.988,1.0,1.0	-0.0
Vad11G011120	LG11	+	17849388	17849865	17847474	17847724	17850138	17850882	1260	231,196,152	0,3,1	185,145,100	3,4,0	298	149	0.231753783959	1.0	1.0,0.97,0.987	0.969,0.948,1.0	0.013
Vad11G011120	LG11	+	17850138	17850882	17847474	17847724	17851087	17851224	1261	81,139,119	10,2,3	77,110,95	2,2,0	298	149	0.0048618507765	0.116939880012	0.802,0.972,0.952	0.951,0.965,1.0	-0.063
Vad11G011120	LG11	+	17851087	17851224	17847474	17847724	17851593	17851845	1262	124,216,166	0,0,2	98,176,135	0,0,0	285	149	1	1.0	1.0,1.0,0.977	1.0,1.0,1.0	-0.008
Vad18G010290	LG18	-	11236216	11236354	11234857	11235049	11236444	11236531	1263	5,21,8	0,1,0	6,24,3	1,4,0	286	149	0.0094424907085	0.19142376323	1.0,0.916,1.0	0.758,0.758,1.0	0.133
Vad04G008610	LG04	+	17735483	17735534	17734777	17735320	17741154	17741288	1264	40,38,55	4,0,2	65,32,60	3,0,1	199	149	0.369470774203	1.0	0.882,1.0,0.954	0.942,1.0,0.978	-0.028
Vad15G000460	LG15	-	1440660	1440816	1440180	1440345	1440933	1441089	1265	4,0,1	0,0,0	5,0,0	1,0,0	298	149	1	1.0	1.0,NA,1.0	0.714,NA,NA	0.286
Vad08G000330	LG08	-	624134	624430	621966	624018	628693	629170	1266	9,12,6	19,19,28	8,5,3	26,13,15	298	149	0.340343876566	1.0	0.191,0.24,0.097	0.133,0.161,0.091	0.048
Vad06G003100	LG06	-	3914188	3914256	3912643	3913325	3914577	3914627	1267	66,72,103	0,1,0	73,63,78	0,0,0	216	149	1	1.0	1.0,0.98,1.0	1.0,1.0,1.0	-0.007
Vad06G003100	LG06	-	3914188	3914256	3912643	3913325	3916900	3916954	1268	12,20,38	1,0,0	22,22,27	0,1,0	216	149	1	1.0	0.892,1.0,1.0	1.0,0.938,1.0	-0.015
Vad06G003100	LG06	-	3914577	3914627	3914188	3914256	3914752	3914820	1269	67,60,74	1,0,2	63,49,63	2,0,1	198	149	1	1.0	0.981,1.0,0.965	0.96,1.0,0.979	0.002
Vad06G003100	LG06	-	3914752	3914820	3914188	3914256	3916900	3916954	1270	27,41,39	1,0,1	27,24,31	0,0,0	216	149	1	1.0	0.949,1.0,0.964	1.0,1.0,1.0	-0.029
Vad06G003100	LG06	-	3916900	3916954	3912643	3913325	3917217	3917306	1271	12,21,15	0,1,0	12,19,20	0,0,0	202	149	1	1.0	1.0,0.939,1.0	1.0,1.0,1.0	-0.02
Vad06G003100	LG06	-	3916900	3916954	3914752	3914820	3917217	3917306	1272	53,92,87	0,0,0	64,62,75	6,0,0	202	149	0.273541558657	1.0	1.0,1.0,1.0	0.887,1.0,1.0	0.038
Vad06G003100	LG06	-	3917638	3917724	3917409	3917457	3917800	3917920	1273	21,47,44	0,1,0	34,31,51	0,0,0	234	149	1	1.0	1.0,0.968,1.0	1.0,1.0,1.0	-0.011
Vad12G011660	LG12	+	21959644	21960157	21959327	21959557	21961190	21961710	1274	164,165,121	0,0,0	181,113,119	0,1,1	298	149	1	1.0	1.0,1.0,1.0	1.0,0.983,0.983	0.011
Vad12G011660	LG12	+	21964130	21964340	21962835	21962927	21964419	21964821	1275	177,179,173	0,1,0	167,157,143	0,0,0	298	149	1	1.0	1.0,0.989,1.0	1.0,1.0,1.0	-0.004
Vad12G011660	LG12	+	21966249	21966384	21965833	21965890	21966538	21966607	1276	149,185,154	0,0,0	143,169,159	0,3,0	283	149	1	1.0	1.0,1.0,1.0	1.0,0.967,1.0	0.011
Vad12G011660	LG12	+	21973106	21973220	21966538	21966607	21973661	21973823	1277	154,189,163	0,0,2	129,171,154	0,1,0	262	149	1	1.0	1.0,1.0,0.979	1.0,0.99,1.0	-0.004
Vad12G011660	LG12	+	21973661	21973823	21973106	21973220	21973947	21974076	1278	197,242,185	1,0,0	176,197,159	0,0,0	298	149	1	1.0	0.99,1.0,1.0	1.0,1.0,1.0	-0.003
Vad12G011660	LG12	+	21974997	21975147	21974518	21974598	21975531	21976425	1279	621,364,314	0,1,0	347,251,242	0,0,0	298	149	1	1.0	1.0,0.995,1.0	1.0,1.0,1.0	-0.002
Vad12G010970	LG12	+	20533791	20533893	20529279	20529363	20534036	20534150	1280	172,114,118	0,0,0	212,92,101	0,0,2	250	149	1	1.0	1.0,1.0,1.0	1.0,1.0,0.968	0.011
Vad09G011180	LG09	-	22832240	22832346	22831578	22831668	22832435	22832512	1281	37,28,13	1,0,0	26,21,12	1,0,0	254	149	1	1.0	0.956,1.0,1.0	0.938,1.0,1.0	0.006
Vad09G011180	LG09	-	22832435	22832512	22831578	22831668	22833098	22834015	1282	2,1,2	1,0,0	4,4,0	0,0,0	225	149	1	1.0	0.57,1.0,1.0	1.0,1.0,NA	-0.143
Vad16G008780	LG16	+	19209750	19209813	19208805	19209653	19210252	19210362	1283	217,308,86	0,2,0	78,29,18	0,0,0	211	149	1	1.0	1.0,0.991,1.0	1.0,1.0,1.0	-0.003
Vad13G011580	LG13	-	21916930	21917018	21916651	21916716	21917105	21917153	1285	232,258,292	0,5,4	197,236,248	2,5,0	236	149	0.732532001417	1.0	1.0,0.97,0.979	0.984,0.968,1.0	-0.001
Vad13G011580	LG13	-	21917105	21917153	21916651	21916716	21918275	21918380	1286	46,60,51	0,0,0	30,46,50	0,1,0	196	149	1	1.0	1.0,1.0,1.0	1.0,0.972,1.0	0.009
Vad13G011580	LG13	-	21922523	21922598	21922059	21922145	21922912	21923009	1287	202,298,284	0,0,0	200,232,225	1,0,0	223	149	1	1.0	1.0,1.0,1.0	0.993,1.0,1.0	0.002
Vad01G008430	LG01	-	9867131	9867224	9866912	9867056	9867532	9867625	1288	39,72,64	0,0,0	57,73,75	0,1,0	241	149	1	1.0	1.0,1.0,1.0	1.0,0.978,1.0	0.007
Vad01G008430	LG01	-	9867532	9867625	9867131	9867224	9871575	9871659	1289	36,79,72	0,5,4	72,83,83	3,5,3	241	149	0.666820594147	1.0	1.0,0.907,0.918	0.937,0.911,0.945	0.011
Vad01G008430	LG01	-	9871575	9871659	9867532	9867625	9872681	9872840	1290	58,106,94	0,0,0	79,92,81	0,1,1	232	149	1	1.0	1.0,1.0,1.0	1.0,0.983,0.981	0.012
Vad09G009760	LG09	-	19839622	19840679	19838286	19838802	19845696	19846183	1291	68,69,51	0,1,0	86,68,52	0,1,0	298	149	1	1.0	1.0,0.972,1.0	1.0,0.971,1.0	0.0
Vad09G009760	LG09	-	19843607	19843705	19839622	19840679	19845696	19846183	1292	80,92,55	2,0,3	84,70,57	6,7,2	246	149	0.00560302920208	0.128716629879	0.96,1.0,0.917	0.895,0.858,0.945	0.06
Vad05G005460	LG05	-	6482471	6482580	6481362	6481782	6492396	6492468	1293	1485,1895,2047	0,1,0	1196,1564,2169	3,1,0	257	149	1	1.0	1.0,0.999,1.0	0.996,0.999,1.0	0.001
Vad17G003590	LG17	+	4418166	4418243	4407290	4407405	4427239	4427315	1294	98,94,87	0,0,0	119,69,96	0,0,2	225	149	1	1.0	1.0,1.0,1.0	1.0,1.0,0.969	0.01
Vad17G003590	LG17	+	4429213	4429269	4427515	4427580	4429825	4429949	1295	104,82,71	0,0,1	81,45,65	0,0,0	204	149	1	1.0	1.0,1.0,0.981	1.0,1.0,1.0	-0.006
Vad17G003590	LG17	+	4429825	4429949	4429213	4429269	4430060	4430186	1296	143,95,109	0,0,0	101,67,79	4,3,2	272	149	0.00313508588128	0.0853634265408	1.0,1.0,1.0	0.933,0.924,0.956	0.062
Vad17G003590	LG17	+	4436754	4436834	4435427	4435536	4437475	4437558	1297	75,120,131	0,0,1	103,103,97	0,0,0	228	149	1	1.0	1.0,1.0,0.988	1.0,1.0,1.0	-0.004
Vad02G003140	LG02	-	2738720	2738800	2737786	2737940	2740575	2740730	1298	43,34,33	2,1,0	48,34,60	0,1,1	228	149	1	1.0	0.934,0.957,1.0	1.0,0.957,0.975	-0.014
Vad02G003140	LG02	-	2739033	2739265	2738720	2738800	2740575	2740730	1299	133,134,154	0,0,0	138,181,226	0,1,0	298	149	1	1.0	1.0,1.0,1.0	1.0,0.989,1.0	0.004
Vad02G009500	LG02	+	15568173	15568330	15564615	15564750	15568490	15568784	1300	1255,1223,1386	0,1,0	1561,1396,1749	3,2,2	298	149	1	1.0	1.0,0.998,1.0	0.996,0.997,0.998	0.002
Vad18G003560	LG18	+	3877415	3877460	3877203	3877327	3878298	3878351	1301	47,67,56	0,0,0	43,54,54	2,0,2	193	149	0.388945591149	1.0	1.0,1.0,1.0	0.943,1.0,0.954	0.034
Vad18G003560	LG18	+	3877581	3877667	3877415	3877460	3878298	3878351	1302	147,164,144	11,18,14	146,140,180	17,15,13	234	149	0.915660502671	1.0	0.895,0.853,0.868	0.845,0.856,0.898	0.006
Vad18G003560	LG18	+	3878298	3878351	3877415	3877460	3878535	3878595	1303	51,82,68	1,0,0	50,54,73	0,0,0	201	149	1	1.0	0.974,1.0,1.0	1.0,1.0,1.0	-0.009
Vad06G011090	LG06	+	19524644	19524724	19524262	19524332	19525838	19525903	1304	85,167,155	0,1,4	80,87,104	0,4,2	228	149	0.380000881004	1.0	1.0,0.991,0.962	1.0,0.934,0.971	0.016
Vad06G011090	LG06	+	19525838	19525903	19524262	19524332	19529064	19529519	1305	24,33,50	0,0,0	20,20,27	1,2,0	213	149	0.623674675784	1.0	1.0,1.0,1.0	0.933,0.875,1.0	0.064
Vad07G000390	LG07	+	580286	580403	575508	575574	581469	581547	1306	346,328,297	0,0,1	553,448,460	0,0,0	265	149	1	1.0	1.0,1.0,0.994	1.0,1.0,1.0	-0.002
Vad07G000390	LG07	+	581469	581547	580286	580403	581685	581791	1307	308,328,298	3,0,0	499,446,458	0,0,0	226	149	1	1.0	0.985,1.0,1.0	1.0,1.0,1.0	-0.005
Vad13G012680	LG13	+	23338261	23338337	23336959	23337044	23339672	23339836	1308	416,296,430	1,0,1	376,379,409	0,2,1	224	149	1	1.0	0.996,1.0,0.997	1.0,0.992,0.996	0.002
Vad18G002480	LG18	+	2607435	2607646	2605732	2606709	2613838	2614061	1309	45,60,62	0,0,0	43,68,38	1,0,0	298	149	1	1.0	1.0,1.0,1.0	0.956,1.0,1.0	0.015
Vad18G002480	LG18	+	2613838	2614061	2607435	2607646	2614526	2614684	1310	26,33,45	2,5,3	26,44,20	0,1,1	298	149	1	1.0	0.867,0.767,0.882	1.0,0.957,0.909	-0.117
Vad12G010000	LG12	+	18495077	18495151	18493527	18493699	18499024	18499121	1311	44,72,42	1,0,0	66,38,39	3,0,1	222	149	0.625489664871	1.0	0.967,1.0,1.0	0.937,1.0,0.963	0.022
Vad12G010000	LG12	+	18526464	18526675	18526203	18526316	18527404	18527473	1312	65,92,58	0,0,0	129,82,93	0,0,1	298	149	1	1.0	1.0,1.0,1.0	1.0,1.0,0.979	0.007
Vad12G010000	LG12	+	18537048	18537113	18533145	18533241	18538619	18538722	1313	130,141,87	0,0,1	156,110,79	0,2,1	213	149	1	1.0	1.0,1.0,0.984	1.0,0.975,0.982	0.009
Vad05G011920	LG05	+	22983125	22983173	22982577	22982643	22983404	22983908	1314	76,71,65	0,6,3	52,35,30	0,0,3	196	149	0.0684095145003	0.724231916098	1.0,0.9,0.943	1.0,1.0,0.884	-0.014
Vad18G011660	LG18	-	12870258	12870390	12869568	12869975	12870826	12871177	1315	470,626,412	0,0,0	714,548,383	0,1,0	280	149	1	1.0	1.0,1.0,1.0	1.0,0.997,1.0	0.001
Vad18G011660	LG18	-	12872082	12872157	12871657	12871734	12872569	12872671	1316	325,489,322	0,0,0	403,378,290	2,1,0	223	149	1	1.0	1.0,1.0,1.0	0.993,0.996,1.0	0.004
Vad11G003710	LG11	-	3460328	3460477	3460083	3460106	3460888	3460982	1317	198,171,168	0,1,0	188,216,235	0,0,1	297	149	1	1.0	1.0,0.988,1.0	1.0,1.0,0.992	-0.001
Vad11G003710	LG11	-	3460346	3460477	3459855	3460106	3460888	3460982	1318	249,227,256	0,1,0	265,346,360	0,0,1	279	149	1	1.0	1.0,0.992,1.0	1.0,1.0,0.995	-0.001
Vad11G003710	LG11	-	3460888	3460982	3460328	3460477	3462104	3462178	1319	268,244,247	9,3,7	311,327,355	10,16,14	242	149	0.0648445298477	0.704776029523	0.948,0.98,0.956	0.95,0.926,0.94	0.023
Vad11G003710	LG11	-	3462104	3462178	3460888	3460982	3463140	3463189	1320	249,237,241	0,0,0	293,306,331	1,0,0	222	149	1	1.0	1.0,1.0,1.0	0.995,1.0,1.0	0.002
Vad14G013630	LG14	-	24505260	24505303	24504767	24505021	24505977	24506195	1321	20,13,13	2,2,1	10,13,18	1,3,4	191	149	0.295355141994	1.0	0.886,0.835,0.91	0.886,0.772,0.778	0.065
Vad14G013630	LG14	-	24505977	24506195	24504767	24505021	24507753	24507851	1322	2,2,2	0,0,0	2,3,6	0,0,1	298	149	1	1.0	1.0,1.0,1.0	1.0,1.0,0.75	0.083
Vad14G013630	LG14	-	24505977	24506195	24505260	24505303	24506494	24506600	1323	17,11,8	0,0,1	11,17,12	0,0,0	298	149	1	1.0	1.0,1.0,0.8	1.0,1.0,1.0	-0.067
Vad14G013630	LG14	-	24506494	24506600	24505977	24506195	24507753	24507851	1324	18,9,0	0,0,1	7,12,5	1,0,2	254	149	0.62509397161	1.0	1.0,1.0,0.0	0.804,1.0,0.595	-0.133
Vad14G013630	LG14	-	24507753	24507851	24506494	24506600	24508779	24509085	1325	12,9,0	0,1,0	4,7,3	0,0,0	246	149	1	1.0	1.0,0.845,NA	1.0,1.0,1.0	-0.078
Vad14G013630	LG14	-	24508242	24508432	24507753	24507851	24508779	24509085	1326	31,18,16	0,3,0	12,16,16	0,0,0	298	149	0.694075640918	1.0	1.0,0.75,1.0	1.0,1.0,1.0	-0.083
Vad18G013020	LG18	+	14930699	14930834	14917281	14917422	14935456	14935605	1327	242,273,283	0,2,1	259,248,241	0,2,2	283	149	1	1.0	1.0,0.986,0.993	1.0,0.985,0.984	0.003
Vad01G009480	LG01	-	11846909	11847058	11842072	11843086	11847226	11847444	1328	32,19,8	0,0,0	32,15,17	1,0,0	297	149	1	1.0	1.0,1.0,1.0	0.941,1.0,1.0	0.02
Vad18G019770	LG18	+	31741307	31741409	31740668	31740868	31745888	31745940	1329	89,93,106	0,0,1	87,88,108	0,0,0	250	149	1	1.0	1.0,1.0,0.984	1.0,1.0,1.0	-0.005
Vad15G008910	LG15	-	18599209	18599898	18599015	18599114	18600049	18600179	1330	111,98,68	3,0,6	119,110,74	2,1,3	298	149	0.373159893949	1.0	0.949,1.0,0.85	0.967,0.982,0.925	-0.025
Vad02G003460	LG02	-	3111744	3111888	3111506	3111656	3111998	3112070	1331	93,119,119	0,0,2	103,151,110	1,0,0	292	149	1	1.0	1.0,1.0,0.968	0.981,1.0,1.0	-0.004
Vad11G003440	LG11	+	3273141	3273194	3271161	3271450	3277599	3277709	1332	247,344,317	3,3,2	337,348,339	0,0,2	201	149	1	1.0	0.984,0.988,0.992	1.0,1.0,0.992	-0.009
Vad11G003440	LG11	+	3273141	3273194	3271161	3271450	3279827	3279995	1333	33,67,67	0,3,0	58,68,65	0,0,0	201	149	1	1.0	1.0,0.943,1.0	1.0,1.0,1.0	-0.019
Vad11G003440	LG11	+	3277599	3277709	3271161	3271450	3279827	3279995	1334	201,269,224	0,3,0	263,210,206	0,0,0	258	149	1	1.0	1.0,0.981,1.0	1.0,1.0,1.0	-0.006
Vad11G003440	LG11	+	3277599	3277709	3273141	3273194	3279827	3279995	1335	414,549,479	1,2,0	547,486,482	2,0,0	258	149	1	1.0	0.996,0.994,1.0	0.994,1.0,1.0	-0.001
Vad11G003440	LG11	+	3277599	3277709	3273141	3273194	3281123	3281250	1336	183,221,205	0,1,0	250,240,236	0,4,0	258	149	1	1.0	1.0,0.992,1.0	1.0,0.972,1.0	0.007
Vad09G003920	LG09	+	4218845	4219021	4217151	4218434	4220981	4221205	1337	326,234,219	0,0,0	231,141,155	1,0,0	298	149	1	1.0	1.0,1.0,1.0	0.991,1.0,1.0	0.003
Vad02G009180	LG02	-	13838436	13838604	13838035	13838329	13839199	13839434	1338	300,537,508	0,1,1	761,760,711	0,2,2	298	149	1	1.0	1.0,0.996,0.996	1.0,0.995,0.994	0.001
Vad01G005100	LG01	+	5037214	5037425	5036323	5036457	5040777	5040831	1339	319,380,183	2,2,0	238,146,122	0,0,0	298	149	1	1.0	0.988,0.99,1.0	1.0,1.0,1.0	-0.007
Vad18G020970	LG18	+	34592585	34592738	34592305	34592399	34593186	34595025	1340	176,110,84	215,110,90	88,53,45	232,65,123	298	149	0.000137416940775	0.00874098767392	0.29,0.333,0.318	0.159,0.29,0.155	0.112
Vad09G009940	LG09	-	20399269	20399377	20399089	20399181	20399567	20399702	1341	363,413,313	0,0,0	290,402,315	0,1,0	256	149	1	1.0	1.0,1.0,1.0	1.0,0.996,1.0	0.001
Vad09G009940	LG09	-	20400170	20400271	20399805	20399851	20402561	20402699	1342	505,407,306	0,0,0	344,391,335	1,0,0	249	149	1	1.0	1.0,1.0,1.0	0.995,1.0,1.0	0.002
Vad09G009940	LG09	-	20404685	20404784	20402561	20402699	20405975	20406092	1343	219,283,234	0,0,1	174,295,284	0,1,0	247	149	1	1.0	1.0,1.0,0.993	1.0,0.994,1.0	-0.0
Vad09G009940	LG09	-	20405975	20406092	20404685	20404784	20417402	20417462	1344	89,117,88	2,0,0	59,112,110	0,3,4	265	149	0.0850483451826	0.842084301975	0.962,1.0,1.0	1.0,0.955,0.939	0.023
Vad09G009940	LG09	-	20406253	20406418	20405975	20406092	20417402	20417462	1345	543,433,368	0,0,1	387,466,364	0,0,0	298	149	1	1.0	1.0,1.0,0.995	1.0,1.0,1.0	-0.002
Vad09G009940	LG09	-	20417402	20417462	20406253	20406418	20418216	20418384	1346	422,324,287	0,1,0	317,318,270	0,0,0	208	149	1	1.0	1.0,0.996,1.0	1.0,1.0,1.0	-0.001
Vad09G009940	LG09	-	20425013	20425056	20424839	20424923	20425167	20425223	1347	251,208,185	0,3,0	185,249,163	0,0,0	191	149	1	1.0	1.0,0.982,1.0	1.0,1.0,1.0	-0.006
Vad09G009940	LG09	-	20425167	20425223	20425013	20425056	20425294	20425403	1348	196,201,176	0,1,0	146,221,152	0,1,0	204	149	1	1.0	1.0,0.993,1.0	1.0,0.994,1.0	-0.0
Vad09G009940	LG09	-	20428543	20428614	20428357	20428441	20430466	20430536	1349	339,279,207	3,0,4	233,265,210	0,1,0	219	149	0.89733913007	1.0	0.987,1.0,0.972	1.0,0.994,1.0	-0.012
Vad09G009940	LG09	-	20438969	20439101	20438747	20438837	20450461	20450504	1350	178,177,124	1,0,1	159,164,128	0,0,1	280	149	1	1.0	0.99,1.0,0.985	1.0,1.0,0.986	-0.004
Vad09G009940	LG09	-	20439192	20439308	20438969	20439101	20450461	20450504	1351	222,208,174	2,0,0	236,184,152	2,0,0	264	149	1	1.0	0.984,1.0,1.0	0.985,1.0,1.0	-0.0
Vad04G005250	LG04	+	5800044	5800132	5798762	5798819	5800272	5800382	1352	136,86,84	0,0,0	120,60,50	1,0,1	236	149	1	1.0	1.0,1.0,1.0	0.987,1.0,0.969	0.015
Vad04G005250	LG04	+	5813846	5814011	5807949	5807989	5814170	5814247	1353	117,146,130	0,0,0	122,127,121	0,0,1	298	149	1	1.0	1.0,1.0,1.0	1.0,1.0,0.984	0.005
Vad04G005250	LG04	+	5814170	5814247	5807949	5807989	5815307	5815424	1354	38,33,41	0,0,1	42,46,42	0,0,0	225	149	1	1.0	1.0,1.0,0.964	1.0,1.0,1.0	-0.012
Vad11G000650	LG11	+	787458	787466	787224	787332	787559	787643	1355	0,0,5	0,0,0	0,0,12	0,1,0	156	149	1	1.0	NA,NA,1.0	NA,0.0,1.0	0.5
Vad11G000650	LG11	+	788964	789053	788661	788745	790116	790269	1356	18,13,10	1,1,0	8,10,14	0,0,1	237	149	1	1.0	0.919,0.891,1.0	1.0,1.0,0.898	-0.029
Vad11G000650	LG11	+	791842	791982	791684	791750	792814	792909	1357	3,9,6	1,0,0	5,5,6	0,0,0	288	149	1	1.0	0.608,1.0,1.0	1.0,1.0,1.0	-0.131
Vad18G010260	LG18	+	11224200	11224232	11221119	11221447	11224330	11225302	1358	292,153,129	0,0,2	271,153,183	0,0,0	180	149	1	1.0	1.0,1.0,0.982	1.0,1.0,1.0	-0.006
Vad15G008250	LG15	+	17989847	17989998	17989098	17989239	17990112	17990236	1359	5,37,25	0,0,0	15,11,3	3,0,0	298	149	0.569590034232	1.0	1.0,1.0,1.0	0.714,1.0,1.0	0.095
Vad11G004850	LG11	+	4707004	4707080	4705560	4706356	4709944	4710830	1360	28,26,34	0,0,0	28,22,31	0,0,1	224	149	1	1.0	1.0,1.0,1.0	1.0,1.0,0.954	0.015
Vad11G004850	LG11	+	4707209	4707325	4707004	4707080	4709944	4710830	1361	93,99,105	1,0,4	106,70,83	2,3,5	264	149	0.0659649341323	0.711284286203	0.981,1.0,0.937	0.968,0.929,0.904	0.039
Vad11G007840	LG11	+	10279302	10279436	10278692	10278956	10280527	10280623	1362	998,697,641	3,3,2	1109,587,751	8,2,6	282	149	0.804974671287	1.0	0.994,0.992,0.994	0.987,0.994,0.985	0.005
Vad06G010350	LG06	-	18428545	18428619	18428235	18428446	18432139	18432365	1363	5693,4466,4186	0,0,10	4122,3072,3057	9,2,0	222	149	1	1.0	1.0,1.0,0.996	0.997,0.999,1.0	0.0
Vad13G005950	LG13	-	6468751	6468786	6467468	6467486	6470064	6470139	1364	4,9,16	0,0,0	8,18,14	0,0,1	183	149	1	1.0	1.0,1.0,1.0	1.0,1.0,0.919	0.027
Vad13G005950	LG13	-	6468751	6468818	6467468	6467486	6470064	6470139	1365	48,57,65	0,0,0	58,58,65	0,0,1	215	149	1	1.0	1.0,1.0,1.0	1.0,1.0,0.978	0.007
Vad13G005950	LG13	-	6470064	6470139	6467468	6468818	6473327	6473951	1366	80,98,115	4,14,18	110,92,121	9,12,10	223	149	0.419850618913	1.0	0.93,0.824,0.81	0.891,0.837,0.89	-0.018
Vad13G005950	LG13	-	6470064	6470139	6468751	6468786	6473327	6473951	1367	39,50,65	1,0,2	61,60,79	1,3,6	223	149	0.0203696500785	0.330521042378	0.963,1.0,0.956	0.976,0.93,0.898	0.038
Vad07G004960	LG07	-	4911403	4911455	4910885	4911331	4911536	4911725	1368	175,183,240	3,1,6	189,289,241	2,1,2	200	149	0.308656859635	1.0	0.978,0.993,0.968	0.986,0.995,0.989	-0.01
Vad18G021550	LG18	+	35646559	35646646	35646021	35646210	35647825	35647910	1369	12,24,15	0,6,4	11,14,14	3,4,2	235	149	0.759813964603	1.0	1.0,0.717,0.704	0.699,0.689,0.816	0.072
Vad18G021550	LG18	+	35652730	35652765	35648211	35648410	35654081	35654247	1370	41,27,31	1,0,0	26,20,15	2,0,0	183	149	1	1.0	0.971,1.0,1.0	0.914,1.0,1.0	0.019
Vad07G007760	LG07	+	9371501	9371713	9371183	9371363	9372100	9372744	1371	295,213,191	0,0,1	260,177,155	0,0,0	298	149	1	1.0	1.0,1.0,0.99	1.0,1.0,1.0	-0.003
Vad11G001480	LG11	-	1562319	1562446	1562042	1562160	1563149	1563260	1372	476,458,431	2,0,1	392,454,424	0,1,1	275	149	1	1.0	0.992,1.0,0.996	1.0,0.996,0.996	-0.001
Vad19G004580	LG19	+	6181963	6182160	6181402	6181603	6182447	6182508	1373	0,0,0	0,1,1	0,1,1	0,0,0	298	149	1	1.0	NA,0.0,0.0	NA,1.0,1.0	-1.0
Vad02G007560	LG02	+	8072789	8072860	8070395	8070784	8075053	8075142	1374	526,435,413	0,2,0	716,574,549	0,2,0	219	149	1	1.0	1.0,0.993,1.0	1.0,0.995,1.0	-0.001
Vad01G005580	LG01	-	5759592	5760246	5758812	5759151	5760425	5760581	1375	92,129,59	0,5,1	160,106,155	5,4,4	298	149	0.214943057634	1.0	1.0,0.928,0.967	0.941,0.93,0.951	0.024
Vad01G006510	LG01	+	7043780	7043823	7042966	7043287	7043953	7044301	1376	34,25,21	0,2,2	6,24,24	1,0,1	191	149	0.788443833291	1.0	1.0,0.907,0.891	0.824,1.0,0.949	0.008
Vad01G006510	LG01	+	7044978	7045108	7043953	7044301	7045228	7045405	1377	21,8,11	50,22,42	14,7,5	28,28,33	278	149	0.47641048776	1.0	0.184,0.163,0.123	0.211,0.118,0.075	0.022
Vad07G017270	LG07	-	27978445	27978511	27977868	27978332	27978605	27978696	1378	602,584,763	0,0,1	554,590,596	0,1,0	214	149	1	1.0	1.0,1.0,0.998	1.0,0.998,1.0	0.0
Vad07G017270	LG07	-	27979485	27979615	27978605	27978696	27979930	27980019	1379	816,801,995	0,0,1	757,827,832	0,0,9	278	149	0.92773602582	1.0	1.0,1.0,0.998	1.0,1.0,0.98	0.006
Vad07G017270	LG07	-	27979930	27980019	27979485	27979615	27980163	27980240	1380	441,555,669	0,0,0	462,609,638	2,0,0	237	149	1	1.0	1.0,1.0,1.0	0.993,1.0,1.0	0.002
Vad07G017270	LG07	-	27981889	27981964	27981396	27981465	27982145	27982241	1381	258,355,435	0,0,1	310,355,350	0,0,0	223	149	1	1.0	1.0,1.0,0.997	1.0,1.0,1.0	-0.001
Vad07G017270	LG07	-	27983259	27983402	27982066	27982241	27984609	27984825	1382	30,41,42	264,210,283	13,37,38	252,211,238	291	149	0.288888523834	1.0	0.055,0.091,0.071	0.026,0.082,0.076	0.011
Vad07G017270	LG07	-	27983259	27983450	27982066	27982241	27984609	27984825	1383	52,67,66	264,210,283	28,54,44	252,211,238	298	149	0.035817794114	0.479439067278	0.09,0.138,0.104	0.053,0.113,0.085	0.027
Vad12G000070	LG12	-	162413	162489	160602	160676	162564	162684	1384	1059,574,513	6,10,2	642,374,428	2,6,1	224	149	0.762661385039	1.0	0.992,0.974,0.994	0.995,0.976,0.996	-0.002
Vad12G000070	LG12	-	173109	173195	171142	171247	174532	174713	1385	818,585,490	7,22,2	641,367,353	12,20,5	234	149	0.0505717768178	0.593493123445	0.987,0.944,0.994	0.971,0.921,0.978	0.018
Vad07G015280	LG07	+	25898316	25898402	25898012	25898195	25898564	25898649	1386	23,10,14	3,3,2	10,4,9	0,0,1	234	149	0.000523382233897	0.0224461292889	0.83,0.68,0.817	1.0,1.0,0.851	-0.175
Vad10G001230	LG10	+	1149001	1149240	1148785	1148842	1150179	1150266	1387	149,208,184	0,0,1	231,257,228	1,0,0	298	149	1	1.0	1.0,1.0,0.989	0.991,1.0,1.0	-0.001
Vad10G001230	LG10	+	1149836	1149955	1149001	1149240	1150179	1150266	1388	335,289,293	0,10,0	414,345,317	27,21,0	267	149	5.10996153036e-06	0.000808626361958	1.0,0.942,1.0	0.895,0.902,1.0	0.048
Vad08G011790	LG08	-	19584893	19585056	19584282	19584327	19585229	19585312	1389	79,118,99	0,1,1	60,72,62	0,0,0	298	149	1	1.0	1.0,0.983,0.98	1.0,1.0,1.0	-0.012
Vad08G011790	LG08	-	19585229	19585312	19584893	19585056	19585698	19585806	1390	79,97,75	0,1,0	61,65,43	0,0,0	231	149	1	1.0	1.0,0.984,1.0	1.0,1.0,1.0	-0.005
Vad15G003340	LG15	+	11474868	11474914	11474494	11474609	11490013	11490126	1391	125,85,82	11,11,9	137,114,94	8,11,12	194	149	0.564306225023	1.0	0.897,0.856,0.875	0.929,0.888,0.857	-0.015
Vad15G003340	LG15	+	11494594	11494787	11490013	11490126	11496874	11496988	1392	218,255,213	0,0,0	261,270,240	4,0,0	298	149	1	1.0	1.0,1.0,1.0	0.97,1.0,1.0	0.01
Vad08G014390	LG08	-	22116741	22116891	22115977	22116096	22117661	22117805	1393	65,51,59	0,0,0	77,43,76	0,0,2	298	149	1	1.0	1.0,1.0,1.0	1.0,1.0,0.95	0.017
Vad05G000970	LG05	+	896384	896468	892988	893055	896558	896600	1394	55,54,41	1,0,0	24,39,38	0,0,0	232	149	1	1.0	0.972,1.0,1.0	1.0,1.0,1.0	-0.009
Vad05G000970	LG05	+	896558	896600	892988	893055	898222	898378	1395	27,24,12	0,3,2	16,13,8	3,1,4	190	149	0.0868114701899	0.852294972247	1.0,0.863,0.825	0.807,0.911,0.611	0.12
Vad05G000970	LG05	+	902531	902621	901427	901484	905629	905695	1396	125,96,83	3,7,1	47,58,69	3,2,4	238	149	0.717181334832	1.0	0.963,0.896,0.981	0.907,0.948,0.915	0.023
Vad05G000970	LG05	+	908577	908682	908437	908506	908827	908953	1397	119,91,72	1,1,0	66,69,63	0,1,0	253	149	1	1.0	0.986,0.982,1.0	1.0,0.976,1.0	-0.003
Vad08G000880	LG08	+	1745058	1745308	1743974	1744223	1746275	1746817	1398	287,269,243	3,1,0	189,105,142	1,4,0	298	149	0.499951822092	1.0	0.98,0.993,1.0	0.99,0.929,1.0	0.018
Vad05G006560	LG05	-	8956143	8956194	8955939	8956044	8956584	8956650	1399	302,362,448	1,0,1	293,296,288	2,0,2	199	149	1	1.0	0.996,1.0,0.997	0.991,1.0,0.991	0.004
Vad05G006560	LG05	-	8958084	8958181	8956736	8956900	8972106	8972154	1400	342,506,550	0,0,1	330,378,402	0,13,0	245	149	0.292346623836	1.0	1.0,1.0,0.997	1.0,0.946,1.0	0.017
Vad05G006560	LG05	-	8980524	8980683	8975690	8975850	8984125	8984457	1401	7,4,7	461,286,357	2,2,12	333,251,223	298	149	0.813528833551	1.0	0.008,0.007,0.01	0.003,0.004,0.026	-0.003
Vad01G015180	LG01	+	24187800	24187892	24186141	24186179	24196638	24197110	1402	477,597,591	1,3,1	640,623,649	1,0,4	240	149	1	1.0	0.997,0.992,0.997	0.997,1.0,0.99	-0.0
Vad03G002570	LG03	+	2411860	2411959	2410211	2410746	2412646	2412841	1403	279,285,380	0,1,0	343,193,275	2,3,0	247	149	1	1.0	1.0,0.994,1.0	0.99,0.975,1.0	0.01
Vad04G006600	LG04	+	8326222	8326311	8325996	8326114	8338787	8338843	1404	171,257,319	0,0,1	291,260,340	0,0,0	237	149	1	1.0	1.0,1.0,0.995	1.0,1.0,1.0	-0.002
Vad04G006600	LG04	+	8338787	8338843	8326222	8326311	8338927	8338983	1405	175,230,264	2,0,1	275,188,319	1,0,0	204	149	1	1.0	0.985,1.0,0.995	0.995,1.0,1.0	-0.005
Vad04G006600	LG04	+	8338927	8338983	8326222	8326311	8340977	8341071	1406	36,31,50	7,2,10	44,46,54	10,10,10	204	149	0.383389399073	1.0	0.79,0.919,0.785	0.763,0.771,0.798	0.054
Vad04G006600	LG04	+	8354509	8354589	8340977	8341071	8361423	8361466	1407	250,250,304	2,5,5	351,243,321	11,14,6	228	149	0.00704101351273	0.152932429798	0.988,0.97,0.975	0.954,0.919,0.972	0.029
Vad04G006600	LG04	+	8361423	8361466	8354509	8354589	8362144	8362236	1408	214,244,284	0,0,0	292,227,305	0,0,4	191	149	1	1.0	1.0,1.0,1.0	1.0,1.0,0.983	0.006
Vad06G002490	LG06	-	3210540	3210626	3210332	3210412	3210747	3210796	1409	5102,3582,3797	4,0,6	4279,2853,3237	0,1,4	234	149	1	1.0	0.999,1.0,0.998	1.0,0.999,0.998	0.0
Vad01G001640	LG01	-	1564539	1564697	1548553	1548967	1567910	1568012	1410	45,114,126	0,0,0	61,71,104	1,0,0	298	149	1	1.0	1.0,1.0,1.0	0.968,1.0,1.0	0.011
Vad01G001640	LG01	-	1569989	1570047	1569834	1569887	1570784	1570873	1411	84,62,85	3,0,0	59,41,54	4,0,3	206	149	0.040004228928	0.514112072785	0.953,1.0,1.0	0.914,1.0,0.929	0.037
Vad01G001640	LG01	-	1570784	1570873	1569834	1569887	1573009	1573143	1412	46,35,47	0,0,1	60,35,42	0,0,0	237	149	1	1.0	1.0,1.0,0.967	1.0,1.0,1.0	-0.011
Vad01G001640	LG01	-	1573009	1573143	1570784	1570873	1573566	1573634	1413	118,108,152	1,0,0	130,86,111	0,0,0	282	149	1	1.0	0.984,1.0,1.0	1.0,1.0,1.0	-0.005
Vad17G007550	LG17	-	10355999	10357090	10355507	10355790	10357781	10358063	1414	17,7,6	0,0,0	14,3,5	1,3,2	298	149	7.18035246275e-05	0.00540812716087	1.0,1.0,1.0	0.875,0.333,0.556	0.412
Vad17G007550	LG17	-	10355999	10357188	10355507	10355790	10357781	10358063	1415	23,11,10	0,0,0	29,11,12	1,3,2	298	149	0.00158902720675	0.0507516516519	1.0,1.0,1.0	0.935,0.647,0.75	0.223
Vad19G007790	LG19	-	10495220	10495302	10487174	10487788	10495578	10495768	1417	173,185,151	0,0,0	177,132,143	0,1,0	230	149	1	1.0	1.0,1.0,1.0	1.0,0.988,1.0	0.004
Vad19G007790	LG19	-	10495244	10495302	10487174	10487788	10495578	10495768	1418	286,356,339	0,0,0	300,310,296	0,1,0	206	149	1	1.0	1.0,1.0,1.0	1.0,0.996,1.0	0.001
Vad19G007790	LG19	-	10495846	10495879	10495578	10495768	10496010	10498077	1419	56,57,61	318,327,293	81,46,57	288,211,243	181	149	0.0470771730879	0.569587808061	0.127,0.125,0.146	0.188,0.152,0.162	-0.035
Vad15G005940	LG15	-	15466470	15466617	15465206	15465350	15467228	15467453	1420	55,60,93	0,6,0	64,94,111	1,5,5	295	149	0.291205543979	1.0	1.0,0.835,1.0	0.97,0.905,0.918	0.014
Vad11G008110	LG11	+	10939704	10939805	10939478	10939620	10946118	10946202	1421	0,3,0	0,0,0	2,0,0	0,1,0	249	149	1	1.0	NA,1.0,NA	1.0,0.0,NA	0.5
Vad17G005380	LG17	-	6580628	6580718	6579098	6579308	6580935	6581025	1422	487,588,479	0,1,2	340,427,431	0,0,0	238	149	1	1.0	1.0,0.997,0.993	1.0,1.0,1.0	-0.003
Vad17G005380	LG17	-	6582837	6582942	6582286	6582400	6583455	6583539	1423	267,450,372	0,0,1	214,370,304	0,0,0	253	149	1	1.0	1.0,1.0,0.995	1.0,1.0,1.0	-0.002
Vad17G005380	LG17	-	6584413	6584481	6584183	6584241	6584681	6584785	1424	290,376,334	0,0,1	215,288,259	0,1,0	216	149	1	1.0	1.0,1.0,0.996	1.0,0.995,1.0	0.0
Vad17G005380	LG17	-	6585256	6585336	6584681	6584785	6596216	6596531	1425	475,467,407	5,2,1	410,322,278	5,0,1	228	149	1	1.0	0.984,0.993,0.996	0.982,1.0,0.995	-0.001
Vad10G004320	LG10	-	4991621	4991859	4991378	4991529	4991984	4992195	1426	102,70,16	0,0,0	122,49,48	0,1,0	298	149	1	1.0	1.0,1.0,1.0	1.0,0.961,1.0	0.013
Vad08G004440	LG08	-	12025790	12025867	12025597	12025679	12027048	12027132	1427	1313,773,677	2,1,5	1168,585,666	0,2,0	225	149	1	1.0	0.998,0.998,0.989	1.0,0.995,1.0	-0.003
Vad08G004440	LG08	-	12027217	12027287	12027048	12027132	12027399	12027488	1428	1131,677,539	0,0,0	954,466,549	0,0,1	218	149	1	1.0	1.0,1.0,1.0	1.0,1.0,0.997	0.001
Vad08G004440	LG08	-	12027399	12027488	12027048	12027132	12028459	12029152	1429	295,218,169	0,0,1	252,152,170	0,0,0	237	149	1	1.0	1.0,1.0,0.991	1.0,1.0,1.0	-0.003
Vad15G007290	LG15	-	16860398	16860511	16859871	16860133	16861172	16861207	1430	69,99,85	0,0,1	66,88,82	0,0,0	261	149	1	1.0	1.0,1.0,0.98	1.0,1.0,1.0	-0.007
Vad15G007290	LG15	-	16861172	16861207	16860398	16860511	16862636	16862848	1431	7,24,14	0,0,1	14,21,13	0,0,0	183	149	1	1.0	1.0,1.0,0.919	1.0,1.0,1.0	-0.027
Vad15G007290	LG15	-	16861300	16861408	16861172	16861207	16862636	16862848	1432	59,75,72	4,11,3	46,62,71	7,11,1	256	149	0.622878662118	1.0	0.896,0.799,0.933	0.793,0.766,0.976	0.031
Vad04G002050	LG04	-	2218740	2218949	2218136	2218352	2219043	2219269	1433	491,415,523	0,0,0	580,452,490	0,1,0	298	149	1	1.0	1.0,1.0,1.0	1.0,0.996,1.0	0.001
Vad02G001380	LG02	+	1241747	1241906	1240220	1240488	1243022	1243283	1434	186,181,152	0,0,2	191,152,177	0,0,1	298	149	1	1.0	1.0,1.0,0.974	1.0,1.0,0.989	-0.005
Vad02G001380	LG02	+	1245474	1246158	1243022	1243283	1246327	1246679	1435	131,193,194	0,0,0	130,170,211	0,0,3	298	149	1	1.0	1.0,1.0,1.0	1.0,1.0,0.972	0.009
Vad12G006310	LG12	-	8200990	8201035	8199444	8199858	8202237	8203199	1436	113,79,60	2,0,0	115,60,78	0,0,1	193	149	1	1.0	0.978,1.0,1.0	1.0,1.0,0.984	-0.002
Vad12G000450	LG12	-	769694	770167	769249	769591	784327	784527	1437	123,112,119	0,0,0	101,91,109	0,1,0	298	149	1	1.0	1.0,1.0,1.0	1.0,0.978,1.0	0.007
Vad07G016450	LG07	-	27139669	27139813	27138998	27139556	27140496	27140635	1438	385,440,322	2,0,1	280,293,260	1,0,2	292	149	1	1.0	0.99,1.0,0.994	0.993,1.0,0.985	0.002
Vad07G016450	LG07	-	27141586	27141793	27141218	27141320	27141882	27141930	1439	293,289,292	0,0,0	233,232,195	0,0,1	298	149	1	1.0	1.0,1.0,1.0	1.0,1.0,0.99	0.003
Vad10G009840	LG10	+	13110710	13110811	13110406	13110593	13110925	13111052	1440	0,0,1	0,0,1	1,0,0	0,0,0	249	149	1	1.0	NA,NA,0.374	1.0,NA,NA	-0.626
Vad11G000160	LG11	+	387142	387228	377140	377218	387397	387464	1441	50,47,42	0,0,0	49,34,24	0,1,0	234	149	1	1.0	1.0,1.0,1.0	1.0,0.956,1.0	0.015
Vad11G000160	LG11	+	389002	389107	387784	387886	389190	389283	1442	71,66,45	1,0,0	83,58,45	1,0,1	253	149	1	1.0	0.977,1.0,1.0	0.98,1.0,0.964	0.011
Vad11G000160	LG11	+	390255	390344	389190	389283	391202	391422	1443	99,84,58	3,2,0	100,63,41	2,3,1	237	149	0.534475076345	1.0	0.954,0.964,1.0	0.969,0.93,0.963	0.019
Vad11G000160	LG11	+	390255	390344	389190	389283	392212	392299	1444	22,23,22	0,0,0	25,26,14	0,1,0	237	149	1	1.0	1.0,1.0,1.0	1.0,0.942,1.0	0.019
Vad11G000160	LG11	+	391202	391422	389190	389283	392212	392299	1445	82,70,33	0,0,0	58,45,33	0,1,0	298	149	1	1.0	1.0,1.0,1.0	1.0,0.957,1.0	0.014
Vad11G000160	LG11	+	391202	391422	390255	390344	392212	392299	1446	157,130,70	1,1,1	131,81,59	0,2,0	298	149	1	1.0	0.987,0.985,0.972	1.0,0.953,1.0	-0.003
Vad11G000160	LG11	+	393270	393333	393090	393177	394270	394387	1447	110,83,59	0,1,0	83,65,65	3,4,0	211	149	0.103205084114	0.956194472706	1.0,0.983,1.0	0.951,0.92,1.0	0.037
Vad11G000160	LG11	+	394270	394387	393270	393333	395189	395282	1448	127,123,86	0,0,0	118,86,90	1,0,0	265	149	1	1.0	1.0,1.0,1.0	0.985,1.0,1.0	0.005
Vad18G010150	LG18	-	11084611	11084718	11083779	11083954	11084882	11085006	1449	5,8,16	0,0,1	5,14,2	0,0,0	255	149	1	1.0	1.0,1.0,0.903	1.0,1.0,1.0	-0.032
Vad18G010150	LG18	-	11085491	11085553	11085335	11085410	11086253	11086319	1450	0,5,6	0,0,0	2,2,1	1,0,0	210	149	1	1.0	NA,1.0,1.0	0.587,1.0,1.0	0.138
Vad08G014880	LG08	+	22477696	22477768	22477052	22477121	22478707	22478915	1451	165,124,130	0,1,1	131,139,115	2,2,1	220	149	0.565094716999	1.0	1.0,0.988,0.989	0.978,0.979,0.987	0.011
Vad18G014890	LG18	-	21848503	21848812	21848071	21848408	21848914	21849971	1452	81,114,103	0,0,0	59,83,77	0,0,1	298	149	1	1.0	1.0,1.0,1.0	1.0,1.0,0.975	0.008
Vad07G004090	LG07	+	4155561	4155847	4150055	4150267	4156362	4157467	1453	40,40,33	0,0,0	61,52,42	0,0,1	298	149	1	1.0	1.0,1.0,1.0	1.0,1.0,0.955	0.015
Vad07G004090	LG07	+	4155929	4156015	4155561	4155847	4156126	4156218	1454	49,74,57	0,0,0	52,60,66	0,0,1	234	149	1	1.0	1.0,1.0,1.0	1.0,1.0,0.977	0.008
Vad07G004090	LG07	+	4155929	4156015	4155561	4155847	4156362	4157467	1455	14,35,26	0,0,3	19,30,18	1,0,1	234	149	1	1.0	1.0,1.0,0.847	0.924,1.0,0.92	0.001
Vad07G004090	LG07	+	4155929	4156218	4155561	4155847	4156362	4157467	1456	32,69,54	0,0,3	57,67,49	1,0,1	298	149	1	1.0	1.0,1.0,0.9	0.966,1.0,0.961	-0.009
Vad07G004090	LG07	+	4156126	4156218	4155561	4155847	4156362	4157467	1457	13,28,30	0,0,3	24,27,21	1,0,1	240	149	1	1.0	1.0,1.0,0.861	0.937,1.0,0.929	-0.002
Vad07G004090	LG07	+	4156126	4156218	4155929	4156015	4156362	4157467	1458	47,73,72	0,7,10	59,66,68	3,9,0	240	149	0.37867523211	1.0	1.0,0.866,0.817	0.924,0.82,1.0	-0.02
Vad03G008750	LG03	+	10076297	10076365	10071361	10071630	10076769	10076849	1459	36,61,60	0,0,0	20,43,58	0,0,1	216	149	1	1.0	1.0,1.0,1.0	1.0,1.0,0.976	0.008
Vad03G008750	LG03	+	10076297	10076365	10071361	10071630	10080216	10080379	1460	28,53,46	20,15,11	20,27,50	47,19,11	216	149	0.160833419705	1.0	0.491,0.709,0.743	0.227,0.495,0.758	0.154
Vad03G008750	LG03	+	10076519	10076627	10076297	10076365	10076769	10076849	1461	211,178,138	8,9,15	95,117,111	0,17,8	256	149	0.655719618365	1.0	0.939,0.92,0.843	1.0,0.8,0.89	0.004
Vad03G008750	LG03	+	10076769	10076849	10071361	10071630	10080216	10080379	1462	99,60,49	20,15,11	44,38,55	47,19,11	228	149	0.0244649366199	0.3720210268	0.764,0.723,0.744	0.38,0.567,0.766	0.173
Vad03G008750	LG03	+	10076769	10076849	10076297	10076365	10080216	10080379	1463	107,69,64	0,1,0	44,55,62	0,0,0	228	149	1	1.0	1.0,0.978,1.0	1.0,1.0,1.0	-0.007
Vad03G008750	LG03	+	10080216	10080379	10076769	10076849	10082530	10082605	1464	468,262,252	1,0,1	241,218,196	1,0,0	298	149	1	1.0	0.996,1.0,0.992	0.992,1.0,1.0	-0.001
Vad03G008750	LG03	+	10082530	10082605	10080216	10080379	10082736	10082825	1465	322,193,186	0,0,0	228,172,135	0,2,0	223	149	1	1.0	1.0,1.0,1.0	1.0,0.983,1.0	0.006
Vad02G007310	LG02	+	7666569	7666814	7665671	7665938	7666997	7667322	1466	162,345,124	3,4,1	221,184,81	0,1,2	298	149	0.323152193329	1.0	0.964,0.977,0.984	1.0,0.989,0.953	-0.006
Vad08G004830	LG08	+	12493346	12493411	12492392	12492915	12493553	12493881	1467	3441,3519,4430	6,0,9	3981,4222,4292	4,12,12	213	149	1	1.0	0.998,1.0,0.997	0.999,0.996,0.996	0.001
Vad08G004830	LG08	+	12493553	12493881	12492392	12492915	12494034	12494133	1468	3962,3010,3903	1,0,2	4406,3811,3875	5,3,2	298	149	1	1.0	0.999,1.0,0.999	0.998,0.998,0.999	0.001
Vad16G005820	LG16	+	15792837	15793099	15789994	15790236	15794022	15794210	1469	169,159,178	0,0,0	176,195,224	0,0,1	298	149	1	1.0	1.0,1.0,1.0	1.0,1.0,0.991	0.003
Vad16G005820	LG16	+	15793191	15793388	15792837	15793099	15794022	15794210	1470	344,345,416	0,1,2	300,456,444	0,2,2	298	149	1	1.0	1.0,0.994,0.99	1.0,0.991,0.991	0.001
Vad01G004740	LG01	-	4719808	4719857	4719465	4719673	4719953	4721089	1471	246,184,162	0,0,0	459,303,271	2,0,1	197	149	1	1.0	1.0,1.0,1.0	0.994,1.0,0.995	0.004
Vad13G001480	LG13	+	1376380	1376586	1374870	1375183	1377680	1377976	1472	464,346,512	0,0,2	294,311,400	1,3,1	298	149	1	1.0	1.0,1.0,0.992	0.993,0.981,0.995	0.008
Vad13G001480	LG13	+	1376839	1377010	1376380	1376586	1377680	1377976	1473	406,263,362	0,12,7	257,236,277	0,3,15	298	149	0.570147435448	1.0	1.0,0.916,0.963	1.0,0.975,0.902	0.001
Vad13G001480	LG13	+	1376839	1377423	1376380	1376586	1377680	1377976	1474	606,477,678	0,12,7	420,423,461	0,3,15	298	149	0.598904480825	1.0	1.0,0.952,0.98	1.0,0.986,0.939	0.002
Vad13G001480	LG13	+	1377211	1377423	1376839	1377010	1377680	1377976	1475	583,499,677	12,5,3	421,437,492	7,16,18	298	149	0.000272899664097	0.0135902237328	0.96,0.98,0.991	0.968,0.932,0.932	0.033
Vad08G007420	LG08	+	15360333	15360492	15360004	15360121	15360569	15360731	1476	77,85,79	0,3,1	96,56,69	0,0,0	298	149	0.393796118629	1.0	1.0,0.934,0.975	1.0,1.0,1.0	-0.03
Vad08G007420	LG08	+	15364523	15364645	15364286	15364439	15364730	15365883	1477	85,76,59	0,1,0	68,51,47	1,0,0	270	149	1	1.0	1.0,0.977,1.0	0.974,1.0,1.0	0.001
Vad14G001850	LG14	+	1682046	1682140	1681071	1681332	1682228	1682476	1478	0,8,1	0,9,3	1,1,0	1,2,0	242	149	1	1.0	NA,0.354,0.17	0.381,0.235,NA	-0.046
Vad14G001850	LG14	+	1684371	1684489	1682756	1683065	1684568	1684792	1479	140,155,93	1,1,3	147,108,107	0,2,0	266	149	0.500810819598	1.0	0.987,0.989,0.946	1.0,0.968,1.0	-0.015
Vad14G001850	LG14	+	1684568	1684792	1682756	1683065	1685210	1685627	1480	61,96,39	4,8,4	75,55,44	6,3,2	298	149	0.438982421475	1.0	0.884,0.857,0.83	0.862,0.902,0.917	-0.037
Vad14G006290	LG14	-	14599681	14599816	14598728	14599318	14599928	14600008	1481	130,92,110	0,0,0	112,108,97	0,1,0	283	149	1	1.0	1.0,1.0,1.0	1.0,0.983,1.0	0.006
Vad14G006290	LG14	-	14600662	14600784	14600373	14600506	14600889	14601027	1482	64,81,79	0,0,0	63,73,64	1,0,0	270	149	1	1.0	1.0,1.0,1.0	0.972,1.0,1.0	0.009
Vad04G000730	LG04	-	1053887	1053934	1053636	1053681	1054004	1054069	1483	75,64,71	2,0,0	57,62,61	0,0,0	195	149	1	1.0	0.966,1.0,1.0	1.0,1.0,1.0	-0.011
Vad04G000730	LG04	-	1055141	1055259	1054868	1054931	1056144	1056200	1484	37,63,89	0,0,5	46,55,44	10,2,7	266	149	0.00019158701657	0.0106990320588	1.0,1.0,0.909	0.72,0.939,0.779	0.157
Vad04G000730	LG04	-	1056144	1056200	1054868	1054931	1056295	1056638	1485	5,18,21	0,0,0	29,9,13	0,1,0	204	149	1	1.0	1.0,1.0,1.0	1.0,0.868,1.0	0.044
Vad17G003100	LG17	+	3663777	3664012	3662494	3663533	3664283	3664453	1486	112,156,123	0,1,0	146,117,115	0,0,0	298	149	1	1.0	1.0,0.987,1.0	1.0,1.0,1.0	-0.004
Vad17G003100	LG17	+	3679311	3679424	3666929	3667509	3683166	3683563	1487	94,69,73	0,0,0	102,93,61	0,0,1	261	149	1	1.0	1.0,1.0,1.0	1.0,1.0,0.972	0.009
Vad17G003100	LG17	+	3682460	3682704	3679311	3679424	3683166	3683563	1488	220,185,163	2,0,2	194,137,139	10,10,0	298	149	2.75655583809e-05	0.00257494518096	0.982,1.0,0.976	0.907,0.873,1.0	0.059
Vad06G000410	LG06	-	515407	515498	514747	514924	517000	517207	1489	48,68,80	1,0,0	52,38,35	0,0,2	239	149	1	1.0	0.968,1.0,1.0	1.0,1.0,0.916	0.017
Vad06G000410	LG06	-	516380	516475	515407	515498	517000	517207	1490	171,161,212	0,1,8	152,97,135	3,0,2	243	149	0.459814387066	1.0	1.0,0.99,0.942	0.969,1.0,0.976	-0.004
Vad06G000410	LG06	-	521853	521911	520810	520879	523523	523632	1491	108,120,106	1,0,0	73,70,78	0,0,0	206	149	1	1.0	0.987,1.0,1.0	1.0,1.0,1.0	-0.004
Vad06G000410	LG06	-	523910	524022	523523	523632	524972	525191	1492	89,121,123	0,0,0	122,99,88	0,1,0	260	149	1	1.0	1.0,1.0,1.0	1.0,0.983,1.0	0.006
Vad07G005760	LG07	-	5613859	5613950	5613178	5613243	5614367	5614586	1493	471,716,670	0,2,0	546,454,451	0,0,0	239	149	1	1.0	1.0,0.996,1.0	1.0,1.0,1.0	-0.001
Vad07G005760	LG07	-	5615367	5615520	5614727	5615012	5615658	5615781	1494	1166,1049,869	1,0,1	996,610,597	0,0,0	298	149	1	1.0	0.998,1.0,0.998	1.0,1.0,1.0	-0.001
Vad07G005760	LG07	-	5615658	5615781	5615367	5615520	5616221	5616288	1495	1066,888,678	0,1,0	828,504,503	0,0,0	271	149	1	1.0	1.0,0.998,1.0	1.0,1.0,1.0	-0.001
Vad07G005760	LG07	-	5616221	5616288	5615658	5615781	5616493	5616681	1496	892,724,540	0,0,0	694,424,446	0,0,1	215	149	1	1.0	1.0,1.0,1.0	1.0,1.0,0.997	0.001
Vad06G007100	LG06	-	8136696	8136848	8135064	8135181	8137572	8137661	1497	156,149,112	1,0,0	120,101,78	0,0,0	298	149	1	1.0	0.987,1.0,1.0	1.0,1.0,1.0	-0.004
Vad06G008320	LG06	+	14547646	14547788	14544776	14545023	14547928	14548019	1498	138,112,91	0,0,0	163,149,173	0,0,1	290	149	1	1.0	1.0,1.0,1.0	1.0,1.0,0.989	0.004
Vad06G008320	LG06	+	14547928	14548019	14547646	14547788	14548112	14548190	1499	95,103,86	0,0,2	125,120,155	0,0,0	239	149	1	1.0	1.0,1.0,0.964	1.0,1.0,1.0	-0.012
Vad15G007820	LG15	+	17483631	17483715	17482629	17482734	17483868	17484083	1500	10,17,14	0,0,0	19,28,14	1,0,0	232	149	1	1.0	1.0,1.0,1.0	0.924,1.0,1.0	0.025
Vad04G003420	LG04	-	3504852	3505178	3504404	3504519	3506045	3507915	1501	33,14,24	5,0,0	13,13,11	2,1,0	298	149	0.529900502344	1.0	0.767,1.0,1.0	0.765,0.867,1.0	0.045
Vad04G004030	LG04	-	4286040	4287145	4285209	4285943	4288064	4288433	1502	39,51,73	0,0,0	32,50,40	0,1,0	298	149	1	1.0	1.0,1.0,1.0	1.0,0.962,1.0	0.013
Vad04G004030	LG04	-	4287762	4287867	4286040	4287145	4288064	4288433	1503	7,5,2	8,15,13	1,10,4	5,13,22	253	149	0.944419464109	1.0	0.34,0.164,0.083	0.105,0.312,0.097	0.024
Vad04G004030	LG04	-	4287762	4287961	4286040	4287145	4288064	4288433	1504	9,8,3	8,15,13	2,13,8	5,13,22	298	149	0.916675351633	1.0	0.36,0.211,0.103	0.167,0.333,0.154	0.007
Vad17G000970	LG17	-	958089	958223	957635	957721	958307	958414	1505	575,500,550	3,0,0	404,420,466	0,0,0	282	149	1	1.0	0.99,1.0,1.0	1.0,1.0,1.0	-0.003
Vad17G000970	LG17	-	963338	963507	963087	963220	964831	964962	1506	462,443,505	0,0,0	421,494,456	4,0,2	298	149	1	1.0	1.0,1.0,1.0	0.981,1.0,0.991	0.009
Vad11G005240	LG11	-	5254167	5254246	5241808	5243014	5254407	5254527	1507	446,275,279	4,3,2	323,216,214	5,2,3	227	149	0.449391570765	1.0	0.987,0.984,0.989	0.977,0.986,0.979	0.006
Vad17G005340	LG17	-	6536046	6536102	6531215	6531266	6536645	6536715	1508	38,30,22	66,48,28	16,11,16	38,37,40	204	149	0.0183810740637	0.306803837101	0.296,0.313,0.365	0.235,0.178,0.226	0.112
Vad10G005030	LG10	-	5776091	5776140	5775807	5775873	5776540	5776608	1509	224,307,252	2,1,2	241,311,300	1,0,0	197	149	1	1.0	0.988,0.996,0.99	0.995,1.0,1.0	-0.007
Vad10G005030	LG10	-	5776702	5776748	5776540	5776608	5779255	5779349	1510	160,307,271	0,0,1	200,296,294	0,1,1	194	149	1	1.0	1.0,1.0,0.995	1.0,0.996,0.996	0.001
Vad10G005030	LG10	-	5776702	5776748	5776540	5776608	5779448	5779511	1511	49,73,58	0,1,0	54,61,62	0,0,0	194	149	1	1.0	1.0,0.982,1.0	1.0,1.0,1.0	-0.006
Vad10G005030	LG10	-	5779255	5779349	5776540	5776608	5779448	5779511	1512	90,168,137	0,1,0	111,174,175	0,0,0	242	149	1	1.0	1.0,0.99,1.0	1.0,1.0,1.0	-0.003
Vad10G005030	LG10	-	5779255	5779349	5776702	5776748	5779448	5779511	1513	201,404,349	0,1,0	259,408,406	2,0,0	242	149	1	1.0	1.0,0.996,1.0	0.988,1.0,1.0	0.003
Vad10G005030	LG10	-	5781479	5781513	5780948	5781071	5782099	5782162	1514	187,275,257	0,14,9	236,257,270	8,18,5	182	149	0.362065771744	1.0	1.0,0.941,0.959	0.96,0.921,0.978	0.014
Vad08G010180	LG08	-	18112579	18112648	18112377	18112484	18114396	18114634	1515	138,128,106	2,0,0	138,102,151	3,0,0	217	149	1	1.0	0.979,1.0,1.0	0.969,1.0,1.0	0.003
Vad07G013990	LG07	+	24603625	24603870	24601595	24601761	24604754	24604942	1516	371,315,315	6,0,1	264,252,246	0,0,0	298	149	0.93228874049	1.0	0.969,1.0,0.994	1.0,1.0,1.0	-0.012
Vad18G004150	LG18	-	4419973	4420119	4419513	4419732	4420494	4421454	1517	728,519,431	0,1,0	321,205,251	0,0,0	294	149	1	1.0	1.0,0.996,1.0	1.0,1.0,1.0	-0.001
Vad10G003650	LG10	-	4133867	4133930	4133532	4133610	4135146	4136850	1518	222,169,235	0,0,0	305,209,309	0,1,0	211	149	1	1.0	1.0,1.0,1.0	1.0,0.993,1.0	0.002
Vad10G003650	LG10	-	4133867	4133930	4133532	4133610	4136396	4136850	1519	503,430,596	0,2,8	713,527,743	8,4,8	211	149	0.561350016371	1.0	1.0,0.993,0.981	0.984,0.989,0.985	0.005
Vad14G009060	LG14	-	20116913	20117024	20116121	20116255	20117138	20117198	1520	324,277,253	0,0,2	257,240,170	0,0,0	259	149	1	1.0	1.0,1.0,0.986	1.0,1.0,1.0	-0.005
Vad14G009060	LG14	-	20120544	20120613	20120086	20120174	20137407	20137542	1521	457,313,261	5,1,0	303,237,209	1,0,1	217	149	1	1.0	0.984,0.995,1.0	0.995,1.0,0.993	-0.003
Vad02G006520	LG02	-	6345040	6345088	6344895	6344943	6345859	6345932	1522	2035,1792,1277	0,1,0	2454,1465,1502	0,0,0	196	149	1	1.0	1.0,0.999,1.0	1.0,1.0,1.0	-0.0
Vad02G006520	LG02	-	6345859	6345932	6345040	6345088	6347767	6347976	1523	2296,1911,1311	0,0,0	2706,1524,1575	0,1,1	221	149	1	1.0	1.0,1.0,1.0	1.0,0.999,0.999	0.001
Vad19G005540	LG19	+	7337962	7338038	7329396	7329506	7338209	7338347	1524	161,82,85	0,0,0	143,70,68	3,0,3	224	149	0.641596880316	1.0	1.0,1.0,1.0	0.969,1.0,0.938	0.031
Vad12G002700	LG12	+	3955870	3955960	3955694	3955760	3956084	3956196	1525	29,34,32	0,0,3	35,33,48	0,0,0	238	149	0.812559538187	1.0	1.0,1.0,0.87	1.0,1.0,1.0	-0.043
Vad12G002700	LG12	+	3960394	3960429	3960237	3960307	3960572	3960647	1526	47,47,41	0,0,0	41,22,32	0,1,1	183	149	1	1.0	1.0,1.0,1.0	1.0,0.947,0.963	0.03
Vad12G002700	LG12	+	3977258	3977364	3976972	3977037	3977766	3977855	1527	116,85,79	0,1,0	107,69,66	0,0,0	254	149	1	1.0	1.0,0.98,1.0	1.0,1.0,1.0	-0.007
Vad04G010470	LG04	+	21146534	21146806	21144938	21145479	21148040	21148128	1528	504,279,368	0,2,0	431,163,200	0,0,0	298	149	1	1.0	1.0,0.986,1.0	1.0,1.0,1.0	-0.005
Vad17G003070	LG17	-	3630991	3631121	3629651	3630649	3631215	3631628	1529	209,114,84	0,0,0	347,101,93	1,0,0	278	149	1	1.0	1.0,1.0,1.0	0.995,1.0,1.0	0.002
Vad15G006610	LG15	+	16273817	16274114	16272513	16272592	16274580	16274690	1530	141,138,142	0,0,0	119,111,106	0,0,1	298	149	1	1.0	1.0,1.0,1.0	1.0,1.0,0.981	0.006
Vad15G006610	LG15	+	16275309	16275372	16274997	16275105	16275814	16275982	1531	65,58,82	1,15,5	54,32,56	12,25,23	211	149	8.62520451201e-05	0.006188482043	0.979,0.732,0.921	0.761,0.475,0.632	0.255
Vad07G000610	LG07	+	811882	811960	811399	811557	812433	812571	1532	3,0,2	0,1,1	5,5,10	0,0,0	226	149	1	1.0	1.0,0.0,0.569	1.0,1.0,1.0	-0.477
Vad12G001640	LG12	-	2649504	2649577	2648638	2648725	2650304	2650326	1533	5,0,6	10,18,14	2,5,9	10,17,13	221	149	0.348229383757	1.0	0.252,0.0,0.224	0.119,0.165,0.318	-0.042
Vad09G001760	LG09	+	2052954	2053021	2052459	2052609	2053115	2053218	1534	148,172,141	0,0,1	190,135,103	0,0,0	215	149	1	1.0	1.0,1.0,0.99	1.0,1.0,1.0	-0.003
Vad09G001760	LG09	+	2053115	2053218	2052459	2052609	2053717	2053788	1535	91,92,91	0,0,0	77,90,91	0,8,0	251	149	0.0347827459175	0.470577292623	1.0,1.0,1.0	1.0,0.87,1.0	0.043
Vad09G001760	LG09	+	2054053	2054119	2053912	2053976	2054253	2054301	1536	231,258,212	0,0,0	241,194,220	0,0,2	214	149	1	1.0	1.0,1.0,1.0	1.0,1.0,0.987	0.004
Vad09G001760	LG09	+	2060476	2060581	2059843	2060005	2061488	2061583	1537	292,421,303	0,1,0	334,287,373	0,0,0	253	149	1	1.0	1.0,0.996,1.0	1.0,1.0,1.0	-0.001
Vad13G007790	LG13	-	14114033	14114225	14113280	14113443	14124815	14124985	1538	118,138,99	0,1,3	113,62,118	1,0,4	298	149	0.529154195123	1.0	1.0,0.986,0.943	0.983,1.0,0.937	0.003
Vad13G000730	LG13	+	807261	807455	807079	807148	808657	808767	1539	75,96,113	0,2,1	57,94,87	0,0,0	298	149	1	1.0	1.0,0.96,0.983	1.0,1.0,1.0	-0.019
Vad13G000730	LG13	+	807261	807455	807079	807148	809112	809784	1540	32,51,67	0,0,0	35,58,64	0,1,3	298	149	0.469302060733	1.0	1.0,1.0,1.0	1.0,0.967,0.914	0.04
Vad13G000730	LG13	+	808657	808767	807079	807148	809112	809784	1541	58,55,54	0,0,0	35,38,16	0,1,3	258	149	0.434645181018	1.0	1.0,1.0,1.0	1.0,0.956,0.755	0.096
Vad13G000730	LG13	+	808657	808767	807261	807455	809112	809784	1542	107,107,107	6,9,8	65,88,52	7,14,13	258	149	0.00519082632365	0.122085394458	0.911,0.873,0.885	0.843,0.784,0.698	0.115
Vad08G012230	LG08	+	20073391	20073417	20072843	20073113	20073658	20076141	1543	196,104,119	27,13,24	115,72,97	31,33,25	174	149	0.000579997649752	0.0241740332251	0.861,0.873,0.809	0.761,0.651,0.769	0.121
Vad14G010010	LG14	-	21041674	21041797	21041285	21041452	21042033	21042058	1544	162,129,147	24,11,19	106,129,135	10,14,7	271	149	0.101495726914	0.944983892836	0.788,0.866,0.81	0.854,0.835,0.914	-0.046
Vad14G010010	LG14	-	21043160	21043276	21042167	21042221	21043528	21043708	1545	204,133,191	0,0,0	131,139,151	0,1,1	264	149	1	1.0	1.0,1.0,1.0	1.0,0.987,0.988	0.008
Vad18G010070	LG18	-	11014158	11014245	11013976	11014081	11014587	11014668	1546	32,55,22	0,0,1	32,32,20	1,0,0	235	149	1	1.0	1.0,1.0,0.933	0.953,1.0,1.0	-0.007
Vad08G015040	LG08	-	22580532	22580640	22580020	22580372	22580809	22580959	1547	2596,2213,2332	0,0,1	2816,2763,2429	0,0,0	256	149	1	1.0	1.0,1.0,0.999	1.0,1.0,1.0	-0.0
Vad08G015040	LG08	-	22581072	22581159	22580809	22580959	22581323	22581443	1548	1912,1742,1727	0,0,1	2093,2186,2058	0,0,0	235	149	1	1.0	1.0,1.0,0.999	1.0,1.0,1.0	-0.0
Vad08G015040	LG08	-	22581323	22581443	22581072	22581159	22581645	22581681	1549	2497,2297,2305	0,0,1	2803,2940,2760	0,0,2	268	149	1	1.0	1.0,1.0,0.999	1.0,1.0,0.999	0.0
Vad08G015040	LG08	-	22581645	22581681	22581323	22581443	22581889	22581978	1550	1484,1422,1465	0,0,0	1769,1803,1724	0,2,0	184	149	1	1.0	1.0,1.0,1.0	1.0,0.999,1.0	0.0
Vad08G015040	LG08	-	22583748	22583835	22582229	22582308	22583984	22584115	1551	1796,1743,1847	0,1,2	2072,1987,1977	0,3,0	235	149	1	1.0	1.0,0.999,0.998	1.0,0.998,1.0	-0.0
Vad14G011190	LG14	+	22206342	22206624	22204213	22204315	22207348	22207812	1552	1088,2182,2595	0,0,3	752,941,1375	0,0,0	298	149	1	1.0	1.0,1.0,0.998	1.0,1.0,1.0	-0.001
Vad09G006540	LG09	-	8358754	8359002	8353878	8356337	8359377	8360091	1553	331,326,313	4,0,0	147,178,187	1,3,3	298	149	0.544332282412	1.0	0.976,1.0,1.0	0.987,0.967,0.969	0.018
Vad02G001520	LG02	-	1380097	1380147	1379476	1379612	1380819	1381097	1554	413,350,307	0,0,1	307,284,324	0,0,0	198	149	1	1.0	1.0,1.0,0.996	1.0,1.0,1.0	-0.001
Vad04G007220	LG04	+	10541601	10541663	10526659	10526779	10543043	10543498	1555	68,76,70	0,0,0	58,43,54	1,0,0	210	149	1	1.0	1.0,1.0,1.0	0.976,1.0,1.0	0.008
Vad14G003110	LG14	-	3153477	3153602	3153234	3153360	3153989	3154142	1556	325,336,395	0,0,1	239,208,250	0,0,0	273	149	1	1.0	1.0,1.0,0.995	1.0,1.0,1.0	-0.002
Vad14G003110	LG14	-	3153989	3154142	3153477	3153602	3154524	3154732	1557	334,347,406	3,0,2	280,231,247	0,2,1	298	149	1	1.0	0.982,1.0,0.99	1.0,0.983,0.992	-0.001
Vad05G009880	LG05	-	19825621	19825674	19812569	19812637	19827838	19827958	1558	36,62,35	1,0,0	26,25,28	0,0,0	201	149	1	1.0	0.964,1.0,1.0	1.0,1.0,1.0	-0.012
Vad02G004380	LG02	-	4041584	4041840	4041399	4041468	4043635	4043830	1559	24,22,19	0,1,0	26,26,22	0,0,2	298	149	1	1.0	1.0,0.917,1.0	1.0,1.0,0.846	0.024
Vad13G004040	LG13	-	3932216	3932282	3931840	3932062	3932849	3932954	1560	55,44,28	0,0,0	28,36,26	0,0,1	214	149	1	1.0	1.0,1.0,1.0	1.0,1.0,0.948	0.017
Vad18G000760	LG18	-	705959	705984	705776	705868	706126	706178	1561	147,104,117	4,1,0	130,114,105	0,0,1	173	149	0.921656295807	1.0	0.969,0.989,1.0	1.0,1.0,0.989	-0.01
Vad18G000760	LG18	-	708459	708539	707109	707182	713560	713587	1562	104,121,73	0,0,4	90,52,63	0,3,3	228	149	0.208196971424	1.0	1.0,1.0,0.923	1.0,0.919,0.932	0.024
Vad05G005160	LG05	+	5933029	5933114	5932311	5932359	5933511	5933568	1563	167,130,72	2,0,0	178,98,100	0,3,0	233	149	1	1.0	0.982,1.0,1.0	1.0,0.954,1.0	0.009
Vad08G005910	LG08	+	13884830	13884912	13882754	13883089	13885513	13885930	1564	0,7,4	2,2,1	6,1,0	0,1,1	230	149	0.811523991012	1.0	0.0,0.694,0.722	1.0,0.393,0.0	0.008
Vad14G013450	LG14	+	24373617	24373856	24373189	24373354	24374272	24374305	1565	165,220,148	0,4,2	79,75,57	0,16,0	298	149	0.00206579914755	0.0633079621351	1.0,0.965,0.974	1.0,0.701,1.0	0.079
Vad16G007040	LG16	-	17409730	17409835	17409486	17409595	17409964	17410048	1566	92,105,90	0,0,0	95,97,120	0,1,0	253	149	1	1.0	1.0,1.0,1.0	1.0,0.983,1.0	0.006
Vad16G007040	LG16	-	17413859	17414042	17410600	17413361	17414881	17415018	1567	18,7,8	55,42,25	10,2,5	50,25,22	298	149	0.139065478411	1.0	0.141,0.077,0.138	0.091,0.038,0.102	0.042
Vad12G006290	LG12	-	8184176	8184271	8181968	8182229	8184702	8184775	1568	54,59,83	0,2,8	38,81,69	0,1,4	243	149	0.114715743313	1.0	1.0,0.948,0.864	1.0,0.98,0.914	-0.027
Vad12G006290	LG12	-	8184363	8184411	8184176	8184271	8184702	8184775	1569	62,94,113	3,7,6	48,111,103	7,10,12	196	149	0.0408023905941	0.518553288219	0.94,0.911,0.935	0.839,0.894,0.867	0.062
Vad11G003470	LG11	-	3300862	3301000	3299951	3300038	3309080	3309653	1570	340,250,340	0,1,1	291,236,259	0,0,1	286	149	1	1.0	1.0,0.992,0.994	1.0,1.0,0.993	-0.002
Vad04G002950	LG04	-	3057847	3057957	3055335	3055398	3058080	3058166	1571	139,140,105	2,0,0	75,132,100	0,0,0	258	149	1	1.0	0.976,1.0,1.0	1.0,1.0,1.0	-0.008
Vad04G002950	LG04	-	3058349	3058420	3058080	3058166	3059220	3059294	1572	98,102,74	10,10,6	67,86,80	0,7,5	219	149	0.056003169217	0.636988714332	0.87,0.874,0.894	1.0,0.893,0.916	-0.057
Vad04G002950	LG04	-	3061029	3061099	3059460	3059502	3061234	3061291	1573	139,96,94	3,6,0	81,90,73	6,1,5	218	149	0.192971420517	1.0	0.969,0.916,1.0	0.902,0.984,0.909	0.03
Vad19G004820	LG19	-	6460869	6460978	6452068	6452160	6467434	6467480	1574	345,462,582	0,1,0	383,583,697	0,3,3	257	149	1	1.0	1.0,0.996,1.0	1.0,0.991,0.993	0.004
Vad19G004820	LG19	-	6467566	6467650	6467434	6467480	6468588	6468732	1575	102,180,259	0,0,0	132,263,328	0,0,1	232	149	1	1.0	1.0,1.0,1.0	1.0,1.0,0.995	0.002
Vad19G004820	LG19	-	6467566	6467650	6467434	6467480	6468709	6468926	1576	153,283,384	0,2,1	190,344,413	2,1,0	232	149	1	1.0	1.0,0.989,0.996	0.984,0.995,1.0	0.002
Vad09G004320	LG09	+	4837601	4837684	4836339	4836451	4837834	4837942	1577	55,25,35	0,0,2	43,49,57	2,0,0	231	149	1	1.0	1.0,1.0,0.919	0.933,1.0,1.0	-0.005
Vad06G001080	LG06	+	1235997	1236244	1233568	1233626	1237570	1237717	1578	43,36,28	0,0,0	37,35,28	0,2,0	298	149	1	1.0	1.0,1.0,1.0	1.0,0.897,1.0	0.034
Vad19G004730	LG19	-	6339576	6339734	6338871	6339357	6340037	6340456	1579	89,51,49	1,1,0	77,34,34	0,0,0	298	149	1	1.0	0.978,0.962,1.0	1.0,1.0,1.0	-0.02
Vad18G012820	LG18	-	14336419	14336506	14334332	14334422	14338261	14338838	1580	62,73,54	1,0,0	87,36,41	5,1,0	235	149	0.11406624493	1.0	0.975,1.0,1.0	0.917,0.958,1.0	0.033
Vad09G006230	LG09	-	7657476	7657542	7653079	7655568	7657689	7657821	1581	2,1,0	1,1,4	0,0,0	6,4,1	214	149	0.477878950963	1.0	0.582,0.41,0.0	0.0,0.0,0.0	0.331
Vad07G005860	LG07	-	5716502	5716601	5715747	5715931	5717024	5717125	1582	35,21,13	0,1,0	6,18,10	0,0,0	247	149	1	1.0	1.0,0.927,1.0	1.0,1.0,1.0	-0.024
Vad19G004880	LG19	-	6532127	6532227	6531612	6531658	6532448	6532799	1583	95,124,135	0,0,1	124,105,134	0,0,0	248	149	1	1.0	1.0,1.0,0.988	1.0,1.0,1.0	-0.004
Vad19G004880	LG19	-	6532448	6532799	6532127	6532227	6533296	6533422	1584	161,137,154	0,0,0	166,142,160	0,0,2	298	149	1	1.0	1.0,1.0,1.0	1.0,1.0,0.976	0.008
Vad19G004880	LG19	-	6532448	6532829	6532127	6532227	6533296	6533422	1585	45,71,87	0,0,0	77,72,79	0,0,2	298	149	1	1.0	1.0,1.0,1.0	1.0,1.0,0.952	0.016
Vad19G001340	LG19	-	1932285	1932441	1932096	1932190	1932941	1933001	1586	2281,1223,1230	0,0,0	1746,1343,1062	1,0,0	298	149	1	1.0	1.0,1.0,1.0	0.999,1.0,1.0	0.0
Vad19G001340	LG19	-	1932941	1933001	1932285	1932441	1933489	1933708	1587	1624,954,934	0,0,0	1188,1010,802	0,2,0	208	149	1	1.0	1.0,1.0,1.0	1.0,0.997,1.0	0.001
Vad19G001340	LG19	-	1933489	1933708	1932941	1933001	1933809	1934149	1588	1392,1127,1029	0,6,9	1054,1146,944	27,9,7	298	149	0.000116075795873	0.00764839386517	1.0,0.989,0.983	0.951,0.985,0.985	0.017
Vad19G001340	LG19	-	1933809	1934149	1932941	1933001	1935110	1935382	1589	568,640,607	8,8,4	541,690,580	13,20,11	298	149	0.00252857607157	0.073193332978	0.973,0.976,0.987	0.954,0.945,0.963	0.025
Vad05G003810	LG05	+	3884732	3884807	3878650	3878772	3885970	3886198	1590	195,173,170	0,0,0	136,198,200	0,0,1	223	149	1	1.0	1.0,1.0,1.0	1.0,1.0,0.993	0.002
Vad05G003810	LG05	+	3886286	3886331	3885970	3886198	3886911	3886956	1591	181,135,146	0,0,0	146,172,166	1,1,0	193	149	1	1.0	1.0,1.0,1.0	0.991,0.993,1.0	0.005
Vad05G003810	LG05	+	3887211	3887331	3887054	3887084	3887425	3888062	1592	101,185,181	0,0,5	122,208,173	0,1,0	268	149	0.580810439853	1.0	1.0,1.0,0.953	1.0,0.991,1.0	-0.013
Vad08G013060	LG08	-	21002339	21002456	20999461	21000826	21002565	21002708	1593	36,38,24	7,0,12	39,27,18	9,2,2	265	149	0.758566330663	1.0	0.743,1.0,0.529	0.709,0.884,0.835	-0.052
Vad16G000520	LG16	+	886527	886732	885572	885861	887320	889681	1594	65,70,69	4,0,0	63,37,46	0,1,0	298	149	0.801955788427	1.0	0.89,1.0,1.0	1.0,0.949,1.0	-0.02
Vad01G009740	LG01	+	12358455	12358578	12357502	12357567	12358934	12359132	1595	75,108,109	2,0,0	60,53,73	0,0,0	271	149	1	1.0	0.954,1.0,1.0	1.0,1.0,1.0	-0.015
Vad06G011010	LG06	+	19416449	19416576	19415645	19415785	19418853	19419005	1596	210,303,233	0,6,4	195,209,187	2,4,4	275	149	0.66906472605	1.0	1.0,0.965,0.969	0.981,0.966,0.962	0.008
Vad06G011010	LG06	+	19418853	19419005	19415645	19415785	19425803	19425939	1597	107,168,141	0,0,0	83,132,117	0,1,0	298	149	1	1.0	1.0,1.0,1.0	1.0,0.985,1.0	0.005
Vad06G011010	LG06	+	19425803	19425939	19418853	19419005	19426074	19426159	1598	179,262,221	0,1,0	136,259,201	0,0,0	284	149	1	1.0	1.0,0.993,1.0	1.0,1.0,1.0	-0.002
Vad06G011010	LG06	+	19427501	19427658	19427115	19427237	19427750	19428073	1599	80,75,76	33,30,34	46,45,35	27,32,22	298	149	0.0340185788509	0.465648521902	0.548,0.556,0.528	0.46,0.413,0.443	0.105
Vad05G011420	LG05	-	22434820	22434920	22434114	22434180	22443726	22443764	1600	11,11,6	0,0,0	3,15,6	2,0,0	248	149	0.74304979513	1.0	1.0,1.0,1.0	0.474,1.0,1.0	0.175
Vad05G011420	LG05	-	22439192	22439414	22434820	22434920	22443726	22443764	1601	13,14,11	5,3,5	10,8,5	1,7,1	298	149	0.95329940517	1.0	0.565,0.7,0.524	0.833,0.364,0.714	-0.041
Vad08G012140	LG08	-	19967813	19967935	19963136	19964989	19968036	19968143	1602	120,99,107	0,1,0	144,81,79	1,0,1	270	149	1	1.0	1.0,0.982,1.0	0.988,1.0,0.978	0.005
Vad08G015490	LG08	+	23045327	23045382	23045145	23045201	23045557	23045605	1603	44,43,20	3,7,4	41,29,36	5,7,9	203	149	0.241799686903	1.0	0.915,0.818,0.786	0.858,0.753,0.746	0.054
Vad08G015490	LG08	+	23045784	23045868	23045557	23045605	23045982	23046099	1605	48,39,25	0,0,0	34,37,35	2,0,4	232	149	0.0384281900438	0.501521007822	1.0,1.0,1.0	0.916,1.0,0.849	0.078
Vad08G015490	LG08	+	23046356	23046482	23046177	23046261	23046654	23046752	1606	44,47,33	0,0,0	40,71,45	0,1,0	274	149	1	1.0	1.0,1.0,1.0	1.0,0.975,1.0	0.008
Vad09G005210	LG09	+	6060708	6060827	6059805	6060583	6061392	6061547	1607	66,66,43	2,0,0	47,37,26	1,0,0	267	149	1	1.0	0.948,1.0,1.0	0.963,1.0,1.0	-0.005
Vad09G005210	LG09	+	6061392	6061547	6060708	6060827	6061621	6061710	1608	65,75,53	0,0,0	16,32,27	5,0,0	298	149	0.0602701740021	0.668937070541	1.0,1.0,1.0	0.615,1.0,1.0	0.128
Vad15G001380	LG15	+	5569551	5569664	5569380	5569439	5570132	5570213	1609	0,3,2	4,0,1	1,0,0	1,1,0	261	149	1	1.0	0.0,1.0,0.533	0.363,0.0,NA	0.33
Vad14G008380	LG14	+	19181961	19182027	19181475	19181543	19182161	19182269	1611	4,2,3	0,0,1	8,6,4	0,0,0	214	149	1	1.0	1.0,1.0,0.676	1.0,1.0,1.0	-0.108
Vad14G008380	LG14	+	19187887	19188012	19186464	19186539	19188805	19188905	1612	2,5,8	0,0,0	15,10,9	0,1,0	273	149	1	1.0	1.0,1.0,1.0	1.0,0.845,1.0	0.052
Vad10G007740	LG10	+	9111187	9111253	9110716	9110814	9112148	9112184	1613	6,3,1	0,1,0	8,4,5	0,0,0	214	149	1	1.0	1.0,0.676,1.0	1.0,1.0,1.0	-0.108
Vad10G007740	LG10	+	9111975	9112041	9111187	9111253	9112148	9112184	1614	2,5,0	5,0,0	1,3,0	2,1,0	214	149	1	1.0	0.218,1.0,NA	0.258,0.676,NA	0.142
Vad10G007740	LG10	+	9115567	9115718	9114819	9115057	9116524	9116905	1615	42,23,11	0,0,0	69,16,9	1,0,0	298	149	1	1.0	1.0,1.0,1.0	0.972,1.0,1.0	0.009
Vad16G004430	LG16	-	13012449	13012504	13011110	13011228	13015290	13015344	1616	62,49,47	6,2,6	38,52,45	0,4,0	203	149	0.00637851715732	0.142161623471	0.884,0.947,0.852	1.0,0.905,1.0	-0.074
Vad16G004430	LG16	-	13018578	13018687	13015290	13015344	13019495	13019583	1617	43,36,32	0,0,1	20,35,25	1,2,0	257	149	0.717965767302	1.0	1.0,1.0,0.949	0.921,0.91,1.0	0.039
Vad16G004430	LG16	-	13019043	13019123	13018578	13018687	13019437	13019583	1618	13,8,11	0,0,2	5,4,10	2,2,2	228	149	0.0017858156472	0.0557432228515	1.0,1.0,0.782	0.62,0.567,0.766	0.276
Vad16G004430	LG16	-	13019043	13019123	13018578	13018687	13019495	13019583	1619	17,7,15	14,7,6	6,6,12	4,12,5	228	149	0.648964106694	1.0	0.442,0.395,0.62	0.495,0.246,0.611	0.035
Vad08G009900	LG08	+	17833632	17833706	17833434	17833536	17833921	17833993	1620	31,48,32	2,1,0	37,50,30	0,0,0	222	149	0.503378459918	1.0	0.912,0.97,1.0	1.0,1.0,1.0	-0.039
Vad08G009900	LG08	+	17835768	17835819	17835214	17835265	17836415	17836475	1621	42,47,35	1,0,0	36,52,35	0,2,0	199	149	1	1.0	0.969,1.0,1.0	1.0,0.951,1.0	0.006
Vad08G009900	LG08	+	17840112	17840163	17838376	17838524	17840710	17840815	1622	28,34,32	0,1,0	20,31,20	0,0,0	199	149	1	1.0	1.0,0.962,1.0	1.0,1.0,1.0	-0.013
Vad07G006030	LG07	-	6548509	6548598	6536368	6536519	6548895	6548934	1623	291,374,525	0,0,0	449,505,490	1,1,1	237	149	1	1.0	1.0,1.0,1.0	0.996,0.997,0.997	0.003
Vad08G005590	LG08	+	13462360	13462453	13461052	13461511	13462713	13462947	1624	42,31,36	0,0,0	37,36,28	1,3,1	241	149	0.0744382087829	0.769754127571	1.0,1.0,1.0	0.958,0.881,0.945	0.072
Vad08G005590	LG08	+	13463932	13464035	13462713	13462947	13465937	13466167	1625	41,41,31	1,0,0	33,55,36	1,1,0	251	149	1	1.0	0.961,1.0,1.0	0.951,0.97,1.0	0.013
Vad18G000970	LG18	+	875534	875782	874035	874186	875922	876111	1626	45,49,50	0,0,0	48,39,30	0,0,2	298	149	1	1.0	1.0,1.0,1.0	1.0,1.0,0.882	0.039
Vad18G000970	LG18	+	877236	877313	875922	876111	877393	877511	1627	27,34,26	5,1,0	36,30,35	7,4,3	225	149	0.0780479649368	0.794598615453	0.781,0.957,1.0	0.773,0.832,0.885	0.083
Vad18G000970	LG18	+	877393	877511	875922	876111	878588	878672	1628	27,29,11	0,0,0	37,22,23	0,1,0	266	149	1	1.0	1.0,1.0,1.0	1.0,0.925,1.0	0.025
Vad18G000970	LG18	+	885311	885425	883522	883630	885633	885717	1629	32,60,37	0,0,0	31,37,30	1,0,0	262	149	1	1.0	1.0,1.0,1.0	0.946,1.0,1.0	0.018
Vad18G000970	LG18	+	885633	885717	885311	885425	886240	886369	1630	39,60,39	0,0,1	35,43,21	0,0,1	232	149	1	1.0	1.0,1.0,0.962	1.0,1.0,0.931	0.01
Vad18G000970	LG18	+	889585	889662	889420	889489	890738	890808	1631	36,85,43	0,0,0	50,58,56	0,1,0	225	149	1	1.0	1.0,1.0,1.0	1.0,0.975,1.0	0.008
Vad14G003360	LG14	-	3475087	3475280	3471749	3472705	3475666	3476195	1632	3448,2285,2589	6,1,6	2842,2343,2765	2,13,13	298	149	1	1.0	0.997,0.999,0.995	0.999,0.989,0.991	0.004
Vad09G010830	LG09	-	22183530	22183644	22183100	22183283	22183970	22184216	1633	3,3,6	0,1,0	3,6,1	0,0,0	262	149	1	1.0	1.0,0.63,1.0	1.0,1.0,1.0	-0.123
Vad05G009760	LG05	-	19478103	19478207	19477883	19478028	19478490	19478586	1634	88,48,52	5,0,0	67,52,48	0,2,2	252	149	0.610580326929	1.0	0.912,1.0,1.0	1.0,0.939,0.934	0.013
Vad05G009760	LG05	-	19498988	19499106	19498840	19498906	19501291	19501339	1635	35,35,35	0,1,0	26,20,23	0,0,0	266	149	1	1.0	1.0,0.951,1.0	1.0,1.0,1.0	-0.016
Vad05G009760	LG05	-	19508263	19508361	19504034	19504205	19508474	19508567	1636	32,18,32	0,1,0	24,36,16	0,0,1	246	149	1	1.0	1.0,0.916,1.0	1.0,1.0,0.906	0.003
Vad05G009760	LG05	-	19515642	19515862	19510943	19511067	19516061	19516136	1637	31,39,35	0,1,0	28,21,24	0,1,0	298	149	1	1.0	1.0,0.951,1.0	1.0,0.913,1.0	0.013
Vad13G009880	LG13	-	19578114	19578134	19577974	19578027	19578257	19578326	1638	21,22,23	5,6,3	19,16,21	3,2,6	168	149	0.775532155868	1.0	0.788,0.765,0.872	0.849,0.876,0.756	-0.019
Vad15G009050	LG15	+	18734849	18735031	18734628	18734735	18735779	18735897	1639	98,71,98	0,2,0	56,68,66	0,0,0	298	149	1	1.0	1.0,0.947,1.0	1.0,1.0,1.0	-0.018
Vad12G009330	LG12	+	16835157	16835256	16834473	16834587	16835844	16835919	1640	225,209,206	1,0,5	146,127,117	4,0,1	247	149	0.627583367764	1.0	0.993,1.0,0.961	0.957,1.0,0.986	0.004
Vad19G001520	LG19	+	2136616	2136673	2136430	2136517	2136768	2137007	1641	16,20,10	0,0,0	41,12,23	2,3,2	205	149	0.00274960252135	0.0775162617704	1.0,1.0,1.0	0.937,0.744,0.893	0.142
Vad04G014450	LG04	+	26285707	26285756	26285394	26285583	26286659	26286792	1642	74,67,52	0,0,1	81,62,64	0,0,1	197	149	1	1.0	1.0,1.0,0.975	1.0,1.0,0.98	-0.002
Vad04G014450	LG04	+	26296212	26296266	26294220	26294325	26308728	26308872	1643	38,64,36	0,1,0	25,39,40	0,0,0	202	149	1	1.0	1.0,0.979,1.0	1.0,1.0,1.0	-0.007
Vad04G014450	LG04	+	26310801	26310885	26309158	26309233	26310973	26311895	1644	121,108,77	0,1,0	90,86,63	0,1,1	232	149	1	1.0	1.0,0.986,1.0	1.0,0.982,0.976	0.009
Vad12G004510	LG12	+	6186956	6187065	6186133	6186207	6188189	6188612	1645	259,217,128	1,0,0	186,106,70	0,0,0	257	149	1	1.0	0.993,1.0,1.0	1.0,1.0,1.0	-0.002
Vad11G004290	LG11	-	4097513	4097582	4096564	4096651	4097672	4097738	1646	47,57,86	0,0,0	65,68,92	0,1,0	217	149	1	1.0	1.0,1.0,1.0	1.0,0.979,1.0	0.007
Vad11G004290	LG11	-	4099209	4099264	4099035	4099086	4107043	4107480	1647	137,95,110	0,0,0	146,94,97	0,0,1	203	149	1	1.0	1.0,1.0,1.0	1.0,1.0,0.986	0.005
Vad18G003960	LG18	-	4232052	4232215	4231784	4231914	4232311	4232407	1648	194,192,152	0,0,2	156,141,120	3,0,0	298	149	1	1.0	1.0,1.0,0.974	0.963,1.0,1.0	0.004
Vad18G003960	LG18	-	4234557	4236079	4233222	4233411	4237735	4237946	1649	152,126,104	0,1,0	144,112,87	0,4,3	298	149	0.165420384579	1.0	1.0,0.984,1.0	1.0,0.933,0.935	0.039
Vad12G001670	LG12	-	2685247	2685331	2676863	2676946	2694329	2694554	1650	2358,2766,3405	1,0,1	2426,3335,4088	0,0,0	232	149	1	1.0	0.999,1.0,1.0	1.0,1.0,1.0	-0.0
Vad01G001190	LG01	-	1089294	1089404	1089109	1089215	1089685	1089802	1651	81,53,55	0,0,1	126,82,64	0,1,0	258	149	1	1.0	1.0,1.0,0.969	1.0,0.979,1.0	-0.003
Vad01G001190	LG01	-	1090077	1090181	1089922	1090007	1090379	1090459	1652	82,55,27	0,0,3	92,60,73	0,0,1	252	149	0.814668571191	1.0	1.0,1.0,0.842	1.0,1.0,0.977	-0.045
Vad18G012100	LG18	-	13369205	13369334	13368528	13368769	13369901	13370023	1653	394,346,345	3,3,3	405,439,446	6,2,2	277	149	0.946067603888	1.0	0.986,0.984,0.984	0.973,0.992,0.992	-0.001
Vad18G012100	LG18	-	13370901	13370967	13369901	13370023	13378740	13378809	1654	671,375,406	1,0,1	636,497,526	0,0,0	214	149	1	1.0	0.998,1.0,0.996	1.0,1.0,1.0	-0.002
Vad07G010290	LG07	-	19588600	19588886	19581363	19581597	19589649	19589799	1655	168,267,183	2,2,0	230,193,190	0,4,3	298	149	0.918939107567	1.0	0.977,0.985,1.0	1.0,0.96,0.969	0.011
Vad13G002820	LG13	+	2760597	2760676	2759808	2760006	2761890	2762156	1656	60,121,160	818,1284,1620	99,129,178	1077,1439,1927	227	149	0.9117042598	1.0	0.046,0.058,0.061	0.057,0.056,0.057	-0.002
Vad13G002820	LG13	+	2760600	2760676	2759808	2760006	2761890	2762156	1657	33,89,98	818,1284,1620	61,78,115	1077,1439,1927	224	149	0.90343338472	1.0	0.026,0.044,0.039	0.036,0.035,0.038	-0.0
Vad18G001450	LG18	-	1392846	1393009	1390949	1391543	1393580	1393651	1658	537,579,517	0,0,0	641,452,636	1,0,0	298	149	1	1.0	1.0,1.0,1.0	0.997,1.0,1.0	0.001
Vad01G000300	LG01	-	351372	351429	350433	350873	352775	352892	1659	24,68,39	0,0,0	33,23,24	3,1,2	205	149	0.00838967648542	0.17497155061	1.0,1.0,1.0	0.889,0.944,0.897	0.09
Vad01G000300	LG01	-	355890	355996	354741	354835	359216	359331	1660	83,65,57	0,3,1	32,40,26	0,1,1	254	149	1	1.0	1.0,0.927,0.971	1.0,0.959,0.938	0.0
Vad01G000300	LG01	-	361458	361594	360295	360565	361699	361893	1661	20,31,26	0,0,0	22,34,25	0,1,0	284	149	1	1.0	1.0,1.0,1.0	1.0,0.947,1.0	0.018
Vad19G000970	LG19	-	1449354	1449434	1448822	1448990	1449557	1449788	1662	151,204,191	2,3,0	164,169,123	3,1,0	228	149	1	1.0	0.98,0.978,1.0	0.973,0.991,1.0	-0.002
Vad13G011070	LG13	-	21415662	21415827	21414465	21414879	21416259	21416331	1663	857,687,813	1,0,1	542,482,439	1,1,0	298	149	1	1.0	0.998,1.0,0.998	0.996,0.996,1.0	0.001
Vad13G011070	LG13	-	21420708	21421029	21416469	21416585	21423053	21423144	1664	991,555,697	17,25,35	602,413,395	15,27,19	298	149	0.273766364165	1.0	0.967,0.917,0.909	0.953,0.884,0.912	0.015
Vad07G005150	LG07	+	5084950	5085025	5083515	5083763	5085571	5085973	1665	488,604,811	0,2,0	526,756,882	0,0,0	223	149	1	1.0	1.0,0.995,1.0	1.0,1.0,1.0	-0.002
Vad09G003090	LG09	+	3384733	3384779	3384486	3384572	3384871	3385010	1666	39,56,71	0,0,0	47,94,87	0,1,0	194	149	1	1.0	1.0,1.0,1.0	1.0,0.986,1.0	0.005
Vad09G003090	LG09	+	3386550	3386602	3386016	3386083	3386880	3387024	1667	49,55,49	0,0,2	52,81,82	1,0,1	200	149	1	1.0	1.0,1.0,0.948	0.975,1.0,0.984	-0.004
Vad03G004770	LG03	+	4336004	4336095	4335578	4335646	4336217	4336332	1668	3,4,1	0,1,0	10,1,5	0,0,0	239	149	1	1.0	1.0,0.714,1.0	1.0,1.0,1.0	-0.095
Vad04G012260	LG04	-	23230157	23230211	23229751	23229854	23231031	23231079	1669	18,16,11	0,5,0	8,9,2	4,2,2	202	149	0.0259926365851	0.385408937573	1.0,0.702,1.0	0.596,0.768,0.425	0.304
Vad04G012260	LG04	-	23231031	23231079	23229751	23229854	23231720	23231778	1670	0,5,0	0,0,1	1,1,0	0,0,0	196	149	1	1.0	NA,1.0,0.0	1.0,1.0,NA	-0.5
Vad04G012260	LG04	-	23231184	23231270	23231031	23231079	23231720	23231778	1671	16,31,16	0,1,0	18,11,13	0,0,0	234	149	1	1.0	1.0,0.952,1.0	1.0,1.0,1.0	-0.016
Vad17G001460	LG17	+	1389773	1389919	1387458	1387689	1390022	1390142	1672	270,339,378	0,1,0	343,266,367	0,0,0	294	149	1	1.0	1.0,0.994,1.0	1.0,1.0,1.0	-0.002
Vad17G001460	LG17	+	1389773	1389919	1387458	1387689	1390258	1390426	1673	140,165,164	0,0,0	183,129,179	0,1,0	294	149	1	1.0	1.0,1.0,1.0	1.0,0.985,1.0	0.005
Vad17G001460	LG17	+	1390022	1390142	1387458	1387689	1390258	1390426	1674	156,157,210	0,0,0	182,144,166	0,1,0	268	149	1	1.0	1.0,1.0,1.0	1.0,0.988,1.0	0.004
Vad17G001460	LG17	+	1390022	1390142	1389773	1389919	1390258	1390426	1675	286,330,424	0,0,0	342,282,355	0,1,0	268	149	1	1.0	1.0,1.0,1.0	1.0,0.994,1.0	0.002
Vad17G001460	LG17	+	1390625	1390715	1390258	1390426	1391618	1391929	1676	232,222,275	2,0,0	242,193,229	0,1,0	238	149	1	1.0	0.986,1.0,1.0	1.0,0.992,1.0	-0.002
Vad16G004860	LG16	+	14110328	14110680	14110013	14110125	14111141	14111203	1677	125,126,104	12,41,28	123,123,115	17,58,34	298	149	0.410710809407	1.0	0.839,0.606,0.65	0.783,0.515,0.628	0.056
Vad16G004860	LG16	+	14111539	14111629	14111241	14111354	14119119	14119375	1678	69,165,111	0,0,0	101,175,156	0,0,2	238	149	1	1.0	1.0,1.0,1.0	1.0,1.0,0.98	0.007
Vad16G004860	LG16	+	14119554	14119667	14119119	14119375	14120878	14120956	1679	35,111,89	0,0,0	59,95,83	0,0,2	261	149	1	1.0	1.0,1.0,1.0	1.0,1.0,0.96	0.013
Vad19G007000	LG19	+	9264549	9264574	9262876	9263121	9264725	9264838	1680	100,121,78	0,0,0	124,101,138	0,0,1	173	149	1	1.0	1.0,1.0,1.0	1.0,1.0,0.992	0.003
Vad19G007000	LG19	+	9266273	9266318	9265968	9266064	9266435	9266525	1681	186,256,205	0,0,0	237,214,252	1,0,0	193	149	1	1.0	1.0,1.0,1.0	0.995,1.0,1.0	0.002
Vad19G007000	LG19	+	9266435	9266525	9265968	9266064	9266622	9266694	1682	124,128,88	0,0,0	155,89,96	0,0,1	238	149	1	1.0	1.0,1.0,1.0	1.0,1.0,0.984	0.005
Vad05G000420	LG05	+	486736	486829	467275	467388	487296	487399	1683	241,289,303	27,25,36	268,267,311	35,27,40	241	149	0.442867297668	1.0	0.847,0.877,0.839	0.826,0.859,0.828	0.017
Vad10G003230	LG10	-	3671760	3671859	3671351	3671396	3672358	3672427	1684	1202,707,724	10,4,9	838,644,676	10,20,8	247	149	0.00894820422237	0.184058238753	0.986,0.991,0.98	0.981,0.951,0.981	0.015
Vad10G003230	LG10	-	3674805	3674880	3673876	3673970	3675633	3675752	1685	1082,627,609	0,2,0	859,581,642	4,2,5	223	149	1	1.0	1.0,0.995,1.0	0.993,0.995,0.988	0.006
Vad04G014870	LG04	+	27073195	27073276	27063993	27064173	27086442	27086661	1686	130,156,119	0,0,0	106,82,84	1,0,0	229	149	1	1.0	1.0,1.0,1.0	0.986,1.0,1.0	0.005
Vad04G014870	LG04	+	27086807	27086950	27086442	27086661	27094255	27094422	1687	238,206,159	0,0,0	188,107,104	1,0,0	291	149	1	1.0	1.0,1.0,1.0	0.99,1.0,1.0	0.003
Vad04G014870	LG04	+	27094255	27094422	27086807	27086950	27102680	27102898	1688	282,248,192	5,2,0	230,143,122	6,4,0	298	149	0.140294155501	1.0	0.966,0.984,1.0	0.95,0.947,1.0	0.018
Vad01G013900	LG01	+	22724911	22725003	22724788	22724839	22725198	22725325	1689	76,93,69	12,7,5	84,85,77	5,3,2	240	149	0.00878680191054	0.181478027454	0.797,0.892,0.895	0.913,0.946,0.96	-0.078
Vad01G013900	LG01	+	22726160	22726176	22725198	22725325	22726276	22726384	1690	100,46,2	24,15,11	60,56,46	26,14,15	164	149	0.287106331828	1.0	0.791,0.736,0.142	0.677,0.784,0.736	-0.176
Vad01G013900	LG01	+	22726493	22726548	22726276	22726384	22726641	22726788	1691	318,175,119	0,0,1	229,141,148	1,1,0	203	149	1	1.0	1.0,1.0,0.989	0.994,0.99,1.0	0.002
Vad08G014320	LG08	+	22080779	22080961	22077129	22077370	22081826	22081951	1692	242,234,211	0,1,1	324,217,238	0,0,0	298	149	1	1.0	1.0,0.992,0.991	1.0,1.0,1.0	-0.006
Vad06G000450	LG06	-	581029	581107	580462	580742	581242	581525	1693	22,38,48	0,0,0	31,46,34	0,1,0	226	149	1	1.0	1.0,1.0,1.0	1.0,0.968,1.0	0.011
Vad06G000450	LG06	-	582038	582080	581684	581921	582188	582423	1694	55,46,49	5,1,5	66,33,52	0,0,0	190	149	0.000152413555729	0.00922955528073	0.896,0.973,0.885	1.0,1.0,1.0	-0.082
Vad17G008480	LG17	-	14451974	14452227	14447885	14448048	14453970	14454100	1695	46,41,19	0,0,0	60,33,37	0,0,1	298	149	1	1.0	1.0,1.0,1.0	1.0,1.0,0.949	0.017
Vad07G014050	LG07	-	24655929	24656027	24655494	24655842	24656115	24656282	1696	0,7,4	4,1,1	8,3,8	0,2,1	246	149	0.0272752708879	0.398187392451	0.0,0.809,0.708	1.0,0.476,0.829	-0.263
Vad12G004780	LG12	+	6473106	6473316	6466048	6466297	6473715	6473796	1697	359,263,214	0,1,3	429,289,290	2,0,0	298	149	1	1.0	1.0,0.992,0.973	0.991,1.0,1.0	-0.009
Vad12G004780	LG12	+	6474466	6474520	6474079	6474175	6474625	6475698	1698	226,226,198	0,1,0	295,229,202	0,0,0	202	149	1	1.0	1.0,0.994,1.0	1.0,1.0,1.0	-0.002
Vad17G000700	LG17	+	682956	683127	681761	681918	684546	684930	1699	266,345,401	3,1,17	217,389,424	4,16,19	298	149	0.0237697073561	0.365329542806	0.978,0.994,0.922	0.964,0.924,0.918	0.029
Vad15G007860	LG15	-	17506660	17506760	17505795	17505887	17506985	17507156	1700	222,120,193	1,0,1	227,169,241	3,0,1	248	149	1	1.0	0.993,1.0,0.991	0.978,1.0,0.993	0.004
Vad12G006620	LG12	+	8836534	8836620	8835885	8836014	8837581	8837705	1701	246,384,298	0,0,0	382,292,305	1,0,0	234	149	1	1.0	1.0,1.0,1.0	0.996,1.0,1.0	0.001
Vad16G009260	LG16	+	19721208	19721996	19720917	19720974	19723515	19725164	1702	135,90,79	0,0,0	124,60,82	2,0,0	298	149	1	1.0	1.0,1.0,1.0	0.969,1.0,1.0	0.01
Vad16G009260	LG16	+	19721208	19721996	19720917	19720974	19725540	19725729	1703	48,31,14	0,2,0	35,21,29	0,0,0	298	149	1	1.0	1.0,0.886,1.0	1.0,1.0,1.0	-0.038
Vad16G009260	LG16	+	19721224	19721996	19720917	19720974	19723515	19725164	1704	102,74,72	0,0,0	104,45,59	2,0,0	298	149	1	1.0	1.0,1.0,1.0	0.963,1.0,1.0	0.012
Vad16G009260	LG16	+	19721224	19721996	19720917	19720974	19725540	19725729	1705	15,15,7	0,2,0	15,6,6	0,0,0	298	149	1	1.0	1.0,0.789,1.0	1.0,1.0,1.0	-0.07
Vad16G009260	LG16	+	19723515	19725164	19720917	19720974	19725540	19725729	1706	134,97,75	0,2,0	95,77,71	0,0,0	298	149	1	1.0	1.0,0.96,1.0	1.0,1.0,1.0	-0.013
Vad16G009260	LG16	+	19723515	19725164	19721208	19721996	19725540	19725729	1707	221,156,141	0,0,1	184,116,124	2,0,0	298	149	1	1.0	1.0,1.0,0.986	0.979,1.0,1.0	0.002
Vad16G009260	LG16	+	19725822	19726000	19725540	19725729	19726063	19727025	1708	370,240,197	1,0,0	313,203,178	0,0,0	298	149	1	1.0	0.995,1.0,1.0	1.0,1.0,1.0	-0.002
Vad07G017670	LG07	-	28432558	28432639	28428754	28429560	28440713	28440958	1709	1552,754,742	4,1,0	1022,800,753	1,0,0	229	149	1	1.0	0.996,0.998,1.0	0.998,1.0,1.0	-0.001
Vad07G011350	LG07	+	21687480	21687550	21686860	21686938	21688917	21689025	1710	24,24,18	4,0,0	30,23,29	2,3,0	218	149	0.728584802365	1.0	0.804,1.0,1.0	0.911,0.84,1.0	0.018
Vad07G011350	LG07	+	21688917	21689025	21687480	21687550	21690018	21690152	1711	57,39,26	1,0,0	35,37,52	0,0,2	256	149	1	1.0	0.971,1.0,1.0	1.0,1.0,0.938	0.011
Vad07G011350	LG07	+	21690018	21690152	21688917	21689025	21690333	21690413	1712	65,56,32	0,0,0	44,48,48	0,0,2	282	149	1	1.0	1.0,1.0,1.0	1.0,1.0,0.927	0.024
Vad07G011350	LG07	+	21693796	21693851	21693013	21693072	21695590	21695613	1713	0,0,1	21,25,15	0,0,0	32,24,16	203	149	1	1.0	0.0,0.0,0.047	0.0,0.0,0.0	0.016
Vad05G012120	LG05	-	23260442	23260596	23258030	23259370	23261451	23261596	1714	1,1,1	57,63,87	0,0,0	54,45,58	298	149	1	1.0	0.009,0.008,0.006	0.0,0.0,0.0	0.008
Vad19G000600	LG19	+	897479	897567	895811	896172	898072	898290	1715	45,52,47	0,0,0	55,31,21	0,0,6	236	149	0.0385555405742	0.501885063416	1.0,1.0,1.0	1.0,1.0,0.688	0.104
Vad19G000600	LG19	+	897694	897854	897479	897567	898072	898290	1716	91,78,73	0,7,0	79,44,48	1,3,0	298	149	0.496623481191	1.0	1.0,0.848,1.0	0.975,0.88,1.0	-0.002
Vad09G000600	LG09	-	569883	569922	567888	569783	570896	571045	1717	165,138,88	0,0,0	158,118,73	1,0,0	187	149	1	1.0	1.0,1.0,1.0	0.992,1.0,1.0	0.003
Vad09G000600	LG09	-	573842	573941	572438	573760	574032	574194	1718	136,117,41	3,1,4	134,88,72	5,1,2	247	149	0.901471927574	1.0	0.965,0.986,0.861	0.942,0.982,0.956	-0.023
Vad09G000600	LG09	-	574426	574507	574032	574194	574999	575083	1719	60,89,48	0,0,0	75,59,57	1,0,0	229	149	1	1.0	1.0,1.0,1.0	0.98,1.0,1.0	0.007
Vad01G007460	LG01	-	8139639	8139981	8137706	8138098	8141244	8141391	1720	105,95,99	0,0,1	64,102,99	0,0,2	298	149	1	1.0	1.0,1.0,0.98	1.0,1.0,0.961	0.006
Vad01G007460	LG01	-	8141691	8141751	8141496	8141594	8141875	8141947	1721	44,75,50	4,2,0	34,62,62	0,2,5	208	149	0.700242892139	1.0	0.887,0.964,1.0	1.0,0.957,0.899	-0.002
Vad01G007460	LG01	-	8142436	8142508	8142084	8142228	8142649	8142782	1722	64,52,46	3,0,0	50,43,46	1,1,0	220	149	1	1.0	0.935,1.0,1.0	0.971,0.967,1.0	-0.001
Vad08G006980	LG08	-	14945476	14945575	14944368	14944956	14945657	14945786	1723	72,48,46	0,0,0	85,62,57	1,0,0	247	149	1	1.0	1.0,1.0,1.0	0.981,1.0,1.0	0.006
Vad08G006980	LG08	-	14945900	14945944	14945657	14945786	14946357	14946430	1724	62,50,42	2,4,4	75,45,39	2,4,4	192	149	0.912090292148	1.0	0.96,0.907,0.891	0.967,0.897,0.883	0.004
Vad04G005090	LG04	+	5544565	5544657	5544115	5544483	5544764	5545238	1725	115,145,103	1,0,0	104,105,95	0,0,0	240	149	1	1.0	0.986,1.0,1.0	1.0,1.0,1.0	-0.005
Vad19G006010	LG19	+	7834547	7835240	7834277	7834456	7840836	7841305	1726	74,85,85	0,0,0	85,80,74	0,1,0	298	149	1	1.0	1.0,1.0,1.0	1.0,0.976,1.0	0.008
Vad19G006010	LG19	+	7840836	7841305	7834547	7835240	7841883	7842338	1727	31,48,52	0,1,0	46,65,43	1,0,0	298	149	1	1.0	1.0,0.96,1.0	0.958,1.0,1.0	0.001
Vad19G006010	LG19	+	7841411	7841569	7840836	7841305	7841883	7842338	1728	69,36,43	10,5,9	55,44,35	10,11,4	298	149	0.739144602585	1.0	0.775,0.783,0.705	0.733,0.667,0.814	0.016
Vad19G006010	LG19	+	7841428	7841569	7840836	7841305	7841883	7842338	1729	51,34,32	10,5,9	40,43,27	10,11,4	289	149	0.782687740474	1.0	0.724,0.778,0.647	0.673,0.668,0.777	0.01
Vad14G008890	LG14	-	19942791	19942953	19933734	19933821	19944745	19944816	1730	83,113,104	1,2,2	57,74,70	2,2,1	298	149	0.689868506723	1.0	0.976,0.966,0.963	0.934,0.949,0.972	0.017
Vad14G008890	LG14	-	19945800	19945925	19945046	19945186	19946898	19947033	1731	123,111,87	0,0,0	81,48,61	1,2,0	273	149	0.602220918492	1.0	1.0,1.0,1.0	0.978,0.929,1.0	0.031
Vad11G006420	LG11	+	7465552	7468738	7465070	7465342	7468835	7469026	1732	30,29,12	2,0,0	21,12,20	10,7,2	298	149	9.25948897557e-07	0.00022505149205	0.882,1.0,1.0	0.512,0.462,0.833	0.358
Vad11G006420	LG11	+	7473164	7473252	7472910	7473033	7473351	7473930	1733	40,39,24	0,1,0	38,37,40	0,0,0	236	149	1	1.0	1.0,0.961,1.0	1.0,1.0,1.0	-0.013
Vad19G009760	LG19	+	14680256	14680302	14680041	14680158	14682286	14682325	1734	17,12,7	0,0,0	16,8,4	0,1,0	194	149	1	1.0	1.0,1.0,1.0	1.0,0.86,1.0	0.047
Vad19G009760	LG19	+	14715679	14715790	14709210	14709304	14721150	14721220	1735	27,33,17	2,0,0	31,19,27	1,0,1	259	149	1	1.0	0.886,1.0,1.0	0.947,1.0,0.94	-0.0
Vad07G002250	LG07	+	2483579	2483710	2482922	2483138	2483895	2483964	1736	897,1306,1553	1,3,2	644,1036,1067	0,0,0	279	149	1	1.0	0.998,0.996,0.998	1.0,1.0,1.0	-0.003
Vad16G010100	LG16	+	20408164	20408251	20406203	20406326	20408437	20408542	1737	440,312,351	0,1,0	399,266,258	1,0,7	235	149	0.874863878076	1.0	1.0,0.995,1.0	0.996,1.0,0.959	0.013
Vad04G006280	LG04	-	7491909	7492082	7487659	7487821	7492417	7493215	1738	407,329,355	0,0,0	466,430,426	1,0,0	298	149	1	1.0	1.0,1.0,1.0	0.996,1.0,1.0	0.001
Vad04G000440	LG04	-	810962	811054	810222	810337	811163	811249	1739	846,568,541	0,0,1	967,856,889	0,1,0	240	149	1	1.0	1.0,1.0,0.997	1.0,0.998,1.0	-0.0
Vad18G007330	LG18	+	8186630	8186732	8185764	8185805	8189415	8189495	1740	16,8,5	0,0,0	5,4,7	1,0,0	250	149	1	1.0	1.0,1.0,1.0	0.749,1.0,1.0	0.084
Vad18G007330	LG18	+	8202957	8203042	8190037	8190207	8205782	8205840	1741	17,12,12	0,1,0	15,8,15	0,0,0	233	149	1	1.0	1.0,0.885,1.0	1.0,1.0,1.0	-0.038
Vad12G007760	LG12	-	10101084	10101254	10099867	10100801	10102081	10102245	1742	105,53,52	1,3,0	52,33,36	9,0,5	298	149	0.000375231567471	0.0174788636921	0.981,0.898,1.0	0.743,1.0,0.783	0.118
Vad12G007760	LG12	-	10101388	10101488	10101084	10101254	10102081	10102245	1743	135,74,65	5,4,4	71,44,54	2,5,0	248	149	0.53444117474	1.0	0.942,0.917,0.907	0.955,0.841,1.0	-0.01
Vad06G010540	LG06	+	18713606	18713712	18713405	18713468	18713905	18714010	1744	35,26,17	0,0,2	23,15,18	0,3,2	254	149	0.0481155218406	0.574464420461	1.0,1.0,0.833	1.0,0.746,0.841	0.082
Vad06G010540	LG06	+	18713905	18714010	18713405	18713468	18714091	18714165	1745	3,14,12	0,0,1	6,24,3	0,0,0	253	149	1	1.0	1.0,1.0,0.876	1.0,1.0,1.0	-0.041
Vad06G010540	LG06	+	18714308	18714426	18714091	18714165	18715713	18715786	1746	5,33,13	0,0,1	8,24,10	0,0,0	266	149	1	1.0	1.0,1.0,0.879	1.0,1.0,1.0	-0.04
Vad17G005920	LG17	-	7161332	7161497	7160794	7161220	7161607	7161790	1747	9,18,17	0,0,0	23,17,21	1,0,2	298	149	0.645523028808	1.0	1.0,1.0,1.0	0.92,1.0,0.84	0.08
Vad02G007450	LG02	-	7963659	7963820	7963425	7963503	7963979	7964366	1748	1,4,3	244,165,158	6,2,5	184,176,193	298	149	0.902421924635	1.0	0.002,0.012,0.009	0.016,0.006,0.013	-0.004
Vad19G004320	LG19	-	5940607	5940760	5940435	5940513	5941813	5942038	1749	225,196,183	1,4,5	174,201,230	7,14,18	298	149	1.16441275975e-05	0.00141024358159	0.991,0.961,0.948	0.926,0.878,0.865	0.077
Vad19G004320	LG19	-	5942417	5942564	5941813	5942038	5942715	5942782	1750	152,208,152	0,0,0	165,211,228	0,1,0	295	149	1	1.0	1.0,1.0,1.0	1.0,0.991,1.0	0.003
Vad19G004320	LG19	-	5947717	5947775	5945240	5945281	5947912	5948097	1751	114,124,90	6,5,17	101,115,118	2,13,12	206	149	0.847928408995	1.0	0.932,0.947,0.793	0.973,0.865,0.877	-0.014
Vad19G004320	LG19	-	5949042	5949100	5947912	5948097	5953859	5953954	1752	71,115,94	4,0,1	56,129,134	0,1,0	206	149	0.491613715926	1.0	0.928,1.0,0.986	1.0,0.989,1.0	-0.025
Vad05G001980	LG05	-	1977872	1978109	1975587	1976321	1979426	1979797	1754	313,280,229	0,4,0	279,173,154	2,2,1	298	149	0.770243460274	1.0	1.0,0.972,1.0	0.986,0.977,0.987	0.007
Vad19G004780	LG19	+	6409735	6411189	6409270	6409502	6416506	6416719	1755	95,108,82	0,0,0	107,75,95	1,0,0	298	149	1	1.0	1.0,1.0,1.0	0.982,1.0,1.0	0.006
Vad19G004780	LG19	+	6416506	6416719	6409735	6411189	6417739	6417829	1756	115,150,99	0,0,0	146,109,121	0,1,0	298	149	1	1.0	1.0,1.0,1.0	1.0,0.982,1.0	0.006
Vad07G006630	LG07	+	7419518	7419603	7418452	7418500	7420559	7420616	1757	24,28,13	0,1,0	21,14,6	0,0,0	233	149	1	1.0	1.0,0.947,1.0	1.0,1.0,1.0	-0.018
Vad05G010780	LG05	-	21399876	21400421	21395140	21395715	21401125	21401207	1758	103,85,95	4,5,11	111,92,84	1,11,17	298	149	0.367913339855	1.0	0.928,0.895,0.812	0.982,0.807,0.712	0.045
Vad10G002540	LG10	+	3048574	3048700	3048390	3048456	3048783	3048859	1759	193,177,198	0,0,0	155,169,148	0,0,1	274	149	1	1.0	1.0,1.0,1.0	1.0,1.0,0.988	0.004
Vad10G002540	LG10	+	3050354	3050565	3050021	3050241	3050779	3051046	1760	321,301,320	0,0,0	270,247,213	1,0,0	298	149	1	1.0	1.0,1.0,1.0	0.993,1.0,1.0	0.002
Vad18G008880	LG18	-	9803917	9804032	9803430	9803546	9804513	9804573	1761	494,428,548	0,0,0	373,384,507	1,0,0	263	149	1	1.0	1.0,1.0,1.0	0.995,1.0,1.0	0.002
Vad18G008880	LG18	-	9804513	9804573	9803917	9804032	9804754	9804824	1762	447,293,397	0,0,1	310,258,354	2,0,1	208	149	1	1.0	1.0,1.0,0.996	0.991,1.0,0.996	0.003
Vad18G008880	LG18	-	9804513	9804573	9803917	9804032	9807011	9807195	1763	73,119,131	3,0,2	77,103,121	0,4,5	208	149	0.158657750602	1.0	0.946,1.0,0.979	1.0,0.949,0.945	0.01
Vad18G008880	LG18	-	9804754	9804824	9803917	9804032	9807011	9807195	1764	276,122,191	3,0,2	189,149,146	0,4,5	218	149	0.200110277351	1.0	0.984,1.0,0.985	1.0,0.962,0.952	0.018
Vad18G008880	LG18	-	9804754	9804824	9804513	9804573	9807011	9807195	1765	655,304,465	7,8,9	428,324,388	8,21,11	218	149	0.00561788445582	0.128862352692	0.985,0.963,0.972	0.973,0.913,0.96	0.025
Vad18G008570	LG18	+	9493467	9493948	9488131	9488702	9494875	9494934	1766	158,156,146	0,2,0	124,83,101	1,0,0	298	149	1	1.0	1.0,0.975,1.0	0.984,1.0,1.0	-0.003
Vad08G005610	LG08	-	13478090	13478192	13476733	13476859	13487190	13487257	1767	187,118,76	1,0,1	158,91,90	0,0,0	250	149	1	1.0	0.991,1.0,0.978	1.0,1.0,1.0	-0.01
Vad08G005610	LG08	-	13478350	13478502	13478090	13478192	13487190	13487257	1768	440,307,210	0,1,0	317,278,251	1,0,0	298	149	1	1.0	1.0,0.994,1.0	0.994,1.0,1.0	0.0
Vad08G005610	LG08	-	13487190	13487257	13478350	13478502	13488508	13488649	1769	271,223,152	4,3,0	215,204,186	0,5,5	215	149	0.328709798441	1.0	0.979,0.981,1.0	1.0,0.966,0.963	0.01
Vad08G005610	LG08	-	13488508	13488649	13487190	13487257	13494387	13494488	1770	301,343,253	0,0,1	273,314,291	0,0,0	289	149	1	1.0	1.0,1.0,0.992	1.0,1.0,1.0	-0.003
Vad02G005470	LG02	-	5072723	5072859	5072451	5072625	5073153	5073311	1771	88,76,85	0,0,0	62,50,91	0,1,0	284	149	1	1.0	1.0,1.0,1.0	1.0,0.963,1.0	0.012
Vad02G005470	LG02	-	5072951	5073034	5072723	5072859	5073153	5073311	1772	120,98,99	2,3,4	65,66,106	0,2,2	231	149	0.152996083459	1.0	0.975,0.955,0.941	1.0,0.955,0.972	-0.019
Vad01G004730	LG01	-	4707171	4707322	4704557	4704649	4708676	4708771	1773	112,137,119	0,0,1	49,94,124	0,1,0	298	149	1	1.0	1.0,1.0,0.983	1.0,0.979,1.0	0.001
Vad14G011470	LG14	-	22448338	22448395	22448092	22448250	22448692	22448767	1774	2028,1529,1530	1,1,0	1544,1457,1261	0,0,0	205	149	1	1.0	0.999,0.999,1.0	1.0,1.0,1.0	-0.001
Vad01G013360	LG01	+	21972346	21972398	21970430	21971210	21972485	21972643	1775	15,10,10	1,0,0	13,8,6	0,0,0	200	149	1	1.0	0.918,1.0,1.0	1.0,1.0,1.0	-0.027
Vad09G001430	LG09	+	1666482	1666578	1666238	1666387	1667908	1667970	1776	260,358,278	2,0,0	309,292,248	1,0,0	244	149	1	1.0	0.988,1.0,1.0	0.995,1.0,1.0	-0.002
Vad09G001430	LG09	+	1666665	1666736	1666482	1666578	1667908	1667970	1777	656,798,588	0,1,1	684,633,593	0,0,0	219	149	1	1.0	1.0,0.998,0.998	1.0,1.0,1.0	-0.001
Vad09G001430	LG09	+	1668096	1668160	1667908	1667970	1668242	1668327	1778	734,826,587	2,0,0	771,647,624	0,0,0	212	149	1	1.0	0.996,1.0,1.0	1.0,1.0,1.0	-0.001
Vad09G001430	LG09	+	1668851	1668915	1668687	1668770	1669020	1669160	1779	881,853,706	10,14,10	894,830,710	7,16,19	212	149	0.377950135267	1.0	0.984,0.977,0.98	0.989,0.973,0.963	0.005
Vad11G010360	LG11	+	15697688	15697900	15685856	15685924	15699972	15700043	1780	12,15,5	66,45,63	12,16,12	64,56,46	298	149	0.319494251706	1.0	0.083,0.143,0.038	0.086,0.125,0.115	-0.021
Vad11G010360	LG11	+	15701243	15701299	15700982	15701146	15701403	15701456	1781	97,85,67	0,1,0	98,73,59	0,0,0	204	149	1	1.0	1.0,0.984,1.0	1.0,1.0,1.0	-0.005
Vad11G010360	LG11	+	15701583	15701704	15701403	15701456	15707604	15707702	1782	84,135,98	0,0,0	102,124,75	0,0,2	269	149	1	1.0	1.0,1.0,1.0	1.0,1.0,0.954	0.015
Vad11G010360	LG11	+	15720432	15720489	15707604	15707702	15721262	15721524	1783	7,6,2	0,2,0	11,7,6	2,0,3	205	149	0.0388605547779	0.504121627063	1.0,0.686,1.0	0.8,1.0,0.592	0.098
Vad11G010360	LG11	+	15720432	15720489	15707604	15707702	15724738	15725678	1784	4,13,6	17,46,41	10,12,10	21,41,25	205	149	0.0947130801286	0.902935340092	0.146,0.17,0.096	0.257,0.175,0.225	-0.082
Vad11G010360	LG11	+	15724738	15724850	15707604	15707702	15725880	15726593	1785	21,65,58	0,0,3	25,49,31	0,0,0	260	149	0.777857316957	1.0	1.0,1.0,0.917	1.0,1.0,1.0	-0.028
Vad11G010360	LG11	+	15724738	15724850	15707604	15707702	15741463	15741484	1786	11,38,35	0,0,2	23,41,26	0,0,0	260	149	1	1.0	1.0,1.0,0.909	1.0,1.0,1.0	-0.03
Vad11G010360	LG11	+	15725880	15726593	15724738	15724850	15741463	15741484	1788	12,33,26	3,6,4	12,16,12	9,8,6	298	149	0.00301698580435	0.0830439056219	0.667,0.733,0.765	0.4,0.5,0.5	0.255
Vad11G010360	LG11	+	15726489	15726593	15724738	15724850	15741463	15741484	1789	0,0,1	3,6,4	0,1,0	9,8,6	252	149	1	1.0	0.0,0.0,0.129	0.0,0.069,0.0	0.02
Vad11G004220	LG11	+	4008885	4008980	4008654	4008777	4009064	4009397	1791	5,25,29	0,0,0	24,27,28	1,0,1	243	149	1	1.0	1.0,1.0,1.0	0.936,1.0,0.945	0.04
Vad07G000690	LG07	+	892614	892692	892428	892515	893465	893549	1792	20,9,41	0,0,0	19,7,17	0,0,1	226	149	1	1.0	1.0,1.0,1.0	1.0,1.0,0.918	0.027
Vad07G000690	LG07	+	896463	896580	896246	896319	898525	898645	1793	45,36,28	0,0,1	31,28,17	0,0,2	265	149	1	1.0	1.0,1.0,0.94	1.0,1.0,0.827	0.038
Vad07G000690	LG07	+	898765	898784	898525	898645	899701	899719	1794	25,5,5	2,0,0	9,5,4	3,2,0	167	149	0.036136861671	0.48243028998	0.918,1.0,1.0	0.728,0.69,1.0	0.167
Vad19G008020	LG19	-	11008353	11008472	11001399	11001453	11008560	11008638	1795	98,106,100	4,0,0	115,85,107	1,2,3	267	149	0.371524131054	1.0	0.932,1.0,1.0	0.985,0.96,0.952	0.012
Vad19G008020	LG19	-	11008741	11008865	11008560	11008638	11008940	11009052	1796	86,103,98	0,0,0	109,107,87	1,0,1	272	149	1	1.0	1.0,1.0,1.0	0.984,1.0,0.979	0.012
Vad19G008020	LG19	-	11009713	11009809	11009497	11009585	11010210	11010317	1797	115,81,51	0,0,0	101,59,35	0,0,1	244	149	1	1.0	1.0,1.0,1.0	1.0,1.0,0.955	0.015
Vad19G008020	LG19	-	11013889	11013983	11011662	11011760	11014090	11014263	1798	92,79,65	0,1,0	81,49,52	1,1,1	242	149	0.72620656769	1.0	1.0,0.98,1.0	0.98,0.968,0.97	0.021
Vad12G003360	LG12	+	4918727	4919251	4916226	4917376	4919964	4920766	1800	54,28,19	0,0,2	70,78,73	3,3,3	298	149	0.0192588523851	0.317949581525	1.0,1.0,0.826	0.921,0.929,0.924	0.017
Vad07G009100	LG07	-	17060538	17060618	17059896	17060449	17061804	17061891	1801	56,74,85	4,5,0	51,96,72	0,0,10	228	149	0.901595353164	1.0	0.901,0.906,1.0	1.0,1.0,0.825	-0.006
Vad07G009100	LG07	-	17061804	17061891	17059896	17060449	17069597	17069794	1802	31,29,34	0,0,2	23,20,38	0,0,0	235	149	1	1.0	1.0,1.0,0.915	1.0,1.0,1.0	-0.028
Vad05G001030	LG05	+	954103	954181	953970	954018	954265	954385	1803	181,152,95	0,0,0	144,94,64	0,2,0	226	149	1	1.0	1.0,1.0,1.0	1.0,0.969,1.0	0.01
Vad05G001030	LG05	+	954265	954385	953970	954018	954736	954842	1804	63,67,42	0,0,0	58,27,28	1,0,0	268	149	1	1.0	1.0,1.0,1.0	0.97,1.0,1.0	0.01
Vad05G001030	LG05	+	957530	957665	956797	956961	959204	959335	1805	267,209,165	13,5,6	243,159,143	5,4,8	283	149	0.531505632544	1.0	0.915,0.957,0.935	0.962,0.954,0.904	-0.004
Vad05G001030	LG05	+	959913	959992	959738	959801	960290	960717	1806	142,133,127	1,1,0	166,126,86	2,0,0	227	149	1	1.0	0.989,0.989,1.0	0.982,1.0,1.0	-0.001
Vad10G001180	LG10	-	1104269	1104397	1103785	1103885	1104501	1104669	1807	216,118,105	1,0,0	229,90,103	7,3,0	276	149	0.0121712233369	0.230325187622	0.991,1.0,1.0	0.946,0.942,1.0	0.034
Vad10G001180	LG10	-	1105241	1105357	1104501	1104669	1107167	1107320	1808	124,87,90	0,0,0	160,98,109	0,1,1	264	149	1	1.0	1.0,1.0,1.0	1.0,0.982,0.984	0.011
Vad14G004610	LG14	-	6481310	6481445	6466127	6466512	6481532	6481666	1809	114,100,95	0,0,1	101,122,83	0,0,0	283	149	1	1.0	1.0,1.0,0.98	1.0,1.0,1.0	-0.007
Vad14G004610	LG14	-	6497386	6497463	6487704	6487892	6510721	6510944	1810	82,80,70	0,0,1	104,71,69	2,1,2	225	149	0.534329163005	1.0	1.0,1.0,0.979	0.972,0.979,0.958	0.023
Vad01G009530	LG01	-	11936986	11937065	11931892	11932006	11937990	11938126	1811	469,475,416	0,1,0	408,410,398	0,0,0	227	149	1	1.0	1.0,0.997,1.0	1.0,1.0,1.0	-0.001
Vad19G000680	LG19	-	1032057	1032210	1031892	1031975	1033951	1034499	1812	141,154,120	5,2,3	142,111,131	2,2,1	298	149	0.136557054725	1.0	0.934,0.975,0.952	0.973,0.965,0.985	-0.021
Vad12G001190	LG12	+	2072704	2072774	2072272	2072360	2072922	2073031	1813	526,568,502	1,6,0	559,452,478	1,2,0	218	149	1	1.0	0.997,0.985,1.0	0.997,0.994,1.0	-0.003
Vad13G009440	LG13	+	18734435	18734494	18734018	18734343	18734812	18734931	1814	22,13,16	0,0,0	7,4,12	0,0,1	207	149	1	1.0	1.0,1.0,1.0	1.0,1.0,0.896	0.035
Vad13G009440	LG13	+	18735523	18735616	18735347	18735440	18737609	18737653	1815	20,11,10	1,0,0	5,1,4	0,0,0	241	149	1	1.0	0.925,1.0,1.0	1.0,1.0,1.0	-0.025
Vad13G009440	LG13	+	18741957	18742268	18738955	18739063	18742925	18743423	1816	20,17,8	4,1,4	12,8,10	1,0,3	298	149	0.190130284431	1.0	0.714,0.895,0.5	0.857,1.0,0.625	-0.124
Vad18G009070	LG18	+	9986246	9986337	9985655	9985722	9986856	9986956	1817	15,4,8	116,74,72	3,3,7	57,73,90	239	149	0.0770691218937	0.78864199887	0.075,0.033,0.065	0.032,0.025,0.046	0.023
Vad10G001400	LG10	+	1306123	1306212	1305894	1305956	1306905	1307026	1818	27,27,38	4,4,8	12,13,19	6,10,2	237	149	0.0955658563641	0.907635821516	0.809,0.809,0.749	0.557,0.45,0.857	0.168
Vad10G001400	LG10	+	1308096	1308337	1307406	1307741	1309485	1309796	1819	43,52,66	0,0,1	25,51,55	0,1,1	298	149	1	1.0	1.0,1.0,0.971	1.0,0.962,0.965	0.015
Vad06G003160	LG06	+	3976080	3976146	3974999	3975998	3976221	3976420	1820	128,185,145	1,0,0	107,150,114	0,0,0	214	149	1	1.0	0.989,1.0,1.0	1.0,1.0,1.0	-0.004
Vad04G006530	LG04	+	8186619	8186747	8184071	8184330	8187562	8187661	1821	1043,597,482	2,1,0	662,566,441	5,3,0	276	149	1	1.0	0.996,0.997,1.0	0.986,0.99,1.0	0.006
Vad12G004330	LG12	-	5954873	5954972	5954322	5954775	5955251	5955390	1822	220,204,166	0,0,0	231,132,158	0,1,1	247	149	1	1.0	1.0,1.0,1.0	1.0,0.988,0.99	0.007
Vad08G016020	LG08	+	23670951	23671094	23670407	23670627	23672479	23672617	1824	1569,1081,1010	16,9,21	1245,946,929	14,20,20	291	149	0.142447468953	1.0	0.98,0.984,0.961	0.979,0.96,0.96	0.009
Vad14G005530	LG14	-	9779072	9779464	9778043	9778293	9780798	9781122	1825	51,24,29	1,1,0	85,52,59	1,5,1	298	149	0.0485433890058	0.579116127785	0.962,0.923,1.0	0.977,0.839,0.967	0.034
Vad12G012890	LG12	-	25109416	25109764	25108859	25109024	25110138	25110196	1826	91,141,160	1,0,0	99,75,124	0,0,0	298	149	1	1.0	0.978,1.0,1.0	1.0,1.0,1.0	-0.007
Vad12G012890	LG12	-	25110138	25110196	25109416	25109764	25112192	25112293	1827	107,107,105	0,0,3	62,37,87	1,0,1	206	149	1	1.0	1.0,1.0,0.962	0.978,1.0,0.984	0.0
Vad12G012890	LG12	-	25128070	25128163	25126255	25126319	25128249	25128383	1828	108,89,102	1,0,5	87,57,63	2,6,0	241	149	0.280025199353	1.0	0.985,1.0,0.927	0.964,0.855,1.0	0.031
Vad08G002110	LG08	-	4912709	4912756	4912133	4912627	4914152	4914336	1829	516,654,833	0,0,3	469,520,712	0,0,0	195	149	1	1.0	1.0,1.0,0.995	1.0,1.0,1.0	-0.002
Vad08G002110	LG08	-	4914152	4914336	4912709	4912756	4915322	4915613	1830	780,1100,1390	0,0,0	684,910,1161	0,0,1	298	149	1	1.0	1.0,1.0,1.0	1.0,1.0,0.998	0.001
Vad08G002110	LG08	-	4917179	4917258	4916783	4916853	4917471	4917719	1831	49,82,71	109,221,203	31,47,49	114,115,145	227	149	0.422546023417	1.0	0.228,0.196,0.187	0.151,0.212,0.182	0.022
Vad04G004480	LG04	+	4910448	4910946	4909570	4909709	4911981	4912790	1832	20,16,4	1,0,0	110,3,3	0,0,0	298	149	1	1.0	0.909,1.0,1.0	1.0,1.0,1.0	-0.03
Vad07G014520	LG07	+	25196570	25196658	25196328	25196468	25196897	25196971	1833	70,39,55	0,2,1	23,16,19	0,0,0	236	149	0.599529800675	1.0	1.0,0.925,0.972	1.0,1.0,1.0	-0.034
Vad14G010160	LG14	-	21143791	21143922	21143537	21143691	21144195	21144313	1834	138,129,101	0,3,1	138,149,78	2,5,0	279	149	0.232269118795	1.0	1.0,0.958,0.982	0.974,0.941,1.0	0.008
Vad14G010160	LG14	-	21146811	21146866	21146620	21146700	21146977	21147045	1835	70,72,39	0,1,0	67,54,28	0,1,1	203	149	1	1.0	1.0,0.981,1.0	1.0,0.975,0.954	0.017
Vad14G010160	LG14	-	21147287	21147399	21147138	21147183	21147491	21147606	1836	69,96,68	0,4,2	101,86,33	1,1,2	260	149	0.399715888505	1.0	1.0,0.932,0.951	0.983,0.98,0.904	0.005
Vad08G015170	LG08	-	22727509	22727567	22727367	22727440	22732086	22732277	1837	54,46,35	2,0,3	31,28,34	0,0,0	206	149	0.416716025546	1.0	0.951,1.0,0.894	1.0,1.0,1.0	-0.052
Vad08G015170	LG08	-	22734451	22734504	22733702	22733758	22734660	22734808	1838	32,27,18	3,2,0	34,35,31	0,0,0	201	149	0.147672953792	1.0	0.888,0.909,1.0	1.0,1.0,1.0	-0.068
Vad08G015170	LG08	-	22734660	22734808	22733702	22733758	22736035	22736124	1839	14,20,13	2,0,0	9,18,15	0,0,0	296	149	1	1.0	0.779,1.0,1.0	1.0,1.0,1.0	-0.074
Vad08G015170	LG08	-	22750881	22750963	22750250	22750551	22751293	22751504	1840	29,44,36	0,0,0	20,29,32	2,0,0	230	149	1	1.0	1.0,1.0,1.0	0.866,1.0,1.0	0.045
Vad08G015170	LG08	-	22751293	22751504	22750881	22750963	22752882	22752983	1841	27,43,40	0,1,0	25,34,30	0,0,1	298	149	1	1.0	1.0,0.956,1.0	1.0,1.0,0.938	0.006
Vad04G001050	LG04	+	1331405	1331463	1330928	1331306	1331875	1332588	1842	192,87,61	7,3,0	138,94,68	11,6,2	206	149	0.03129561254	0.438283328624	0.952,0.954,1.0	0.901,0.919,0.961	0.042
Vad01G014390	LG01	+	23340556	23340635	23340281	23340468	23340721	23340839	1843	28,38,2	2,7,0	48,20,17	14,3,1	227	149	0.276393824469	1.0	0.902,0.781,1.0	0.692,0.814,0.918	0.086
Vad06G002800	LG06	+	3643986	3644160	3643288	3643693	3644396	3644723	1844	6,3,2	0,0,0	8,1,1	0,1,0	298	149	1	1.0	1.0,1.0,1.0	1.0,0.333,1.0	0.222
Vad08G004770	LG08	+	12429869	12430040	12428164	12428542	12430244	12430265	1845	4,18,17	243,425,756	4,6,6	256,551,663	298	149	0.266137153233	1.0	0.008,0.021,0.011	0.008,0.005,0.005	0.007
Vad14G010490	LG14	-	21513747	21513871	21513560	21513669	21514403	21514478	1846	211,164,125	0,1,1	160,118,125	0,0,2	272	149	1	1.0	1.0,0.989,0.986	1.0,1.0,0.972	0.001
Vad14G010490	LG14	-	21516363	21516404	21515460	21515593	21516640	21516706	1847	60,96,51	0,1,0	78,44,48	1,0,0	189	149	1	1.0	1.0,0.987,1.0	0.984,1.0,1.0	0.001
Vad14G010490	LG14	-	21516640	21516706	21516363	21516404	21516893	21516930	1848	58,87,49	1,2,0	72,53,41	0,0,1	214	149	1	1.0	0.976,0.968,1.0	1.0,1.0,0.966	-0.007
Vad14G010490	LG14	-	21518732	21518783	21518570	21518627	21519100	21519166	1849	56,66,48	15,7,10	67,50,49	15,10,0	199	149	0.353705283279	1.0	0.737,0.876,0.782	0.77,0.789,1.0	-0.055
Vad14G010490	LG14	-	21519100	21519166	21518570	21518627	21519308	21519444	1850	58,33,34	0,2,0	55,45,21	0,0,0	214	149	1	1.0	1.0,0.92,1.0	1.0,1.0,1.0	-0.027
Vad19G001560	LG19	-	2156973	2157129	2156125	2156230	2159479	2159617	1851	131,139,147	3,1,0	126,84,80	0,0,0	298	149	0.815183998484	1.0	0.956,0.986,1.0	1.0,1.0,1.0	-0.019
Vad19G001560	LG19	-	2169405	2169470	2166063	2166162	2171338	2171686	1852	91,71,97	0,3,0	74,55,70	0,0,0	213	149	1	1.0	1.0,0.943,1.0	1.0,1.0,1.0	-0.019
Vad07G015220	LG07	+	25840777	25840966	25839816	25840529	25841940	25842170	1853	117,82,85	0,0,0	51,94,73	2,0,0	298	149	1	1.0	1.0,1.0,1.0	0.927,1.0,1.0	0.024
Vad02G003790	LG02	-	3423952	3423994	3422570	3422715	3424086	3424139	1854	256,168,130	0,0,1	154,105,103	1,0,5	190	149	0.57436810131	1.0	1.0,1.0,0.99	0.992,1.0,0.942	0.019
Vad02G003790	LG02	-	3428575	3428785	3428371	3428464	3432800	3433016	1855	215,236,187	27,19,11	189,140,143	13,7,9	298	149	0.10674191702	0.977004765276	0.799,0.861,0.895	0.879,0.909,0.888	-0.04
Vad02G003790	LG02	-	3433996	3434250	3433636	3433742	3436575	3436810	1856	132,159,138	1,0,0	103,104,78	0,0,2	298	149	1	1.0	0.985,1.0,1.0	1.0,1.0,0.951	0.011
Vad02G003790	LG02	-	3434128	3434250	3433636	3433742	3436575	3436810	1857	160,218,173	1,0,0	142,137,114	0,0,2	270	149	1	1.0	0.989,1.0,1.0	1.0,1.0,0.969	0.007
Vad11G009450	LG11	-	14338650	14338661	14338170	14338311	14338798	14338946	1858	6,7,6	4,2,2	7,9,9	3,1,0	159	149	0.0608141096596	0.673985948856	0.584,0.766,0.738	0.686,0.894,1.0	-0.164
Vad11G009450	LG11	-	14356437	14356506	14356110	14356347	14359119	14359219	1859	45,34,26	2,0,0	49,31,29	0,0,0	217	149	1	1.0	0.939,1.0,1.0	1.0,1.0,1.0	-0.02
Vad18G013180	LG18	+	16156199	16156256	16155327	16155669	16156364	16156455	1860	24,21,20	0,0,0	38,18,16	1,0,0	205	149	1	1.0	1.0,1.0,1.0	0.965,1.0,1.0	0.012
Vad01G000750	LG01	+	717295	717341	716531	716644	717552	717599	1861	256,220,207	2,2,4	196,176,149	3,3,3	194	149	0.468185354968	1.0	0.99,0.988,0.975	0.98,0.978,0.974	0.007
Vad18G021850	LG18	-	36261392	36261685	36260606	36260887	36261762	36262057	1862	188,215,278	1,0,0	121,94,105	0,0,0	298	149	1	1.0	0.989,1.0,1.0	1.0,1.0,1.0	-0.004
Vad18G021850	LG18	-	36261762	36262057	36260606	36260887	36264272	36264818	1863	144,92,159	7,5,12	46,43,50	3,3,2	298	149	0.592520899861	1.0	0.911,0.902,0.869	0.885,0.878,0.926	-0.002
Vad15G006100	LG15	+	15725950	15726020	15725359	15725625	15726118	15726231	1864	244,275,197	5,6,4	243,275,247	2,2,7	218	149	0.312998463148	1.0	0.971,0.969,0.971	0.988,0.989,0.96	-0.009
Vad15G006100	LG15	+	15726118	15726231	15725359	15725625	15726361	15726706	1865	145,143,122	17,16,16	154,163,168	15,15,14	261	149	0.23368661026	1.0	0.83,0.836,0.813	0.854,0.861,0.873	-0.036
Vad07G012130	LG07	+	22415881	22415989	22415248	22415358	22416067	22416130	1866	49,60,50	0,0,0	80,38,60	0,4,0	256	149	0.765328413549	1.0	1.0,1.0,1.0	1.0,0.847,1.0	0.051
Vad17G001390	LG17	-	1338829	1338940	1338521	1338713	1339484	1339526	1867	11,22,16	0,3,0	6,12,14	0,0,1	259	149	0.722525642267	1.0	1.0,0.808,1.0	1.0,1.0,0.89	-0.027
Vad04G011860	LG04	-	22673148	22673198	22672439	22672583	22673912	22673997	1868	42,29,26	0,0,1	21,17,13	0,0,0	198	149	1	1.0	1.0,1.0,0.951	1.0,1.0,1.0	-0.016
Vad04G011860	LG04	-	22673912	22673997	22673148	22673198	22674138	22674276	1869	40,34,26	0,0,1	24,22,14	0,0,0	233	149	1	1.0	1.0,1.0,0.943	1.0,1.0,1.0	-0.019
Vad10G012880	LG10	-	21682755	21683275	21681897	21682221	21683512	21683745	1870	365,312,213	0,0,0	312,248,226	1,0,0	298	149	1	1.0	1.0,1.0,1.0	0.994,1.0,1.0	0.002
Vad10G012880	LG10	-	21686866	21686975	21686626	21686795	21687240	21687346	1871	95,98,78	0,1,0	91,73,93	0,2,2	257	149	0.449284241866	1.0	1.0,0.983,1.0	1.0,0.955,0.964	0.021
Vad11G008120	LG11	-	10988302	10988482	10984358	10984485	10991651	10991903	1872	321,255,252	1,0,0	297,278,320	0,0,0	298	149	1	1.0	0.994,1.0,1.0	1.0,1.0,1.0	-0.002
Vad03G007570	LG03	-	7851027	7851111	7850705	7850816	7852266	7852530	1873	245,126,101	18,11,4	111,75,64	14,13,6	232	149	0.0233682793648	0.361360961495	0.897,0.88,0.942	0.836,0.787,0.873	0.074
Vad03G007570	LG03	-	7855358	7855420	7853897	7854000	7855676	7855760	1874	80,55,54	0,0,3	31,41,23	0,0,0	210	149	1	1.0	1.0,1.0,0.927	1.0,1.0,1.0	-0.024
Vad03G007570	LG03	-	7855676	7855760	7853897	7854000	7869869	7869908	1875	25,23,19	0,0,0	18,19,9	1,2,0	232	149	0.527752181864	1.0	1.0,1.0,1.0	0.92,0.859,1.0	0.074
Vad06G006020	LG06	+	6792292	6792419	6791696	6791928	6793202	6793312	1876	61,87,59	3,0,0	94,67,91	0,0,1	275	149	1	1.0	0.917,1.0,1.0	1.0,1.0,0.98	-0.021
Vad06G006020	LG06	+	6793949	6794083	6793664	6793793	6798350	6798434	1877	93,79,65	5,0,0	111,78,75	3,0,0	282	149	0.417501385252	1.0	0.908,1.0,1.0	0.951,1.0,1.0	-0.014
Vad06G006020	LG06	+	6820860	6820900	6818749	6818821	6821241	6821519	1878	68,81,45	0,0,1	74,74,50	0,0,0	188	149	1	1.0	1.0,1.0,0.973	1.0,1.0,1.0	-0.009
Vad08G002730	LG08	-	8779291	8779352	8778354	8779209	8779435	8779809	1879	2432,1478,1675	0,0,0	3013,2377,1846	2,0,2	209	149	1	1.0	1.0,1.0,1.0	0.999,1.0,0.998	0.001
Vad08G002730	LG08	-	8781433	8781535	8781216	8781265	8781835	8781883	1880	2039,824,779	2,0,1	1801,1040,871	5,0,2	250	149	1	1.0	0.998,1.0,0.998	0.995,1.0,0.996	0.002
Vad08G004470	LG08	-	12052319	12052424	12050795	12051570	12052732	12053444	1881	6082,3879,3570	2,1,7	4706,2736,3627	3,6,5	253	149	1	1.0	0.999,1.0,0.997	0.999,0.996,0.998	0.001
Vad02G004840	LG02	+	4466439	4466485	4465371	4465836	4466580	4466695	1882	121,68,60	0,1,0	108,42,45	0,0,0	194	149	1	1.0	1.0,0.981,1.0	1.0,1.0,1.0	-0.006
Vad08G007960	LG08	-	15884934	15885330	15884052	15884277	15886066	15886226	1883	311,235,218	0,1,7	192,152,161	6,3,3	298	149	0.0714412399488	0.747442247122	1.0,0.992,0.94	0.941,0.962,0.964	0.022
Vad08G007960	LG08	-	15886859	15887009	15886066	15886226	15887355	15887462	1884	352,237,228	0,0,0	247,150,138	2,0,0	298	149	1	1.0	1.0,1.0,1.0	0.984,1.0,1.0	0.005
Vad08G007960	LG08	-	15892473	15892605	15890787	15891009	15892674	15892752	1885	466,208,181	0,1,0	271,139,143	4,2,0	280	149	0.560988250627	1.0	1.0,0.991,1.0	0.973,0.974,1.0	0.015
Vad06G001480	LG06	-	1736553	1736622	1736411	1736477	1736722	1736797	1886	13,10,9	0,0,0	11,8,14	4,0,0	217	149	0.352459290568	1.0	1.0,1.0,1.0	0.654,1.0,1.0	0.115
Vad09G000510	LG09	+	499979	500065	499478	499841	500176	500390	1887	0,2,5	2,3,0	1,4,4	7,1,5	234	149	0.865008183295	1.0	0.0,0.298,1.0	0.083,0.718,0.337	0.053
Vad03G004730	LG03	+	4312030	4312063	4310408	4310968	4312151	4312431	1888	125,125,160	0,1,0	132,130,127	0,0,0	181	149	1	1.0	1.0,0.99,1.0	1.0,1.0,1.0	-0.003
Vad03G004730	LG03	+	4315945	4316112	4315323	4315872	4317623	4318254	1889	384,271,230	0,0,0	344,242,214	2,0,0	298	149	1	1.0	1.0,1.0,1.0	0.989,1.0,1.0	0.004
Vad10G007660	LG10	+	8884192	8884370	8883776	8883902	8887387	8887459	1890	8,5,8	0,1,0	14,10,10	0,0,0	298	149	1	1.0	1.0,0.714,1.0	1.0,1.0,1.0	-0.095
Vad10G007660	LG10	+	8887387	8887459	8884192	8884370	8887552	8887621	1891	6,8,7	0,0,0	17,6,4	0,1,0	220	149	1	1.0	1.0,1.0,1.0	1.0,0.803,1.0	0.066
Vad06G012710	LG06	+	22230016	22230182	22228013	22228520	22230297	22230439	1892	3981,3898,2906	0,0,1	2620,1996,1976	0,0,0	298	149	1	1.0	1.0,1.0,0.999	1.0,1.0,1.0	-0.0
Vad04G001090	LG04	+	1364807	1364908	1364637	1364715	1364986	1365182	1893	9262,8291,7593	2,2,1	10544,4965,6491	0,0,1	249	149	1	1.0	1.0,1.0,1.0	1.0,1.0,1.0	0.0
Vad04G001090	LG04	+	1367087	1367240	1366415	1366529	1367339	1367528	1894	12838,11552,11399	0,0,0	13867,7174,9300	0,1,2	298	149	1	1.0	1.0,1.0,1.0	1.0,1.0,1.0	0.0
Vad04G011530	LG04	-	22322805	22322937	22322589	22322649	22323229	22323481	1895	31,7,12	0,0,0	23,24,50	1,0,0	280	149	1	1.0	1.0,1.0,1.0	0.924,1.0,1.0	0.025
Vad18G002520	LG18	+	2660013	2660121	2659733	2659915	2661507	2661597	1896	750,1135,1390	0,0,3	960,1127,1480	0,0,3	256	149	1	1.0	1.0,1.0,0.996	1.0,1.0,0.997	-0.0
Vad18G002520	LG18	+	2662568	2662653	2661507	2661597	2665242	2665337	1897	1021,1014,1289	0,0,0	925,1064,1493	0,0,2	233	149	1	1.0	1.0,1.0,1.0	1.0,1.0,0.998	0.001
Vad18G002520	LG18	+	2665242	2665337	2662568	2662653	2666917	2667502	1898	1279,1072,1367	0,0,1	1179,1105,1503	0,0,0	243	149	1	1.0	1.0,1.0,0.999	1.0,1.0,1.0	-0.0
Vad08G015600	LG08	+	23163374	23163453	23163083	23163205	23163690	23164088	1899	133,70,88	0,0,0	77,52,64	0,0,1	227	149	1	1.0	1.0,1.0,1.0	1.0,1.0,0.977	0.008
Vad10G004900	LG10	+	5682413	5682613	5676217	5676382	5682723	5682830	1900	36,9,19	0,0,0	23,5,10	0,0,2	298	149	1	1.0	1.0,1.0,1.0	1.0,1.0,0.714	0.095
Vad10G004900	LG10	+	5682413	5682613	5676217	5676382	5683272	5683382	1901	24,5,14	1,0,0	13,0,6	0,0,0	298	149	1	1.0	0.923,1.0,1.0	1.0,NA,1.0	-0.026
Vad10G004900	LG10	+	5682723	5682830	5676217	5676382	5683272	5683382	1902	5,7,5	1,0,0	14,11,9	0,0,0	255	149	1	1.0	0.745,1.0,1.0	1.0,1.0,1.0	-0.085
Vad10G004900	LG10	+	5682723	5682830	5682413	5682613	5683272	5683382	1903	17,11,12	0,0,2	24,16,11	0,0,0	255	149	1	1.0	1.0,1.0,0.778	1.0,1.0,1.0	-0.074
Vad18G005500	LG18	+	6081360	6082109	6078597	6078829	6082939	6085612	1904	171,153,106	0,1,1	59,95,82	0,0,0	298	149	1	1.0	1.0,0.987,0.981	1.0,1.0,1.0	-0.011
Vad11G006510	LG11	+	7608827	7608866	7608080	7608163	7609919	7610002	1905	76,63,88	0,0,5	50,37,63	2,1,0	187	149	0.572018055409	1.0	1.0,1.0,0.933	0.952,0.967,1.0	0.005
Vad11G006510	LG11	+	7620526	7620749	7609919	7610002	7632917	7633688	1906	290,184,218	0,0,2	186,148,195	0,0,0	298	149	1	1.0	1.0,1.0,0.982	1.0,1.0,1.0	-0.006
Vad19G008980	LG19	+	12797956	12798018	12797535	12797589	12798993	12799316	1907	104,118,117	0,0,0	126,91,87	1,1,0	210	149	1	1.0	1.0,1.0,1.0	0.989,0.985,1.0	0.009
Vad19G008980	LG19	+	12798993	12799316	12797956	12798018	12809614	12809696	1908	363,274,249	0,1,0	264,238,202	0,0,0	298	149	1	1.0	1.0,0.993,1.0	1.0,1.0,1.0	-0.002
Vad19G008980	LG19	+	12809614	12809696	12798993	12799316	12811751	12811886	1909	521,289,266	0,1,0	298,265,226	0,0,1	230	149	1	1.0	1.0,0.995,1.0	1.0,1.0,0.993	0.001
Vad19G008980	LG19	+	12811751	12811886	12809614	12809696	12812461	12812637	1910	626,349,319	0,4,4	371,299,270	1,2,0	283	149	0.896527113382	1.0	1.0,0.979,0.977	0.995,0.987,1.0	-0.009
Vad19G008980	LG19	+	12812718	12812870	12812461	12812637	12813110	12814566	1911	580,467,347	0,0,2	446,300,272	3,0,0	298	149	1	1.0	1.0,1.0,0.989	0.987,1.0,1.0	0.001
Vad07G000220	LG07	-	399374	399494	398678	399271	399580	399610	1912	52,64,28	2,0,0	32,29,14	0,0,0	268	149	1	1.0	0.935,1.0,1.0	1.0,1.0,1.0	-0.022
Vad07G000220	LG07	-	403229	403351	402175	402250	403530	403681	1913	87,49,39	0,0,0	21,30,18	2,0,0	270	149	1	1.0	1.0,1.0,1.0	0.853,1.0,1.0	0.049
Vad07G000220	LG07	-	403912	403942	403530	403681	404050	404520	1914	23,29,19	0,0,0	9,13,10	0,1,0	178	149	1	1.0	1.0,1.0,1.0	1.0,0.916,1.0	0.028
Vad03G003350	LG03	+	2902020	2902164	2900822	2901579	2902247	2902400	1915	1141,1852,613	1,7,0	866,440,483	8,3,4	292	149	0.442633518695	1.0	0.998,0.993,1.0	0.982,0.987,0.984	0.013
Vad03G003350	LG03	+	2902247	2902400	2900822	2901579	2903203	2903319	1916	814,1571,511	0,0,0	707,472,436	1,0,2	298	149	1	1.0	1.0,1.0,1.0	0.997,1.0,0.991	0.004
Vad08G013460	LG08	-	21347996	21350001	21339885	21340164	21351148	21351267	1917	11,14,14	0,0,0	14,10,8	0,2,0	298	149	1	1.0	1.0,1.0,1.0	1.0,0.714,1.0	0.095
Vad07G004030	LG07	-	4096243	4096358	4094895	4095050	4096445	4096534	1918	124,101,84	0,0,1	100,79,93	0,0,0	263	149	1	1.0	1.0,1.0,0.979	1.0,1.0,1.0	-0.007
Vad05G009950	LG05	-	19918088	19918181	19917403	19917535	19918669	19918829	1919	139,148,154	13,7,7	145,124,120	3,1,2	241	149	0.000119711448424	0.00784550483849	0.869,0.929,0.932	0.968,0.987,0.974	-0.066
Vad05G009950	LG05	-	19918088	19918181	19917403	19917535	19919108	19919218	1920	62,55,66	0,1,0	57,58,55	1,0,0	241	149	1	1.0	1.0,0.971,1.0	0.972,1.0,1.0	-0.0
Vad05G009950	LG05	-	19918669	19918829	19917403	19917535	19919108	19919218	1921	106,108,128	0,1,0	78,61,79	1,0,0	298	149	1	1.0	1.0,0.982,1.0	0.975,1.0,1.0	0.002
Vad05G009950	LG05	-	19918669	19918829	19918088	19918181	19919108	19919218	1922	169,194,209	0,0,0	163,131,145	0,5,3	298	149	0.124538176235	1.0	1.0,1.0,1.0	1.0,0.929,0.96	0.037
Vad05G009950	LG05	-	19919713	19919769	19919108	19919218	19922999	19923947	1923	76,76,83	21,19,19	84,47,61	23,29,13	204	149	0.282936501458	1.0	0.726,0.745,0.761	0.727,0.542,0.774	0.063
Vad01G006170	LG01	+	6457459	6457551	6457263	6457314	6460170	6460248	1924	19,38,28	0,0,0	27,14,31	0,1,0	240	149	1	1.0	1.0,1.0,1.0	1.0,0.897,1.0	0.034
Vad01G006170	LG01	+	6460170	6460248	6457459	6457551	6465767	6465925	1925	23,36,24	0,0,0	31,20,21	0,0,2	226	149	1	1.0	1.0,1.0,1.0	1.0,1.0,0.874	0.042
Vad01G006170	LG01	+	6465767	6465925	6460170	6460248	6466098	6466200	1926	35,31,21	0,0,1	37,21,27	0,0,0	298	149	1	1.0	1.0,1.0,0.913	1.0,1.0,1.0	-0.029
Vad01G006170	LG01	+	6467544	6467610	6467415	6467468	6481730	6481786	1927	1,15,3	0,1,0	7,7,10	0,0,0	214	149	1	1.0	1.0,0.913,1.0	1.0,1.0,1.0	-0.029
Vad01G006170	LG01	+	6468331	6468376	6467544	6467610	6481730	6481786	1928	19,24,24	0,0,0	16,10,20	1,0,0	193	149	1	1.0	1.0,1.0,1.0	0.925,1.0,1.0	0.025
Vad01G006170	LG01	+	6481730	6481786	6468331	6468376	6486883	6487068	1929	36,32,32	0,0,0	23,16,20	0,0,1	204	149	1	1.0	1.0,1.0,1.0	1.0,1.0,0.936	0.021
Vad01G006170	LG01	+	6486883	6487068	6481730	6481786	6488805	6488853	1930	63,57,50	0,0,0	45,34,54	0,0,1	298	149	1	1.0	1.0,1.0,1.0	1.0,1.0,0.964	0.012
Vad07G017950	LG07	-	28773862	28773991	28772799	28773762	28774402	28774730	1931	175,152,161	0,1,1	102,129,116	0,3,9	277	149	0.000785427114778	0.030347442842	1.0,0.988,0.989	1.0,0.959,0.874	0.048
Vad07G017950	LG07	-	28774852	28774988	28774402	28774730	28775417	28775478	1932	82,100,119	0,7,13	62,74,66	0,5,3	284	149	0.13169539599	1.0	1.0,0.882,0.828	1.0,0.886,0.92	-0.032
Vad07G017950	LG07	-	28774852	28774988	28774402	28774730	28775743	28775988	1933	48,56,63	6,9,12	33,47,35	10,7,9	284	149	0.29642051518	1.0	0.808,0.766,0.734	0.634,0.779,0.671	0.075
Vad07G017950	LG07	-	28775417	28775478	28774402	28774730	28775743	28775988	1934	4,28,35	6,9,12	10,14,14	10,7,9	209	149	0.424527718105	1.0	0.322,0.689,0.675	0.416,0.588,0.526	0.052
Vad07G017950	LG07	-	28775417	28775478	28774852	28774988	28775743	28775988	1935	42,68,82	1,3,3	40,42,41	1,5,0	209	149	0.649629930773	1.0	0.968,0.942,0.951	0.966,0.857,1.0	0.013
Vad18G015470	LG18	+	22691227	22691322	22690486	22690579	22691536	22691607	1936	54,77,60	0,2,0	44,65,66	0,3,0	243	149	0.821906312335	1.0	1.0,0.959,1.0	1.0,0.93,1.0	0.01
Vad07G000380	LG07	-	568979	569052	568778	568885	573298	573726	1937	61,52,69	0,1,3	51,63,65	3,0,0	221	149	0.453585254692	1.0	1.0,0.972,0.939	0.92,1.0,1.0	-0.003
Vad07G000380	LG07	-	569141	569280	568979	569052	573298	573726	1938	375,333,336	0,0,0	317,291,323	0,0,1	287	149	1	1.0	1.0,1.0,1.0	1.0,1.0,0.994	0.002
Vad06G000900	LG06	-	1037890	1038093	1037294	1037457	1038429	1038516	1939	249,189,124	0,0,0	167,109,97	0,0,2	298	149	1	1.0	1.0,1.0,1.0	1.0,1.0,0.96	0.013
Vad06G000900	LG06	-	1038171	1038309	1037890	1038093	1038429	1038516	1940	546,360,258	2,0,0	345,268,218	0,0,0	286	149	1	1.0	0.993,1.0,1.0	1.0,1.0,1.0	-0.002
Vad06G000900	LG06	-	1038639	1038712	1038429	1038516	1040233	1040428	1941	296,258,187	1,0,2	237,204,160	2,0,6	221	149	0.908776133486	1.0	0.995,1.0,0.984	0.988,1.0,0.947	0.015
Vad06G000900	LG06	-	1041793	1041870	1040233	1040428	1043049	1043121	1942	247,246,188	4,7,0	222,198,164	3,2,3	225	149	0.633021676788	1.0	0.976,0.959,1.0	0.98,0.985,0.973	-0.001
Vad08G011540	LG08	-	19372932	19373026	19372529	19372670	19373260	19373500	1943	36,91,129	0,1,0	122,212,295	1,3,1	242	149	1	1.0	1.0,0.982,1.0	0.987,0.978,0.995	0.007
Vad08G011540	LG08	-	19373583	19373634	19372529	19373500	19373722	19373809	1944	137,69,83	0,1,0	283,199,256	0,0,0	199	149	1	1.0	1.0,0.981,1.0	1.0,1.0,1.0	-0.006
Vad06G007650	LG06	+	12385121	12385177	12383539	12383729	12396064	12396451	1945	12,8,3	96,96,112	1,3,6	74,64,78	204	149	0.105768529245	0.972209935786	0.084,0.057,0.019	0.01,0.033,0.053	0.021
Vad07G017630	LG07	+	28404746	28404908	28403883	28404195	28405037	28405111	1946	0,4,0	0,0,1	2,6,7	0,0,0	298	149	1	1.0	NA,1.0,0.0	1.0,1.0,1.0	-0.5
Vad16G005090	LG16	-	14651046	14651181	14648835	14648996	14651261	14651890	1948	52,52,68	0,0,2	55,47,54	0,3,2	283	149	0.200885366436	1.0	1.0,1.0,0.947	1.0,0.892,0.934	0.04
Vad05G006770	LG05	+	9573520	9573644	9572426	9572523	9573739	9573848	1949	942,1677,1619	0,0,0	1200,1627,1934	0,2,0	272	149	1	1.0	1.0,1.0,1.0	1.0,0.998,1.0	0.001
Vad01G007610	LG01	-	8351709	8352189	8350893	8351556	8352310	8352790	1950	514,431,192	0,1,0	600,134,118	0,0,0	298	149	1	1.0	1.0,0.995,1.0	1.0,1.0,1.0	-0.002
Vad14G001260	LG14	+	1110516	1110634	1108860	1108916	1110914	1110942	1951	1320,983,722	0,0,0	1477,868,906	1,0,1	266	149	1	1.0	1.0,1.0,1.0	0.999,1.0,0.998	0.001
Vad14G001260	LG14	+	1110914	1110942	1110516	1110634	1111051	1111143	1952	930,689,513	1,0,0	1083,602,611	0,0,0	176	149	1	1.0	0.999,1.0,1.0	1.0,1.0,1.0	-0.0
Vad14G001260	LG14	+	1111051	1111143	1110516	1110634	1111333	1111490	1953	501,326,264	1,0,0	662,300,372	2,0,0	240	149	1	1.0	0.997,1.0,1.0	0.995,1.0,1.0	0.001
Vad02G001120	LG02	+	1019573	1019860	1018548	1019126	1021618	1022856	1954	40,33,14	0,0,0	39,20,37	0,0,1	298	149	1	1.0	1.0,1.0,1.0	1.0,1.0,0.949	0.017
Vad07G018460	LG07	-	29913217	29913324	29912951	29913053	29925093	29925139	1955	70,55,41	2,4,3	37,56,36	6,11,5	255	149	0.00211625253854	0.064333227271	0.953,0.889,0.889	0.783,0.748,0.808	0.131
Vad07G018460	LG07	-	29913217	29913324	29912951	29913053	29925641	29925737	1956	45,32,17	0,0,0	12,36,18	3,0,0	255	149	0.619701873765	1.0	1.0,1.0,1.0	0.7,1.0,1.0	0.1
Vad07G018460	LG07	-	29925093	29925139	29912951	29913053	29925641	29925737	1957	18,19,20	0,0,0	18,28,17	3,0,0	194	149	0.80280109031	1.0	1.0,1.0,1.0	0.822,1.0,1.0	0.059
Vad07G018460	LG07	-	29925093	29925139	29913217	29913324	29925641	29925737	1958	39,37,43	0,1,0	39,37,30	0,0,0	194	149	1	1.0	1.0,0.966,1.0	1.0,1.0,1.0	-0.011
Vad07G018460	LG07	-	29925641	29925737	29925093	29925139	29926733	29926918	1959	55,48,43	0,1,0	56,41,32	0,0,0	244	149	1	1.0	1.0,0.967,1.0	1.0,1.0,1.0	-0.011
Vad07G018460	LG07	-	29925641	29925737	29925093	29925139	29937175	29937352	1960	17,19,17	0,0,3	21,28,18	2,1,0	244	149	0.368186946655	1.0	1.0,1.0,0.776	0.865,0.945,1.0	-0.011
Vad07G018460	LG07	-	29926733	29926918	29925093	29925139	29937175	29937352	1961	26,28,14	0,0,3	22,18,12	2,1,0	298	149	0.306981509973	1.0	1.0,1.0,0.7	0.846,0.9,1.0	-0.015
Vad07G018460	LG07	-	29926733	29926918	29925641	29925737	29937175	29937352	1962	69,60,42	4,3,2	57,39,30	0,8,4	298	149	0.300198939021	1.0	0.896,0.909,0.913	1.0,0.709,0.789	0.073
Vad07G018460	LG07	-	29940186	29940375	29937175	29937352	29944934	29945216	1963	55,64,53	0,0,0	35,64,40	0,1,0	298	149	1	1.0	1.0,1.0,1.0	1.0,0.97,1.0	0.01
Vad01G007540	LG01	+	8264301	8264356	8263360	8263906	8271852	8272229	1964	7666,9719,12320	1,4,6	6472,8258,9850	0,1,0	203	149	1	1.0	1.0,0.999,0.999	1.0,1.0,1.0	-0.001
Vad05G004620	LG05	+	4922476	4922798	4920980	4921667	4922943	4923536	1965	254,255,358	0,0,0	184,208,238	2,2,3	298	149	0.798116561103	1.0	1.0,1.0,1.0	0.979,0.981,0.975	0.022
Vad16G000350	LG16	+	593456	593557	581835	582197	597213	597321	1966	22,67,31	1,1,0	36,47,40	0,1,0	249	149	1	1.0	0.929,0.976,1.0	1.0,0.966,1.0	-0.02
Vad18G019090	LG18	+	30649237	30650315	30648068	30648933	30650472	30650805	1967	12,12,12	2,2,0	9,2,3	8,0,0	298	149	0.274273428547	1.0	0.75,0.75,1.0	0.36,1.0,1.0	0.047
Vad16G010140	LG16	+	20445628	20446005	20444621	20444829	20446103	20446136	1968	21,26,16	0,0,2	18,22,9	0,0,0	298	149	1	1.0	1.0,1.0,0.8	1.0,1.0,1.0	-0.067
Vad16G010140	LG16	+	20453882	20453933	20452217	20452304	20455560	20455696	1969	12,38,9	0,0,1	26,18,12	0,0,0	199	149	1	1.0	1.0,1.0,0.871	1.0,1.0,1.0	-0.043
Vad16G010140	LG16	+	20456000	20456129	20455870	20455932	20458667	20458758	1970	29,56,30	0,1,0	36,25,12	0,0,1	277	149	1	1.0	1.0,0.968,1.0	1.0,1.0,0.866	0.034
Vad16G010140	LG16	+	20474450	20474787	20474063	20474255	20474991	20475266	1971	66,35,26	0,0,0	21,30,18	1,0,1	298	149	1	1.0	1.0,1.0,1.0	0.913,1.0,0.9	0.062
Vad16G010140	LG16	+	20474466	20474787	20474063	20474255	20474991	20475266	1972	108,73,55	0,0,0	46,47,31	1,0,1	298	149	1	1.0	1.0,1.0,1.0	0.958,1.0,0.939	0.034
Vad17G003040	LG17	-	3593601	3593784	3592820	3593232	3594091	3594215	1973	2247,2242,2471	8,3,5	2324,1974,2397	12,3,2	298	149	1	1.0	0.993,0.997,0.996	0.99,0.997,0.998	0.0
Vad12G000750	LG12	-	1295979	1296112	1295742	1295775	1302674	1302760	1974	15,19,20	0,0,0	23,16,10	0,0,1	281	149	1	1.0	1.0,1.0,1.0	1.0,1.0,0.841	0.053
Vad13G005790	LG13	+	6269896	6269943	6269558	6269612	6270082	6270114	1975	43,89,18	0,0,0	38,103,124	1,0,0	195	149	1	1.0	1.0,1.0,1.0	0.967,1.0,1.0	0.011
Vad13G005790	LG13	+	6271242	6271309	6271098	6271169	6271411	6271595	1976	128,109,78	0,0,1	110,69,91	0,0,0	215	149	1	1.0	1.0,1.0,0.982	1.0,1.0,1.0	-0.006
Vad14G004440	LG14	-	6101808	6101885	6088290	6088375	6116174	6116470	1977	328,183,238	0,0,0	147,135,156	2,0,1	225	149	1	1.0	1.0,1.0,1.0	0.98,1.0,0.99	0.01
Vad11G000100	LG11	-	296162	296271	295485	295646	296453	296688	1978	500,535,460	0,3,1	424,361,344	5,5,3	257	149	0.254812275497	1.0	1.0,0.99,0.996	0.98,0.977,0.985	0.015
Vad11G000100	LG11	-	296981	297140	296453	296688	297350	297430	1979	597,686,587	0,0,0	464,506,475	2,0,0	298	149	1	1.0	1.0,1.0,1.0	0.991,1.0,1.0	0.003
Vad11G000100	LG11	-	300137	300255	297807	297937	302293	302359	1980	369,536,471	0,0,2	320,391,409	0,0,0	266	149	1	1.0	1.0,1.0,0.992	1.0,1.0,1.0	-0.003
Vad11G000100	LG11	-	302293	302359	300137	300255	302523	302604	1981	224,372,346	15,19,8	236,288,296	5,4,3	214	149	0.000121895175873	0.00792004750018	0.912,0.932,0.968	0.97,0.98,0.986	-0.041
Vad11G000100	LG11	-	305228	305369	303327	303675	305563	305618	1982	451,601,462	0,0,0	395,410,393	0,1,0	289	149	1	1.0	1.0,1.0,1.0	1.0,0.995,1.0	0.002
Vad11G000100	LG11	-	305228	305369	303327	303675	306782	306949	1983	257,318,242	0,0,0	240,235,207	0,1,0	289	149	1	1.0	1.0,1.0,1.0	1.0,0.992,1.0	0.003
Vad11G000100	LG11	-	305563	305618	303327	303675	306782	306949	1984	62,97,86	0,0,0	79,59,62	0,1,0	203	149	1	1.0	1.0,1.0,1.0	1.0,0.977,1.0	0.008
Vad11G000100	LG11	-	305563	305618	305228	305369	306782	306949	1985	260,383,311	5,4,5	236,240,251	2,8,4	203	149	0.545716705033	1.0	0.974,0.986,0.979	0.989,0.957,0.979	0.005
Vad11G000100	LG11	-	315500	315630	314892	315066	315712	315799	1986	125,69,75	0,1,0	60,40,44	0,2,0	278	149	1	1.0	1.0,0.974,1.0	1.0,0.915,1.0	0.02
Vad02G000410	LG02	-	350243	350367	349181	349388	351256	351459	1987	48,42,31	0,3,2	31,22,15	1,8,2	272	149	0.0130092097564	0.241355914831	1.0,0.885,0.895	0.944,0.601,0.804	0.144
Vad02G000410	LG02	-	357433	357537	354751	354821	360818	361140	1988	14,22,10	2,1,0	19,10,6	1,1,1	252	149	0.393659161584	1.0	0.805,0.929,1.0	0.918,0.855,0.78	0.06
Vad02G000410	LG02	-	357620	360344	357433	357537	360818	361140	1989	36,33,19	0,0,2	22,27,11	0,0,0	298	149	1	1.0	1.0,1.0,0.826	1.0,1.0,1.0	-0.058
Vad04G009210	LG04	-	19489668	19489788	19488537	19488834	19492504	19492567	1990	791,673,691	1,4,1	893,913,842	7,16,10	268	149	0.00210747445747	0.0642801216274	0.998,0.989,0.997	0.986,0.969,0.979	0.017
Vad04G009210	LG04	-	19489668	19489788	19488537	19488834	19492983	19493141	1991	374,360,364	1,0,0	454,503,424	3,0,0	268	149	1	1.0	0.995,1.0,1.0	0.988,1.0,1.0	0.002
Vad04G009210	LG04	-	19489668	19489788	19488537	19488834	19494797	19495225	1992	371,353,361	0,0,0	445,495,409	0,0,2	268	149	1	1.0	1.0,1.0,1.0	1.0,1.0,0.991	0.003
Vad04G009210	LG04	-	19492504	19492567	19488537	19488834	19492983	19493141	1993	205,171,213	1,0,0	263,238,234	3,0,0	211	149	1	1.0	0.993,1.0,1.0	0.984,1.0,1.0	0.003
Vad04G009210	LG04	-	19492504	19492567	19488537	19488834	19494797	19495225	1994	2,3,1	0,0,0	3,4,4	0,0,2	211	149	1	1.0	1.0,1.0,1.0	1.0,1.0,0.585	0.138
Vad04G009210	LG04	-	19492504	19492567	19489668	19489788	19492983	19493141	1995	621,485,543	3,7,4	701,633,658	9,8,16	211	149	0.0213053084319	0.34109322781	0.993,0.98,0.99	0.982,0.982,0.967	0.011
Vad04G009210	LG04	-	19492504	19492567	19489668	19489788	19494797	19495225	1996	179,131,146	0,0,1	220,145,168	0,0,1	211	149	1	1.0	1.0,1.0,0.99	1.0,1.0,0.992	-0.001
Vad04G009210	LG04	-	19492983	19493141	19488537	19488834	19494797	19495225	1997	505,403,404	0,0,0	633,566,493	0,0,2	298	149	1	1.0	1.0,1.0,1.0	1.0,1.0,0.992	0.003
Vad04G009210	LG04	-	19492983	19493141	19489668	19489788	19494797	19495225	1998	507,410,408	0,0,1	639,574,509	0,0,1	298	149	1	1.0	1.0,1.0,0.995	1.0,1.0,0.996	-0.0
Vad04G009210	LG04	-	19492983	19493141	19492504	19492567	19494797	19495225	1999	951,767,805	1,4,0	1121,1073,992	3,1,0	298	149	1	1.0	0.998,0.99,1.0	0.995,0.998,1.0	-0.002
Vad04G004250	LG04	-	4560825	4560996	4560086	4560715	4562629	4562707	2000	400,605,643	0,0,0	335,476,552	1,0,0	298	149	1	1.0	1.0,1.0,1.0	0.994,1.0,1.0	0.002
Vad05G011790	LG05	-	22810577	22810686	22809581	22809936	22812636	22812860	2001	30,43,50	2,1,1	40,26,40	0,2,0	257	149	0.23402738365	1.0	0.897,0.961,0.967	1.0,0.883,1.0	-0.019
Vad12G001270	LG12	+	2226462	2226595	2226195	2226351	2226747	2226787	2002	135,158,184	0,1,0	226,188,194	1,1,0	281	149	1	1.0	1.0,0.988,1.0	0.992,0.99,1.0	0.002
Vad06G010400	LG06	-	18521943	18522073	18520595	18521585	18522208	18522508	2003	61,23,25	0,0,1	76,23,38	1,0,0	278	149	1	1.0	1.0,1.0,0.931	0.976,1.0,1.0	-0.015
Vad01G009580	LG01	-	12088911	12089025	12088678	12088827	12089205	12089363	2004	35,41,37	1,2,1	63,89,69	2,2,0	262	149	0.62738643913	1.0	0.952,0.921,0.955	0.947,0.962,1.0	-0.027
Vad08G012160	LG08	-	19977427	19977533	19976769	19977109	19977848	19978061	2005	325,370,641	0,0,0	498,748,724	0,0,2	254	149	1	1.0	1.0,1.0,1.0	1.0,1.0,0.995	0.002
Vad15G007060	LG15	-	16669567	16669640	16669329	16669477	16669715	16669829	2006	118,80,71	0,0,0	115,82,88	2,0,0	221	149	1	1.0	1.0,1.0,1.0	0.975,1.0,1.0	0.008
Vad17G007810	LG17	+	11950617	11950791	11935983	11936073	11951185	11951269	2007	245,319,280	0,0,1	200,254,240	0,0,0	298	149	1	1.0	1.0,1.0,0.993	1.0,1.0,1.0	-0.002
Vad17G007810	LG17	+	11965532	11965588	11951185	11951269	11970548	11970679	2008	265,215,201	0,0,0	175,157,163	0,1,0	204	149	1	1.0	1.0,1.0,1.0	1.0,0.991,1.0	0.003
Vad17G007810	LG17	+	11987787	11987852	11970751	11970844	12006334	12006478	2009	480,239,255	2,0,0	277,177,186	1,0,0	213	149	1	1.0	0.994,1.0,1.0	0.995,1.0,1.0	-0.0
Vad17G007810	LG17	+	12008122	12008196	12007957	12008041	12008265	12008378	2010	362,272,211	0,0,0	231,165,206	0,0,3	222	149	1	1.0	1.0,1.0,1.0	1.0,1.0,0.979	0.007
Vad17G007810	LG17	+	12008265	12008557	12008122	12008196	12025131	12025490	2011	392,289,270	0,0,0	266,194,262	1,0,0	298	149	1	1.0	1.0,1.0,1.0	0.993,1.0,1.0	0.002
Vad07G012450	LG07	-	22896893	22896988	22893915	22894077	22897576	22897672	2012	142,233,203	0,0,0	306,221,239	1,0,0	243	149	1	1.0	1.0,1.0,1.0	0.995,1.0,1.0	0.002
Vad07G012450	LG07	-	22899892	22900031	22899383	22899479	22900931	22901285	2013	240,280,220	0,0,2	429,231,283	0,0,0	287	149	1	1.0	1.0,1.0,0.983	1.0,1.0,1.0	-0.006
Vad12G007930	LG12	+	10227201	10227316	10226683	10226929	10227401	10227615	2014	129,48,67	0,0,1	230,106,92	0,0,0	263	149	1	1.0	1.0,1.0,0.974	1.0,1.0,1.0	-0.009
Vad16G008580	LG16	-	18922332	18922569	18920466	18921487	18923231	18923343	2015	1670,1548,901	0,0,2	975,669,648	0,0,0	298	149	1	1.0	1.0,1.0,0.996	1.0,1.0,1.0	-0.001
Vad16G008580	LG16	-	18923231	18923343	18922332	18922569	18925143	18925421	2016	1010,1211,714	16,7,8	668,571,530	16,14,14	260	149	0.000608572131459	0.0249004689139	0.973,0.99,0.981	0.96,0.959,0.956	0.023
Vad16G008580	LG16	-	18925143	18925421	18923231	18923343	18926361	18926574	2017	672,1070,656	0,0,0	563,525,518	0,0,1	298	149	1	1.0	1.0,1.0,1.0	1.0,1.0,0.996	0.001
Vad16G008580	LG16	-	18928498	18928634	18927312	18927874	18930465	18930714	2018	641,691,457	0,0,0	564,371,377	2,1,3	284	149	1	1.0	1.0,1.0,1.0	0.993,0.995,0.985	0.009
Vad07G015990	LG07	+	26687250	26687334	26686883	26687166	26691290	26691443	2019	1293,1383,1622	0,1,1	2129,1622,2210	1,3,2	232	149	1	1.0	1.0,0.999,0.999	0.999,0.997,0.999	0.001
Vad14G010570	LG14	+	21587976	21588048	21586936	21587131	21588300	21588467	2020	109,122,117	0,1,0	110,98,133	3,0,0	220	149	1	1.0	1.0,0.988,1.0	0.961,1.0,1.0	0.009
[truncated: 13,140 more rows]
