# Supplementary material for: Transcriptome Profiling of Powdery Mildew-Stressed ‘Yeniang No. 2’ Grapevine Reveals Differential Expression, Alternative Splicing, and the Identification of 1232 Annotated Novel Genes
Source: Metabolites. 2026 Mar 9;16(3):182. doi: 10.3390/metabo16030182 (PMC13027967; doi:10.3390/metabo16030182)
Supplement: Supplementary file 1 [file metabolites-16-00182-s001.zip › Supplementary File S18/P1-He_vs_P2-InDEU.final.xls]

geneID	exonID	log2(FC)	pvalue	FDR
Vad01G000440	E010	0.451407469825954	3.89936583056358e-06	0.00926279927637742
Vad01G003820	E002	-0.763490895499947	1.3892570478881e-05	0.0287918892317982
Vad01G005990	E011	-0.343392087996205	2.41201099762199e-05	0.0408993741180408
Vad01G006980	E001	0.863121356749989	4.60421694649073e-11	7.69745660481346e-07
Vad01G006980	E004	-0.0444645921044628	2.66709242974122e-05	0.0444170905518028
Vad01G007020	E001	-0.273123110641969	5.14444687444845e-10	5.33084733286597e-06
Vad02G002840	E003	-0.0341295674882319	2.20349831916129e-05	0.0380556401376483
Vad02G010110	E009	1.22812495764647	1.67971790881032e-06	0.00423384248360971
Vad03G006200	E009	0.613478417392861	2.67307030717173e-07	0.0010387217079881
Vad04G000160	E007	-0.606305809354001	1.25989082090349e-06	0.0034558434661259
Vad04G013090	E002	0.0476955402187704	1.04452361527544e-05	0.0237593455815129
Vad04G013390	E002	0.231562639699976	9.03803960441318e-07	0.00263405191108493
Vad05G001490	E003	0.73945504240095	1.41709565267457e-06	0.00377599307611667
Vad05G001510	E002	0.577576405011006	2.02518556161085e-05	0.0356360057851678
Vad05G002690	E005	0.316094879559321	1.96316650984702e-05	0.0352090138220853
Vad05G002690	E006	0.473968267225081	4.65762560734485e-08	0.000223294755358859
Vad05G003480	E002	0.450464106544439	7.48261795599786e-15	6.97836433194316e-10
Vad05G003480	E007	-0.321558605535333	6.208997967878e-13	2.89528679741135e-08
Vad05G005350	E006	-1.40743147783185	1.93836629763381e-08	0.000106337634872722
Vad05G012300	E002	0.16437050917904	1.11241130981413e-05	0.0247010931344229
Vad06G004310	E004	-0.419612482738635	1.81879547525314e-05	0.033304036493308
Vad06G004990	E008	-5.5542231366815	1.47965073123514e-06	0.00383315852349223
Vad06G005050	E006	0.504366650943086	4.27847731256015e-08	0.000221675040359262
Vad06G006790	E004	0.198004586170732	8.31717521606195e-07	0.00250215508975856
Vad06G009970	E007	-1.12336165853641	2.74336333397061e-05	0.044885755770076
Vad06G011870	E005	0.118064472705896	1.86222506353104e-07	0.000755099876738994
Vad07G011170	E001	-0.464282224415981	3.02837406194733e-07	0.00112971677356508
Vad07G011240	E002	1.41806486211372	3.97285007725734e-06	0.00926279927637742
Vad08G005490	E006	1.32989332762316	1.8057116202823e-05	0.033304036493308
Vad09G001380	E001	2.09979793760701	7.60718568197386e-08	0.000337835116136459
Vad11G010180	E002	1.54559621398913	4.0739616222621e-09	3.16618112378154e-05
Vad12G010290	E001	0.557913157812668	5.49875309228751e-07	0.00176834211082698
Vad12G010290	E002	-0.222511389050544	3.74212851967472e-07	0.00129428068716484
Vad13G002170	E015	0.261685788654504	1.82123916874011e-05	0.033304036493308
Vad13G003620	E001	0.399272160189696	4.5413374414587e-07	0.00151260596831386
Vad13G003620	E002	-0.120547144803685	3.74707311238896e-07	0.00129428068716484
Vad13G004310	E001	0.132912461662287	1.11590633711699e-08	6.93803606039115e-05
Vad13G004310	E002	-0.471029212165426	1.62175610839507e-08	9.45291227656451e-05
Vad13G008720	E001	-0.275744548408089	7.57405163066274e-09	5.04545449376598e-05
Vad13G012290	E002	-1.36975697053806	1.01360540771821e-06	0.00286454102815781
Vad14G001340	E003	0.0151830495964816	1.23344242541639e-05	0.0267516451248275
Vad14G002450	E001	1.98883888527719	1.97522820543675e-12	6.14039192224123e-08
Vad14G002450	E002	-0.994993522969039	2.76555257943352e-12	6.44795497776373e-08
Vad17G000080	E006	-0.0764513359906351	1.43000655746987e-05	0.0289921394687385
Vad18G000960	E005	0.700860817395493	2.83287221773184e-09	2.40178632634445e-05
Vad18G000960	E006	0.466478144033759	7.38049706138039e-10	6.88312536441397e-06
Vad18G004150	E005	0.561386085490565	4.78859877888633e-08	0.000223294755358859
Vad18G006500	E003	1.54514652184154	1.03592847578304e-07	0.000439144207181826
Vad18G006590	E001	0.179448100767533	4.95220291749828e-11	7.69745660481346e-07
Vad18G010710	E001	-0.25861131055941	2.84404301349489e-06	0.00697995514425123
Vad18G020740	E001	-0.171808976439263	1.56507371179251e-05	0.0310553913692512
Vad18G020740	E002	0.220025672985827	1.60329628016532e-05	0.031151044663437
Vad19G000540	E001	0.16976522382635	1.34523338327353e-05	0.028513138763062
Vad19G006110	E004	0.0327203325140523	6.64029864101303e-07	0.00206426963853172
Vad19G006130	E008	0.226165945166779	4.98329119754655e-09	3.57497477211068e-05
Vad19G010300	E001	0.354360607398475	1.14269166495943e-10	1.52240810522545e-06
Vad19G010300	E002	-0.761238776783613	1.35561776743289e-10	1.58032835760699e-06
