# Supplementary material for: Transcriptome Profiling of Powdery Mildew-Stressed ‘Yeniang No. 2’ Grapevine Reveals Differential Expression, Alternative Splicing, and the Identification of 1232 Annotated Novel Genes
Source: Metabolites. 2026 Mar 9;16(3):182. doi: 10.3390/metabo16030182 (PMC13027967; doi:10.3390/metabo16030182)
Supplement: Supplementary file 1 [file metabolites-16-00182-s001.zip › Supplementary File S19/cleaned_interaction_network.csv]

from	to	Score	InteractionType
1	98	150	pp
1	113	150	pp
1	135	153	pp
1	154	150	pp
1	195	165	pp
2	38	153	pp
2	119	167	pp
2	171	169	pp
2	172	169	pp
2	227	153	pp
3	20	161	pp
3	77	154	pp
3	83	165	pp
3	106	165	pp
3	107	154	pp
3	141	150	pp
3	184	154	pp
3	188	152	pp
3	223	158	pp
3	224	158	pp
4	20	150	pp
4	77	154	pp
4	83	153	pp
4	106	153	pp
4	107	154	pp
4	141	150	pp
4	184	154	pp
4	188	152	pp
5	20	150	pp
5	77	154	pp
5	83	153	pp
5	106	153	pp
5	107	154	pp
5	141	150	pp
5	184	154	pp
5	188	152	pp
6	20	161	pp
6	77	154	pp
6	83	165	pp
6	106	165	pp
6	107	154	pp
6	141	150	pp
6	184	154	pp
6	188	152	pp
6	223	158	pp
6	224	158	pp
7	98	150	pp
7	113	150	pp
7	135	153	pp
7	154	150	pp
7	195	165	pp
8	127	155	pp
8	213	161	pp
9	98	150	pp
9	113	150	pp
9	135	153	pp
9	154	150	pp
9	195	165	pp
10	20	150	pp
10	77	154	pp
10	83	153	pp
10	106	153	pp
10	107	154	pp
10	141	150	pp
10	184	154	pp
10	188	152	pp
11	20	161	pp
11	77	154	pp
11	83	165	pp
11	106	165	pp
11	107	154	pp
11	141	150	pp
11	184	154	pp
11	188	152	pp
11	223	158	pp
11	224	158	pp
12	20	161	pp
12	77	154	pp
12	83	165	pp
12	106	165	pp
12	107	154	pp
12	141	150	pp
12	184	154	pp
12	188	152	pp
12	223	158	pp
12	224	158	pp
13	20	161	pp
13	77	154	pp
13	83	165	pp
13	106	165	pp
13	107	154	pp
13	141	150	pp
13	184	154	pp
13	188	152	pp
13	223	158	pp
13	224	158	pp
14	22	165	pp
14	23	165	pp
14	27	161	pp
14	68	161	pp
14	92	161	pp
14	93	161	pp
14	94	161	pp
14	95	161	pp
14	96	161	pp
14	129	161	pp
14	133	153	pp
14	134	165	pp
14	138	161	pp
14	196	161	pp
14	217	161	pp
14	218	161	pp
14	220	171	pp
14	228	153	pp
14	229	153	pp
15	127	155	pp
15	213	161	pp
16	127	155	pp
16	213	161	pp
17	187	575	pp
17	221	208	pp
18	209	158	pp
19	120	154	pp
19	127	152	pp
19	132	159	pp
19	201	159	pp
19	213	177	pp
20	71	150	pp
20	83	432	pp
20	86	150	pp
20	118	150	pp
20	128	161	pp
20	135	150	pp
20	144	161	pp
20	145	161	pp
20	146	150	pp
20	148	161	pp
20	150	161	pp
20	151	150	pp
20	152	150	pp
20	153	150	pp
20	174	150	pp
20	179	150	pp
20	181	150	pp
20	230	150	pp
20	231	150	pp
20	195	161	pp
20	232	150	pp
20	233	150	pp
20	210	161	pp
20	212	161	pp
20	225	150	pp
20	234	161	pp
20	235	150	pp
20	236	161	pp
21	37	169	pp
21	135	152	pp
21	174	152	pp
21	225	152	pp
21	237	159	pp
22	27	161	pp
22	68	161	pp
22	76	165	pp
22	84	152	pp
22	85	152	pp
22	92	156	pp
22	93	156	pp
22	94	156	pp
22	95	156	pp
22	96	156	pp
22	129	156	pp
22	138	156	pp
22	196	161	pp
22	217	156	pp
22	218	156	pp
23	27	161	pp
23	68	161	pp
23	76	165	pp
23	84	152	pp
23	85	152	pp
23	92	156	pp
23	93	156	pp
23	94	156	pp
23	95	156	pp
23	96	156	pp
23	129	156	pp
23	138	156	pp
23	196	161	pp
23	217	156	pp
23	218	156	pp
24	127	155	pp
24	213	161	pp
25	127	155	pp
25	213	161	pp
26	28	152	pp
27	76	161	pp
27	134	161	pp
27	140	163	pp
27	220	165	pp
28	35	156	pp
28	37	152	pp
28	238	171	pp
28	110	167	pp
28	239	163	pp
28	164	163	pp
28	194	167	pp
28	223	155	pp
28	224	155	pp
28	237	152	pp
28	240	155	pp
29	98	150	pp
29	113	150	pp
29	135	153	pp
29	154	150	pp
29	195	165	pp
30	35	165	pp
30	116	161	pp
30	125	161	pp
30	135	154	pp
30	141	159	pp
30	174	154	pp
30	175	157	pp
30	225	154	pp
30	226	157	pp
30	241	161	pp
31	242	237	pp
31	243	237	pp
31	244	237	pp
32	35	165	pp
32	116	161	pp
32	125	161	pp
32	135	154	pp
32	141	159	pp
32	174	154	pp
32	175	157	pp
32	225	154	pp
32	226	157	pp
32	241	161	pp
33	103	159	pp
33	160	159	pp
33	183	163	pp
34	117	952	pp
34	245	937	pp
34	193	506	pp
34	213	382	pp
34	246	217	pp
35	36	165	pp
35	49	153	pp
35	66	446	pp
35	135	189	pp
35	141	202	pp
35	174	189	pp
35	175	190	pp
35	178	195	pp
35	187	157	pp
35	193	165	pp
35	198	165	pp
35	215	153	pp
35	222	165	pp
35	225	189	pp
35	247	212	pp
35	226	190	pp
36	37	156	pp
36	66	163	pp
36	186	163	pp
36	237	156	pp
37	123	153	pp
37	124	153	pp
37	126	159	pp
37	186	183	pp
38	88	153	pp
38	89	153	pp
38	119	269	pp
38	189	153	pp
38	190	153	pp
40	64	153	pp
40	109	150	pp
40	178	161	pp
40	183	169	pp
40	248	157	pp
41	98	150	pp
41	113	150	pp
41	135	153	pp
41	154	150	pp
41	195	165	pp
42	127	155	pp
42	213	161	pp
43	249	151	pp
43	250	901	pp
44	225	154	pp
45	251	800	pp
46	135	163	pp
46	174	163	pp
46	193	151	pp
46	225	163	pp
47	64	153	pp
47	109	150	pp
47	178	161	pp
47	183	169	pp
47	248	157	pp
48	103	159	pp
48	160	159	pp
48	183	163	pp
49	132	154	pp
49	141	183	pp
49	142	206	pp
49	175	156	pp
49	201	154	pp
49	203	163	pp
49	215	165	pp
49	221	158	pp
49	226	156	pp
49	246	154	pp
50	252	157	pp
50	115	154	pp
50	136	154	pp
50	253	157	pp
50	168	154	pp
50	207	154	pp
50	254	157	pp
50	255	154	pp
50	240	161	pp
51	195	165	pp
52	98	150	pp
52	113	150	pp
52	135	153	pp
52	154	150	pp
52	195	165	pp
53	92	167	pp
53	93	167	pp
53	94	167	pp
53	95	167	pp
53	96	167	pp
53	129	167	pp
53	133	167	pp
53	138	167	pp
53	193	319	pp
53	217	167	pp
53	218	167	pp
53	228	167	pp
53	229	167	pp
54	127	155	pp
54	213	161	pp
55	164	321	pp
56	64	153	pp
56	109	150	pp
56	178	161	pp
56	183	169	pp
56	248	157	pp
57	67	154	pp
57	101	154	pp
57	132	165	pp
57	149	154	pp
57	155	154	pp
57	169	154	pp
57	186	218	pp
57	201	165	pp
57	211	154	pp
58	67	154	pp
58	101	154	pp
58	132	165	pp
58	149	154	pp
58	155	154	pp
58	169	154	pp
58	186	218	pp
58	201	165	pp
58	211	154	pp
59	69	157	pp
59	70	157	pp
59	139	161	pp
59	208	157	pp
59	216	157	pp
60	127	453	pp
60	163	152	pp
60	246	472	pp
61	127	155	pp
61	213	161	pp
61	256	191	pp
62	127	155	pp
62	213	161	pp
63	195	165	pp
64	102	153	pp
64	122	153	pp
64	176	153	pp
64	199	153	pp
64	248	179	pp
65	75	151	pp
65	184	151	pp
66	240	159	pp
67	135	156	pp
67	141	156	pp
67	142	161	pp
67	159	158	pp
67	174	156	pp
67	175	153	pp
67	183	163	pp
67	186	163	pp
67	195	159	pp
67	200	159	pp
67	225	156	pp
67	248	155	pp
67	226	153	pp
68	76	161	pp
68	134	161	pp
68	140	163	pp
68	220	165	pp
69	78	157	pp
69	130	380	pp
69	131	157	pp
69	173	157	pp
69	257	157	pp
70	78	157	pp
70	130	380	pp
70	131	157	pp
70	173	157	pp
70	257	157	pp
71	77	154	pp
71	83	153	pp
71	106	153	pp
71	107	154	pp
71	141	150	pp
71	184	154	pp
71	188	152	pp
72	112	163	pp
72	258	163	pp
73	127	155	pp
73	213	161	pp
74	249	151	pp
74	250	151	pp
75	91	151	pp
75	175	153	pp
75	184	157	pp
75	226	153	pp
76	92	161	pp
76	93	161	pp
76	94	161	pp
76	95	161	pp
76	96	161	pp
76	129	161	pp
76	133	153	pp
76	134	165	pp
76	138	161	pp
76	196	161	pp
76	217	161	pp
76	218	161	pp
76	220	171	pp
76	228	153	pp
76	229	153	pp
77	86	154	pp
77	115	161	pp
77	118	154	pp
77	128	154	pp
77	135	154	pp
77	136	161	pp
77	144	154	pp
77	145	154	pp
77	146	154	pp
77	148	154	pp
77	150	154	pp
77	151	154	pp
77	152	154	pp
77	153	154	pp
77	168	161	pp
77	174	154	pp
77	179	154	pp
77	181	154	pp
77	184	292	pp
77	230	154	pp
77	231	154	pp
77	195	154	pp
77	232	154	pp
77	207	161	pp
77	233	154	pp
77	210	154	pp
77	212	154	pp
77	225	154	pp
77	234	154	pp
77	235	154	pp
77	236	154	pp
77	255	161	pp
78	139	161	pp
78	208	157	pp
78	216	157	pp
79	195	165	pp
80	259	298	pp
81	205	321	pp
82	250	152	pp
83	86	153	pp
83	118	153	pp
83	128	165	pp
83	135	159	pp
83	144	165	pp
83	145	165	pp
83	146	153	pp
83	148	165	pp
83	150	165	pp
83	151	153	pp
83	152	153	pp
83	153	153	pp
83	174	159	pp
83	179	153	pp
83	181	153	pp
83	230	153	pp
83	231	153	pp
83	195	165	pp
83	232	153	pp
83	233	153	pp
83	210	165	pp
83	212	165	pp
83	225	159	pp
83	234	165	pp
83	235	153	pp
83	236	165	pp
84	116	165	pp
84	134	152	pp
84	260	167	pp
85	116	165	pp
85	134	152	pp
85	260	167	pp
86	106	153	pp
86	107	154	pp
86	141	150	pp
86	184	154	pp
86	188	152	pp
87	126	161	pp
87	240	153	pp
88	119	167	pp
88	171	169	pp
88	172	169	pp
88	227	153	pp
89	119	167	pp
89	171	169	pp
89	172	169	pp
89	227	153	pp
90	261	154	pp
91	184	151	pp
92	134	156	pp
92	220	163	pp
93	134	156	pp
93	220	163	pp
94	134	156	pp
94	220	163	pp
95	134	156	pp
95	220	163	pp
96	134	156	pp
96	220	163	pp
97	213	530	pp
98	135	163	pp
98	147	161	pp
98	162	161	pp
98	174	163	pp
98	185	150	pp
98	186	151	pp
98	193	157	pp
98	262	150	pp
98	263	150	pp
98	225	163	pp
98	264	150	pp
98	265	150	pp
99	127	155	pp
99	213	161	pp
100	266	197	pp
101	135	156	pp
101	141	156	pp
101	142	161	pp
101	159	158	pp
101	174	156	pp
101	175	153	pp
101	183	163	pp
101	186	163	pp
101	195	159	pp
101	200	159	pp
101	225	156	pp
101	248	155	pp
101	226	153	pp
102	183	161	pp
102	248	163	pp
103	160	199	pp
103	183	273	pp
103	248	157	pp
104	123	155	pp
104	124	155	pp
105	127	155	pp
105	213	161	pp
106	118	153	pp
106	128	165	pp
106	135	153	pp
106	144	165	pp
106	145	165	pp
106	146	153	pp
106	148	165	pp
106	150	165	pp
106	151	153	pp
106	152	153	pp
106	153	153	pp
106	174	153	pp
106	179	153	pp
106	181	153	pp
106	230	153	pp
106	231	153	pp
106	195	165	pp
106	232	153	pp
106	233	153	pp
106	210	165	pp
106	212	165	pp
106	225	153	pp
106	234	165	pp
106	235	153	pp
106	236	165	pp
107	118	154	pp
107	128	154	pp
107	135	154	pp
107	144	154	pp
107	145	154	pp
107	146	154	pp
107	148	154	pp
107	150	154	pp
107	151	154	pp
107	152	154	pp
107	153	154	pp
107	174	154	pp
107	179	154	pp
107	181	154	pp
107	230	154	pp
107	231	154	pp
107	195	154	pp
107	232	154	pp
107	233	154	pp
107	210	154	pp
107	212	154	pp
107	225	154	pp
107	234	154	pp
107	235	154	pp
107	236	154	pp
108	127	155	pp
108	213	161	pp
109	122	150	pp
109	176	150	pp
109	199	150	pp
110	175	167	pp
110	226	167	pp
111	267	800	pp
112	164	408	pp
113	135	163	pp
113	147	161	pp
113	162	161	pp
113	174	163	pp
113	185	150	pp
113	186	151	pp
113	193	157	pp
113	262	150	pp
113	263	150	pp
113	225	163	pp
113	264	150	pp
113	265	150	pp
114	115	150	pp
114	136	150	pp
114	168	150	pp
114	207	150	pp
114	255	150	pp
115	130	165	pp
115	135	151	pp
115	174	151	pp
115	177	158	pp
115	184	161	pp
115	193	163	pp
115	225	151	pp
116	178	161	pp
116	198	161	pp
116	222	161	pp
117	245	937	pp
117	193	506	pp
117	213	382	pp
117	246	353	pp
118	141	150	pp
118	184	154	pp
118	188	152	pp
119	189	167	pp
119	190	167	pp
119	227	269	pp
120	132	155	pp
120	192	154	pp
120	193	157	pp
120	201	155	pp
121	127	453	pp
121	163	152	pp
121	246	472	pp
122	178	161	pp
122	183	169	pp
122	248	157	pp
123	268	155	pp
123	269	155	pp
123	237	153	pp
124	268	155	pp
124	269	155	pp
124	237	153	pp
125	178	161	pp
125	198	161	pp
125	222	161	pp
126	195	157	pp
126	197	161	pp
126	237	159	pp
126	240	163	pp
127	132	183	pp
127	163	204	pp
127	165	155	pp
127	166	155	pp
127	182	155	pp
127	191	155	pp
127	192	152	pp
127	193	210	pp
127	201	183	pp
127	206	155	pp
127	256	155	pp
127	270	155	pp
127	271	155	pp
127	272	155	pp
127	273	155	pp
127	246	463	pp
127	274	155	pp
127	275	155	pp
127	276	155	pp
128	141	150	pp
128	184	154	pp
128	188	152	pp
128	223	158	pp
128	224	158	pp
129	134	156	pp
129	220	163	pp
130	136	165	pp
130	168	165	pp
130	207	165	pp
130	208	380	pp
130	216	380	pp
130	223	191	pp
130	224	191	pp
130	255	165	pp
131	139	161	pp
131	208	157	pp
131	216	157	pp
132	175	163	pp
132	177	165	pp
132	178	153	pp
132	184	171	pp
132	186	177	pp
132	192	159	pp
132	193	159	pp
132	215	154	pp
132	221	155	pp
132	226	163	pp
132	246	165	pp
133	220	177	pp
134	138	156	pp
134	196	161	pp
134	217	156	pp
134	218	156	pp
135	136	151	pp
135	141	150	pp
135	149	156	pp
135	154	163	pp
135	155	156	pp
135	159	152	pp
135	168	151	pp
135	169	156	pp
135	174	154	pp
135	175	152	pp
135	178	154	pp
135	184	163	pp
135	185	153	pp
135	188	152	pp
135	195	296	pp
135	198	154	pp
135	207	151	pp
135	262	153	pp
135	211	156	pp
135	263	153	pp
135	214	165	pp
135	222	154	pp
135	225	154	pp
135	264	153	pp
135	265	153	pp
135	226	152	pp
135	255	151	pp
136	174	151	pp
136	177	158	pp
136	184	161	pp
136	193	163	pp
136	225	151	pp
137	195	165	pp
138	220	163	pp
139	173	161	pp
139	257	161	pp
140	196	163	pp
141	142	396	pp
141	144	150	pp
141	145	150	pp
141	146	150	pp
141	147	163	pp
141	148	150	pp
141	149	156	pp
141	150	150	pp
141	151	150	pp
141	152	150	pp
141	153	150	pp
141	155	156	pp
141	162	163	pp
141	169	156	pp
141	174	150	pp
141	175	159	pp
141	178	305	pp
141	179	150	pp
141	181	150	pp
141	230	150	pp
141	231	150	pp
141	195	150	pp
141	198	159	pp
141	232	150	pp
141	233	150	pp
141	210	150	pp
141	211	156	pp
141	212	150	pp
141	215	161	pp
141	221	179	pp
141	222	159	pp
141	225	150	pp
141	234	150	pp
141	235	150	pp
141	226	159	pp
141	236	150	pp
142	149	161	pp
142	155	161	pp
142	169	161	pp
142	175	159	pp
142	211	161	pp
142	215	163	pp
142	221	150	pp
142	226	159	pp
143	266	197	pp
144	184	154	pp
144	188	152	pp
144	223	158	pp
144	224	158	pp
145	184	154	pp
145	188	152	pp
145	223	158	pp
145	224	158	pp
146	184	154	pp
146	188	152	pp
147	154	161	pp
147	195	165	pp
148	184	154	pp
148	188	152	pp
148	223	158	pp
148	224	158	pp
149	159	158	pp
149	174	156	pp
149	175	153	pp
149	183	163	pp
149	186	163	pp
149	195	159	pp
149	200	159	pp
149	225	156	pp
149	248	155	pp
149	226	153	pp
150	184	154	pp
150	188	152	pp
150	223	158	pp
150	224	158	pp
151	184	154	pp
151	188	152	pp
152	184	154	pp
152	188	152	pp
153	184	154	pp
153	188	152	pp
154	162	161	pp
154	174	163	pp
154	185	150	pp
154	186	151	pp
154	193	157	pp
154	262	150	pp
154	263	150	pp
154	225	163	pp
154	264	150	pp
154	265	150	pp
155	159	158	pp
155	174	156	pp
155	175	153	pp
155	183	163	pp
155	186	163	pp
155	195	159	pp
155	200	159	pp
155	225	156	pp
155	248	155	pp
155	226	153	pp
156	195	165	pp
157	195	165	pp
158	195	165	pp
159	169	158	pp
159	174	152	pp
159	177	163	pp
159	186	218	pp
159	193	442	pp
159	195	158	pp
159	211	158	pp
159	221	153	pp
159	225	152	pp
159	246	157	pp
160	183	273	pp
160	248	157	pp
161	195	165	pp
162	195	165	pp
163	246	165	pp
164	258	408	pp
165	213	161	pp
166	213	161	pp
167	195	165	pp
168	174	151	pp
168	177	158	pp
168	184	161	pp
168	193	163	pp
168	225	151	pp
169	174	156	pp
169	175	153	pp
169	183	163	pp
169	186	163	pp
169	195	159	pp
169	200	159	pp
169	225	156	pp
169	248	155	pp
169	226	153	pp
170	180	317	pp
170	213	495	pp
170	219	317	pp
170	277	331	pp
171	189	169	pp
171	190	169	pp
172	189	169	pp
172	190	169	pp
173	208	157	pp
173	216	157	pp
174	175	152	pp
174	178	154	pp
174	184	163	pp
174	188	152	pp
174	195	296	pp
174	198	154	pp
174	207	151	pp
174	211	156	pp
174	214	165	pp
174	222	154	pp
174	225	154	pp
174	226	152	pp
174	255	151	pp
175	177	165	pp
175	183	150	pp
175	184	188	pp
175	186	165	pp
175	194	167	pp
175	198	157	pp
175	201	163	pp
175	211	153	pp
175	215	156	pp
175	221	165	pp
175	222	157	pp
175	225	152	pp
175	246	159	pp
175	240	159	pp
176	178	161	pp
176	183	169	pp
176	248	157	pp
177	184	440	pp
177	200	185	pp
177	201	165	pp
177	207	158	pp
177	226	165	pp
177	255	158	pp
178	199	161	pp
178	201	153	pp
178	225	154	pp
178	241	154	pp
179	184	154	pp
179	188	152	pp
180	213	617	pp
180	277	171	pp
181	184	154	pp
181	188	152	pp
182	213	161	pp
183	199	169	pp
183	211	163	pp
183	248	222	pp
183	226	150	pp
184	230	154	pp
184	231	154	pp
184	195	154	pp
184	232	154	pp
184	201	171	pp
184	207	161	pp
184	233	154	pp
184	210	154	pp
184	212	154	pp
184	221	153	pp
184	225	163	pp
184	234	154	pp
184	235	154	pp
184	226	188	pp
184	236	154	pp
184	255	161	pp
184	246	165	pp
185	195	165	pp
186	195	404	pp
186	201	177	pp
186	211	163	pp
186	221	159	pp
186	237	158	pp
186	226	165	pp
187	193	175	pp
187	278	181	pp
187	221	179	pp
188	230	152	pp
188	231	152	pp
188	195	152	pp
188	232	152	pp
188	233	152	pp
188	210	152	pp
188	212	152	pp
188	223	167	pp
188	224	167	pp
188	225	152	pp
188	234	152	pp
188	235	152	pp
188	236	152	pp
189	227	153	pp
190	227	153	pp
191	213	161	pp
192	201	159	pp
192	213	177	pp
193	201	159	pp
193	207	163	pp
193	221	190	pp
193	255	163	pp
193	246	188	pp
194	226	167	pp
195	279	165	pp
195	262	165	pp
195	211	159	pp
195	263	165	pp
195	280	165	pp
195	281	165	pp
195	223	158	pp
195	224	158	pp
195	225	296	pp
195	247	165	pp
195	264	165	pp
195	265	165	pp
195	282	165	pp
195	283	165	pp
195	284	165	pp
195	246	161	pp
196	220	165	pp
197	240	153	pp
198	225	154	pp
198	226	157	pp
198	241	161	pp
199	248	157	pp
200	211	159	pp
201	215	154	pp
201	221	155	pp
201	226	163	pp
201	246	165	pp
202	225	154	pp
203	215	163	pp
204	223	194	pp
204	224	194	pp
205	246	165	pp
206	213	161	pp
207	225	151	pp
208	257	157	pp
209	240	150	pp
210	223	158	pp
210	224	158	pp
211	225	156	pp
211	248	155	pp
211	226	153	pp
212	223	158	pp
212	224	158	pp
213	256	161	pp
213	219	617	pp
213	270	161	pp
213	271	161	pp
213	272	161	pp
213	273	161	pp
213	274	161	pp
213	275	161	pp
213	276	161	pp
214	225	165	pp
215	221	158	pp
215	226	156	pp
215	246	154	pp
216	257	157	pp
217	220	163	pp
218	220	163	pp
219	277	171	pp
220	228	177	pp
220	229	177	pp
221	226	165	pp
221	246	158	pp
222	225	154	pp
222	226	157	pp
222	241	161	pp
223	234	158	pp
223	236	158	pp
224	234	158	pp
224	236	158	pp
225	226	152	pp
225	255	151	pp
226	246	159	pp
226	240	159	pp
