# Supplementary material for: Transcriptome Profiling of Powdery Mildew-Stressed ‘Yeniang No. 2’ Grapevine Reveals Differential Expression, Alternative Splicing, and the Identification of 1232 Annotated Novel Genes
Source: Metabolites. 2026 Mar 9;16(3):182. doi: 10.3390/metabo16030182 (PMC13027967; doi:10.3390/metabo16030182)
Supplement: Supplementary file 1 [file metabolites-16-00182-s001.zip › Supplementary File S19/community_color_legend.csv]

community	size	members	color_hex
1	46	Vitis_adenoclada_newGene_1783; Vitis_adenoclada_newGene_3192; Vitis_adenoclada_newGene_3194; Vvi01G003300; Vvi01G006610; Vvi01G006720; Vvi01G015000; Vvi02G003120; Vvi03G005150; Vvi03G008550; Vvi03G008900; Vvi03G009110; Vvi04G011520; Vvi05G005870; Vvi06G005720; Vvi06G006970; Vvi06G011650; Vvi07G000040; Vvi07G009270; Vvi07G013910; Vvi07G014550; Vvi08G002480; Vvi10G010310; Vvi10G011650; Vvi10G011670…	#FF0000
2	45	Vitis_adenoclada_newGene_128; Vitis_adenoclada_newGene_139; Vitis_adenoclada_newGene_1418; Vitis_adenoclada_newGene_1545; Vitis_adenoclada_newGene_1951; Vitis_adenoclada_newGene_210; Vitis_adenoclada_newGene_211; Vitis_adenoclada_newGene_212; Vvi01G003820; Vvi04G000700; Vvi04G011060; Vvi04G012770; Vvi05G000020; Vvi05G008980; Vvi05G009260; Vvi06G001560; Vvi06G011810; Vvi06G012560; Vvi07G011900; Vv…	#FF5A00
3	42	Vvi01G001940; Vvi01G009980; Vvi01G013070; Vvi02G000260; Vvi02G000610; Vvi02G005350; Vvi02G007870; Vvi03G000220; Vvi03G007650; Vvi03G007670; Vvi04G000880; Vvi04G003160; Vvi06G008790; Vvi07G002760; Vvi07G005830; Vvi08G002190; Vvi08G006400; Vvi09G004060; Vvi0G011620; Vvi10G001660; Vvi10G004480; Vvi11G001370; Vvi11G010160; Vvi12G001890; Vvi13G003690; Vvi13G005600; Vvi14G009600; Vvi14G014320; Vvi15G00…	#FFB400
4	33	Vitis_adenoclada_newGene_102; Vitis_adenoclada_newGene_1556; Vitis_adenoclada_newGene_1898; Vvi01G009450; Vvi02G003050; Vvi03G001790; Vvi03G003210; Vvi03G011140; Vvi05G005140; Vvi06G005730; Vvi07G005250; Vvi08G009480; Vvi08G013620; Vvi09G008200; Vvi0G022740; Vvi10G003470; Vvi10G003620; Vvi10G004360; Vvi10G007040; Vvi10G007230; Vvi10G011780; Vvi13G002240; Vvi14G010270; Vvi16G004690; Vvi16G010480; …	#F0FF00
5	26	Vitis_adenoclada_newGene_3167; Vvi01G006090; Vvi01G006110; Vvi01G008080; Vvi03G003850; Vvi04G005290; Vvi04G013490; Vvi05G009170; Vvi05G009200; Vvi06G004280; Vvi06G004290; Vvi06G004300; Vvi06G004310; Vvi06G004320; Vvi08G003890; Vvi08G007550; Vvi08G008510; Vvi08G014550; Vvi09G001770; Vvi14G013290; Vvi17G005140; Vvi17G005150; Vvi18G004580; Vvi19G002230; Vvi19G002240; Vvi10G008850	#96FF00
6	23	Vvi01G002050; Vvi01G005960; Vvi01G007480; Vvi01G009080; Vvi02G000880; Vvi03G006100; Vvi04G011180; Vvi05G009350; Vvi06G011440; Vvi07G005090; Vvi07G018190; Vvi08G002050; Vvi08G002440; Vvi10G011560; Vvi14G014060; Vvi16G003980; Vvi18G011690; Vvi05G010260; Vvi07G015290; Vvi19G007380; Vvi14G000690; Vvi08G011040; Vvi09G004770	#3CFF00
7	22	Vvi03G001530; Vvi03G007930; Vvi04G006420; Vvi04G006450; Vvi05G001670; Vvi07G005390; Vvi07G005620; Vvi08G004120; Vvi08G005490; Vvi08G012270; Vvi09G001700; Vvi11G001070; Vvi11G007900; Vvi12G003050; Vvi15G006940; Vvi15G007130; Vvi17G003480; Vvi04G001680; Vvi10G010250; Vvi18G010370; Vvi19G005000; Vvi18G012450	#00FF1E
8	16	Vvi01G013280; Vvi02G002900; Vvi02G008180; Vvi02G009790; Vvi03G007100; Vvi04G000420; Vvi06G009730; Vvi06G010620; Vvi07G000520; Vvi07G017010; Vvi10G005530; Vvi12G002200; Vvi12G006170; Vvi13G000560; Vvi15G002780; Vvi18G021000	#00FF78
9	10	Vitis_adenoclada_newGene_1183; Vvi02G001320; Vvi05G011700; Vvi05G011760; Vvi07G012210; Vvi11G006710; Vvi11G006750; Vvi14G004310; Vvi14G004320; Vvi18G011100	#00FFD2
10	5	Vvi02G004420; Vvi04G011910; Vvi05G007050; Vvi10G003790; Vvi18G010030	#00D2FF
11	4	Vvi01G012920; Vvi06G000180; Vvi07G000540; Vvi08G012650	#0078FF
12	3	Vvi06G007610; Vvi09G004950; Vvi18G018600	#001EFF
13	2	Vvi02G005630; Vvi15G004670	#3C00FF
14	2	Vvi05G005810; Vvi12G005260	#9600FF
15	2	Vvi06G000060; Vvi09G004500	#F000FF
16	2	Vvi07G004890; Vvi08G009330	#FF00B4
17	1	Vvi02G001320	#FF005A
