# Supplementary material for: Transcriptome Profiling of Powdery Mildew-Stressed ‘Yeniang No. 2’ Grapevine Reveals Differential Expression, Alternative Splicing, and the Identification of 1232 Annotated Novel Genes
Source: Metabolites. 2026 Mar 9;16(3):182. doi: 10.3390/metabo16030182 (PMC13027967; doi:10.3390/metabo16030182)
Supplement: Supplementary file 1 [file metabolites-16-00182-s001.zip › Supplementary File S19/hub_genes.csv]

id	SubjectID	degree	community	component
Vvi09G003610	29760.VIT_09s0002g04280.t01	55	2	1
Vvi14G010270	29760.VIT_14s0171g00080.t01	52	4	1
Vvi13G001910	29760.VIT_13s0067g03170.t01	51	2	1
Vvi08G009480	29760.VIT_08s0007g02110.t01	48	4	1
Vvi05G000020	29760.VIT_14s0030g01270.t01	41	2	1
Vvi18G011650	29760.VIT_18s0001g14610.t01	39	3	1
Vvi11G010160	29760.VIT_11s0052g01460.t01	37	3	1
Vvi13G005750	29760.VIT_13s0019g04440.t01	37	2	1
Vvi01G003820	29760.VIT_01s0011g04030.t01	36	2	1
Vvi05G008980	29760.VIT_05s0062g00780.t01	36	2	1
Vvi06G011810	29760.VIT_06s0080g00250.t01	35	2	1
Vvi06G012560	29760.VIT_06s0080g01090.t01	35	2	1
Vvi08G002480	29760.VIT_08s0032g01190.t01	35	1	1
Vvi16G008830	29760.VIT_16s0098g00290.t01	34	1	1
Vvi12G001890	29760.VIT_12s0028g02240.t01	30	3	1
Vvi19G000660	29760.VIT_19s0014g01470.t01	30	3	1
Vvi13G003690	29760.VIT_13s0019g02050.t01	21	3	1
Vvi14G008920	29760.VIT_14s0068g00840.t01	21	1	1
Vvi13G000560	29760.VIT_13s0067g01070.t01	20	8	1
Vitis_adenoclada_newGene_3167	29760.VIT_00s0346g00110.t01	19	5	1
Vvi02G000260	29760.VIT_02s0025g00280.t01	19	3	1
Vvi04G013490	29760.VIT_04s0044g00190.t01	19	5	1
Vvi18G010530	29760.VIT_18s0001g13380.t01	19	2	1
Vvi18G010550	29760.VIT_18s0001g13400.t01	19	2	1
Vvi06G005730	29760.VIT_06s0004g06840.t01	18	4	1
Vvi07G005250	29760.VIT_07s0005g02110.t01	18	4	1
Vvi0G022740	29760.VIT_18s0001g03620.t01	18	4	1
Vvi19G006480	29760.VIT_19s0015g00440.t01	18	1	1
Vvi08G006400	29760.VIT_08s0040g02100.t01	17	3	1
Vvi15G004170	29760.VIT_15s0021g02710.t01	17	3	1
Vvi18G004580	29760.VIT_18s0001g06360.t01	17	5	1
Vvi18G021000	29760.VIT_18s0072g00820.t01	17	8	1
