# Supplementary material for: Transcriptome Profiling of Powdery Mildew-Stressed ‘Yeniang No. 2’ Grapevine Reveals Differential Expression, Alternative Splicing, and the Identification of 1232 Annotated Novel Genes
Source: Metabolites. 2026 Mar 9;16(3):182. doi: 10.3390/metabo16030182 (PMC13027967; doi:10.3390/metabo16030182)
Supplement: Supplementary file 1 [file metabolites-16-00182-s001.zip › Supplementary File S19/interaction_network.csv]

Source	Target	Score	InteractionType
Vitis_adenoclada_newGene_102	Vvi06G005730	150	pp
Vitis_adenoclada_newGene_102	Vvi07G005250	150	pp
Vitis_adenoclada_newGene_102	Vvi08G009480	153	pp
Vitis_adenoclada_newGene_102	Vvi0G022740	150	pp
Vitis_adenoclada_newGene_102	Vvi14G010270	165	pp
Vitis_adenoclada_newGene_1183	Vvi02G001320	153	pp
Vitis_adenoclada_newGene_1183	Vvi07G012210	167	pp
Vitis_adenoclada_newGene_1183	Vvi11G006710	169	pp
Vitis_adenoclada_newGene_1183	Vvi11G006750	169	pp
Vitis_adenoclada_newGene_1183	Vvi18G011100	153	pp
Vitis_adenoclada_newGene_128	Vvi01G003820	161	pp
Vitis_adenoclada_newGene_128	Vvi05G000020	154	pp
Vitis_adenoclada_newGene_128	Vvi05G008980	165	pp
Vitis_adenoclada_newGene_128	Vvi06G011810	165	pp
Vitis_adenoclada_newGene_128	Vvi06G012560	154	pp
Vitis_adenoclada_newGene_128	Vvi09G003610	150	pp
Vitis_adenoclada_newGene_128	Vvi13G001910	154	pp
Vitis_adenoclada_newGene_128	Vvi13G005750	152	pp
Vitis_adenoclada_newGene_128	Vvi18G010530	158	pp
Vitis_adenoclada_newGene_128	Vvi18G010550	158	pp
Vitis_adenoclada_newGene_139	Vvi01G003820	150	pp
Vitis_adenoclada_newGene_139	Vvi05G000020	154	pp
Vitis_adenoclada_newGene_139	Vvi05G008980	153	pp
Vitis_adenoclada_newGene_139	Vvi06G011810	153	pp
Vitis_adenoclada_newGene_139	Vvi06G012560	154	pp
Vitis_adenoclada_newGene_139	Vvi09G003610	150	pp
Vitis_adenoclada_newGene_139	Vvi13G001910	154	pp
Vitis_adenoclada_newGene_139	Vvi13G005750	152	pp
Vitis_adenoclada_newGene_1418	Vvi01G003820	150	pp
Vitis_adenoclada_newGene_1418	Vvi05G000020	154	pp
Vitis_adenoclada_newGene_1418	Vvi05G008980	153	pp
Vitis_adenoclada_newGene_1418	Vvi06G011810	153	pp
Vitis_adenoclada_newGene_1418	Vvi06G012560	154	pp
Vitis_adenoclada_newGene_1418	Vvi09G003610	150	pp
Vitis_adenoclada_newGene_1418	Vvi13G001910	154	pp
Vitis_adenoclada_newGene_1418	Vvi13G005750	152	pp
Vitis_adenoclada_newGene_1545	Vvi01G003820	161	pp
Vitis_adenoclada_newGene_1545	Vvi05G000020	154	pp
Vitis_adenoclada_newGene_1545	Vvi05G008980	165	pp
Vitis_adenoclada_newGene_1545	Vvi06G011810	165	pp
Vitis_adenoclada_newGene_1545	Vvi06G012560	154	pp
Vitis_adenoclada_newGene_1545	Vvi09G003610	150	pp
Vitis_adenoclada_newGene_1545	Vvi13G001910	154	pp
Vitis_adenoclada_newGene_1545	Vvi13G005750	152	pp
Vitis_adenoclada_newGene_1545	Vvi18G010530	158	pp
Vitis_adenoclada_newGene_1545	Vvi18G010550	158	pp
Vitis_adenoclada_newGene_1556	Vvi06G005730	150	pp
Vitis_adenoclada_newGene_1556	Vvi07G005250	150	pp
Vitis_adenoclada_newGene_1556	Vvi08G009480	153	pp
Vitis_adenoclada_newGene_1556	Vvi0G022740	150	pp
Vitis_adenoclada_newGene_1556	Vvi14G010270	165	pp
Vitis_adenoclada_newGene_1783	Vvi08G002480	155	pp
Vitis_adenoclada_newGene_1783	Vvi16G008830	161	pp
Vitis_adenoclada_newGene_1898	Vvi06G005730	150	pp
Vitis_adenoclada_newGene_1898	Vvi07G005250	150	pp
Vitis_adenoclada_newGene_1898	Vvi08G009480	153	pp
Vitis_adenoclada_newGene_1898	Vvi0G022740	150	pp
Vitis_adenoclada_newGene_1898	Vvi14G010270	165	pp
Vitis_adenoclada_newGene_1951	Vvi01G003820	150	pp
Vitis_adenoclada_newGene_1951	Vvi05G000020	154	pp
Vitis_adenoclada_newGene_1951	Vvi05G008980	153	pp
Vitis_adenoclada_newGene_1951	Vvi06G011810	153	pp
Vitis_adenoclada_newGene_1951	Vvi06G012560	154	pp
Vitis_adenoclada_newGene_1951	Vvi09G003610	150	pp
Vitis_adenoclada_newGene_1951	Vvi13G001910	154	pp
Vitis_adenoclada_newGene_1951	Vvi13G005750	152	pp
Vitis_adenoclada_newGene_210	Vvi01G003820	161	pp
Vitis_adenoclada_newGene_210	Vvi05G000020	154	pp
Vitis_adenoclada_newGene_210	Vvi05G008980	165	pp
Vitis_adenoclada_newGene_210	Vvi06G011810	165	pp
Vitis_adenoclada_newGene_210	Vvi06G012560	154	pp
Vitis_adenoclada_newGene_210	Vvi09G003610	150	pp
Vitis_adenoclada_newGene_210	Vvi13G001910	154	pp
Vitis_adenoclada_newGene_210	Vvi13G005750	152	pp
Vitis_adenoclada_newGene_210	Vvi18G010530	158	pp
Vitis_adenoclada_newGene_210	Vvi18G010550	158	pp
Vitis_adenoclada_newGene_211	Vvi01G003820	161	pp
Vitis_adenoclada_newGene_211	Vvi05G000020	154	pp
Vitis_adenoclada_newGene_211	Vvi05G008980	165	pp
Vitis_adenoclada_newGene_211	Vvi06G011810	165	pp
Vitis_adenoclada_newGene_211	Vvi06G012560	154	pp
Vitis_adenoclada_newGene_211	Vvi09G003610	150	pp
Vitis_adenoclada_newGene_211	Vvi13G001910	154	pp
Vitis_adenoclada_newGene_211	Vvi13G005750	152	pp
Vitis_adenoclada_newGene_211	Vvi18G010530	158	pp
Vitis_adenoclada_newGene_211	Vvi18G010550	158	pp
Vitis_adenoclada_newGene_212	Vvi01G003820	161	pp
Vitis_adenoclada_newGene_212	Vvi05G000020	154	pp
Vitis_adenoclada_newGene_212	Vvi05G008980	165	pp
Vitis_adenoclada_newGene_212	Vvi06G011810	165	pp
Vitis_adenoclada_newGene_212	Vvi06G012560	154	pp
Vitis_adenoclada_newGene_212	Vvi09G003610	150	pp
Vitis_adenoclada_newGene_212	Vvi13G001910	154	pp
Vitis_adenoclada_newGene_212	Vvi13G005750	152	pp
Vitis_adenoclada_newGene_212	Vvi18G010530	158	pp
Vitis_adenoclada_newGene_212	Vvi18G010550	158	pp
Vitis_adenoclada_newGene_3167	Vvi01G006090	165	pp
Vitis_adenoclada_newGene_3167	Vvi01G006110	165	pp
Vitis_adenoclada_newGene_3167	Vvi01G008080	161	pp
Vitis_adenoclada_newGene_3167	Vvi04G005290	161	pp
Vitis_adenoclada_newGene_3167	Vvi06G004280	161	pp
Vitis_adenoclada_newGene_3167	Vvi06G004290	161	pp
Vitis_adenoclada_newGene_3167	Vvi06G004300	161	pp
Vitis_adenoclada_newGene_3167	Vvi06G004310	161	pp
Vitis_adenoclada_newGene_3167	Vvi06G004320	161	pp
Vitis_adenoclada_newGene_3167	Vvi08G003890	161	pp
Vitis_adenoclada_newGene_3167	Vvi08G007550	153	pp
Vitis_adenoclada_newGene_3167	Vvi08G008510	165	pp
Vitis_adenoclada_newGene_3167	Vvi08G014550	161	pp
Vitis_adenoclada_newGene_3167	Vvi14G013290	161	pp
Vitis_adenoclada_newGene_3167	Vvi17G005140	161	pp
Vitis_adenoclada_newGene_3167	Vvi17G005150	161	pp
Vitis_adenoclada_newGene_3167	Vvi18G004580	171	pp
Vitis_adenoclada_newGene_3167	Vvi19G002230	153	pp
Vitis_adenoclada_newGene_3167	Vvi19G002240	153	pp
Vitis_adenoclada_newGene_3192	Vvi08G002480	155	pp
Vitis_adenoclada_newGene_3192	Vvi16G008830	161	pp
Vitis_adenoclada_newGene_3194	Vvi08G002480	155	pp
Vitis_adenoclada_newGene_3194	Vvi16G008830	161	pp
Vvi01G001940	Vvi13G005600	575	pp
Vvi01G001940	Vvi18G008990	208	pp
Vvi01G002050	Vvi16G003980	158	pp
Vvi01G003300	Vvi07G013910	154	pp
Vvi01G003300	Vvi08G002480	152	pp
Vvi01G003300	Vvi08G006400	159	pp
Vvi01G003300	Vvi15G004170	159	pp
Vvi01G003300	Vvi16G008830	177	pp
Vvi01G003820	Vitis_adenoclada_newGene_128	161	pp
Vvi01G003820	Vitis_adenoclada_newGene_139	150	pp
Vvi01G003820	Vitis_adenoclada_newGene_1418	150	pp
Vvi01G003820	Vitis_adenoclada_newGene_1545	161	pp
Vvi01G003820	Vitis_adenoclada_newGene_1951	150	pp
Vvi01G003820	Vitis_adenoclada_newGene_210	161	pp
Vvi01G003820	Vitis_adenoclada_newGene_211	161	pp
Vvi01G003820	Vitis_adenoclada_newGene_212	161	pp
Vvi01G003820	Vvi04G011060	150	pp
Vvi01G003820	Vvi05G008980	432	pp
Vvi01G003820	Vvi05G009260	150	pp
Vvi01G003820	Vvi07G011900	150	pp
Vvi01G003820	Vvi08G003230	161	pp
Vvi01G003820	Vvi08G009480	150	pp
Vvi01G003820	Vvi09G006350	161	pp
Vvi01G003820	Vvi09G006450	161	pp
Vvi01G003820	Vvi09G008010	150	pp
Vvi01G003820	Vvi09G009080	161	pp
Vvi01G003820	Vvi0G012380	161	pp
Vvi01G003820	Vvi0G016960	150	pp
Vvi01G003820	Vvi0G019820	150	pp
Vvi01G003820	Vvi0G021700	150	pp
Vvi01G003820	Vvi11G010160	150	pp
Vvi01G003820	Vvi12G010290	150	pp
Vvi01G003820	Vvi12G013580	150	pp
Vvi01G003820	Vvi13G009140	150	pp
Vvi01G003820	Vvi13G011600	150	pp
Vvi01G003820	Vvi14G010270	161	pp
Vvi01G003820	Vvi15G001730	150	pp
Vvi01G003820	Vvi15G009340	150	pp
Vvi01G003820	Vvi16G006740	161	pp
Vvi01G003820	Vvi16G008150	161	pp
Vvi01G003820	Vvi18G011650	150	pp
Vvi01G003820	Vvi18G015600	161	pp
Vvi01G003820	Vvi18G020850	150	pp
Vvi01G003820	Vvi19G004130	161	pp
Vvi01G003820	Vvi07G011900	150	pp
Vvi01G003820	Vvi08G003230	150	pp
Vvi01G003820	Vvi08G003230	161	pp
Vvi01G003820	Vvi08G009480	150	pp
Vvi01G003820	Vvi09G006350	150	pp
Vvi01G003820	Vvi09G006350	161	pp
Vvi01G003820	Vvi09G006450	150	pp
Vvi01G003820	Vvi09G006450	161	pp
Vvi01G003820	Vvi09G008010	150	pp
Vvi01G003820	Vvi09G009080	150	pp
Vvi01G003820	Vvi09G009080	161	pp
Vvi01G003820	Vvi0G012380	150	pp
Vvi01G003820	Vvi0G012380	161	pp
Vvi01G003820	Vvi0G016960	150	pp
Vvi01G003820	Vvi0G019820	150	pp
Vvi01G003820	Vvi0G021700	150	pp
Vvi01G003820	Vvi11G010160	150	pp
Vvi01G003820	Vvi12G010290	150	pp
Vvi01G003820	Vvi12G013580	150	pp
Vvi01G003820	Vvi13G009140	150	pp
Vvi01G003820	Vvi13G011600	150	pp
Vvi01G003820	Vvi14G010270	150	pp
Vvi01G003820	Vvi14G010270	161	pp
Vvi01G003820	Vvi15G001730	150	pp
Vvi01G003820	Vvi15G009340	150	pp
Vvi01G003820	Vvi16G006740	150	pp
Vvi01G003820	Vvi16G006740	161	pp
Vvi01G003820	Vvi16G008150	150	pp
Vvi01G003820	Vvi16G008150	161	pp
Vvi01G003820	Vvi18G011650	150	pp
Vvi01G003820	Vvi18G015600	150	pp
Vvi01G003820	Vvi18G015600	161	pp
Vvi01G003820	Vvi18G020850	150	pp
Vvi01G003820	Vvi19G004130	150	pp
Vvi01G003820	Vvi19G004130	161	pp
Vvi01G005960	Vvi02G000880	169	pp
Vvi01G005960	Vvi08G009480	152	pp
Vvi01G005960	Vvi11G010160	152	pp
Vvi01G005960	Vvi18G011650	152	pp
Vvi01G005960	Vvi18G011690	159	pp
Vvi01G006090	Vitis_adenoclada_newGene_3167	165	pp
Vvi01G006090	Vvi01G008080	161	pp
Vvi01G006090	Vvi04G005290	161	pp
Vvi01G006090	Vvi04G013490	165	pp
Vvi01G006090	Vvi05G009170	152	pp
Vvi01G006090	Vvi05G009200	152	pp
Vvi01G006090	Vvi06G004280	156	pp
Vvi01G006090	Vvi06G004290	156	pp
Vvi01G006090	Vvi06G004300	156	pp
Vvi01G006090	Vvi06G004310	156	pp
Vvi01G006090	Vvi06G004320	156	pp
Vvi01G006090	Vvi08G003890	156	pp
Vvi01G006090	Vvi08G014550	156	pp
Vvi01G006090	Vvi14G013290	161	pp
Vvi01G006090	Vvi17G005140	156	pp
Vvi01G006090	Vvi17G005150	156	pp
Vvi01G006110	Vitis_adenoclada_newGene_3167	165	pp
Vvi01G006110	Vvi01G008080	161	pp
Vvi01G006110	Vvi04G005290	161	pp
Vvi01G006110	Vvi04G013490	165	pp
Vvi01G006110	Vvi05G009170	152	pp
Vvi01G006110	Vvi05G009200	152	pp
Vvi01G006110	Vvi06G004280	156	pp
Vvi01G006110	Vvi06G004290	156	pp
Vvi01G006110	Vvi06G004300	156	pp
Vvi01G006110	Vvi06G004310	156	pp
Vvi01G006110	Vvi06G004320	156	pp
Vvi01G006110	Vvi08G003890	156	pp
Vvi01G006110	Vvi08G014550	156	pp
Vvi01G006110	Vvi14G013290	161	pp
Vvi01G006110	Vvi17G005140	156	pp
Vvi01G006110	Vvi17G005150	156	pp
Vvi01G006610	Vvi08G002480	155	pp
Vvi01G006610	Vvi16G008830	161	pp
Vvi01G006720	Vvi08G002480	155	pp
Vvi01G006720	Vvi16G008830	161	pp
Vvi01G007480	Vvi01G009080	152	pp
Vvi01G008080	Vitis_adenoclada_newGene_3167	161	pp
Vvi01G008080	Vvi01G006090	161	pp
Vvi01G008080	Vvi01G006110	161	pp
Vvi01G008080	Vvi04G013490	161	pp
Vvi01G008080	Vvi08G008510	161	pp
Vvi01G008080	Vvi09G001770	163	pp
Vvi01G008080	Vvi18G004580	165	pp
Vvi01G009080	Vvi01G007480	152	pp
Vvi01G009080	Vvi02G000260	156	pp
Vvi01G009080	Vvi02G000880	152	pp
Vvi01G009080	Vvi05G010260	171	pp
Vvi01G009080	Vvi07G002760	167	pp
Vvi01G009080	Vvi07G015290	161	pp
Vvi01G009080	Vvi07G015290	163	pp
Vvi01G009080	Vvi10G011560	163	pp
Vvi01G009080	Vvi14G009600	167	pp
Vvi01G009080	Vvi18G010530	155	pp
Vvi01G009080	Vvi18G010550	155	pp
Vvi01G009080	Vvi18G011690	152	pp
Vvi01G009080	Vvi19G007380	155	pp
Vvi01G009450	Vvi06G005730	150	pp
Vvi01G009450	Vvi07G005250	150	pp
Vvi01G009450	Vvi08G009480	153	pp
Vvi01G009450	Vvi0G022740	150	pp
Vvi01G009450	Vvi14G010270	151	pp
Vvi01G009450	Vvi14G010270	161	pp
Vvi01G009450	Vvi14G010270	165	pp
Vvi01G009980	Vvi02G000260	150	pp
Vvi01G009980	Vvi02G000260	165	pp
Vvi01G009980	Vvi07G005830	161	pp
Vvi01G009980	Vvi08G002190	161	pp
Vvi01G009980	Vvi08G009480	154	pp
Vvi01G009980	Vvi09G003610	155	pp
Vvi01G009980	Vvi09G003610	159	pp
Vvi01G009980	Vvi11G010160	154	pp
Vvi01G009980	Vvi12G001890	157	pp
Vvi01G009980	Vvi18G011650	154	pp
Vvi01G009980	Vvi19G000660	157	pp
Vvi01G009980	Vvi19G000900	156	pp
Vvi01G009980	Vvi19G000900	161	pp
Vvi01G012920	Vvi06G000180	237	pp
Vvi01G012920	Vvi07G000540	237	pp
Vvi01G012920	Vvi08G012650	237	pp
Vvi01G013070	Vvi02G000260	150	pp
Vvi01G013070	Vvi02G000260	165	pp
Vvi01G013070	Vvi07G005830	161	pp
Vvi01G013070	Vvi08G002190	161	pp
Vvi01G013070	Vvi08G009480	154	pp
Vvi01G013070	Vvi09G003610	155	pp
Vvi01G013070	Vvi09G003610	159	pp
Vvi01G013070	Vvi11G010160	154	pp
Vvi01G013070	Vvi12G001890	157	pp
Vvi01G013070	Vvi18G011650	154	pp
Vvi01G013070	Vvi19G000660	157	pp
Vvi01G013070	Vvi19G000900	156	pp
Vvi01G013070	Vvi19G000900	161	pp
Vvi01G013280	Vvi06G010620	159	pp
Vvi01G013280	Vvi10G005530	159	pp
Vvi01G013280	Vvi13G000560	163	pp
Vvi01G015000	Vvi07G009270	833	pp
Vvi01G015000	Vvi07G009270	952	pp
Vvi01G015000	Vvi13G001500	937	pp
Vvi01G015000	Vvi14G008920	506	pp
Vvi01G015000	Vvi16G008830	382	pp
Vvi01G015000	Vvi19G006480	151	pp
Vvi01G015000	Vvi19G006480	217	pp
Vvi02G000260	Vvi01G009080	156	pp
Vvi02G000260	Vvi01G009980	150	pp
Vvi02G000260	Vvi01G009980	165	pp
Vvi02G000260	Vvi01G013070	150	pp
Vvi02G000260	Vvi01G013070	165	pp
Vvi02G000260	Vvi02G000610	165	pp
Vvi02G000260	Vvi03G000220	153	pp
Vvi02G000260	Vvi04G000880	446	pp
Vvi02G000260	Vvi08G009480	189	pp
Vvi02G000260	Vvi09G003610	202	pp
Vvi02G000260	Vvi11G010160	189	pp
Vvi02G000260	Vvi12G001890	190	pp
Vvi02G000260	Vvi12G006170	195	pp
Vvi02G000260	Vvi13G005600	157	pp
Vvi02G000260	Vvi14G008920	165	pp
Vvi02G000260	Vvi14G014320	150	pp
Vvi02G000260	Vvi14G014320	165	pp
Vvi02G000260	Vvi17G003230	153	pp
Vvi02G000260	Vvi18G009200	150	pp
Vvi02G000260	Vvi18G009200	165	pp
Vvi02G000260	Vvi18G011650	189	pp
Vvi02G000260	Vvi18G012840	212	pp
Vvi02G000260	Vvi19G000660	190	pp
Vvi02G000610	Vvi02G000260	165	pp
Vvi02G000610	Vvi02G000880	156	pp
Vvi02G000610	Vvi04G000880	163	pp
Vvi02G000610	Vvi13G003690	163	pp
Vvi02G000610	Vvi18G011690	156	pp
Vvi02G000880	Vvi01G005960	169	pp
Vvi02G000880	Vvi01G009080	152	pp
Vvi02G000880	Vvi02G000610	156	pp
Vvi02G000880	Vvi07G018190	153	pp
Vvi02G000880	Vvi08G002050	153	pp
Vvi02G000880	Vvi08G002440	159	pp
Vvi02G000880	Vvi13G003690	183	pp
Vvi02G001320	Vitis_adenoclada_newGene_1183	153	pp
Vvi02G001320	Vvi05G011700	153	pp
Vvi02G001320	Vvi05G011760	153	pp
Vvi02G001320	Vvi07G012210	269	pp
Vvi02G001320	Vvi14G004310	153	pp
Vvi02G001320	Vvi14G004320	153	pp
Vvi02G002900	Vvi04G000420	153	pp
Vvi02G002900	Vvi07G000520	150	pp
Vvi02G002900	Vvi12G006170	161	pp
Vvi02G002900	Vvi13G000560	169	pp
Vvi02G002900	Vvi18G021000	157	pp
Vvi02G003050	Vvi06G005730	150	pp
Vvi02G003050	Vvi07G005250	150	pp
Vvi02G003050	Vvi08G009480	153	pp
Vvi02G003050	Vvi0G022740	150	pp
Vvi02G003050	Vvi14G010270	151	pp
Vvi02G003050	Vvi14G010270	161	pp
Vvi02G003050	Vvi14G010270	165	pp
Vvi02G003120	Vvi08G002480	155	pp
Vvi02G003120	Vvi16G008830	161	pp
Vvi02G004420	Vvi10G003790	151	pp
Vvi02G004420	Vvi18G010030	901	pp
Vvi02G005350	Vvi18G011650	154	pp
Vvi02G005630	Vvi15G004670	800	pp
Vvi02G007870	Vvi08G009480	163	pp
Vvi02G007870	Vvi11G010160	163	pp
Vvi02G007870	Vvi14G008920	151	pp
Vvi02G007870	Vvi18G011650	163	pp
Vvi02G008180	Vvi04G000420	153	pp
Vvi02G008180	Vvi07G000520	150	pp
Vvi02G008180	Vvi12G006170	161	pp
Vvi02G008180	Vvi13G000560	169	pp
Vvi02G008180	Vvi18G021000	157	pp
Vvi02G009790	Vvi06G010620	159	pp
Vvi02G009790	Vvi10G005530	159	pp
Vvi02G009790	Vvi13G000560	163	pp
Vvi03G000220	Vvi02G000260	153	pp
Vvi03G000220	Vvi08G006400	151	pp
Vvi03G000220	Vvi08G006400	154	pp
Vvi03G000220	Vvi09G003610	161	pp
Vvi03G000220	Vvi09G003610	183	pp
Vvi03G000220	Vvi09G004060	181	pp
Vvi03G000220	Vvi09G004060	206	pp
Vvi03G000220	Vvi12G001890	156	pp
Vvi03G000220	Vvi15G004170	151	pp
Vvi03G000220	Vvi15G004170	154	pp
Vvi03G000220	Vvi15G004870	163	pp
Vvi03G000220	Vvi17G003230	163	pp
Vvi03G000220	Vvi17G003230	165	pp
Vvi03G000220	Vvi18G008990	158	pp
Vvi03G000220	Vvi19G000660	156	pp
Vvi03G000220	Vvi19G006480	153	pp
Vvi03G000220	Vvi19G006480	154	pp
Vvi03G001530	Vvi04G001680	157	pp
Vvi03G001530	Vvi07G005620	154	pp
Vvi03G001530	Vvi08G012270	154	pp
Vvi03G001530	Vvi10G010250	157	pp
Vvi03G001530	Vvi11G001070	154	pp
Vvi03G001530	Vvi15G006940	154	pp
Vvi03G001530	Vvi18G010370	157	pp
Vvi03G001530	Vvi19G005000	154	pp
Vvi03G001530	Vvi19G007380	161	pp
Vvi03G001790	Vvi14G010270	151	pp
Vvi03G001790	Vvi14G010270	161	pp
Vvi03G001790	Vvi14G010270	165	pp
Vvi03G003210	Vvi06G005730	150	pp
Vvi03G003210	Vvi07G005250	150	pp
Vvi03G003210	Vvi08G009480	153	pp
Vvi03G003210	Vvi0G022740	150	pp
Vvi03G003210	Vvi14G010270	151	pp
Vvi03G003210	Vvi14G010270	161	pp
Vvi03G003210	Vvi14G010270	165	pp
Vvi03G003850	Vvi06G004280	167	pp
Vvi03G003850	Vvi06G004290	167	pp
Vvi03G003850	Vvi06G004300	167	pp
Vvi03G003850	Vvi06G004310	167	pp
Vvi03G003850	Vvi06G004320	167	pp
Vvi03G003850	Vvi08G003890	167	pp
Vvi03G003850	Vvi08G007550	167	pp
Vvi03G003850	Vvi08G014550	167	pp
Vvi03G003850	Vvi14G008920	319	pp
Vvi03G003850	Vvi17G005140	167	pp
Vvi03G003850	Vvi17G005150	167	pp
Vvi03G003850	Vvi19G002230	167	pp
Vvi03G003850	Vvi19G002240	167	pp
Vvi03G005150	Vvi08G002480	155	pp
Vvi03G005150	Vvi16G008830	161	pp
Vvi03G006100	Vvi10G011560	321	pp
Vvi03G007100	Vvi04G000420	153	pp
Vvi03G007100	Vvi07G000520	150	pp
Vvi03G007100	Vvi12G006170	161	pp
Vvi03G007100	Vvi13G000560	169	pp
Vvi03G007100	Vvi18G021000	157	pp
Vvi03G007650	Vvi04G003160	154	pp
Vvi03G007650	Vvi06G008790	154	pp
Vvi03G007650	Vvi08G006400	163	pp
Vvi03G007650	Vvi08G006400	165	pp
Vvi03G007650	Vvi0G011620	154	pp
Vvi03G007650	Vvi10G001660	154	pp
Vvi03G007650	Vvi11G001370	154	pp
Vvi03G007650	Vvi13G003690	218	pp
Vvi03G007650	Vvi15G004170	163	pp
Vvi03G007650	Vvi15G004170	165	pp
Vvi03G007650	Vvi16G007420	154	pp
Vvi03G007670	Vvi04G003160	154	pp
Vvi03G007670	Vvi06G008790	154	pp
Vvi03G007670	Vvi08G006400	163	pp
Vvi03G007670	Vvi08G006400	165	pp
Vvi03G007670	Vvi0G011620	154	pp
Vvi03G007670	Vvi10G001660	154	pp
Vvi03G007670	Vvi11G001370	154	pp
Vvi03G007670	Vvi13G003690	218	pp
Vvi03G007670	Vvi15G004170	163	pp
Vvi03G007670	Vvi15G004170	165	pp
Vvi03G007670	Vvi16G007420	154	pp
Vvi03G007930	Vvi04G006420	157	pp
Vvi03G007930	Vvi04G006450	157	pp
Vvi03G007930	Vvi09G001700	161	pp
Vvi03G007930	Vvi15G007130	157	pp
Vvi03G007930	Vvi17G003480	157	pp
Vvi03G008550	Vvi08G002480	453	pp
Vvi03G008550	Vvi10G010310	152	pp
Vvi03G008550	Vvi19G006480	472	pp
Vvi03G008900	Vvi08G002480	155	pp
Vvi03G008900	Vvi16G008830	161	pp
Vvi03G008900	Vvi18G001130	191	pp
Vvi03G009110	Vvi08G002480	155	pp
Vvi03G009110	Vvi16G008830	161	pp
Vvi03G011140	Vvi14G010270	151	pp
Vvi03G011140	Vvi14G010270	161	pp
Vvi03G011140	Vvi14G010270	165	pp
Vvi04G000420	Vvi02G002900	153	pp
Vvi04G000420	Vvi02G008180	153	pp
Vvi04G000420	Vvi03G007100	153	pp
Vvi04G000420	Vvi06G009730	153	pp
Vvi04G000420	Vvi07G017010	153	pp
Vvi04G000420	Vvi12G002200	153	pp
Vvi04G000420	Vvi15G002780	153	pp
Vvi04G000420	Vvi18G021000	179	pp
Vvi04G000700	Vvi04G012770	151	pp
Vvi04G000700	Vvi13G001910	151	pp
Vvi04G000880	Vvi02G000260	446	pp
Vvi04G000880	Vvi02G000610	163	pp
Vvi04G000880	Vvi19G007380	159	pp
Vvi04G001680	Vvi03G001530	157	pp
Vvi04G003160	Vvi03G007650	154	pp
Vvi04G003160	Vvi03G007670	154	pp
Vvi04G003160	Vvi08G009480	156	pp
Vvi04G003160	Vvi09G003610	153	pp
Vvi04G003160	Vvi09G003610	156	pp
Vvi04G003160	Vvi09G004060	161	pp
Vvi04G003160	Vvi10G004480	154	pp
Vvi04G003160	Vvi10G004480	156	pp
Vvi04G003160	Vvi10G004480	158	pp
Vvi04G003160	Vvi11G010160	156	pp
Vvi04G003160	Vvi12G001890	152	pp
Vvi04G003160	Vvi12G001890	153	pp
Vvi04G003160	Vvi13G000560	163	pp
Vvi04G003160	Vvi13G003690	154	pp
Vvi04G003160	Vvi13G003690	163	pp
Vvi04G003160	Vvi14G010270	159	pp
Vvi04G003160	Vvi15G003050	159	pp
Vvi04G003160	Vvi18G011650	156	pp
Vvi04G003160	Vvi18G021000	155	pp
Vvi04G003160	Vvi19G000660	152	pp
Vvi04G003160	Vvi19G000660	153	pp
Vvi04G005290	Vitis_adenoclada_newGene_3167	161	pp
Vvi04G005290	Vvi01G006090	161	pp
Vvi04G005290	Vvi01G006110	161	pp
Vvi04G005290	Vvi04G013490	161	pp
Vvi04G005290	Vvi08G008510	161	pp
Vvi04G005290	Vvi09G001770	163	pp
Vvi04G005290	Vvi18G004580	165	pp
Vvi04G006420	Vvi03G007930	157	pp
Vvi04G006420	Vvi05G001670	157	pp
Vvi04G006420	Vvi08G004120	380	pp
Vvi04G006420	Vvi08G005490	157	pp
Vvi04G006420	Vvi11G007900	157	pp
Vvi04G006420	Vvi18G012450	157	pp
Vvi04G006450	Vvi03G007930	157	pp
Vvi04G006450	Vvi05G001670	157	pp
Vvi04G006450	Vvi08G004120	380	pp
Vvi04G006450	Vvi08G005490	157	pp
Vvi04G006450	Vvi11G007900	157	pp
Vvi04G006450	Vvi18G012450	157	pp
Vvi04G011060	Vvi01G003820	150	pp
Vvi04G011060	Vvi05G000020	153	pp
Vvi04G011060	Vvi05G000020	154	pp
Vvi04G011060	Vvi05G008980	153	pp
Vvi04G011060	Vvi06G011810	153	pp
Vvi04G011060	Vvi06G012560	154	pp
Vvi04G011060	Vvi09G003610	150	pp
Vvi04G011060	Vvi13G001910	154	pp
Vvi04G011060	Vvi13G005750	152	pp
Vvi04G011180	Vvi07G005090	163	pp
Vvi04G011180	Vvi14G000690	163	pp
Vvi04G011520	Vvi08G002480	155	pp
Vvi04G011520	Vvi16G008830	161	pp
Vvi04G011910	Vvi10G003790	151	pp
Vvi04G011910	Vvi18G010030	151	pp
Vvi04G012770	Vvi04G000700	151	pp
Vvi04G012770	Vvi06G001560	151	pp
Vvi04G012770	Vvi12G001890	153	pp
Vvi04G012770	Vvi13G001910	157	pp
Vvi04G012770	Vvi19G000660	153	pp
Vvi04G013490	Vvi01G006090	165	pp
Vvi04G013490	Vvi01G006110	165	pp
Vvi04G013490	Vvi01G008080	161	pp
Vvi04G013490	Vvi04G005290	161	pp
Vvi04G013490	Vvi06G004280	161	pp
Vvi04G013490	Vvi06G004290	161	pp
Vvi04G013490	Vvi06G004300	161	pp
Vvi04G013490	Vvi06G004310	161	pp
Vvi04G013490	Vvi06G004320	161	pp
Vvi04G013490	Vvi08G003890	161	pp
Vvi04G013490	Vvi08G007550	153	pp
Vvi04G013490	Vvi08G008510	165	pp
Vvi04G013490	Vvi08G014550	161	pp
Vvi04G013490	Vvi14G013290	161	pp
Vvi04G013490	Vvi17G005140	161	pp
Vvi04G013490	Vvi17G005150	161	pp
Vvi04G013490	Vvi18G004580	171	pp
Vvi04G013490	Vvi19G002230	153	pp
Vvi04G013490	Vvi19G002240	153	pp
Vvi05G000020	Vitis_adenoclada_newGene_128	153	pp
Vvi05G000020	Vitis_adenoclada_newGene_128	154	pp
Vvi05G000020	Vitis_adenoclada_newGene_139	153	pp
Vvi05G000020	Vitis_adenoclada_newGene_139	154	pp
Vvi05G000020	Vitis_adenoclada_newGene_1418	153	pp
Vvi05G000020	Vitis_adenoclada_newGene_1418	154	pp
Vvi05G000020	Vitis_adenoclada_newGene_1545	153	pp
Vvi05G000020	Vitis_adenoclada_newGene_1545	154	pp
Vvi05G000020	Vitis_adenoclada_newGene_1951	153	pp
Vvi05G000020	Vitis_adenoclada_newGene_1951	154	pp
Vvi05G000020	Vitis_adenoclada_newGene_210	153	pp
Vvi05G000020	Vitis_adenoclada_newGene_210	154	pp
Vvi05G000020	Vitis_adenoclada_newGene_211	153	pp
Vvi05G000020	Vitis_adenoclada_newGene_211	154	pp
Vvi05G000020	Vitis_adenoclada_newGene_212	153	pp
Vvi05G000020	Vitis_adenoclada_newGene_212	154	pp
Vvi05G000020	Vvi04G011060	153	pp
Vvi05G000020	Vvi04G011060	154	pp
Vvi05G000020	Vvi05G009260	153	pp
Vvi05G000020	Vvi05G009260	154	pp
Vvi05G000020	Vvi07G005620	161	pp
Vvi05G000020	Vvi07G011900	153	pp
Vvi05G000020	Vvi07G011900	154	pp
Vvi05G000020	Vvi08G003230	153	pp
Vvi05G000020	Vvi08G003230	154	pp
Vvi05G000020	Vvi08G009480	153	pp
Vvi05G000020	Vvi08G009480	154	pp
Vvi05G000020	Vvi08G012270	161	pp
Vvi05G000020	Vvi09G006350	153	pp
Vvi05G000020	Vvi09G006350	154	pp
Vvi05G000020	Vvi09G006450	153	pp
Vvi05G000020	Vvi09G006450	154	pp
Vvi05G000020	Vvi09G008010	153	pp
Vvi05G000020	Vvi09G008010	154	pp
Vvi05G000020	Vvi09G009080	153	pp
Vvi05G000020	Vvi09G009080	154	pp
Vvi05G000020	Vvi0G012380	153	pp
Vvi05G000020	Vvi0G012380	154	pp
Vvi05G000020	Vvi0G016960	153	pp
Vvi05G000020	Vvi0G016960	154	pp
Vvi05G000020	Vvi0G019820	153	pp
Vvi05G000020	Vvi0G019820	154	pp
Vvi05G000020	Vvi0G021700	153	pp
Vvi05G000020	Vvi0G021700	154	pp
Vvi05G000020	Vvi11G001070	161	pp
Vvi05G000020	Vvi11G010160	153	pp
Vvi05G000020	Vvi11G010160	154	pp
Vvi05G000020	Vvi12G010290	153	pp
Vvi05G000020	Vvi12G010290	154	pp
Vvi05G000020	Vvi12G013580	153	pp
Vvi05G000020	Vvi12G013580	154	pp
Vvi05G000020	Vvi13G001910	292	pp
Vvi05G000020	Vvi13G009140	153	pp
Vvi05G000020	Vvi13G009140	154	pp
Vvi05G000020	Vvi13G011600	153	pp
Vvi05G000020	Vvi13G011600	154	pp
Vvi05G000020	Vvi14G010270	153	pp
Vvi05G000020	Vvi14G010270	154	pp
Vvi05G000020	Vvi15G001730	153	pp
Vvi05G000020	Vvi15G001730	154	pp
Vvi05G000020	Vvi15G006940	161	pp
Vvi05G000020	Vvi15G009340	153	pp
Vvi05G000020	Vvi15G009340	154	pp
Vvi05G000020	Vvi16G006740	153	pp
Vvi05G000020	Vvi16G006740	154	pp
Vvi05G000020	Vvi16G008150	153	pp
Vvi05G000020	Vvi16G008150	154	pp
Vvi05G000020	Vvi18G011650	153	pp
Vvi05G000020	Vvi18G011650	154	pp
Vvi05G000020	Vvi18G015600	153	pp
Vvi05G000020	Vvi18G015600	154	pp
Vvi05G000020	Vvi18G020850	153	pp
Vvi05G000020	Vvi18G020850	154	pp
Vvi05G000020	Vvi19G004130	153	pp
Vvi05G000020	Vvi19G004130	154	pp
Vvi05G000020	Vvi19G005000	161	pp
Vvi05G001670	Vvi04G006420	157	pp
Vvi05G001670	Vvi04G006450	157	pp
Vvi05G001670	Vvi09G001700	161	pp
Vvi05G001670	Vvi15G007130	157	pp
Vvi05G001670	Vvi17G003480	157	pp
Vvi05G005140	Vvi14G010270	151	pp
Vvi05G005140	Vvi14G010270	161	pp
Vvi05G005140	Vvi14G010270	165	pp
Vvi05G005810	Vvi12G005260	298	pp
Vvi05G005870	Vvi15G004940	321	pp
Vvi05G007050	Vvi18G010030	152	pp
Vvi05G008980	Vitis_adenoclada_newGene_128	165	pp
Vvi05G008980	Vitis_adenoclada_newGene_139	153	pp
Vvi05G008980	Vitis_adenoclada_newGene_1418	153	pp
Vvi05G008980	Vitis_adenoclada_newGene_1545	165	pp
Vvi05G008980	Vitis_adenoclada_newGene_1951	153	pp
Vvi05G008980	Vitis_adenoclada_newGene_210	165	pp
Vvi05G008980	Vitis_adenoclada_newGene_211	165	pp
Vvi05G008980	Vitis_adenoclada_newGene_212	165	pp
Vvi05G008980	Vvi01G003820	428	pp
Vvi05G008980	Vvi01G003820	432	pp
Vvi05G008980	Vvi04G011060	153	pp
Vvi05G008980	Vvi05G009260	153	pp
Vvi05G008980	Vvi07G011900	153	pp
Vvi05G008980	Vvi08G003230	165	pp
Vvi05G008980	Vvi08G009480	153	pp
Vvi05G008980	Vvi08G009480	159	pp
Vvi05G008980	Vvi09G006350	165	pp
Vvi05G008980	Vvi09G006450	165	pp
Vvi05G008980	Vvi09G008010	153	pp
Vvi05G008980	Vvi09G009080	165	pp
Vvi05G008980	Vvi0G012380	165	pp
Vvi05G008980	Vvi0G016960	153	pp
Vvi05G008980	Vvi0G019820	153	pp
Vvi05G008980	Vvi0G021700	153	pp
Vvi05G008980	Vvi11G010160	153	pp
Vvi05G008980	Vvi11G010160	159	pp
Vvi05G008980	Vvi12G010290	153	pp
Vvi05G008980	Vvi12G013580	153	pp
Vvi05G008980	Vvi13G009140	153	pp
Vvi05G008980	Vvi13G011600	153	pp
Vvi05G008980	Vvi14G010270	165	pp
Vvi05G008980	Vvi15G001730	153	pp
Vvi05G008980	Vvi15G009340	153	pp
Vvi05G008980	Vvi16G006740	165	pp
Vvi05G008980	Vvi16G008150	165	pp
Vvi05G008980	Vvi18G011650	153	pp
Vvi05G008980	Vvi18G011650	159	pp
Vvi05G008980	Vvi18G015600	165	pp
Vvi05G008980	Vvi18G020850	153	pp
Vvi05G008980	Vvi19G004130	165	pp
Vvi05G009170	Vvi01G006090	152	pp
Vvi05G009170	Vvi01G006110	152	pp
Vvi05G009170	Vvi07G005830	165	pp
Vvi05G009170	Vvi08G008510	152	pp
Vvi05G009170	Vvi10G008850	167	pp
Vvi05G009200	Vvi01G006090	152	pp
Vvi05G009200	Vvi01G006110	152	pp
Vvi05G009200	Vvi07G005830	165	pp
Vvi05G009200	Vvi08G008510	152	pp
Vvi05G009200	Vvi10G008850	167	pp
Vvi05G009260	Vvi01G003820	150	pp
Vvi05G009260	Vvi05G000020	153	pp
Vvi05G009260	Vvi05G000020	154	pp
Vvi05G009260	Vvi05G008980	153	pp
Vvi05G009260	Vvi06G011810	153	pp
Vvi05G009260	Vvi06G012560	154	pp
Vvi05G009260	Vvi09G003610	150	pp
Vvi05G009260	Vvi13G001910	154	pp
Vvi05G009260	Vvi13G005750	152	pp
Vvi05G009350	Vvi08G002440	156	pp
Vvi05G009350	Vvi08G002440	161	pp
Vvi05G009350	Vvi19G007380	153	pp
Vvi05G010260	Vvi01G009080	171	pp
Vvi05G011700	Vvi02G001320	153	pp
Vvi05G011700	Vvi07G012210	167	pp
Vvi05G011700	Vvi11G006710	169	pp
Vvi05G011700	Vvi11G006750	169	pp
Vvi05G011700	Vvi18G011100	153	pp
Vvi05G011760	Vvi02G001320	153	pp
Vvi05G011760	Vvi07G012210	167	pp
Vvi05G011760	Vvi11G006710	169	pp
Vvi05G011760	Vvi11G006750	169	pp
Vvi05G011760	Vvi18G011100	153	pp
Vvi06G000060	Vvi09G004500	154	pp
Vvi06G000180	Vvi01G012920	237	pp
Vvi06G001560	Vvi04G012770	151	pp
Vvi06G001560	Vvi13G001910	151	pp
Vvi06G004280	Vitis_adenoclada_newGene_3167	161	pp
Vvi06G004280	Vvi01G006090	156	pp
Vvi06G004280	Vvi01G006110	156	pp
Vvi06G004280	Vvi03G003850	167	pp
Vvi06G004280	Vvi04G013490	161	pp
Vvi06G004280	Vvi08G008510	156	pp
Vvi06G004280	Vvi18G004580	163	pp
Vvi06G004290	Vitis_adenoclada_newGene_3167	161	pp
Vvi06G004290	Vvi01G006090	156	pp
Vvi06G004290	Vvi01G006110	156	pp
Vvi06G004290	Vvi03G003850	167	pp
Vvi06G004290	Vvi04G013490	161	pp
Vvi06G004290	Vvi08G008510	156	pp
Vvi06G004290	Vvi18G004580	163	pp
Vvi06G004300	Vitis_adenoclada_newGene_3167	161	pp
Vvi06G004300	Vvi01G006090	156	pp
Vvi06G004300	Vvi01G006110	156	pp
Vvi06G004300	Vvi03G003850	167	pp
Vvi06G004300	Vvi04G013490	161	pp
Vvi06G004300	Vvi08G008510	156	pp
Vvi06G004300	Vvi18G004580	163	pp
Vvi06G004310	Vitis_adenoclada_newGene_3167	161	pp
Vvi06G004310	Vvi01G006090	156	pp
Vvi06G004310	Vvi01G006110	156	pp
Vvi06G004310	Vvi03G003850	167	pp
Vvi06G004310	Vvi04G013490	161	pp
Vvi06G004310	Vvi08G008510	156	pp
Vvi06G004310	Vvi18G004580	163	pp
Vvi06G004320	Vitis_adenoclada_newGene_3167	161	pp
Vvi06G004320	Vvi01G006090	156	pp
Vvi06G004320	Vvi01G006110	156	pp
Vvi06G004320	Vvi03G003850	167	pp
Vvi06G004320	Vvi04G013490	161	pp
Vvi06G004320	Vvi08G008510	156	pp
Vvi06G004320	Vvi18G004580	163	pp
Vvi06G005720	Vvi16G008830	530	pp
Vvi06G005730	Vitis_adenoclada_newGene_102	150	pp
Vvi06G005730	Vitis_adenoclada_newGene_1556	150	pp
Vvi06G005730	Vitis_adenoclada_newGene_1898	150	pp
Vvi06G005730	Vvi01G009450	150	pp
Vvi06G005730	Vvi02G003050	150	pp
Vvi06G005730	Vvi03G003210	150	pp
Vvi06G005730	Vvi08G009480	163	pp
Vvi06G005730	Vvi09G008200	161	pp
Vvi06G005730	Vvi10G007230	161	pp
Vvi06G005730	Vvi11G010160	163	pp
Vvi06G005730	Vvi13G002240	150	pp
Vvi06G005730	Vvi13G003690	151	pp
Vvi06G005730	Vvi14G008920	157	pp
Vvi06G005730	Vvi16G004690	150	pp
Vvi06G005730	Vvi16G010480	150	pp
Vvi06G005730	Vvi18G011650	163	pp
Vvi06G005730	Vvi18G016470	150	pp
Vvi06G005730	Vvi18G019110	150	pp
Vvi06G006970	Vvi08G002480	155	pp
Vvi06G006970	Vvi16G008830	161	pp
Vvi06G007610	Vvi18G018600	197	pp
Vvi06G008790	Vvi03G007650	154	pp
Vvi06G008790	Vvi03G007670	154	pp
Vvi06G008790	Vvi08G009480	156	pp
Vvi06G008790	Vvi09G003610	153	pp
Vvi06G008790	Vvi09G003610	156	pp
Vvi06G008790	Vvi09G004060	161	pp
Vvi06G008790	Vvi10G004480	154	pp
Vvi06G008790	Vvi10G004480	156	pp
Vvi06G008790	Vvi10G004480	158	pp
Vvi06G008790	Vvi11G010160	156	pp
Vvi06G008790	Vvi12G001890	152	pp
Vvi06G008790	Vvi12G001890	153	pp
Vvi06G008790	Vvi13G000560	163	pp
Vvi06G008790	Vvi13G003690	154	pp
Vvi06G008790	Vvi13G003690	163	pp
Vvi06G008790	Vvi14G010270	159	pp
Vvi06G008790	Vvi15G003050	159	pp
Vvi06G008790	Vvi18G011650	156	pp
Vvi06G008790	Vvi18G021000	155	pp
Vvi06G008790	Vvi19G000660	152	pp
Vvi06G008790	Vvi19G000660	153	pp
Vvi06G009730	Vvi04G000420	153	pp
Vvi06G009730	Vvi13G000560	161	pp
Vvi06G009730	Vvi18G021000	163	pp
Vvi06G010620	Vvi01G013280	159	pp
Vvi06G010620	Vvi02G009790	159	pp
Vvi06G010620	Vvi10G005530	199	pp
Vvi06G010620	Vvi13G000560	273	pp
Vvi06G010620	Vvi18G021000	157	pp
Vvi06G011440	Vvi07G018190	155	pp
Vvi06G011440	Vvi08G002050	155	pp
Vvi06G011650	Vvi08G002480	155	pp
Vvi06G011650	Vvi16G008830	161	pp
Vvi06G011810	Vitis_adenoclada_newGene_128	165	pp
Vvi06G011810	Vitis_adenoclada_newGene_139	153	pp
Vvi06G011810	Vitis_adenoclada_newGene_1418	153	pp
Vvi06G011810	Vitis_adenoclada_newGene_1545	165	pp
Vvi06G011810	Vitis_adenoclada_newGene_1951	153	pp
Vvi06G011810	Vitis_adenoclada_newGene_210	165	pp
Vvi06G011810	Vitis_adenoclada_newGene_211	165	pp
Vvi06G011810	Vitis_adenoclada_newGene_212	165	pp
Vvi06G011810	Vvi04G011060	153	pp
Vvi06G011810	Vvi05G009260	153	pp
Vvi06G011810	Vvi07G011900	153	pp
Vvi06G011810	Vvi08G003230	165	pp
Vvi06G011810	Vvi08G009480	153	pp
Vvi06G011810	Vvi09G006350	165	pp
Vvi06G011810	Vvi09G006450	165	pp
Vvi06G011810	Vvi09G008010	153	pp
Vvi06G011810	Vvi09G009080	165	pp
Vvi06G011810	Vvi0G012380	165	pp
Vvi06G011810	Vvi0G016960	153	pp
Vvi06G011810	Vvi0G019820	153	pp
Vvi06G011810	Vvi0G021700	153	pp
Vvi06G011810	Vvi11G010160	153	pp
Vvi06G011810	Vvi12G010290	153	pp
Vvi06G011810	Vvi12G013580	153	pp
Vvi06G011810	Vvi13G009140	153	pp
Vvi06G011810	Vvi13G011600	153	pp
Vvi06G011810	Vvi14G010270	165	pp
Vvi06G011810	Vvi15G001730	153	pp
Vvi06G011810	Vvi15G009340	153	pp
Vvi06G011810	Vvi16G006740	165	pp
Vvi06G011810	Vvi16G008150	165	pp
Vvi06G011810	Vvi18G011650	153	pp
Vvi06G011810	Vvi18G015600	165	pp
Vvi06G011810	Vvi18G020850	153	pp
Vvi06G011810	Vvi19G004130	165	pp
Vvi06G012560	Vitis_adenoclada_newGene_128	154	pp
Vvi06G012560	Vitis_adenoclada_newGene_139	154	pp
Vvi06G012560	Vitis_adenoclada_newGene_1418	154	pp
Vvi06G012560	Vitis_adenoclada_newGene_1545	154	pp
Vvi06G012560	Vitis_adenoclada_newGene_1951	154	pp
Vvi06G012560	Vitis_adenoclada_newGene_210	154	pp
Vvi06G012560	Vitis_adenoclada_newGene_211	154	pp
Vvi06G012560	Vitis_adenoclada_newGene_212	154	pp
Vvi06G012560	Vvi04G011060	154	pp
Vvi06G012560	Vvi05G009260	154	pp
Vvi06G012560	Vvi07G011900	154	pp
Vvi06G012560	Vvi08G003230	154	pp
Vvi06G012560	Vvi08G009480	154	pp
Vvi06G012560	Vvi09G006350	154	pp
Vvi06G012560	Vvi09G006450	154	pp
Vvi06G012560	Vvi09G008010	154	pp
Vvi06G012560	Vvi09G009080	154	pp
Vvi06G012560	Vvi0G012380	154	pp
Vvi06G012560	Vvi0G016960	154	pp
Vvi06G012560	Vvi0G019820	154	pp
Vvi06G012560	Vvi0G021700	154	pp
Vvi06G012560	Vvi11G010160	154	pp
Vvi06G012560	Vvi12G010290	154	pp
Vvi06G012560	Vvi12G013580	154	pp
Vvi06G012560	Vvi13G009140	154	pp
Vvi06G012560	Vvi13G011600	154	pp
Vvi06G012560	Vvi14G010270	154	pp
Vvi06G012560	Vvi15G001730	154	pp
Vvi06G012560	Vvi15G009340	154	pp
Vvi06G012560	Vvi16G006740	154	pp
Vvi06G012560	Vvi16G008150	154	pp
Vvi06G012560	Vvi18G011650	154	pp
Vvi06G012560	Vvi18G015600	154	pp
Vvi06G012560	Vvi18G020850	154	pp
Vvi06G012560	Vvi19G004130	154	pp
Vvi07G000040	Vvi08G002480	155	pp
Vvi07G000040	Vvi16G008830	161	pp
Vvi07G000520	Vvi02G002900	150	pp
Vvi07G000520	Vvi02G008180	150	pp
Vvi07G000520	Vvi03G007100	150	pp
Vvi07G000520	Vvi07G017010	150	pp
Vvi07G000520	Vvi12G002200	150	pp
Vvi07G000520	Vvi15G002780	150	pp
Vvi07G000540	Vvi01G012920	237	pp
Vvi07G002760	Vvi01G009080	167	pp
Vvi07G002760	Vvi12G001890	167	pp
Vvi07G002760	Vvi19G000660	167	pp
Vvi07G004890	Vvi08G009330	800	pp
Vvi07G005090	Vvi04G011180	163	pp
Vvi07G005090	Vvi10G011560	408	pp
Vvi07G005250	Vitis_adenoclada_newGene_102	150	pp
Vvi07G005250	Vitis_adenoclada_newGene_1556	150	pp
Vvi07G005250	Vitis_adenoclada_newGene_1898	150	pp
Vvi07G005250	Vvi01G009450	150	pp
Vvi07G005250	Vvi02G003050	150	pp
Vvi07G005250	Vvi03G003210	150	pp
Vvi07G005250	Vvi08G009480	163	pp
Vvi07G005250	Vvi09G008200	161	pp
Vvi07G005250	Vvi10G007230	161	pp
Vvi07G005250	Vvi11G010160	163	pp
Vvi07G005250	Vvi13G002240	150	pp
Vvi07G005250	Vvi13G003690	151	pp
Vvi07G005250	Vvi14G008920	157	pp
Vvi07G005250	Vvi16G004690	150	pp
Vvi07G005250	Vvi16G010480	150	pp
Vvi07G005250	Vvi18G011650	163	pp
Vvi07G005250	Vvi18G016470	150	pp
Vvi07G005250	Vvi18G019110	150	pp
Vvi07G005390	Vvi07G005620	150	pp
Vvi07G005390	Vvi08G012270	150	pp
Vvi07G005390	Vvi11G001070	150	pp
Vvi07G005390	Vvi15G006940	150	pp
Vvi07G005390	Vvi19G005000	150	pp
Vvi07G005620	Vvi03G001530	154	pp
Vvi07G005620	Vvi05G000020	161	pp
Vvi07G005620	Vvi07G005390	150	pp
Vvi07G005620	Vvi08G004120	150	pp
Vvi07G005620	Vvi08G004120	165	pp
Vvi07G005620	Vvi08G009480	151	pp
Vvi07G005620	Vvi11G010160	151	pp
Vvi07G005620	Vvi12G003050	158	pp
Vvi07G005620	Vvi13G001910	161	pp
Vvi07G005620	Vvi14G008920	158	pp
Vvi07G005620	Vvi14G008920	163	pp
Vvi07G005620	Vvi18G011650	151	pp
Vvi07G005830	Vvi01G009980	161	pp
Vvi07G005830	Vvi01G013070	161	pp
Vvi07G005830	Vvi05G009170	165	pp
Vvi07G005830	Vvi05G009200	165	pp
Vvi07G005830	Vvi12G006170	161	pp
Vvi07G005830	Vvi14G014320	161	pp
Vvi07G005830	Vvi18G009200	161	pp
Vvi07G009270	Vvi01G015000	833	pp
Vvi07G009270	Vvi01G015000	952	pp
Vvi07G009270	Vvi13G001500	937	pp
Vvi07G009270	Vvi14G008920	506	pp
Vvi07G009270	Vvi16G008830	382	pp
Vvi07G009270	Vvi19G006480	151	pp
Vvi07G009270	Vvi19G006480	353	pp
Vvi07G011900	Vvi01G003820	150	pp
Vvi07G011900	Vvi05G000020	153	pp
Vvi07G011900	Vvi05G000020	154	pp
Vvi07G011900	Vvi05G008980	153	pp
Vvi07G011900	Vvi06G011810	153	pp
Vvi07G011900	Vvi06G012560	154	pp
Vvi07G011900	Vvi09G003610	150	pp
Vvi07G011900	Vvi13G001910	154	pp
Vvi07G011900	Vvi13G005750	152	pp
Vvi07G012210	Vitis_adenoclada_newGene_1183	167	pp
Vvi07G012210	Vvi02G001320	269	pp
Vvi07G012210	Vvi05G011700	167	pp
Vvi07G012210	Vvi05G011760	167	pp
Vvi07G012210	Vvi14G004310	167	pp
Vvi07G012210	Vvi14G004320	167	pp
Vvi07G012210	Vvi18G011100	269	pp
Vvi07G013910	Vvi01G003300	154	pp
Vvi07G013910	Vvi08G006400	155	pp
Vvi07G013910	Vvi14G007530	154	pp
Vvi07G013910	Vvi14G008920	157	pp
Vvi07G013910	Vvi15G004170	155	pp
Vvi07G014550	Vvi08G002480	453	pp
Vvi07G014550	Vvi10G010310	152	pp
Vvi07G014550	Vvi19G006480	472	pp
Vvi07G015290	Vvi01G009080	161	pp
Vvi07G015290	Vvi01G009080	163	pp
Vvi07G017010	Vvi04G000420	153	pp
Vvi07G017010	Vvi07G000520	150	pp
Vvi07G017010	Vvi12G006170	161	pp
Vvi07G017010	Vvi13G000560	169	pp
Vvi07G017010	Vvi18G021000	157	pp
Vvi07G018190	Vvi02G000880	153	pp
Vvi07G018190	Vvi06G011440	155	pp
Vvi07G018190	Vvi08G011040	155	pp
Vvi07G018190	Vvi09G004770	155	pp
Vvi07G018190	Vvi18G011690	153	pp
Vvi08G002050	Vvi02G000880	153	pp
Vvi08G002050	Vvi06G011440	155	pp
Vvi08G002050	Vvi08G011040	155	pp
Vvi08G002050	Vvi09G004770	155	pp
Vvi08G002050	Vvi18G011690	153	pp
Vvi08G002190	Vvi01G009980	161	pp
Vvi08G002190	Vvi01G013070	161	pp
Vvi08G002190	Vvi12G006170	161	pp
Vvi08G002190	Vvi14G014320	161	pp
Vvi08G002190	Vvi18G009200	161	pp
Vvi08G002440	Vvi02G000880	159	pp
Vvi08G002440	Vvi05G009350	156	pp
Vvi08G002440	Vvi05G009350	161	pp
Vvi08G002440	Vvi14G010270	157	pp
Vvi08G002440	Vvi14G014060	156	pp
Vvi08G002440	Vvi14G014060	161	pp
Vvi08G002440	Vvi18G011690	159	pp
Vvi08G002440	Vvi19G007380	156	pp
Vvi08G002440	Vvi19G007380	163	pp
Vvi08G002480	Vitis_adenoclada_newGene_1783	155	pp
Vvi08G002480	Vitis_adenoclada_newGene_3192	155	pp
Vvi08G002480	Vitis_adenoclada_newGene_3194	155	pp
Vvi08G002480	Vvi01G003300	152	pp
Vvi08G002480	Vvi01G006610	155	pp
Vvi08G002480	Vvi01G006720	155	pp
Vvi08G002480	Vvi02G003120	155	pp
Vvi08G002480	Vvi03G005150	155	pp
Vvi08G002480	Vvi03G008550	453	pp
Vvi08G002480	Vvi03G008900	155	pp
Vvi08G002480	Vvi03G009110	155	pp
Vvi08G002480	Vvi04G011520	155	pp
Vvi08G002480	Vvi06G006970	155	pp
Vvi08G002480	Vvi06G011650	155	pp
Vvi08G002480	Vvi07G000040	155	pp
Vvi08G002480	Vvi07G014550	453	pp
Vvi08G002480	Vvi08G006400	183	pp
Vvi08G002480	Vvi10G010310	204	pp
Vvi08G002480	Vvi10G011650	155	pp
Vvi08G002480	Vvi10G011670	155	pp
Vvi08G002480	Vvi13G000050	155	pp
Vvi08G002480	Vvi14G004960	155	pp
Vvi08G002480	Vvi14G007530	152	pp
Vvi08G002480	Vvi14G008920	210	pp
Vvi08G002480	Vvi15G004170	183	pp
Vvi08G002480	Vvi15G005820	155	pp
Vvi08G002480	Vvi18G001130	155	pp
Vvi08G002480	Vvi18G008010	155	pp
Vvi08G002480	Vvi18G008940	155	pp
Vvi08G002480	Vvi18G008960	155	pp
Vvi08G002480	Vvi19G006220	155	pp
Vvi08G002480	Vvi19G006480	463	pp
Vvi08G002480	Vvi19G011390	155	pp
Vvi08G002480	Vvi19G011400	155	pp
Vvi08G002480	Vvi19G011410	155	pp
Vvi08G003230	Vvi01G003820	150	pp
Vvi08G003230	Vvi01G003820	161	pp
Vvi08G003230	Vvi05G000020	153	pp
Vvi08G003230	Vvi05G000020	154	pp
Vvi08G003230	Vvi05G008980	165	pp
Vvi08G003230	Vvi06G011810	165	pp
Vvi08G003230	Vvi06G012560	154	pp
Vvi08G003230	Vvi09G003610	150	pp
Vvi08G003230	Vvi13G001910	154	pp
Vvi08G003230	Vvi13G005750	152	pp
Vvi08G003230	Vvi18G010530	158	pp
Vvi08G003230	Vvi18G010550	158	pp
Vvi08G003890	Vitis_adenoclada_newGene_3167	161	pp
Vvi08G003890	Vvi01G006090	156	pp
Vvi08G003890	Vvi01G006110	156	pp
Vvi08G003890	Vvi03G003850	167	pp
Vvi08G003890	Vvi04G013490	161	pp
Vvi08G003890	Vvi08G008510	156	pp
Vvi08G003890	Vvi18G004580	163	pp
Vvi08G004120	Vvi04G006420	380	pp
Vvi08G004120	Vvi04G006450	380	pp
Vvi08G004120	Vvi07G005620	150	pp
Vvi08G004120	Vvi07G005620	165	pp
Vvi08G004120	Vvi08G012270	150	pp
Vvi08G004120	Vvi08G012270	165	pp
Vvi08G004120	Vvi11G001070	150	pp
Vvi08G004120	Vvi11G001070	165	pp
Vvi08G004120	Vvi15G006940	150	pp
Vvi08G004120	Vvi15G006940	165	pp
Vvi08G004120	Vvi15G007130	380	pp
Vvi08G004120	Vvi17G003480	380	pp
Vvi08G004120	Vvi18G010530	191	pp
Vvi08G004120	Vvi18G010550	191	pp
Vvi08G004120	Vvi19G005000	150	pp
Vvi08G004120	Vvi19G005000	165	pp
Vvi08G005490	Vvi04G006420	157	pp
Vvi08G005490	Vvi04G006450	157	pp
Vvi08G005490	Vvi09G001700	161	pp
Vvi08G005490	Vvi15G007130	157	pp
Vvi08G005490	Vvi17G003480	157	pp
Vvi08G006400	Vvi01G003300	159	pp
Vvi08G006400	Vvi03G000220	151	pp
Vvi08G006400	Vvi03G000220	154	pp
Vvi08G006400	Vvi03G007650	163	pp
Vvi08G006400	Vvi03G007650	165	pp
Vvi08G006400	Vvi03G007670	163	pp
Vvi08G006400	Vvi03G007670	165	pp
Vvi08G006400	Vvi07G013910	155	pp
Vvi08G006400	Vvi08G002480	183	pp
Vvi08G006400	Vvi12G001890	163	pp
Vvi08G006400	Vvi12G003050	165	pp
Vvi08G006400	Vvi12G006170	153	pp
Vvi08G006400	Vvi13G001910	165	pp
Vvi08G006400	Vvi13G001910	169	pp
Vvi08G006400	Vvi13G001910	171	pp
Vvi08G006400	Vvi13G003690	177	pp
Vvi08G006400	Vvi14G007530	159	pp
Vvi08G006400	Vvi14G008920	159	pp
Vvi08G006400	Vvi17G003230	151	pp
Vvi08G006400	Vvi17G003230	154	pp
Vvi08G006400	Vvi18G008990	155	pp
Vvi08G006400	Vvi19G000660	163	pp
Vvi08G006400	Vvi19G006480	157	pp
Vvi08G006400	Vvi19G006480	165	pp
Vvi08G007550	Vitis_adenoclada_newGene_3167	153	pp
Vvi08G007550	Vvi03G003850	167	pp
Vvi08G007550	Vvi04G013490	153	pp
Vvi08G007550	Vvi18G004580	177	pp
Vvi08G008510	Vitis_adenoclada_newGene_3167	165	pp
Vvi08G008510	Vvi01G008080	161	pp
Vvi08G008510	Vvi04G005290	161	pp
Vvi08G008510	Vvi04G013490	165	pp
Vvi08G008510	Vvi05G009170	152	pp
Vvi08G008510	Vvi05G009200	152	pp
Vvi08G008510	Vvi06G004280	156	pp
Vvi08G008510	Vvi06G004290	156	pp
Vvi08G008510	Vvi06G004300	156	pp
Vvi08G008510	Vvi06G004310	156	pp
Vvi08G008510	Vvi06G004320	156	pp
Vvi08G008510	Vvi08G003890	156	pp
Vvi08G008510	Vvi08G014550	156	pp
Vvi08G008510	Vvi14G013290	161	pp
Vvi08G008510	Vvi17G005140	156	pp
Vvi08G008510	Vvi17G005150	156	pp
Vvi08G009330	Vvi07G004890	800	pp
Vvi08G009480	Vitis_adenoclada_newGene_102	153	pp
Vvi08G009480	Vitis_adenoclada_newGene_1556	153	pp
Vvi08G009480	Vitis_adenoclada_newGene_1898	153	pp
Vvi08G009480	Vvi01G003820	150	pp
Vvi08G009480	Vvi01G005960	152	pp
Vvi08G009480	Vvi01G009450	153	pp
Vvi08G009480	Vvi01G009980	154	pp
Vvi08G009480	Vvi01G013070	154	pp
Vvi08G009480	Vvi02G000260	189	pp
Vvi08G009480	Vvi02G003050	153	pp
Vvi08G009480	Vvi02G007870	163	pp
Vvi08G009480	Vvi03G003210	153	pp
Vvi08G009480	Vvi04G003160	156	pp
Vvi08G009480	Vvi05G000020	153	pp
Vvi08G009480	Vvi05G000020	154	pp
Vvi08G009480	Vvi05G008980	153	pp
Vvi08G009480	Vvi05G008980	159	pp
Vvi08G009480	Vvi06G005730	163	pp
Vvi08G009480	Vvi06G008790	156	pp
Vvi08G009480	Vvi06G011810	153	pp
Vvi08G009480	Vvi06G012560	154	pp
Vvi08G009480	Vvi07G005250	163	pp
Vvi08G009480	Vvi07G005620	151	pp
Vvi08G009480	Vvi08G012270	151	pp
Vvi08G009480	Vvi09G003610	150	pp
Vvi08G009480	Vvi0G011620	156	pp
Vvi08G009480	Vvi0G022740	163	pp
Vvi08G009480	Vvi10G001660	156	pp
Vvi08G009480	Vvi10G004480	152	pp
Vvi08G009480	Vvi11G001070	151	pp
Vvi08G009480	Vvi11G001370	156	pp
Vvi08G009480	Vvi11G010160	153	pp
Vvi08G009480	Vvi11G010160	154	pp
Vvi08G009480	Vvi12G001890	152	pp
Vvi08G009480	Vvi12G006170	154	pp
Vvi08G009480	Vvi13G001910	154	pp
Vvi08G009480	Vvi13G001910	163	pp
Vvi08G009480	Vvi13G002240	153	pp
Vvi08G009480	Vvi13G005750	152	pp
Vvi08G009480	Vvi14G010270	151	pp
Vvi08G009480	Vvi14G010270	161	pp
Vvi08G009480	Vvi14G010270	165	pp
Vvi08G009480	Vvi14G010270	296	pp
Vvi08G009480	Vvi14G014320	154	pp
Vvi08G009480	Vvi15G006940	151	pp
Vvi08G009480	Vvi16G004690	153	pp
Vvi08G009480	Vvi16G007420	156	pp
Vvi08G009480	Vvi16G010480	153	pp
Vvi08G009480	Vvi17G002290	158	pp
Vvi08G009480	Vvi17G002290	165	pp
Vvi08G009480	Vvi18G009200	154	pp
Vvi08G009480	Vvi18G011650	153	pp
Vvi08G009480	Vvi18G011650	154	pp
Vvi08G009480	Vvi18G016470	153	pp
Vvi08G009480	Vvi18G019110	153	pp
Vvi08G009480	Vvi19G000660	152	pp
Vvi08G009480	Vvi19G005000	151	pp
Vvi08G011040	Vvi07G018190	155	pp
Vvi08G011040	Vvi08G002050	155	pp
Vvi08G012270	Vvi03G001530	154	pp
Vvi08G012270	Vvi05G000020	161	pp
Vvi08G012270	Vvi07G005390	150	pp
Vvi08G012270	Vvi08G004120	150	pp
Vvi08G012270	Vvi08G004120	165	pp
Vvi08G012270	Vvi08G009480	151	pp
Vvi08G012270	Vvi11G010160	151	pp
Vvi08G012270	Vvi12G003050	158	pp
Vvi08G012270	Vvi13G001910	161	pp
Vvi08G012270	Vvi14G008920	158	pp
Vvi08G012270	Vvi14G008920	163	pp
Vvi08G012270	Vvi18G011650	151	pp
Vvi08G012650	Vvi01G012920	237	pp
Vvi08G013620	Vvi14G010270	151	pp
Vvi08G013620	Vvi14G010270	161	pp
Vvi08G013620	Vvi14G010270	165	pp
Vvi08G014550	Vitis_adenoclada_newGene_3167	161	pp
Vvi08G014550	Vvi01G006090	156	pp
Vvi08G014550	Vvi01G006110	156	pp
Vvi08G014550	Vvi03G003850	167	pp
Vvi08G014550	Vvi04G013490	161	pp
Vvi08G014550	Vvi08G008510	156	pp
Vvi08G014550	Vvi18G004580	163	pp
Vvi09G001700	Vvi03G007930	161	pp
Vvi09G001700	Vvi05G001670	161	pp
Vvi09G001700	Vvi08G005490	161	pp
Vvi09G001700	Vvi11G007900	161	pp
Vvi09G001700	Vvi18G012450	161	pp
Vvi09G001770	Vvi01G008080	163	pp
Vvi09G001770	Vvi04G005290	163	pp
Vvi09G001770	Vvi14G013290	163	pp
Vvi09G003610	Vitis_adenoclada_newGene_128	150	pp
Vvi09G003610	Vitis_adenoclada_newGene_139	150	pp
Vvi09G003610	Vitis_adenoclada_newGene_1418	150	pp
Vvi09G003610	Vitis_adenoclada_newGene_1545	150	pp
Vvi09G003610	Vitis_adenoclada_newGene_1951	150	pp
Vvi09G003610	Vitis_adenoclada_newGene_210	150	pp
Vvi09G003610	Vitis_adenoclada_newGene_211	150	pp
Vvi09G003610	Vitis_adenoclada_newGene_212	150	pp
Vvi09G003610	Vvi01G009980	155	pp
Vvi09G003610	Vvi01G009980	159	pp
Vvi09G003610	Vvi01G013070	155	pp
Vvi09G003610	Vvi01G013070	159	pp
Vvi09G003610	Vvi02G000260	202	pp
Vvi09G003610	Vvi03G000220	161	pp
Vvi09G003610	Vvi03G000220	183	pp
Vvi09G003610	Vvi04G003160	153	pp
Vvi09G003610	Vvi04G003160	156	pp
Vvi09G003610	Vvi04G011060	150	pp
Vvi09G003610	Vvi05G009260	150	pp
Vvi09G003610	Vvi06G008790	153	pp
Vvi09G003610	Vvi06G008790	156	pp
Vvi09G003610	Vvi07G011900	150	pp
Vvi09G003610	Vvi08G003230	150	pp
Vvi09G003610	Vvi08G009480	150	pp
Vvi09G003610	Vvi09G004060	388	pp
Vvi09G003610	Vvi09G004060	396	pp
Vvi09G003610	Vvi09G006350	150	pp
Vvi09G003610	Vvi09G006450	150	pp
Vvi09G003610	Vvi09G008010	150	pp
Vvi09G003610	Vvi09G008200	163	pp
Vvi09G003610	Vvi09G009080	150	pp
Vvi09G003610	Vvi0G011620	153	pp
Vvi09G003610	Vvi0G011620	156	pp
Vvi09G003610	Vvi0G012380	150	pp
Vvi09G003610	Vvi0G016960	150	pp
Vvi09G003610	Vvi0G019820	150	pp
Vvi09G003610	Vvi0G021700	150	pp
Vvi09G003610	Vvi10G001660	153	pp
Vvi09G003610	Vvi10G001660	156	pp
Vvi09G003610	Vvi10G007230	163	pp
Vvi09G003610	Vvi11G001370	153	pp
Vvi09G003610	Vvi11G001370	156	pp
Vvi09G003610	Vvi11G010160	150	pp
Vvi09G003610	Vvi12G001890	158	pp
Vvi09G003610	Vvi12G001890	159	pp
Vvi09G003610	Vvi12G006170	219	pp
Vvi09G003610	Vvi12G006170	305	pp
Vvi09G003610	Vvi12G010290	150	pp
Vvi09G003610	Vvi12G013580	150	pp
Vvi09G003610	Vvi13G009140	150	pp
Vvi09G003610	Vvi13G011600	150	pp
Vvi09G003610	Vvi14G010270	150	pp
Vvi09G003610	Vvi14G014320	155	pp
Vvi09G003610	Vvi14G014320	159	pp
Vvi09G003610	Vvi15G001730	150	pp
Vvi09G003610	Vvi15G009340	150	pp
Vvi09G003610	Vvi16G006740	150	pp
Vvi09G003610	Vvi16G007420	153	pp
Vvi09G003610	Vvi16G007420	156	pp
Vvi09G003610	Vvi16G008150	150	pp
Vvi09G003610	Vvi17G003230	161	pp
Vvi09G003610	Vvi18G008990	179	pp
Vvi09G003610	Vvi18G009200	155	pp
Vvi09G003610	Vvi18G009200	159	pp
Vvi09G003610	Vvi18G011650	150	pp
Vvi09G003610	Vvi18G015600	150	pp
Vvi09G003610	Vvi18G020850	150	pp
Vvi09G003610	Vvi19G000660	158	pp
Vvi09G003610	Vvi19G000660	159	pp
Vvi09G003610	Vvi19G004130	150	pp
Vvi09G004060	Vvi03G000220	181	pp
Vvi09G004060	Vvi03G000220	206	pp
Vvi09G004060	Vvi04G003160	161	pp
Vvi09G004060	Vvi06G008790	161	pp
Vvi09G004060	Vvi09G003610	388	pp
Vvi09G004060	Vvi09G003610	396	pp
Vvi09G004060	Vvi0G011620	161	pp
Vvi09G004060	Vvi10G001660	161	pp
Vvi09G004060	Vvi11G001370	161	pp
Vvi09G004060	Vvi12G001890	159	pp
Vvi09G004060	Vvi16G007420	161	pp
Vvi09G004060	Vvi17G003230	163	pp
Vvi09G004060	Vvi18G008990	150	pp
Vvi09G004060	Vvi19G000660	159	pp
Vvi09G004500	Vvi06G000060	154	pp
Vvi09G004770	Vvi07G018190	155	pp
Vvi09G004770	Vvi08G002050	155	pp
Vvi09G004950	Vvi18G018600	197	pp
Vvi09G006350	Vvi01G003820	150	pp
Vvi09G006350	Vvi01G003820	161	pp
Vvi09G006350	Vvi05G000020	153	pp
Vvi09G006350	Vvi05G000020	154	pp
Vvi09G006350	Vvi05G008980	165	pp
Vvi09G006350	Vvi06G011810	165	pp
Vvi09G006350	Vvi06G012560	154	pp
Vvi09G006350	Vvi09G003610	150	pp
Vvi09G006350	Vvi13G001910	154	pp
Vvi09G006350	Vvi13G005750	152	pp
Vvi09G006350	Vvi18G010530	158	pp
Vvi09G006350	Vvi18G010550	158	pp
Vvi09G006450	Vvi01G003820	150	pp
Vvi09G006450	Vvi01G003820	161	pp
Vvi09G006450	Vvi05G000020	153	pp
Vvi09G006450	Vvi05G000020	154	pp
Vvi09G006450	Vvi05G008980	165	pp
Vvi09G006450	Vvi06G011810	165	pp
Vvi09G006450	Vvi06G012560	154	pp
Vvi09G006450	Vvi09G003610	150	pp
Vvi09G006450	Vvi13G001910	154	pp
Vvi09G006450	Vvi13G005750	152	pp
Vvi09G006450	Vvi18G010530	158	pp
Vvi09G006450	Vvi18G010550	158	pp
Vvi09G008010	Vvi01G003820	150	pp
Vvi09G008010	Vvi05G000020	153	pp
Vvi09G008010	Vvi05G000020	154	pp
Vvi09G008010	Vvi05G008980	153	pp
Vvi09G008010	Vvi06G011810	153	pp
Vvi09G008010	Vvi06G012560	154	pp
Vvi09G008010	Vvi09G003610	150	pp
Vvi09G008010	Vvi13G001910	154	pp
Vvi09G008010	Vvi13G005750	152	pp
Vvi09G008200	Vvi06G005730	161	pp
Vvi09G008200	Vvi07G005250	161	pp
Vvi09G008200	Vvi09G003610	163	pp
Vvi09G008200	Vvi0G022740	161	pp
Vvi09G008200	Vvi14G010270	151	pp
Vvi09G008200	Vvi14G010270	161	pp
Vvi09G008200	Vvi14G010270	165	pp
Vvi09G009080	Vvi01G003820	150	pp
Vvi09G009080	Vvi01G003820	161	pp
Vvi09G009080	Vvi05G000020	153	pp
Vvi09G009080	Vvi05G000020	154	pp
Vvi09G009080	Vvi05G008980	165	pp
Vvi09G009080	Vvi06G011810	165	pp
Vvi09G009080	Vvi06G012560	154	pp
Vvi09G009080	Vvi09G003610	150	pp
Vvi09G009080	Vvi13G001910	154	pp
Vvi09G009080	Vvi13G005750	152	pp
Vvi09G009080	Vvi18G010530	158	pp
Vvi09G009080	Vvi18G010550	158	pp
Vvi0G011620	Vvi03G007650	154	pp
Vvi0G011620	Vvi03G007670	154	pp
Vvi0G011620	Vvi08G009480	156	pp
Vvi0G011620	Vvi09G003610	153	pp
Vvi0G011620	Vvi09G003610	156	pp
Vvi0G011620	Vvi09G004060	161	pp
Vvi0G011620	Vvi10G004480	154	pp
Vvi0G011620	Vvi10G004480	156	pp
Vvi0G011620	Vvi10G004480	158	pp
Vvi0G011620	Vvi11G010160	156	pp
Vvi0G011620	Vvi12G001890	152	pp
Vvi0G011620	Vvi12G001890	153	pp
Vvi0G011620	Vvi13G000560	163	pp
Vvi0G011620	Vvi13G003690	154	pp
Vvi0G011620	Vvi13G003690	163	pp
Vvi0G011620	Vvi14G010270	159	pp
Vvi0G011620	Vvi15G003050	159	pp
Vvi0G011620	Vvi18G011650	156	pp
Vvi0G011620	Vvi18G021000	155	pp
Vvi0G011620	Vvi19G000660	152	pp
Vvi0G011620	Vvi19G000660	153	pp
Vvi0G012380	Vvi01G003820	150	pp
Vvi0G012380	Vvi01G003820	161	pp
Vvi0G012380	Vvi05G000020	153	pp
Vvi0G012380	Vvi05G000020	154	pp
Vvi0G012380	Vvi05G008980	165	pp
Vvi0G012380	Vvi06G011810	165	pp
Vvi0G012380	Vvi06G012560	154	pp
Vvi0G012380	Vvi09G003610	150	pp
Vvi0G012380	Vvi13G001910	154	pp
Vvi0G012380	Vvi13G005750	152	pp
Vvi0G012380	Vvi18G010530	158	pp
Vvi0G012380	Vvi18G010550	158	pp
Vvi0G016960	Vvi01G003820	150	pp
Vvi0G016960	Vvi05G000020	153	pp
Vvi0G016960	Vvi05G000020	154	pp
Vvi0G016960	Vvi05G008980	153	pp
Vvi0G016960	Vvi06G011810	153	pp
Vvi0G016960	Vvi06G012560	154	pp
Vvi0G016960	Vvi09G003610	150	pp
Vvi0G016960	Vvi13G001910	154	pp
Vvi0G016960	Vvi13G005750	152	pp
Vvi0G019820	Vvi01G003820	150	pp
Vvi0G019820	Vvi05G000020	153	pp
Vvi0G019820	Vvi05G000020	154	pp
Vvi0G019820	Vvi05G008980	153	pp
Vvi0G019820	Vvi06G011810	153	pp
Vvi0G019820	Vvi06G012560	154	pp
Vvi0G019820	Vvi09G003610	150	pp
Vvi0G019820	Vvi13G001910	154	pp
Vvi0G019820	Vvi13G005750	152	pp
Vvi0G021700	Vvi01G003820	150	pp
Vvi0G021700	Vvi05G000020	153	pp
Vvi0G021700	Vvi05G000020	154	pp
Vvi0G021700	Vvi05G008980	153	pp
Vvi0G021700	Vvi06G011810	153	pp
Vvi0G021700	Vvi06G012560	154	pp
Vvi0G021700	Vvi09G003610	150	pp
Vvi0G021700	Vvi13G001910	154	pp
Vvi0G021700	Vvi13G005750	152	pp
Vvi0G022740	Vitis_adenoclada_newGene_102	150	pp
Vvi0G022740	Vitis_adenoclada_newGene_1556	150	pp
Vvi0G022740	Vitis_adenoclada_newGene_1898	150	pp
Vvi0G022740	Vvi01G009450	150	pp
Vvi0G022740	Vvi02G003050	150	pp
Vvi0G022740	Vvi03G003210	150	pp
Vvi0G022740	Vvi08G009480	163	pp
Vvi0G022740	Vvi09G008200	161	pp
Vvi0G022740	Vvi10G007230	161	pp
Vvi0G022740	Vvi11G010160	163	pp
Vvi0G022740	Vvi13G002240	150	pp
Vvi0G022740	Vvi13G003690	151	pp
Vvi0G022740	Vvi14G008920	157	pp
Vvi0G022740	Vvi16G004690	150	pp
Vvi0G022740	Vvi16G010480	150	pp
Vvi0G022740	Vvi18G011650	163	pp
Vvi0G022740	Vvi18G016470	150	pp
Vvi0G022740	Vvi18G019110	150	pp
Vvi10G001660	Vvi03G007650	154	pp
Vvi10G001660	Vvi03G007670	154	pp
Vvi10G001660	Vvi08G009480	156	pp
Vvi10G001660	Vvi09G003610	153	pp
Vvi10G001660	Vvi09G003610	156	pp
Vvi10G001660	Vvi09G004060	161	pp
Vvi10G001660	Vvi10G004480	154	pp
Vvi10G001660	Vvi10G004480	156	pp
Vvi10G001660	Vvi10G004480	158	pp
Vvi10G001660	Vvi11G010160	156	pp
Vvi10G001660	Vvi12G001890	152	pp
Vvi10G001660	Vvi12G001890	153	pp
Vvi10G001660	Vvi13G000560	163	pp
Vvi10G001660	Vvi13G003690	154	pp
Vvi10G001660	Vvi13G003690	163	pp
Vvi10G001660	Vvi14G010270	159	pp
Vvi10G001660	Vvi15G003050	159	pp
Vvi10G001660	Vvi18G011650	156	pp
Vvi10G001660	Vvi18G021000	155	pp
Vvi10G001660	Vvi19G000660	152	pp
Vvi10G001660	Vvi19G000660	153	pp
Vvi10G003470	Vvi14G010270	151	pp
Vvi10G003470	Vvi14G010270	161	pp
Vvi10G003470	Vvi14G010270	165	pp
Vvi10G003620	Vvi14G010270	151	pp
Vvi10G003620	Vvi14G010270	161	pp
Vvi10G003620	Vvi14G010270	165	pp
Vvi10G003790	Vvi02G004420	151	pp
Vvi10G003790	Vvi04G011910	151	pp
Vvi10G004360	Vvi14G010270	151	pp
Vvi10G004360	Vvi14G010270	161	pp
Vvi10G004360	Vvi14G010270	165	pp
Vvi10G004480	Vvi04G003160	154	pp
Vvi10G004480	Vvi04G003160	156	pp
Vvi10G004480	Vvi04G003160	158	pp
Vvi10G004480	Vvi06G008790	154	pp
Vvi10G004480	Vvi06G008790	156	pp
Vvi10G004480	Vvi06G008790	158	pp
Vvi10G004480	Vvi08G009480	152	pp
Vvi10G004480	Vvi0G011620	154	pp
Vvi10G004480	Vvi0G011620	156	pp
Vvi10G004480	Vvi0G011620	158	pp
Vvi10G004480	Vvi10G001660	154	pp
Vvi10G004480	Vvi10G001660	156	pp
Vvi10G004480	Vvi10G001660	158	pp
Vvi10G004480	Vvi11G001370	154	pp
Vvi10G004480	Vvi11G001370	156	pp
Vvi10G004480	Vvi11G001370	158	pp
Vvi10G004480	Vvi11G010160	152	pp
Vvi10G004480	Vvi12G003050	163	pp
Vvi10G004480	Vvi13G003690	218	pp
Vvi10G004480	Vvi14G008920	156	pp
Vvi10G004480	Vvi14G008920	165	pp
Vvi10G004480	Vvi14G008920	438	pp
Vvi10G004480	Vvi14G008920	441	pp
Vvi10G004480	Vvi14G008920	442	pp
Vvi10G004480	Vvi14G010270	158	pp
Vvi10G004480	Vvi16G007420	154	pp
Vvi10G004480	Vvi16G007420	156	pp
Vvi10G004480	Vvi16G007420	158	pp
Vvi10G004480	Vvi18G008990	153	pp
Vvi10G004480	Vvi18G011650	152	pp
Vvi10G004480	Vvi19G006480	157	pp
Vvi10G005530	Vvi01G013280	159	pp
Vvi10G005530	Vvi02G009790	159	pp
Vvi10G005530	Vvi06G010620	199	pp
Vvi10G005530	Vvi13G000560	273	pp
Vvi10G005530	Vvi18G021000	157	pp
Vvi10G007040	Vvi14G010270	151	pp
Vvi10G007040	Vvi14G010270	161	pp
Vvi10G007040	Vvi14G010270	165	pp
Vvi10G007230	Vvi06G005730	161	pp
Vvi10G007230	Vvi07G005250	161	pp
Vvi10G007230	Vvi09G003610	163	pp
Vvi10G007230	Vvi0G022740	161	pp
Vvi10G007230	Vvi14G010270	151	pp
Vvi10G007230	Vvi14G010270	161	pp
Vvi10G007230	Vvi14G010270	165	pp
Vvi10G008850	Vvi05G009170	167	pp
Vvi10G008850	Vvi05G009200	167	pp
Vvi10G010250	Vvi03G001530	157	pp
Vvi10G010310	Vvi03G008550	152	pp
Vvi10G010310	Vvi07G014550	152	pp
Vvi10G010310	Vvi08G002480	204	pp
Vvi10G010310	Vvi19G006480	165	pp
Vvi10G011560	Vvi01G009080	163	pp
Vvi10G011560	Vvi03G006100	321	pp
Vvi10G011560	Vvi07G005090	408	pp
Vvi10G011560	Vvi14G000690	408	pp
Vvi10G011650	Vvi08G002480	155	pp
Vvi10G011650	Vvi16G008830	161	pp
Vvi10G011670	Vvi08G002480	155	pp
Vvi10G011670	Vvi16G008830	161	pp
Vvi10G011780	Vvi14G010270	151	pp
Vvi10G011780	Vvi14G010270	161	pp
Vvi10G011780	Vvi14G010270	165	pp
Vvi11G001070	Vvi03G001530	154	pp
Vvi11G001070	Vvi05G000020	161	pp
Vvi11G001070	Vvi07G005390	150	pp
Vvi11G001070	Vvi08G004120	150	pp
Vvi11G001070	Vvi08G004120	165	pp
Vvi11G001070	Vvi08G009480	151	pp
Vvi11G001070	Vvi11G010160	151	pp
Vvi11G001070	Vvi12G003050	158	pp
Vvi11G001070	Vvi13G001910	161	pp
Vvi11G001070	Vvi14G008920	158	pp
Vvi11G001070	Vvi14G008920	163	pp
Vvi11G001070	Vvi18G011650	151	pp
Vvi11G001370	Vvi03G007650	154	pp
Vvi11G001370	Vvi03G007670	154	pp
Vvi11G001370	Vvi08G009480	156	pp
Vvi11G001370	Vvi09G003610	153	pp
Vvi11G001370	Vvi09G003610	156	pp
Vvi11G001370	Vvi09G004060	161	pp
Vvi11G001370	Vvi10G004480	154	pp
Vvi11G001370	Vvi10G004480	156	pp
Vvi11G001370	Vvi10G004480	158	pp
Vvi11G001370	Vvi11G010160	156	pp
Vvi11G001370	Vvi12G001890	152	pp
Vvi11G001370	Vvi12G001890	153	pp
Vvi11G001370	Vvi13G000560	163	pp
Vvi11G001370	Vvi13G003690	154	pp
Vvi11G001370	Vvi13G003690	163	pp
Vvi11G001370	Vvi14G010270	159	pp
Vvi11G001370	Vvi15G003050	159	pp
Vvi11G001370	Vvi18G011650	156	pp
Vvi11G001370	Vvi18G021000	155	pp
Vvi11G001370	Vvi19G000660	152	pp
Vvi11G001370	Vvi19G000660	153	pp
Vvi11G003390	Vvi12G012590	317	pp
Vvi11G003390	Vvi16G008830	495	pp
Vvi11G003390	Vvi18G003820	317	pp
Vvi11G003390	Vvi18G006130	331	pp
Vvi11G006710	Vitis_adenoclada_newGene_1183	169	pp
Vvi11G006710	Vvi05G011700	169	pp
Vvi11G006710	Vvi05G011760	169	pp
Vvi11G006710	Vvi14G004310	169	pp
Vvi11G006710	Vvi14G004320	169	pp
Vvi11G006750	Vitis_adenoclada_newGene_1183	169	pp
Vvi11G006750	Vvi05G011700	169	pp
Vvi11G006750	Vvi05G011760	169	pp
Vvi11G006750	Vvi14G004310	169	pp
Vvi11G006750	Vvi14G004320	169	pp
Vvi11G007900	Vvi04G006420	157	pp
Vvi11G007900	Vvi04G006450	157	pp
Vvi11G007900	Vvi09G001700	161	pp
Vvi11G007900	Vvi15G007130	157	pp
Vvi11G007900	Vvi17G003480	157	pp
Vvi11G010160	Vvi01G003820	150	pp
Vvi11G010160	Vvi01G005960	152	pp
Vvi11G010160	Vvi01G009980	154	pp
Vvi11G010160	Vvi01G013070	154	pp
Vvi11G010160	Vvi02G000260	189	pp
Vvi11G010160	Vvi02G007870	163	pp
Vvi11G010160	Vvi04G003160	156	pp
Vvi11G010160	Vvi05G000020	153	pp
Vvi11G010160	Vvi05G000020	154	pp
Vvi11G010160	Vvi05G008980	153	pp
Vvi11G010160	Vvi05G008980	159	pp
Vvi11G010160	Vvi06G005730	163	pp
Vvi11G010160	Vvi06G008790	156	pp
Vvi11G010160	Vvi06G011810	153	pp
Vvi11G010160	Vvi06G012560	154	pp
Vvi11G010160	Vvi07G005250	163	pp
Vvi11G010160	Vvi07G005620	151	pp
Vvi11G010160	Vvi08G009480	153	pp
Vvi11G010160	Vvi08G009480	154	pp
Vvi11G010160	Vvi08G012270	151	pp
Vvi11G010160	Vvi09G003610	150	pp
Vvi11G010160	Vvi0G011620	156	pp
Vvi11G010160	Vvi0G022740	163	pp
Vvi11G010160	Vvi10G001660	156	pp
Vvi11G010160	Vvi10G004480	152	pp
Vvi11G010160	Vvi11G001070	151	pp
Vvi11G010160	Vvi11G001370	156	pp
Vvi11G010160	Vvi12G001890	152	pp
Vvi11G010160	Vvi12G006170	154	pp
Vvi11G010160	Vvi13G001910	154	pp
Vvi11G010160	Vvi13G001910	163	pp
Vvi11G010160	Vvi13G005750	152	pp
Vvi11G010160	Vvi14G010270	151	pp
Vvi11G010160	Vvi14G010270	161	pp
Vvi11G010160	Vvi14G010270	165	pp
Vvi11G010160	Vvi14G010270	296	pp
Vvi11G010160	Vvi14G014320	154	pp
Vvi11G010160	Vvi15G006940	151	pp
Vvi11G010160	Vvi16G007420	156	pp
Vvi11G010160	Vvi17G002290	158	pp
Vvi11G010160	Vvi17G002290	165	pp
Vvi11G010160	Vvi18G009200	154	pp
Vvi11G010160	Vvi18G011650	153	pp
Vvi11G010160	Vvi18G011650	154	pp
Vvi11G010160	Vvi19G000660	152	pp
Vvi11G010160	Vvi19G005000	151	pp
Vvi12G001890	Vvi01G009980	157	pp
Vvi12G001890	Vvi01G013070	157	pp
Vvi12G001890	Vvi02G000260	190	pp
Vvi12G001890	Vvi03G000220	156	pp
Vvi12G001890	Vvi04G003160	152	pp
Vvi12G001890	Vvi04G003160	153	pp
Vvi12G001890	Vvi04G012770	153	pp
Vvi12G001890	Vvi06G008790	152	pp
Vvi12G001890	Vvi06G008790	153	pp
Vvi12G001890	Vvi07G002760	167	pp
Vvi12G001890	Vvi08G006400	163	pp
Vvi12G001890	Vvi08G009480	152	pp
Vvi12G001890	Vvi09G003610	158	pp
Vvi12G001890	Vvi09G003610	159	pp
Vvi12G001890	Vvi09G004060	159	pp
Vvi12G001890	Vvi0G011620	152	pp
Vvi12G001890	Vvi0G011620	153	pp
Vvi12G001890	Vvi10G001660	152	pp
Vvi12G001890	Vvi10G001660	153	pp
Vvi12G001890	Vvi11G001370	152	pp
Vvi12G001890	Vvi11G001370	153	pp
Vvi12G001890	Vvi11G010160	152	pp
Vvi12G001890	Vvi12G003050	165	pp
Vvi12G001890	Vvi13G000560	150	pp
Vvi12G001890	Vvi13G001910	188	pp
Vvi12G001890	Vvi13G003690	165	pp
Vvi12G001890	Vvi14G009600	167	pp
Vvi12G001890	Vvi14G014320	157	pp
Vvi12G001890	Vvi15G004170	163	pp
Vvi12G001890	Vvi16G007420	152	pp
Vvi12G001890	Vvi16G007420	153	pp
Vvi12G001890	Vvi17G003230	156	pp
Vvi12G001890	Vvi18G008990	150	pp
Vvi12G001890	Vvi18G008990	165	pp
Vvi12G001890	Vvi18G009200	157	pp
Vvi12G001890	Vvi18G011650	152	pp
Vvi12G001890	Vvi19G006480	155	pp
Vvi12G001890	Vvi19G006480	159	pp
Vvi12G001890	Vvi19G007380	159	pp
Vvi12G002200	Vvi04G000420	153	pp
Vvi12G002200	Vvi07G000520	150	pp
Vvi12G002200	Vvi12G006170	161	pp
Vvi12G002200	Vvi13G000560	169	pp
Vvi12G002200	Vvi18G021000	157	pp
Vvi12G003050	Vvi07G005620	158	pp
Vvi12G003050	Vvi08G006400	165	pp
Vvi12G003050	Vvi08G012270	158	pp
Vvi12G003050	Vvi10G004480	163	pp
Vvi12G003050	Vvi11G001070	158	pp
Vvi12G003050	Vvi12G001890	165	pp
Vvi12G003050	Vvi13G001910	440	pp
Vvi12G003050	Vvi15G003050	185	pp
Vvi12G003050	Vvi15G004170	165	pp
Vvi12G003050	Vvi15G006940	158	pp
Vvi12G003050	Vvi19G000660	165	pp
Vvi12G003050	Vvi19G005000	158	pp
Vvi12G005260	Vvi05G005810	298	pp
Vvi12G006170	Vvi02G000260	195	pp
Vvi12G006170	Vvi02G002900	161	pp
Vvi12G006170	Vvi02G008180	161	pp
Vvi12G006170	Vvi03G007100	161	pp
Vvi12G006170	Vvi07G005830	161	pp
Vvi12G006170	Vvi07G017010	161	pp
Vvi12G006170	Vvi08G002190	161	pp
Vvi12G006170	Vvi08G006400	153	pp
Vvi12G006170	Vvi08G009480	154	pp
Vvi12G006170	Vvi09G003610	219	pp
Vvi12G006170	Vvi09G003610	305	pp
Vvi12G006170	Vvi11G010160	154	pp
Vvi12G006170	Vvi12G002200	161	pp
Vvi12G006170	Vvi15G002780	161	pp
Vvi12G006170	Vvi15G004170	153	pp
Vvi12G006170	Vvi18G011650	154	pp
Vvi12G006170	Vvi19G000900	150	pp
Vvi12G006170	Vvi19G000900	154	pp
Vvi12G010290	Vvi01G003820	150	pp
Vvi12G010290	Vvi05G000020	153	pp
Vvi12G010290	Vvi05G000020	154	pp
Vvi12G010290	Vvi05G008980	153	pp
Vvi12G010290	Vvi06G011810	153	pp
Vvi12G010290	Vvi06G012560	154	pp
Vvi12G010290	Vvi09G003610	150	pp
Vvi12G010290	Vvi13G001910	154	pp
Vvi12G010290	Vvi13G005750	152	pp
Vvi12G012590	Vvi11G003390	317	pp
Vvi12G012590	Vvi16G008830	617	pp
Vvi12G012590	Vvi18G006130	171	pp
Vvi12G013580	Vvi01G003820	150	pp
Vvi12G013580	Vvi05G000020	153	pp
Vvi12G013580	Vvi05G000020	154	pp
Vvi12G013580	Vvi05G008980	153	pp
Vvi12G013580	Vvi06G011810	153	pp
Vvi12G013580	Vvi06G012560	154	pp
Vvi12G013580	Vvi09G003610	150	pp
Vvi12G013580	Vvi13G001910	154	pp
Vvi12G013580	Vvi13G005750	152	pp
Vvi13G000050	Vvi08G002480	155	pp
Vvi13G000050	Vvi16G008830	161	pp
Vvi13G000560	Vvi01G013280	163	pp
Vvi13G000560	Vvi02G002900	169	pp
Vvi13G000560	Vvi02G008180	169	pp
Vvi13G000560	Vvi02G009790	163	pp
Vvi13G000560	Vvi03G007100	169	pp
Vvi13G000560	Vvi04G003160	163	pp
Vvi13G000560	Vvi06G008790	163	pp
Vvi13G000560	Vvi06G009730	161	pp
Vvi13G000560	Vvi06G010620	273	pp
Vvi13G000560	Vvi07G017010	169	pp
Vvi13G000560	Vvi0G011620	163	pp
Vvi13G000560	Vvi10G001660	163	pp
Vvi13G000560	Vvi10G005530	273	pp
Vvi13G000560	Vvi11G001370	163	pp
Vvi13G000560	Vvi12G001890	150	pp
Vvi13G000560	Vvi12G002200	169	pp
Vvi13G000560	Vvi15G002780	169	pp
Vvi13G000560	Vvi16G007420	163	pp
Vvi13G000560	Vvi18G021000	222	pp
Vvi13G000560	Vvi19G000660	150	pp
Vvi13G001500	Vvi01G015000	937	pp
Vvi13G001500	Vvi07G009270	937	pp
Vvi13G001910	Vitis_adenoclada_newGene_128	154	pp
Vvi13G001910	Vitis_adenoclada_newGene_139	154	pp
Vvi13G001910	Vitis_adenoclada_newGene_1418	154	pp
Vvi13G001910	Vitis_adenoclada_newGene_1545	154	pp
Vvi13G001910	Vitis_adenoclada_newGene_1951	154	pp
Vvi13G001910	Vitis_adenoclada_newGene_210	154	pp
Vvi13G001910	Vitis_adenoclada_newGene_211	154	pp
Vvi13G001910	Vitis_adenoclada_newGene_212	154	pp
Vvi13G001910	Vvi04G000700	151	pp
Vvi13G001910	Vvi04G011060	154	pp
Vvi13G001910	Vvi04G012770	157	pp
Vvi13G001910	Vvi05G000020	292	pp
Vvi13G001910	Vvi05G009260	154	pp
Vvi13G001910	Vvi06G001560	151	pp
Vvi13G001910	Vvi07G005620	161	pp
Vvi13G001910	Vvi07G011900	154	pp
Vvi13G001910	Vvi08G003230	154	pp
Vvi13G001910	Vvi08G006400	165	pp
Vvi13G001910	Vvi08G006400	169	pp
Vvi13G001910	Vvi08G006400	171	pp
Vvi13G001910	Vvi08G009480	154	pp
Vvi13G001910	Vvi08G009480	163	pp
Vvi13G001910	Vvi08G012270	161	pp
Vvi13G001910	Vvi09G006350	154	pp
Vvi13G001910	Vvi09G006450	154	pp
Vvi13G001910	Vvi09G008010	154	pp
Vvi13G001910	Vvi09G009080	154	pp
Vvi13G001910	Vvi0G012380	154	pp
Vvi13G001910	Vvi0G016960	154	pp
Vvi13G001910	Vvi0G019820	154	pp
Vvi13G001910	Vvi0G021700	154	pp
Vvi13G001910	Vvi11G001070	161	pp
Vvi13G001910	Vvi11G010160	154	pp
Vvi13G001910	Vvi11G010160	163	pp
Vvi13G001910	Vvi12G001890	188	pp
Vvi13G001910	Vvi12G003050	440	pp
Vvi13G001910	Vvi12G010290	154	pp
Vvi13G001910	Vvi12G013580	154	pp
Vvi13G001910	Vvi13G009140	154	pp
Vvi13G001910	Vvi13G011600	154	pp
Vvi13G001910	Vvi14G010270	154	pp
Vvi13G001910	Vvi15G001730	154	pp
Vvi13G001910	Vvi15G004170	165	pp
Vvi13G001910	Vvi15G004170	169	pp
Vvi13G001910	Vvi15G004170	171	pp
Vvi13G001910	Vvi15G006940	161	pp
Vvi13G001910	Vvi15G009340	154	pp
Vvi13G001910	Vvi16G006740	154	pp
Vvi13G001910	Vvi16G008150	154	pp
Vvi13G001910	Vvi18G008990	153	pp
Vvi13G001910	Vvi18G011650	154	pp
Vvi13G001910	Vvi18G011650	163	pp
Vvi13G001910	Vvi18G015600	154	pp
Vvi13G001910	Vvi18G020850	154	pp
Vvi13G001910	Vvi19G000660	188	pp
Vvi13G001910	Vvi19G004130	154	pp
Vvi13G001910	Vvi19G005000	161	pp
Vvi13G001910	Vvi19G006480	155	pp
Vvi13G001910	Vvi19G006480	165	pp
Vvi13G002240	Vvi06G005730	150	pp
Vvi13G002240	Vvi07G005250	150	pp
Vvi13G002240	Vvi08G009480	153	pp
Vvi13G002240	Vvi0G022740	150	pp
Vvi13G002240	Vvi14G010270	151	pp
Vvi13G002240	Vvi14G010270	161	pp
Vvi13G002240	Vvi14G010270	165	pp
Vvi13G003690	Vvi02G000610	163	pp
Vvi13G003690	Vvi02G000880	183	pp
Vvi13G003690	Vvi03G007650	218	pp
Vvi13G003690	Vvi03G007670	218	pp
Vvi13G003690	Vvi04G003160	154	pp
Vvi13G003690	Vvi04G003160	163	pp
Vvi13G003690	Vvi06G005730	151	pp
Vvi13G003690	Vvi06G008790	154	pp
Vvi13G003690	Vvi06G008790	163	pp
Vvi13G003690	Vvi07G005250	151	pp
Vvi13G003690	Vvi08G006400	177	pp
Vvi13G003690	Vvi0G011620	154	pp
Vvi13G003690	Vvi0G011620	163	pp
Vvi13G003690	Vvi0G022740	151	pp
Vvi13G003690	Vvi10G001660	154	pp
Vvi13G003690	Vvi10G001660	163	pp
Vvi13G003690	Vvi10G004480	218	pp
Vvi13G003690	Vvi11G001370	154	pp
Vvi13G003690	Vvi11G001370	163	pp
Vvi13G003690	Vvi12G001890	165	pp
Vvi13G003690	Vvi14G010270	404	pp
Vvi13G003690	Vvi15G004170	177	pp
Vvi13G003690	Vvi16G007420	154	pp
Vvi13G003690	Vvi16G007420	163	pp
Vvi13G003690	Vvi18G008990	159	pp
Vvi13G003690	Vvi18G011690	158	pp
Vvi13G003690	Vvi19G000660	165	pp
Vvi13G005600	Vvi01G001940	575	pp
Vvi13G005600	Vvi02G000260	157	pp
Vvi13G005600	Vvi14G008920	175	pp
Vvi13G005600	Vvi18G005140	181	pp
Vvi13G005600	Vvi18G008990	179	pp
Vvi13G005750	Vitis_adenoclada_newGene_128	152	pp
Vvi13G005750	Vitis_adenoclada_newGene_139	152	pp
Vvi13G005750	Vitis_adenoclada_newGene_1418	152	pp
Vvi13G005750	Vitis_adenoclada_newGene_1545	152	pp
Vvi13G005750	Vitis_adenoclada_newGene_1951	152	pp
Vvi13G005750	Vitis_adenoclada_newGene_210	152	pp
Vvi13G005750	Vitis_adenoclada_newGene_211	152	pp
Vvi13G005750	Vitis_adenoclada_newGene_212	152	pp
Vvi13G005750	Vvi04G011060	152	pp
Vvi13G005750	Vvi05G009260	152	pp
Vvi13G005750	Vvi07G011900	152	pp
Vvi13G005750	Vvi08G003230	152	pp
Vvi13G005750	Vvi08G009480	152	pp
Vvi13G005750	Vvi09G006350	152	pp
Vvi13G005750	Vvi09G006450	152	pp
Vvi13G005750	Vvi09G008010	152	pp
Vvi13G005750	Vvi09G009080	152	pp
Vvi13G005750	Vvi0G012380	152	pp
Vvi13G005750	Vvi0G016960	152	pp
Vvi13G005750	Vvi0G019820	152	pp
Vvi13G005750	Vvi0G021700	152	pp
Vvi13G005750	Vvi11G010160	152	pp
Vvi13G005750	Vvi12G010290	152	pp
Vvi13G005750	Vvi12G013580	152	pp
Vvi13G005750	Vvi13G009140	152	pp
Vvi13G005750	Vvi13G011600	152	pp
Vvi13G005750	Vvi14G010270	152	pp
Vvi13G005750	Vvi15G001730	152	pp
Vvi13G005750	Vvi15G009340	152	pp
Vvi13G005750	Vvi16G006740	152	pp
Vvi13G005750	Vvi16G008150	152	pp
Vvi13G005750	Vvi18G010530	167	pp
Vvi13G005750	Vvi18G010550	167	pp
Vvi13G005750	Vvi18G011650	152	pp
Vvi13G005750	Vvi18G015600	152	pp
Vvi13G005750	Vvi18G020850	152	pp
Vvi13G005750	Vvi19G004130	152	pp
Vvi13G009140	Vvi01G003820	150	pp
Vvi13G009140	Vvi05G000020	153	pp
Vvi13G009140	Vvi05G000020	154	pp
Vvi13G009140	Vvi05G008980	153	pp
Vvi13G009140	Vvi06G011810	153	pp
Vvi13G009140	Vvi06G012560	154	pp
Vvi13G009140	Vvi09G003610	150	pp
Vvi13G009140	Vvi13G001910	154	pp
Vvi13G009140	Vvi13G005750	152	pp
Vvi13G011600	Vvi01G003820	150	pp
Vvi13G011600	Vvi05G000020	153	pp
Vvi13G011600	Vvi05G000020	154	pp
Vvi13G011600	Vvi05G008980	153	pp
Vvi13G011600	Vvi06G011810	153	pp
Vvi13G011600	Vvi06G012560	154	pp
Vvi13G011600	Vvi09G003610	150	pp
Vvi13G011600	Vvi13G001910	154	pp
Vvi13G011600	Vvi13G005750	152	pp
Vvi14G000690	Vvi04G011180	163	pp
Vvi14G000690	Vvi10G011560	408	pp
Vvi14G004310	Vvi02G001320	153	pp
Vvi14G004310	Vvi07G012210	167	pp
Vvi14G004310	Vvi11G006710	169	pp
Vvi14G004310	Vvi11G006750	169	pp
Vvi14G004310	Vvi18G011100	153	pp
Vvi14G004320	Vvi02G001320	153	pp
Vvi14G004320	Vvi07G012210	167	pp
Vvi14G004320	Vvi11G006710	169	pp
Vvi14G004320	Vvi11G006750	169	pp
Vvi14G004320	Vvi18G011100	153	pp
Vvi14G004960	Vvi08G002480	155	pp
Vvi14G004960	Vvi16G008830	161	pp
Vvi14G007530	Vvi07G013910	154	pp
Vvi14G007530	Vvi08G002480	152	pp
Vvi14G007530	Vvi08G006400	159	pp
Vvi14G007530	Vvi15G004170	159	pp
Vvi14G007530	Vvi16G008830	177	pp
Vvi14G008920	Vvi01G015000	506	pp
Vvi14G008920	Vvi02G000260	165	pp
Vvi14G008920	Vvi02G007870	151	pp
Vvi14G008920	Vvi03G003850	319	pp
Vvi14G008920	Vvi06G005730	157	pp
Vvi14G008920	Vvi07G005250	157	pp
Vvi14G008920	Vvi07G005620	158	pp
Vvi14G008920	Vvi07G005620	163	pp
Vvi14G008920	Vvi07G009270	506	pp
Vvi14G008920	Vvi07G013910	157	pp
Vvi14G008920	Vvi08G002480	210	pp
Vvi14G008920	Vvi08G006400	159	pp
Vvi14G008920	Vvi08G012270	158	pp
Vvi14G008920	Vvi08G012270	163	pp
Vvi14G008920	Vvi0G022740	157	pp
Vvi14G008920	Vvi10G004480	156	pp
Vvi14G008920	Vvi10G004480	165	pp
Vvi14G008920	Vvi10G004480	438	pp
Vvi14G008920	Vvi10G004480	441	pp
Vvi14G008920	Vvi10G004480	442	pp
Vvi14G008920	Vvi11G001070	158	pp
Vvi14G008920	Vvi11G001070	163	pp
Vvi14G008920	Vvi13G005600	175	pp
Vvi14G008920	Vvi15G004170	159	pp
Vvi14G008920	Vvi15G006940	158	pp
Vvi14G008920	Vvi15G006940	163	pp
Vvi14G008920	Vvi18G008990	190	pp
Vvi14G008920	Vvi19G005000	158	pp
Vvi14G008920	Vvi19G005000	163	pp
Vvi14G008920	Vvi19G006480	188	pp
Vvi14G009600	Vvi01G009080	167	pp
Vvi14G009600	Vvi12G001890	167	pp
Vvi14G009600	Vvi19G000660	167	pp
Vvi14G010270	Vitis_adenoclada_newGene_102	151	pp
Vvi14G010270	Vitis_adenoclada_newGene_102	161	pp
Vvi14G010270	Vitis_adenoclada_newGene_102	165	pp
Vvi14G010270	Vitis_adenoclada_newGene_1556	151	pp
Vvi14G010270	Vitis_adenoclada_newGene_1556	161	pp
Vvi14G010270	Vitis_adenoclada_newGene_1556	165	pp
Vvi14G010270	Vitis_adenoclada_newGene_1898	151	pp
Vvi14G010270	Vitis_adenoclada_newGene_1898	161	pp
Vvi14G010270	Vitis_adenoclada_newGene_1898	165	pp
Vvi14G010270	Vvi01G003820	150	pp
Vvi14G010270	Vvi01G003820	161	pp
Vvi14G010270	Vvi01G009450	151	pp
Vvi14G010270	Vvi01G009450	161	pp
Vvi14G010270	Vvi01G009450	165	pp
Vvi14G010270	Vvi02G003050	151	pp
Vvi14G010270	Vvi02G003050	161	pp
Vvi14G010270	Vvi02G003050	165	pp
Vvi14G010270	Vvi03G001790	151	pp
Vvi14G010270	Vvi03G001790	161	pp
Vvi14G010270	Vvi03G001790	165	pp
Vvi14G010270	Vvi03G003210	151	pp
Vvi14G010270	Vvi03G003210	161	pp
Vvi14G010270	Vvi03G003210	165	pp
Vvi14G010270	Vvi03G011140	151	pp
Vvi14G010270	Vvi03G011140	161	pp
Vvi14G010270	Vvi03G011140	165	pp
Vvi14G010270	Vvi04G003160	159	pp
Vvi14G010270	Vvi05G000020	153	pp
Vvi14G010270	Vvi05G000020	154	pp
Vvi14G010270	Vvi05G005140	151	pp
Vvi14G010270	Vvi05G005140	161	pp
Vvi14G010270	Vvi05G005140	165	pp
Vvi14G010270	Vvi05G008980	165	pp
Vvi14G010270	Vvi06G008790	159	pp
Vvi14G010270	Vvi06G011810	165	pp
Vvi14G010270	Vvi06G012560	154	pp
Vvi14G010270	Vvi08G002440	157	pp
Vvi14G010270	Vvi08G009480	151	pp
Vvi14G010270	Vvi08G009480	161	pp
Vvi14G010270	Vvi08G009480	165	pp
Vvi14G010270	Vvi08G009480	296	pp
Vvi14G010270	Vvi08G013620	151	pp
Vvi14G010270	Vvi08G013620	161	pp
Vvi14G010270	Vvi08G013620	165	pp
[truncated: 693 more rows]
