# Supplementary material for: Transcriptome Profiling of Powdery Mildew-Stressed ‘Yeniang No. 2’ Grapevine Reveals Differential Expression, Alternative Splicing, and the Identification of 1232 Annotated Novel Genes
Source: Metabolites. 2026 Mar 9;16(3):182. doi: 10.3390/metabo16030182 (PMC13027967; doi:10.3390/metabo16030182)
Supplement: Supplementary file 1 [file metabolites-16-00182-s001.zip › Supplementary File S19/node_attributes.csv]

id	SubjectID
Vitis_adenoclada_newGene_102	29760.VIT_00s0424g00010.t01
Vvi06G005730	29760.VIT_06s0004g06840.t01
Vvi07G005250	29760.VIT_07s0005g02110.t01
Vvi08G009480	29760.VIT_08s0007g02110.t01
Vvi0G022740	29760.VIT_18s0001g03620.t01
Vvi14G010270	29760.VIT_14s0171g00080.t01
Vitis_adenoclada_newGene_1183	29760.VIT_14s0081g00050.t01
Vvi02G001320	29760.VIT_02s0025g01380.t01
Vvi07G012210	29760.VIT_00s0895g00010.t01
Vvi11G006710	29760.VIT_11s0149g00300.t01
Vvi11G006750	29760.VIT_11s0149g00350.t01
Vvi18G011100	29760.VIT_18s0001g14040.t01
Vitis_adenoclada_newGene_128	29760.VIT_09s0070g00560.t01
Vvi01G003820	29760.VIT_01s0011g04030.t01
Vvi05G000020	29760.VIT_14s0030g01270.t01
Vvi05G008980	29760.VIT_05s0062g00780.t01
Vvi06G011810	29760.VIT_06s0080g00250.t01
Vvi06G012560	29760.VIT_06s0080g01090.t01
Vvi09G003610	29760.VIT_09s0002g04280.t01
Vvi13G001910	29760.VIT_13s0067g03170.t01
Vvi13G005750	29760.VIT_13s0019g04440.t01
Vvi18G010530	29760.VIT_18s0001g13380.t01
Vvi18G010550	29760.VIT_18s0001g13400.t01
Vitis_adenoclada_newGene_139	29760.VIT_09s0002g08290.t01
Vitis_adenoclada_newGene_1418	29760.VIT_15s0046g02800.t01
Vitis_adenoclada_newGene_1545	29760.VIT_16s0022g00310.t01
Vitis_adenoclada_newGene_1556	29760.VIT_00s0424g00010.t01
Vitis_adenoclada_newGene_1783	29760.VIT_18s0001g11570.t01
Vvi08G002480	29760.VIT_08s0032g01190.t01
Vvi16G008830	29760.VIT_16s0098g00290.t01
Vitis_adenoclada_newGene_1898	29760.VIT_18s0001g03810.t01
Vitis_adenoclada_newGene_1951	29760.VIT_00s0238g00130.t01
Vitis_adenoclada_newGene_210	29760.VIT_09s0054g00080.t01
Vitis_adenoclada_newGene_211	29760.VIT_09s0054g00080.t01
Vitis_adenoclada_newGene_212	29760.VIT_09s0054g00080.t01
Vitis_adenoclada_newGene_3167	29760.VIT_00s0346g00110.t01
Vvi01G006090	29760.VIT_01s0011g06440.t01
Vvi01G006110	29760.VIT_01s0011g06460.t01
Vvi01G008080	29760.VIT_01s0026g00220.t01
Vvi04G005290	29760.VIT_04s0008g05810.t01
Vvi06G004280	29760.VIT_06s0004g05380.t01
Vvi06G004290	29760.VIT_06s0004g05430.t01
Vvi06G004300	29760.VIT_06s0004g05380.t01
Vvi06G004310	29760.VIT_06s0004g05380.t01
Vvi06G004320	29760.VIT_06s0004g05430.t01
Vvi08G003890	29760.VIT_08s0058g00790.t01
Vvi08G007550	29760.VIT_08s0040g03400.t01
Vvi08G014550	29760.VIT_08s0007g07520.t01
Vvi14G013290	29760.VIT_14s0066g02410.t01
Vvi17G005140	29760.VIT_17s0000g05600.t01
Vvi17G005150	29760.VIT_17s0000g05600.t01
Vvi18G004580	29760.VIT_18s0001g06360.t01
Vvi19G002230	29760.VIT_19s0014g03160.t01
Vvi19G002240	29760.VIT_19s0014g03160.t01
Vitis_adenoclada_newGene_3192	29760.VIT_07s0031g01380.t01
Vitis_adenoclada_newGene_3194	29760.VIT_07s0031g01390.t01
Vvi01G001940	29760.VIT_01s0011g02080.t01
Vvi13G005600	29760.VIT_13s0019g04300.t01
Vvi18G008990	29760.VIT_18s0001g11600.t01
Vvi01G002050	29760.VIT_01s0011g02200.t01
Vvi16G003980	29760.VIT_16s0022g00510.t01
Vvi01G003300	29760.VIT_01s0011g03520.t01
Vvi07G013910	29760.VIT_00s0211g00180.t01
Vvi08G006400	29760.VIT_08s0040g02100.t01
Vvi15G004170	29760.VIT_15s0021g02710.t01
Vvi04G011060	29760.VIT_04s0023g02380.t01
Vvi05G009260	29760.VIT_05s0062g01070.t01
Vvi07G011900	29760.VIT_07s0197g00240.t01
Vvi08G003230	29760.VIT_08s0058g00090.t01
Vvi09G006350	29760.VIT_09s0002g07570.t01
Vvi09G006450	29760.VIT_09s0002g07710.t01
Vvi09G008010	29760.VIT_09s0096g00420.t01
Vvi09G009080	29760.VIT_09s0018g00670.t01
Vvi0G012380	29760.VIT_09s0054g00080.t01
Vvi0G016960	29760.VIT_12s0034g02570.t01
Vvi0G019820	29760.VIT_19s0027g01350.t01
Vvi0G021700	29760.VIT_19s0027g01350.t01
Vvi11G010160	29760.VIT_11s0052g01460.t01
Vvi12G010290	29760.VIT_12s0034g02570.t01
Vvi12G013580	29760.VIT_12s0034g00910.t01
Vvi13G009140	29760.VIT_13s0139g00270.t01
Vvi13G011600	29760.VIT_13s0064g01370.t01
Vvi15G001730	29760.VIT_15s0046g03660.t01
Vvi15G009340	29760.VIT_15s0046g02730.t01
Vvi16G006740	29760.VIT_16s0050g00180.t01
Vvi16G008150	29760.VIT_16s0050g02120.t01
Vvi18G011650	29760.VIT_18s0001g14610.t01
Vvi18G015600	29760.VIT_18s0089g00690.t01
Vvi18G020850	29760.VIT_18s0072g00990.t01
Vvi19G004130	29760.VIT_00s0316g00010.t01
Vvi01G005960	29760.VIT_01s0011g06310.t01
Vvi18G011690	29760.VIT_18s0001g14660.t01
Vvi04G013490	29760.VIT_04s0044g00190.t01
Vvi05G009170	29760.VIT_05s0062g00980.t01
Vvi05G009200	29760.VIT_05s0062g01010.t01
Vvi01G006610	29760.VIT_01s0137g00410.t01
Vvi01G006720	29760.VIT_01s0137g00550.t01
Vvi01G007480	29760.VIT_01s0127g00260.t01
Vvi01G009080	29760.VIT_01s0026g01460.t01
Vvi09G001770	29760.VIT_09s0002g02210.t01
Vvi01G009450	29760.VIT_01s0026g01870.t01
Vvi01G009980	29760.VIT_01s0026g02590.t01
Vvi07G005830	29760.VIT_07s0005g02700.t01
Vvi08G002190	29760.VIT_08s0032g00910.t01
Vvi12G001890	29760.VIT_12s0028g02240.t01
Vvi19G000660	29760.VIT_19s0014g01470.t01
Vvi19G000900	29760.VIT_19s0014g01760.t01
Vvi01G012920	29760.VIT_01s0010g02770.t01
Vvi06G000180	29760.VIT_06s0004g00130.t01
Vvi07G000540	29760.VIT_00s0179g00350.t01
Vvi08G012650	29760.VIT_08s0007g05490.t01
Vvi01G013070	29760.VIT_01s0010g02930.t01
Vvi01G013280	29760.VIT_01s0010g03320.t01
Vvi06G010620	29760.VIT_06s0061g00710.t01
Vvi10G005530	29760.VIT_00s0583g00040.t01
Vvi13G000560	29760.VIT_13s0067g01070.t01
Vvi01G015000	29760.VIT_01s0150g00390.t01
Vvi07G009270	29760.VIT_00s0184g00040.t01
Vvi13G001500	29760.VIT_13s0067g02530.t01
Vvi14G008920	29760.VIT_14s0068g00840.t01
Vvi19G006480	29760.VIT_19s0015g00440.t01
Vvi02G000260	29760.VIT_02s0025g00280.t01
Vvi02G000610	29760.VIT_02s0025g00650.t01
Vvi04G000880	29760.VIT_04s0008g01110.t01
Vvi03G000220	29760.VIT_03s0038g00350.t01
Vvi12G006170	29760.VIT_12s0134g00240.t01
Vvi13G003690	29760.VIT_13s0019g02050.t01
Vvi14G014320	29760.VIT_14s0108g01000.t01
Vvi17G003230	29760.VIT_17s0000g03700.t01
Vvi18G009200	29760.VIT_18s0001g11830.t01
Vvi18G012840	29760.VIT_18s0166g00230.t01
Vvi02G000880	29760.VIT_02s0025g00970.t01
Vvi07G018190	29760.VIT_07s0031g02550.t01
Vvi08G002050	29760.VIT_08s0032g00790.t01
Vvi08G002440	29760.VIT_08s0032g01150.t01
Vvi02G001320	29760.VIT_02s0025g01380.t01
Vvi05G011700	29760.VIT_05s0094g00260.t01
Vvi05G011760	29760.VIT_05s0094g00340.t01
Vvi14G004310	29760.VIT_14s0081g00030.t01
Vvi14G004320	29760.VIT_14s0081g00050.t01
Vvi02G002900	29760.VIT_02s0025g03070.t01
Vvi04G000420	29760.VIT_04s0008g00610.t01
Vvi07G000520	29760.VIT_00s0179g00370.t01
Vvi18G021000	29760.VIT_18s0072g00820.t01
Vvi02G003050	29760.VIT_02s0025g03240.t01
Vvi02G003120	29760.VIT_02s0025g03320.t01
Vvi02G004420	29760.VIT_02s0025g04720.t01
Vvi10G003790	29760.VIT_00s0361g00040.t01
Vvi18G010030	29760.VIT_18s0001g12800.t01
Vvi02G005350	29760.VIT_02s0154g00070.t01
Vvi02G005630	29760.VIT_02s0154g00350.t01
Vvi15G004670	29760.VIT_15s0048g00640.t01
Vvi02G007870	29760.VIT_02s0012g01100.t01
Vvi02G008180	29760.VIT_02s0012g01440.t01
Vvi02G009790	29760.VIT_02s0087g00090.t01
Vvi03G001530	29760.VIT_03s0038g02110.t01
Vvi07G005620	29760.VIT_07s0005g02480.t01
Vvi08G012270	29760.VIT_08s0007g05030.t01
Vvi10G010250	29760.VIT_10s0003g05450.t01
Vvi11G001070	29760.VIT_11s0016g01300.t01
Vvi15G006940	29760.VIT_15s0046g00170.t01
Vvi18G010370	29760.VIT_18s0001g13200.t01
Vvi19G005000	29760.VIT_19s0090g00590.t01
Vvi19G007380	29760.VIT_19s0015g01370.t01
Vvi03G001790	29760.VIT_03s0038g02400.t01
Vvi03G003210	29760.VIT_03s0038g03800.t01
Vvi03G003850	29760.VIT_03s0038g04500.t01
Vvi03G005150	29760.VIT_03s0063g01480.t01
Vvi03G006100	29760.VIT_03s0063g00400.t01
Vvi10G011560	29760.VIT_10s0092g00240.t01
Vvi03G007100	29760.VIT_03s0091g00480.t01
Vvi03G007650	29760.VIT_03s0091g01110.t01
Vvi04G003160	29760.VIT_04s0008g03530.t01
Vvi06G008790	29760.VIT_06s0009g02280.t01
Vvi0G011620	29760.VIT_12s0028g04000.t01
Vvi10G001660	29760.VIT_03s0110g00080.t01
Vvi11G001370	29760.VIT_11s0016g01650.t01
Vvi16G007420	29760.VIT_16s0050g01330.t01
Vvi03G007670	29760.VIT_03s0091g01130.t01
Vvi03G007930	29760.VIT_03s0088g00260.t01
Vvi04G006420	29760.VIT_04s0008g07110.t01
Vvi04G006450	29760.VIT_04s0008g07110.t01
Vvi05G001670	29760.VIT_05s0077g00560.t01
Vvi08G004120	29760.VIT_08s0058g01030.t01
Vvi08G005490	29760.VIT_08s0040g01040.t01
Vvi11G007900	29760.VIT_11s0037g00800.t01
Vvi18G012450	29760.VIT_18s0001g15550.t01
Vvi03G008550	29760.VIT_03s0088g01150.t01
Vvi10G010310	29760.VIT_10s0003g05380.t01
Vvi03G008900	29760.VIT_03s0097g00460.t01
Vvi18G001130	29760.VIT_18s0001g00030.t01
Vvi03G009110	29760.VIT_03s0167g00190.t01
Vvi03G011140	29760.VIT_03s0017g01550.t01
Vvi04G000700	29760.VIT_04s0008g00880.t01
Vvi04G012770	29760.VIT_00s0338g00030.t01
Vvi04G001680	29760.VIT_04s0008g01880.t01
Vvi09G004060	29760.VIT_18s0117g00300.t01
Vvi10G004480	29760.VIT_00s0203g00160.t01
Vvi15G003050	29760.VIT_15s0021g01280.t01
Vvi04G011180	29760.VIT_04s0023g02510.t01
Vvi07G005090	29760.VIT_07s0005g01970.t01
Vvi14G000690	29760.VIT_14s0060g00770.t01
Vvi04G011520	29760.VIT_04s0023g02900.t01
Vvi04G011910	29760.VIT_04s0023g03370.t01
Vvi06G001560	29760.VIT_06s0004g02580.t01
Vvi05G005140	29760.VIT_05s0049g01200.t01
Vvi05G005810	29760.VIT_05s0049g01980.t01
Vvi12G005260	29760.VIT_12s0059g02150.t01
Vvi05G005870	29760.VIT_05s0049g02090.t01
Vvi15G004940	29760.VIT_15s0048g00940.t01
Vvi05G007050	29760.VIT_05s0136g00260.t01
Vvi05G009350	29760.VIT_05s0062g01130.t01
Vvi05G010260	29760.VIT_05s0102g00120.t01
Vvi06G000060	29760.VIT_06s0004g00030.t01
Vvi09G004500	29760.VIT_09s0002g05270.t01
Vvi06G005720	29760.VIT_06s0004g06830.t01
Vvi09G008200	29760.VIT_09s0070g00140.t01
Vvi10G007230	29760.VIT_10s0003g01410.t01
Vvi13G002240	29760.VIT_13s0067g03780.t01
Vvi16G004690	29760.VIT_16s0022g01650.t01
Vvi16G010480	29760.VIT_00s0424g00010.t01
Vvi18G016470	29760.VIT_18s0001g03810.t01
Vvi18G019110	29760.VIT_18s0041g01290.t01
Vvi06G006970	29760.VIT_06s0004g08150.t01
Vvi06G007610	29760.VIT_06s0009g00680.t01
Vvi18G018600	29760.VIT_18s0041g02010.t01
Vvi06G009730	29760.VIT_06s0009g03540.t01
Vvi06G011440	29760.VIT_06s0061g01480.t01
Vvi08G011040	29760.VIT_08s0007g03710.t01
Vvi09G004770	29760.VIT_09s0002g05560.t01
Vvi06G011650	29760.VIT_06s0080g00090.t01
Vvi07G000040	29760.VIT_07s0141g00920.t01
Vvi07G002760	29760.VIT_07s0104g01420.t01
Vvi07G004890	29760.VIT_07s0005g01760.t01
Vvi08G009330	29760.VIT_08s0007g02000.t01
Vvi07G005390	29760.VIT_07s0005g02230.t01
Vvi12G003050	29760.VIT_12s0028g03580.t01
Vvi07G014550	29760.VIT_00s0525g00020.t01
Vvi07G015290	29760.VIT_07s0129g00460.t01
Vvi07G017010	29760.VIT_07s0031g01270.t01
Vvi08G013620	29760.VIT_08s0007g06610.t01
Vvi09G001700	29760.VIT_09s0002g02120.t01
Vvi17G003480	29760.VIT_17s0000g03990.t01
Vvi14G007530	29760.VIT_14s0083g00640.t01
Vvi14G004960	29760.VIT_16s0039g00840.t01
Vvi15G005820	29760.VIT_15s0048g01960.t01
Vvi18G008010	29760.VIT_18s0001g10500.t01
Vvi18G008940	29760.VIT_18s0001g11470.t01
Vvi18G008960	29760.VIT_18s0001g11520.t01
Vvi19G006220	29760.VIT_19s0015g00110.t01
Vvi19G011390	29760.VIT_19s0135g00140.t01
Vvi19G011400	29760.VIT_19s0135g00140.t01
Vvi19G011410	29760.VIT_19s0135g00150.t01
Vvi10G008850	29760.VIT_10s0003g03270.t01
Vvi17G002290	29760.VIT_17s0000g02680.t01
Vvi14G014060	29760.VIT_14s0108g00630.t01
Vvi15G002780	29760.VIT_15s0021g00890.t01
Vvi15G004870	29760.VIT_15s0048g00860.t01
Vvi12G002200	29760.VIT_12s0028g02530.t01
