# Supplementary material for: Transcriptome Profiling of Powdery Mildew-Stressed ‘Yeniang No. 2’ Grapevine Reveals Differential Expression, Alternative Splicing, and the Identification of 1232 Annotated Novel Genes
Source: Metabolites. 2026 Mar 9;16(3):182. doi: 10.3390/metabo16030182 (PMC13027967; doi:10.3390/metabo16030182)
Supplement: Supplementary file 1 [file metabolites-16-00182-s001.zip › Supplementary File S2/P1-He-A.AS.xls]

event_id	event_type	gene_id	chrom	event_start	event_end	event_pattern	strand
1000001	TSS	Vad01G000010	LG01	1530	1744	1744	+
1000002	TSS	Vad01G000010	LG01	1530	3303	3303	+
1000003	TTS	Vad01G000010	LG01	17485	17653	17485	+
1000004	XSKIP_ON	Vad01G000010	LG01	3767	3889	1744,3767-3889,17280	+
1000005	XSKIP_OFF	Vad01G000010	LG01	3767	3889	3303,17280	+
1000006	SKIP_ON	Vad01G000010	LG01	3767	3889	3303,3767-3889,17280	+
1000007	SKIP_OFF	Vad01G000010	LG01	3767	3889	3303,17280	+
1000008	TSS	Vad01G000020	LG01	24906	24963	24963	+
1000009	TTS	Vad01G000020	LG01	25733	26146	25733	+
1000010	TSS	Vad01G000040	LG01	52206	52435	52435	+
1000011	TSS	Vad01G000040	LG01	52215	52409	52409	+
1000012	TTS	Vad01G000040	LG01	61044	61646	61044	+
1000013	AE	Vad01G000040	LG01	56138	56345	56138-56345	+
1000014	AE	Vad01G000040	LG01	56138	56251	56138-56251	+
1000015	TSS	Vad01G000060	LG01	90675	91119	90675	-
1000016	TTS	Vad01G000060	LG01	69515	70145	70145	-
1000017	TTS	Vad01G000060	LG01	70405	71332	71332	-
1000018	TTS	Vad01G000060	LG01	74149	74579	74579	-
1000019	TSS	Vad01G000100	LG01	175733	175758	175733	-
1000020	TTS	Vad01G000100	LG01	170911	170962	170962	-
1000021	TSS	Vad01G000120	LG01	204034	204281	204281	+
1000022	TTS	Vad01G000120	LG01	209824	210050	209824	+
1000023	AE	Vad01G000120	LG01	205377	206105	205377-206105	+
1000024	AE	Vad01G000120	LG01	205432	206105	205432-206105	+
1000025	TSS	Vad01G000140	LG01	224597	224870	224870	+
1000026	TTS	Vad01G000140	LG01	230961	231135	230961	+
1000027	TSS	Vad01G000150	LG01	236772	237211	236772	-
1000028	TTS	Vad01G000150	LG01	234077	234642	234642	-
1000029	TSS	Vad01G000180	LG01	251827	252077	252077	+
1000030	TTS	Vad01G000180	LG01	256238	256665	256238	+
1000031	TSS	Vad01G000190	LG01	260352	260494	260352	-
1000032	TTS	Vad01G000190	LG01	256695	257042	257042	-
1000033	TSS	Vad01G000200	LG01	260548	260668	260668	+
1000034	TTS	Vad01G000200	LG01	265849	266325	265849	+
1000035	SKIP_ON	Vad01G000200	LG01	261060	261157	260668,261060-261157,261891	+
1000036	SKIP_OFF	Vad01G000200	LG01	261060	261157	260668,261891	+
1000037	IR_ON	Vad01G000200	LG01	261157	261891	261060-262207	+
1000038	IR_OFF	Vad01G000200	LG01	261157	261891	261060-261157,261891-262207	+
1000039	AE	Vad01G000200	LG01	263830	264301	263830-264301	+
1000040	AE	Vad01G000200	LG01	263830	264694	263830-264694	+
1000041	AE	Vad01G000200	LG01	261891	262207	261891-262207	+
1000042	AE	Vad01G000200	LG01	261060	262207	261060-262207	+
1000043	TSS	Vad01G000210	LG01	271761	271871	271761	-
1000044	TSS	Vad01G000210	LG01	271960	272188	271960	-
1000045	TTS	Vad01G000210	LG01	266724	267936	267936	-
1000046	TSS	Vad01G000240	LG01	292755	293109	292755	-
1000047	TSS	Vad01G000240	LG01	292743	293109	292743	-
1000048	TTS	Vad01G000240	LG01	290855	291258	291258	-
1000049	TSS	Vad01G000250	LG01	326871	327639	326871	-
1000050	TTS	Vad01G000250	LG01	294025	294347	294347	-
1000051	TSS	Vad01G000270	LG01	335793	336818	335793	-
1000052	TTS	Vad01G000270	LG01	334953	335694	335694	-
1000053	TSS	Vad01G000280	LG01	345143	345315	345143	-
1000054	TTS	Vad01G000280	LG01	340790	341315	341315	-
1000055	TSS	Vad01G000290	LG01	347226	347938	347938	+
1000056	TTS	Vad01G000290	LG01	349820	350339	349820	+
1000057	TSS	Vad01G000300	LG01	363211	363353	363211	-
1000058	TTS	Vad01G000300	LG01	350434	350873	350873	-
1000059	TTS	Vad01G000300	LG01	351546	352892	352892	-
1000060	AE	Vad01G000300	LG01	361700	361893	361700-361893	-
1000061	AE	Vad01G000300	LG01	361687	361893	361687-361893	-
1000062	TSS	Vad01G000310	LG01	364728	364855	364855	+
1000063	TTS	Vad01G000310	LG01	373338	373759	373338	+
1000064	TTS	Vad01G000310	LG01	373320	373759	373320	+
1000065	TSS	Vad01G000320	LG01	378597	379639	379639	+
1000066	TTS	Vad01G000320	LG01	383826	384707	383826	+
1000067	TTS	Vad01G000320	LG01	383391	383675	383391	+
1000068	TSS	Vad01G000330	LG01	386936	390483	386936	-
1000069	TTS	Vad01G000330	LG01	385953	386859	386859	-
1000070	TSS	Vad01G000340	LG01	396157	396267	396157	-
1000071	TTS	Vad01G000340	LG01	392687	393541	393541	-
1000072	SKIP_ON	Vad01G000340	LG01	393832	393933	393541,393832-393933,394334	-
1000073	SKIP_OFF	Vad01G000340	LG01	393832	393933	393541,394334	-
1000074	TSS	Vad01G000350	LG01	397841	398199	398199	+
1000075	TSS	Vad01G000350	LG01	397841	398462	398462	+
1000076	TSS	Vad01G000350	LG01	397875	398023	398023	+
1000077	TSS	Vad01G000350	LG01	398875	399802	399802	+
1000078	TTS	Vad01G000350	LG01	405099	405900	405099	+
1000079	SKIP_ON	Vad01G000350	LG01	398314	398462	398199,398314-398462,399210	+
1000080	SKIP_OFF	Vad01G000350	LG01	398314	398462	398199,399210	+
1000081	XSKIP_ON	Vad01G000350	LG01	398314	398462	398199,398314-398462,399210	+
1000082	XSKIP_OFF	Vad01G000350	LG01	398314	398462	398023,399210	+
1000083	AE	Vad01G000350	LG01	401347	401707	401347-401707	+
1000084	AE	Vad01G000350	LG01	401379	401707	401379-401707	+
1000085	AE	Vad01G000350	LG01	401363	401707	401363-401707	+
1000086	TSS	Vad01G000360	LG01	412214	413293	412214	-
1000087	TSS	Vad01G000360	LG01	409550	409714	409550	-
1000088	TSS	Vad01G000360	LG01	413160	413293	413160	-
1000089	TTS	Vad01G000360	LG01	403378	403855	403855	-
1000090	XSKIP_ON	Vad01G000360	LG01	408557	408614	407057,408557-408614,411278	-
1000091	XSKIP_OFF	Vad01G000360	LG01	408557	408614	407057,411220	-
1000092	XSKIP_ON	Vad01G000360	LG01	406343	407057	403855,406343-407057,408557	-
1000093	XSKIP_OFF	Vad01G000360	LG01	406343	407057	404573,408557	-
1000094	XSKIP_ON	Vad01G000360	LG01	406887	407057	404402,406887-407057,408557	-
1000093	XSKIP_OFF	Vad01G000360	LG01	406887	407057	404573,408557	-
1000095	XSKIP_ON	Vad01G000360	LG01	411278	411647	408614,411278-411647,412214	-
1000096	XSKIP_OFF	Vad01G000360	LG01	411278	411647	408984,412214	-
1000097	XSKIP_ON	Vad01G000360	LG01	406465	407057	403977,406465-407057,408557	-
1000093	XSKIP_OFF	Vad01G000360	LG01	406465	407057	404573,408557	-
1000098	XAE	Vad01G000360	LG01	406887	407057	406887-407057	-
1000099	XAE	Vad01G000360	LG01	406465	407057	406465-407057	-
1000100	TSS	Vad01G000370	LG01	423957	424076	423957	-
1000101	TTS	Vad01G000370	LG01	414003	414722	414722	-
1000102	TSS	Vad01G000380	LG01	432905	433825	432905	-
1000103	TTS	Vad01G000380	LG01	425336	425426	425426	-
1000104	TSS	Vad01G000390	LG01	434329	434487	434487	+
1000105	TSS	Vad01G000390	LG01	435526	435774	435774	+
1000106	TTS	Vad01G000390	LG01	443144	443221	443144	+
1000107	TSS	Vad01G000400	LG01	443976	444256	444256	+
1000108	TTS	Vad01G000400	LG01	445856	446195	445856	+
1000109	SKIP_ON	Vad01G000400	LG01	445190	445312	444256,445190-445312,445628	+
1000110	SKIP_OFF	Vad01G000400	LG01	445190	445312	444256,445628	+
1000111	TSS	Vad01G000420	LG01	452264	452536	452264	-
1000112	TSS	Vad01G000420	LG01	452216	452536	452216	-
1000113	TSS	Vad01G000420	LG01	451871	452536	451871	-
1000114	TTS	Vad01G000420	LG01	448836	449252	449252	-
1000115	XSKIP_ON	Vad01G000420	LG01	451698	451776	451562,451698-451776,451871	-
1000116	XSKIP_OFF	Vad01G000420	LG01	451698	451776	451562,452264	-
1000117	SKIP_ON	Vad01G000420	LG01	451698	451776	451562,451698-451776,452264	-
1000118	SKIP_OFF	Vad01G000420	LG01	451698	451776	451562,452264	-
1000115	XSKIP_ON	Vad01G000420	LG01	451698	451776	451562,451698-451776,451871	-
1000119	XSKIP_OFF	Vad01G000420	LG01	451698	451776	451562,452216	-
1000120	XSKIP_ON	Vad01G000420	LG01	451698	451776	451562,451698-451776,452264	-
1000119	XSKIP_OFF	Vad01G000420	LG01	451698	451776	451562,452216	-
1000121	TSS	Vad01G000430	LG01	460411	460797	460411	-
1000122	TTS	Vad01G000430	LG01	454306	454926	454926	-
1000123	TSS	Vad01G000440	LG01	463260	463470	463470	+
1000124	TTS	Vad01G000440	LG01	469237	469339	469237	+
1000125	IR_ON	Vad01G000440	LG01	467229	467701	467134-467766	+
1000126	IR_OFF	Vad01G000440	LG01	467229	467701	467134-467229,467701-467766	+
1000127	TSS	Vad01G000450	LG01	473216	473765	473216	-
1000128	TTS	Vad01G000450	LG01	471229	471933	471933	-
1000129	TSS	Vad01G000460	LG01	477193	477902	477902	+
1000130	TTS	Vad01G000460	LG01	489262	489566	489262	+
1000131	TTS	Vad01G000460	LG01	489886	489910	489886	+
1000132	TSS	Vad01G000470	LG01	494495	494772	494495	-
1000133	TTS	Vad01G000470	LG01	489761	489944	489944	-
1000134	AE	Vad01G000470	LG01	491211	491940	491211-491940	-
1000135	AE	Vad01G000470	LG01	491211	491288	491211-491288	-
1000136	TSS	Vad01G000480	LG01	500811	500927	500811	-
1000137	TSS	Vad01G000480	LG01	500805	500927	500805	-
1000138	TTS	Vad01G000480	LG01	496968	497068	497068	-
1000139	TSS	Vad01G000490	LG01	503029	503224	503224	+
1000140	TTS	Vad01G000490	LG01	507217	507600	507217	+
1000141	TSS	Vad01G000500	LG01	511356	511733	511356	-
1000142	TTS	Vad01G000500	LG01	508058	508435	508435	-
1000143	TSS	Vad01G000510	LG01	523906	524177	523906	-
1000144	TTS	Vad01G000510	LG01	516480	518627	518627	-
1000145	TSS	Vad01G000540	LG01	530445	531224	531224	+
1000146	TTS	Vad01G000540	LG01	532497	534027	532497	+
1000147	TSS	Vad01G000570	LG01	544019	544252	544252	+
1000148	TTS	Vad01G000570	LG01	547461	547819	547461	+
1000149	TSS	Vad01G000580	LG01	550057	550205	550205	+
1000150	TTS	Vad01G000580	LG01	550815	552882	550815	+
1000151	TSS	Vad01G000590	LG01	554155	554479	554479	+
1000152	TSS	Vad01G000590	LG01	554155	556020	556020	+
1000153	TTS	Vad01G000590	LG01	558392	558488	558392	+
1000154	TSS	Vad01G000610	LG01	574244	574290	574244	-
1000155	TTS	Vad01G000610	LG01	569349	569674	569674	-
1000156	SKIP_ON	Vad01G000610	LG01	570603	570697	569674,570603-570697,571460	-
1000157	SKIP_OFF	Vad01G000610	LG01	570603	570697	569674,571460	-
1000158	TSS	Vad01G000620	LG01	599239	599584	599239	-
1000159	TTS	Vad01G000620	LG01	593870	594290	594290	-
1000160	TSS	Vad01G000640	LG01	638618	638682	638618	-
1000161	TTS	Vad01G000640	LG01	620692	621313	621313	-
1000162	AE	Vad01G000640	LG01	636869	636944	636869-636944	-
1000163	AE	Vad01G000640	LG01	636869	636985	636869-636985	-
1000164	TSS	Vad01G000650	LG01	642211	642389	642389	+
1000165	TTS	Vad01G000650	LG01	650085	650310	650085	+
1000166	TTS	Vad01G000650	LG01	648556	650056	648556	+
1000167	AE	Vad01G000650	LG01	643117	643334	643117-643334	+
1000168	AE	Vad01G000650	LG01	643057	643334	643057-643334	+
1000169	AE	Vad01G000650	LG01	644767	644940	644767-644940	+
1000170	AE	Vad01G000650	LG01	644767	644971	644767-644971	+
1000171	TSS	Vad01G000660	LG01	661495	661699	661495	-
1000172	TTS	Vad01G000660	LG01	652093	652260	652260	-
1000173	SKIP_ON	Vad01G000660	LG01	652676	652733	652260,652676-652733,652925	-
1000174	SKIP_OFF	Vad01G000660	LG01	652676	652733	652260,652925	-
1000175	AE	Vad01G000660	LG01	655661	655777	655661-655777	-
1000176	AE	Vad01G000660	LG01	655613	655777	655613-655777	-
1000177	AE	Vad01G000660	LG01	655613	655770	655613-655770	-
1000178	TSS	Vad01G000670	LG01	667819	667969	667819	-
1000179	TTS	Vad01G000670	LG01	664337	666880	666880	-
1000180	TSS	Vad01G000700	LG01	684441	684739	684739	+
1000181	TTS	Vad01G000700	LG01	686529	688439	686529	+
1000182	TSS	Vad01G000720	LG01	689584	689799	689799	+
1000183	TSS	Vad01G000720	LG01	689584	690264	690264	+
1000184	TSS	Vad01G000720	LG01	689584	690703	690703	+
1000185	TTS	Vad01G000720	LG01	693430	693666	693430	+
1000186	TSS	Vad01G000730	LG01	694548	695290	695290	+
1000187	TTS	Vad01G000730	LG01	696192	696624	696192	+
1000188	TSS	Vad01G000740	LG01	699321	699383	699383	+
1000189	TSS	Vad01G000740	LG01	699432	699684	699684	+
1000190	TTS	Vad01G000740	LG01	709344	709651	709344	+
1000191	TSS	Vad01G000750	LG01	710350	710474	710474	+
1000192	TTS	Vad01G000750	LG01	717685	717837	717685	+
1000193	TTS	Vad01G000750	LG01	717683	718197	717683	+
1000194	AE	Vad01G000750	LG01	712322	712738	712322-712738	+
1000195	AE	Vad01G000750	LG01	712303	712738	712303-712738	+
1000196	TSS	Vad01G000780	LG01	736630	737247	736630	-
1000197	TTS	Vad01G000780	LG01	727402	730089	730089	-
1000198	TSS	Vad01G000800	LG01	750900	751416	751416	+
1000199	TTS	Vad01G000800	LG01	753492	753831	753492	+
1000200	IR_ON	Vad01G000800	LG01	752025	753188	751933-753248	+
1000201	IR_OFF	Vad01G000800	LG01	752025	753188	751933-752025,753188-753248	+
1000202	XIR_ON	Vad01G000800	LG01	752025	753188	751933-753248	+
1000203	XIR_OFF	Vad01G000800	LG01	752025	753188	751933-752025,753188-753262	+
1000204	AE	Vad01G000800	LG01	753188	753248	753188-753248	+
1000205	AE	Vad01G000800	LG01	753188	753262	753188-753262	+
1000206	TSS	Vad01G000810	LG01	754880	755271	755271	+
1000207	TTS	Vad01G000810	LG01	757173	757543	757173	+
1000208	TSS	Vad01G000880	LG01	813631	813816	813816	+
1000209	TTS	Vad01G000880	LG01	819144	819246	819144	+
1000210	TSS	Vad01G000900	LG01	841341	841444	841444	+
1000211	TTS	Vad01G000900	LG01	842229	844879	842229	+
1000212	TSS	Vad01G000910	LG01	849118	849699	849699	+
1000213	TTS	Vad01G000910	LG01	854196	854951	854196	+
1000214	TSS	Vad01G000920	LG01	863487	863668	863487	-
1000215	TTS	Vad01G000920	LG01	854976	855361	855361	-
1000216	TSS	Vad01G000930	LG01	864819	865597	865597	+
1000217	TTS	Vad01G000930	LG01	866659	867101	866659	+
1000218	TSS	Vad01G000940	LG01	868041	868242	868242	+
1000219	TTS	Vad01G000940	LG01	876048	876455	876048	+
1000220	TSS	Vad01G000950	LG01	868086	868242	868242	+
1000221	TTS	Vad01G000950	LG01	877983	878386	877983	+
1000222	TSS	Vad01G000970	LG01	884413	884527	884527	+
1000223	TTS	Vad01G000970	LG01	889444	889569	889444	+
1000224	TSS	Vad01G000990	LG01	899612	899786	899786	+
1000225	TTS	Vad01G000990	LG01	904715	905055	904715	+
1000226	TSS	Vad01G001020	LG01	934658	935031	934658	-
1000227	TTS	Vad01G001020	LG01	931866	932021	932021	-
1000228	TSS	Vad01G001030	LG01	941368	941516	941516	+
1000229	TSS	Vad01G001030	LG01	941989	943161	943161	+
1000230	TSS	Vad01G001030	LG01	944168	944210	944210	+
1000231	TTS	Vad01G001030	LG01	946427	946771	946427	+
1000232	TSS	Vad01G001050	LG01	939329	939373	939373	+
1000233	TTS	Vad01G001050	LG01	965959	966308	965959	+
1000234	TSS	Vad01G001070	LG01	982299	982314	982299	-
1000235	TTS	Vad01G001070	LG01	976764	976919	976919	-
1000236	TSS	Vad01G001080	LG01	988440	988541	988440	-
1000237	TTS	Vad01G001080	LG01	983404	983819	983819	-
1000238	TSS	Vad01G001090	LG01	997216	997429	997216	-
1000239	TTS	Vad01G001090	LG01	990350	991002	991002	-
1000240	TSS	Vad01G001140	LG01	1058919	1059490	1058919	-
1000241	TTS	Vad01G001140	LG01	1052240	1052519	1052519	-
1000242	TSS	Vad01G001150	LG01	1067097	1067429	1067097	-
1000243	TTS	Vad01G001150	LG01	1060639	1061127	1061127	-
1000244	TTS	Vad01G001150	LG01	1060639	1061873	1061873	-
1000245	SKIP_ON	Vad01G001150	LG01	1061385	1061445	1061127,1061385-1061445,1061820	-
1000246	SKIP_OFF	Vad01G001150	LG01	1061385	1061445	1061127,1061820	-
1000247	TSS	Vad01G001160	LG01	1068186	1068336	1068336	+
1000248	TTS	Vad01G001160	LG01	1070963	1072031	1070963	+
1000249	SKIP_ON	Vad01G001160	LG01	1069851	1069878	1068336,1069851-1069878,1070403	+
1000250	SKIP_OFF	Vad01G001160	LG01	1069851	1069878	1068336,1070403	+
1000251	SKIP_ON	Vad01G001160	LG01	1070758	1070833	1070552,1070758-1070833,1070963	+
1000252	SKIP_OFF	Vad01G001160	LG01	1070758	1070833	1070552,1070963	+
1000253	SKIP_ON	Vad01G001160	LG01	1068410	1068525	1068336,1068410-1068525,1070403	+
1000250	SKIP_OFF	Vad01G001160	LG01	1068410	1068525	1068336,1070403	+
1000254	TSS	Vad01G001170	LG01	1074786	1075036	1074786	-
1000255	TTS	Vad01G001170	LG01	1072062	1072533	1072533	-
1000256	TSS	Vad01G001180	LG01	1081510	1082168	1081510	-
1000257	TTS	Vad01G001180	LG01	1075840	1076118	1076118	-
1000258	TSS	Vad01G001190	LG01	1091390	1091650	1091390	-
1000259	TTS	Vad01G001190	LG01	1087401	1087644	1087644	-
1000260	TSS	Vad01G001200	LG01	1096933	1097117	1097117	+
1000261	TTS	Vad01G001200	LG01	1097542	1098381	1097542	+
1000262	TSS	Vad01G001230	LG01	1112993	1113871	1112993	-
1000263	TTS	Vad01G001230	LG01	1109348	1109788	1109788	-
1000264	TSS	Vad01G001240	LG01	1120067	1120252	1120067	-
1000265	TTS	Vad01G001240	LG01	1116615	1116953	1116953	-
1000266	TSS	Vad01G001260	LG01	1149981	1150449	1149981	-
1000267	TTS	Vad01G001260	LG01	1142528	1143223	1143223	-
1000268	IR_ON	Vad01G001260	LG01	1144834	1145455	1144634-1145797	-
1000269	IR_OFF	Vad01G001260	LG01	1144834	1145455	1144634-1144834,1145455-1145797	-
1000270	TSS	Vad01G001270	LG01	1160622	1160850	1160850	+
1000271	TTS	Vad01G001270	LG01	1163980	1164170	1163980	+
1000272	TSS	Vad01G001310	LG01	1192301	1192487	1192487	+
1000273	TTS	Vad01G001310	LG01	1209203	1209749	1209203	+
1000274	TSS	Vad01G001320	LG01	1214246	1214428	1214246	-
1000275	TTS	Vad01G001320	LG01	1211945	1212058	1212058	-
1000276	TSS	Vad01G001340	LG01	1223913	1224014	1223913	-
1000277	TTS	Vad01G001340	LG01	1215795	1216367	1216367	-
1000278	TSS	Vad01G001350	LG01	1232139	1232263	1232139	-
1000279	TTS	Vad01G001350	LG01	1224983	1226726	1226726	-
1000280	TTS	Vad01G001350	LG01	1224983	1225482	1225482	-
1000281	TTS	Vad01G001350	LG01	1225591	1226582	1226582	-
1000282	SKIP_ON	Vad01G001350	LG01	1227528	1227596	1227407,1227528-1227596,1227691	-
1000283	SKIP_OFF	Vad01G001350	LG01	1227528	1227596	1227407,1227691	-
1000284	TSS	Vad01G001370	LG01	1262375	1262738	1262375	-
1000285	TSS	Vad01G001370	LG01	1262605	1262738	1262605	-
1000286	TTS	Vad01G001370	LG01	1241520	1244020	1244020	-
1000287	TSS	Vad01G001380	LG01	1279590	1279780	1279780	+
1000288	TTS	Vad01G001380	LG01	1290928	1291683	1290928	+
1000289	AE	Vad01G001380	LG01	1280739	1284100	1280739-1284100	+
1000290	AE	Vad01G001380	LG01	1280843	1284100	1280843-1284100	+
1000291	TSS	Vad01G001400	LG01	1301502	1301627	1301502	-
1000292	TTS	Vad01G001400	LG01	1292051	1293090	1293090	-
1000293	TSS	Vad01G001410	LG01	1312883	1313267	1313267	+
1000294	TSS	Vad01G001410	LG01	1312883	1314171	1314171	+
1000295	TTS	Vad01G001410	LG01	1316246	1316876	1316246	+
1000296	TSS	Vad01G001460	LG01	1338491	1338575	1338575	+
1000297	TTS	Vad01G001460	LG01	1347078	1347373	1347078	+
1000298	TSS	Vad01G001490	LG01	1375079	1375182	1375182	+
1000299	TSS	Vad01G001490	LG01	1386326	1387182	1387182	+
1000300	TSS	Vad01G001490	LG01	1388655	1390020	1390020	+
1000301	TSS	Vad01G001490	LG01	1391893	1391980	1391980	+
1000302	TSS	Vad01G001490	LG01	1391893	1392160	1392160	+
1000303	TTS	Vad01G001490	LG01	1408874	1409284	1408874	+
1000304	TSS	Vad01G001500	LG01	1410178	1411249	1411249	+
1000305	TTS	Vad01G001500	LG01	1413641	1414263	1413641	+
1000306	TSS	Vad01G001510	LG01	1416954	1417093	1416954	-
1000307	TTS	Vad01G001510	LG01	1414275	1414629	1414629	-
1000308	TSS	Vad01G001520	LG01	1417218	1417287	1417287	+
1000309	TTS	Vad01G001520	LG01	1418121	1418136	1418121	+
1000310	TSS	Vad01G001530	LG01	1445140	1445294	1445140	-
1000311	TTS	Vad01G001530	LG01	1418793	1419285	1419285	-
1000312	TSS	Vad01G001540	LG01	1451929	1452025	1452025	+
1000313	TSS	Vad01G001540	LG01	1451929	1452351	1452351	+
1000314	TTS	Vad01G001540	LG01	1478345	1479009	1478345	+
1000315	AE	Vad01G001540	LG01	1452200	1452351	1452200-1452351	+
1000316	AE	Vad01G001540	LG01	1452303	1452351	1452303-1452351	+
1000317	TSS	Vad01G001550	LG01	1479470	1479834	1479834	+
1000318	TTS	Vad01G001550	LG01	1482409	1482828	1482409	+
1000319	TTS	Vad01G001550	LG01	1481305	1481692	1481305	+
1000320	TSS	Vad01G001560	LG01	1484325	1484692	1484692	+
1000321	TTS	Vad01G001560	LG01	1487714	1488131	1487714	+
1000322	TSS	Vad01G001570	LG01	1488701	1489679	1488701	-
1000323	TTS	Vad01G001570	LG01	1487931	1487952	1487952	-
1000324	TSS	Vad01G001580	LG01	1491690	1491936	1491936	+
1000325	TTS	Vad01G001580	LG01	1496649	1497447	1496649	+
1000326	TSS	Vad01G001590	LG01	1498716	1498878	1498878	+
1000327	TTS	Vad01G001590	LG01	1512272	1512844	1512272	+
1000328	TSS	Vad01G001600	LG01	1513557	1513848	1513848	+
1000329	TTS	Vad01G001600	LG01	1520087	1520562	1520087	+
1000330	TSS	Vad01G001610	LG01	1522715	1522911	1522911	+
1000331	TTS	Vad01G001610	LG01	1528479	1528720	1528479	+
1000332	TSS	Vad01G001620	LG01	1531016	1531238	1531238	+
1000333	TTS	Vad01G001620	LG01	1531908	1532677	1531908	+
1000334	TSS	Vad01G001630	LG01	1544728	1545007	1545007	+
1000335	TSS	Vad01G001630	LG01	1545293	1545769	1545769	+
1000336	TTS	Vad01G001630	LG01	1546961	1547116	1546961	+
1000337	IR_ON	Vad01G001630	LG01	1545769	1545877	1545663-1545983	+
1000338	IR_OFF	Vad01G001630	LG01	1545769	1545877	1545663-1545769,1545877-1545983	+
1000339	XIR_ON	Vad01G001630	LG01	1545769	1545877	1545663-1545983	+
1000340	XIR_OFF	Vad01G001630	LG01	1545769	1545877	1545293-1545769,1545877-1545983	+
1000341	TSS	Vad01G001640	LG01	1573719	1574159	1573719	-
1000342	TTS	Vad01G001640	LG01	1548554	1548967	1548967	-
1000343	TTS	Vad01G001640	LG01	1563967	1564334	1564334	-
1000344	TSS	Vad01G001650	LG01	1549010	1549429	1549429	+
1000345	TTS	Vad01G001650	LG01	1549885	1550754	1549885	+
1000346	TSS	Vad01G001660	LG01	1554792	1555118	1555118	+
1000347	TTS	Vad01G001660	LG01	1555526	1556072	1555526	+
1000348	TSS	Vad01G001680	LG01	1574386	1574742	1574742	+
1000349	TTS	Vad01G001680	LG01	1575205	1575280	1575205	+
1000350	TSS	Vad01G001700	LG01	1588338	1588827	1588338	-
1000351	TTS	Vad01G001700	LG01	1580276	1581068	1581068	-
1000352	AE	Vad01G001700	LG01	1582447	1582501	1582447-1582501	-
1000353	AE	Vad01G001700	LG01	1582403	1582501	1582403-1582501	-
1000354	TSS	Vad01G001720	LG01	1601101	1601193	1601193	+
1000355	TTS	Vad01G001720	LG01	1606106	1606306	1606106	+
1000356	TSS	Vad01G001730	LG01	1622076	1622229	1622076	-
1000357	TTS	Vad01G001730	LG01	1613866	1614854	1614854	-
1000358	TTS	Vad01G001730	LG01	1614723	1614888	1614888	-
1000359	XSKIP_ON	Vad01G001730	LG01	1619134	1619325	1617428,1619134-1619325,1619435	-
1000360	XSKIP_OFF	Vad01G001730	LG01	1619134	1619325	1617428,1619644	-
1000361	SKIP_ON	Vad01G001730	LG01	1621562	1621690	1620834,1621562-1621690,1621857	-
1000362	SKIP_OFF	Vad01G001730	LG01	1621562	1621690	1620834,1621857	-
1000363	TSS	Vad01G001760	LG01	1631166	1631340	1631340	+
1000364	TTS	Vad01G001760	LG01	1634135	1634520	1634135	+
1000365	AE	Vad01G001760	LG01	1632996	1633220	1632996-1633220	+
1000366	AE	Vad01G001760	LG01	1632945	1633220	1632945-1633220	+
1000367	TSS	Vad01G001790	LG01	1652785	1654403	1652785	-
1000368	TTS	Vad01G001790	LG01	1644250	1644879	1644879	-
1000369	TSS	Vad01G001800	LG01	1668168	1668306	1668168	-
1000370	TSS	Vad01G001800	LG01	1661107	1662309	1661107	-
1000371	TSS	Vad01G001800	LG01	1668121	1668306	1668121	-
1000372	TTS	Vad01G001800	LG01	1656352	1659652	1659652	-
1000373	IR_ON	Vad01G001800	LG01	1660463	1661107	1660029-1661204	-
1000374	IR_OFF	Vad01G001800	LG01	1660463	1661107	1660029-1660463,1661107-1661204	-
1000373	IR_ON	Vad01G001800	LG01	1660332	1661107	1660029-1661204	-
1000375	IR_OFF	Vad01G001800	LG01	1660332	1661107	1660029-1660332,1661107-1661204	-
1000376	XIR_ON	Vad01G001800	LG01	1660320	1661107	1660029-1661204	-
1000377	XIR_OFF	Vad01G001800	LG01	1660320	1661107	1660029-1660320,1661107-1662309	-
1000373	IR_ON	Vad01G001800	LG01	1660320	1661107	1660029-1661204	-
1000378	IR_OFF	Vad01G001800	LG01	1660320	1661107	1660029-1660320,1661107-1661204	-
1000373	IR_ON	Vad01G001800	LG01	1660311	1661107	1660029-1661204	-
1000379	IR_OFF	Vad01G001800	LG01	1660311	1661107	1660029-1660311,1661107-1661204	-
1000380	AE	Vad01G001800	LG01	1660029	1660463	1660029-1660463	-
1000381	AE	Vad01G001800	LG01	1660029	1660332	1660029-1660332	-
1000382	AE	Vad01G001800	LG01	1660029	1660320	1660029-1660320	-
1000383	AE	Vad01G001800	LG01	1660029	1660311	1660029-1660311	-
1000384	TSS	Vad01G001810	LG01	1671136	1671293	1671293	+
1000385	TTS	Vad01G001810	LG01	1678402	1678670	1678402	+
1000386	TSS	Vad01G001830	LG01	1679672	1679828	1679828	+
1000387	TSS	Vad01G001830	LG01	1680133	1680829	1680829	+
1000388	TSS	Vad01G001830	LG01	1680133	1680543	1680543	+
1000389	TTS	Vad01G001830	LG01	1683436	1685273	1683436	+
1000390	MIR_ON	Vad01G001830	LG01	1680829	1681873	1680645-1682122	+
1000391	MIR_OFF	Vad01G001830	LG01	1680829	1681873	1680645-1680829,1680931-1681163,1681873-1682122	+
1000392	MIR_ON	Vad01G001830	LG01	1682404	1683079	1682259-1683203	+
1000393	MIR_OFF	Vad01G001830	LG01	1682404	1683079	1682259-1682404,1682559-1682764,1683079-1683203	+
1000394	IR_ON	Vad01G001830	LG01	1680829	1680931	1680645-1681163	+
1000395	IR_OFF	Vad01G001830	LG01	1680829	1680931	1680645-1680829,1680931-1681163	+
1000396	IR_ON	Vad01G001830	LG01	1681163	1681873	1680645-1682122	+
1000397	IR_OFF	Vad01G001830	LG01	1681163	1681873	1680645-1681163,1681873-1682122	+
1000398	XMIR_ON	Vad01G001830	LG01	1680829	1681873	1680645-1682122	+
1000399	XMIR_OFF	Vad01G001830	LG01	1680829	1681873	1680133-1680829,1680931-1681163,1681873-1682122	+
1000400	XIR_ON	Vad01G001830	LG01	1680829	1680931	1680645-1681163	+
1000401	XIR_OFF	Vad01G001830	LG01	1680829	1680931	1680133-1680829,1680931-1681163	+
1000402	TSS	Vad01G001860	LG01	1692552	1692659	1692659	+
1000403	TTS	Vad01G001860	LG01	1695720	1696106	1695720	+
1000404	TSS	Vad01G001870	LG01	1702904	1703201	1702904	-
1000405	TTS	Vad01G001870	LG01	1697454	1697917	1697917	-
1000406	TTS	Vad01G001870	LG01	1697454	1697937	1697937	-
1000407	TTS	Vad01G001870	LG01	1697454	1698233	1698233	-
1000408	TTS	Vad01G001870	LG01	1697454	1697983	1697983	-
1000409	TSS	Vad01G001880	LG01	1720988	1721058	1721058	+
1000410	TTS	Vad01G001880	LG01	1722077	1722375	1722077	+
1000411	TSS	Vad01G001890	LG01	1729160	1729454	1729160	-
1000412	TTS	Vad01G001890	LG01	1697454	1697917	1697917	-
1000413	TTS	Vad01G001890	LG01	1723839	1724260	1724260	-
1000414	TSS	Vad01G001900	LG01	1737282	1737358	1737358	+
1000415	TTS	Vad01G001900	LG01	1741951	1742387	1741951	+
1000416	TSS	Vad01G001910	LG01	1738469	1740643	1740643	+
1000417	TTS	Vad01G001910	LG01	1741951	1742387	1741951	+
1000418	TSS	Vad01G001930	LG01	1750545	1750726	1750545	-
1000419	TTS	Vad01G001930	LG01	1743510	1745242	1745242	-
1000420	TTS	Vad01G001930	LG01	1745269	1746226	1746226	-
1000421	TTS	Vad01G001930	LG01	1746702	1746860	1746860	-
1000422	SKIP_ON	Vad01G001930	LG01	1748648	1748666	1748106,1748648-1748666,1748850	-
1000423	SKIP_OFF	Vad01G001930	LG01	1748648	1748666	1748106,1748850	-
1000424	AE	Vad01G001930	LG01	1745421	1746226	1745421-1746226	-
1000425	AE	Vad01G001930	LG01	1746110	1746226	1746110-1746226	-
1000426	TSS	Vad01G001940	LG01	1758875	1759284	1759284	+
1000427	TTS	Vad01G001940	LG01	1759470	1760312	1759470	+
1000428	TSS	Vad01G001950	LG01	1767636	1767683	1767683	+
1000429	TSS	Vad01G001950	LG01	1767638	1767906	1767906	+
1000430	TTS	Vad01G001950	LG01	1770333	1770653	1770333	+
1000431	TSS	Vad01G001960	LG01	1773501	1773941	1773941	+
1000432	TTS	Vad01G001960	LG01	1778725	1779090	1778725	+
1000433	TSS	Vad01G001970	LG01	1786385	1786552	1786385	-
1000434	TTS	Vad01G001970	LG01	1779902	1780820	1780820	-
1000435	TTS	Vad01G001970	LG01	1779902	1780348	1780348	-
1000436	TTS	Vad01G001970	LG01	1779902	1781039	1781039	-
1000437	TSS	Vad01G001980	LG01	1792913	1793283	1793283	+
1000438	TTS	Vad01G001980	LG01	1809452	1809800	1809452	+
1000439	TSS	Vad01G001990	LG01	1818103	1818692	1818103	-
1000440	TTS	Vad01G001990	LG01	1814628	1815662	1815662	-
1000441	TSS	Vad01G002000	LG01	1819454	1819872	1819872	+
1000442	TTS	Vad01G002000	LG01	1835333	1835579	1835333	+
1000443	TSS	Vad01G002010	LG01	1879516	1880023	1879516	-
1000444	TTS	Vad01G002010	LG01	1835979	1836442	1836442	-
1000445	AE	Vad01G002010	LG01	1876344	1877070	1876344-1877070	-
1000446	AE	Vad01G002010	LG01	1876344	1877019	1876344-1877019	-
1000447	TSS	Vad01G002030	LG01	1896190	1896326	1896190	-
1000448	TTS	Vad01G002030	LG01	1888942	1889224	1889224	-
1000449	TSS	Vad01G002040	LG01	1915741	1916104	1915741	-
1000450	TTS	Vad01G002040	LG01	1899536	1900001	1900001	-
1000451	TTS	Vad01G002040	LG01	1899536	1900463	1900463	-
1000452	TTS	Vad01G002040	LG01	1899830	1899997	1899997	-
1000453	TSS	Vad01G002050	LG01	1923129	1923475	1923475	+
1000454	TTS	Vad01G002050	LG01	1927281	1927666	1927281	+
1000455	TSS	Vad01G002060	LG01	1932981	1933134	1933134	+
1000456	TTS	Vad01G002060	LG01	1959379	1959830	1959379	+
1000457	TSS	Vad01G002070	LG01	1960306	1960996	1960996	+
1000458	TTS	Vad01G002070	LG01	1965844	1966066	1965844	+
1000459	AE	Vad01G002070	LG01	1963119	1963202	1963119-1963202	+
1000460	AE	Vad01G002070	LG01	1963133	1963202	1963133-1963202	+
1000461	TSS	Vad01G002100	LG01	1995094	1995600	1995600	+
1000462	TTS	Vad01G002100	LG01	1997961	1999212	1997961	+
1000463	TSS	Vad01G002110	LG01	2041600	2041918	2041600	-
1000464	TTS	Vad01G002110	LG01	2011886	2012524	2012524	-
1000465	TSS	Vad01G002120	LG01	2064001	2064302	2064001	-
1000466	TTS	Vad01G002120	LG01	2043914	2044462	2044462	-
1000467	TSS	Vad01G002160	LG01	2084471	2084893	2084471	-
1000468	TTS	Vad01G002160	LG01	2081543	2081954	2081954	-
1000469	TSS	Vad01G002180	LG01	2096932	2097258	2096932	-
1000470	TTS	Vad01G002180	LG01	2095674	2096813	2096813	-
1000471	TSS	Vad01G002190	LG01	2100919	2101283	2101283	+
1000472	TTS	Vad01G002190	LG01	2101407	2102546	2101407	+
1000473	TSS	Vad01G002200	LG01	2105157	2105477	2105477	+
1000474	TTS	Vad01G002200	LG01	2122127	2122440	2122127	+
1000475	TSS	Vad01G002280	LG01	2177758	2178043	2178043	+
1000476	TTS	Vad01G002280	LG01	2181923	2182393	2181923	+
1000477	TSS	Vad01G002300	LG01	2207143	2208827	2208827	+
1000478	TTS	Vad01G002300	LG01	2212260	2212766	2212260	+
1000479	TSS	Vad01G002330	LG01	2226559	2227859	2226559	-
1000480	TTS	Vad01G002330	LG01	2219317	2220309	2220309	-
1000481	TSS	Vad01G002340	LG01	2239112	2242807	2242807	+
1000482	TSS	Vad01G002340	LG01	2239112	2239181	2239181	+
1000483	TTS	Vad01G002340	LG01	2245286	2246227	2245286	+
1000484	IR_ON	Vad01G002340	LG01	2242972	2244332	2242885-2244459	+
1000485	IR_OFF	Vad01G002340	LG01	2242972	2244332	2242885-2242972,2244332-2244459	+
1000486	TSS	Vad01G002350	LG01	2250657	2250781	2250657	-
1000487	TTS	Vad01G002350	LG01	2247966	2248073	2248073	-
1000488	TSS	Vad01G002360	LG01	2257370	2257738	2257370	-
1000489	TTS	Vad01G002360	LG01	2252052	2252519	2252519	-
1000490	TSS	Vad01G002370	LG01	2266628	2267028	2267028	+
1000491	TTS	Vad01G002370	LG01	2273620	2273781	2273620	+
1000492	SKIP_ON	Vad01G002370	LG01	2268509	2268589	2268398,2268509-2268589,2269016	+
1000493	SKIP_OFF	Vad01G002370	LG01	2268509	2268589	2268398,2269016	+
1000494	TSS	Vad01G002380	LG01	2277919	2278160	2278160	+
1000495	TTS	Vad01G002380	LG01	2278689	2278898	2278689	+
1000496	TSS	Vad01G002440	LG01	2364339	2364828	2364828	+
1000497	TSS	Vad01G002440	LG01	2364339	2364486	2364486	+
1000498	TTS	Vad01G002440	LG01	2365112	2365391	2365112	+
1000499	TSS	Vad01G002450	LG01	2375089	2375242	2375242	+
1000500	TSS	Vad01G002450	LG01	2375089	2375492	2375492	+
1000501	TSS	Vad01G002450	LG01	2375089	2375227	2375227	+
1000502	TTS	Vad01G002450	LG01	2375756	2376030	2375756	+
1000503	AE	Vad01G002450	LG01	2371516	2371665	2371516-2371665	+
1000504	AE	Vad01G002450	LG01	2371490	2371665	2371490-2371665	+
1000505	AE	Vad01G002450	LG01	2371513	2371665	2371513-2371665	+
1000506	TSS	Vad01G002470	LG01	2385920	2386072	2386072	+
1000507	TTS	Vad01G002470	LG01	2386576	2386727	2386576	+
1000508	TSS	Vad01G002480	LG01	2394163	2394273	2394273	+
1000509	TTS	Vad01G002480	LG01	2394397	2394676	2394397	+
1000510	TSS	Vad01G002490	LG01	2388215	2389797	2389797	+
1000511	TTS	Vad01G002490	LG01	2402060	2402131	2402060	+
1000512	TSS	Vad01G002520	LG01	2419738	2419997	2419997	+
1000513	TTS	Vad01G002520	LG01	2420383	2420712	2420383	+
1000514	TSS	Vad01G002530	LG01	2433469	2433743	2433469	-
1000515	TTS	Vad01G002530	LG01	2430677	2433222	2433222	-
1000516	TSS	Vad01G002540	LG01	2436493	2436709	2436493	-
1000517	TTS	Vad01G002540	LG01	2436223	2436408	2436408	-
1000518	TSS	Vad01G002550	LG01	2441333	2441638	2441333	-
1000519	TTS	Vad01G002550	LG01	2437839	2438644	2438644	-
1000520	TSS	Vad01G002560	LG01	2464482	2465110	2464482	-
1000521	TTS	Vad01G002560	LG01	2453698	2454962	2454962	-
1000522	TSS	Vad01G002570	LG01	2476216	2476368	2476368	+
1000523	TTS	Vad01G002570	LG01	2476441	2477004	2476441	+
1000524	TSS	Vad01G002580	LG01	2478076	2478256	2478256	+
1000525	TTS	Vad01G002580	LG01	2485310	2486104	2485310	+
1000526	MSKIP_ON	Vad01G002580	LG01	2479029	2479747	2478256,2479029-2479435,2479666-2479747,2480835	+
1000527	MSKIP_OFF	Vad01G002580	LG01	2479029	2479747	2478256,2480835	+
1000528	MSKIP_ON	Vad01G002580	LG01	2479088	2479747	2478256,2479088-2479435,2479666-2479747,2480835	+
1000527	MSKIP_OFF	Vad01G002580	LG01	2479088	2479747	2478256,2480835	+
1000529	MSKIP_ON	Vad01G002580	LG01	2478848	2479747	2478256,2478848-2479435,2479666-2479747,2480835	+
1000527	MSKIP_OFF	Vad01G002580	LG01	2478848	2479747	2478256,2480835	+
1000530	AE	Vad01G002580	LG01	2479029	2479435	2479029-2479435	+
1000531	AE	Vad01G002580	LG01	2479088	2479435	2479088-2479435	+
1000532	AE	Vad01G002580	LG01	2478848	2479435	2478848-2479435	+
1000533	AE	Vad01G002580	LG01	2484577	2484826	2484577-2484826	+
1000534	AE	Vad01G002580	LG01	2484579	2484878	2484579-2484878	+
1000535	TSS	Vad01G002590	LG01	2478033	2478256	2478256	+
1000536	TTS	Vad01G002590	LG01	2486636	2488497	2486636	+
1000537	TSS	Vad01G002620	LG01	2515457	2516033	2515457	-
1000538	TTS	Vad01G002620	LG01	2505707	2506230	2506230	-
1000539	AE	Vad01G002620	LG01	2512547	2512630	2512547-2512630	-
1000540	AE	Vad01G002620	LG01	2512523	2512630	2512523-2512630	-
1000541	AE	Vad01G002620	LG01	2513119	2513372	2513119-2513372	-
1000542	AE	Vad01G002620	LG01	2513119	2513456	2513119-2513456	-
1000543	TSS	Vad01G002640	LG01	2524099	2524420	2524420	+
1000544	TTS	Vad01G002640	LG01	2532242	2532650	2532242	+
1000545	TSS	Vad01G002660	LG01	2542619	2542799	2542799	+
1000546	TTS	Vad01G002660	LG01	2543391	2543639	2543391	+
1000547	TSS	Vad01G002670	LG01	2544284	2544675	2544675	+
1000548	TTS	Vad01G002670	LG01	2549850	2550027	2549850	+
1000549	TSS	Vad01G002680	LG01	2552312	2552474	2552474	+
1000550	TTS	Vad01G002680	LG01	2558869	2559043	2558869	+
1000551	TSS	Vad01G002690	LG01	2560660	2561176	2560660	-
1000552	TTS	Vad01G002690	LG01	2558125	2558653	2558653	-
1000553	TSS	Vad01G002730	LG01	2572560	2572678	2572678	+
1000554	TTS	Vad01G002730	LG01	2579916	2580627	2579916	+
1000555	TSS	Vad01G002740	LG01	2591914	2592255	2591914	-
1000556	TTS	Vad01G002740	LG01	2590176	2590244	2590244	-
1000557	TSS	Vad01G002760	LG01	2622710	2624235	2624235	+
1000558	TTS	Vad01G002760	LG01	2624937	2626435	2624937	+
1000559	TSS	Vad01G002770	LG01	2633358	2633633	2633633	+
1000560	TTS	Vad01G002770	LG01	2641824	2644097	2641824	+
1000561	TSS	Vad01G002780	LG01	2650602	2650897	2650602	-
1000562	TTS	Vad01G002780	LG01	2647559	2648027	2648027	-
1000563	TTS	Vad01G002780	LG01	2649879	2650263	2650263	-
1000564	TSS	Vad01G002790	LG01	2684760	2686042	2684760	-
1000565	TTS	Vad01G002790	LG01	2663938	2664689	2664689	-
1000566	AE	Vad01G002790	LG01	2674464	2674631	2674464-2674631	-
1000567	AE	Vad01G002790	LG01	2674529	2674631	2674529-2674631	-
1000568	TSS	Vad01G002800	LG01	2687257	2687650	2687650	+
1000569	TTS	Vad01G002800	LG01	2694488	2694827	2694488	+
1000570	TSS	Vad01G002820	LG01	2708267	2708768	2708267	-
1000571	TTS	Vad01G002820	LG01	2701933	2702331	2702331	-
1000572	TSS	Vad01G002850	LG01	2733914	2734346	2734346	+
1000573	TTS	Vad01G002850	LG01	2756640	2757557	2756640	+
1000574	TTS	Vad01G002850	LG01	2756814	2757621	2756814	+
1000575	XSKIP_ON	Vad01G002850	LG01	2750687	2750860	2748752,2750687-2750860,2756814	+
1000576	XSKIP_OFF	Vad01G002850	LG01	2750687	2750860	2748752,2756640	+
1000577	TSS	Vad01G002870	LG01	2767589	2767805	2767805	+
1000578	TTS	Vad01G002870	LG01	2785356	2785980	2785356	+
1000579	TSS	Vad01G002880	LG01	2767615	2767805	2767805	+
1000580	TTS	Vad01G002880	LG01	2785356	2785980	2785356	+
1000581	TSS	Vad01G002900	LG01	2798711	2798931	2798931	+
1000582	TTS	Vad01G002900	LG01	2799350	2799374	2799350	+
1000583	TTS	Vad01G002900	LG01	2805249	2805597	2805249	+
1000584	TSS	Vad01G002910	LG01	2798038	2798165	2798165	+
1000585	TSS	Vad01G002910	LG01	2798711	2798931	2798931	+
1000586	TSS	Vad01G002910	LG01	2803693	2804063	2804063	+
1000587	TTS	Vad01G002910	LG01	2805249	2805833	2805249	+
1000588	TSS	Vad01G002920	LG01	2812813	2813095	2812813	-
1000589	TTS	Vad01G002920	LG01	2808178	2808698	2808698	-
1000590	AE	Vad01G002920	LG01	2811893	2812051	2811893-2812051	-
1000591	AE	Vad01G002920	LG01	2811893	2811982	2811893-2811982	-
1000592	AE	Vad01G002920	LG01	2810393	2810511	2810393-2810511	-
1000593	AE	Vad01G002920	LG01	2810393	2810539	2810393-2810539	-
1000594	AE	Vad01G002920	LG01	2811893	2812056	2811893-2812056	-
1000595	TSS	Vad01G002930	LG01	2818655	2818960	2818655	-
1000596	TTS	Vad01G002930	LG01	2814146	2814748	2814748	-
1000597	TSS	Vad01G002950	LG01	2828884	2829184	2829184	+
1000598	TTS	Vad01G002950	LG01	2903257	2903978	2903257	+
1000599	SKIP_ON	Vad01G002950	LG01	2871968	2872033	2871872,2871968-2872033,2880844	+
1000600	SKIP_OFF	Vad01G002950	LG01	2871968	2872033	2871872,2880844	+
1000601	TSS	Vad01G002960	LG01	2904829	2904907	2904907	+
1000602	TTS	Vad01G002960	LG01	2907428	2907910	2907428	+
1000603	TSS	Vad01G002970	LG01	2911939	2912157	2912157	+
1000604	TTS	Vad01G002970	LG01	2918229	2918683	2918229	+
1000605	TSS	Vad01G002980	LG01	2927426	2927614	2927426	-
1000606	TTS	Vad01G002980	LG01	2919544	2919872	2919872	-
1000607	TSS	Vad01G003000	LG01	2955030	2955236	2955030	-
1000608	TTS	Vad01G003000	LG01	2948810	2949102	2949102	-
1000609	TTS	Vad01G003000	LG01	2952220	2953831	2953831	-
1000610	SKIP_ON	Vad01G003000	LG01	2950813	2950996	2950690,2950813-2950996,2954471	-
1000611	SKIP_OFF	Vad01G003000	LG01	2950813	2950996	2950690,2954471	-
1000612	SKIP_ON	Vad01G003000	LG01	2950805	2950996	2950690,2950805-2950996,2954471	-
1000611	SKIP_OFF	Vad01G003000	LG01	2950805	2950996	2950690,2954471	-
1000613	TSS	Vad01G003010	LG01	2961240	2961394	2961394	+
1000614	TTS	Vad01G003010	LG01	2966148	2966523	2966148	+
1000615	TSS	Vad01G003060	LG01	3000078	3000201	3000078	-
1000616	TTS	Vad01G003060	LG01	2988082	2988724	2988724	-
1000617	TSS	Vad01G003070	LG01	3006002	3006307	3006002	-
1000618	TTS	Vad01G003070	LG01	3001490	3002517	3002517	-
1000619	TSS	Vad01G003080	LG01	3020141	3020340	3020340	+
1000620	TTS	Vad01G003080	LG01	3020417	3020702	3020417	+
1000621	TSS	Vad01G003090	LG01	3024336	3024733	3024336	-
1000622	TTS	Vad01G003090	LG01	3021203	3021869	3021869	-
1000623	TSS	Vad01G003100	LG01	3024892	3024967	3024967	+
1000624	TTS	Vad01G003100	LG01	3026574	3027029	3026574	+
1000625	TSS	Vad01G003110	LG01	3029296	3029652	3029296	-
1000626	TTS	Vad01G003110	LG01	3027554	3028510	3028510	-
1000627	TSS	Vad01G003130	LG01	3053518	3053934	3053518	-
1000628	TSS	Vad01G003130	LG01	3053065	3053934	3053065	-
1000629	TTS	Vad01G003130	LG01	3042671	3042837	3042837	-
1000630	TTS	Vad01G003130	LG01	3043363	3043615	3043615	-
1000631	SKIP_ON	Vad01G003130	LG01	3053065	3053279	3052955,3053065-3053279,3053518	-
1000632	SKIP_OFF	Vad01G003130	LG01	3053065	3053279	3052955,3053518	-
1000633	SKIP_ON	Vad01G003130	LG01	3053065	3053116	3052955,3053065-3053116,3053518	-
1000632	SKIP_OFF	Vad01G003130	LG01	3053065	3053116	3052955,3053518	-
1000634	AE	Vad01G003130	LG01	3053065	3053279	3053065-3053279	-
1000635	AE	Vad01G003130	LG01	3053065	3053116	3053065-3053116	-
1000636	TSS	Vad01G003140	LG01	3058979	3059249	3058979	-
1000637	TTS	Vad01G003140	LG01	3057931	3058207	3058207	-
1000638	TTS	Vad01G003140	LG01	3058031	3058879	3058879	-
1000639	TTS	Vad01G003140	LG01	3058031	3058204	3058204	-
1000640	XAE	Vad01G003140	LG01	3058798	3058879	3058798-3058879	-
1000641	XAE	Vad01G003140	LG01	3058558	3058879	3058558-3058879	-
1000642	TSS	Vad01G003150	LG01	3064433	3064913	3064433	-
1000643	TTS	Vad01G003150	LG01	3060129	3061212	3061212	-
1000644	SKIP_ON	Vad01G003150	LG01	3063326	3063389	3062987,3063326-3063389,3064433	-
1000645	SKIP_OFF	Vad01G003150	LG01	3063326	3063389	3062987,3064433	-
1000646	TSS	Vad01G003160	LG01	3074005	3075060	3075060	+
1000647	TTS	Vad01G003160	LG01	3077544	3078113	3077544	+
1000648	TSS	Vad01G003170	LG01	3079021	3081192	3079021	-
1000649	TTS	Vad01G003170	LG01	3078456	3078908	3078908	-
1000650	TTS	Vad01G003170	LG01	3078456	3079166	3079166	-
1000651	TSS	Vad01G003180	LG01	3088460	3088643	3088460	-
1000652	TTS	Vad01G003180	LG01	3084976	3086230	3086230	-
1000653	IR_ON	Vad01G003180	LG01	3087811	3088155	3087249-3088372	-
1000654	IR_OFF	Vad01G003180	LG01	3087811	3088155	3087249-3087811,3088155-3088372	-
1000655	TSS	Vad01G003190	LG01	3100789	3101103	3100789	-
1000656	TTS	Vad01G003190	LG01	3092283	3092852	3092852	-
1000657	TSS	Vad01G003230	LG01	3137138	3137418	3137418	+
1000658	TTS	Vad01G003230	LG01	3139498	3141434	3139498	+
1000659	TSS	Vad01G003250	LG01	3151466	3151574	3151574	+
1000660	TSS	Vad01G003250	LG01	3151601	3152116	3152116	+
1000661	TSS	Vad01G003250	LG01	3151601	3151746	3151746	+
1000662	TTS	Vad01G003250	LG01	3152202	3153366	3152202	+
1000663	TSS	Vad01G003280	LG01	3188126	3188402	3188402	+
1000664	TTS	Vad01G003280	LG01	3191420	3191630	3191420	+
1000665	TSS	Vad01G003290	LG01	3198375	3198535	3198375	-
1000666	TTS	Vad01G003290	LG01	3192611	3193115	3193115	-
1000667	TSS	Vad01G003300	LG01	3203550	3204767	3204767	+
1000668	TTS	Vad01G003300	LG01	3205255	3206203	3205255	+
1000669	TSS	Vad01G003350	LG01	3237905	3238076	3237905	-
1000670	TTS	Vad01G003350	LG01	3233538	3233971	3233971	-
1000671	TSS	Vad01G003370	LG01	3247396	3247888	3247396	-
1000672	TTS	Vad01G003370	LG01	3245226	3246007	3246007	-
1000673	AE	Vad01G003370	LG01	3246494	3246680	3246494-3246680	-
1000674	AE	Vad01G003370	LG01	3246494	3246698	3246494-3246698	-
1000675	TSS	Vad01G003380	LG01	3259297	3259489	3259297	-
1000676	TTS	Vad01G003380	LG01	3256489	3257030	3257030	-
1000677	TSS	Vad01G003400	LG01	3279070	3279119	3279070	-
1000678	TTS	Vad01G003400	LG01	3274940	3275329	3275329	-
1000679	TSS	Vad01G003410	LG01	3286527	3287037	3286527	-
1000680	TTS	Vad01G003410	LG01	3280176	3280641	3280641	-
1000681	TTS	Vad01G003410	LG01	3280262	3280856	3280856	-
1000682	TSS	Vad01G003460	LG01	3335391	3335501	3335501	+
1000683	TTS	Vad01G003460	LG01	3337383	3337477	3337383	+
1000684	TSS	Vad01G003470	LG01	3347143	3347502	3347143	-
1000685	TTS	Vad01G003470	LG01	3345785	3346063	3346063	-
1000686	TSS	Vad01G003480	LG01	3354381	3354754	3354381	-
1000687	TTS	Vad01G003480	LG01	3348069	3348362	3348362	-
1000688	IR_ON	Vad01G003480	LG01	3348542	3349043	3348447-3349152	-
1000689	IR_OFF	Vad01G003480	LG01	3348542	3349043	3348447-3348542,3349043-3349152	-
1000690	TSS	Vad01G003490	LG01	3357504	3357932	3357504	-
1000691	TTS	Vad01G003490	LG01	3356157	3356769	3356769	-
1000692	TTS	Vad01G003490	LG01	3356227	3356520	3356520	-
1000693	TSS	Vad01G003500	LG01	3362662	3362809	3362809	+
1000694	TTS	Vad01G003500	LG01	3363159	3363893	3363159	+
1000695	TSS	Vad01G003510	LG01	3367902	3368513	3368513	+
1000696	TTS	Vad01G003510	LG01	3373450	3374598	3373450	+
1000697	TSS	Vad01G003540	LG01	3405120	3405955	3405120	-
1000698	TTS	Vad01G003540	LG01	3404136	3404586	3404586	-
1000699	TSS	Vad01G003570	LG01	3439464	3439558	3439464	-
1000700	TSS	Vad01G003570	LG01	3439153	3439266	3439153	-
1000701	TTS	Vad01G003570	LG01	3426165	3426991	3426991	-
1000702	IR_ON	Vad01G003570	LG01	3427834	3427939	3427686-3428047	-
1000703	IR_OFF	Vad01G003570	LG01	3427834	3427939	3427686-3427834,3427939-3428047	-
1000704	TSS	Vad01G003580	LG01	3447127	3448058	3447127	-
1000705	TTS	Vad01G003580	LG01	3439978	3441176	3441176	-
1000706	TSS	Vad01G003590	LG01	3452370	3453264	3452370	-
1000707	TTS	Vad01G003590	LG01	3450374	3451593	3451593	-
1000708	AE	Vad01G003590	LG01	3451974	3452036	3451974-3452036	-
1000709	AE	Vad01G003590	LG01	3452005	3452036	3452005-3452036	-
1000710	TSS	Vad01G003600	LG01	3480939	3481232	3480939	-
1000711	TTS	Vad01G003600	LG01	3454286	3454426	3454426	-
1000712	TSS	Vad01G003610	LG01	3493579	3493898	3493898	+
1000713	TTS	Vad01G003610	LG01	3517869	3518262	3517869	+
1000714	SKIP_ON	Vad01G003610	LG01	3515712	3515820	3509625,3515712-3515820,3516187	+
1000715	SKIP_OFF	Vad01G003610	LG01	3515712	3515820	3509625,3516187	+
1000716	AE	Vad01G003610	LG01	3509580	3509625	3509580-3509625	+
1000717	AE	Vad01G003610	LG01	3509569	3509625	3509569-3509625	+
1000718	TSS	Vad01G003630	LG01	3524590	3525720	3525720	+
1000719	TTS	Vad01G003630	LG01	3526341	3527274	3526341	+
1000720	TSS	Vad01G003640	LG01	3529514	3530906	3529514	-
1000721	TTS	Vad01G003640	LG01	3528164	3529020	3529020	-
1000722	TSS	Vad01G003670	LG01	3554913	3555771	3554913	-
1000723	TTS	Vad01G003670	LG01	3551621	3552837	3552837	-
1000724	TSS	Vad01G003690	LG01	3584146	3584364	3584364	+
1000725	TTS	Vad01G003690	LG01	3584777	3584865	3584777	+
1000726	TSS	Vad01G003710	LG01	3603689	3604002	3603689	-
1000727	TTS	Vad01G003710	LG01	3599057	3599507	3599507	-
1000728	SKIP_ON	Vad01G003710	LG01	3601401	3601508	3601215,3601401-3601508,3601640	-
1000729	SKIP_OFF	Vad01G003710	LG01	3601401	3601508	3601215,3601640	-
1000730	TSS	Vad01G003720	LG01	3612723	3613028	3613028	+
1000731	TTS	Vad01G003720	LG01	3619434	3619998	3619434	+
1000732	TSS	Vad01G003740	LG01	3635706	3636456	3635706	-
1000733	TTS	Vad01G003740	LG01	3633479	3634627	3634627	-
1000734	TSS	Vad01G003750	LG01	3647259	3647497	3647259	-
1000735	TSS	Vad01G003750	LG01	3647254	3647497	3647254	-
1000736	TTS	Vad01G003750	LG01	3646110	3647117	3647117	-
1000737	TSS	Vad01G003760	LG01	3661893	3662972	3661893	-
1000738	TTS	Vad01G003760	LG01	3653515	3654697	3654697	-
1000739	AE	Vad01G003760	LG01	3654835	3655083	3654835-3655083	-
1000740	AE	Vad01G003760	LG01	3654835	3655030	3654835-3655030	-
1000741	TSS	Vad01G003770	LG01	3681673	3682464	3681673	-
1000742	TSS	Vad01G003770	LG01	3679640	3682516	3679640	-
1000743	TTS	Vad01G003770	LG01	3678026	3679143	3679143	-
1000744	SKIP_ON	Vad01G003770	LG01	3679640	3679669	3679143,3679640-3679669,3681673	-
1000745	SKIP_OFF	Vad01G003770	LG01	3679640	3679669	3679143,3681673	-
1000746	TSS	Vad01G003790	LG01	3684536	3685204	3685204	+
1000747	TTS	Vad01G003790	LG01	3690531	3691412	3690531	+
1000748	AE	Vad01G003790	LG01	3686067	3686275	3686067-3686275	+
1000749	AE	Vad01G003790	LG01	3685860	3686275	3685860-3686275	+
1000750	TSS	Vad01G003800	LG01	3698041	3698128	3698041	-
1000751	TTS	Vad01G003800	LG01	3696265	3696516	3696516	-
1000752	TSS	Vad01G003810	LG01	3702641	3702863	3702863	+
1000753	TTS	Vad01G003810	LG01	3703537	3704234	3703537	+
1000754	TSS	Vad01G003820	LG01	3709379	3709491	3709491	+
1000755	TTS	Vad01G003820	LG01	3710424	3710576	3710424	+
1000756	IR_ON	Vad01G003820	LG01	3709743	3709837	3709716-3709896	+
1000757	IR_OFF	Vad01G003820	LG01	3709743	3709837	3709716-3709743,3709837-3709896	+
1000758	TSS	Vad01G003850	LG01	3736029	3736267	3736029	-
1000759	TTS	Vad01G003850	LG01	3725549	3725960	3725960	-
1000760	XIR_ON	Vad01G003850	LG01	3733244	3734509	3733184-3735732	-
1000761	XIR_OFF	Vad01G003850	LG01	3733244	3734509	3733184-3733244,3734509-3734578	-
1000762	TSS	Vad01G003860	LG01	3755677	3757372	3757372	+
1000763	TTS	Vad01G003860	LG01	3757492	3758596	3757492	+
1000764	TSS	Vad01G003890	LG01	3779016	3779395	3779016	-
1000765	TTS	Vad01G003890	LG01	3770858	3772135	3772135	-
1000766	TTS	Vad01G003890	LG01	3770858	3775842	3775842	-
1000767	TTS	Vad01G003890	LG01	3770908	3771832	3771832	-
1000768	AE	Vad01G003890	LG01	3777004	3777800	3777004-3777800	-
1000769	AE	Vad01G003890	LG01	3776928	3777800	3776928-3777800	-
1000770	AE	Vad01G003890	LG01	3777009	3777800	3777009-3777800	-
1000771	TSS	Vad01G003910	LG01	3779680	3779972	3779972	+
1000772	TTS	Vad01G003910	LG01	3797014	3797670	3797014	+
1000773	SKIP_ON	Vad01G003910	LG01	3793511	3793832	3786318,3793511-3793832,3795361	+
1000774	SKIP_OFF	Vad01G003910	LG01	3793511	3793832	3786318,3795361	+
1000775	XSKIP_ON	Vad01G003910	LG01	3793511	3793832	3786335,3793511-3793832,3795361	+
1000776	XSKIP_OFF	Vad01G003910	LG01	3793511	3793832	3786318,3795361	+
1000777	AE	Vad01G003910	LG01	3780476	3780561	3780476-3780561	+
1000778	AE	Vad01G003910	LG01	3780476	3780652	3780476-3780652	+
1000779	AE	Vad01G003910	LG01	3785642	3786318	3785642-3786318	+
1000780	AE	Vad01G003910	LG01	3785639	3786335	3785639-3786335	+
1000781	TSS	Vad01G003920	LG01	3801837	3803133	3801837	-
1000782	TTS	Vad01G003920	LG01	3800392	3801681	3801681	-
1000783	TSS	Vad01G003930	LG01	3822761	3823394	3823394	+
1000784	TSS	Vad01G003930	LG01	3822761	3823139	3823139	+
1000785	TSS	Vad01G003930	LG01	3823568	3824562	3824562	+
1000786	TTS	Vad01G003930	LG01	3836441	3838850	3836441	+
1000787	SKIP_ON	Vad01G003930	LG01	3824100	3824167	3823394,3824100-3824167,3824305	+
1000788	SKIP_OFF	Vad01G003930	LG01	3824100	3824167	3823394,3824305	+
1000789	SKIP_ON	Vad01G003930	LG01	3824305	3824562	3823394,3824305-3824562,3825045	+
1000790	SKIP_OFF	Vad01G003930	LG01	3824305	3824562	3823394,3825045	+
1000791	XSKIP_ON	Vad01G003930	LG01	3824305	3824562	3823394,3824305-3824562,3825045	+
1000792	XSKIP_OFF	Vad01G003930	LG01	3824305	3824562	3823394,3825042	+
1000793	MSKIP_ON	Vad01G003930	LG01	3824100	3824562	3823394,3824100-3824167,3824305-3824562,3825045	+
1000794	MSKIP_OFF	Vad01G003930	LG01	3824100	3824562	3823394,3825045	+
1000795	XMSKIP_ON	Vad01G003930	LG01	3824100	3824562	3823394,3824100-3824167,3824305-3824562,3825045	+
1000796	XMSKIP_OFF	Vad01G003930	LG01	3824100	3824562	3823394,3825042	+
1000797	TSS	Vad01G003940	LG01	3823166	3823394	3823394	+
1000798	TSS	Vad01G003940	LG01	3823568	3824562	3824562	+
1000799	TSS	Vad01G003940	LG01	3823568	3824167	3824167	+
1000800	TSS	Vad01G003940	LG01	3831657	3832256	3832256	+
1000801	TSS	Vad01G003940	LG01	3831657	3832001	3832001	+
1000802	TTS	Vad01G003940	LG01	3837555	3838499	3837555	+
1000803	XAE	Vad01G003940	LG01	3824305	3824562	3824305-3824562	+
1000804	XAE	Vad01G003940	LG01	3824305	3824788	3824305-3824788	+
1000805	AE	Vad01G003940	LG01	3833907	3834128	3833907-3834128	+
1000806	AE	Vad01G003940	LG01	3832963	3834128	3832963-3834128	+
1000807	AE	Vad01G003940	LG01	3832160	3832256	3832160-3832256	+
1000808	AE	Vad01G003940	LG01	3832177	3832256	3832177-3832256	+
1000809	TSS	Vad01G003950	LG01	3842042	3842156	3842156	+
1000810	TSS	Vad01G003950	LG01	3842320	3842343	3842343	+
1000811	TSS	Vad01G003950	LG01	3844067	3845117	3845117	+
1000812	TTS	Vad01G003950	LG01	3849379	3849550	3849379	+
1000813	XAE	Vad01G003950	LG01	3845240	3845364	3845240-3845364	+
1000814	XAE	Vad01G003950	LG01	3845240	3845327	3845240-3845327	+
1000815	XAE	Vad01G003950	LG01	3845470	3845528	3845470-3845528	+
1000816	XAE	Vad01G003950	LG01	3845419	3845528	3845419-3845528	+
1000817	TSS	Vad01G003980	LG01	3861298	3861496	3861298	-
1000818	TTS	Vad01G003980	LG01	3858419	3859000	3859000	-
1000819	TSS	Vad01G004000	LG01	3872087	3872496	3872496	+
1000820	TTS	Vad01G004000	LG01	3879437	3879993	3879437	+
1000821	SKIP_ON	Vad01G004000	LG01	3877311	3877329	3876274,3877311-3877329,3877455	+
1000822	SKIP_OFF	Vad01G004000	LG01	3877311	3877329	3876274,3877455	+
1000823	TSS	Vad01G004020	LG01	3884588	3884678	3884678	+
1000824	TTS	Vad01G004020	LG01	3895039	3895286	3895039	+
1000825	TTS	Vad01G004020	LG01	3894692	3894798	3894692	+
1000826	TSS	Vad01G004030	LG01	3899155	3899317	3899317	+
1000827	TTS	Vad01G004030	LG01	3912389	3912676	3912389	+
1000828	XSKIP_ON	Vad01G004030	LG01	3905408	3905541	3900388,3905408-3905541,3907889	+
1000829	XSKIP_OFF	Vad01G004030	LG01	3905408	3905541	3900522,3907889	+
1000830	TSS	Vad01G004040	LG01	3918461	3918494	3918494	+
1000831	TTS	Vad01G004040	LG01	3919115	3919792	3919115	+
1000832	TSS	Vad01G004050	LG01	3938606	3939336	3938606	-
1000833	TTS	Vad01G004050	LG01	3933247	3936083	3936083	-
1000834	TTS	Vad01G004050	LG01	3934916	3935987	3935987	-
1000835	TSS	Vad01G004060	LG01	3945499	3949480	3945499	-
1000836	TTS	Vad01G004060	LG01	3944012	3945138	3945138	-
1000837	TSS	Vad01G004090	LG01	3964618	3964747	3964618	-
1000838	TTS	Vad01G004090	LG01	3954852	3955575	3955575	-
1000839	TSS	Vad01G004100	LG01	3964618	3964747	3964618	-
1000840	TTS	Vad01G004100	LG01	3954852	3955575	3955575	-
1000841	TSS	Vad01G004110	LG01	3971896	3972293	3971896	-
1000842	TTS	Vad01G004110	LG01	3965734	3966056	3966056	-
1000843	IR_ON	Vad01G004110	LG01	3966935	3968438	3966817-3968562	-
1000844	IR_OFF	Vad01G004110	LG01	3966935	3968438	3966817-3966935,3968438-3968562	-
1000845	TSS	Vad01G004120	LG01	3976812	3976857	3976812	-
1000846	TTS	Vad01G004120	LG01	3974739	3975954	3975954	-
1000847	TSS	Vad01G004130	LG01	3990253	3990638	3990638	+
1000848	TTS	Vad01G004130	LG01	3994347	3995049	3994347	+
1000849	TSS	Vad01G004140	LG01	3996335	3996969	3996969	+
1000850	TTS	Vad01G004140	LG01	4020106	4021149	4020106	+
1000851	MSKIP_ON	Vad01G004140	LG01	4016437	4016757	4016301,4016437-4016506,4016609-4016757,4018535	+
1000852	MSKIP_OFF	Vad01G004140	LG01	4016437	4016757	4016301,4018535	+
1000853	SKIP_ON	Vad01G004140	LG01	4019363	4019515	4019241,4019363-4019515,4019719	+
1000854	SKIP_OFF	Vad01G004140	LG01	4019363	4019515	4019241,4019719	+
1000855	SKIP_ON	Vad01G004140	LG01	4019460	4019515	4019241,4019460-4019515,4019719	+
1000854	SKIP_OFF	Vad01G004140	LG01	4019460	4019515	4019241,4019719	+
1000856	IR_ON	Vad01G004140	LG01	4019515	4019719	4019363-4019829	+
1000857	IR_OFF	Vad01G004140	LG01	4019515	4019719	4019363-4019515,4019719-4019829	+
1000858	XIR_ON	Vad01G004140	LG01	4019515	4019719	4019363-4019829	+
1000859	XIR_OFF	Vad01G004140	LG01	4019515	4019719	4019460-4019515,4019719-4019829	+
1000860	AE	Vad01G004140	LG01	4019363	4019515	4019363-4019515	+
1000861	AE	Vad01G004140	LG01	4019460	4019515	4019460-4019515	+
1000862	AE	Vad01G004140	LG01	4019363	4019829	4019363-4019829	+
1000863	AE	Vad01G004140	LG01	4019719	4019829	4019719-4019829	+
1000864	TSS	Vad01G004150	LG01	4026276	4026743	4026743	+
1000865	TSS	Vad01G004150	LG01	4026924	4027044	4027044	+
1000866	TTS	Vad01G004150	LG01	4037678	4038077	4037678	+
1000867	TSS	Vad01G004160	LG01	4039932	4039984	4039932	-
1000868	TTS	Vad01G004160	LG01	4038922	4039725	4039725	-
1000869	TSS	Vad01G004180	LG01	4056106	4056252	4056106	-
1000870	TTS	Vad01G004180	LG01	4049558	4049654	4049654	-
1000871	TSS	Vad01G004190	LG01	4056459	4056903	4056903	+
1000872	TTS	Vad01G004190	LG01	4061132	4061563	4061132	+
1000873	TSS	Vad01G004200	LG01	4066409	4066555	4066409	-
1000874	TTS	Vad01G004200	LG01	4062391	4062695	4062695	-
1000875	TSS	Vad01G004220	LG01	4081460	4081871	4081460	-
1000876	TTS	Vad01G004220	LG01	4077903	4078241	4078241	-
1000877	TSS	Vad01G004230	LG01	4087568	4088626	4088626	+
1000878	TTS	Vad01G004230	LG01	4090251	4090585	4090251	+
1000879	TSS	Vad01G004240	LG01	4119005	4119447	4119005	-
1000880	TTS	Vad01G004240	LG01	4111142	4111773	4111773	-
1000881	TSS	Vad01G004250	LG01	4124706	4125295	4125295	+
1000882	TTS	Vad01G004250	LG01	4129319	4129790	4129319	+
1000883	TSS	Vad01G004260	LG01	4130531	4131304	4131304	+
1000884	TTS	Vad01G004260	LG01	4140474	4140838	4140474	+
1000885	TSS	Vad01G004270	LG01	4144232	4144338	4144232	-
1000886	TTS	Vad01G004270	LG01	4141706	4142991	4142991	-
1000887	TTS	Vad01G004270	LG01	4141706	4142960	4142960	-
1000888	XSKIP_ON	Vad01G004270	LG01	4143692	4143779	4142991,4143692-4143779,4144232	-
1000889	XSKIP_OFF	Vad01G004270	LG01	4143692	4143779	4142960,4144232	-
1000890	SKIP_ON	Vad01G004270	LG01	4143692	4143779	4142991,4143692-4143779,4144232	-
1000891	SKIP_OFF	Vad01G004270	LG01	4143692	4143779	4142991,4144232	-
1000892	SKIP_ON	Vad01G004270	LG01	4143692	4143779	4142960,4143692-4143779,4144232	-
1000893	SKIP_OFF	Vad01G004270	LG01	4143692	4143779	4142960,4144232	-
1000894	XSKIP_ON	Vad01G004270	LG01	4143692	4143779	4142960,4143692-4143779,4144232	-
1000895	XSKIP_OFF	Vad01G004270	LG01	4143692	4143779	4142991,4144232	-
1000896	TSS	Vad01G004280	LG01	4145679	4146557	4146557	+
1000897	TTS	Vad01G004280	LG01	4152672	4153553	4152672	+
1000898	TSS	Vad01G004290	LG01	4162834	4163013	4162834	-
1000899	TTS	Vad01G004290	LG01	4154219	4154794	4154794	-
1000900	TTS	Vad01G004290	LG01	4154996	4155272	4155272	-
1000901	TTS	Vad01G004290	LG01	4155393	4155582	4155582	-
1000902	TTS	Vad01G004290	LG01	4155393	4156303	4156303	-
1000903	IR_ON	Vad01G004290	LG01	4156602	4157263	4156488-4157320	-
1000904	IR_OFF	Vad01G004290	LG01	4156602	4157263	4156488-4156602,4157263-4157320	-
1000905	TSS	Vad01G004300	LG01	4165070	4165646	4165646	+
1000906	TTS	Vad01G004300	LG01	4165737	4166164	4165737	+
1000907	TSS	Vad01G004320	LG01	4169403	4169727	4169727	+
1000908	TTS	Vad01G004320	LG01	4174736	4175729	4174736	+
1000909	TSS	Vad01G004330	LG01	4169265	4169727	4169727	+
1000910	TSS	Vad01G004330	LG01	4173913	4174416	4174416	+
1000911	TSS	Vad01G004330	LG01	4173913	4174575	4174575	+
1000912	TTS	Vad01G004330	LG01	4174736	4176359	4174736	+
1000913	AE	Vad01G004330	LG01	4172063	4172464	4172063-4172464	+
1000914	AE	Vad01G004330	LG01	4172063	4172260	4172063-4172260	+
1000915	AE	Vad01G004330	LG01	4172063	4172130	4172063-4172130	+
1000916	AE	Vad01G004330	LG01	4170755	4170880	4170755-4170880	+
1000917	AE	Vad01G004330	LG01	4170802	4170880	4170802-4170880	+
1000918	TSS	Vad01G004360	LG01	4183302	4183486	4183486	+
1000919	TSS	Vad01G004360	LG01	4183556	4183643	4183643	+
1000920	TTS	Vad01G004360	LG01	4187605	4187890	4187605	+
1000921	SKIP_ON	Vad01G004360	LG01	4186477	4186626	4186322,4186477-4186626,4187034	+
1000922	SKIP_OFF	Vad01G004360	LG01	4186477	4186626	4186322,4187034	+
1000923	SKIP_ON	Vad01G004360	LG01	4183617	4183643	4183486,4183617-4183643,4184557	+
1000924	SKIP_OFF	Vad01G004360	LG01	4183617	4183643	4183486,4184557	+
1000925	TSS	Vad01G004370	LG01	4201662	4202187	4201662	-
1000926	TTS	Vad01G004370	LG01	4188646	4189002	4189002	-
1000927	TTS	Vad01G004370	LG01	4188646	4189644	4189644	-
1000928	TSS	Vad01G004380	LG01	4204872	4204994	4204994	+
1000929	TTS	Vad01G004380	LG01	4208807	4209655	4208807	+
1000930	TSS	Vad01G004390	LG01	4215301	4215789	4215301	-
1000931	TTS	Vad01G004390	LG01	4210746	4211437	4211437	-
1000932	TSS	Vad01G004410	LG01	4238811	4238914	4238811	-
1000933	TTS	Vad01G004410	LG01	4236971	4238349	4238349	-
1000934	TSS	Vad01G004430	LG01	4265155	4265558	4265155	-
1000935	TTS	Vad01G004430	LG01	4255877	4256364	4256364	-
1000936	TTS	Vad01G004430	LG01	4255877	4256733	4256733	-
1000937	TSS	Vad01G004440	LG01	4270063	4270847	4270847	+
1000938	TTS	Vad01G004440	LG01	4274871	4275821	4274871	+
1000939	TSS	Vad01G004470	LG01	4294366	4295114	4295114	+
1000940	TTS	Vad01G004470	LG01	4296350	4297237	4296350	+
1000941	TSS	Vad01G004480	LG01	4305405	4306007	4306007	+
1000942	TTS	Vad01G004480	LG01	4306877	4308240	4306877	+
1000943	TSS	Vad01G004490	LG01	4318111	4318416	4318416	+
1000944	TTS	Vad01G004490	LG01	4321651	4321941	4321651	+
1000945	TSS	Vad01G004510	LG01	4331067	4331472	4331472	+
1000946	TTS	Vad01G004510	LG01	4334696	4335049	4334696	+
1000947	TSS	Vad01G004520	LG01	4335830	4335942	4335942	+
1000948	TSS	Vad01G004520	LG01	4335830	4336207	4336207	+
1000949	TTS	Vad01G004520	LG01	4344505	4345450	4344505	+
1000950	IR_ON	Vad01G004520	LG01	4337023	4337594	4336895-4337824	+
1000951	IR_OFF	Vad01G004520	LG01	4337023	4337594	4336895-4337023,4337594-4337824	+
1000950	IR_ON	Vad01G004520	LG01	4337023	4337648	4336895-4337824	+
1000952	IR_OFF	Vad01G004520	LG01	4337023	4337648	4336895-4337023,4337648-4337824	+
1000953	IR_ON	Vad01G004520	LG01	4342201	4342374	4342016-4342451	+
1000954	IR_OFF	Vad01G004520	LG01	4342201	4342374	4342016-4342201,4342374-4342451	+
1000955	AE	Vad01G004520	LG01	4337594	4337824	4337594-4337824	+
1000956	AE	Vad01G004520	LG01	4337648	4337824	4337648-4337824	+
1000957	TSS	Vad01G004530	LG01	4379132	4379406	4379406	+
1000958	TTS	Vad01G004530	LG01	4379938	4381389	4379938	+
1000959	SKIP_ON	Vad01G004530	LG01	4379554	4379683	4379406,4379554-4379683,4379938	+
1000960	SKIP_OFF	Vad01G004530	LG01	4379554	4379683	4379406,4379938	+
1000961	TSS	Vad01G004540	LG01	4407486	4407993	4407993	+
1000962	TTS	Vad01G004540	LG01	4410693	4412048	4410693	+
1000963	TSS	Vad01G004560	LG01	4435459	4436789	4435459	-
1000964	TTS	Vad01G004560	LG01	4421917	4423135	4423135	-
1000965	TSS	Vad01G004570	LG01	4449626	4449782	4449626	-
1000966	TTS	Vad01G004570	LG01	4440963	4441365	4441365	-
1000967	TSS	Vad01G004580	LG01	4495264	4495616	4495264	-
1000968	TTS	Vad01G004580	LG01	4480120	4481559	4481559	-
1000969	TSS	Vad01G004590	LG01	4496031	4496436	4496436	+
1000970	TTS	Vad01G004590	LG01	4497249	4497775	4497249	+
1000971	TSS	Vad01G004620	LG01	4513631	4514523	4513631	-
1000972	TTS	Vad01G004620	LG01	4506858	4507771	4507771	-
1000973	TSS	Vad01G004630	LG01	4535303	4536999	4535303	-
1000974	TTS	Vad01G004630	LG01	4532981	4533883	4533883	-
1000975	TSS	Vad01G004640	LG01	4549404	4549620	4549404	-
1000976	TTS	Vad01G004640	LG01	4546456	4546880	4546880	-
1000977	TTS	Vad01G004640	LG01	4547831	4549074	4549074	-
1000978	TSS	Vad01G004650	LG01	4616123	4616191	4616123	-
1000979	TTS	Vad01G004650	LG01	4551701	4552224	4552224	-
1000980	SKIP_ON	Vad01G004650	LG01	4614093	4614184	4607837,4614093-4614184,4615418	-
1000981	SKIP_OFF	Vad01G004650	LG01	4614093	4614184	4607837,4615418	-
1000982	SKIP_ON	Vad01G004650	LG01	4615418	4615542	4614184,4615418-4615542,4616123	-
1000983	SKIP_OFF	Vad01G004650	LG01	4615418	4615542	4614184,4616123	-
1000984	TSS	Vad01G004660	LG01	4617532	4617677	4617677	+
1000985	TTS	Vad01G004660	LG01	4633529	4634462	4633529	+
1000986	SKIP_ON	Vad01G004660	LG01	4619082	4619181	4617677,4619082-4619181,4623375	+
1000987	SKIP_OFF	Vad01G004660	LG01	4619082	4619181	4617677,4623375	+
1000988	TSS	Vad01G004690	LG01	4647048	4647528	4647048	-
1000989	TSS	Vad01G004690	LG01	4646906	4647528	4646906	-
1000990	TTS	Vad01G004690	LG01	4637484	4637853	4637853	-
1000991	SKIP_ON	Vad01G004690	LG01	4646684	4646752	4643986,4646684-4646752,4647048	-
1000992	SKIP_OFF	Vad01G004690	LG01	4646684	4646752	4643986,4647048	-
1000993	XSKIP_ON	Vad01G004690	LG01	4646684	4646752	4643986,4646684-4646752,4646906	-
1000994	XSKIP_OFF	Vad01G004690	LG01	4646684	4646752	4643986,4647048	-
1000995	TSS	Vad01G004700	LG01	4651265	4651411	4651265	-
1000996	TTS	Vad01G004700	LG01	4649814	4650938	4650938	-
1000997	TSS	Vad01G004710	LG01	4657471	4657633	4657471	-
1000998	TTS	Vad01G004710	LG01	4652246	4652906	4652906	-
1000999	TSS	Vad01G004720	LG01	4667225	4667577	4667577	+
1001000	TSS	Vad01G004720	LG01	4687399	4689732	4689732	+
1001001	TTS	Vad01G004720	LG01	4691438	4691951	4691438	+
1001002	SKIP_ON	Vad01G004720	LG01	4681946	4682103	4681147,4681946-4682103,4683047	+
1001003	SKIP_OFF	Vad01G004720	LG01	4681946	4682103	4681147,4683047	+
1001004	SKIP_ON	Vad01G004720	LG01	4687102	4687156	4685188,4687102-4687156,4689610	+
1001005	SKIP_OFF	Vad01G004720	LG01	4687102	4687156	4685188,4689610	+
1001006	IR_ON	Vad01G004720	LG01	4676084	4676155	4675950-4676223	+
1001007	IR_OFF	Vad01G004720	LG01	4676084	4676155	4675950-4676084,4676155-4676223	+
1001008	AE	Vad01G004720	LG01	4680533	4680766	4680533-4680766	+
1001009	AE	Vad01G004720	LG01	4680570	4680766	4680570-4680766	+
1001010	AE	Vad01G004720	LG01	4680902	4680980	4680902-4680980	+
1001011	AE	Vad01G004720	LG01	4680886	4680980	4680886-4680980	+
1001012	TSS	Vad01G004730	LG01	4714484	4714805	4714484	-
1001013	TTS	Vad01G004730	LG01	4694452	4694760	4694760	-
1001014	TTS	Vad01G004730	LG01	4696097	4696357	4696357	-
1001015	AE	Vad01G004730	LG01	4708677	4708771	4708677-4708771	-
1001016	AE	Vad01G004730	LG01	4707651	4708771	4707651-4708771	-
1001017	TSS	Vad01G004740	LG01	4719954	4721089	4719954	-
1001018	TTS	Vad01G004740	LG01	4716133	4716515	4716515	-
1001019	TSS	Vad01G004750	LG01	4727045	4727305	4727305	+
1001020	TTS	Vad01G004750	LG01	4727619	4728173	4727619	+
1001021	TSS	Vad01G004760	LG01	4731010	4731594	4731594	+
1001022	TTS	Vad01G004760	LG01	4737079	4737866	4737079	+
1001023	TSS	Vad01G004770	LG01	4738716	4738937	4738937	+
1001024	TTS	Vad01G004770	LG01	4748408	4748852	4748408	+
1001025	TSS	Vad01G004780	LG01	4752064	4752661	4752064	-
1001026	TTS	Vad01G004780	LG01	4750637	4751397	4751397	-
1001027	TSS	Vad01G004790	LG01	4759357	4759583	4759357	-
1001028	TTS	Vad01G004790	LG01	4754786	4755316	4755316	-
1001029	AE	Vad01G004790	LG01	4757505	4757557	4757505-4757557	-
1001030	AE	Vad01G004790	LG01	4757505	4757620	4757505-4757620	-
1001031	TSS	Vad01G004820	LG01	4778861	4779385	4779385	+
1001032	TTS	Vad01G004820	LG01	4783058	4783551	4783058	+
1001033	TSS	Vad01G004830	LG01	4784215	4784427	4784427	+
1001034	TTS	Vad01G004830	LG01	4784565	4784855	4784565	+
1001035	TSS	Vad01G004860	LG01	4810487	4810703	4810703	+
1001036	TTS	Vad01G004860	LG01	4810968	4811379	4810968	+
1001037	TSS	Vad01G004870	LG01	4812954	4813270	4813270	+
1001038	TTS	Vad01G004870	LG01	4813539	4813867	4813539	+
1001039	TSS	Vad01G004940	LG01	4898216	4898481	4898481	+
1001040	TTS	Vad01G004940	LG01	4899427	4899889	4899427	+
1001041	TTS	Vad01G004940	LG01	4899445	4899931	4899445	+
1001042	TSS	Vad01G004950	LG01	4905377	4905441	4905441	+
1001043	TTS	Vad01G004950	LG01	4914536	4914847	4914536	+
1001044	TSS	Vad01G004970	LG01	4928754	4930387	4928754	-
1001045	TTS	Vad01G004970	LG01	4925626	4926044	4926044	-
1001046	TSS	Vad01G004990	LG01	4939588	4940382	4939588	-
1001047	TTS	Vad01G004990	LG01	4938925	4939474	4939474	-
1001048	TSS	Vad01G005010	LG01	4948616	4948850	4948850	+
1001049	TTS	Vad01G005010	LG01	4948977	4949161	4948977	+
1001050	TSS	Vad01G005030	LG01	4981035	4981243	4981035	-
1001051	TTS	Vad01G005030	LG01	4977004	4977100	4977100	-
1001052	TTS	Vad01G005030	LG01	4979652	4979881	4979881	-
1001053	TSS	Vad01G005040	LG01	4981890	4982600	4982600	+
1001054	TTS	Vad01G005040	LG01	4987885	4988682	4987885	+
1001055	TSS	Vad01G005050	LG01	4989827	4990042	4989827	-
1001056	TTS	Vad01G005050	LG01	4988686	4989182	4989182	-
1001057	AE	Vad01G005050	LG01	4989472	4989579	4989472-4989579	-
1001058	AE	Vad01G005050	LG01	4989538	4989579	4989538-4989579	-
1001059	TSS	Vad01G005060	LG01	4990158	4990584	4990584	+
1001060	TTS	Vad01G005060	LG01	4996927	4997846	4996927	+
1001061	TTS	Vad01G005060	LG01	4997046	4997587	4997046	+
1001062	TTS	Vad01G005060	LG01	4996347	4997846	4996347	+
1001063	IR_ON	Vad01G005060	LG01	4995330	4996347	4995212-4996536	+
1001064	IR_OFF	Vad01G005060	LG01	4995330	4996347	4995212-4995330,4996347-4996536	+
1001065	XIR_ON	Vad01G005060	LG01	4995330	4996347	4995212-4996536	+
1001066	XIR_OFF	Vad01G005060	LG01	4995330	4996347	4995212-4995330,4996347-4997846	+
1001063	IR_ON	Vad01G005060	LG01	4995388	4996347	4995212-4996536	+
1001067	IR_OFF	Vad01G005060	LG01	4995388	4996347	4995212-4995388,4996347-4996536	+
1001068	AE	Vad01G005060	LG01	4993229	4993444	4993229-4993444	+
1001069	AE	Vad01G005060	LG01	4993327	4993444	4993327-4993444	+
1001070	AE	Vad01G005060	LG01	4995212	4995330	4995212-4995330	+
1001071	AE	Vad01G005060	LG01	4995212	4995388	4995212-4995388	+
1001072	XAE	Vad01G005060	LG01	4995212	4995330	4995212-4995330	+
1001073	XAE	Vad01G005060	LG01	4995212	4996536	4995212-4996536	+
1001074	TSS	Vad01G005070	LG01	4998149	4998406	4998406	+
1001075	TTS	Vad01G005070	LG01	5001222	5001555	5001222	+
1001076	TSS	Vad01G005080	LG01	5004169	5004549	5004549	+
1001077	TTS	Vad01G005080	LG01	5016966	5017577	5016966	+
1001078	TSS	Vad01G005090	LG01	5022367	5024087	5024087	+
1001079	TTS	Vad01G005090	LG01	5026249	5026645	5026249	+
1001080	TSS	Vad01G005100	LG01	5035833	5036226	5036226	+
1001081	TTS	Vad01G005100	LG01	5043306	5044246	5043306	+
1001082	AE	Vad01G005100	LG01	5041146	5041296	5041146-5041296	+
1001083	AE	Vad01G005100	LG01	5041114	5041296	5041114-5041296	+
1001084	AE	Vad01G005100	LG01	5040778	5041011	5040778-5041011	+
1001085	AE	Vad01G005100	LG01	5040714	5041011	5040714-5041011	+
1001086	TSS	Vad01G005110	LG01	5051735	5051905	5051905	+
1001087	TTS	Vad01G005110	LG01	5052022	5053458	5052022	+
1001088	TSS	Vad01G005120	LG01	5080680	5080812	5080680	-
1001089	TTS	Vad01G005120	LG01	5075440	5075892	5075892	-
1001090	TSS	Vad01G005130	LG01	5098869	5099817	5098869	-
1001091	TTS	Vad01G005130	LG01	5097422	5098336	5098336	-
1001092	TSS	Vad01G005150	LG01	5113124	5113293	5113293	+
1001093	TTS	Vad01G005150	LG01	5138483	5138922	5138483	+
1001094	TSS	Vad01G005180	LG01	5158059	5158272	5158272	+
1001095	TTS	Vad01G005180	LG01	5169401	5169536	5169401	+
1001096	TSS	Vad01G005190	LG01	5178794	5179259	5179259	+
1001097	TSS	Vad01G005190	LG01	5178794	5178974	5178974	+
1001098	TSS	Vad01G005190	LG01	5178829	5179409	5179409	+
1001099	TTS	Vad01G005190	LG01	5179932	5180344	5179932	+
1001100	TSS	Vad01G005200	LG01	5182610	5182888	5182610	-
1001101	TTS	Vad01G005200	LG01	5181063	5182030	5182030	-
1001102	TSS	Vad01G005210	LG01	5191696	5192317	5192317	+
1001103	TSS	Vad01G005210	LG01	5191987	5192167	5192167	+
1001104	TTS	Vad01G005210	LG01	5192843	5193096	5192843	+
1001105	TSS	Vad01G005220	LG01	5202317	5202446	5202317	-
1001106	TTS	Vad01G005220	LG01	5201657	5201739	5201739	-
1001107	TSS	Vad01G005230	LG01	5221182	5221583	5221583	+
1001108	TTS	Vad01G005230	LG01	5222215	5222796	5222215	+
1001109	TSS	Vad01G005240	LG01	5228525	5228923	5228923	+
1001110	TTS	Vad01G005240	LG01	5231867	5232242	5231867	+
1001111	TSS	Vad01G005250	LG01	5240645	5241275	5241275	+
1001112	TTS	Vad01G005250	LG01	5242174	5242812	5242174	+
1001113	TSS	Vad01G005260	LG01	5248109	5248345	5248109	-
1001114	TTS	Vad01G005260	LG01	5242995	5243590	5243590	-
1001115	TSS	Vad01G005270	LG01	5264115	5264275	5264275	+
1001116	TTS	Vad01G005270	LG01	5374065	5374543	5374065	+
1001117	SKIP_ON	Vad01G005270	LG01	5312427	5312561	5299105,5312427-5312561,5319439	+
1001118	SKIP_OFF	Vad01G005270	LG01	5312427	5312561	5299105,5319439	+
1001119	SKIP_ON	Vad01G005270	LG01	5368384	5369158	5368256,5368384-5369158,5372507	+
1001120	SKIP_OFF	Vad01G005270	LG01	5368384	5369158	5368256,5372507	+
1001121	AE	Vad01G005270	LG01	5331297	5331391	5331297-5331391	+
1001122	AE	Vad01G005270	LG01	5331309	5331391	5331309-5331391	+
1001123	TSS	Vad01G005280	LG01	5385100	5385439	5385100	-
1001124	TSS	Vad01G005280	LG01	5385112	5385439	5385112	-
1001125	TTS	Vad01G005280	LG01	5381192	5381662	5381662	-
1001126	TSS	Vad01G005290	LG01	5397058	5398314	5397058	-
1001127	TTS	Vad01G005290	LG01	5392188	5392708	5392708	-
1001128	TTS	Vad01G005290	LG01	5392188	5392614	5392614	-
1001129	TSS	Vad01G005300	LG01	5400258	5401536	5400258	-
1001130	TTS	Vad01G005300	LG01	5398760	5399529	5399529	-
1001131	TSS	Vad01G005320	LG01	5425469	5426323	5425469	-
1001132	TTS	Vad01G005320	LG01	5423841	5424197	5424197	-
1001133	TSS	Vad01G005330	LG01	5434462	5434762	5434462	-
1001134	TTS	Vad01G005330	LG01	5429508	5429888	5429888	-
1001135	TTS	Vad01G005330	LG01	5429508	5430113	5430113	-
1001136	TSS	Vad01G005340	LG01	5445793	5445959	5445793	-
1001137	TTS	Vad01G005340	LG01	5440806	5441220	5441220	-
1001138	TSS	Vad01G005350	LG01	5455711	5456688	5456688	+
1001139	TTS	Vad01G005350	LG01	5456779	5457220	5456779	+
1001140	TSS	Vad01G005360	LG01	5461040	5461517	5461040	-
1001141	TSS	Vad01G005360	LG01	5459303	5459595	5459303	-
1001142	TTS	Vad01G005360	LG01	5460630	5460968	5460630	+
1001143	SKIP_ON	Vad01G005360	LG01	5459303	5459439	5459186,5459303-5459439,5461040	-
1001144	SKIP_OFF	Vad01G005360	LG01	5459303	5459439	5459186,5461040	-
1001145	SKIP_ON	Vad01G005360	LG01	5459303	5459420	5459186,5459303-5459420,5461040	-
1001144	SKIP_OFF	Vad01G005360	LG01	5459303	5459420	5459186,5461040	-
1001146	IR_ON	Vad01G005360	LG01	5458507	5458583	5458409-5458714	-
1001147	IR_OFF	Vad01G005360	LG01	5458507	5458583	5458409-5458507,5458583-5458714	-
1001148	AE	Vad01G005360	LG01	5459303	5459439	5459303-5459439	-
1001149	AE	Vad01G005360	LG01	5459303	5459420	5459303-5459420	-
1001150	TSS	Vad01G005370	LG01	5463979	5464345	5463979	-
1001151	TTS	Vad01G005370	LG01	5462823	5463124	5463124	-
1001152	TSS	Vad01G005390	LG01	5493583	5494016	5493583	-
1001153	TTS	Vad01G005390	LG01	5483137	5483955	5483955	-
1001154	TSS	Vad01G005400	LG01	5495560	5496014	5496014	+
1001155	TTS	Vad01G005400	LG01	5500081	5501180	5500081	+
1001156	TSS	Vad01G005410	LG01	5531291	5531377	5531291	-
1001157	TTS	Vad01G005410	LG01	5511964	5512809	5512809	-
1001158	TTS	Vad01G005410	LG01	5512437	5512541	5512541	-
1001159	TSS	Vad01G005430	LG01	5550272	5550511	5550272	-
1001160	TSS	Vad01G005430	LG01	5556924	5557259	5556924	-
1001161	TTS	Vad01G005430	LG01	5534616	5534941	5534941	-
1001162	TSS	Vad01G005440	LG01	5558528	5558709	5558709	+
1001163	TSS	Vad01G005440	LG01	5558528	5559121	5559121	+
1001164	TSS	Vad01G005440	LG01	5565486	5566722	5566722	+
1001165	TTS	Vad01G005440	LG01	5572339	5573130	5572339	+
1001166	XSKIP_ON	Vad01G005440	LG01	5566545	5566605	5565425,5566545-5566605,5572221	+
1001167	XSKIP_OFF	Vad01G005440	LG01	5566545	5566605	5565425,5572160	+
1001168	XSKIP_ON	Vad01G005440	LG01	5566545	5566722	5565425,5566545-5566722,5572339	+
1001167	XSKIP_OFF	Vad01G005440	LG01	5566545	5566722	5565425,5572160	+
1001169	IR_ON	Vad01G005440	LG01	5564958	5565361	5564857-5565425	+
1001170	IR_OFF	Vad01G005440	LG01	5564958	5565361	5564857-5564958,5565361-5565425	+
1001171	XAE	Vad01G005440	LG01	5566545	5566605	5566545-5566605	+
1001172	XAE	Vad01G005440	LG01	5566545	5566722	5566545-5566722	+
1001173	TSS	Vad01G005450	LG01	5580024	5580855	5580024	-
1001174	TTS	Vad01G005450	LG01	5569101	5569375	5569375	-
1001175	TTS	Vad01G005450	LG01	5574467	5574993	5574993	-
1001176	TSS	Vad01G005460	LG01	5642889	5643173	5642889	-
1001177	TTS	Vad01G005460	LG01	5583251	5584252	5584252	-
1001178	TSS	Vad01G005470	LG01	5658784	5659428	5659428	+
1001179	TTS	Vad01G005470	LG01	5665705	5666371	5665705	+
1001180	TSS	Vad01G005480	LG01	5670770	5670897	5670897	+
1001181	TTS	Vad01G005480	LG01	5678251	5678311	5678251	+
1001182	TSS	Vad01G005490	LG01	5683916	5684251	5683916	-
1001183	TTS	Vad01G005490	LG01	5680133	5682091	5682091	-
1001184	TSS	Vad01G005500	LG01	5692389	5692814	5692389	-
1001185	TTS	Vad01G005500	LG01	5691853	5692205	5692205	-
1001186	TSS	Vad01G005510	LG01	5697188	5697717	5697717	+
1001187	TTS	Vad01G005510	LG01	5704793	5706192	5704793	+
1001188	SKIP_ON	Vad01G005510	LG01	5700574	5700726	5697717,5700574-5700726,5700882	+
1001189	SKIP_OFF	Vad01G005510	LG01	5700574	5700726	5697717,5700882	+
1001190	TSS	Vad01G005520	LG01	5706983	5707402	5707402	+
1001191	TTS	Vad01G005520	LG01	5712300	5712654	5712300	+
1001192	TSS	Vad01G005530	LG01	5713358	5714125	5714125	+
1001193	TTS	Vad01G005530	LG01	5718370	5718694	5718370	+
1001194	TSS	Vad01G005540	LG01	5724183	5724262	5724262	+
1001195	TTS	Vad01G005540	LG01	5730980	5731946	5730980	+
1001196	TSS	Vad01G005550	LG01	5738668	5738896	5738896	+
1001197	TTS	Vad01G005550	LG01	5746090	5747212	5746090	+
1001198	TSS	Vad01G005560	LG01	5753627	5754068	5753627	-
1001199	TSS	Vad01G005560	LG01	5750191	5750546	5750191	-
1001200	TTS	Vad01G005560	LG01	5748463	5748903	5748903	-
1001201	TSS	Vad01G005570	LG01	5752794	5752818	5752794	-
1001202	TTS	Vad01G005570	LG01	5751106	5752351	5752351	-
1001203	TSS	Vad01G005580	LG01	5760426	5760570	5760426	-
1001204	TTS	Vad01G005580	LG01	5751106	5752351	5752351	-
1001205	TTS	Vad01G005580	LG01	5751106	5752276	5752276	-
1001206	TTS	Vad01G005580	LG01	5758716	5759151	5759151	-
1001207	XSKIP_ON	Vad01G005580	LG01	5759077	5759151	5752276,5759077-5759151,5759593	-
1001208	XSKIP_OFF	Vad01G005580	LG01	5759077	5759151	5752351,5759593	-
1001209	TSS	Vad01G005590	LG01	5767268	5767336	5767268	-
1001210	TTS	Vad01G005590	LG01	5764917	5767090	5767090	-
1001211	TTS	Vad01G005590	LG01	5765659	5765997	5765997	-
1001212	TSS	Vad01G005600	LG01	5771099	5771266	5771266	+
1001213	TTS	Vad01G005600	LG01	5772560	5772898	5772560	+
1001214	TSS	Vad01G005620	LG01	5789506	5789745	5789506	-
1001215	TTS	Vad01G005620	LG01	5784966	5785869	5785869	-
1001216	AE	Vad01G005620	LG01	5786313	5786496	5786313-5786496	-
1001217	AE	Vad01G005620	LG01	5786313	5786486	5786313-5786486	-
1001218	TSS	Vad01G005630	LG01	5807085	5809795	5807085	-
1001219	TTS	Vad01G005630	LG01	5805117	5806089	5806089	-
1001220	TSS	Vad01G005650	LG01	5840359	5840729	5840729	+
1001221	TTS	Vad01G005650	LG01	5844283	5844630	5844283	+
1001222	TSS	Vad01G005660	LG01	5847736	5847983	5847736	-
1001223	TTS	Vad01G005660	LG01	5846835	5846909	5846909	-
1001224	TSS	Vad01G005680	LG01	5865541	5865560	5865541	-
1001225	TTS	Vad01G005680	LG01	5862468	5862980	5862980	-
1001226	TSS	Vad01G005690	LG01	5872524	5874770	5874770	+
1001227	TTS	Vad01G005690	LG01	5879614	5879723	5879614	+
1001228	SKIP_ON	Vad01G005690	LG01	5880280	5880318	5880170,5880280-5880318,5880420	-
1001229	SKIP_OFF	Vad01G005690	LG01	5880280	5880318	5880170,5880420	-
1001230	IR_ON	Vad01G005690	LG01	5880170	5880280	5880061-5880318	-
1001231	IR_OFF	Vad01G005690	LG01	5880170	5880280	5880061-5880170,5880280-5880318	-
1001232	AE	Vad01G005690	LG01	5880061	5880170	5880061-5880170	-
1001233	AE	Vad01G005690	LG01	5880061	5880318	5880061-5880318	-
1001234	TSS	Vad01G005700	LG01	5890534	5890594	5890594	+
1001235	TTS	Vad01G005700	LG01	5893025	5893083	5893025	+
1001236	TSS	Vad01G005710	LG01	5904410	5904517	5904410	-
1001237	TTS	Vad01G005710	LG01	5899752	5900541	5900541	-
1001238	TTS	Vad01G005710	LG01	5901363	5902697	5902697	-
1001239	TSS	Vad01G005720	LG01	5914559	5914790	5914559	-
1001240	TTS	Vad01G005720	LG01	5912150	5912789	5912789	-
1001241	TSS	Vad01G005730	LG01	5928500	5929260	5928500	-
1001242	TTS	Vad01G005730	LG01	5919238	5919886	5919886	-
1001243	TTS	Vad01G005730	LG01	5919240	5920062	5920062	-
1001244	TSS	Vad01G005770	LG01	6011569	6011891	6011569	-
1001245	TTS	Vad01G005770	LG01	5955141	5955532	5955532	-
1001246	TSS	Vad01G005790	LG01	6016464	6016796	6016796	+
1001247	TTS	Vad01G005790	LG01	6025340	6025700	6025340	+
1001248	AE	Vad01G005790	LG01	6016930	6017012	6016930-6017012	+
1001249	AE	Vad01G005790	LG01	6016930	6016986	6016930-6016986	+
1001250	TSS	Vad01G005810	LG01	6043907	6046435	6043907	-
1001251	TTS	Vad01G005810	LG01	6041556	6042361	6042361	-
1001252	TSS	Vad01G005840	LG01	6084626	6085807	6084626	-
1001253	TSS	Vad01G005840	LG01	6088438	6088853	6088438	-
1001254	TSS	Vad01G005840	LG01	6087310	6088853	6087310	-
1001255	TSS	Vad01G005840	LG01	6086979	6088853	6086979	-
1001256	TTS	Vad01G005840	LG01	6078480	6079280	6079280	-
1001257	XSKIP_ON	Vad01G005840	LG01	6083832	6083902	6083688,6083832-6083902,6086734	-
1001258	XSKIP_OFF	Vad01G005840	LG01	6083832	6083902	6083642,6086734	-
1001259	SKIP_ON	Vad01G005840	LG01	6083832	6083902	6083642,6083832-6083902,6086734	-
1001260	SKIP_OFF	Vad01G005840	LG01	6083832	6083902	6083642,6086734	-
1001261	AE	Vad01G005840	LG01	6087310	6088132	6087310-6088132	-
1001262	AE	Vad01G005840	LG01	6087310	6087739	6087310-6087739	-
1001263	AE	Vad01G005840	LG01	6083424	6083688	6083424-6083688	-
1001264	AE	Vad01G005840	LG01	6083424	6083642	6083424-6083642	-
1001265	AE	Vad01G005840	LG01	6083428	6083688	6083428-6083688	-
1001266	TSS	Vad01G005850	LG01	6095101	6095678	6095678	+
1001267	TSS	Vad01G005850	LG01	6095101	6095308	6095308	+
1001268	TTS	Vad01G005850	LG01	6098142	6099303	6098142	+
1001269	TSS	Vad01G005860	LG01	6106265	6108465	6108465	+
1001270	TTS	Vad01G005860	LG01	6112299	6113310	6112299	+
1001271	TSS	Vad01G005890	LG01	6124014	6124244	6124014	-
1001272	TTS	Vad01G005890	LG01	6122956	6123324	6123324	-
1001273	TSS	Vad01G005900	LG01	6134473	6134931	6134931	+
1001274	TTS	Vad01G005900	LG01	6136593	6137565	6136593	+
1001275	TSS	Vad01G005910	LG01	6148349	6148685	6148349	-
1001276	TSS	Vad01G005910	LG01	6148379	6148685	6148379	-
1001277	TTS	Vad01G005910	LG01	6139103	6139374	6139374	-
1001278	TSS	Vad01G005920	LG01	6157027	6158053	6158053	+
1001279	TSS	Vad01G005920	LG01	6160858	6162862	6162862	+
1001280	TTS	Vad01G005920	LG01	6163587	6164755	6163587	+
1001281	AE	Vad01G005920	LG01	6159622	6159756	6159622-6159756	+
1001282	AE	Vad01G005920	LG01	6159622	6159738	6159622-6159738	+
1001283	TSS	Vad01G005930	LG01	6165161	6165267	6165267	+
1001284	TTS	Vad01G005930	LG01	6171433	6171902	6171433	+
1001285	XSKIP_ON	Vad01G005930	LG01	6166759	6166913	6166064,6166759-6166913,6167698	+
1001286	XSKIP_OFF	Vad01G005930	LG01	6166759	6166913	6166064,6167682	+
1001285	XSKIP_ON	Vad01G005930	LG01	6166759	6166913	6166064,6166759-6166913,6167698	+
1001287	XSKIP_OFF	Vad01G005930	LG01	6166759	6166913	6166064,6167678	+
1001288	TSS	Vad01G005940	LG01	6174353	6174945	6174353	-
1001289	TTS	Vad01G005940	LG01	6171935	6172404	6172404	-
1001290	SKIP_ON	Vad01G005940	LG01	6173075	6173182	6172996,6173075-6173182,6173451	-
1001291	SKIP_OFF	Vad01G005940	LG01	6173075	6173182	6172996,6173451	-
1001292	TSS	Vad01G005950	LG01	6184551	6185115	6184551	-
1001293	TTS	Vad01G005950	LG01	6176770	6177193	6177193	-
1001294	TSS	Vad01G005980	LG01	6217878	6218469	6218469	+
1001295	TSS	Vad01G005980	LG01	6217878	6219281	6219281	+
1001296	TTS	Vad01G005980	LG01	6224747	6225199	6224747	+
1001297	TSS	Vad01G005990	LG01	6226134	6226927	6226927	+
1001298	TTS	Vad01G005990	LG01	6247712	6248676	6247712	+
1001299	XSKIP_ON	Vad01G005990	LG01	6235181	6235206	6232703,6235181-6235206,6239690	+
1001300	XSKIP_OFF	Vad01G005990	LG01	6235181	6235206	6232730,6239690	+
1001301	XSKIP_ON	Vad01G005990	LG01	6232635	6232703	6232541,6232635-6232703,6235181	+
1001302	XSKIP_OFF	Vad01G005990	LG01	6232635	6232703	6232541,6235157	+
1001301	XSKIP_ON	Vad01G005990	LG01	6232635	6232703	6232541,6232635-6232703,6235181	+
1001303	XSKIP_OFF	Vad01G005990	LG01	6232635	6232703	6232541,6235111	+
1001304	AE	Vad01G005990	LG01	6232681	6232730	6232681-6232730	+
1001305	AE	Vad01G005990	LG01	6232635	6232730	6232635-6232730	+
1001306	AE	Vad01G005990	LG01	6235157	6235206	6235157-6235206	+
1001307	AE	Vad01G005990	LG01	6235111	6235206	6235111-6235206	+
1001308	TSS	Vad01G006000	LG01	6254714	6254764	6254714	-
1001309	TTS	Vad01G006000	LG01	6250787	6250999	6250999	-
1001310	TTS	Vad01G006000	LG01	6252259	6252522	6252522	-
1001311	TSS	Vad01G006030	LG01	6269675	6269792	6269675	-
1001312	TSS	Vad01G006030	LG01	6269671	6269792	6269671	-
1001313	TTS	Vad01G006030	LG01	6267272	6268646	6268646	-
1001314	TSS	Vad01G006050	LG01	6305459	6305872	6305872	+
1001315	TTS	Vad01G006050	LG01	6307212	6308185	6307212	+
1001316	TSS	Vad01G006090	LG01	6351370	6351742	6351370	-
1001317	TTS	Vad01G006090	LG01	6342653	6342979	6342979	-
1001318	TSS	Vad01G006100	LG01	6366722	6367032	6366722	-
1001319	TTS	Vad01G006100	LG01	6364874	6365492	6365492	-
1001320	TSS	Vad01G006110	LG01	6378188	6378488	6378188	-
1001321	TTS	Vad01G006110	LG01	6376786	6377016	6377016	-
1001322	TTS	Vad01G006110	LG01	6377102	6378095	6378095	-
1001323	TSS	Vad01G006120	LG01	6381982	6382582	6381982	-
1001324	TTS	Vad01G006120	LG01	6380375	6380795	6380795	-
1001325	TSS	Vad01G006140	LG01	6395697	6396082	6396082	+
1001326	TTS	Vad01G006140	LG01	6397923	6398314	6397923	+
1001327	TSS	Vad01G006160	LG01	6444872	6445208	6445208	+
1001328	TTS	Vad01G006160	LG01	6450277	6450827	6450277	+
1001329	TSS	Vad01G006170	LG01	6452771	6453250	6453250	+
1001330	TTS	Vad01G006170	LG01	6519028	6519225	6519028	+
1001331	AE	Vad01G006170	LG01	6466099	6466200	6466099-6466200	+
1001332	AE	Vad01G006170	LG01	6466099	6466142	6466099-6466142	+
1001333	XAE	Vad01G006170	LG01	6466099	6466200	6466099-6466200	+
1001334	XAE	Vad01G006170	LG01	6466099	6466142	6466099-6466142	+
1001335	TSS	Vad01G006180	LG01	6525583	6525734	6525583	-
1001336	TTS	Vad01G006180	LG01	6519942	6521026	6521026	-
1001337	IR_ON	Vad01G006180	LG01	6523419	6523514	6523378-6523756	-
1001338	IR_OFF	Vad01G006180	LG01	6523419	6523514	6523378-6523419,6523514-6523756	-
1001337	IR_ON	Vad01G006180	LG01	6523428	6523514	6523378-6523756	-
1001339	IR_OFF	Vad01G006180	LG01	6523428	6523514	6523378-6523428,6523514-6523756	-
1001340	XIR_ON	Vad01G006180	LG01	6523428	6523514	6523378-6523756	-
1001341	XIR_OFF	Vad01G006180	LG01	6523428	6523514	6523378-6523428,6523514-6523899	-
1001342	XIR_ON	Vad01G006180	LG01	6523419	6523514	6523378-6523899	-
1001343	XIR_OFF	Vad01G006180	LG01	6523419	6523514	6523378-6523419,6523514-6523756	-
1001342	XIR_ON	Vad01G006180	LG01	6523428	6523514	6523378-6523899	-
1001344	XIR_OFF	Vad01G006180	LG01	6523428	6523514	6523378-6523428,6523514-6523756	-
1001345	IR_ON	Vad01G006180	LG01	6523428	6523514	6523378-6523899	-
1001346	IR_OFF	Vad01G006180	LG01	6523428	6523514	6523378-6523428,6523514-6523899	-
1001347	AE	Vad01G006180	LG01	6523378	6523756	6523378-6523756	-
1001348	AE	Vad01G006180	LG01	6523378	6523899	6523378-6523899	-
1001349	AE	Vad01G006180	LG01	6521348	6521717	6521348-6521717	-
1001350	AE	Vad01G006180	LG01	6521348	6521659	6521348-6521659	-
1001351	AE	Vad01G006180	LG01	6523514	6523756	6523514-6523756	-
1001352	AE	Vad01G006180	LG01	6523514	6523899	6523514-6523899	-
1001353	TSS	Vad01G006200	LG01	6547169	6547480	6547169	-
1001354	TTS	Vad01G006200	LG01	6545727	6546091	6546091	-
1001355	TSS	Vad01G006210	LG01	6550020	6550393	6550020	-
1001356	TTS	Vad01G006210	LG01	6549562	6549749	6549749	-
1001357	TSS	Vad01G006220	LG01	6574161	6574424	6574161	-
1001358	TTS	Vad01G006220	LG01	6571837	6572325	6572325	-
1001359	TSS	Vad01G006230	LG01	6581303	6581368	6581303	-
1001360	TTS	Vad01G006230	LG01	6579229	6579727	6579727	-
1001361	TSS	Vad01G006240	LG01	6587735	6587979	6587979	+
1001362	TSS	Vad01G006240	LG01	6587735	6587822	6587822	+
1001363	TTS	Vad01G006240	LG01	6594607	6595699	6594607	+
1001364	TSS	Vad01G006250	LG01	6596872	6597055	6597055	+
1001365	TTS	Vad01G006250	LG01	6603930	6604005	6603930	+
1001366	TSS	Vad01G006280	LG01	6724479	6724976	6724976	+
1001367	TTS	Vad01G006280	LG01	6738492	6738790	6738492	+
1001368	TTS	Vad01G006280	LG01	6736065	6736187	6736065	+
1001369	TSS	Vad01G006310	LG01	6757199	6757847	6757847	+
1001370	TTS	Vad01G006310	LG01	6760608	6761063	6760608	+
1001371	SKIP_ON	Vad01G006310	LG01	6758180	6758216	6758004,6758180-6758216,6758789	+
1001372	SKIP_OFF	Vad01G006310	LG01	6758180	6758216	6758004,6758789	+
1001373	TSS	Vad01G006320	LG01	6775789	6776017	6775789	-
1001374	TSS	Vad01G006320	LG01	6774920	6776068	6774920	-
1001375	TTS	Vad01G006320	LG01	6768929	6769840	6769840	-
1001376	TTS	Vad01G006320	LG01	6768959	6770358	6770358	-
1001377	TTS	Vad01G006320	LG01	6768959	6769689	6769689	-
1001378	SKIP_ON	Vad01G006320	LG01	6774920	6774966	6773749,6774920-6774966,6775789	-
1001379	SKIP_OFF	Vad01G006320	LG01	6774920	6774966	6773749,6775789	-
1001380	IR_ON	Vad01G006320	LG01	6769840	6770090	6769772-6770358	-
1001381	IR_OFF	Vad01G006320	LG01	6769840	6770090	6769772-6769840,6770090-6770358	-
1001382	AE	Vad01G006320	LG01	6770457	6770633	6770457-6770633	-
1001383	AE	Vad01G006320	LG01	6770457	6770790	6770457-6770790	-
1001384	TSS	Vad01G006390	LG01	6846020	6847018	6847018	+
1001385	TTS	Vad01G006390	LG01	6849080	6849799	6849080	+
1001386	TSS	Vad01G006400	LG01	6853816	6854112	6854112	+
1001387	TTS	Vad01G006400	LG01	6864818	6864975	6864818	+
1001388	TSS	Vad01G006430	LG01	6880095	6880649	6880649	+
1001389	TTS	Vad01G006430	LG01	6890795	6891496	6890795	+
1001390	TSS	Vad01G006440	LG01	6905866	6906180	6906180	+
1001391	TSS	Vad01G006440	LG01	6905866	6907915	6907915	+
1001392	TSS	Vad01G006440	LG01	6905866	6906167	6906167	+
1001393	TSS	Vad01G006440	LG01	6905866	6907051	6907051	+
1001394	TTS	Vad01G006440	LG01	6909933	6910842	6909933	+
1001395	IR_ON	Vad01G006440	LG01	6907051	6907188	6907011-6907915	+
1001396	IR_OFF	Vad01G006440	LG01	6907051	6907188	6907011-6907051,6907188-6907915	+
1001395	IR_ON	Vad01G006440	LG01	6907051	6907191	6907011-6907915	+
1001397	IR_OFF	Vad01G006440	LG01	6907051	6907191	6907011-6907051,6907191-6907915	+
1001398	MIR_ON	Vad01G006440	LG01	6907051	6907566	6907011-6907915	+
1001399	MIR_OFF	Vad01G006440	LG01	6907051	6907566	6907011-6907051,6907191-6907467,6907566-6907915	+
1001398	MIR_ON	Vad01G006440	LG01	6907051	6907566	6907011-6907915	+
1001400	MIR_OFF	Vad01G006440	LG01	6907051	6907566	6907011-6907051,6907188-6907467,6907566-6907915	+
1001401	XIR_ON	Vad01G006440	LG01	6907467	6907566	6907188-6907915	+
1001402	XIR_OFF	Vad01G006440	LG01	6907467	6907566	6907191-6907467,6907566-6907915	+
1001403	IR_ON	Vad01G006440	LG01	6907467	6907566	6907188-6907915	+
1001404	IR_OFF	Vad01G006440	LG01	6907467	6907566	6907188-6907467,6907566-6907915	+
1001405	IR_ON	Vad01G006440	LG01	6907467	6907566	6907191-6907915	+
1001406	IR_OFF	Vad01G006440	LG01	6907467	6907566	6907191-6907467,6907566-6907915	+
1001407	XIR_ON	Vad01G006440	LG01	6907467	6907566	6907191-6907915	+
1001408	XIR_OFF	Vad01G006440	LG01	6907467	6907566	6907188-6907467,6907566-6907915	+
1001409	TSS	Vad01G006450	LG01	6921644	6922167	6922167	+
1001410	TTS	Vad01G006450	LG01	6922378	6922518	6922378	+
1001411	TSS	Vad01G006460	LG01	6950769	6951046	6950769	-
1001412	TTS	Vad01G006460	LG01	6925604	6926089	6926089	-
1001413	TSS	Vad01G006470	LG01	6964460	6964578	6964460	-
1001414	TTS	Vad01G006470	LG01	6955994	6956898	6956898	-
1001415	TSS	Vad01G006480	LG01	6992679	6993360	6992679	-
1001416	TTS	Vad01G006480	LG01	6966117	6966721	6966721	-
1001417	TTS	Vad01G006480	LG01	6966117	6966739	6966739	-
1001418	TSS	Vad01G006490	LG01	7002363	7003271	7003271	+
1001419	TTS	Vad01G006490	LG01	7018763	7019270	7018763	+
1001420	AE	Vad01G006490	LG01	7013198	7013667	7013198-7013667	+
1001421	AE	Vad01G006490	LG01	7013198	7013745	7013198-7013745	+
1001422	TSS	Vad01G006500	LG01	7037245	7037768	7037245	-
1001423	TTS	Vad01G006500	LG01	7020039	7020566	7020566	-
1001424	TSS	Vad01G006510	LG01	7038602	7038741	7038741	+
1001425	TTS	Vad01G006510	LG01	7046056	7046757	7046056	+
1001426	SKIP_ON	Vad01G006510	LG01	7044979	7045108	7044301,7044979-7045108,7045229	+
1001427	SKIP_OFF	Vad01G006510	LG01	7044979	7045108	7044301,7045229	+
1001428	TSS	Vad01G006530	LG01	7065687	7065942	7065687	-
1001429	TTS	Vad01G006530	LG01	7064575	7064882	7064882	-
1001430	TSS	Vad01G006540	LG01	7070891	7071051	7070891	-
1001431	TTS	Vad01G006540	LG01	7070125	7070468	7070468	-
1001432	TSS	Vad01G006580	LG01	7106350	7106523	7106350	-
1001433	TTS	Vad01G006580	LG01	7103013	7104412	7104412	-
1001434	TSS	Vad01G006590	LG01	7110742	7111010	7110742	-
1001435	TTS	Vad01G006590	LG01	7107262	7108043	7108043	-
1001436	TSS	Vad01G006600	LG01	7124459	7124666	7124459	-
1001437	TTS	Vad01G006600	LG01	7120922	7121899	7121899	-
1001438	TSS	Vad01G006620	LG01	7142785	7142936	7142936	+
1001439	TSS	Vad01G006620	LG01	7145218	7145334	7145334	+
1001440	TTS	Vad01G006620	LG01	7151641	7152019	7151641	+
1001441	TSS	Vad01G006630	LG01	7154725	7155147	7154725	-
1001442	TTS	Vad01G006630	LG01	7152481	7153085	7153085	-
1001443	TSS	Vad01G006640	LG01	7161278	7161585	7161585	+
1001444	TTS	Vad01G006640	LG01	7173902	7174375	7173902	+
1001445	SKIP_ON	Vad01G006640	LG01	7173022	7173105	7172466,7173022-7173105,7173377	+
1001446	SKIP_OFF	Vad01G006640	LG01	7173022	7173105	7172466,7173377	+
1001447	TSS	Vad01G006650	LG01	7180551	7181007	7180551	-
1001448	TSS	Vad01G006650	LG01	7180231	7181007	7180231	-
1001449	TTS	Vad01G006650	LG01	7174504	7174977	7174977	-
1001450	TSS	Vad01G006690	LG01	7186112	7187952	7187952	+
1001451	TTS	Vad01G006690	LG01	7191461	7191834	7191461	+
1001452	TSS	Vad01G006710	LG01	7215403	7216299	7215403	-
1001453	TTS	Vad01G006710	LG01	7214566	7215325	7215325	-
1001454	TSS	Vad01G006720	LG01	7230808	7230946	7230808	-
1001455	TTS	Vad01G006720	LG01	7221598	7222408	7222408	-
1001456	TSS	Vad01G006730	LG01	7230041	7230946	7230041	-
1001457	TTS	Vad01G006730	LG01	7229002	7229613	7229613	-
1001458	TSS	Vad01G006740	LG01	7237577	7237726	7237726	+
1001459	TSS	Vad01G006740	LG01	7237577	7238505	7238505	+
1001460	TTS	Vad01G006740	LG01	7241220	7241741	7241220	+
1001461	SKIP_ON	Vad01G006740	LG01	7238319	7238505	7237726,7238319-7238505,7239157	+
1001462	SKIP_OFF	Vad01G006740	LG01	7238319	7238505	7237726,7239157	+
1001463	SKIP_ON	Vad01G006740	LG01	7239709	7239823	7239612,7239709-7239823,7240109	+
1001464	SKIP_OFF	Vad01G006740	LG01	7239709	7239823	7239612,7240109	+
1001465	TSS	Vad01G006760	LG01	7256714	7258490	7256714	-
1001466	TTS	Vad01G006760	LG01	7244298	7244933	7244933	-
1001467	SKIP_ON	Vad01G006760	LG01	7251073	7251247	7246589,7251073-7251247,7256714	-
1001468	SKIP_OFF	Vad01G006760	LG01	7251073	7251247	7246589,7256714	-
1001469	TSS	Vad01G006770	LG01	7266335	7266547	7266547	+
1001470	TTS	Vad01G006770	LG01	7271937	7272845	7271937	+
1001471	TSS	Vad01G006780	LG01	7283472	7283924	7283472	-
1001472	TTS	Vad01G006780	LG01	7274177	7275074	7275074	-
1001473	TSS	Vad01G006790	LG01	7287958	7288346	7287958	-
1001474	TTS	Vad01G006790	LG01	7284703	7285147	7285147	-
1001475	TSS	Vad01G006800	LG01	7302983	7303245	7302983	-
1001476	TTS	Vad01G006800	LG01	7297160	7297765	7297765	-
1001477	TSS	Vad01G006810	LG01	7318854	7319075	7319075	+
1001478	TTS	Vad01G006810	LG01	7323430	7323753	7323430	+
1001479	SKIP_ON	Vad01G006810	LG01	7320128	7320302	7319854,7320128-7320302,7320631	+
1001480	SKIP_OFF	Vad01G006810	LG01	7320128	7320302	7319854,7320631	+
1001481	TSS	Vad01G006820	LG01	7326679	7326988	7326988	+
1001482	TTS	Vad01G006820	LG01	7346295	7346831	7346295	+
1001483	TSS	Vad01G006830	LG01	7347642	7347740	7347740	+
1001484	TTS	Vad01G006830	LG01	7354776	7355122	7354776	+
1001485	TTS	Vad01G006830	LG01	7349894	7350182	7349894	+
1001486	TSS	Vad01G006840	LG01	7358563	7358792	7358563	-
1001487	TTS	Vad01G006840	LG01	7355850	7356649	7356649	-
1001488	TSS	Vad01G006850	LG01	7367457	7367563	7367563	+
1001489	TTS	Vad01G006850	LG01	7367676	7368878	7367676	+
1001490	TSS	Vad01G006860	LG01	7384811	7386181	7386181	+
1001491	TTS	Vad01G006860	LG01	7401098	7401449	7401098	+
1001492	TSS	Vad01G006880	LG01	7403475	7403752	7403752	+
1001493	TTS	Vad01G006880	LG01	7405240	7405662	7405240	+
1001494	TSS	Vad01G006890	LG01	7407538	7407724	7407724	+
1001495	TTS	Vad01G006890	LG01	7408077	7408289	7408077	+
1001496	TSS	Vad01G006900	LG01	7412497	7412667	7412667	+
1001497	TTS	Vad01G006900	LG01	7412749	7412835	7412749	+
1001498	TSS	Vad01G006920	LG01	7418129	7418287	7418129	-
1001499	TTS	Vad01G006920	LG01	7416947	7417556	7417556	-
1001500	TSS	Vad01G006930	LG01	7427814	7428380	7428380	+
1001501	TTS	Vad01G006930	LG01	7436351	7436907	7436351	+
1001502	AE	Vad01G006930	LG01	7432615	7432838	7432615-7432838	+
1001503	AE	Vad01G006930	LG01	7432703	7432838	7432703-7432838	+
1001504	TSS	Vad01G006940	LG01	7438550	7438839	7438839	+
1001505	TTS	Vad01G006940	LG01	7447129	7447567	7447129	+
1001506	TSS	Vad01G006980	LG01	7467836	7468356	7467836	-
1001507	TTS	Vad01G006980	LG01	7462331	7462624	7462624	-
1001508	TSS	Vad01G006990	LG01	7502529	7502927	7502927	+
1001509	TTS	Vad01G006990	LG01	7505123	7506086	7505123	+
1001510	IR_ON	Vad01G006990	LG01	7503092	7503227	7503023-7504492	+
1001511	IR_OFF	Vad01G006990	LG01	7503092	7503227	7503023-7503092,7503227-7504492	+
1001510	IR_ON	Vad01G006990	LG01	7503092	7503213	7503023-7504492	+
1001512	IR_OFF	Vad01G006990	LG01	7503092	7503213	7503023-7503092,7503213-7504492	+
1001513	AE	Vad01G006990	LG01	7503227	7504492	7503227-7504492	+
1001514	AE	Vad01G006990	LG01	7503213	7504492	7503213-7504492	+
1001515	TSS	Vad01G007000	LG01	7518589	7518880	7518589	-
1001516	TTS	Vad01G007000	LG01	7517849	7518379	7518379	-
1001517	TSS	Vad01G007020	LG01	7553819	7554061	7553819	-
1001518	TTS	Vad01G007020	LG01	7550676	7552063	7552063	-
1001519	TTS	Vad01G007020	LG01	7550676	7553698	7553698	-
1001520	TTS	Vad01G007020	LG01	7550676	7552654	7552654	-
1001521	SKIP_ON	Vad01G007020	LG01	7553085	7553698	7552654,7553085-7553698,7553819	-
1001522	SKIP_OFF	Vad01G007020	LG01	7553085	7553698	7552654,7553819	-
1001523	SKIP_ON	Vad01G007020	LG01	7553385	7553698	7552654,7553385-7553698,7553819	-
1001522	SKIP_OFF	Vad01G007020	LG01	7553385	7553698	7552654,7553819	-
1001524	AE	Vad01G007020	LG01	7553085	7553698	7553085-7553698	-
1001525	AE	Vad01G007020	LG01	7553385	7553698	7553385-7553698	-
1001526	TSS	Vad01G007030	LG01	7565025	7565928	7565928	+
1001527	TTS	Vad01G007030	LG01	7567616	7568664	7567616	+
1001528	TSS	Vad01G007040	LG01	7575888	7577065	7575888	-
1001529	TTS	Vad01G007040	LG01	7568981	7570532	7570532	-
1001530	TSS	Vad01G007060	LG01	7591737	7591827	7591737	-
1001531	TTS	Vad01G007060	LG01	7577340	7577594	7577594	-
1001532	SKIP_ON	Vad01G007060	LG01	7577759	7577833	7577594,7577759-7577833,7582879	-
1001533	SKIP_OFF	Vad01G007060	LG01	7577759	7577833	7577594,7582879	-
1001534	TSS	Vad01G007070	LG01	7618967	7619543	7618967	-
1001535	TTS	Vad01G007070	LG01	7597865	7598280	7598280	-
1001536	TTS	Vad01G007070	LG01	7597865	7598217	7598217	-
1001537	TTS	Vad01G007070	LG01	7602706	7602786	7602786	-
1001538	XSKIP_ON	Vad01G007070	LG01	7602724	7602786	7598217,7602724-7602786,7603002	-
1001539	XSKIP_OFF	Vad01G007070	LG01	7602724	7602786	7598280,7603002	-
1001540	AE	Vad01G007070	LG01	7618307	7618434	7618307-7618434	-
1001541	AE	Vad01G007070	LG01	7617755	7618434	7617755-7618434	-
1001542	XAE	Vad01G007070	LG01	7614383	7614425	7614383-7614425	-
1001543	XAE	Vad01G007070	LG01	7614383	7614496	7614383-7614496	-
1001544	AE	Vad01G007070	LG01	7614383	7614425	7614383-7614425	-
1001545	AE	Vad01G007070	LG01	7614383	7614496	7614383-7614496	-
1001546	XAE	Vad01G007070	LG01	7617755	7618434	7617755-7618434	-
1001547	XAE	Vad01G007070	LG01	7618307	7618434	7618307-7618434	-
1001548	TSS	Vad01G007080	LG01	7625520	7626296	7626296	+
1001549	TTS	Vad01G007080	LG01	7629444	7629933	7629444	+
1001550	TSS	Vad01G007100	LG01	7651264	7652326	7651264	-
1001551	TTS	Vad01G007100	LG01	7648527	7648838	7648838	-
1001552	SKIP_ON	Vad01G007100	LG01	7649946	7650136	7649765,7649946-7650136,7650726	-
1001553	SKIP_OFF	Vad01G007100	LG01	7649946	7650136	7649765,7650726	-
1001554	TSS	Vad01G007110	LG01	7668255	7668455	7668255	-
1001555	TTS	Vad01G007110	LG01	7668071	7668122	7668122	-
1001556	TSS	Vad01G007120	LG01	7680090	7680511	7680090	-
1001557	TTS	Vad01G007120	LG01	7676898	7677460	7677460	-
1001558	TSS	Vad01G007130	LG01	7691669	7692015	7691669	-
1001559	TSS	Vad01G007130	LG01	7691692	7692015	7691692	-
1001560	TTS	Vad01G007130	LG01	7690291	7690321	7690321	-
1001561	TSS	Vad01G007140	LG01	7719652	7720340	7720340	+
1001562	TTS	Vad01G007140	LG01	7732878	7733291	7732878	+
1001563	SKIP_ON	Vad01G007140	LG01	7721238	7721312	7720340,7721238-7721312,7721875	+
1001564	SKIP_OFF	Vad01G007140	LG01	7721238	7721312	7720340,7721875	+
1001565	MSKIP_ON	Vad01G007140	LG01	7721238	7721755	7720340,7721238-7721312,7721689-7721755,7721875	+
1001566	MSKIP_OFF	Vad01G007140	LG01	7721238	7721755	7720340,7721875	+
1001567	SKIP_ON	Vad01G007140	LG01	7721689	7721755	7721312,7721689-7721755,7721875	+
1001568	SKIP_OFF	Vad01G007140	LG01	7721689	7721755	7721312,7721875	+
1001569	IR_ON	Vad01G007140	LG01	7721312	7721875	7721238-7721984	+
1001570	IR_OFF	Vad01G007140	LG01	7721312	7721875	7721238-7721312,7721875-7721984	+
1001571	MIR_ON	Vad01G007140	LG01	7721312	7721875	7721238-7721984	+
1001572	MIR_OFF	Vad01G007140	LG01	7721312	7721875	7721238-7721312,7721689-7721755,7721875-7721984	+
1001573	AE	Vad01G007140	LG01	7721875	7721984	7721875-7721984	+
1001574	AE	Vad01G007140	LG01	7721238	7721984	7721238-7721984	+
1001575	TSS	Vad01G007150	LG01	7752039	7752319	7752039	-
1001576	TTS	Vad01G007150	LG01	7736703	7736871	7736871	-
1001577	TTS	Vad01G007150	LG01	7740961	7742429	7742429	-
1001578	TTS	Vad01G007150	LG01	7741397	7742978	7742978	-
1001579	TTS	Vad01G007150	LG01	7741397	7742927	7742927	-
1001580	AE	Vad01G007150	LG01	7742743	7742978	7742743-7742978	-
1001581	AE	Vad01G007150	LG01	7742743	7742927	7742743-7742927	-
1001582	TSS	Vad01G007180	LG01	7767033	7767431	7767033	-
1001583	TTS	Vad01G007180	LG01	7759788	7760867	7760867	-
1001584	TTS	Vad01G007180	LG01	7759938	7760147	7760147	-
1001585	AE	Vad01G007180	LG01	7766093	7766305	7766093-7766305	-
1001586	AE	Vad01G007180	LG01	7766093	7766276	7766093-7766276	-
1001587	AE	Vad01G007180	LG01	7766093	7766273	7766093-7766273	-
1001588	AE	Vad01G007180	LG01	7766093	7766270	7766093-7766270	-
1001589	TSS	Vad01G007190	LG01	7771181	7771591	7771591	+
1001590	TTS	Vad01G007190	LG01	7776139	7776501	7776139	+
1001591	TSS	Vad01G007200	LG01	7784675	7785123	7784675	-
1001592	TTS	Vad01G007200	LG01	7778417	7778990	7778990	-
1001593	SKIP_ON	Vad01G007200	LG01	7781584	7781636	7781208,7781584-7781636,7781733	-
1001594	SKIP_OFF	Vad01G007200	LG01	7781584	7781636	7781208,7781733	-
1001595	IR_ON	Vad01G007200	LG01	7780396	7780615	7780273-7780722	-
1001596	IR_OFF	Vad01G007200	LG01	7780396	7780615	7780273-7780396,7780615-7780722	-
1001597	TSS	Vad01G007240	LG01	7813655	7813745	7813745	+
1001598	TTS	Vad01G007240	LG01	7814543	7815098	7814543	+
1001599	TSS	Vad01G007250	LG01	7828908	7829330	7829330	+
1001600	TTS	Vad01G007250	LG01	7834570	7834936	7834570	+
1001601	TSS	Vad01G007270	LG01	7860344	7860470	7860344	-
1001602	TTS	Vad01G007270	LG01	7860113	7860241	7860241	-
1001603	TSS	Vad01G007280	LG01	7875104	7875964	7875104	-
1001604	TTS	Vad01G007280	LG01	7872367	7872815	7872815	-
1001605	TTS	Vad01G007280	LG01	7872367	7873120	7873120	-
1001606	TSS	Vad01G007290	LG01	7885292	7885587	7885587	+
1001607	TTS	Vad01G007290	LG01	7891757	7893259	7891757	+
1001608	TSS	Vad01G007300	LG01	7902878	7903760	7902878	-
1001609	TTS	Vad01G007300	LG01	7899116	7899728	7899728	-
1001610	TSS	Vad01G007310	LG01	7945272	7945500	7945500	+
1001611	TTS	Vad01G007310	LG01	7946115	7946703	7946115	+
1001612	TSS	Vad01G007320	LG01	7967704	7967989	7967704	-
1001613	TTS	Vad01G007320	LG01	7947684	7948662	7948662	-
1001614	TSS	Vad01G007340	LG01	7979644	7980671	7980671	+
1001615	TSS	Vad01G007340	LG01	7979644	7980907	7980907	+
1001616	TTS	Vad01G007340	LG01	7980030	7980466	7980466	-
1001617	TSS	Vad01G007350	LG01	7991965	7992012	7991965	-
1001618	TTS	Vad01G007350	LG01	7984524	7985839	7985839	-
1001619	TTS	Vad01G007350	LG01	7984660	7985301	7985301	-
1001620	TSS	Vad01G007370	LG01	8025801	8026997	8026997	+
1001621	TTS	Vad01G007370	LG01	8030222	8030808	8030222	+
1001622	TSS	Vad01G007380	LG01	8037837	8038829	8038829	+
1001623	TTS	Vad01G007380	LG01	8038956	8039969	8038956	+
1001624	TSS	Vad01G007390	LG01	8050284	8050590	8050284	-
1001625	TTS	Vad01G007390	LG01	8040142	8040356	8040356	-
1001626	TSS	Vad01G007400	LG01	8055510	8055618	8055618	+
1001627	TSS	Vad01G007400	LG01	8056429	8057624	8057624	+
1001628	TSS	Vad01G007400	LG01	8056489	8058340	8058340	+
1001629	TTS	Vad01G007400	LG01	8059544	8060541	8059544	+
1001630	IR_ON	Vad01G007400	LG01	8059141	8059264	8058907-8059414	+
1001631	IR_OFF	Vad01G007400	LG01	8059141	8059264	8058907-8059141,8059264-8059414	+
1001632	XIR_ON	Vad01G007400	LG01	8059141	8059264	8058907-8059414	+
1001633	XIR_OFF	Vad01G007400	LG01	8059141	8059264	8058907-8059141,8059264-8060118	+
1001634	XAE	Vad01G007400	LG01	8058907	8059414	8058907-8059414	+
1001635	XAE	Vad01G007400	LG01	8058907	8059141	8058907-8059141	+
1001636	TSS	Vad01G007430	LG01	8098113	8098203	8098113	-
1001637	TTS	Vad01G007430	LG01	8095931	8096395	8096395	-
1001638	TSS	Vad01G007440	LG01	8113919	8114055	8113919	-
1001639	TTS	Vad01G007440	LG01	8106397	8106463	8106463	-
1001640	TSS	Vad01G007450	LG01	8129192	8130321	8129192	-
1001641	TTS	Vad01G007450	LG01	8125962	8126213	8126213	-
1001642	TSS	Vad01G007460	LG01	8143176	8143278	8143176	-
1001643	TTS	Vad01G007460	LG01	8137147	8137464	8137464	-
1001644	TSS	Vad01G007480	LG01	8190796	8191180	8190796	-
1001645	TSS	Vad01G007480	LG01	8191121	8191180	8191121	-
1001646	TTS	Vad01G007480	LG01	8185157	8185658	8185658	-
1001647	TSS	Vad01G007490	LG01	8198171	8198282	8198282	+
1001648	TSS	Vad01G007490	LG01	8198185	8198800	8198800	+
1001649	TTS	Vad01G007490	LG01	8201399	8201911	8201399	+
1001650	TSS	Vad01G007500	LG01	8214432	8214603	8214432	-
1001651	TTS	Vad01G007500	LG01	8204022	8204394	8204394	-
1001652	SKIP_ON	Vad01G007500	LG01	8205150	8205215	8205062,8205150-8205215,8211447	-
1001653	SKIP_OFF	Vad01G007500	LG01	8205150	8205215	8205062,8211447	-
1001654	XAE	Vad01G007500	LG01	8213202	8213330	8213202-8213330	-
1001655	XAE	Vad01G007500	LG01	8213202	8213235	8213202-8213235	-
1001656	XAE	Vad01G007500	LG01	8213476	8213724	8213476-8213724	-
1001657	XAE	Vad01G007500	LG01	8213373	8213724	8213373-8213724	-
1001658	TSS	Vad01G007510	LG01	8216287	8216690	8216690	+
1001659	TSS	Vad01G007510	LG01	8217786	8218215	8218215	+
1001660	TTS	Vad01G007510	LG01	8219138	8219643	8219138	+
1001661	IR_ON	Vad01G007510	LG01	8218215	8218445	8218120-8218567	+
1001662	IR_OFF	Vad01G007510	LG01	8218215	8218445	8218120-8218215,8218445-8218567	+
1001663	XIR_ON	Vad01G007510	LG01	8218215	8218445	8218120-8218567	+
1001664	XIR_OFF	Vad01G007510	LG01	8218215	8218445	8218120-8218215,8218445-8219643	+
1001665	XAE	Vad01G007510	LG01	8218120	8218215	8218120-8218215	+
1001666	XAE	Vad01G007510	LG01	8218120	8218567	8218120-8218567	+
1001667	TSS	Vad01G007520	LG01	8223059	8223377	8223377	+
1001668	TTS	Vad01G007520	LG01	8249265	8249361	8249265	+
1001669	TTS	Vad01G007520	LG01	8249109	8249361	8249109	+
1001670	TSS	Vad01G007530	LG01	8250300	8250523	8250523	+
1001671	TSS	Vad01G007530	LG01	8250532	8250905	8250905	+
1001672	TTS	Vad01G007530	LG01	8258254	8258591	8258254	+
1001673	AE	Vad01G007530	LG01	8251104	8251273	8251104-8251273	+
1001674	AE	Vad01G007530	LG01	8251082	8251273	8251082-8251273	+
1001675	TSS	Vad01G007540	LG01	8263361	8263906	8263906	+
1001676	TTS	Vad01G007540	LG01	8271853	8272229	8271853	+
1001677	TSS	Vad01G007550	LG01	8283991	8284326	8284326	+
1001678	TTS	Vad01G007550	LG01	8285375	8285593	8285375	+
1001679	TSS	Vad01G007560	LG01	8283792	8284326	8284326	+
1001680	TSS	Vad01G007560	LG01	8288244	8288704	8288704	+
1001681	TTS	Vad01G007560	LG01	8289758	8290055	8289758	+
1001682	XSKIP_ON	Vad01G007560	LG01	8284472	8284651	8284326,8284472-8284651,8289029	+
1001683	XSKIP_OFF	Vad01G007560	LG01	8284472	8284651	8284326,8288850	+
1001684	TSS	Vad01G007570	LG01	8309197	8309304	8309197	-
1001685	TTS	Vad01G007570	LG01	8307355	8307454	8307454	-
1001686	TSS	Vad01G007580	LG01	8316584	8317024	8317024	+
1001687	TTS	Vad01G007580	LG01	8327023	8327646	8327023	+
1001688	AE	Vad01G007580	LG01	8324402	8324533	8324402-8324533	+
1001689	AE	Vad01G007580	LG01	8324402	8324783	8324402-8324783	+
1001690	TSS	Vad01G007590	LG01	8332184	8332395	8332184	-
1001691	TTS	Vad01G007590	LG01	8327687	8328309	8328309	-
1001692	TSS	Vad01G007610	LG01	8352311	8353116	8352311	-
1001693	TTS	Vad01G007610	LG01	8350914	8351556	8351556	-
1001694	TTS	Vad01G007610	LG01	8350914	8352189	8352189	-
1001695	TSS	Vad01G007630	LG01	8375421	8375530	8375421	-
1001696	TTS	Vad01G007630	LG01	8373017	8374530	8374530	-
1001697	TTS	Vad01G007630	LG01	8373120	8373923	8373923	-
1001698	TSS	Vad01G007640	LG01	8386977	8387315	8386977	-
1001699	TTS	Vad01G007640	LG01	8382621	8383623	8383623	-
1001700	TSS	Vad01G007680	LG01	8414841	8414910	8414841	-
1001701	TTS	Vad01G007680	LG01	8415695	8415792	8415695	+
1001702	TSS	Vad01G007690	LG01	8432016	8432270	8432016	-
1001703	TSS	Vad01G007690	LG01	8431703	8431959	8431703	-
1001704	TTS	Vad01G007690	LG01	8418680	8419095	8419095	-
1001705	TSS	Vad01G007710	LG01	8441445	8442148	8442148	+
1001706	TSS	Vad01G007710	LG01	8441445	8441534	8441534	+
1001707	TTS	Vad01G007710	LG01	8443254	8443868	8443254	+
1001708	IR_ON	Vad01G007710	LG01	8442911	8443029	8442673-8443165	+
1001709	IR_OFF	Vad01G007710	LG01	8442911	8443029	8442673-8442911,8443029-8443165	+
1001710	TSS	Vad01G007720	LG01	8451613	8451690	8451613	-
1001711	TTS	Vad01G007720	LG01	8450862	8451030	8451030	-
1001712	TSS	Vad01G007740	LG01	8478294	8478669	8478294	-
1001713	TTS	Vad01G007740	LG01	8469794	8470144	8470144	-
1001714	AE	Vad01G007740	LG01	8475812	8475864	8475812-8475864	-
1001715	AE	Vad01G007740	LG01	8475812	8478219	8475812-8478219	-
1001716	AE	Vad01G007740	LG01	8475377	8475671	8475377-8475671	-
1001717	AE	Vad01G007740	LG01	8475377	8475711	8475377-8475711	-
1001718	AE	Vad01G007740	LG01	8475073	8475162	8475073-8475162	-
1001719	AE	Vad01G007740	LG01	8475073	8475175	8475073-8475175	-
1001720	TSS	Vad01G007750	LG01	8503161	8503331	8503331	+
1001721	TSS	Vad01G007750	LG01	8506422	8506639	8506639	+
1001722	TSS	Vad01G007750	LG01	8506422	8506903	8506903	+
1001723	TTS	Vad01G007750	LG01	8512801	8512965	8512801	+
1001724	TSS	Vad01G007770	LG01	8533816	8534233	8533816	-
1001725	TTS	Vad01G007770	LG01	8532032	8532486	8532486	-
1001726	TSS	Vad01G007820	LG01	8622346	8622561	8622346	-
1001727	TTS	Vad01G007820	LG01	8616432	8616764	8616764	-
1001728	TSS	Vad01G007830	LG01	8663288	8663361	8663361	+
1001729	TTS	Vad01G007830	LG01	8668531	8669095	8668531	+
1001730	TSS	Vad01G007890	LG01	9010858	9011444	9010858	-
1001731	TTS	Vad01G007890	LG01	8947038	8947084	8947084	-
1001732	TSS	Vad01G007930	LG01	9086270	9086497	9086497	+
1001733	TTS	Vad01G007930	LG01	9086697	9087076	9086697	+
1001734	TSS	Vad01G007940	LG01	9089040	9089524	9089524	+
1001735	TTS	Vad01G007940	LG01	9096517	9096739	9096517	+
1001736	TSS	Vad01G007950	LG01	9094745	9094883	9094883	+
1001737	TTS	Vad01G007950	LG01	9095564	9096341	9095564	+
1001738	TSS	Vad01G007960	LG01	9105068	9105195	9105068	-
1001739	TSS	Vad01G007960	LG01	9105062	9105195	9105062	-
1001740	TTS	Vad01G007960	LG01	9101675	9101776	9101675	+
1001741	TSS	Vad01G007970	LG01	9108232	9110027	9110027	+
1001742	TTS	Vad01G007970	LG01	9113963	9114718	9113963	+
1001743	TSS	Vad01G007980	LG01	9115904	9116231	9116231	+
1001744	TTS	Vad01G007980	LG01	9118389	9118850	9118389	+
1001745	TSS	Vad01G007990	LG01	9120051	9120242	9120242	+
1001746	TSS	Vad01G007990	LG01	9120051	9121255	9121255	+
1001747	TSS	Vad01G007990	LG01	9120051	9120590	9120590	+
1001748	TTS	Vad01G007990	LG01	9126534	9126984	9126534	+
1001749	TSS	Vad01G008000	LG01	9187009	9187494	9187009	-
1001750	TTS	Vad01G008000	LG01	9128203	9128707	9128707	-
1001751	TSS	Vad01G008010	LG01	9200395	9200991	9200991	+
1001752	TSS	Vad01G008010	LG01	9200395	9202723	9202723	+
1001753	TTS	Vad01G008010	LG01	9212246	9212565	9212246	+
1001754	XSKIP_ON	Vad01G008010	LG01	9201604	9201672	9200991,9201604-9201672,9201866	+
1001755	XSKIP_OFF	Vad01G008010	LG01	9201604	9201672	9200991,9202464	+
1001756	TSS	Vad01G008020	LG01	9234655	9235281	9234655	-
1001757	TTS	Vad01G008020	LG01	9220125	9221705	9221705	-
1001758	TTS	Vad01G008020	LG01	9226156	9226208	9226208	-
1001759	TSS	Vad01G008030	LG01	9239959	9240584	9239959	-
1001760	TTS	Vad01G008030	LG01	9237278	9238400	9238400	-
1001761	TSS	Vad01G008060	LG01	9269731	9270447	9270447	+
1001762	TTS	Vad01G008060	LG01	9270555	9271777	9270555	+
1001763	TSS	Vad01G008080	LG01	9288840	9289133	9288840	-
1001764	TTS	Vad01G008080	LG01	9284202	9284763	9284763	-
1001765	TSS	Vad01G008090	LG01	9300070	9300185	9300070	-
1001766	TTS	Vad01G008090	LG01	9290652	9291498	9291498	-
1001767	TSS	Vad01G008100	LG01	9320579	9321034	9321034	+
1001768	TTS	Vad01G008100	LG01	9324974	9325419	9324974	+
1001769	TSS	Vad01G008110	LG01	9346028	9346179	9346028	-
1001770	TTS	Vad01G008110	LG01	9336169	9337069	9337069	-
1001771	TTS	Vad01G008110	LG01	9336228	9336684	9336684	-
1001772	TSS	Vad01G008120	LG01	9351820	9352218	9352218	+
1001773	TSS	Vad01G008120	LG01	9359267	9360785	9360785	+
1001774	TSS	Vad01G008120	LG01	9359267	9360571	9360571	+
1001775	TTS	Vad01G008120	LG01	9361609	9362787	9361609	+
1001776	AE	Vad01G008120	LG01	9353238	9353486	9353238-9353486	+
1001777	AE	Vad01G008120	LG01	9353272	9353486	9353272-9353486	+
1001778	TSS	Vad01G008130	LG01	9368287	9369202	9369202	+
1001779	TSS	Vad01G008130	LG01	9368287	9368941	9368941	+
1001780	TTS	Vad01G008130	LG01	9378261	9379419	9378261	+
1001781	AE	Vad01G008130	LG01	9376745	9376999	9376745-9376999	+
1001782	AE	Vad01G008130	LG01	9376745	9377019	9376745-9377019	+
1001783	TSS	Vad01G008140	LG01	9393546	9393691	9393691	+
1001784	TTS	Vad01G008140	LG01	9399105	9400039	9399105	+
1001785	TSS	Vad01G008180	LG01	9455451	9455707	9455451	-
1001786	TTS	Vad01G008180	LG01	9429295	9429824	9429824	-
1001787	TSS	Vad01G008190	LG01	9464058	9464232	9464232	+
1001788	TTS	Vad01G008190	LG01	9466939	9467870	9466939	+
1001789	TSS	Vad01G008200	LG01	9472398	9472648	9472398	-
1001790	TTS	Vad01G008200	LG01	9468729	9469625	9469625	-
1001791	TSS	Vad01G008210	LG01	9474117	9474508	9474508	+
1001792	TTS	Vad01G008210	LG01	9519926	9520255	9519926	+
1001793	TSS	Vad01G008220	LG01	9523049	9523307	9523049	-
1001794	TTS	Vad01G008220	LG01	9521213	9521980	9521980	-
1001795	TSS	Vad01G008230	LG01	9558633	9559009	9559009	+
1001796	TSS	Vad01G008230	LG01	9558633	9559155	9559155	+
1001797	TSS	Vad01G008230	LG01	9558633	9559378	9559378	+
1001798	TTS	Vad01G008230	LG01	9561083	9561319	9561083	+
1001799	AE	Vad01G008230	LG01	9559265	9559378	9559265-9559378	+
1001800	AE	Vad01G008230	LG01	9559278	9559378	9559278-9559378	+
1001801	TSS	Vad01G008260	LG01	9653854	9654145	9654145	+
1001802	TTS	Vad01G008260	LG01	9658362	9658658	9658362	+
1001803	IR_ON	Vad01G008260	LG01	9654287	9654383	9654222-9654496	+
1001804	IR_OFF	Vad01G008260	LG01	9654287	9654383	9654222-9654287,9654383-9654496	+
1001805	TSS	Vad01G008280	LG01	9676731	9677005	9677005	+
1001806	TTS	Vad01G008280	LG01	9681093	9681286	9681093	+
1001807	TTS	Vad01G008280	LG01	9680495	9682043	9680495	+
1001808	AE	Vad01G008280	LG01	9677243	9677356	9677243-9677356	+
1001809	AE	Vad01G008280	LG01	9677256	9677356	9677256-9677356	+
1001810	AE	Vad01G008280	LG01	9677243	9677325	9677243-9677325	+
1001811	TSS	Vad01G008290	LG01	9683176	9683544	9683544	+
1001812	TTS	Vad01G008290	LG01	9687174	9687374	9687174	+
1001813	TSS	Vad01G008320	LG01	9719600	9720131	9719600	-
1001814	TTS	Vad01G008320	LG01	9718572	9719207	9719207	-
1001815	TSS	Vad01G008330	LG01	9725419	9725525	9725525	+
1001816	TTS	Vad01G008330	LG01	9726488	9726694	9726488	+
1001817	TSS	Vad01G008340	LG01	9735590	9736274	9735590	-
1001818	TSS	Vad01G008340	LG01	9729055	9729189	9729055	-
1001819	TTS	Vad01G008340	LG01	9723237	9723463	9723463	-
1001820	TSS	Vad01G008350	LG01	9752961	9753503	9753503	+
1001821	TTS	Vad01G008350	LG01	9767327	9767527	9767327	+
1001822	TSS	Vad01G008370	LG01	9776090	9776189	9776189	+
1001823	TTS	Vad01G008370	LG01	9776267	9777214	9776267	+
1001824	TSS	Vad01G008380	LG01	9792869	9793612	9793612	+
1001825	TTS	Vad01G008380	LG01	9793790	9794852	9793790	+
1001826	TSS	Vad01G008390	LG01	9826333	9826739	9826333	-
1001827	TTS	Vad01G008390	LG01	9808437	9808659	9808659	-
1001828	TSS	Vad01G008400	LG01	9826943	9827135	9827135	+
1001829	TTS	Vad01G008400	LG01	9835143	9835984	9835143	+
1001830	SKIP_ON	Vad01G008400	LG01	9829631	9829693	9828927,9829631-9829693,9830271	+
1001831	SKIP_OFF	Vad01G008400	LG01	9829631	9829693	9828927,9830271	+
1001832	MSKIP_ON	Vad01G008400	LG01	9828797	9829693	9828701,9828797-9828927,9829631-9829693,9830271	+
1001833	MSKIP_OFF	Vad01G008400	LG01	9828797	9829693	9828701,9830271	+
1001834	SKIP_ON	Vad01G008400	LG01	9828797	9828927	9828701,9828797-9828927,9830271	+
1001835	SKIP_OFF	Vad01G008400	LG01	9828797	9828927	9828701,9830271	+
1001836	AE	Vad01G008400	LG01	9834348	9834428	9834348-9834428	+
1001837	AE	Vad01G008400	LG01	9834361	9834428	9834361-9834428	+
1001838	TSS	Vad01G008410	LG01	9847504	9847881	9847881	+
1001839	TTS	Vad01G008410	LG01	9850114	9850619	9850114	+
1001840	TSS	Vad01G008420	LG01	9853423	9853780	9853423	-
1001841	TTS	Vad01G008420	LG01	9851644	9852043	9852043	-
1001842	TTS	Vad01G008420	LG01	9851644	9853208	9853208	-
1001843	TSS	Vad01G008430	LG01	9875002	9875095	9875002	-
1001844	TTS	Vad01G008430	LG01	9857247	9858019	9858019	-
1001845	TTS	Vad01G008430	LG01	9857247	9857924	9857924	-
1001846	TTS	Vad01G008430	LG01	9857247	9858145	9858145	-
1001847	AE	Vad01G008430	LG01	9858081	9858145	9858081-9858145	-
1001848	AE	Vad01G008430	LG01	9858129	9858145	9858129-9858145	-
1001849	TSS	Vad01G008440	LG01	9887407	9888109	9887407	-
1001850	TTS	Vad01G008440	LG01	9875797	9876191	9876191	-
1001851	TSS	Vad01G008450	LG01	9896663	9897256	9897256	+
1001852	TTS	Vad01G008450	LG01	9898984	9900150	9898984	+
1001853	TSS	Vad01G008460	LG01	9904232	9904489	9904489	+
1001854	TTS	Vad01G008460	LG01	9914123	9914323	9914123	+
1001855	TSS	Vad01G008470	LG01	9915396	9915797	9915396	-
1001856	TTS	Vad01G008470	LG01	9913663	9914768	9914768	-
1001857	TTS	Vad01G008470	LG01	9913663	9914632	9914632	-
1001858	TSS	Vad01G008480	LG01	9929166	9929205	9929166	-
1001859	TTS	Vad01G008480	LG01	9923673	9924207	9924207	-
1001860	TSS	Vad01G008490	LG01	9957866	9958011	9957866	-
1001861	TTS	Vad01G008490	LG01	9941050	9941529	9941529	-
1001862	TSS	Vad01G008500	LG01	9973003	9973323	9973323	+
1001863	TTS	Vad01G008500	LG01	10030707	10030932	10030707	+
1001864	AE	Vad01G008500	LG01	10026550	10026733	10026550-10026733	+
1001865	AE	Vad01G008500	LG01	10026565	10026733	10026565-10026733	+
1001866	TSS	Vad01G008510	LG01	10049459	10049908	10049908	+
1001867	TTS	Vad01G008510	LG01	10050005	10051720	10050005	+
1001868	TSS	Vad01G008520	LG01	10088274	10088727	10088274	-
1001869	TTS	Vad01G008520	LG01	10068860	10069137	10068860	+
1001870	AE	Vad01G008520	LG01	10070441	10070566	10070441-10070566	-
1001871	AE	Vad01G008520	LG01	10070441	10070597	10070441-10070597	-
1001872	TSS	Vad01G008540	LG01	10111523	10111919	10111523	-
1001873	TTS	Vad01G008540	LG01	10097953	10098529	10098529	-
1001874	TSS	Vad01G008550	LG01	10136623	10136766	10136623	-
1001875	TTS	Vad01G008550	LG01	10134276	10135106	10135106	-
1001876	TSS	Vad01G008560	LG01	10144669	10144936	10144669	-
1001877	TTS	Vad01G008560	LG01	10140311	10140650	10140650	-
1001878	TTS	Vad01G008560	LG01	10140820	10143482	10143482	-
1001879	SKIP_ON	Vad01G008560	LG01	10142150	10142230	10141792,10142150-10142230,10142923	-
1001880	SKIP_OFF	Vad01G008560	LG01	10142150	10142230	10141792,10142923	-
1001881	XSKIP_ON	Vad01G008560	LG01	10143584	10143633	10143476,10143584-10143633,10144087	-
1001882	XSKIP_OFF	Vad01G008560	LG01	10143584	10143633	10143482,10144087	-
1001883	SKIP_ON	Vad01G008560	LG01	10143584	10143633	10143482,10143584-10143633,10144087	-
1001884	SKIP_OFF	Vad01G008560	LG01	10143584	10143633	10143482,10144087	-
1001885	XIR_ON	Vad01G008560	LG01	10143476	10143584	10142923-10143917	-
1001886	XIR_OFF	Vad01G008560	LG01	10143476	10143584	10142923-10143476,10143584-10143633	-
1001887	IR_ON	Vad01G008560	LG01	10143633	10144087	10143584-10144226	-
1001888	IR_OFF	Vad01G008560	LG01	10143633	10144087	10143584-10143633,10144087-10144226	-
1001889	MIR_ON	Vad01G008560	LG01	10143476	10144087	10142923-10144226	-
1001890	MIR_OFF	Vad01G008560	LG01	10143476	10144087	10142923-10143476,10143584-10143633,10144087-10144226	-
1001891	XMIR_ON	Vad01G008560	LG01	10141792	10142923	10141730-10143482	-
1001892	XMIR_OFF	Vad01G008560	LG01	10141792	10142923	10141730-10141792,10142150-10142230,10142923-10143476	-
1001885	XIR_ON	Vad01G008560	LG01	10143482	10143584	10142923-10143917	-
1001893	XIR_OFF	Vad01G008560	LG01	10143482	10143584	10142923-10143482,10143584-10143633	-
1001889	MIR_ON	Vad01G008560	LG01	10143482	10144087	10142923-10144226	-
1001894	MIR_OFF	Vad01G008560	LG01	10143482	10144087	10142923-10143482,10143584-10143633,10144087-10144226	-
1001895	IR_ON	Vad01G008560	LG01	10141792	10142923	10141730-10143482	-
1001896	IR_OFF	Vad01G008560	LG01	10141792	10142923	10141730-10141792,10142923-10143482	-
1001897	MIR_ON	Vad01G008560	LG01	10141792	10142923	10141730-10143482	-
1001898	MIR_OFF	Vad01G008560	LG01	10141792	10142923	10141730-10141792,10142150-10142230,10142923-10143482	-
1001885	XIR_ON	Vad01G008560	LG01	10143482	10143584	10142923-10143917	-
1001899	XIR_OFF	Vad01G008560	LG01	10143482	10143584	10142923-10143482,10143584-10144226	-
1001900	IR_ON	Vad01G008560	LG01	10143917	10144087	10142923-10144226	-
1001901	IR_OFF	Vad01G008560	LG01	10143917	10144087	10142923-10143917,10144087-10144226	-
1001891	XMIR_ON	Vad01G008560	LG01	10141792	10142923	10141730-10143482	-
1001902	XMIR_OFF	Vad01G008560	LG01	10141792	10142923	10141730-10141792,10142150-10142230,10142923-10143917	-
1001900	IR_ON	Vad01G008560	LG01	10143482	10144087	10142923-10144226	-
1001903	IR_OFF	Vad01G008560	LG01	10143482	10144087	10142923-10143482,10144087-10144226	-
1001900	IR_ON	Vad01G008560	LG01	10143482	10143584	10142923-10144226	-
1001904	IR_OFF	Vad01G008560	LG01	10143482	10143584	10142923-10143482,10143584-10144226	-
1001891	XMIR_ON	Vad01G008560	LG01	10141792	10142923	10141730-10143482	-
1001905	XMIR_OFF	Vad01G008560	LG01	10141792	10142923	10141730-10141792,10142150-10142230,10142923-10144226	-
1001906	XIR_ON	Vad01G008560	LG01	10143633	10144087	10142923-10144226	-
1001907	XIR_OFF	Vad01G008560	LG01	10143633	10144087	10143584-10143633,10144087-10144226	-
1001908	AE	Vad01G008560	LG01	10142923	10143917	10142923-10143917	-
1001909	AE	Vad01G008560	LG01	10142923	10143482	10142923-10143482	-
1001910	XAE	Vad01G008560	LG01	10142923	10143917	10142923-10143917	-
1001911	XAE	Vad01G008560	LG01	10142923	10143482	10142923-10143482	-
1001912	AE	Vad01G008560	LG01	10144087	10144226	10144087-10144226	-
1001913	AE	Vad01G008560	LG01	10143584	10144226	10143584-10144226	-
1001914	TSS	Vad01G008610	LG01	10236563	10237088	10236563	-
1001915	TTS	Vad01G008610	LG01	10225011	10225506	10225506	-
1001916	TSS	Vad01G008620	LG01	10276051	10276199	10276051	-
1001917	TTS	Vad01G008620	LG01	10251268	10251954	10251954	-
1001918	TTS	Vad01G008620	LG01	10251280	10251697	10251697	-
1001919	IR_ON	Vad01G008620	LG01	10275767	10275847	10275649-10275960	-
1001920	IR_OFF	Vad01G008620	LG01	10275767	10275847	10275649-10275767,10275847-10275960	-
1001921	TSS	Vad01G008630	LG01	10283375	10283739	10283739	+
1001922	TTS	Vad01G008630	LG01	10284452	10284860	10284452	+
1001923	TSS	Vad01G008640	LG01	10288974	10290231	10290231	+
1001924	TTS	Vad01G008640	LG01	10290326	10291936	10290326	+
1001925	TSS	Vad01G008650	LG01	10298658	10299254	10298658	-
1001926	TTS	Vad01G008650	LG01	10294134	10294512	10294512	-
1001927	TSS	Vad01G008680	LG01	10333800	10334657	10333800	-
1001928	TTS	Vad01G008680	LG01	10324756	10325117	10325117	-
1001929	TSS	Vad01G008690	LG01	10355116	10355645	10355645	+
1001930	TTS	Vad01G008690	LG01	10374978	10375362	10374978	+
1001931	AE	Vad01G008690	LG01	10356734	10356842	10356734-10356842	+
1001932	AE	Vad01G008690	LG01	10356734	10356822	10356734-10356822	+
1001933	AE	Vad01G008690	LG01	10359809	10360087	10359809-10360087	+
1001934	AE	Vad01G008690	LG01	10359799	10360087	10359799-10360087	+
1001935	TSS	Vad01G008700	LG01	10391270	10391497	10391270	-
1001936	TTS	Vad01G008700	LG01	10376386	10376856	10376856	-
1001937	TTS	Vad01G008700	LG01	10376386	10376797	10376797	-
1001938	AE	Vad01G008700	LG01	10385259	10385539	10385259-10385539	-
1001939	AE	Vad01G008700	LG01	10385259	10385521	10385259-10385521	-
1001940	TSS	Vad01G008710	LG01	10411958	10412810	10412810	+
1001941	TTS	Vad01G008710	LG01	10414884	10415309	10414884	+
1001942	TSS	Vad01G008730	LG01	10436829	10437527	10436829	-
1001943	TTS	Vad01G008730	LG01	10431774	10432295	10432295	-
1001944	TSS	Vad01G008740	LG01	10438133	10438249	10438249	+
1001945	TTS	Vad01G008740	LG01	10443792	10444009	10443792	+
1001946	TSS	Vad01G008750	LG01	10444382	10444582	10444582	+
1001947	TTS	Vad01G008750	LG01	10444676	10444752	10444676	+
1001948	TSS	Vad01G008760	LG01	10467065	10467720	10467720	+
1001949	TTS	Vad01G008760	LG01	10468089	10468913	10468089	+
1001950	TSS	Vad01G008780	LG01	10520147	10520397	10520397	+
1001951	TTS	Vad01G008780	LG01	10523935	10524262	10523935	+
1001952	TSS	Vad01G008790	LG01	10532714	10533221	10532714	-
1001953	TTS	Vad01G008790	LG01	10525434	10526036	10526036	-
1001954	TSS	Vad01G008800	LG01	10537585	10538190	10537585	-
1001955	TTS	Vad01G008800	LG01	10535830	10536413	10536413	-
1001956	TSS	Vad01G008810	LG01	10544945	10545240	10545240	+
1001957	TTS	Vad01G008810	LG01	10549894	10550438	10549894	+
1001958	XSKIP_ON	Vad01G008810	LG01	10548091	10548281	10547183,10548091-10548281,10549730	+
1001959	XSKIP_OFF	Vad01G008810	LG01	10548091	10548281	10547163,10549730	+
1001960	SKIP_ON	Vad01G008810	LG01	10546410	10546550	10545240,10546410-10546550,10547011	+
1001961	SKIP_OFF	Vad01G008810	LG01	10546410	10546550	10545240,10547011	+
1001962	SKIP_ON	Vad01G008810	LG01	10548236	10548307	10547163,10548236-10548307,10549730	+
1001963	SKIP_OFF	Vad01G008810	LG01	10548236	10548307	10547163,10549730	+
1001964	SKIP_ON	Vad01G008810	LG01	10546483	10546550	10545240,10546483-10546550,10547011	+
1001961	SKIP_OFF	Vad01G008810	LG01	10546483	10546550	10545240,10547011	+
1001965	AE	Vad01G008810	LG01	10546410	10546550	10546410-10546550	+
1001966	AE	Vad01G008810	LG01	10546483	10546550	10546483-10546550	+
[truncated: 47,601 more rows]
