# Supplementary material for: Transcriptome Profiling of Powdery Mildew-Stressed ‘Yeniang No. 2’ Grapevine Reveals Differential Expression, Alternative Splicing, and the Identification of 1232 Annotated Novel Genes
Source: Metabolites. 2026 Mar 9;16(3):182. doi: 10.3390/metabo16030182 (PMC13027967; doi:10.3390/metabo16030182)
Supplement: Supplementary file 1 [file metabolites-16-00182-s001.zip › Supplementary File S2/P1-He-B.AS.xls]

event_id	event_type	gene_id	chrom	event_start	event_end	event_pattern	strand
1000001	TSS	Vad01G000010	LG01	1515	1744	1744	+
1000002	TSS	Vad01G000010	LG01	1515	3117	3117	+
1000003	TSS	Vad01G000010	LG01	1515	3303	3303	+
1000004	TTS	Vad01G000010	LG01	17485	17656	17485	+
1000005	XSKIP_ON	Vad01G000010	LG01	3224	3303	3117,3224-3303,3767	+
1000006	XSKIP_OFF	Vad01G000010	LG01	3224	3303	1744,3767	+
1000007	SKIP_ON	Vad01G000010	LG01	3568	3629	1744,3568-3629,3767	+
1000008	SKIP_OFF	Vad01G000010	LG01	3568	3629	1744,3767	+
1000009	XSKIP_ON	Vad01G000010	LG01	3398	3629	3303,3398-3629,3767	+
1000006	XSKIP_OFF	Vad01G000010	LG01	3398	3629	1744,3767	+
1000010	SKIP_ON	Vad01G000010	LG01	3398	3629	3303,3398-3629,3767	+
1000011	SKIP_OFF	Vad01G000010	LG01	3398	3629	3303,3767	+
1000012	XSKIP_ON	Vad01G000010	LG01	3568	3629	1744,3568-3629,3767	+
1000013	XSKIP_OFF	Vad01G000010	LG01	3568	3629	3303,3767	+
1000014	TSS	Vad01G000020	LG01	22405	22715	22715	+
1000015	TTS	Vad01G000020	LG01	25733	25882	25733	+
1000016	TSS	Vad01G000040	LG01	52215	52409	52409	+
1000017	TSS	Vad01G000040	LG01	52215	52435	52435	+
1000018	TTS	Vad01G000040	LG01	61044	61405	61044	+
1000019	TSS	Vad01G000060	LG01	90675	91062	90675	-
1000020	TTS	Vad01G000060	LG01	69515	70145	70145	-
1000021	TTS	Vad01G000060	LG01	70405	71332	71332	-
1000022	TSS	Vad01G000090	LG01	150314	150478	150314	-
1000023	TTS	Vad01G000090	LG01	125825	125890	125890	-
1000024	TSS	Vad01G000120	LG01	205134	206105	206105	+
1000025	TTS	Vad01G000120	LG01	209824	209976	209824	+
1000026	TSS	Vad01G000140	LG01	228233	228272	228272	+
1000027	TTS	Vad01G000140	LG01	230961	231092	230961	+
1000028	TSS	Vad01G000150	LG01	236772	237211	236772	-
1000029	TTS	Vad01G000150	LG01	234077	234642	234642	-
1000030	TSS	Vad01G000180	LG01	251827	252077	252077	+
1000031	TTS	Vad01G000180	LG01	256238	256665	256238	+
1000032	TSS	Vad01G000190	LG01	260352	260494	260352	-
1000033	TTS	Vad01G000190	LG01	256695	257042	257042	-
1000034	TTS	Vad01G000190	LG01	256695	258828	258828	-
1000035	TSS	Vad01G000200	LG01	260548	260668	260668	+
1000036	TTS	Vad01G000200	LG01	265849	266325	265849	+
1000037	SKIP_ON	Vad01G000200	LG01	261060	261157	260668,261060-261157,261891	+
1000038	SKIP_OFF	Vad01G000200	LG01	261060	261157	260668,261891	+
1000039	AE	Vad01G000200	LG01	263830	264301	263830-264301	+
1000040	AE	Vad01G000200	LG01	263830	264694	263830-264694	+
1000041	TSS	Vad01G000210	LG01	271761	271871	271761	-
1000042	TSS	Vad01G000210	LG01	271960	272188	271960	-
1000043	TTS	Vad01G000210	LG01	266724	267936	267936	-
1000044	TSS	Vad01G000240	LG01	292755	293109	292755	-
1000045	TTS	Vad01G000240	LG01	290855	291258	291258	-
1000046	TSS	Vad01G000250	LG01	326871	327639	326871	-
1000047	TTS	Vad01G000250	LG01	290905	291258	291258	-
1000048	TTS	Vad01G000250	LG01	294025	294347	294347	-
1000049	SKIP_ON	Vad01G000250	LG01	306271	306326	305516,306271-306326,307299	-
1000050	SKIP_OFF	Vad01G000250	LG01	306271	306326	305516,307299	-
1000051	TSS	Vad01G000270	LG01	335793	336818	335793	-
1000052	TTS	Vad01G000270	LG01	334953	335694	335694	-
1000053	TSS	Vad01G000280	LG01	345143	345315	345143	-
1000054	TSS	Vad01G000280	LG01	344233	345060	344233	-
1000055	TTS	Vad01G000280	LG01	340790	341315	341315	-
1000056	TSS	Vad01G000290	LG01	347226	347938	347938	+
1000057	TTS	Vad01G000290	LG01	349820	350339	349820	+
1000058	TSS	Vad01G000300	LG01	363211	363353	363211	-
1000059	TTS	Vad01G000300	LG01	350434	350873	350873	-
1000060	TTS	Vad01G000300	LG01	351546	352892	352892	-
1000061	SKIP_ON	Vad01G000300	LG01	355891	355996	354835,355891-355996,359217	-
1000062	SKIP_OFF	Vad01G000300	LG01	355891	355996	354835,359217	-
1000063	SKIP_ON	Vad01G000300	LG01	356212	356355	355996,356212-356355,359217	-
1000064	SKIP_OFF	Vad01G000300	LG01	356212	356355	355996,359217	-
1000065	MSKIP_ON	Vad01G000300	LG01	355891	356355	354835,355891-355996,356212-356355,359217	-
1000066	MSKIP_OFF	Vad01G000300	LG01	355891	356355	354835,359217	-
1000067	AE	Vad01G000300	LG01	361700	361893	361700-361893	-
1000068	AE	Vad01G000300	LG01	361687	361893	361687-361893	-
1000069	TSS	Vad01G000310	LG01	364728	364855	364855	+
1000070	TTS	Vad01G000310	LG01	373320	373759	373320	+
1000071	TTS	Vad01G000310	LG01	373338	373759	373338	+
1000072	TSS	Vad01G000320	LG01	378597	379639	379639	+
1000073	TTS	Vad01G000320	LG01	383826	384707	383826	+
1000074	TTS	Vad01G000320	LG01	383391	383607	383391	+
1000075	TTS	Vad01G000320	LG01	384399	384609	384399	+
1000076	TSS	Vad01G000340	LG01	396366	396526	396366	-
1000077	TTS	Vad01G000340	LG01	392682	393541	393541	-
1000078	TSS	Vad01G000350	LG01	397873	398199	398199	+
1000079	TSS	Vad01G000350	LG01	397875	398462	398462	+
1000080	TTS	Vad01G000350	LG01	402195	403336	402195	+
1000081	SKIP_ON	Vad01G000350	LG01	398314	398462	398199,398314-398462,399210	+
1000082	SKIP_OFF	Vad01G000350	LG01	398314	398462	398199,399210	+
1000083	AE	Vad01G000350	LG01	401347	401707	401347-401707	+
1000084	AE	Vad01G000350	LG01	401379	401707	401379-401707	+
1000085	AE	Vad01G000350	LG01	401363	401707	401363-401707	+
1000086	TSS	Vad01G000360	LG01	413160	413355	413160	-
1000087	TSS	Vad01G000360	LG01	413217	413355	413217	-
1000088	TTS	Vad01G000360	LG01	403551	403855	403855	-
1000089	TTS	Vad01G000360	LG01	403551	403977	403977	-
1000090	TTS	Vad01G000360	LG01	406287	407057	407057	-
1000091	XSKIP_ON	Vad01G000360	LG01	408557	408614	407057,408557-408614,411278	-
1000092	XSKIP_OFF	Vad01G000360	LG01	408557	408614	407057,411220	-
1000093	XSKIP_ON	Vad01G000360	LG01	406343	407057	403855,406343-407057,408557	-
1000094	XSKIP_OFF	Vad01G000360	LG01	406343	407057	404573,408557	-
1000095	XSKIP_ON	Vad01G000360	LG01	411278	411647	408614,411278-411647,412214	-
1000096	XSKIP_OFF	Vad01G000360	LG01	411278	411647	408984,412214	-
1000097	XSKIP_ON	Vad01G000360	LG01	408557	408984	407057,408557-408984,409550	-
1000092	XSKIP_OFF	Vad01G000360	LG01	408557	408984	407057,411220	-
1000098	XSKIP_ON	Vad01G000360	LG01	406887	407057	404402,406887-407057,408557	-
1000094	XSKIP_OFF	Vad01G000360	LG01	406887	407057	404573,408557	-
1000099	SKIP_ON	Vad01G000360	LG01	409550	411647	408984,409550-411647,412214	-
1000100	SKIP_OFF	Vad01G000360	LG01	409550	411647	408984,412214	-
1000101	XAE	Vad01G000360	LG01	408557	408614	408557-408614	-
1000102	XAE	Vad01G000360	LG01	408557	408984	408557-408984	-
1000103	AE	Vad01G000360	LG01	412214	413071	412214-413071	-
1000104	AE	Vad01G000360	LG01	412214	413058	412214-413058	-
1000105	XAE	Vad01G000360	LG01	412214	413058	412214-413058	-
1000106	XAE	Vad01G000360	LG01	412214	413071	412214-413071	-
1000107	TSS	Vad01G000370	LG01	423957	424140	423957	-
1000108	TSS	Vad01G000370	LG01	423510	424140	423510	-
1000109	TTS	Vad01G000370	LG01	414035	414722	414722	-
1000110	AE	Vad01G000370	LG01	419621	419702	419621-419702	-
1000111	AE	Vad01G000370	LG01	418922	419702	418922-419702	-
1000112	TSS	Vad01G000380	LG01	428447	428596	428596	+
1000113	TTS	Vad01G000380	LG01	431301	432030	431301	+
1000114	TSS	Vad01G000390	LG01	434283	434487	434487	+
1000115	TTS	Vad01G000390	LG01	443144	443314	443144	+
1000116	TSS	Vad01G000400	LG01	443976	444256	444256	+
1000117	TTS	Vad01G000400	LG01	445856	446195	445856	+
1000118	TSS	Vad01G000420	LG01	452264	452536	452264	-
1000119	TSS	Vad01G000420	LG01	451871	452536	451871	-
1000120	TSS	Vad01G000420	LG01	452216	452536	452216	-
1000121	TTS	Vad01G000420	LG01	448836	449252	449252	-
1000122	SKIP_ON	Vad01G000420	LG01	451698	451776	451562,451698-451776,452264	-
1000123	SKIP_OFF	Vad01G000420	LG01	451698	451776	451562,452264	-
1000124	XSKIP_ON	Vad01G000420	LG01	451698	451776	451562,451698-451776,451871	-
1000125	XSKIP_OFF	Vad01G000420	LG01	451698	451776	451562,452264	-
1000126	XSKIP_ON	Vad01G000420	LG01	451698	451776	451562,451698-451776,452264	-
1000127	XSKIP_OFF	Vad01G000420	LG01	451698	451776	451562,452216	-
1000124	XSKIP_ON	Vad01G000420	LG01	451698	451776	451562,451698-451776,451871	-
1000127	XSKIP_OFF	Vad01G000420	LG01	451698	451776	451562,452216	-
1000128	TSS	Vad01G000430	LG01	460411	460797	460411	-
1000129	TTS	Vad01G000430	LG01	454306	454926	454926	-
1000130	TSS	Vad01G000440	LG01	463260	463470	463470	+
1000131	TTS	Vad01G000440	LG01	469237	469342	469237	+
1000132	IR_ON	Vad01G000440	LG01	467229	467701	467134-467766	+
1000133	IR_OFF	Vad01G000440	LG01	467229	467701	467134-467229,467701-467766	+
1000134	AE	Vad01G000440	LG01	465822	465919	465822-465919	+
1000135	AE	Vad01G000440	LG01	465833	465919	465833-465919	+
1000136	TSS	Vad01G000450	LG01	473216	473765	473216	-
1000137	TTS	Vad01G000450	LG01	471229	471933	471933	-
1000138	TSS	Vad01G000460	LG01	477193	477902	477902	+
1000139	TTS	Vad01G000460	LG01	489262	489566	489262	+
1000140	TSS	Vad01G000470	LG01	494495	494772	494495	-
1000141	TTS	Vad01G000470	LG01	489761	489944	489944	-
1000142	TTS	Vad01G000470	LG01	490732	492210	492210	-
1000143	AE	Vad01G000470	LG01	491211	491288	491211-491288	-
1000144	AE	Vad01G000470	LG01	491211	491940	491211-491940	-
1000145	TSS	Vad01G000480	LG01	500811	500907	500811	-
1000146	TTS	Vad01G000480	LG01	496967	497068	497068	-
1000147	TSS	Vad01G000490	LG01	503029	503224	503224	+
1000148	TTS	Vad01G000490	LG01	507217	507600	507217	+
1000149	TSS	Vad01G000500	LG01	511356	511733	511356	-
1000150	TTS	Vad01G000500	LG01	508058	508435	508435	-
1000151	TSS	Vad01G000510	LG01	523906	524177	523906	-
1000152	TTS	Vad01G000510	LG01	516338	518627	518627	-
1000153	TSS	Vad01G000540	LG01	530445	531224	531224	+
1000154	TTS	Vad01G000540	LG01	532497	534027	532497	+
1000155	TSS	Vad01G000570	LG01	544019	544252	544252	+
1000156	TTS	Vad01G000570	LG01	547461	547819	547461	+
1000157	AE	Vad01G000570	LG01	546557	546740	546557-546740	+
1000158	AE	Vad01G000570	LG01	546557	547332	546557-547332	+
1000159	TSS	Vad01G000580	LG01	550057	550205	550205	+
1000160	TTS	Vad01G000580	LG01	550815	552882	550815	+
1000161	TSS	Vad01G000590	LG01	554138	554479	554479	+
1000162	TTS	Vad01G000590	LG01	558392	558572	558392	+
1000163	TSS	Vad01G000610	LG01	573559	574296	573559	-
1000164	TTS	Vad01G000610	LG01	568899	569674	569674	-
1000165	TTS	Vad01G000610	LG01	568899	571845	571845	-
1000166	SKIP_ON	Vad01G000610	LG01	570603	570697	569674,570603-570697,571460	-
1000167	SKIP_OFF	Vad01G000610	LG01	570603	570697	569674,571460	-
1000168	AE	Vad01G000610	LG01	572226	572845	572226-572845	-
1000169	AE	Vad01G000610	LG01	572226	572369	572226-572369	-
1000170	TSS	Vad01G000620	LG01	599239	599584	599239	-
1000171	TTS	Vad01G000620	LG01	593870	594290	594290	-
1000172	TSS	Vad01G000630	LG01	604567	604983	604983	+
1000173	TTS	Vad01G000630	LG01	613066	613124	613066	+
1000174	TSS	Vad01G000640	LG01	638618	638846	638618	-
1000175	TSS	Vad01G000640	LG01	627240	627453	627240	-
1000176	TTS	Vad01G000640	LG01	620692	621313	621313	-
1000177	TSS	Vad01G000650	LG01	642204	642389	642389	+
1000178	TTS	Vad01G000650	LG01	648799	650058	648799	+
1000179	TTS	Vad01G000650	LG01	648556	650058	648556	+
1000180	TTS	Vad01G000650	LG01	650085	650307	650085	+
1000181	AE	Vad01G000650	LG01	644767	644940	644767-644940	+
1000182	AE	Vad01G000650	LG01	644767	644971	644767-644971	+
1000183	AE	Vad01G000650	LG01	643117	643334	643117-643334	+
1000184	AE	Vad01G000650	LG01	643057	643334	643057-643334	+
1000185	AE	Vad01G000650	LG01	644807	644971	644807-644971	+
1000186	TSS	Vad01G000660	LG01	661495	661698	661495	-
1000187	TTS	Vad01G000660	LG01	652100	652260	652260	-
1000188	SKIP_ON	Vad01G000660	LG01	652925	653130	652260,652925-653130,653953	-
1000189	SKIP_OFF	Vad01G000660	LG01	652925	653130	652260,653953	-
1000190	AE	Vad01G000660	LG01	655661	655777	655661-655777	-
1000191	AE	Vad01G000660	LG01	655613	655777	655613-655777	-
1000192	TSS	Vad01G000670	LG01	667819	667969	667819	-
1000193	TTS	Vad01G000670	LG01	664337	666880	666880	-
1000194	TSS	Vad01G000700	LG01	684441	684739	684739	+
1000195	TSS	Vad01G000700	LG01	684515	685030	685030	+
1000196	TSS	Vad01G000700	LG01	684515	684738	684738	+
1000197	TTS	Vad01G000700	LG01	686529	688439	686529	+
1000198	XAE	Vad01G000700	LG01	684936	685030	684936-685030	+
1000199	XAE	Vad01G000700	LG01	684901	685030	684901-685030	+
1000200	TSS	Vad01G000720	LG01	689584	689799	689799	+
1000201	TSS	Vad01G000720	LG01	689584	690703	690703	+
1000202	TSS	Vad01G000720	LG01	689584	690264	690264	+
1000203	TTS	Vad01G000720	LG01	693430	693666	693430	+
1000204	XIR_ON	Vad01G000720	LG01	690264	690571	690098-690703	+
1000205	XIR_OFF	Vad01G000720	LG01	690264	690571	689988-690264,690571-690703	+
1000206	IR_ON	Vad01G000720	LG01	690264	690571	690098-690703	+
1000207	IR_OFF	Vad01G000720	LG01	690264	690571	690098-690264,690571-690703	+
1000206	IR_ON	Vad01G000720	LG01	690368	690571	690098-690703	+
1000208	IR_OFF	Vad01G000720	LG01	690368	690571	690098-690368,690571-690703	+
1000209	AE	Vad01G000720	LG01	689988	690264	689988-690264	+
1000210	AE	Vad01G000720	LG01	690098	690264	690098-690264	+
1000211	AE	Vad01G000720	LG01	690098	690368	690098-690368	+
1000212	TSS	Vad01G000730	LG01	694548	695290	695290	+
1000213	TTS	Vad01G000730	LG01	696192	696624	696192	+
1000214	TSS	Vad01G000740	LG01	699321	699383	699383	+
1000215	TSS	Vad01G000740	LG01	699432	699684	699684	+
1000216	TTS	Vad01G000740	LG01	709344	709651	709344	+
1000217	TSS	Vad01G000750	LG01	710350	710474	710474	+
1000218	TTS	Vad01G000750	LG01	717685	717837	717685	+
1000219	TTS	Vad01G000750	LG01	717683	718102	717683	+
1000220	TSS	Vad01G000780	LG01	736630	737271	736630	-
1000221	TTS	Vad01G000780	LG01	727371	730089	730089	-
1000222	TSS	Vad01G000800	LG01	750900	751416	751416	+
1000223	TTS	Vad01G000800	LG01	753492	753831	753492	+
1000224	IR_ON	Vad01G000800	LG01	752025	753188	751933-753248	+
1000225	IR_OFF	Vad01G000800	LG01	752025	753188	751933-752025,753188-753248	+
1000226	XIR_ON	Vad01G000800	LG01	752025	753188	751933-753248	+
1000227	XIR_OFF	Vad01G000800	LG01	752025	753188	751933-752025,753188-753262	+
1000228	AE	Vad01G000800	LG01	753188	753248	753188-753248	+
1000229	AE	Vad01G000800	LG01	753188	753262	753188-753262	+
1000230	TSS	Vad01G000810	LG01	754880	755271	755271	+
1000231	TTS	Vad01G000810	LG01	757173	757543	757173	+
1000232	TSS	Vad01G000820	LG01	763604	763640	763640	+
1000233	TTS	Vad01G000820	LG01	764207	764692	764207	+
1000234	TSS	Vad01G000900	LG01	836104	836203	836203	+
1000235	TTS	Vad01G000900	LG01	843753	844834	843753	+
1000236	TSS	Vad01G000910	LG01	849118	849699	849699	+
1000237	TTS	Vad01G000910	LG01	854196	854951	854196	+
1000238	TSS	Vad01G000920	LG01	863487	863668	863487	-
1000239	TTS	Vad01G000920	LG01	854976	855361	855361	-
1000240	TSS	Vad01G000930	LG01	864819	865597	865597	+
1000241	TTS	Vad01G000930	LG01	866659	867101	866659	+
1000242	TSS	Vad01G000940	LG01	868041	868242	868242	+
1000243	TTS	Vad01G000940	LG01	876048	876455	876048	+
1000244	AE	Vad01G000940	LG01	872137	872246	872137-872246	+
1000245	AE	Vad01G000940	LG01	872160	872246	872160-872246	+
1000246	TSS	Vad01G000950	LG01	876998	877385	877385	+
1000247	TTS	Vad01G000950	LG01	877983	878546	877983	+
1000248	TSS	Vad01G000970	LG01	884413	884527	884527	+
1000249	TTS	Vad01G000970	LG01	889444	889569	889444	+
1000250	TSS	Vad01G000990	LG01	899612	899786	899786	+
1000251	TTS	Vad01G000990	LG01	904715	905055	904715	+
1000252	TSS	Vad01G001010	LG01	925325	925391	925325	-
1000253	TTS	Vad01G001010	LG01	922286	922696	922696	-
1000254	TSS	Vad01G001030	LG01	941368	943161	943161	+
1000255	TSS	Vad01G001030	LG01	941368	941516	941516	+
1000256	TSS	Vad01G001030	LG01	944168	944210	944210	+
1000257	TTS	Vad01G001030	LG01	946427	946823	946427	+
1000258	IR_ON	Vad01G001030	LG01	945160	945282	945096-945384	+
1000259	IR_OFF	Vad01G001030	LG01	945160	945282	945096-945160,945282-945384	+
1000260	TSS	Vad01G001050	LG01	963645	965707	965707	+
1000261	TTS	Vad01G001050	LG01	971616	973271	971616	+
1000262	TSS	Vad01G001070	LG01	982299	982314	982299	-
1000263	TTS	Vad01G001070	LG01	976694	976919	976919	-
1000264	IR_ON	Vad01G001070	LG01	981104	981200	981042-981256	-
1000265	IR_OFF	Vad01G001070	LG01	981104	981200	981042-981104,981200-981256	-
1000266	AE	Vad01G001070	LG01	980588	980693	980588-980693	-
1000267	AE	Vad01G001070	LG01	980588	980680	980588-980680	-
1000268	TSS	Vad01G001080	LG01	988440	988541	988440	-
1000269	TTS	Vad01G001080	LG01	983404	983819	983819	-
1000270	TSS	Vad01G001090	LG01	997216	997429	997216	-
1000271	TTS	Vad01G001090	LG01	990350	991002	991002	-
1000272	TSS	Vad01G001140	LG01	1058919	1059468	1058919	-
1000273	TTS	Vad01G001140	LG01	1052186	1052519	1052519	-
1000274	TTS	Vad01G001140	LG01	1054979	1055598	1055598	-
1000275	SKIP_ON	Vad01G001140	LG01	1053207	1053346	1052519,1053207-1053346,1053505	-
1000276	SKIP_OFF	Vad01G001140	LG01	1053207	1053346	1052519,1053505	-
1000277	TSS	Vad01G001150	LG01	1067097	1067429	1067097	-
1000278	TTS	Vad01G001150	LG01	1060639	1061127	1061127	-
1000279	TTS	Vad01G001150	LG01	1060639	1061873	1061873	-
1000280	SKIP_ON	Vad01G001150	LG01	1061385	1061445	1061127,1061385-1061445,1061820	-
1000281	SKIP_OFF	Vad01G001150	LG01	1061385	1061445	1061127,1061820	-
1000282	TSS	Vad01G001160	LG01	1068212	1068336	1068336	+
1000283	TTS	Vad01G001160	LG01	1070963	1071938	1070963	+
1000284	SKIP_ON	Vad01G001160	LG01	1068410	1068525	1068336,1068410-1068525,1070403	+
1000285	SKIP_OFF	Vad01G001160	LG01	1068410	1068525	1068336,1070403	+
1000286	SKIP_ON	Vad01G001160	LG01	1070758	1070833	1070552,1070758-1070833,1070963	+
1000287	SKIP_OFF	Vad01G001160	LG01	1070758	1070833	1070552,1070963	+
1000288	TSS	Vad01G001170	LG01	1074786	1075036	1074786	-
1000289	TTS	Vad01G001170	LG01	1072062	1072533	1072533	-
1000290	TSS	Vad01G001180	LG01	1081510	1082143	1081510	-
1000291	TTS	Vad01G001180	LG01	1080647	1081159	1081159	-
1000292	TTS	Vad01G001180	LG01	1080647	1081077	1081077	-
1000293	TSS	Vad01G001190	LG01	1091390	1091630	1091390	-
1000294	TTS	Vad01G001190	LG01	1087401	1087644	1087644	-
1000295	TSS	Vad01G001230	LG01	1112993	1113871	1112993	-
1000296	TTS	Vad01G001230	LG01	1109348	1109788	1109788	-
1000297	TSS	Vad01G001240	LG01	1120067	1120252	1120067	-
1000298	TTS	Vad01G001240	LG01	1116615	1116953	1116953	-
1000299	TSS	Vad01G001260	LG01	1149981	1150449	1149981	-
1000300	TTS	Vad01G001260	LG01	1142528	1143223	1143223	-
1000301	IR_ON	Vad01G001260	LG01	1144834	1145455	1144634-1145797	-
1000302	IR_OFF	Vad01G001260	LG01	1144834	1145455	1144634-1144834,1145455-1145797	-
1000303	TSS	Vad01G001270	LG01	1160583	1160850	1160850	+
1000304	TTS	Vad01G001270	LG01	1163914	1164314	1163914	+
1000305	TTS	Vad01G001270	LG01	1163980	1164164	1163980	+
1000306	TSS	Vad01G001280	LG01	1166024	1166053	1166053	+
1000307	TTS	Vad01G001280	LG01	1176713	1177578	1176713	+
1000308	TSS	Vad01G001310	LG01	1192301	1192487	1192487	+
1000309	TTS	Vad01G001310	LG01	1209203	1209749	1209203	+
1000310	TSS	Vad01G001320	LG01	1214246	1214523	1214246	-
1000311	TTS	Vad01G001320	LG01	1210654	1211068	1211068	-
1000312	SKIP_ON	Vad01G001320	LG01	1213920	1213994	1213612,1213920-1213994,1214091	-
1000313	SKIP_OFF	Vad01G001320	LG01	1213920	1213994	1213612,1214091	-
1000314	TSS	Vad01G001340	LG01	1223913	1224124	1223913	-
1000315	TTS	Vad01G001340	LG01	1215965	1216622	1216622	-
1000316	TSS	Vad01G001350	LG01	1232139	1232263	1232139	-
1000317	TTS	Vad01G001350	LG01	1225001	1226582	1226582	-
1000318	TTS	Vad01G001350	LG01	1225001	1225482	1225482	-
1000319	TTS	Vad01G001350	LG01	1225001	1226726	1226726	-
1000320	SKIP_ON	Vad01G001350	LG01	1227528	1227596	1227407,1227528-1227596,1227691	-
1000321	SKIP_OFF	Vad01G001350	LG01	1227528	1227596	1227407,1227691	-
1000322	TSS	Vad01G001370	LG01	1262375	1262738	1262375	-
1000323	TSS	Vad01G001370	LG01	1262605	1262738	1262605	-
1000324	TTS	Vad01G001370	LG01	1241520	1244020	1244020	-
1000325	TSS	Vad01G001380	LG01	1279590	1279780	1279780	+
1000326	TTS	Vad01G001380	LG01	1290928	1291683	1290928	+
1000327	AE	Vad01G001380	LG01	1280739	1284100	1280739-1284100	+
1000328	AE	Vad01G001380	LG01	1280843	1284100	1280843-1284100	+
1000329	TSS	Vad01G001400	LG01	1301502	1301627	1301502	-
1000330	TTS	Vad01G001400	LG01	1292051	1293090	1293090	-
1000331	TSS	Vad01G001410	LG01	1312883	1313267	1313267	+
1000332	TSS	Vad01G001410	LG01	1312883	1314171	1314171	+
1000333	TTS	Vad01G001410	LG01	1316246	1316876	1316246	+
1000334	TSS	Vad01G001430	LG01	1320111	1321177	1320111	-
1000335	TTS	Vad01G001430	LG01	1316893	1317386	1317386	-
1000336	TSS	Vad01G001460	LG01	1338491	1338575	1338575	+
1000337	TTS	Vad01G001460	LG01	1347078	1347373	1347078	+
1000338	TSS	Vad01G001490	LG01	1374940	1375182	1375182	+
1000339	TSS	Vad01G001490	LG01	1374940	1375404	1375404	+
1000340	TSS	Vad01G001490	LG01	1377257	1378872	1378872	+
1000341	TSS	Vad01G001490	LG01	1391913	1391980	1391980	+
1000342	TSS	Vad01G001490	LG01	1391913	1392160	1392160	+
1000343	TTS	Vad01G001490	LG01	1408874	1409489	1408874	+
1000344	XIR_ON	Vad01G001490	LG01	1390252	1390462	1390116-1390496	+
1000345	XIR_OFF	Vad01G001490	LG01	1390252	1390462	1390116-1390252,1390462-1390981	+
1000346	IR_ON	Vad01G001490	LG01	1384503	1386619	1384426-1386666	+
1000347	IR_OFF	Vad01G001490	LG01	1384503	1386619	1384426-1384503,1386619-1386666	+
1000348	IR_ON	Vad01G001490	LG01	1387673	1389925	1387454-1390020	+
1000349	IR_OFF	Vad01G001490	LG01	1387673	1389925	1387454-1387673,1389925-1390020	+
1000350	IR_ON	Vad01G001490	LG01	1390252	1390462	1390116-1390496	+
1000351	IR_OFF	Vad01G001490	LG01	1390252	1390462	1390116-1390252,1390462-1390496	+
1000348	IR_ON	Vad01G001490	LG01	1387827	1389908	1387454-1390020	+
1000352	IR_OFF	Vad01G001490	LG01	1387827	1389908	1387454-1387827,1389908-1390020	+
1000348	IR_ON	Vad01G001490	LG01	1387827	1389925	1387454-1390020	+
1000353	IR_OFF	Vad01G001490	LG01	1387827	1389925	1387454-1387827,1389925-1390020	+
1000354	XAE	Vad01G001490	LG01	1387454	1387673	1387454-1387673	+
1000355	XAE	Vad01G001490	LG01	1387454	1387827	1387454-1387827	+
1000356	XAE	Vad01G001490	LG01	1390116	1390496	1390116-1390496	+
1000357	XAE	Vad01G001490	LG01	1390116	1390252	1390116-1390252	+
1000358	AE	Vad01G001490	LG01	1387454	1387673	1387454-1387673	+
1000359	AE	Vad01G001490	LG01	1387454	1387827	1387454-1387827	+
1000360	AE	Vad01G001490	LG01	1389908	1390020	1389908-1390020	+
1000361	AE	Vad01G001490	LG01	1389925	1390020	1389925-1390020	+
1000362	TSS	Vad01G001500	LG01	1409937	1411249	1411249	+
1000363	TTS	Vad01G001500	LG01	1413641	1414263	1413641	+
1000364	TSS	Vad01G001510	LG01	1416954	1417107	1416954	-
1000365	TTS	Vad01G001510	LG01	1414350	1414629	1414629	-
1000366	TSS	Vad01G001520	LG01	1417218	1417287	1417287	+
1000367	TTS	Vad01G001520	LG01	1418121	1418136	1418121	+
1000368	TSS	Vad01G001530	LG01	1445140	1445251	1445140	-
1000369	TTS	Vad01G001530	LG01	1418793	1419285	1419285	-
1000370	TSS	Vad01G001540	LG01	1451929	1452025	1452025	+
1000371	TSS	Vad01G001540	LG01	1451929	1452351	1452351	+
1000372	TTS	Vad01G001540	LG01	1478345	1479009	1478345	+
1000373	TSS	Vad01G001550	LG01	1479470	1479834	1479834	+
1000374	TTS	Vad01G001550	LG01	1482409	1482828	1482409	+
1000375	TTS	Vad01G001550	LG01	1481305	1481692	1481305	+
1000376	TSS	Vad01G001560	LG01	1484325	1484692	1484692	+
1000377	TTS	Vad01G001560	LG01	1487714	1488131	1487714	+
1000378	TSS	Vad01G001570	LG01	1488701	1489679	1488701	-
1000379	TTS	Vad01G001570	LG01	1487931	1487952	1487952	-
1000380	TSS	Vad01G001580	LG01	1491690	1491936	1491936	+
1000381	TTS	Vad01G001580	LG01	1497080	1497447	1497080	+
1000382	TSS	Vad01G001590	LG01	1498716	1498878	1498878	+
1000383	TTS	Vad01G001590	LG01	1512272	1512844	1512272	+
1000384	TSS	Vad01G001600	LG01	1513557	1513848	1513848	+
1000385	TTS	Vad01G001600	LG01	1520087	1520562	1520087	+
1000386	TSS	Vad01G001610	LG01	1522708	1522911	1522911	+
1000387	TTS	Vad01G001610	LG01	1529852	1529991	1529852	+
1000388	MSKIP_ON	Vad01G001610	LG01	1523019	1523319	1522911,1523019-1523111,1523254-1523319,1523884	+
1000389	MSKIP_OFF	Vad01G001610	LG01	1523019	1523319	1522911,1523884	+
1000390	TSS	Vad01G001620	LG01	1531016	1531238	1531238	+
1000391	TTS	Vad01G001620	LG01	1531908	1532677	1531908	+
1000392	TSS	Vad01G001630	LG01	1544728	1545007	1545007	+
1000393	TSS	Vad01G001630	LG01	1545293	1545769	1545769	+
1000394	TTS	Vad01G001630	LG01	1546961	1547266	1546961	+
1000395	IR_ON	Vad01G001630	LG01	1545769	1545877	1545663-1545983	+
1000396	IR_OFF	Vad01G001630	LG01	1545769	1545877	1545663-1545769,1545877-1545983	+
1000397	XIR_ON	Vad01G001630	LG01	1545769	1545877	1545663-1545983	+
1000398	XIR_OFF	Vad01G001630	LG01	1545769	1545877	1545502-1545769,1545877-1545983	+
1000397	XIR_ON	Vad01G001630	LG01	1545769	1545877	1545663-1545983	+
1000399	XIR_OFF	Vad01G001630	LG01	1545769	1545877	1545622-1545769,1545877-1545983	+
1000397	XIR_ON	Vad01G001630	LG01	1545769	1545877	1545663-1545983	+
1000400	XIR_OFF	Vad01G001630	LG01	1545769	1545877	1545293-1545769,1545877-1545983	+
1000401	AE	Vad01G001630	LG01	1545663	1545769	1545663-1545769	+
1000402	AE	Vad01G001630	LG01	1545502	1545769	1545502-1545769	+
1000403	AE	Vad01G001630	LG01	1545622	1545769	1545622-1545769	+
1000404	TSS	Vad01G001640	LG01	1573719	1574159	1573719	-
1000405	TTS	Vad01G001640	LG01	1548554	1548967	1548967	-
1000406	TSS	Vad01G001650	LG01	1549010	1549429	1549429	+
1000407	TTS	Vad01G001650	LG01	1549885	1550754	1549885	+
1000408	TSS	Vad01G001660	LG01	1554792	1555118	1555118	+
1000409	TTS	Vad01G001660	LG01	1555526	1556072	1555526	+
1000410	TSS	Vad01G001680	LG01	1574386	1574742	1574742	+
1000411	TTS	Vad01G001680	LG01	1575205	1575280	1575205	+
1000412	TSS	Vad01G001700	LG01	1588338	1588827	1588338	-
1000413	TTS	Vad01G001700	LG01	1580276	1581068	1581068	-
1000414	TSS	Vad01G001720	LG01	1601101	1601193	1601193	+
1000415	TTS	Vad01G001720	LG01	1606106	1606306	1606106	+
1000416	AE	Vad01G001720	LG01	1601271	1601397	1601271-1601397	+
1000417	AE	Vad01G001720	LG01	1601257	1601397	1601257-1601397	+
1000418	TSS	Vad01G001730	LG01	1621857	1622560	1621857	-
1000419	TTS	Vad01G001730	LG01	1614334	1614358	1614334	+
1000420	TSS	Vad01G001760	LG01	1631166	1631340	1631340	+
1000421	TTS	Vad01G001760	LG01	1634135	1634520	1634135	+
1000422	AE	Vad01G001760	LG01	1632996	1633220	1632996-1633220	+
1000423	AE	Vad01G001760	LG01	1632945	1633220	1632945-1633220	+
1000424	TSS	Vad01G001790	LG01	1652785	1654378	1652785	-
1000425	TTS	Vad01G001790	LG01	1644250	1644879	1644879	-
1000426	AE	Vad01G001790	LG01	1649039	1649173	1649039-1649173	-
1000427	AE	Vad01G001790	LG01	1649000	1649173	1649000-1649173	-
1000428	TSS	Vad01G001800	LG01	1668168	1668306	1668168	-
1000429	TSS	Vad01G001800	LG01	1661107	1662309	1661107	-
1000430	TTS	Vad01G001800	LG01	1656352	1659652	1659652	-
1000431	IR_ON	Vad01G001800	LG01	1660332	1661107	1660029-1661204	-
1000432	IR_OFF	Vad01G001800	LG01	1660332	1661107	1660029-1660332,1661107-1661204	-
1000433	XIR_ON	Vad01G001800	LG01	1660332	1661107	1660029-1661204	-
1000434	XIR_OFF	Vad01G001800	LG01	1660332	1661107	1660029-1660332,1661107-1662309	-
1000435	TSS	Vad01G001810	LG01	1671136	1671293	1671293	+
1000436	TTS	Vad01G001810	LG01	1678402	1678670	1678402	+
1000437	TSS	Vad01G001830	LG01	1679620	1682122	1682122	+
1000438	TSS	Vad01G001830	LG01	1679692	1679828	1679828	+
1000439	TTS	Vad01G001830	LG01	1683436	1685474	1683436	+
1000440	IR_ON	Vad01G001830	LG01	1682764	1683079	1682559-1683203	+
1000441	IR_OFF	Vad01G001830	LG01	1682764	1683079	1682559-1682764,1683079-1683203	+
1000442	IR_ON	Vad01G001830	LG01	1680829	1680931	1680645-1681163	+
1000443	IR_OFF	Vad01G001830	LG01	1680829	1680931	1680645-1680829,1680931-1681163	+
1000444	TSS	Vad01G001860	LG01	1692552	1692659	1692659	+
1000445	TTS	Vad01G001860	LG01	1695720	1696106	1695720	+
1000446	TSS	Vad01G001870	LG01	1702904	1703160	1702904	-
1000447	TTS	Vad01G001870	LG01	1697450	1697917	1697917	-
1000448	TTS	Vad01G001870	LG01	1697450	1697983	1697983	-
1000449	SKIP_ON	Vad01G001870	LG01	1701074	1701123	1700720,1701074-1701123,1702904	-
1000450	SKIP_OFF	Vad01G001870	LG01	1701074	1701123	1700720,1702904	-
1000451	TSS	Vad01G001890	LG01	1729160	1729449	1729160	-
1000452	TTS	Vad01G001890	LG01	1726400	1726674	1726674	-
1000453	TSS	Vad01G001900	LG01	1737300	1737358	1737358	+
1000454	TTS	Vad01G001900	LG01	1741951	1742441	1741951	+
1000455	AE	Vad01G001900	LG01	1740782	1741649	1740782-1741649	+
1000456	AE	Vad01G001900	LG01	1740782	1741671	1740782-1741671	+
1000457	TSS	Vad01G001910	LG01	1737300	1737358	1737358	+
1000458	TTS	Vad01G001910	LG01	1741951	1742591	1741951	+
1000459	TSS	Vad01G001920	LG01	1743991	1745259	1745259	+
1000460	TTS	Vad01G001920	LG01	1745840	1746557	1745840	+
1000461	TSS	Vad01G001930	LG01	1750545	1750706	1750545	-
1000462	TTS	Vad01G001930	LG01	1743507	1745242	1745242	-
1000463	TTS	Vad01G001930	LG01	1746666	1746860	1746860	-
1000464	TTS	Vad01G001930	LG01	1746666	1746873	1746873	-
1000465	TSS	Vad01G001940	LG01	1758875	1759284	1759284	+
1000466	TTS	Vad01G001940	LG01	1759470	1760312	1759470	+
1000467	TSS	Vad01G001950	LG01	1767636	1767683	1767683	+
1000468	TTS	Vad01G001950	LG01	1770333	1770653	1770333	+
1000469	TSS	Vad01G001960	LG01	1773501	1773941	1773941	+
1000470	TTS	Vad01G001960	LG01	1778725	1779090	1778725	+
1000471	TSS	Vad01G001970	LG01	1786385	1786552	1786385	-
1000472	TTS	Vad01G001970	LG01	1779902	1780820	1780820	-
1000473	TSS	Vad01G001980	LG01	1792913	1793283	1793283	+
1000474	TTS	Vad01G001980	LG01	1809452	1809800	1809452	+
1000475	TSS	Vad01G001990	LG01	1818103	1818692	1818103	-
1000476	TTS	Vad01G001990	LG01	1814628	1815662	1815662	-
1000477	TSS	Vad01G002000	LG01	1819454	1819872	1819872	+
1000478	TTS	Vad01G002000	LG01	1835333	1835579	1835333	+
1000479	TSS	Vad01G002010	LG01	1879516	1880001	1879516	-
1000480	TTS	Vad01G002010	LG01	1835979	1836442	1836442	-
1000481	TSS	Vad01G002030	LG01	1896190	1896350	1896190	-
1000482	TTS	Vad01G002030	LG01	1888942	1889224	1889224	-
1000483	IR_ON	Vad01G002030	LG01	1889437	1889537	1889402-1889727	-
1000484	IR_OFF	Vad01G002030	LG01	1889437	1889537	1889402-1889437,1889537-1889727	-
1000485	TSS	Vad01G002040	LG01	1915741	1916112	1915741	-
1000486	TTS	Vad01G002040	LG01	1899536	1900001	1900001	-
1000487	TTS	Vad01G002040	LG01	1899536	1900463	1900463	-
1000488	TTS	Vad01G002040	LG01	1899606	1899997	1899997	-
1000489	TSS	Vad01G002050	LG01	1923129	1923475	1923475	+
1000490	TTS	Vad01G002050	LG01	1927281	1927666	1927281	+
1000491	TSS	Vad01G002060	LG01	1932981	1933134	1933134	+
1000492	TTS	Vad01G002060	LG01	1959379	1959830	1959379	+
1000493	TSS	Vad01G002070	LG01	1960470	1960996	1960996	+
1000494	TTS	Vad01G002070	LG01	1965844	1966066	1965844	+
1000495	AE	Vad01G002070	LG01	1963133	1963202	1963133-1963202	+
1000496	AE	Vad01G002070	LG01	1963119	1963202	1963119-1963202	+
1000497	TSS	Vad01G002100	LG01	1995094	1995600	1995600	+
1000498	TTS	Vad01G002100	LG01	1997961	1999212	1997961	+
1000499	TSS	Vad01G002110	LG01	2041600	2041918	2041600	-
1000500	TTS	Vad01G002110	LG01	2011886	2012524	2012524	-
1000501	TSS	Vad01G002120	LG01	2064001	2064302	2064001	-
1000502	TTS	Vad01G002120	LG01	2043914	2044462	2044462	-
1000503	TSS	Vad01G002160	LG01	2084471	2084893	2084471	-
1000504	TTS	Vad01G002160	LG01	2081543	2081954	2081954	-
1000505	TSS	Vad01G002180	LG01	2097371	2097528	2097371	-
1000506	TTS	Vad01G002180	LG01	2095674	2096813	2096813	-
1000507	TSS	Vad01G002190	LG01	2100919	2101283	2101283	+
1000508	TTS	Vad01G002190	LG01	2101407	2102546	2101407	+
1000509	TSS	Vad01G002200	LG01	2105157	2105477	2105477	+
1000510	TTS	Vad01G002200	LG01	2122127	2122440	2122127	+
1000511	XSKIP_ON	Vad01G002200	LG01	2114622	2114745	2114530,2114622-2114745,2114825	+
1000512	XSKIP_OFF	Vad01G002200	LG01	2114622	2114745	2114530,2114777	+
1000513	TSS	Vad01G002280	LG01	2177758	2178043	2178043	+
1000514	TTS	Vad01G002280	LG01	2181923	2182393	2181923	+
1000515	TSS	Vad01G002300	LG01	2207143	2208827	2208827	+
1000516	TTS	Vad01G002300	LG01	2212260	2212766	2212260	+
1000517	TSS	Vad01G002330	LG01	2226559	2227859	2226559	-
1000518	TTS	Vad01G002330	LG01	2219317	2220309	2220309	-
1000519	TSS	Vad01G002340	LG01	2239112	2242807	2242807	+
1000520	TTS	Vad01G002340	LG01	2245286	2246227	2245286	+
1000521	IR_ON	Vad01G002340	LG01	2242972	2244332	2242885-2244459	+
1000522	IR_OFF	Vad01G002340	LG01	2242972	2244332	2242885-2242972,2244332-2244459	+
1000523	TSS	Vad01G002350	LG01	2250657	2250781	2250657	-
1000524	TTS	Vad01G002350	LG01	2247966	2248073	2248073	-
1000525	TSS	Vad01G002360	LG01	2257370	2257738	2257370	-
1000526	TTS	Vad01G002360	LG01	2252052	2252519	2252519	-
1000527	TSS	Vad01G002370	LG01	2266607	2267028	2267028	+
1000528	TTS	Vad01G002370	LG01	2273620	2274018	2273620	+
1000529	IR_ON	Vad01G002370	LG01	2270795	2271510	2270655-2271591	+
1000530	IR_OFF	Vad01G002370	LG01	2270795	2271510	2270655-2270795,2271510-2271591	+
1000529	IR_ON	Vad01G002370	LG01	2270795	2271526	2270655-2271591	+
1000531	IR_OFF	Vad01G002370	LG01	2270795	2271526	2270655-2270795,2271526-2271591	+
1000532	AE	Vad01G002370	LG01	2271510	2271591	2271510-2271591	+
1000533	AE	Vad01G002370	LG01	2271526	2271591	2271526-2271591	+
1000534	TSS	Vad01G002380	LG01	2277929	2278160	2278160	+
1000535	TTS	Vad01G002380	LG01	2278689	2279258	2278689	+
1000536	TSS	Vad01G002390	LG01	2319924	2320187	2320187	+
1000537	TTS	Vad01G002390	LG01	2320288	2320518	2320288	+
1000538	TSS	Vad01G002440	LG01	2364339	2364486	2364486	+
1000539	TSS	Vad01G002440	LG01	2364590	2364828	2364828	+
1000540	TTS	Vad01G002440	LG01	2365112	2365486	2365112	+
1000541	TSS	Vad01G002450	LG01	2371190	2371339	2371339	+
1000542	TSS	Vad01G002450	LG01	2371190	2371665	2371665	+
1000543	TTS	Vad01G002450	LG01	2375756	2376151	2375756	+
1000544	TTS	Vad01G002450	LG01	2375745	2376151	2375745	+
1000545	AE	Vad01G002450	LG01	2371516	2371665	2371516-2371665	+
1000546	AE	Vad01G002450	LG01	2371490	2371665	2371490-2371665	+
1000547	AE	Vad01G002450	LG01	2371513	2371665	2371513-2371665	+
1000548	TSS	Vad01G002470	LG01	2385922	2386072	2386072	+
1000549	TTS	Vad01G002470	LG01	2386576	2386727	2386576	+
1000550	TSS	Vad01G002480	LG01	2393705	2393976	2393976	+
1000551	TTS	Vad01G002480	LG01	2394397	2394724	2394397	+
1000552	TSS	Vad01G002490	LG01	2388171	2389797	2389797	+
1000553	TTS	Vad01G002490	LG01	2402060	2402103	2402060	+
1000554	TSS	Vad01G002520	LG01	2419755	2419997	2419997	+
1000555	TTS	Vad01G002520	LG01	2420383	2420668	2420383	+
1000556	TSS	Vad01G002530	LG01	2433469	2433743	2433469	-
1000557	TTS	Vad01G002530	LG01	2430677	2433222	2433222	-
1000558	TSS	Vad01G002540	LG01	2436493	2436709	2436493	-
1000559	TTS	Vad01G002540	LG01	2436223	2436408	2436408	-
1000560	TSS	Vad01G002550	LG01	2441333	2441638	2441333	-
1000561	TTS	Vad01G002550	LG01	2437839	2438644	2438644	-
1000562	TSS	Vad01G002560	LG01	2464482	2465110	2464482	-
1000563	TTS	Vad01G002560	LG01	2453698	2454962	2454962	-
1000564	AE	Vad01G002560	LG01	2463084	2463198	2463084-2463198	-
1000565	AE	Vad01G002560	LG01	2463084	2463744	2463084-2463744	-
1000566	TSS	Vad01G002580	LG01	2478050	2478256	2478256	+
1000567	TSS	Vad01G002580	LG01	2478579	2478740	2478740	+
1000568	TTS	Vad01G002580	LG01	2485310	2486273	2485310	+
1000569	MSKIP_ON	Vad01G002580	LG01	2479029	2479747	2478256,2479029-2479435,2479666-2479747,2480835	+
1000570	MSKIP_OFF	Vad01G002580	LG01	2479029	2479747	2478256,2480835	+
1000571	MSKIP_ON	Vad01G002580	LG01	2479088	2479747	2478256,2479088-2479435,2479666-2479747,2480835	+
1000570	MSKIP_OFF	Vad01G002580	LG01	2479088	2479747	2478256,2480835	+
1000572	MSKIP_ON	Vad01G002580	LG01	2479303	2479747	2478256,2479303-2479435,2479666-2479747,2480835	+
1000570	MSKIP_OFF	Vad01G002580	LG01	2479303	2479747	2478256,2480835	+
1000573	AE	Vad01G002580	LG01	2484577	2484878	2484577-2484878	+
1000574	AE	Vad01G002580	LG01	2484577	2484826	2484577-2484826	+
1000575	AE	Vad01G002580	LG01	2479029	2479435	2479029-2479435	+
1000576	AE	Vad01G002580	LG01	2479088	2479435	2479088-2479435	+
1000577	AE	Vad01G002580	LG01	2479303	2479435	2479303-2479435	+
1000578	TSS	Vad01G002620	LG01	2515457	2516027	2515457	-
1000579	TTS	Vad01G002620	LG01	2505707	2506230	2506230	-
1000580	AE	Vad01G002620	LG01	2512547	2512630	2512547-2512630	-
1000581	AE	Vad01G002620	LG01	2512523	2512630	2512523-2512630	-
1000582	AE	Vad01G002620	LG01	2513119	2513372	2513119-2513372	-
1000583	AE	Vad01G002620	LG01	2513119	2513456	2513119-2513456	-
1000584	AE	Vad01G002620	LG01	2514278	2514487	2514278-2514487	-
1000585	AE	Vad01G002620	LG01	2514278	2514805	2514278-2514805	-
1000586	TSS	Vad01G002640	LG01	2524099	2524420	2524420	+
1000587	TTS	Vad01G002640	LG01	2532242	2532650	2532242	+
1000588	TSS	Vad01G002660	LG01	2541872	2542070	2542070	+
1000589	TTS	Vad01G002660	LG01	2542473	2542519	2542473	+
1000590	TSS	Vad01G002670	LG01	2544300	2544675	2544675	+
1000591	TTS	Vad01G002670	LG01	2549850	2550649	2549850	+
1000592	TSS	Vad01G002680	LG01	2551736	2552474	2552474	+
1000593	TTS	Vad01G002680	LG01	2558869	2559043	2558869	+
1000594	TSS	Vad01G002690	LG01	2560660	2561176	2560660	-
1000595	TTS	Vad01G002690	LG01	2558125	2558653	2558653	-
1000596	TSS	Vad01G002730	LG01	2572560	2572678	2572678	+
1000597	TTS	Vad01G002730	LG01	2579916	2580627	2579916	+
1000598	TSS	Vad01G002760	LG01	2622710	2624235	2624235	+
1000599	TTS	Vad01G002760	LG01	2624937	2626435	2624937	+
1000600	TSS	Vad01G002770	LG01	2633401	2633633	2633633	+
1000601	TSS	Vad01G002770	LG01	2635037	2635644	2635644	+
1000602	TTS	Vad01G002770	LG01	2647203	2647481	2647203	+
1000603	SKIP_ON	Vad01G002770	LG01	2638960	2639029	2636824,2638960-2639029,2640262	+
1000604	SKIP_OFF	Vad01G002770	LG01	2638960	2639029	2636824,2640262	+
1000605	SKIP_ON	Vad01G002770	LG01	2638205	2638244	2636824,2638205-2638244,2640262	+
1000604	SKIP_OFF	Vad01G002770	LG01	2638205	2638244	2636824,2640262	+
1000606	AE	Vad01G002770	LG01	2635178	2635262	2635178-2635262	+
1000607	AE	Vad01G002770	LG01	2635149	2635262	2635149-2635262	+
1000608	TSS	Vad01G002780	LG01	2650602	2650915	2650602	-
1000609	TTS	Vad01G002780	LG01	2647559	2648027	2648027	-
1000610	TTS	Vad01G002780	LG01	2649863	2650263	2650263	-
1000611	TSS	Vad01G002790	LG01	2684760	2686042	2684760	-
1000612	TTS	Vad01G002790	LG01	2663774	2664689	2664689	-
1000613	AE	Vad01G002790	LG01	2674529	2674631	2674529-2674631	-
1000614	AE	Vad01G002790	LG01	2674464	2674631	2674464-2674631	-
1000615	TSS	Vad01G002800	LG01	2687235	2687263	2687263	+
1000616	TSS	Vad01G002800	LG01	2687257	2687650	2687650	+
1000617	TTS	Vad01G002800	LG01	2694488	2694876	2694488	+
1000618	TSS	Vad01G002820	LG01	2708267	2708768	2708267	-
1000619	TTS	Vad01G002820	LG01	2701933	2702331	2702331	-
1000620	TSS	Vad01G002850	LG01	2733914	2734346	2734346	+
1000621	TTS	Vad01G002850	LG01	2756640	2757557	2756640	+
1000622	TTS	Vad01G002850	LG01	2756814	2757284	2756814	+
1000623	TTS	Vad01G002850	LG01	2750687	2751076	2750687	+
1000624	XSKIP_ON	Vad01G002850	LG01	2750687	2750860	2748752,2750687-2750860,2756814	+
1000625	XSKIP_OFF	Vad01G002850	LG01	2750687	2750860	2748752,2756640	+
1000626	SKIP_ON	Vad01G002850	LG01	2736582	2736660	2736124,2736582-2736660,2736791	+
1000627	SKIP_OFF	Vad01G002850	LG01	2736582	2736660	2736124,2736791	+
1000628	TSS	Vad01G002870	LG01	2767589	2767805	2767805	+
1000629	TTS	Vad01G002870	LG01	2785356	2786066	2785356	+
1000630	TSS	Vad01G002900	LG01	2798702	2798931	2798931	+
1000631	TTS	Vad01G002900	LG01	2799350	2799515	2799350	+
1000632	TTS	Vad01G002900	LG01	2805249	2805590	2805249	+
1000633	TSS	Vad01G002910	LG01	2798016	2798165	2798165	+
1000634	TSS	Vad01G002910	LG01	2798702	2798931	2798931	+
1000635	TSS	Vad01G002910	LG01	2803693	2804063	2804063	+
1000636	TTS	Vad01G002910	LG01	2805249	2805590	2805249	+
1000637	TSS	Vad01G002920	LG01	2812813	2813424	2812813	-
1000638	TTS	Vad01G002920	LG01	2808178	2808698	2808698	-
1000639	AE	Vad01G002920	LG01	2811893	2812051	2811893-2812051	-
1000640	AE	Vad01G002920	LG01	2811893	2811982	2811893-2811982	-
1000641	AE	Vad01G002920	LG01	2811893	2812056	2811893-2812056	-
1000642	TSS	Vad01G002930	LG01	2818655	2818960	2818655	-
1000643	TTS	Vad01G002930	LG01	2814146	2814748	2814748	-
1000644	TSS	Vad01G002950	LG01	2828825	2829184	2829184	+
1000645	TTS	Vad01G002950	LG01	2903257	2903978	2903257	+
1000646	TSS	Vad01G002960	LG01	2904829	2904907	2904907	+
1000647	TTS	Vad01G002960	LG01	2907428	2907910	2907428	+
1000648	TSS	Vad01G002970	LG01	2911939	2912157	2912157	+
1000649	TTS	Vad01G002970	LG01	2918229	2918683	2918229	+
1000650	TSS	Vad01G002980	LG01	2927426	2927614	2927426	-
1000651	TTS	Vad01G002980	LG01	2919544	2919872	2919872	-
1000652	TSS	Vad01G003000	LG01	2955030	2955236	2955030	-
1000653	TTS	Vad01G003000	LG01	2948810	2949102	2949102	-
1000654	TSS	Vad01G003010	LG01	2961075	2961394	2961394	+
1000655	TTS	Vad01G003010	LG01	2965395	2965565	2965395	+
1000656	TSS	Vad01G003060	LG01	3000078	3000201	3000078	-
1000657	TTS	Vad01G003060	LG01	2988082	2988724	2988724	-
1000658	TSS	Vad01G003070	LG01	3006002	3006285	3006002	-
1000659	TTS	Vad01G003070	LG01	3001418	3002517	3002517	-
1000660	AE	Vad01G003070	LG01	3005046	3005183	3005046-3005183	-
1000661	AE	Vad01G003070	LG01	3005018	3005183	3005018-3005183	-
1000662	TSS	Vad01G003090	LG01	3024336	3024782	3024336	-
1000663	TTS	Vad01G003090	LG01	3021203	3021869	3021869	-
1000664	TSS	Vad01G003110	LG01	3029296	3029652	3029296	-
1000665	TTS	Vad01G003110	LG01	3027554	3028510	3028510	-
1000666	TSS	Vad01G003130	LG01	3053518	3053934	3053518	-
1000667	TSS	Vad01G003130	LG01	3053065	3054053	3053065	-
1000668	TTS	Vad01G003130	LG01	3034682	3042837	3042837	-
1000669	TTS	Vad01G003130	LG01	3043926	3044514	3044514	-
1000670	SKIP_ON	Vad01G003130	LG01	3053065	3053116	3052955,3053065-3053116,3053518	-
1000671	SKIP_OFF	Vad01G003130	LG01	3053065	3053116	3052955,3053518	-
1000672	AE	Vad01G003130	LG01	3042957	3043010	3042957-3043010	-
1000673	AE	Vad01G003130	LG01	3042957	3043034	3042957-3043034	-
1000674	TSS	Vad01G003140	LG01	3058979	3059249	3058979	-
1000675	TTS	Vad01G003140	LG01	3057931	3058207	3058207	-
1000676	TTS	Vad01G003140	LG01	3058027	3058879	3058879	-
1000677	TTS	Vad01G003140	LG01	3058027	3058204	3058204	-
1000678	TSS	Vad01G003150	LG01	3064433	3064913	3064433	-
1000679	TTS	Vad01G003150	LG01	3060129	3061212	3061212	-
1000680	SKIP_ON	Vad01G003150	LG01	3063326	3063389	3062987,3063326-3063389,3064433	-
1000681	SKIP_OFF	Vad01G003150	LG01	3063326	3063389	3062987,3064433	-
1000682	TSS	Vad01G003160	LG01	3074005	3075060	3075060	+
1000683	TTS	Vad01G003160	LG01	3077544	3078113	3077544	+
1000684	TSS	Vad01G003170	LG01	3080935	3081192	3080935	-
1000685	TTS	Vad01G003170	LG01	3078456	3078908	3078908	-
1000686	TTS	Vad01G003170	LG01	3078456	3079166	3079166	-
1000687	TSS	Vad01G003180	LG01	3088460	3088643	3088460	-
1000688	TTS	Vad01G003180	LG01	3084976	3086230	3086230	-
1000689	IR_ON	Vad01G003180	LG01	3087811	3088155	3087249-3088372	-
1000690	IR_OFF	Vad01G003180	LG01	3087811	3088155	3087249-3087811,3088155-3088372	-
1000691	TSS	Vad01G003190	LG01	3100789	3101103	3100789	-
1000692	TTS	Vad01G003190	LG01	3092283	3092852	3092852	-
1000693	TSS	Vad01G003230	LG01	3137138	3137418	3137418	+
1000694	TTS	Vad01G003230	LG01	3139498	3141434	3139498	+
1000695	TSS	Vad01G003250	LG01	3151495	3151574	3151574	+
1000696	TTS	Vad01G003250	LG01	3152202	3153654	3152202	+
1000697	IR_ON	Vad01G003250	LG01	3151746	3151897	3151645-3152116	+
1000698	IR_OFF	Vad01G003250	LG01	3151746	3151897	3151645-3151746,3151897-3152116	+
1000699	TSS	Vad01G003280	LG01	3188126	3188402	3188402	+
1000700	TTS	Vad01G003280	LG01	3191420	3191630	3191420	+
1000701	TSS	Vad01G003290	LG01	3198375	3198535	3198375	-
1000702	TTS	Vad01G003290	LG01	3192611	3193115	3193115	-
1000703	TSS	Vad01G003300	LG01	3203550	3204767	3204767	+
1000704	TTS	Vad01G003300	LG01	3205255	3206203	3205255	+
1000705	TSS	Vad01G003350	LG01	3237905	3238076	3237905	-
1000706	TTS	Vad01G003350	LG01	3233538	3233971	3233971	-
1000707	TSS	Vad01G003370	LG01	3247396	3247888	3247396	-
1000708	TTS	Vad01G003370	LG01	3245226	3246007	3246007	-
1000709	AE	Vad01G003370	LG01	3246494	3246680	3246494-3246680	-
1000710	AE	Vad01G003370	LG01	3246494	3246698	3246494-3246698	-
1000711	TSS	Vad01G003380	LG01	3259297	3259489	3259297	-
1000712	TTS	Vad01G003380	LG01	3256489	3257030	3257030	-
1000713	TSS	Vad01G003400	LG01	3279070	3279119	3279070	-
1000714	TTS	Vad01G003400	LG01	3274620	3275329	3275329	-
1000715	TSS	Vad01G003410	LG01	3286527	3287037	3286527	-
1000716	TTS	Vad01G003410	LG01	3280176	3280641	3280641	-
1000717	TTS	Vad01G003410	LG01	3283838	3284133	3284133	-
1000718	TSS	Vad01G003460	LG01	3335391	3335501	3335501	+
1000719	TTS	Vad01G003460	LG01	3337383	3337477	3337383	+
1000720	TSS	Vad01G003470	LG01	3347143	3347502	3347143	-
1000721	TTS	Vad01G003470	LG01	3345785	3346063	3346063	-
1000722	TSS	Vad01G003480	LG01	3354381	3354754	3354381	-
1000723	TTS	Vad01G003480	LG01	3348069	3348362	3348362	-
1000724	IR_ON	Vad01G003480	LG01	3348542	3349043	3348447-3349152	-
1000725	IR_OFF	Vad01G003480	LG01	3348542	3349043	3348447-3348542,3349043-3349152	-
1000726	TSS	Vad01G003490	LG01	3357504	3357932	3357504	-
1000727	TTS	Vad01G003490	LG01	3356227	3356520	3356520	-
1000728	TSS	Vad01G003500	LG01	3362662	3362809	3362809	+
1000729	TTS	Vad01G003500	LG01	3363159	3363893	3363159	+
1000730	TSS	Vad01G003510	LG01	3367895	3368513	3368513	+
1000731	TTS	Vad01G003510	LG01	3373450	3373579	3373450	+
1000732	TSS	Vad01G003540	LG01	3405120	3405955	3405120	-
1000733	TTS	Vad01G003540	LG01	3403612	3404797	3404797	-
1000734	TTS	Vad01G003540	LG01	3404136	3404586	3404586	-
1000735	TSS	Vad01G003570	LG01	3439464	3439769	3439464	-
1000736	TSS	Vad01G003570	LG01	3439153	3439266	3439153	-
1000737	TTS	Vad01G003570	LG01	3426153	3427586	3427586	-
1000738	IR_ON	Vad01G003570	LG01	3427834	3427939	3427686-3428047	-
1000739	IR_OFF	Vad01G003570	LG01	3427834	3427939	3427686-3427834,3427939-3428047	-
1000740	TSS	Vad01G003580	LG01	3447127	3448058	3447127	-
1000741	TTS	Vad01G003580	LG01	3439978	3441176	3441176	-
1000742	TSS	Vad01G003590	LG01	3452370	3453285	3452370	-
1000743	TTS	Vad01G003590	LG01	3450380	3451593	3451593	-
1000744	TTS	Vad01G003590	LG01	3450384	3452036	3452036	-
1000745	TSS	Vad01G003600	LG01	3480939	3481232	3480939	-
1000746	TTS	Vad01G003600	LG01	3454286	3454426	3454426	-
1000747	TSS	Vad01G003610	LG01	3493579	3493898	3493898	+
1000748	TTS	Vad01G003610	LG01	3517869	3518262	3517869	+
1000749	SKIP_ON	Vad01G003610	LG01	3517571	3517651	3516361,3517571-3517651,3517869	+
1000750	SKIP_OFF	Vad01G003610	LG01	3517571	3517651	3516361,3517869	+
1000751	TSS	Vad01G003630	LG01	3524590	3525720	3525720	+
1000752	TSS	Vad01G003630	LG01	3524746	3525715	3525715	+
1000753	TTS	Vad01G003630	LG01	3526341	3527274	3526341	+
1000754	TSS	Vad01G003670	LG01	3554913	3555049	3554913	-
1000755	TTS	Vad01G003670	LG01	3551621	3552837	3552837	-
1000756	TTS	Vad01G003670	LG01	3551749	3552840	3552840	-
1000757	TSS	Vad01G003680	LG01	3564167	3564536	3564167	-
1000758	TTS	Vad01G003680	LG01	3559533	3559555	3559555	-
1000759	TSS	Vad01G003700	LG01	3588365	3588385	3588365	-
1000760	TTS	Vad01G003700	LG01	3586298	3587418	3587418	-
1000761	TSS	Vad01G003710	LG01	3603939	3603981	3603939	-
1000762	TSS	Vad01G003710	LG01	3603304	3603981	3603304	-
1000763	TSS	Vad01G003710	LG01	3603689	3603981	3603689	-
1000764	TTS	Vad01G003710	LG01	3599050	3599507	3599507	-
1000765	XSKIP_ON	Vad01G003710	LG01	3603089	3603129	3602868,3603089-3603129,3603304	-
1000766	XSKIP_OFF	Vad01G003710	LG01	3603089	3603129	3602868,3603689	-
1000767	XSKIP_ON	Vad01G003710	LG01	3603089	3603133	3602868,3603089-3603133,3603304	-
1000766	XSKIP_OFF	Vad01G003710	LG01	3603089	3603133	3602868,3603689	-
1000768	TSS	Vad01G003720	LG01	3612723	3613028	3613028	+
1000769	TTS	Vad01G003720	LG01	3619434	3619998	3619434	+
1000770	TSS	Vad01G003740	LG01	3635706	3636023	3635706	-
1000771	TTS	Vad01G003740	LG01	3633469	3634627	3634627	-
1000772	TTS	Vad01G003740	LG01	3633469	3634994	3634994	-
1000773	TSS	Vad01G003750	LG01	3648205	3648982	3648205	-
1000774	TTS	Vad01G003750	LG01	3646081	3647117	3647117	-
1000775	TSS	Vad01G003760	LG01	3661893	3662894	3661893	-
1000776	TSS	Vad01G003760	LG01	3673754	3674504	3673754	-
1000777	TTS	Vad01G003760	LG01	3653515	3654697	3654697	-
1000778	AE	Vad01G003760	LG01	3654835	3655083	3654835-3655083	-
1000779	AE	Vad01G003760	LG01	3654835	3655030	3654835-3655030	-
1000780	TSS	Vad01G003770	LG01	3681673	3682460	3681673	-
1000781	TTS	Vad01G003770	LG01	3677972	3679143	3679143	-
1000782	SKIP_ON	Vad01G003770	LG01	3679640	3679669	3679143,3679640-3679669,3681673	-
1000783	SKIP_OFF	Vad01G003770	LG01	3679640	3679669	3679143,3681673	-
1000784	TSS	Vad01G003790	LG01	3684536	3685204	3685204	+
1000785	TTS	Vad01G003790	LG01	3690531	3691412	3690531	+
1000786	AE	Vad01G003790	LG01	3686067	3686275	3686067-3686275	+
1000787	AE	Vad01G003790	LG01	3685860	3686275	3685860-3686275	+
1000788	TSS	Vad01G003800	LG01	3697080	3698082	3697080	-
1000789	TTS	Vad01G003800	LG01	3696076	3696516	3696516	-
1000790	TSS	Vad01G003810	LG01	3702641	3702863	3702863	+
1000791	TTS	Vad01G003810	LG01	3703537	3704234	3703537	+
1000792	TSS	Vad01G003820	LG01	3709329	3709491	3709491	+
1000793	TTS	Vad01G003820	LG01	3710424	3710573	3710424	+
1000794	TSS	Vad01G003850	LG01	3736029	3736267	3736029	-
1000795	TTS	Vad01G003850	LG01	3725549	3725960	3725960	-
1000796	XIR_ON	Vad01G003850	LG01	3733244	3734509	3733184-3735732	-
1000797	XIR_OFF	Vad01G003850	LG01	3733244	3734509	3733184-3733244,3734509-3734578	-
1000798	TSS	Vad01G003860	LG01	3755677	3757372	3757372	+
1000799	TTS	Vad01G003860	LG01	3757492	3758596	3757492	+
1000800	TSS	Vad01G003880	LG01	3769393	3769514	3769514	+
1000801	TTS	Vad01G003880	LG01	3770220	3770637	3770220	+
1000802	TSS	Vad01G003890	LG01	3779016	3779391	3779016	-
1000803	TSS	Vad01G003890	LG01	3777009	3778294	3777009	-
1000804	TTS	Vad01G003890	LG01	3771667	3772601	3772601	-
1000805	TTS	Vad01G003890	LG01	3771667	3772135	3772135	-
1000806	TSS	Vad01G003910	LG01	3779768	3779972	3779972	+
1000807	TTS	Vad01G003910	LG01	3797014	3797681	3797014	+
1000808	SKIP_ON	Vad01G003910	LG01	3793511	3793832	3786318,3793511-3793832,3795361	+
1000809	SKIP_OFF	Vad01G003910	LG01	3793511	3793832	3786318,3795361	+
1000810	XSKIP_ON	Vad01G003910	LG01	3793511	3793832	3786335,3793511-3793832,3795361	+
1000811	XSKIP_OFF	Vad01G003910	LG01	3793511	3793832	3786318,3795361	+
1000812	AE	Vad01G003910	LG01	3780476	3780561	3780476-3780561	+
1000813	AE	Vad01G003910	LG01	3780476	3780607	3780476-3780607	+
1000814	AE	Vad01G003910	LG01	3780476	3780652	3780476-3780652	+
1000815	AE	Vad01G003910	LG01	3785642	3786318	3785642-3786318	+
1000816	AE	Vad01G003910	LG01	3785639	3786335	3785639-3786335	+
1000817	AE	Vad01G003910	LG01	3785639	3786318	3785639-3786318	+
1000818	TSS	Vad01G003920	LG01	3801837	3803133	3801837	-
1000819	TTS	Vad01G003920	LG01	3800392	3801681	3801681	-
1000820	TSS	Vad01G003930	LG01	3822592	3823139	3823139	+
1000821	TSS	Vad01G003930	LG01	3823166	3823394	3823394	+
1000822	TSS	Vad01G003930	LG01	3823166	3824562	3824562	+
1000823	TTS	Vad01G003930	LG01	3837555	3838569	3837555	+
1000824	MSKIP_ON	Vad01G003930	LG01	3824100	3824562	3823394,3824100-3824167,3824305-3824562,3825045	+
1000825	MSKIP_OFF	Vad01G003930	LG01	3824100	3824562	3823394,3825045	+
1000826	SKIP_ON	Vad01G003930	LG01	3824305	3824562	3823394,3824305-3824562,3825045	+
1000827	SKIP_OFF	Vad01G003930	LG01	3824305	3824562	3823394,3825045	+
1000828	SKIP_ON	Vad01G003930	LG01	3824100	3824167	3823394,3824100-3824167,3824305	+
1000829	SKIP_OFF	Vad01G003930	LG01	3824100	3824167	3823394,3824305	+
1000830	AE	Vad01G003930	LG01	3823325	3823394	3823325-3823394	+
1000831	AE	Vad01G003930	LG01	3823298	3823394	3823298-3823394	+
1000832	TSS	Vad01G003940	LG01	3823166	3823394	3823394	+
1000833	TSS	Vad01G003940	LG01	3831411	3832001	3832001	+
1000834	TSS	Vad01G003940	LG01	3832032	3832256	3832256	+
1000835	TSS	Vad01G003940	LG01	3832032	3833427	3833427	+
1000836	TTS	Vad01G003940	LG01	3837555	3838569	3837555	+
1000837	TSS	Vad01G003950	LG01	3842102	3842156	3842156	+
1000838	TSS	Vad01G003950	LG01	3842320	3842343	3842343	+
1000839	TSS	Vad01G003950	LG01	3844067	3845117	3845117	+
1000840	TTS	Vad01G003950	LG01	3849379	3849847	3849379	+
1000841	TSS	Vad01G003970	LG01	3855613	3855848	3855613	-
1000842	TTS	Vad01G003970	LG01	3854978	3855136	3855136	-
1000843	TSS	Vad01G003980	LG01	3861420	3861541	3861420	-
1000844	TTS	Vad01G003980	LG01	3859112	3859302	3859302	-
1000845	TSS	Vad01G004000	LG01	3872188	3872496	3872496	+
1000846	TSS	Vad01G004000	LG01	3875741	3875878	3875878	+
1000847	TTS	Vad01G004000	LG01	3879437	3879784	3879437	+
1000848	TSS	Vad01G004020	LG01	3884599	3884678	3884678	+
1000849	TSS	Vad01G004020	LG01	3884599	3884852	3884852	+
1000850	TTS	Vad01G004020	LG01	3895039	3895472	3895039	+
1000851	AE	Vad01G004020	LG01	3884927	3884988	3884927-3884988	+
1000852	AE	Vad01G004020	LG01	3884939	3884988	3884939-3884988	+
1000853	TSS	Vad01G004030	LG01	3899141	3899317	3899317	+
1000854	TTS	Vad01G004030	LG01	3912389	3912685	3912389	+
1000855	XSKIP_ON	Vad01G004030	LG01	3905408	3905541	3900388,3905408-3905541,3907889	+
1000856	XSKIP_OFF	Vad01G004030	LG01	3905408	3905541	3900522,3907889	+
1000857	TSS	Vad01G004050	LG01	3938606	3939345	3938606	-
1000858	TTS	Vad01G004050	LG01	3934738	3935987	3935987	-
1000859	SKIP_ON	Vad01G004050	LG01	3936060	3936083	3935987,3936060-3936083,3938606	-
1000860	SKIP_OFF	Vad01G004050	LG01	3936060	3936083	3935987,3938606	-
1000861	TSS	Vad01G004060	LG01	3945235	3949614	3945235	-
1000862	TTS	Vad01G004060	LG01	3939932	3941249	3941249	-
1000863	TTS	Vad01G004060	LG01	3939932	3941403	3941403	-
1000864	IR_ON	Vad01G004060	LG01	3942198	3942455	3941551-3945138	-
1000865	IR_OFF	Vad01G004060	LG01	3942198	3942455	3941551-3942198,3942455-3945138	-
1000866	TSS	Vad01G004090	LG01	3963958	3964743	3963958	-
1000867	TTS	Vad01G004090	LG01	3955402	3955575	3955575	-
1000868	TSS	Vad01G004100	LG01	3964618	3964777	3964618	-
1000869	TTS	Vad01G004100	LG01	3955402	3955575	3955575	-
1000870	SKIP_ON	Vad01G004100	LG01	3962916	3963023	3961749,3962916-3963023,3963139	-
1000871	SKIP_OFF	Vad01G004100	LG01	3962916	3963023	3961749,3963139	-
1000872	IR_ON	Vad01G004100	LG01	3961583	3961687	3961422-3961749	-
1000873	IR_OFF	Vad01G004100	LG01	3961583	3961687	3961422-3961583,3961687-3961749	-
1000874	AE	Vad01G004100	LG01	3963958	3964527	3963958-3964527	-
1000875	AE	Vad01G004100	LG01	3963428	3964527	3963428-3964527	-
1000876	TSS	Vad01G004110	LG01	3971896	3972293	3971896	-
1000877	TTS	Vad01G004110	LG01	3965734	3966056	3966056	-
1000878	IR_ON	Vad01G004110	LG01	3966935	3968438	3966817-3968562	-
1000879	IR_OFF	Vad01G004110	LG01	3966935	3968438	3966817-3966935,3968438-3968562	-
1000880	TSS	Vad01G004120	LG01	3978993	3979252	3978993	-
1000881	TTS	Vad01G004120	LG01	3975022	3975954	3975954	-
1000882	TSS	Vad01G004130	LG01	3990253	3990638	3990638	+
1000883	TTS	Vad01G004130	LG01	3994347	3995049	3994347	+
1000884	TSS	Vad01G004140	LG01	3996335	3996969	3996969	+
1000885	TTS	Vad01G004140	LG01	4020106	4021149	4020106	+
1000886	MSKIP_ON	Vad01G004140	LG01	4016437	4016757	4016301,4016437-4016506,4016609-4016757,4018535	+
1000887	MSKIP_OFF	Vad01G004140	LG01	4016437	4016757	4016301,4018535	+
1000888	SKIP_ON	Vad01G004140	LG01	4019363	4019515	4019241,4019363-4019515,4019719	+
1000889	SKIP_OFF	Vad01G004140	LG01	4019363	4019515	4019241,4019719	+
1000890	IR_ON	Vad01G004140	LG01	4019515	4019719	4019363-4019829	+
1000891	IR_OFF	Vad01G004140	LG01	4019515	4019719	4019363-4019515,4019719-4019829	+
1000892	AE	Vad01G004140	LG01	4019363	4019829	4019363-4019829	+
1000893	AE	Vad01G004140	LG01	4019719	4019829	4019719-4019829	+
1000894	TSS	Vad01G004150	LG01	4025806	4027044	4027044	+
1000895	TSS	Vad01G004150	LG01	4026294	4026743	4026743	+
1000896	TTS	Vad01G004150	LG01	4037678	4038300	4037678	+
1000897	TSS	Vad01G004160	LG01	4040515	4040553	4040515	-
1000898	TTS	Vad01G004160	LG01	4040130	4040301	4040301	-
1000899	TSS	Vad01G004180	LG01	4056106	4056246	4056106	-
1000900	TTS	Vad01G004180	LG01	4049514	4049654	4049654	-
1000901	TSS	Vad01G004190	LG01	4056459	4056903	4056903	+
1000902	TTS	Vad01G004190	LG01	4061132	4061563	4061132	+
1000903	TSS	Vad01G004200	LG01	4063656	4063922	4063656	-
1000904	TSS	Vad01G004200	LG01	4066409	4066544	4066409	-
1000905	TTS	Vad01G004200	LG01	4061658	4062695	4062695	-
1000906	TSS	Vad01G004220	LG01	4081460	4081871	4081460	-
1000907	TTS	Vad01G004220	LG01	4077903	4078241	4078241	-
1000908	TSS	Vad01G004230	LG01	4082775	4083402	4083402	+
1000909	TTS	Vad01G004230	LG01	4090251	4090753	4090251	+
1000910	IR_ON	Vad01G004230	LG01	4087937	4088082	4087534-4088626	+
1000911	IR_OFF	Vad01G004230	LG01	4087937	4088082	4087534-4087937,4088082-4088626	+
1000912	TSS	Vad01G004240	LG01	4119005	4119447	4119005	-
1000913	TTS	Vad01G004240	LG01	4111142	4111773	4111773	-
1000914	TSS	Vad01G004250	LG01	4124706	4125295	4125295	+
1000915	TTS	Vad01G004250	LG01	4129319	4129790	4129319	+
1000916	TSS	Vad01G004260	LG01	4130531	4131304	4131304	+
1000917	TTS	Vad01G004260	LG01	4140474	4140838	4140474	+
1000918	TSS	Vad01G004270	LG01	4144232	4144337	4144232	-
1000919	TTS	Vad01G004270	LG01	4141720	4142991	4142991	-
1000920	TTS	Vad01G004270	LG01	4141720	4142960	4142960	-
1000921	TTS	Vad01G004270	LG01	4141720	4143779	4143779	-
1000922	XSKIP_ON	Vad01G004270	LG01	4143692	4143779	4142991,4143692-4143779,4144232	-
1000923	XSKIP_OFF	Vad01G004270	LG01	4143692	4143779	4142960,4144232	-
1000924	SKIP_ON	Vad01G004270	LG01	4143692	4143779	4142960,4143692-4143779,4144232	-
1000925	SKIP_OFF	Vad01G004270	LG01	4143692	4143779	4142960,4144232	-
1000926	TSS	Vad01G004280	LG01	4145679	4146557	4146557	+
1000927	TTS	Vad01G004280	LG01	4152672	4153553	4152672	+
1000928	TSS	Vad01G004290	LG01	4162834	4163013	4162834	-
1000929	TTS	Vad01G004290	LG01	4153874	4154794	4154794	-
1000930	TTS	Vad01G004290	LG01	4154996	4155272	4155272	-
1000931	TTS	Vad01G004290	LG01	4155393	4155582	4155582	-
1000932	TTS	Vad01G004290	LG01	4155393	4156303	4156303	-
1000933	IR_ON	Vad01G004290	LG01	4156602	4157263	4156488-4157320	-
1000934	IR_OFF	Vad01G004290	LG01	4156602	4157263	4156488-4156602,4157263-4157320	-
1000935	TSS	Vad01G004300	LG01	4165129	4165646	4165646	+
1000936	TTS	Vad01G004300	LG01	4165737	4165980	4165737	+
1000937	TSS	Vad01G004320	LG01	4169403	4169727	4169727	+
1000938	TTS	Vad01G004320	LG01	4174736	4175729	4174736	+
1000939	IR_ON	Vad01G004320	LG01	4174416	4174524	4174226-4174575	+
1000940	IR_OFF	Vad01G004320	LG01	4174416	4174524	4174226-4174416,4174524-4174575	+
1000941	XIR_ON	Vad01G004320	LG01	4174416	4174524	4174226-4174575	+
1000942	XIR_OFF	Vad01G004320	LG01	4174416	4174524	4174259-4174416,4174524-4174575	+
1000943	AE	Vad01G004320	LG01	4174226	4174416	4174226-4174416	+
1000944	AE	Vad01G004320	LG01	4174259	4174416	4174259-4174416	+
1000945	TSS	Vad01G004330	LG01	4169403	4169727	4169727	+
1000946	TTS	Vad01G004330	LG01	4174736	4176359	4174736	+
1000947	SKIP_ON	Vad01G004330	LG01	4174259	4174416	4173489,4174259-4174416,4174524	+
1000948	SKIP_OFF	Vad01G004330	LG01	4174259	4174416	4173489,4174524	+
1000949	AE	Vad01G004330	LG01	4172063	4172130	4172063-4172130	+
1000950	AE	Vad01G004330	LG01	4172063	4172464	4172063-4172464	+
1000951	AE	Vad01G004330	LG01	4172063	4172260	4172063-4172260	+
1000952	TSS	Vad01G004360	LG01	4183301	4183486	4183486	+
1000953	TTS	Vad01G004360	LG01	4187637	4187890	4187637	+
1000954	TTS	Vad01G004360	LG01	4187605	4188631	4187605	+
1000955	SKIP_ON	Vad01G004360	LG01	4186477	4186626	4186322,4186477-4186626,4187034	+
1000956	SKIP_OFF	Vad01G004360	LG01	4186477	4186626	4186322,4187034	+
1000957	TSS	Vad01G004370	LG01	4201662	4202212	4201662	-
1000958	TTS	Vad01G004370	LG01	4188646	4189002	4189002	-
1000959	TTS	Vad01G004370	LG01	4188646	4189644	4189644	-
1000960	TSS	Vad01G004380	LG01	4204893	4204994	4204994	+
1000961	TSS	Vad01G004380	LG01	4204893	4205318	4205318	+
1000962	TTS	Vad01G004380	LG01	4208807	4209659	4208807	+
1000963	TSS	Vad01G004390	LG01	4215301	4215789	4215301	-
1000964	TTS	Vad01G004390	LG01	4210746	4211437	4211437	-
1000965	TSS	Vad01G004410	LG01	4238811	4238940	4238811	-
1000966	TTS	Vad01G004410	LG01	4236971	4238349	4238349	-
1000967	TSS	Vad01G004430	LG01	4265155	4265456	4265155	-
1000968	TTS	Vad01G004430	LG01	4255867	4256364	4256364	-
1000969	TTS	Vad01G004430	LG01	4255867	4256733	4256733	-
1000970	SKIP_ON	Vad01G004430	LG01	4260135	4260243	4258854,4260135-4260243,4261088	-
1000971	SKIP_OFF	Vad01G004430	LG01	4260135	4260243	4258854,4261088	-
1000972	TSS	Vad01G004440	LG01	4270063	4270847	4270847	+
1000973	TTS	Vad01G004440	LG01	4274871	4275821	4274871	+
1000974	IR_ON	Vad01G004440	LG01	4274540	4274636	4274465-4274751	+
1000975	IR_OFF	Vad01G004440	LG01	4274540	4274636	4274465-4274540,4274636-4274751	+
1000976	TSS	Vad01G004470	LG01	4294366	4295114	4295114	+
1000977	TTS	Vad01G004470	LG01	4296350	4297237	4296350	+
1000978	TSS	Vad01G004480	LG01	4306218	4306236	4306236	+
1000979	TTS	Vad01G004480	LG01	4306877	4307117	4306877	+
1000980	TSS	Vad01G004490	LG01	4318113	4318416	4318416	+
1000981	TTS	Vad01G004490	LG01	4321651	4321949	4321651	+
1000982	TSS	Vad01G004510	LG01	4331067	4331472	4331472	+
1000983	TTS	Vad01G004510	LG01	4334696	4335049	4334696	+
1000984	TSS	Vad01G004520	LG01	4335822	4335942	4335942	+
1000985	TTS	Vad01G004520	LG01	4344505	4345331	4344505	+
1000986	SKIP_ON	Vad01G004520	LG01	4338551	4338691	4337824,4338551-4338691,4342016	+
1000987	SKIP_OFF	Vad01G004520	LG01	4338551	4338691	4337824,4342016	+
1000988	IR_ON	Vad01G004520	LG01	4337023	4337594	4336895-4337824	+
1000989	IR_OFF	Vad01G004520	LG01	4337023	4337594	4336895-4337023,4337594-4337824	+
1000990	IR_ON	Vad01G004520	LG01	4342201	4342374	4342016-4342451	+
1000991	IR_OFF	Vad01G004520	LG01	4342201	4342374	4342016-4342201,4342374-4342451	+
1000988	IR_ON	Vad01G004520	LG01	4337023	4337648	4336895-4337824	+
1000992	IR_OFF	Vad01G004520	LG01	4337023	4337648	4336895-4337023,4337648-4337824	+
1000988	IR_ON	Vad01G004520	LG01	4337023	4337165	4336895-4337824	+
1000993	IR_OFF	Vad01G004520	LG01	4337023	4337165	4336895-4337023,4337165-4337824	+
1000994	AE	Vad01G004520	LG01	4337594	4337824	4337594-4337824	+
1000995	AE	Vad01G004520	LG01	4337648	4337824	4337648-4337824	+
1000996	AE	Vad01G004520	LG01	4337165	4337824	4337165-4337824	+
1000997	TSS	Vad01G004530	LG01	4379161	4379406	4379406	+
1000998	TTS	Vad01G004530	LG01	4379938	4381507	4379938	+
1000999	TSS	Vad01G004540	LG01	4407486	4407993	4407993	+
1001000	TTS	Vad01G004540	LG01	4410693	4412048	4410693	+
1001001	TSS	Vad01G004550	LG01	4413630	4414369	4414369	+
1001002	TTS	Vad01G004550	LG01	4416813	4417042	4416813	+
1001003	TSS	Vad01G004560	LG01	4435459	4436816	4435459	-
1001004	TTS	Vad01G004560	LG01	4421920	4423135	4423135	-
1001005	TSS	Vad01G004570	LG01	4449626	4449782	4449626	-
1001006	TTS	Vad01G004570	LG01	4440963	4441365	4441365	-
1001007	TSS	Vad01G004580	LG01	4495264	4495616	4495264	-
1001008	TTS	Vad01G004580	LG01	4480120	4481559	4481559	-
1001009	TSS	Vad01G004590	LG01	4496031	4496436	4496436	+
1001010	TTS	Vad01G004590	LG01	4497249	4497775	4497249	+
1001011	TSS	Vad01G004620	LG01	4513810	4514284	4513810	-
1001012	TSS	Vad01G004620	LG01	4513811	4514523	4513811	-
1001013	TTS	Vad01G004620	LG01	4506820	4507771	4507771	-
1001014	TSS	Vad01G004630	LG01	4535303	4536999	4535303	-
1001015	TTS	Vad01G004630	LG01	4532981	4533883	4533883	-
1001016	TSS	Vad01G004640	LG01	4549404	4549715	4549404	-
1001017	TTS	Vad01G004640	LG01	4546456	4546880	4546880	-
1001018	TSS	Vad01G004650	LG01	4616123	4616191	4616123	-
1001019	TTS	Vad01G004650	LG01	4551580	4552224	4552224	-
1001020	TTS	Vad01G004650	LG01	4551580	4551850	4551850	-
1001021	AE	Vad01G004650	LG01	4598254	4598695	4598254-4598695	-
1001022	AE	Vad01G004650	LG01	4598254	4598817	4598254-4598817	-
1001023	TSS	Vad01G004660	LG01	4617532	4617677	4617677	+
1001024	TTS	Vad01G004660	LG01	4627954	4628448	4627954	+
1001025	SKIP_ON	Vad01G004660	LG01	4619082	4619181	4617677,4619082-4619181,4623375	+
1001026	SKIP_OFF	Vad01G004660	LG01	4619082	4619181	4617677,4623375	+
1001027	TSS	Vad01G004680	LG01	4629992	4630215	4630215	+
1001028	TTS	Vad01G004680	LG01	4633529	4634728	4633529	+
1001029	TSS	Vad01G004690	LG01	4647048	4647543	4647048	-
1001030	TSS	Vad01G004690	LG01	4646684	4646884	4646684	-
1001031	TTS	Vad01G004690	LG01	4637457	4638064	4638064	-
1001032	SKIP_ON	Vad01G004690	LG01	4646684	4646752	4643986,4646684-4646752,4647048	-
1001033	SKIP_OFF	Vad01G004690	LG01	4646684	4646752	4643986,4647048	-
1001034	TSS	Vad01G004710	LG01	4657471	4657633	4657471	-
1001035	TTS	Vad01G004710	LG01	4652246	4652906	4652906	-
1001036	TSS	Vad01G004720	LG01	4667239	4667577	4667577	+
1001037	TTS	Vad01G004720	LG01	4691438	4691951	4691438	+
1001038	SKIP_ON	Vad01G004720	LG01	4687102	4687156	4685188,4687102-4687156,4689610	+
1001039	SKIP_OFF	Vad01G004720	LG01	4687102	4687156	4685188,4689610	+
1001040	IR_ON	Vad01G004720	LG01	4675806	4675950	4675738-4676223	+
1001041	IR_OFF	Vad01G004720	LG01	4675806	4675950	4675738-4675806,4675950-4676223	+
1001042	IR_ON	Vad01G004720	LG01	4680416	4680533	4680332-4680766	+
1001043	IR_OFF	Vad01G004720	LG01	4680416	4680533	4680332-4680416,4680533-4680766	+
1001044	MIR_ON	Vad01G004720	LG01	4675806	4676155	4675738-4676223	+
1001045	MIR_OFF	Vad01G004720	LG01	4675806	4676155	4675738-4675806,4675950-4676084,4676155-4676223	+
1001042	IR_ON	Vad01G004720	LG01	4680416	4680570	4680332-4680766	+
1001046	IR_OFF	Vad01G004720	LG01	4680416	4680570	4680332-4680416,4680570-4680766	+
1001047	IR_ON	Vad01G004720	LG01	4676084	4676155	4675950-4676223	+
1001048	IR_OFF	Vad01G004720	LG01	4676084	4676155	4675950-4676084,4676155-4676223	+
1001049	AE	Vad01G004720	LG01	4680902	4680980	4680902-4680980	+
1001050	AE	Vad01G004720	LG01	4680886	4680980	4680886-4680980	+
1001051	AE	Vad01G004720	LG01	4680533	4680766	4680533-4680766	+
1001052	AE	Vad01G004720	LG01	4680570	4680766	4680570-4680766	+
1001053	TSS	Vad01G004730	LG01	4714484	4714826	4714484	-
1001054	TSS	Vad01G004730	LG01	4698160	4698249	4698160	-
1001055	TTS	Vad01G004730	LG01	4694463	4694750	4694750	-
1001056	TTS	Vad01G004730	LG01	4694463	4694609	4694609	-
1001057	XAE	Vad01G004730	LG01	4700906	4701164	4700906-4701164	-
1001058	XAE	Vad01G004730	LG01	4701014	4701164	4701014-4701164	-
1001059	AE	Vad01G004730	LG01	4697909	4698008	4697909-4698008	-
1001060	AE	Vad01G004730	LG01	4697909	4698159	4697909-4698159	-
1001061	TSS	Vad01G004740	LG01	4719954	4721089	4719954	-
1001062	TTS	Vad01G004740	LG01	4716133	4716515	4716515	-
1001063	TSS	Vad01G004750	LG01	4727045	4727305	4727305	+
1001064	TTS	Vad01G004750	LG01	4727619	4728173	4727619	+
1001065	TSS	Vad01G004760	LG01	4731010	4731594	4731594	+
1001066	TTS	Vad01G004760	LG01	4737079	4737866	4737079	+
1001067	TSS	Vad01G004770	LG01	4738716	4738937	4738937	+
1001068	TTS	Vad01G004770	LG01	4748408	4748852	4748408	+
1001069	TSS	Vad01G004780	LG01	4752064	4752371	4752064	-
1001070	TTS	Vad01G004780	LG01	4750993	4751397	4751397	-
1001071	TSS	Vad01G004790	LG01	4759357	4759583	4759357	-
1001072	TTS	Vad01G004790	LG01	4754540	4755316	4755316	-
1001073	AE	Vad01G004790	LG01	4757080	4757159	4757080-4757159	-
1001074	AE	Vad01G004790	LG01	4757080	4757218	4757080-4757218	-
1001075	TSS	Vad01G004820	LG01	4778861	4779385	4779385	+
1001076	TTS	Vad01G004820	LG01	4783058	4783551	4783058	+
1001077	SKIP_ON	Vad01G004820	LG01	4782331	4782442	4781526,4782331-4782442,4783058	+
1001078	SKIP_OFF	Vad01G004820	LG01	4782331	4782442	4781526,4783058	+
1001079	TSS	Vad01G004830	LG01	4784215	4784427	4784427	+
1001080	TTS	Vad01G004830	LG01	4784565	4784855	4784565	+
1001081	TSS	Vad01G004860	LG01	4810487	4810703	4810703	+
1001082	TTS	Vad01G004860	LG01	4810968	4811379	4810968	+
1001083	TSS	Vad01G004870	LG01	4812954	4813270	4813270	+
1001084	TTS	Vad01G004870	LG01	4813539	4813867	4813539	+
1001085	TSS	Vad01G004940	LG01	4898216	4898481	4898481	+
1001086	TTS	Vad01G004940	LG01	4899445	4899931	4899445	+
1001087	TTS	Vad01G004940	LG01	4899427	4899891	4899427	+
1001088	TSS	Vad01G004950	LG01	4911984	4912249	4912249	+
1001089	TTS	Vad01G004950	LG01	4914536	4915027	4914536	+
1001090	TSS	Vad01G004970	LG01	4928052	4930387	4928052	-
1001091	TTS	Vad01G004970	LG01	4925626	4926044	4926044	-
1001092	TSS	Vad01G004990	LG01	4939588	4940382	4939588	-
1001093	TTS	Vad01G004990	LG01	4938925	4939474	4939474	-
1001094	TSS	Vad01G005010	LG01	4948616	4948850	4948850	+
1001095	TTS	Vad01G005010	LG01	4948977	4949161	4948977	+
1001096	TSS	Vad01G005030	LG01	4980046	4980097	4980046	-
1001097	TTS	Vad01G005030	LG01	4978649	4978984	4978984	-
1001098	TSS	Vad01G005040	LG01	4981890	4982600	4982600	+
1001099	TTS	Vad01G005040	LG01	4987885	4988682	4987885	+
1001100	TSS	Vad01G005050	LG01	4989827	4990086	4989827	-
1001101	TTS	Vad01G005050	LG01	4988686	4989182	4989182	-
1001102	TSS	Vad01G005060	LG01	4990158	4990584	4990584	+
1001103	TTS	Vad01G005060	LG01	4996927	4997846	4996927	+
1001104	TTS	Vad01G005060	LG01	4997046	4997838	4997046	+
1001105	TTS	Vad01G005060	LG01	4996347	4997846	4996347	+
1001106	IR_ON	Vad01G005060	LG01	4995330	4996347	4995212-4996536	+
1001107	IR_OFF	Vad01G005060	LG01	4995330	4996347	4995212-4995330,4996347-4996536	+
1001108	XIR_ON	Vad01G005060	LG01	4995330	4996347	4995212-4996536	+
1001109	XIR_OFF	Vad01G005060	LG01	4995330	4996347	4995212-4995330,4996347-4997846	+
1001110	AE	Vad01G005060	LG01	4993229	4993444	4993229-4993444	+
1001111	AE	Vad01G005060	LG01	4993327	4993444	4993327-4993444	+
1001112	XAE	Vad01G005060	LG01	4995212	4995330	4995212-4995330	+
1001113	XAE	Vad01G005060	LG01	4995212	4996536	4995212-4996536	+
1001114	TSS	Vad01G005070	LG01	4998149	4998406	4998406	+
1001115	TTS	Vad01G005070	LG01	5001222	5001339	5001222	+
1001116	TSS	Vad01G005080	LG01	5004169	5004549	5004549	+
1001117	TTS	Vad01G005080	LG01	5016966	5017577	5016966	+
1001118	TSS	Vad01G005090	LG01	5022468	5024087	5024087	+
1001119	TTS	Vad01G005090	LG01	5026249	5026661	5026249	+
1001120	TSS	Vad01G005100	LG01	5035984	5036226	5036226	+
1001121	TTS	Vad01G005100	LG01	5043306	5044340	5043306	+
1001122	TSS	Vad01G005110	LG01	5051735	5051905	5051905	+
1001123	TTS	Vad01G005110	LG01	5052022	5053458	5052022	+
1001124	TSS	Vad01G005120	LG01	5059673	5059934	5059934	+
1001125	TSS	Vad01G005120	LG01	5059692	5060110	5060110	+
1001126	TTS	Vad01G005120	LG01	5081665	5082069	5081665	+
1001127	TSS	Vad01G005130	LG01	5098869	5099817	5098869	-
1001128	TTS	Vad01G005130	LG01	5097422	5098336	5098336	-
1001129	TSS	Vad01G005150	LG01	5113124	5113293	5113293	+
1001130	TTS	Vad01G005150	LG01	5138483	5138922	5138483	+
1001131	TSS	Vad01G005180	LG01	5150814	5151089	5151089	+
1001132	TTS	Vad01G005180	LG01	5169401	5169690	5169401	+
1001133	TSS	Vad01G005190	LG01	5178794	5179259	5179259	+
1001134	TSS	Vad01G005190	LG01	5178794	5178974	5178974	+
1001135	TTS	Vad01G005190	LG01	5192843	5193134	5192843	+
1001136	TSS	Vad01G005200	LG01	5182610	5182888	5182610	-
1001137	TTS	Vad01G005200	LG01	5181063	5182030	5182030	-
1001138	TSS	Vad01G005210	LG01	5191526	5192317	5192317	+
1001139	TSS	Vad01G005210	LG01	5191987	5192167	5192167	+
1001140	TTS	Vad01G005210	LG01	5192843	5193134	5192843	+
1001141	TSS	Vad01G005220	LG01	5202317	5202446	5202317	-
1001142	TTS	Vad01G005220	LG01	5201657	5201739	5201739	-
1001143	TSS	Vad01G005230	LG01	5221182	5221583	5221583	+
1001144	TTS	Vad01G005230	LG01	5222215	5222796	5222215	+
1001145	TSS	Vad01G005240	LG01	5228525	5228923	5228923	+
1001146	TTS	Vad01G005240	LG01	5231867	5232242	5231867	+
1001147	TSS	Vad01G005250	LG01	5240645	5241275	5241275	+
1001148	TTS	Vad01G005250	LG01	5242174	5242812	5242174	+
1001149	SKIP_ON	Vad01G005250	LG01	5241508	5241865	5241275,5241508-5241865,5242174	+
1001150	SKIP_OFF	Vad01G005250	LG01	5241508	5241865	5241275,5242174	+
1001151	TSS	Vad01G005260	LG01	5248109	5248345	5248109	-
1001152	TTS	Vad01G005260	LG01	5242995	5243590	5243590	-
1001153	TSS	Vad01G005270	LG01	5264115	5264275	5264275	+
1001154	TTS	Vad01G005270	LG01	5374065	5374543	5374065	+
1001155	SKIP_ON	Vad01G005270	LG01	5312427	5312561	5299105,5312427-5312561,5319439	+
1001156	SKIP_OFF	Vad01G005270	LG01	5312427	5312561	5299105,5319439	+
1001157	TSS	Vad01G005280	LG01	5385100	5385439	5385100	-
1001158	TSS	Vad01G005280	LG01	5385112	5385439	5385112	-
1001159	TTS	Vad01G005280	LG01	5381192	5381662	5381662	-
1001160	TSS	Vad01G005290	LG01	5397058	5398314	5397058	-
1001161	TTS	Vad01G005290	LG01	5392188	5392708	5392708	-
1001162	TTS	Vad01G005290	LG01	5392188	5392614	5392614	-
1001163	TSS	Vad01G005300	LG01	5400258	5401536	5400258	-
1001164	TTS	Vad01G005300	LG01	5398760	5399529	5399529	-
1001165	TSS	Vad01G005320	LG01	5425469	5426323	5425469	-
1001166	TTS	Vad01G005320	LG01	5423841	5424197	5424197	-
1001167	TSS	Vad01G005330	LG01	5434462	5434762	5434462	-
1001168	TTS	Vad01G005330	LG01	5429508	5429888	5429888	-
1001169	TTS	Vad01G005330	LG01	5429508	5430113	5430113	-
1001170	TSS	Vad01G005340	LG01	5445793	5445959	5445793	-
1001171	TTS	Vad01G005340	LG01	5440806	5441220	5441220	-
1001172	TSS	Vad01G005350	LG01	5455711	5456688	5456688	+
1001173	TTS	Vad01G005350	LG01	5456779	5457220	5456779	+
1001174	TSS	Vad01G005360	LG01	5459303	5459595	5459303	-
1001175	TSS	Vad01G005360	LG01	5461040	5461517	5461040	-
1001176	TTS	Vad01G005360	LG01	5460459	5460967	5460459	+
1001177	SKIP_ON	Vad01G005360	LG01	5459303	5459439	5459186,5459303-5459439,5461040	-
1001178	SKIP_OFF	Vad01G005360	LG01	5459303	5459439	5459186,5461040	-
1001179	SKIP_ON	Vad01G005360	LG01	5459303	5459420	5459186,5459303-5459420,5461040	-
1001178	SKIP_OFF	Vad01G005360	LG01	5459303	5459420	5459186,5461040	-
1001180	IR_ON	Vad01G005360	LG01	5458507	5458583	5458409-5458714	-
1001181	IR_OFF	Vad01G005360	LG01	5458507	5458583	5458409-5458507,5458583-5458714	-
1001182	AE	Vad01G005360	LG01	5459303	5459439	5459303-5459439	-
1001183	AE	Vad01G005360	LG01	5459303	5459420	5459303-5459420	-
1001184	TSS	Vad01G005370	LG01	5463979	5464345	5463979	-
1001185	TTS	Vad01G005370	LG01	5462823	5463124	5463124	-
1001186	TSS	Vad01G005390	LG01	5493583	5494016	5493583	-
1001187	TTS	Vad01G005390	LG01	5483137	5483955	5483955	-
1001188	TSS	Vad01G005400	LG01	5495560	5496014	5496014	+
1001189	TTS	Vad01G005400	LG01	5500081	5501180	5500081	+
1001190	TSS	Vad01G005410	LG01	5531291	5531377	5531291	-
1001191	TTS	Vad01G005410	LG01	5512143	5512809	5512809	-
1001192	TTS	Vad01G005410	LG01	5512437	5512541	5512541	-
1001193	TSS	Vad01G005430	LG01	5556924	5557259	5556924	-
1001194	TTS	Vad01G005430	LG01	5534617	5534941	5534941	-
1001195	SKIP_ON	Vad01G005430	LG01	5550272	5550509	5549924,5550272-5550509,5556924	-
1001196	SKIP_OFF	Vad01G005430	LG01	5550272	5550509	5549924,5556924	-
1001197	TSS	Vad01G005440	LG01	5558522	5558709	5558709	+
1001198	TSS	Vad01G005440	LG01	5558522	5559121	5559121	+
1001199	TTS	Vad01G005440	LG01	5573356	5573692	5573356	+
1001200	AE	Vad01G005440	LG01	5559558	5559764	5559558-5559764	+
1001201	AE	Vad01G005440	LG01	5559352	5559764	5559352-5559764	+
1001202	TSS	Vad01G005450	LG01	5580024	5580855	5580024	-
1001203	TTS	Vad01G005450	LG01	5569101	5569375	5569375	-
1001204	TTS	Vad01G005450	LG01	5574467	5574993	5574993	-
1001205	TSS	Vad01G005460	LG01	5642889	5643173	5642889	-
1001206	TTS	Vad01G005460	LG01	5581337	5581937	5581937	-
1001207	AE	Vad01G005460	LG01	5627234	5627281	5627234-5627281	-
1001208	AE	Vad01G005460	LG01	5627212	5627281	5627212-5627281	-
1001209	TSS	Vad01G005470	LG01	5658784	5659428	5659428	+
1001210	TTS	Vad01G005470	LG01	5665705	5666371	5665705	+
1001211	TSS	Vad01G005480	LG01	5678175	5678473	5678473	+
1001212	TTS	Vad01G005480	LG01	5678648	5678855	5678648	+
1001213	TSS	Vad01G005490	LG01	5683916	5684251	5683916	-
1001214	TTS	Vad01G005490	LG01	5680133	5682091	5682091	-
1001215	TSS	Vad01G005500	LG01	5692389	5692818	5692389	-
1001216	TTS	Vad01G005500	LG01	5691886	5692205	5692205	-
1001217	TSS	Vad01G005510	LG01	5697196	5697717	5697717	+
1001218	TTS	Vad01G005510	LG01	5704793	5706223	5704793	+
1001219	SKIP_ON	Vad01G005510	LG01	5700574	5700726	5697717,5700574-5700726,5700882	+
1001220	SKIP_OFF	Vad01G005510	LG01	5700574	5700726	5697717,5700882	+
1001221	AE	Vad01G005510	LG01	5701468	5701544	5701468-5701544	+
1001222	AE	Vad01G005510	LG01	5701447	5701544	5701447-5701544	+
1001223	TSS	Vad01G005520	LG01	5697196	5697717	5697717	+
1001224	TTS	Vad01G005520	LG01	5712300	5712496	5712300	+
1001225	TSS	Vad01G005530	LG01	5713358	5714125	5714125	+
1001226	TTS	Vad01G005530	LG01	5718370	5718694	5718370	+
1001227	TSS	Vad01G005540	LG01	5724191	5724402	5724402	+
1001228	TTS	Vad01G005540	LG01	5730980	5731783	5730980	+
1001229	TSS	Vad01G005550	LG01	5738668	5738896	5738896	+
1001230	TTS	Vad01G005550	LG01	5746090	5747212	5746090	+
1001231	TSS	Vad01G005560	LG01	5760426	5760553	5760426	-
1001232	TTS	Vad01G005560	LG01	5747951	5748903	5748903	-
1001233	TSS	Vad01G005570	LG01	5749659	5749802	5749802	+
1001234	TTS	Vad01G005570	LG01	5753323	5753617	5753323	+
1001235	TSS	Vad01G005580	LG01	5760426	5760553	5760426	-
1001236	TSS	Vad01G005580	LG01	5767268	5767395	5767268	-
1001237	TTS	Vad01G005580	LG01	5758697	5759151	5759151	-
1001238	TSS	Vad01G005590	LG01	5767268	5767336	5767268	-
1001239	TTS	Vad01G005590	LG01	5758697	5759151	5759151	-
1001240	TTS	Vad01G005590	LG01	5765659	5765997	5765997	-
1001241	TSS	Vad01G005600	LG01	5771099	5771266	5771266	+
1001242	TTS	Vad01G005600	LG01	5772560	5772898	5772560	+
1001243	TSS	Vad01G005620	LG01	5789506	5789914	5789506	-
1001244	TTS	Vad01G005620	LG01	5784966	5785869	5785869	-
1001245	AE	Vad01G005620	LG01	5789177	5789418	5789177-5789418	-
1001246	AE	Vad01G005620	LG01	5789177	5789431	5789177-5789431	-
1001247	TSS	Vad01G005630	LG01	5807085	5809795	5807085	-
1001248	TTS	Vad01G005630	LG01	5805117	5806089	5806089	-
1001249	TSS	Vad01G005650	LG01	5840359	5840729	5840729	+
1001250	TTS	Vad01G005650	LG01	5844283	5844630	5844283	+
1001251	TSS	Vad01G005660	LG01	5847736	5848066	5847736	-
1001252	TTS	Vad01G005660	LG01	5845620	5846026	5846026	-
1001253	TSS	Vad01G005680	LG01	5864529	5864974	5864529	-
1001254	TSS	Vad01G005680	LG01	5864952	5865520	5864952	-
1001255	TTS	Vad01G005680	LG01	5862468	5862980	5862980	-
1001256	TSS	Vad01G005690	LG01	5881965	5882530	5881965	-
1001257	TTS	Vad01G005690	LG01	5866820	5867158	5867158	-
1001258	SKIP_ON	Vad01G005690	LG01	5869029	5869184	5868139,5869029-5869184,5870032	-
1001259	SKIP_OFF	Vad01G005690	LG01	5869029	5869184	5868139,5870032	-
1001260	SKIP_ON	Vad01G005690	LG01	5880280	5880318	5880170,5880280-5880318,5880420	-
1001261	SKIP_OFF	Vad01G005690	LG01	5880280	5880318	5880170,5880420	-
1001262	IR_ON	Vad01G005690	LG01	5880170	5880280	5880061-5880318	-
1001263	IR_OFF	Vad01G005690	LG01	5880170	5880280	5880061-5880170,5880280-5880318	-
1001264	AE	Vad01G005690	LG01	5880061	5880170	5880061-5880170	-
1001265	AE	Vad01G005690	LG01	5880061	5880318	5880061-5880318	-
1001266	TSS	Vad01G005710	LG01	5903247	5904610	5903247	-
1001267	TTS	Vad01G005710	LG01	5899752	5900541	5900541	-
1001268	TTS	Vad01G005710	LG01	5899753	5902145	5902145	-
1001269	TTS	Vad01G005710	LG01	5899753	5902697	5902697	-
1001270	SKIP_ON	Vad01G005710	LG01	5902062	5902145	5900541,5902062-5902145,5902622	-
1001271	SKIP_OFF	Vad01G005710	LG01	5902062	5902145	5900541,5902622	-
1001272	AE	Vad01G005710	LG01	5903247	5903330	5903247-5903330	-
1001273	AE	Vad01G005710	LG01	5903247	5903964	5903247-5903964	-
1001274	TSS	Vad01G005720	LG01	5914559	5914762	5914559	-
1001275	TTS	Vad01G005720	LG01	5912150	5912789	5912789	-
1001276	TSS	Vad01G005730	LG01	5928500	5929286	5928500	-
1001277	TTS	Vad01G005730	LG01	5919238	5919886	5919886	-
1001278	TSS	Vad01G005770	LG01	6011569	6011848	6011569	-
1001279	TTS	Vad01G005770	LG01	5954516	5955532	5955532	-
1001280	TSS	Vad01G005780	LG01	6011569	6011848	6011569	-
1001281	TTS	Vad01G005780	LG01	5954516	5956233	5956233	-
1001282	TSS	Vad01G005790	LG01	6016464	6016796	6016796	+
1001283	TTS	Vad01G005790	LG01	6025340	6025700	6025340	+
1001284	AE	Vad01G005790	LG01	6016930	6017012	6016930-6017012	+
1001285	AE	Vad01G005790	LG01	6016930	6016986	6016930-6016986	+
1001286	TSS	Vad01G005810	LG01	6043907	6046435	6043907	-
1001287	TTS	Vad01G005810	LG01	6041556	6042361	6042361	-
1001288	TSS	Vad01G005830	LG01	6067843	6068188	6067843	-
1001289	TTS	Vad01G005830	LG01	6067269	6067457	6067457	-
1001290	TSS	Vad01G005840	LG01	6087310	6088853	6087310	-
1001291	TTS	Vad01G005840	LG01	6078621	6079280	6079280	-
1001292	AE	Vad01G005840	LG01	6083424	6083642	6083424-6083642	-
1001293	AE	Vad01G005840	LG01	6083424	6083688	6083424-6083688	-
1001294	TSS	Vad01G005850	LG01	6095101	6095678	6095678	+
1001295	TSS	Vad01G005850	LG01	6095101	6095308	6095308	+
1001296	TTS	Vad01G005850	LG01	6098142	6099303	6098142	+
1001297	TSS	Vad01G005860	LG01	6106265	6108465	6108465	+
1001298	TTS	Vad01G005860	LG01	6112299	6113310	6112299	+
1001299	TSS	Vad01G005890	LG01	6124014	6124244	6124014	-
1001300	TTS	Vad01G005890	LG01	6122956	6123324	6123324	-
1001301	TSS	Vad01G005900	LG01	6134473	6134931	6134931	+
1001302	TTS	Vad01G005900	LG01	6136593	6137565	6136593	+
1001303	AE	Vad01G005900	LG01	6135043	6135143	6135043-6135143	+
1001304	AE	Vad01G005900	LG01	6135043	6135588	6135043-6135588	+
1001305	TSS	Vad01G005910	LG01	6148349	6148685	6148349	-
1001306	TSS	Vad01G005910	LG01	6148379	6148685	6148379	-
1001307	TTS	Vad01G005910	LG01	6139103	6139374	6139374	-
1001308	TSS	Vad01G005920	LG01	6156930	6158053	6158053	+
1001309	TTS	Vad01G005920	LG01	6163587	6164703	6163587	+
1001310	IR_ON	Vad01G005920	LG01	6160650	6162743	6160533-6162862	+
1001311	IR_OFF	Vad01G005920	LG01	6160650	6162743	6160533-6160650,6162743-6162862	+
1001312	AE	Vad01G005920	LG01	6159622	6159756	6159622-6159756	+
1001313	AE	Vad01G005920	LG01	6159622	6159738	6159622-6159738	+
1001314	TSS	Vad01G005930	LG01	6165162	6165267	6165267	+
1001315	TTS	Vad01G005930	LG01	6171433	6171820	6171433	+
1001316	TTS	Vad01G005930	LG01	6166759	6166913	6166759	+
1001317	TSS	Vad01G005940	LG01	6174353	6174699	6174353	-
1001318	TTS	Vad01G005940	LG01	6172017	6172404	6172404	-
1001319	TSS	Vad01G005950	LG01	6184551	6185115	6184551	-
1001320	TTS	Vad01G005950	LG01	6176770	6177193	6177193	-
1001321	TSS	Vad01G005960	LG01	6199738	6199865	6199865	+
1001322	TTS	Vad01G005960	LG01	6200805	6201201	6200805	+
1001323	TSS	Vad01G005980	LG01	6217878	6218469	6218469	+
1001324	TSS	Vad01G005980	LG01	6217878	6219281	6219281	+
1001325	TTS	Vad01G005980	LG01	6224747	6225199	6224747	+
1001326	TSS	Vad01G005990	LG01	6226219	6226927	6226927	+
1001327	TTS	Vad01G005990	LG01	6247712	6248909	6247712	+
1001328	TSS	Vad01G006030	LG01	6269675	6269792	6269675	-
1001329	TSS	Vad01G006030	LG01	6269671	6269792	6269671	-
1001330	TTS	Vad01G006030	LG01	6267272	6268506	6268506	-
1001331	TSS	Vad01G006050	LG01	6305459	6305872	6305872	+
1001332	TTS	Vad01G006050	LG01	6307212	6308185	6307212	+
1001333	TSS	Vad01G006090	LG01	6351370	6351742	6351370	-
1001334	TTS	Vad01G006090	LG01	6342653	6342979	6342979	-
1001335	TSS	Vad01G006100	LG01	6366722	6367032	6366722	-
1001336	TTS	Vad01G006100	LG01	6364874	6365492	6365492	-
1001337	TSS	Vad01G006110	LG01	6378188	6378477	6378188	-
1001338	TTS	Vad01G006110	LG01	6376699	6377016	6377016	-
1001339	TTS	Vad01G006110	LG01	6376699	6377679	6377679	-
1001340	TSS	Vad01G006120	LG01	6381982	6382582	6381982	-
1001341	TTS	Vad01G006120	LG01	6380375	6380795	6380795	-
1001342	TSS	Vad01G006140	LG01	6395706	6396082	6396082	+
1001343	TTS	Vad01G006140	LG01	6397923	6398302	6397923	+
1001344	TSS	Vad01G006160	LG01	6444872	6445208	6445208	+
1001345	TSS	Vad01G006160	LG01	6444872	6445663	6445663	+
1001346	TTS	Vad01G006160	LG01	6450277	6450827	6450277	+
1001347	AE	Vad01G006160	LG01	6446174	6446759	6446174-6446759	+
1001348	AE	Vad01G006160	LG01	6445742	6446759	6445742-6446759	+
1001349	TSS	Vad01G006170	LG01	6452767	6453250	6453250	+
1001350	TTS	Vad01G006170	LG01	6519028	6519613	6519028	+
1001351	TSS	Vad01G006180	LG01	6525583	6525734	6525583	-
1001352	TSS	Vad01G006180	LG01	6525484	6525742	6525484	-
1001353	TTS	Vad01G006180	LG01	6519942	6521026	6521026	-
1001354	IR_ON	Vad01G006180	LG01	6523428	6523514	6523378-6523756	-
1001355	IR_OFF	Vad01G006180	LG01	6523428	6523514	6523378-6523428,6523514-6523756	-
1001356	XIR_ON	Vad01G006180	LG01	6523428	6523514	6523378-6523899	-
1001357	XIR_OFF	Vad01G006180	LG01	6523428	6523514	6523378-6523428,6523514-6523756	-
1001358	XIR_ON	Vad01G006180	LG01	6523428	6523514	6523378-6523756	-
1001359	XIR_OFF	Vad01G006180	LG01	6523428	6523514	6523378-6523428,6523514-6523899	-
1001360	IR_ON	Vad01G006180	LG01	6523428	6523514	6523378-6523899	-
1001361	IR_OFF	Vad01G006180	LG01	6523428	6523514	6523378-6523428,6523514-6523899	-
1001362	AE	Vad01G006180	LG01	6523514	6523756	6523514-6523756	-
1001363	AE	Vad01G006180	LG01	6523514	6523899	6523514-6523899	-
1001364	AE	Vad01G006180	LG01	6521348	6521717	6521348-6521717	-
1001365	AE	Vad01G006180	LG01	6521348	6521659	6521348-6521659	-
1001366	AE	Vad01G006180	LG01	6523378	6523756	6523378-6523756	-
1001367	AE	Vad01G006180	LG01	6523378	6523899	6523378-6523899	-
1001368	TSS	Vad01G006200	LG01	6547169	6547480	6547169	-
1001369	TTS	Vad01G006200	LG01	6545727	6546091	6546091	-
1001370	TSS	Vad01G006210	LG01	6550020	6550393	6550020	-
1001371	TTS	Vad01G006210	LG01	6549562	6549749	6549749	-
1001372	TSS	Vad01G006220	LG01	6574161	6574424	6574161	-
1001373	TTS	Vad01G006220	LG01	6571837	6572325	6572325	-
1001374	TSS	Vad01G006230	LG01	6581303	6581372	6581303	-
1001375	TTS	Vad01G006230	LG01	6579356	6579727	6579727	-
1001376	TSS	Vad01G006240	LG01	6587735	6587979	6587979	+
1001377	TSS	Vad01G006240	LG01	6587735	6587822	6587822	+
1001378	TTS	Vad01G006240	LG01	6594607	6595699	6594607	+
1001379	TSS	Vad01G006250	LG01	6596872	6597055	6597055	+
1001380	TTS	Vad01G006250	LG01	6603930	6604005	6603930	+
1001381	TSS	Vad01G006280	LG01	6724479	6724976	6724976	+
1001382	TTS	Vad01G006280	LG01	6738492	6738790	6738492	+
1001383	TTS	Vad01G006280	LG01	6736065	6736162	6736065	+
1001384	TSS	Vad01G006310	LG01	6757337	6757847	6757847	+
1001385	TTS	Vad01G006310	LG01	6760608	6761059	6760608	+
1001386	TSS	Vad01G006320	LG01	6775789	6776024	6775789	-
1001387	TSS	Vad01G006320	LG01	6774920	6776068	6774920	-
1001388	TTS	Vad01G006320	LG01	6768947	6769840	6769840	-
1001389	TTS	Vad01G006320	LG01	6768959	6769689	6769689	-
1001390	TTS	Vad01G006320	LG01	6768959	6770358	6770358	-
1001391	SKIP_ON	Vad01G006320	LG01	6774920	6774966	6773749,6774920-6774966,6775789	-
1001392	SKIP_OFF	Vad01G006320	LG01	6774920	6774966	6773749,6775789	-
1001393	TSS	Vad01G006330	LG01	6779477	6780104	6780104	+
1001394	TTS	Vad01G006330	LG01	6781044	6781316	6781044	+
1001395	TSS	Vad01G006390	LG01	6846020	6847018	6847018	+
1001396	TTS	Vad01G006390	LG01	6849080	6849799	6849080	+
1001397	TSS	Vad01G006400	LG01	6854015	6854112	6854112	+
1001398	TTS	Vad01G006400	LG01	6864818	6865000	6864818	+
1001399	TSS	Vad01G006430	LG01	6880095	6880649	6880649	+
1001400	TTS	Vad01G006430	LG01	6890795	6891496	6890795	+
1001401	TSS	Vad01G006440	LG01	6905866	6906180	6906180	+
1001402	TSS	Vad01G006440	LG01	6905866	6907915	6907915	+
1001403	TSS	Vad01G006440	LG01	6905901	6907051	6907051	+
1001404	TSS	Vad01G006440	LG01	6905901	6906117	6906117	+
1001405	TTS	Vad01G006440	LG01	6909933	6910842	6909933	+
1001406	IR_ON	Vad01G006440	LG01	6907051	6907191	6907011-6907915	+
1001407	IR_OFF	Vad01G006440	LG01	6907051	6907191	6907011-6907051,6907191-6907915	+
1001408	MIR_ON	Vad01G006440	LG01	6907051	6907566	6907011-6907915	+
1001409	MIR_OFF	Vad01G006440	LG01	6907051	6907566	6907011-6907051,6907191-6907467,6907566-6907915	+
1001408	MIR_ON	Vad01G006440	LG01	6907051	6907566	6907011-6907915	+
1001410	MIR_OFF	Vad01G006440	LG01	6907051	6907566	6907011-6907051,6907188-6907467,6907566-6907915	+
1001406	IR_ON	Vad01G006440	LG01	6907051	6907188	6907011-6907915	+
1001411	IR_OFF	Vad01G006440	LG01	6907051	6907188	6907011-6907051,6907188-6907915	+
1001412	IR_ON	Vad01G006440	LG01	6907467	6907566	6907191-6907915	+
1001413	IR_OFF	Vad01G006440	LG01	6907467	6907566	6907191-6907467,6907566-6907915	+
1001414	XIR_ON	Vad01G006440	LG01	6907467	6907566	6907191-6907915	+
1001415	XIR_OFF	Vad01G006440	LG01	6907467	6907566	6907188-6907467,6907566-6907915	+
1001416	XIR_ON	Vad01G006440	LG01	6907467	6907566	6907188-6907915	+
1001417	XIR_OFF	Vad01G006440	LG01	6907467	6907566	6907191-6907467,6907566-6907915	+
1001418	IR_ON	Vad01G006440	LG01	6907467	6907566	6907188-6907915	+
1001419	IR_OFF	Vad01G006440	LG01	6907467	6907566	6907188-6907467,6907566-6907915	+
1001420	TSS	Vad01G006460	LG01	6950769	6951046	6950769	-
1001421	TTS	Vad01G006460	LG01	6925604	6926089	6926089	-
1001422	TSS	Vad01G006470	LG01	6964460	6964609	6964460	-
1001423	TTS	Vad01G006470	LG01	6955952	6956898	6956898	-
1001424	TTS	Vad01G006470	LG01	6961265	6963631	6963631	-
1001425	TSS	Vad01G006480	LG01	6992679	6993360	6992679	-
1001426	TTS	Vad01G006480	LG01	6966117	6966721	6966721	-
1001427	TTS	Vad01G006480	LG01	6966117	6966739	6966739	-
1001428	TSS	Vad01G006490	LG01	7002363	7003271	7003271	+
1001429	TSS	Vad01G006490	LG01	7016120	7016264	7016264	+
1001430	TTS	Vad01G006490	LG01	7018763	7019270	7018763	+
1001431	AE	Vad01G006490	LG01	7013198	7013667	7013198-7013667	+
1001432	AE	Vad01G006490	LG01	7013198	7013745	7013198-7013745	+
1001433	TSS	Vad01G006500	LG01	7037245	7037768	7037245	-
1001434	TTS	Vad01G006500	LG01	7020039	7020566	7020566	-
1001435	TSS	Vad01G006510	LG01	7038603	7038741	7038741	+
1001436	TTS	Vad01G006510	LG01	7046056	7046916	7046056	+
1001437	SKIP_ON	Vad01G006510	LG01	7044979	7045108	7044301,7044979-7045108,7045229	+
1001438	SKIP_OFF	Vad01G006510	LG01	7044979	7045108	7044301,7045229	+
1001439	AE	Vad01G006510	LG01	7045229	7045405	7045229-7045405	+
1001440	AE	Vad01G006510	LG01	7045229	7045456	7045229-7045456	+
1001441	TSS	Vad01G006530	LG01	7065687	7066047	7065687	-
1001442	TTS	Vad01G006530	LG01	7064664	7064882	7064882	-
1001443	TSS	Vad01G006540	LG01	7070891	7071051	7070891	-
1001444	TTS	Vad01G006540	LG01	7070125	7070468	7070468	-
1001445	TSS	Vad01G006580	LG01	7105368	7105796	7105368	-
1001446	TTS	Vad01G006580	LG01	7103060	7103773	7103773	-
1001447	TSS	Vad01G006590	LG01	7110742	7111010	7110742	-
1001448	TTS	Vad01G006590	LG01	7107262	7108043	7108043	-
1001449	TSS	Vad01G006600	LG01	7124459	7124674	7124459	-
1001450	TTS	Vad01G006600	LG01	7121042	7121899	7121899	-
1001451	TSS	Vad01G006620	LG01	7142785	7142936	7142936	+
1001452	TSS	Vad01G006620	LG01	7145251	7145334	7145334	+
1001453	TTS	Vad01G006620	LG01	7151641	7152019	7151641	+
1001454	TSS	Vad01G006630	LG01	7154725	7155147	7154725	-
1001455	TTS	Vad01G006630	LG01	7152481	7153085	7153085	-
1001456	TSS	Vad01G006640	LG01	7161297	7161585	7161585	+
1001457	TTS	Vad01G006640	LG01	7173902	7174494	7173902	+
1001458	SKIP_ON	Vad01G006640	LG01	7173022	7173105	7172466,7173022-7173105,7173377	+
1001459	SKIP_OFF	Vad01G006640	LG01	7173022	7173105	7172466,7173377	+
1001460	TSS	Vad01G006650	LG01	7180231	7181007	7180231	-
1001461	TSS	Vad01G006650	LG01	7180551	7181007	7180551	-
1001462	TTS	Vad01G006650	LG01	7174780	7175259	7175259	-
1001463	TTS	Vad01G006650	LG01	7174563	7174977	7174977	-
1001464	TSS	Vad01G006690	LG01	7186127	7187952	7187952	+
1001465	TTS	Vad01G006690	LG01	7191461	7191821	7191461	+
1001466	TSS	Vad01G006720	LG01	7230808	7231144	7230808	-
1001467	TTS	Vad01G006720	LG01	7221637	7222408	7222408	-
1001468	TTS	Vad01G006720	LG01	7221637	7223646	7223646	-
1001469	TSS	Vad01G006730	LG01	7230041	7230946	7230041	-
1001470	TTS	Vad01G006730	LG01	7229002	7229613	7229613	-
1001471	TSS	Vad01G006740	LG01	7237577	7237726	7237726	+
1001472	TSS	Vad01G006740	LG01	7237577	7238505	7238505	+
1001473	TTS	Vad01G006740	LG01	7241220	7241741	7241220	+
1001474	SKIP_ON	Vad01G006740	LG01	7239709	7239823	7239612,7239709-7239823,7240109	+
1001475	SKIP_OFF	Vad01G006740	LG01	7239709	7239823	7239612,7240109	+
1001476	SKIP_ON	Vad01G006740	LG01	7238319	7238505	7237726,7238319-7238505,7239157	+
1001477	SKIP_OFF	Vad01G006740	LG01	7238319	7238505	7237726,7239157	+
1001478	MSKIP_ON	Vad01G006740	LG01	7239564	7239823	7239444,7239564-7239612,7239709-7239823,7240109	+
1001479	MSKIP_OFF	Vad01G006740	LG01	7239564	7239823	7239444,7240109	+
1001480	SKIP_ON	Vad01G006740	LG01	7239564	7239612	7239444,7239564-7239612,7240109	+
1001481	SKIP_OFF	Vad01G006740	LG01	7239564	7239612	7239444,7240109	+
1001482	TSS	Vad01G006760	LG01	7256714	7258673	7256714	-
1001483	TSS	Vad01G006760	LG01	7258618	7258677	7258618	-
1001484	TTS	Vad01G006760	LG01	7244298	7244933	7244933	-
1001485	SKIP_ON	Vad01G006760	LG01	7251073	7251247	7246589,7251073-7251247,7256714	-
1001486	SKIP_OFF	Vad01G006760	LG01	7251073	7251247	7246589,7256714	-
1001487	XSKIP_ON	Vad01G006760	LG01	7251073	7251247	7246589,7251073-7251247,7256714	-
1001488	XSKIP_OFF	Vad01G006760	LG01	7251073	7251247	7246589,7258618	-
1001489	TSS	Vad01G006770	LG01	7266335	7266547	7266547	+
1001490	TTS	Vad01G006770	LG01	7271937	7272845	7271937	+
1001491	TSS	Vad01G006780	LG01	7283472	7283924	7283472	-
1001492	TTS	Vad01G006780	LG01	7274177	7275074	7275074	-
1001493	TSS	Vad01G006790	LG01	7287958	7288346	7287958	-
1001494	TTS	Vad01G006790	LG01	7284703	7285147	7285147	-
1001495	TSS	Vad01G006800	LG01	7292041	7292610	7292610	+
1001496	TTS	Vad01G006800	LG01	7313778	7314686	7313778	+
1001497	TSS	Vad01G006810	LG01	7318854	7319075	7319075	+
1001498	TTS	Vad01G006810	LG01	7323430	7323753	7323430	+
1001499	TSS	Vad01G006820	LG01	7326679	7326988	7326988	+
1001500	TTS	Vad01G006820	LG01	7346295	7346831	7346295	+
1001501	SKIP_ON	Vad01G006820	LG01	7332569	7332873	7328373,7332569-7332873,7335902	+
1001502	SKIP_OFF	Vad01G006820	LG01	7332569	7332873	7328373,7335902	+
1001503	TSS	Vad01G006830	LG01	7347642	7347740	7347740	+
1001504	TTS	Vad01G006830	LG01	7354776	7355122	7354776	+
1001505	TSS	Vad01G006840	LG01	7358563	7358792	7358563	-
1001506	TTS	Vad01G006840	LG01	7355850	7356649	7356649	-
1001507	TSS	Vad01G006850	LG01	7367457	7367563	7367563	+
1001508	TTS	Vad01G006850	LG01	7367676	7368878	7367676	+
1001509	TSS	Vad01G006860	LG01	7384811	7386181	7386181	+
1001510	TTS	Vad01G006860	LG01	7401098	7401473	7401098	+
1001511	TSS	Vad01G006880	LG01	7403475	7403752	7403752	+
1001512	TTS	Vad01G006880	LG01	7405240	7405662	7405240	+
1001513	TSS	Vad01G006920	LG01	7418129	7418327	7418129	-
1001514	TTS	Vad01G006920	LG01	7416831	7417556	7417556	-
1001515	TSS	Vad01G006930	LG01	7427814	7428380	7428380	+
1001516	TTS	Vad01G006930	LG01	7436351	7436907	7436351	+
1001517	XAE	Vad01G006930	LG01	7428565	7428726	7428565-7428726	+
1001518	XAE	Vad01G006930	LG01	7428565	7428757	7428565-7428757	+
1001519	TSS	Vad01G006940	LG01	7438550	7438839	7438839	+
1001520	TTS	Vad01G006940	LG01	7447129	7447567	7447129	+
1001521	TSS	Vad01G006980	LG01	7467836	7468360	7467836	-
1001522	TTS	Vad01G006980	LG01	7462075	7462624	7462624	-
1001523	TSS	Vad01G006990	LG01	7501933	7502125	7502125	+
1001524	TSS	Vad01G006990	LG01	7502529	7502927	7502927	+
1001525	TTS	Vad01G006990	LG01	7505123	7505656	7505123	+
1001526	IR_ON	Vad01G006990	LG01	7503092	7503227	7503023-7504492	+
1001527	IR_OFF	Vad01G006990	LG01	7503092	7503227	7503023-7503092,7503227-7504492	+
1001528	TSS	Vad01G007000	LG01	7518589	7518880	7518589	-
1001529	TTS	Vad01G007000	LG01	7517849	7518379	7518379	-
1001530	TSS	Vad01G007020	LG01	7553819	7554061	7553819	-
1001531	TTS	Vad01G007020	LG01	7550423	7552063	7552063	-
1001532	TTS	Vad01G007020	LG01	7550423	7552060	7552060	-
1001533	TTS	Vad01G007020	LG01	7550676	7552654	7552654	-
1001534	TTS	Vad01G007020	LG01	7550676	7553698	7553698	-
1001535	SKIP_ON	Vad01G007020	LG01	7553085	7553698	7552654,7553085-7553698,7553819	-
1001536	SKIP_OFF	Vad01G007020	LG01	7553085	7553698	7552654,7553819	-
1001537	SKIP_ON	Vad01G007020	LG01	7553385	7553698	7552654,7553385-7553698,7553819	-
1001536	SKIP_OFF	Vad01G007020	LG01	7553385	7553698	7552654,7553819	-
1001538	AE	Vad01G007020	LG01	7553085	7553698	7553085-7553698	-
1001539	AE	Vad01G007020	LG01	7553385	7553698	7553385-7553698	-
1001540	TSS	Vad01G007030	LG01	7565025	7565928	7565928	+
1001541	TTS	Vad01G007030	LG01	7567616	7568664	7567616	+
1001542	TSS	Vad01G007040	LG01	7571324	7572751	7571324	-
1001543	TTS	Vad01G007040	LG01	7568980	7570532	7570532	-
1001544	TSS	Vad01G007060	LG01	7591129	7591903	7591129	-
1001545	TTS	Vad01G007060	LG01	7576203	7577224	7577224	-
1001546	TSS	Vad01G007070	LG01	7618967	7619543	7618967	-
1001547	TTS	Vad01G007070	LG01	7597811	7598280	7598280	-
1001548	TTS	Vad01G007070	LG01	7597811	7598217	7598217	-
1001549	TTS	Vad01G007070	LG01	7602706	7602786	7602786	-
1001550	SKIP_ON	Vad01G007070	LG01	7604337	7604394	7603710,7604337-7604394,7604616	-
1001551	SKIP_OFF	Vad01G007070	LG01	7604337	7604394	7603710,7604616	-
1001552	XSKIP_ON	Vad01G007070	LG01	7602724	7602786	7598217,7602724-7602786,7603002	-
1001553	XSKIP_OFF	Vad01G007070	LG01	7602724	7602786	7598280,7603002	-
1001554	IR_ON	Vad01G007070	LG01	7614425	7618307	7614383-7618434	-
1001555	IR_OFF	Vad01G007070	LG01	7614425	7618307	7614383-7614425,7618307-7618434	-
1001554	IR_ON	Vad01G007070	LG01	7614496	7617755	7614383-7618434	-
1001556	IR_OFF	Vad01G007070	LG01	7614496	7617755	7614383-7614496,7617755-7618434	-
1001557	AE	Vad01G007070	LG01	7605305	7605515	7605305-7605515	-
1001558	AE	Vad01G007070	LG01	7605305	7605432	7605305-7605432	-
1001559	XAE	Vad01G007070	LG01	7614383	7614425	7614383-7614425	-
1001560	XAE	Vad01G007070	LG01	7614383	7614496	7614383-7614496	-
1001561	AE	Vad01G007070	LG01	7598496	7598556	7598496-7598556	-
1001562	AE	Vad01G007070	LG01	7598496	7598585	7598496-7598585	-
1001563	XAE	Vad01G007070	LG01	7617755	7618434	7617755-7618434	-
1001564	XAE	Vad01G007070	LG01	7618307	7618434	7618307-7618434	-
1001565	TSS	Vad01G007080	LG01	7625520	7626296	7626296	+
1001566	TTS	Vad01G007080	LG01	7629444	7629933	7629444	+
1001567	TSS	Vad01G007100	LG01	7651890	7652236	7651890	-
1001568	TTS	Vad01G007100	LG01	7648527	7648838	7648838	-
1001569	SKIP_ON	Vad01G007100	LG01	7649946	7650136	7649765,7649946-7650136,7650726	-
1001570	SKIP_OFF	Vad01G007100	LG01	7649946	7650136	7649765,7650726	-
1001571	TSS	Vad01G007120	LG01	7679463	7679999	7679463	-
1001572	TTS	Vad01G007120	LG01	7677270	7677460	7677460	-
1001573	TSS	Vad01G007130	LG01	7691669	7692131	7691669	-
1001574	TTS	Vad01G007130	LG01	7690291	7690321	7690321	-
1001575	TSS	Vad01G007140	LG01	7719652	7720340	7720340	+
1001576	TTS	Vad01G007140	LG01	7732878	7733291	7732878	+
1001577	SKIP_ON	Vad01G007140	LG01	7721238	7721312	7720340,7721238-7721312,7721875	+
1001578	SKIP_OFF	Vad01G007140	LG01	7721238	7721312	7720340,7721875	+
1001579	IR_ON	Vad01G007140	LG01	7721312	7721875	7721238-7721984	+
1001580	IR_OFF	Vad01G007140	LG01	7721312	7721875	7721238-7721312,7721875-7721984	+
1001581	AE	Vad01G007140	LG01	7721875	7721984	7721875-7721984	+
1001582	AE	Vad01G007140	LG01	7721238	7721984	7721238-7721984	+
1001583	TSS	Vad01G007150	LG01	7751623	7752319	7751623	-
1001584	TTS	Vad01G007150	LG01	7736380	7736871	7736871	-
1001585	TTS	Vad01G007150	LG01	7741397	7742927	7742927	-
1001586	TTS	Vad01G007150	LG01	7741397	7742978	7742978	-
1001587	TSS	Vad01G007180	LG01	7767033	7767431	7767033	-
1001588	TTS	Vad01G007180	LG01	7759788	7760867	7760867	-
1001589	AE	Vad01G007180	LG01	7766093	7766305	7766093-7766305	-
1001590	AE	Vad01G007180	LG01	7766093	7766276	7766093-7766276	-
1001591	AE	Vad01G007180	LG01	7766093	7766273	7766093-7766273	-
1001592	AE	Vad01G007180	LG01	7766093	7766270	7766093-7766270	-
1001593	TSS	Vad01G007190	LG01	7771181	7771591	7771591	+
1001594	TTS	Vad01G007190	LG01	7776139	7776501	7776139	+
1001595	TSS	Vad01G007200	LG01	7784675	7785410	7784675	-
1001596	TTS	Vad01G007200	LG01	7778417	7778990	7778990	-
1001597	TSS	Vad01G007240	LG01	7815883	7815986	7815986	+
1001598	TTS	Vad01G007240	LG01	7816264	7816356	7816264	+
1001599	TSS	Vad01G007250	LG01	7828908	7829330	7829330	+
1001600	TTS	Vad01G007250	LG01	7834570	7834936	7834570	+
1001601	TSS	Vad01G007280	LG01	7875104	7875964	7875104	-
1001602	TTS	Vad01G007280	LG01	7872367	7872815	7872815	-
1001603	TTS	Vad01G007280	LG01	7872367	7873120	7873120	-
1001604	TSS	Vad01G007290	LG01	7885292	7885587	7885587	+
1001605	TSS	Vad01G007290	LG01	7888473	7888617	7888617	+
1001606	TTS	Vad01G007290	LG01	7891757	7893259	7891757	+
1001607	TSS	Vad01G007300	LG01	7902878	7903760	7902878	-
1001608	TTS	Vad01G007300	LG01	7899116	7899728	7899728	-
1001609	TSS	Vad01G007320	LG01	7967704	7967989	7967704	-
1001610	TTS	Vad01G007320	LG01	7947684	7948662	7948662	-
1001611	TSS	Vad01G007340	LG01	7979200	7980907	7980907	+
1001612	TSS	Vad01G007340	LG01	7979200	7980671	7980671	+
1001613	TSS	Vad01G007340	LG01	7979200	7979933	7979933	+
1001614	TTS	Vad01G007340	LG01	7986282	7986843	7986282	+
1001615	XAE	Vad01G007340	LG01	7984106	7984512	7984106-7984512	+
1001616	XAE	Vad01G007340	LG01	7983871	7984512	7983871-7984512	+
1001617	XAE	Vad01G007340	LG01	7983135	7984512	7983135-7984512	+
1001618	TSS	Vad01G007350	LG01	7991965	7992032	7991965	-
1001619	TTS	Vad01G007350	LG01	7984542	7985011	7985011	-
1001620	TTS	Vad01G007350	LG01	7985198	7985839	7985839	-
1001621	TSS	Vad01G007370	LG01	8025801	8026997	8026997	+
1001622	TTS	Vad01G007370	LG01	8030222	8030808	8030222	+
1001623	AE	Vad01G007370	LG01	8029983	8030127	8029983-8030127	+
1001624	AE	Vad01G007370	LG01	8029904	8030127	8029904-8030127	+
1001625	TSS	Vad01G007390	LG01	8050284	8050590	8050284	-
1001626	TTS	Vad01G007390	LG01	8036934	8036963	8036963	-
1001627	TTS	Vad01G007390	LG01	8040142	8040356	8040356	-
1001628	TSS	Vad01G007400	LG01	8055465	8055618	8055618	+
1001629	TTS	Vad01G007400	LG01	8059544	8060541	8059544	+
1001630	IR_ON	Vad01G007400	LG01	8059141	8059264	8058907-8059414	+
1001631	IR_OFF	Vad01G007400	LG01	8059141	8059264	8058907-8059141,8059264-8059414	+
1001632	TSS	Vad01G007430	LG01	8098465	8098678	8098465	-
1001633	TTS	Vad01G007430	LG01	8095687	8096388	8096388	-
1001634	TSS	Vad01G007450	LG01	8129192	8130339	8129192	-
1001635	TTS	Vad01G007450	LG01	8125695	8126213	8126213	-
1001636	TSS	Vad01G007460	LG01	8143176	8143278	8143176	-
1001637	TTS	Vad01G007460	LG01	8137147	8137464	8137464	-
1001638	TSS	Vad01G007480	LG01	8191121	8191175	8191121	-
1001639	TTS	Vad01G007480	LG01	8185229	8185658	8185658	-
1001640	TSS	Vad01G007490	LG01	8198171	8198282	8198282	+
1001641	TTS	Vad01G007490	LG01	8201399	8201911	8201399	+
1001642	TSS	Vad01G007500	LG01	8214432	8214603	8214432	-
1001643	TTS	Vad01G007500	LG01	8204041	8204394	8204394	-
1001644	TSS	Vad01G007510	LG01	8216287	8216690	8216690	+
1001645	TTS	Vad01G007510	LG01	8218445	8219643	8218445	+
1001646	TTS	Vad01G007510	LG01	8219138	8219643	8219138	+
1001647	IR_ON	Vad01G007510	LG01	8218215	8218445	8218120-8218567	+
1001648	IR_OFF	Vad01G007510	LG01	8218215	8218445	8218120-8218215,8218445-8218567	+
1001649	XIR_ON	Vad01G007510	LG01	8218215	8218445	8218120-8218567	+
1001650	XIR_OFF	Vad01G007510	LG01	8218215	8218445	8218120-8218215,8218445-8219643	+
1001651	XAE	Vad01G007510	LG01	8218120	8218215	8218120-8218215	+
1001652	XAE	Vad01G007510	LG01	8218120	8218567	8218120-8218567	+
1001653	TSS	Vad01G007520	LG01	8223059	8223377	8223377	+
1001654	TTS	Vad01G007520	LG01	8249265	8249361	8249265	+
1001655	TTS	Vad01G007520	LG01	8249109	8249361	8249109	+
1001656	TSS	Vad01G007530	LG01	8250300	8250523	8250523	+
1001657	TSS	Vad01G007530	LG01	8250532	8250905	8250905	+
1001658	TTS	Vad01G007530	LG01	8258254	8258591	8258254	+
1001659	AE	Vad01G007530	LG01	8251104	8251273	8251104-8251273	+
1001660	AE	Vad01G007530	LG01	8251082	8251273	8251082-8251273	+
1001661	TSS	Vad01G007540	LG01	8263361	8263906	8263906	+
1001662	TTS	Vad01G007540	LG01	8271853	8272229	8271853	+
1001663	TSS	Vad01G007550	LG01	8283991	8284326	8284326	+
1001664	TTS	Vad01G007550	LG01	8285375	8285593	8285375	+
1001665	TSS	Vad01G007560	LG01	8283687	8284326	8284326	+
1001666	TSS	Vad01G007560	LG01	8288239	8288704	8288704	+
1001667	TTS	Vad01G007560	LG01	8289758	8290055	8289758	+
1001668	XSKIP_ON	Vad01G007560	LG01	8284472	8284651	8284326,8284472-8284651,8289029	+
1001669	XSKIP_OFF	Vad01G007560	LG01	8284472	8284651	8284326,8288850	+
1001670	TSS	Vad01G007570	LG01	8308958	8309058	8308958	-
1001671	TTS	Vad01G007570	LG01	8290407	8291219	8291219	-
1001672	TSS	Vad01G007580	LG01	8316584	8317024	8317024	+
1001673	TTS	Vad01G007580	LG01	8327023	8327646	8327023	+
1001674	AE	Vad01G007580	LG01	8324402	8324533	8324402-8324533	+
1001675	AE	Vad01G007580	LG01	8324402	8324783	8324402-8324783	+
1001676	TSS	Vad01G007590	LG01	8332184	8332395	8332184	-
1001677	TTS	Vad01G007590	LG01	8327687	8328309	8328309	-
1001678	TSS	Vad01G007600	LG01	8341097	8341203	8341097	-
1001679	TTS	Vad01G007600	LG01	8340025	8340842	8340842	-
1001680	TSS	Vad01G007610	LG01	8352991	8353160	8352991	-
1001681	TTS	Vad01G007610	LG01	8350556	8351556	8351556	-
1001682	TSS	Vad01G007630	LG01	8375421	8375530	8375421	-
1001683	TTS	Vad01G007630	LG01	8373120	8373923	8373923	-
1001684	TSS	Vad01G007640	LG01	8386977	8387315	8386977	-
1001685	TTS	Vad01G007640	LG01	8382621	8383623	8383623	-
1001686	TSS	Vad01G007690	LG01	8432016	8432270	8432016	-
1001687	TTS	Vad01G007690	LG01	8418723	8419095	8419095	-
1001688	TTS	Vad01G007690	LG01	8429684	8431597	8431597	-
1001689	TSS	Vad01G007710	LG01	8441445	8442148	8442148	+
1001690	TTS	Vad01G007710	LG01	8443254	8443868	8443254	+
1001691	TSS	Vad01G007740	LG01	8478294	8478699	8478294	-
1001692	TTS	Vad01G007740	LG01	8469794	8470144	8470144	-
1001693	SKIP_ON	Vad01G007740	LG01	8478165	8478219	8475864,8478165-8478219,8478294	-
1001694	SKIP_OFF	Vad01G007740	LG01	8478165	8478219	8475864,8478294	-
1001695	IR_ON	Vad01G007740	LG01	8475864	8478165	8475812-8478219	-
1001696	IR_OFF	Vad01G007740	LG01	8475864	8478165	8475812-8475864,8478165-8478219	-
1001697	AE	Vad01G007740	LG01	8475812	8475864	8475812-8475864	-
1001698	AE	Vad01G007740	LG01	8475812	8478219	8475812-8478219	-
1001699	AE	Vad01G007740	LG01	8475073	8475162	8475073-8475162	-
1001700	AE	Vad01G007740	LG01	8475073	8475175	8475073-8475175	-
1001701	AE	Vad01G007740	LG01	8475377	8475671	8475377-8475671	-
1001702	AE	Vad01G007740	LG01	8475377	8475711	8475377-8475711	-
1001703	AE	Vad01G007740	LG01	8475377	8475708	8475377-8475708	-
1001704	TSS	Vad01G007750	LG01	8503161	8503331	8503331	+
1001705	TSS	Vad01G007750	LG01	8506422	8506639	8506639	+
1001706	TSS	Vad01G007750	LG01	8506422	8506903	8506903	+
1001707	TTS	Vad01G007750	LG01	8512801	8512965	8512801	+
1001708	TSS	Vad01G007770	LG01	8533816	8534233	8533816	-
1001709	TTS	Vad01G007770	LG01	8532032	8532486	8532486	-
1001710	TSS	Vad01G007820	LG01	8622346	8622561	8622346	-
1001711	TTS	Vad01G007820	LG01	8616432	8616764	8616764	-
1001712	TSS	Vad01G007830	LG01	8663288	8663361	8663361	+
1001713	TSS	Vad01G007830	LG01	8663288	8664126	8664126	+
1001714	TTS	Vad01G007830	LG01	8668531	8669095	8668531	+
1001715	TSS	Vad01G007940	LG01	9089056	9089524	9089524	+
1001716	TTS	Vad01G007940	LG01	9096517	9096752	9096517	+
1001717	SKIP_ON	Vad01G007940	LG01	9094496	9094576	9089524,9094496-9094576,9096517	+
1001718	SKIP_OFF	Vad01G007940	LG01	9094496	9094576	9089524,9096517	+
1001719	TSS	Vad01G007960	LG01	9105068	9105195	9105068	-
1001720	TSS	Vad01G007960	LG01	9105062	9105195	9105062	-
1001721	TSS	Vad01G007960	LG01	9099084	9099961	9099084	-
1001722	TTS	Vad01G007960	LG01	9102867	9103015	9102867	+
1001723	SKIP_ON	Vad01G007960	LG01	9099440	9099533	9099150,9099440-9099533,9105068	-
1001724	SKIP_OFF	Vad01G007960	LG01	9099440	9099533	9099150,9105068	-
1001725	XSKIP_ON	Vad01G007960	LG01	9099440	9099533	9099150,9099440-9099533,9105068	-
1001726	XSKIP_OFF	Vad01G007960	LG01	9099440	9099533	9099150,9105062	-
1001727	IR_ON	Vad01G007960	LG01	9099150	9099440	9099079-9099533	-
1001728	IR_OFF	Vad01G007960	LG01	9099150	9099440	9099079-9099150,9099440-9099533	-
1001729	XAE	Vad01G007960	LG01	9099079	9099150	9099079-9099150	-
1001730	XAE	Vad01G007960	LG01	9099079	9099533	9099079-9099533	-
1001731	AE	Vad01G007960	LG01	9099079	9099150	9099079-9099150	-
1001732	AE	Vad01G007960	LG01	9099079	9099533	9099079-9099533	-
1001733	XAE	Vad01G007960	LG01	9099084	9099150	9099084-9099150	-
1001734	TSS	Vad01G007970	LG01	9108232	9110027	9110027	+
1001735	TTS	Vad01G007970	LG01	9113963	9114702	9113963	+
1001736	TSS	Vad01G007980	LG01	9115904	9116231	9116231	+
1001737	TTS	Vad01G007980	LG01	9118389	9118850	9118389	+
1001738	TSS	Vad01G007990	LG01	9120036	9120242	9120242	+
1001739	TSS	Vad01G007990	LG01	9120036	9120590	9120590	+
1001740	TTS	Vad01G007990	LG01	9126541	9126958	9126541	+
1001741	SKIP_ON	Vad01G007990	LG01	9124095	9124162	9123951,9124095-9124162,9124257	+
1001742	SKIP_OFF	Vad01G007990	LG01	9124095	9124162	9123951,9124257	+
1001743	TSS	Vad01G008000	LG01	9187009	9187494	9187009	-
1001744	TTS	Vad01G008000	LG01	9128203	9128707	9128707	-
1001745	TSS	Vad01G008010	LG01	9200395	9200991	9200991	+
1001746	TSS	Vad01G008010	LG01	9200395	9202723	9202723	+
1001747	TTS	Vad01G008010	LG01	9212246	9212565	9212246	+
1001748	XSKIP_ON	Vad01G008010	LG01	9201604	9201672	9200991,9201604-9201672,9201866	+
1001749	XSKIP_OFF	Vad01G008010	LG01	9201604	9201672	9200991,9202464	+
1001750	TSS	Vad01G008020	LG01	9229409	9230532	9229409	-
1001751	TTS	Vad01G008020	LG01	9212856	9213557	9213557	-
1001752	TSS	Vad01G008030	LG01	9239959	9240584	9239959	-
1001753	TTS	Vad01G008030	LG01	9237278	9238400	9238400	-
1001754	TSS	Vad01G008060	LG01	9269730	9269964	9269964	+
1001755	TTS	Vad01G008060	LG01	9270555	9271701	9270555	+
1001756	TSS	Vad01G008080	LG01	9288840	9289133	9288840	-
1001757	TTS	Vad01G008080	LG01	9284202	9284763	9284763	-
1001758	TSS	Vad01G008090	LG01	9300070	9300185	9300070	-
1001759	TTS	Vad01G008090	LG01	9290652	9291498	9291498	-
1001760	TSS	Vad01G008100	LG01	9320579	9321034	9321034	+
1001761	TTS	Vad01G008100	LG01	9324974	9325419	9324974	+
1001762	TSS	Vad01G008110	LG01	9345832	9346183	9345832	-
1001763	TTS	Vad01G008110	LG01	9336130	9337069	9337069	-
1001764	TTS	Vad01G008110	LG01	9336169	9336684	9336684	-
1001765	TTS	Vad01G008110	LG01	9336169	9336696	9336696	-
1001766	SKIP_ON	Vad01G008110	LG01	9342841	9343049	9339562,9342841-9343049,9345832	-
1001767	SKIP_OFF	Vad01G008110	LG01	9342841	9343049	9339562,9345832	-
1001768	TSS	Vad01G008120	LG01	9351820	9352218	9352218	+
1001769	TSS	Vad01G008120	LG01	9351822	9353151	9353151	+
1001770	TTS	Vad01G008120	LG01	9361609	9362787	9361609	+
1001771	XSKIP_ON	Vad01G008120	LG01	9352923	9353151	9352218,9352923-9353151,9353238	+
1001772	XSKIP_OFF	Vad01G008120	LG01	9352923	9353151	9352218,9353272	+
1001773	SKIP_ON	Vad01G008120	LG01	9352923	9353151	9352218,9352923-9353151,9353238	+
1001774	SKIP_OFF	Vad01G008120	LG01	9352923	9353151	9352218,9353238	+
1001775	SKIP_ON	Vad01G008120	LG01	9360671	9360785	9360571,9360671-9360785,9360931	+
1001776	SKIP_OFF	Vad01G008120	LG01	9360671	9360785	9360571,9360931	+
1001777	SKIP_ON	Vad01G008120	LG01	9352923	9353151	9352218,9352923-9353151,9353272	+
1001778	SKIP_OFF	Vad01G008120	LG01	9352923	9353151	9352218,9353272	+
1001779	XSKIP_ON	Vad01G008120	LG01	9352923	9353151	9352218,9352923-9353151,9353272	+
1001780	XSKIP_OFF	Vad01G008120	LG01	9352923	9353151	9352218,9353238	+
1001781	AE	Vad01G008120	LG01	9353238	9353486	9353238-9353486	+
1001782	AE	Vad01G008120	LG01	9353272	9353486	9353272-9353486	+
1001783	TSS	Vad01G008130	LG01	9368287	9369202	9369202	+
1001784	TSS	Vad01G008130	LG01	9368567	9369781	9369781	+
1001785	TTS	Vad01G008130	LG01	9378261	9379419	9378261	+
1001786	AE	Vad01G008130	LG01	9376745	9376999	9376745-9376999	+
1001787	AE	Vad01G008130	LG01	9376745	9376987	9376745-9376987	+
1001788	TSS	Vad01G008140	LG01	9393546	9393691	9393691	+
1001789	TTS	Vad01G008140	LG01	9399105	9400039	9399105	+
1001790	TSS	Vad01G008180	LG01	9455451	9455893	9455451	-
1001791	TTS	Vad01G008180	LG01	9429295	9429824	9429824	-
1001792	TTS	Vad01G008180	LG01	9440959	9441096	9441096	-
1001793	TSS	Vad01G008190	LG01	9464058	9464232	9464232	+
1001794	TTS	Vad01G008190	LG01	9466939	9467870	9466939	+
1001795	TTS	Vad01G008190	LG01	9466935	9467870	9466935	+
1001796	TSS	Vad01G008200	LG01	9472398	9472579	9472398	-
1001797	TTS	Vad01G008200	LG01	9468859	9469625	9469625	-
1001798	TSS	Vad01G008210	LG01	9474117	9474508	9474508	+
1001799	TTS	Vad01G008210	LG01	9519926	9520255	9519926	+
1001800	TSS	Vad01G008220	LG01	9523049	9523307	9523049	-
1001801	TTS	Vad01G008220	LG01	9521213	9521980	9521980	-
1001802	TSS	Vad01G008230	LG01	9558633	9559009	9559009	+
1001803	TSS	Vad01G008230	LG01	9558633	9559378	9559378	+
1001804	TSS	Vad01G008230	LG01	9558633	9559155	9559155	+
1001805	TTS	Vad01G008230	LG01	9561083	9561319	9561083	+
1001806	AE	Vad01G008230	LG01	9559265	9559378	9559265-9559378	+
1001807	AE	Vad01G008230	LG01	9559278	9559378	9559278-9559378	+
1001808	TSS	Vad01G008260	LG01	9653854	9654145	9654145	+
1001809	TSS	Vad01G008260	LG01	9653854	9654287	9654287	+
1001810	TTS	Vad01G008260	LG01	9658362	9658658	9658362	+
1001811	IR_ON	Vad01G008260	LG01	9654287	9654383	9654222-9654496	+
1001812	IR_OFF	Vad01G008260	LG01	9654287	9654383	9654222-9654287,9654383-9654496	+
1001813	TSS	Vad01G008280	LG01	9676731	9677005	9677005	+
1001814	TTS	Vad01G008280	LG01	9681093	9681286	9681093	+
1001815	TTS	Vad01G008280	LG01	9681081	9681286	9681081	+
1001816	AE	Vad01G008280	LG01	9677243	9677356	9677243-9677356	+
1001817	AE	Vad01G008280	LG01	9677256	9677356	9677256-9677356	+
1001818	TSS	Vad01G008290	LG01	9683176	9683544	9683544	+
1001819	TSS	Vad01G008290	LG01	9683327	9683703	9683703	+
1001820	TTS	Vad01G008290	LG01	9687174	9687374	9687174	+
1001821	SKIP_ON	Vad01G008290	LG01	9686073	9686224	9685980,9686073-9686224,9686867	+
1001822	SKIP_OFF	Vad01G008290	LG01	9686073	9686224	9685980,9686867	+
1001823	SKIP_ON	Vad01G008290	LG01	9686073	9686699	9685980,9686073-9686699,9686867	+
1001822	SKIP_OFF	Vad01G008290	LG01	9686073	9686699	9685980,9686867	+
1001824	AE	Vad01G008290	LG01	9686073	9686224	9686073-9686224	+
1001825	AE	Vad01G008290	LG01	9686073	9686699	9686073-9686699	+
1001826	TSS	Vad01G008320	LG01	9719600	9720131	9719600	-
1001827	TTS	Vad01G008320	LG01	9718572	9719207	9719207	-
1001828	TSS	Vad01G008340	LG01	9735590	9736274	9735590	-
1001829	TSS	Vad01G008340	LG01	9735589	9736274	9735589	-
1001830	TTS	Vad01G008340	LG01	9723294	9723463	9723463	-
1001831	XSKIP_ON	Vad01G008340	LG01	9729055	9729224	9728693,9729055-9729224,9735589	-
1001832	XSKIP_OFF	Vad01G008340	LG01	9729055	9729224	9728693,9735590	-
1001833	TSS	Vad01G008350	LG01	9752960	9753503	9753503	+
1001834	TSS	Vad01G008350	LG01	9752960	9753083	9753083	+
1001835	TTS	Vad01G008350	LG01	9767327	9767523	9767327	+
1001836	TSS	Vad01G008370	LG01	9776107	9776189	9776189	+
1001837	TTS	Vad01G008370	LG01	9776267	9776621	9776267	+
1001838	TSS	Vad01G008380	LG01	9792869	9793612	9793612	+
1001839	TTS	Vad01G008380	LG01	9793790	9794852	9793790	+
1001840	TSS	Vad01G008390	LG01	9826333	9826739	9826333	-
1001841	TTS	Vad01G008390	LG01	9808437	9808659	9808659	-
1001842	TSS	Vad01G008400	LG01	9826935	9827135	9827135	+
1001843	TTS	Vad01G008400	LG01	9835143	9835984	9835143	+
1001844	SKIP_ON	Vad01G008400	LG01	9829631	9830012	9828927,9829631-9830012,9830271	+
1001845	SKIP_OFF	Vad01G008400	LG01	9829631	9830012	9828927,9830271	+
1001846	SKIP_ON	Vad01G008400	LG01	9829631	9829693	9828927,9829631-9829693,9830271	+
1001845	SKIP_OFF	Vad01G008400	LG01	9829631	9829693	9828927,9830271	+
1001847	AE	Vad01G008400	LG01	9834361	9834428	9834361-9834428	+
1001848	AE	Vad01G008400	LG01	9834348	9834428	9834348-9834428	+
1001849	AE	Vad01G008400	LG01	9829631	9830012	9829631-9830012	+
1001850	AE	Vad01G008400	LG01	9829631	9829693	9829631-9829693	+
1001851	TSS	Vad01G008410	LG01	9847504	9847881	9847881	+
1001852	TTS	Vad01G008410	LG01	9850114	9850619	9850114	+
1001853	TSS	Vad01G008420	LG01	9853041	9853776	9853041	-
1001854	TTS	Vad01G008420	LG01	9851621	9852043	9852043	-
1001855	TSS	Vad01G008430	LG01	9875002	9875095	9875002	-
1001856	TTS	Vad01G008430	LG01	9857247	9858019	9858019	-
1001857	TTS	Vad01G008430	LG01	9857247	9857924	9857924	-
1001858	TSS	Vad01G008440	LG01	9887407	9888109	9887407	-
1001859	TTS	Vad01G008440	LG01	9875797	9876191	9876191	-
1001860	TSS	Vad01G008450	LG01	9896663	9897256	9897256	+
1001861	TTS	Vad01G008450	LG01	9898984	9900150	9898984	+
1001862	TSS	Vad01G008460	LG01	9904232	9904489	9904489	+
1001863	TTS	Vad01G008460	LG01	9914123	9914323	9914123	+
1001864	TSS	Vad01G008470	LG01	9915396	9915797	9915396	-
1001865	TTS	Vad01G008470	LG01	9913663	9914768	9914768	-
1001866	TSS	Vad01G008480	LG01	9929166	9929205	9929166	-
1001867	TTS	Vad01G008480	LG01	9923673	9924207	9924207	-
1001868	TSS	Vad01G008490	LG01	9957866	9958027	9957866	-
1001869	TTS	Vad01G008490	LG01	9940696	9941529	9941529	-
1001870	TTS	Vad01G008490	LG01	9940696	9941777	9941777	-
1001871	TSS	Vad01G008500	LG01	9973003	9973323	9973323	+
1001872	TTS	Vad01G008500	LG01	10030707	10030932	10030707	+
1001873	AE	Vad01G008500	LG01	10005164	10005642	10005164-10005642	+
1001874	AE	Vad01G008500	LG01	10005200	10005642	10005200-10005642	+
1001875	TSS	Vad01G008510	LG01	10049459	10049908	10049908	+
1001876	TTS	Vad01G008510	LG01	10050005	10051720	10050005	+
1001877	TSS	Vad01G008520	LG01	10088274	10088727	10088274	-
1001878	TTS	Vad01G008520	LG01	10085546	10085609	10085546	+
1001879	TSS	Vad01G008540	LG01	10111523	10111919	10111523	-
1001880	TTS	Vad01G008540	LG01	10097953	10098529	10098529	-
1001881	TSS	Vad01G008550	LG01	10139610	10139806	10139610	-
1001882	TTS	Vad01G008550	LG01	10134008	10135106	10135106	-
1001883	TTS	Vad01G008550	LG01	10134008	10136772	10136772	-
1001884	TSS	Vad01G008560	LG01	10144669	10144936	10144669	-
1001885	TTS	Vad01G008560	LG01	10140442	10140650	10140650	-
1001886	TTS	Vad01G008560	LG01	10140820	10143482	10143482	-
1001887	SKIP_ON	Vad01G008560	LG01	10143584	10143633	10143482,10143584-10143633,10144087	-
1001888	SKIP_OFF	Vad01G008560	LG01	10143584	10143633	10143482,10144087	-
1001889	IR_ON	Vad01G008560	LG01	10143633	10144087	10143584-10144226	-
1001890	IR_OFF	Vad01G008560	LG01	10143633	10144087	10143584-10143633,10144087-10144226	-
1001891	MIR_ON	Vad01G008560	LG01	10143482	10144087	10142923-10144226	-
1001892	MIR_OFF	Vad01G008560	LG01	10143482	10144087	10142923-10143482,10143584-10143633,10144087-10144226	-
1001893	MIR_ON	Vad01G008560	LG01	10141792	10142923	10141730-10143482	-
1001894	MIR_OFF	Vad01G008560	LG01	10141792	10142923	10141730-10141792,10142150-10142230,10142923-10143482	-
1001895	IR_ON	Vad01G008560	LG01	10143482	10143584	10142923-10144226	-
1001896	IR_OFF	Vad01G008560	LG01	10143482	10143584	10142923-10143482,10143584-10144226	-
1001895	IR_ON	Vad01G008560	LG01	10143482	10144087	10142923-10144226	-
1001897	IR_OFF	Vad01G008560	LG01	10143482	10144087	10142923-10143482,10144087-10144226	-
1001898	XMIR_ON	Vad01G008560	LG01	10141792	10142923	10141730-10143482	-
1001899	XMIR_OFF	Vad01G008560	LG01	10141792	10142923	10141730-10141792,10142150-10142230,10142923-10144226	-
1001900	XIR_ON	Vad01G008560	LG01	10143633	10144087	10142923-10144226	-
1001901	XIR_OFF	Vad01G008560	LG01	10143633	10144087	10143584-10143633,10144087-10144226	-
1001902	AE	Vad01G008560	LG01	10143584	10144226	10143584-10144226	-
1001903	AE	Vad01G008560	LG01	10144087	10144226	10144087-10144226	-
1001904	TSS	Vad01G008610	LG01	10236563	10237088	10236563	-
1001905	TTS	Vad01G008610	LG01	10225011	10225506	10225506	-
1001906	TSS	Vad01G008620	LG01	10276051	10276199	10276051	-
1001907	TTS	Vad01G008620	LG01	10251200	10251325	10251325	-
1001908	TTS	Vad01G008620	LG01	10251268	10251954	10251954	-
1001909	SKIP_ON	Vad01G008620	LG01	10263934	10264021	10263142,10263934-10264021,10264359	-
1001910	SKIP_OFF	Vad01G008620	LG01	10263934	10264021	10263142,10264359	-
1001911	IR_ON	Vad01G008620	LG01	10275767	10275847	10275649-10275960	-
1001912	IR_OFF	Vad01G008620	LG01	10275767	10275847	10275649-10275767,10275847-10275960	-
1001913	TSS	Vad01G008630	LG01	10283375	10283739	10283739	+
1001914	TTS	Vad01G008630	LG01	10284452	10284860	10284452	+
1001915	TSS	Vad01G008640	LG01	10288974	10290231	10290231	+
1001916	TTS	Vad01G008640	LG01	10290326	10291936	10290326	+
1001917	TSS	Vad01G008650	LG01	10298658	10299215	10298658	-
1001918	TTS	Vad01G008650	LG01	10293902	10294512	10294512	-
1001919	IR_ON	Vad01G008650	LG01	10297070	10297202	10297006-10297656	-
1001920	IR_OFF	Vad01G008650	LG01	10297070	10297202	10297006-10297070,10297202-10297656	-
1001921	TSS	Vad01G008680	LG01	10333800	10334657	10333800	-
1001922	TTS	Vad01G008680	LG01	10324756	10325117	10325117	-
1001923	TSS	Vad01G008690	LG01	10355111	10355645	10355645	+
1001924	TTS	Vad01G008690	LG01	10374978	10376231	10374978	+
1001925	AE	Vad01G008690	LG01	10359809	10360087	10359809-10360087	+
1001926	AE	Vad01G008690	LG01	10359799	10360087	10359799-10360087	+
1001927	TSS	Vad01G008700	LG01	10391270	10391497	10391270	-
1001928	TTS	Vad01G008700	LG01	10376386	10376856	10376856	-
1001929	TTS	Vad01G008700	LG01	10376386	10376797	10376797	-
1001930	AE	Vad01G008700	LG01	10385259	10385539	10385259-10385539	-
1001931	AE	Vad01G008700	LG01	10385259	10385521	10385259-10385521	-
1001932	TSS	Vad01G008710	LG01	10412393	10412810	10412810	+
1001933	TTS	Vad01G008710	LG01	10413513	10414103	10413513	+
1001934	TSS	Vad01G008730	LG01	10436829	10437527	10436829	-
1001935	TTS	Vad01G008730	LG01	10431987	10432295	10432295	-
1001936	TSS	Vad01G008740	LG01	10442273	10442563	10442563	+
1001937	TTS	Vad01G008740	LG01	10442907	10442972	10442907	+
1001938	TSS	Vad01G008750	LG01	10444527	10444582	10444582	+
1001939	TTS	Vad01G008750	LG01	10447039	10447296	10447039	+
1001940	TSS	Vad01G008760	LG01	10467065	10467720	10467720	+
1001941	TTS	Vad01G008760	LG01	10468089	10468913	10468089	+
1001942	TSS	Vad01G008780	LG01	10520147	10520397	10520397	+
1001943	TTS	Vad01G008780	LG01	10523935	10524262	10523935	+
1001944	TSS	Vad01G008790	LG01	10532714	10533221	10532714	-
1001945	TTS	Vad01G008790	LG01	10525434	10526036	10526036	-
1001946	TSS	Vad01G008800	LG01	10537585	10538190	10537585	-
1001947	TTS	Vad01G008800	LG01	10535830	10536413	10536413	-
1001948	TSS	Vad01G008810	LG01	10544979	10545240	10545240	+
1001949	TTS	Vad01G008810	LG01	10549894	10550438	10549894	+
1001950	SKIP_ON	Vad01G008810	LG01	10548091	10548281	10547183,10548091-10548281,10549730	+
1001951	SKIP_OFF	Vad01G008810	LG01	10548091	10548281	10547183,10549730	+
1001952	XSKIP_ON	Vad01G008810	LG01	10548236	10548281	10547163,10548236-10548281,10549730	+
1001953	XSKIP_OFF	Vad01G008810	LG01	10548236	10548281	10547183,10549730	+
1001954	XAE	Vad01G008810	LG01	10547011	10547183	10547011-10547183	+
1001955	XAE	Vad01G008810	LG01	10546999	10547163	10546999-10547163	+
1001956	XAE	Vad01G008810	LG01	10548091	10548281	10548091-10548281	+
1001957	XAE	Vad01G008810	LG01	10548236	10548281	10548236-10548281	+
1001958	AE	Vad01G008810	LG01	10547011	10547183	10547011-10547183	+
1001959	AE	Vad01G008810	LG01	10546999	10547183	10546999-10547183	+
1001960	TSS	Vad01G008820	LG01	10564574	10565185	10565185	+
1001961	TTS	Vad01G008820	LG01	10573225	10573874	10573225	+
1001962	SKIP_ON	Vad01G008820	LG01	10569574	10571178	10568538,10569574-10571178,10573225	+
1001963	SKIP_OFF	Vad01G008820	LG01	10569574	10571178	10568538,10573225	+
1001964	TSS	Vad01G008830	LG01	10594376	10595034	10595034	+
1001965	TTS	Vad01G008830	LG01	10601323	10602141	10601323	+
1001966	TSS	Vad01G008840	LG01	10609331	10609577	10609577	+
1001967	TTS	Vad01G008840	LG01	10612444	10612782	10612444	+
1001968	TSS	Vad01G008850	LG01	10617688	10618321	10617688	-
1001969	TTS	Vad01G008850	LG01	10614596	10615205	10615205	-
1001970	TSS	Vad01G008860	LG01	10654011	10654341	10654341	+
1001971	TTS	Vad01G008860	LG01	10659775	10660073	10659775	+
1001972	TSS	Vad01G008870	LG01	10668394	10668720	10668720	+
1001973	TTS	Vad01G008870	LG01	10676089	10676196	10676089	+
[truncated: 47,318 more rows]
