# Supplementary material for: Transcriptome Profiling of Powdery Mildew-Stressed ‘Yeniang No. 2’ Grapevine Reveals Differential Expression, Alternative Splicing, and the Identification of 1232 Annotated Novel Genes
Source: Metabolites. 2026 Mar 9;16(3):182. doi: 10.3390/metabo16030182 (PMC13027967; doi:10.3390/metabo16030182)
Supplement: Supplementary file 1 [file metabolites-16-00182-s001.zip › Supplementary File S2/P1-He-C.AS.xls]

event_id	event_type	gene_id	chrom	event_start	event_end	event_pattern	strand
1000001	TSS	Vad01G000010	LG01	1540	1744	1744	+
1000002	TSS	Vad01G000010	LG01	2948	3111	3111	+
1000003	TSS	Vad01G000010	LG01	2948	3122	3122	+
1000004	TSS	Vad01G000010	LG01	2948	3303	3303	+
1000005	TTS	Vad01G000010	LG01	17485	17648	17485	+
1000006	SKIP_ON	Vad01G000010	LG01	3224	3303	1744,3224-3303,3767	+
1000007	SKIP_OFF	Vad01G000010	LG01	3224	3303	1744,3767	+
1000008	SKIP_ON	Vad01G000010	LG01	3568	3629	1744,3568-3629,3767	+
1000007	SKIP_OFF	Vad01G000010	LG01	3568	3629	1744,3767	+
1000009	SKIP_ON	Vad01G000010	LG01	3767	3889	1744,3767-3889,17280	+
1000010	SKIP_OFF	Vad01G000010	LG01	3767	3889	1744,17280	+
1000011	MSKIP_ON	Vad01G000010	LG01	3224	3889	1744,3224-3303,3767-3889,17280	+
1000012	MSKIP_OFF	Vad01G000010	LG01	3224	3889	1744,17280	+
1000013	MSKIP_ON	Vad01G000010	LG01	3398	3629	3303,3398-3470,3568-3629,3767	+
1000014	MSKIP_OFF	Vad01G000010	LG01	3398	3629	3303,3767	+
1000015	SKIP_ON	Vad01G000010	LG01	3767	3889	3303,3767-3889,17280	+
1000016	SKIP_OFF	Vad01G000010	LG01	3767	3889	3303,17280	+
1000017	MSKIP_ON	Vad01G000010	LG01	3568	3889	1744,3568-3629,3767-3889,17280	+
1000012	MSKIP_OFF	Vad01G000010	LG01	3568	3889	1744,17280	+
1000018	MSKIP_ON	Vad01G000010	LG01	3398	3889	3303,3398-3470,3568-3629,3767-3889,17280	+
1000019	MSKIP_OFF	Vad01G000010	LG01	3398	3889	3303,17280	+
1000020	TSS	Vad01G000020	LG01	22256	22715	22715	+
1000021	TTS	Vad01G000020	LG01	25733	26038	25733	+
1000022	TSS	Vad01G000040	LG01	52215	52409	52409	+
1000023	TSS	Vad01G000040	LG01	52215	52435	52435	+
1000024	TTS	Vad01G000040	LG01	61044	61405	61044	+
1000025	TSS	Vad01G000060	LG01	90675	91139	90675	-
1000026	TTS	Vad01G000060	LG01	69515	70145	70145	-
1000027	TTS	Vad01G000060	LG01	70405	71332	71332	-
1000028	TTS	Vad01G000060	LG01	74113	74579	74579	-
1000029	TSS	Vad01G000090	LG01	150314	150406	150314	-
1000030	TTS	Vad01G000090	LG01	126574	126596	126596	-
1000031	TSS	Vad01G000120	LG01	204196	204281	204281	+
1000032	TSS	Vad01G000120	LG01	205134	206105	206105	+
1000033	TTS	Vad01G000120	LG01	209824	209976	209824	+
1000034	TSS	Vad01G000140	LG01	225381	225467	225467	+
1000035	TTS	Vad01G000140	LG01	232759	233050	232759	+
1000036	TSS	Vad01G000150	LG01	236772	237211	236772	-
1000037	TTS	Vad01G000150	LG01	234077	234642	234642	-
1000038	TSS	Vad01G000180	LG01	251827	252077	252077	+
1000039	TTS	Vad01G000180	LG01	256238	256665	256238	+
1000040	TSS	Vad01G000190	LG01	260352	260494	260352	-
1000041	TTS	Vad01G000190	LG01	256695	257042	257042	-
1000042	TTS	Vad01G000190	LG01	256695	258828	258828	-
1000043	TSS	Vad01G000200	LG01	260548	260668	260668	+
1000044	TTS	Vad01G000200	LG01	265849	266325	265849	+
1000045	AE	Vad01G000200	LG01	263830	264301	263830-264301	+
1000046	AE	Vad01G000200	LG01	263830	264694	263830-264694	+
1000047	TSS	Vad01G000210	LG01	271761	271871	271761	-
1000048	TSS	Vad01G000210	LG01	271960	272188	271960	-
1000049	TTS	Vad01G000210	LG01	266724	267936	267936	-
1000050	SKIP_ON	Vad01G000210	LG01	270861	271081	270765,270861-271081,271960	-
1000051	SKIP_OFF	Vad01G000210	LG01	270861	271081	270765,271960	-
1000052	TSS	Vad01G000240	LG01	292755	293109	292755	-
1000053	TTS	Vad01G000240	LG01	290855	291258	291258	-
1000054	TSS	Vad01G000250	LG01	326871	327639	326871	-
1000055	TTS	Vad01G000250	LG01	294025	294347	294347	-
1000056	TSS	Vad01G000270	LG01	335793	336818	335793	-
1000057	TTS	Vad01G000270	LG01	334953	335694	335694	-
1000058	TSS	Vad01G000280	LG01	345143	345315	345143	-
1000059	TTS	Vad01G000280	LG01	340790	341315	341315	-
1000060	TSS	Vad01G000290	LG01	347226	347938	347938	+
1000061	TTS	Vad01G000290	LG01	349820	350339	349820	+
1000062	TSS	Vad01G000300	LG01	363211	363353	363211	-
1000063	TTS	Vad01G000300	LG01	350434	350873	350873	-
1000064	TTS	Vad01G000300	LG01	351546	352892	352892	-
1000065	AE	Vad01G000300	LG01	361700	361893	361700-361893	-
1000066	AE	Vad01G000300	LG01	361687	361893	361687-361893	-
1000067	TSS	Vad01G000310	LG01	364728	364855	364855	+
1000068	TTS	Vad01G000310	LG01	373338	373759	373338	+
1000069	TTS	Vad01G000310	LG01	373320	373759	373320	+
1000070	TSS	Vad01G000320	LG01	378597	379639	379639	+
1000071	TTS	Vad01G000320	LG01	383826	384707	383826	+
1000072	TTS	Vad01G000320	LG01	383391	384933	383391	+
1000073	TSS	Vad01G000340	LG01	393832	393908	393832	-
1000074	TSS	Vad01G000340	LG01	396366	396570	396366	-
1000075	TTS	Vad01G000340	LG01	392688	393541	393541	-
1000076	TSS	Vad01G000350	LG01	397859	398199	398199	+
1000077	TSS	Vad01G000350	LG01	397875	398462	398462	+
1000078	TSS	Vad01G000350	LG01	397875	398023	398023	+
1000079	TTS	Vad01G000350	LG01	402195	402491	402195	+
1000080	SKIP_ON	Vad01G000350	LG01	398314	398462	398199,398314-398462,399210	+
1000081	SKIP_OFF	Vad01G000350	LG01	398314	398462	398199,399210	+
1000082	XSKIP_ON	Vad01G000350	LG01	398314	398462	398199,398314-398462,399210	+
1000083	XSKIP_OFF	Vad01G000350	LG01	398314	398462	398023,399210	+
1000084	AE	Vad01G000350	LG01	401347	401707	401347-401707	+
1000085	AE	Vad01G000350	LG01	401363	401707	401363-401707	+
1000086	TSS	Vad01G000360	LG01	412214	413286	412214	-
1000087	TSS	Vad01G000360	LG01	409550	409724	409550	-
1000088	TSS	Vad01G000360	LG01	413160	413286	413160	-
1000089	TTS	Vad01G000360	LG01	402598	403855	403855	-
1000090	XSKIP_ON	Vad01G000360	LG01	408557	408614	407057,408557-408614,411278	-
1000091	XSKIP_OFF	Vad01G000360	LG01	408557	408614	407057,411220	-
1000092	XSKIP_ON	Vad01G000360	LG01	406343	407057	403855,406343-407057,408557	-
1000093	XSKIP_OFF	Vad01G000360	LG01	406343	407057	404573,408557	-
1000094	XSKIP_ON	Vad01G000360	LG01	411278	411647	408614,411278-411647,412214	-
1000095	XSKIP_OFF	Vad01G000360	LG01	411278	411647	408984,412214	-
1000096	XAE	Vad01G000360	LG01	406465	407057	406465-407057	-
1000097	XAE	Vad01G000360	LG01	406343	407057	406343-407057	-
1000098	TSS	Vad01G000370	LG01	423957	424161	423957	-
1000099	TTS	Vad01G000370	LG01	414059	414722	414722	-
1000100	SKIP_ON	Vad01G000370	LG01	419621	419702	418689,419621-419702,420436	-
1000101	SKIP_OFF	Vad01G000370	LG01	419621	419702	418689,420436	-
1000102	TSS	Vad01G000380	LG01	432039	433826	432039	-
1000103	TTS	Vad01G000380	LG01	425147	425426	425426	-
1000104	TSS	Vad01G000390	LG01	434284	434487	434487	+
1000105	TTS	Vad01G000390	LG01	442844	443294	442844	+
1000106	TSS	Vad01G000400	LG01	444115	444256	444256	+
1000107	TTS	Vad01G000400	LG01	445856	446195	445856	+
1000108	TSS	Vad01G000420	LG01	452264	452536	452264	-
1000109	TSS	Vad01G000420	LG01	452216	452536	452216	-
1000110	TTS	Vad01G000420	LG01	448836	449252	449252	-
1000111	TSS	Vad01G000430	LG01	460411	460797	460411	-
1000112	TTS	Vad01G000430	LG01	454306	454926	454926	-
1000113	TSS	Vad01G000440	LG01	463260	463470	463470	+
1000114	TTS	Vad01G000440	LG01	469237	469492	469237	+
1000115	IR_ON	Vad01G000440	LG01	467229	467701	467134-467766	+
1000116	IR_OFF	Vad01G000440	LG01	467229	467701	467134-467229,467701-467766	+
1000117	AE	Vad01G000440	LG01	465822	465919	465822-465919	+
1000118	AE	Vad01G000440	LG01	465833	465919	465833-465919	+
1000119	TSS	Vad01G000450	LG01	473216	473765	473216	-
1000120	TTS	Vad01G000450	LG01	471229	471933	471933	-
1000121	TSS	Vad01G000460	LG01	477193	477902	477902	+
1000122	TTS	Vad01G000460	LG01	489262	489566	489262	+
1000123	TSS	Vad01G000470	LG01	494495	494772	494495	-
1000124	TTS	Vad01G000470	LG01	489761	489944	489944	-
1000125	TTS	Vad01G000470	LG01	489761	490144	490144	-
1000126	TTS	Vad01G000470	LG01	490732	492210	492210	-
1000127	AE	Vad01G000470	LG01	491211	491288	491211-491288	-
1000128	AE	Vad01G000470	LG01	491211	491940	491211-491940	-
1000129	TSS	Vad01G000480	LG01	500805	500931	500805	-
1000130	TTS	Vad01G000480	LG01	496969	497068	497068	-
1000131	TSS	Vad01G000490	LG01	503029	503224	503224	+
1000132	TTS	Vad01G000490	LG01	507217	507600	507217	+
1000133	TSS	Vad01G000500	LG01	511356	511733	511356	-
1000134	TTS	Vad01G000500	LG01	508058	508435	508435	-
1000135	TSS	Vad01G000510	LG01	523906	524177	523906	-
1000136	TTS	Vad01G000510	LG01	516540	518627	518627	-
1000137	TSS	Vad01G000540	LG01	530445	531224	531224	+
1000138	TTS	Vad01G000540	LG01	532497	534027	532497	+
1000139	TSS	Vad01G000570	LG01	544019	544252	544252	+
1000140	TTS	Vad01G000570	LG01	547461	547819	547461	+
1000141	AE	Vad01G000570	LG01	546557	546740	546557-546740	+
1000142	AE	Vad01G000570	LG01	546557	547332	546557-547332	+
1000143	TSS	Vad01G000580	LG01	550057	550205	550205	+
1000144	TTS	Vad01G000580	LG01	550815	552882	550815	+
1000145	TSS	Vad01G000590	LG01	554148	554479	554479	+
1000146	TTS	Vad01G000590	LG01	556517	558259	556517	+
1000147	TTS	Vad01G000590	LG01	556553	558259	556553	+
1000148	TSS	Vad01G000610	LG01	573559	574296	573559	-
1000149	TTS	Vad01G000610	LG01	568960	569674	569674	-
1000150	SKIP_ON	Vad01G000610	LG01	570603	570697	569674,570603-570697,571460	-
1000151	SKIP_OFF	Vad01G000610	LG01	570603	570697	569674,571460	-
1000152	TSS	Vad01G000620	LG01	599239	599584	599239	-
1000153	TTS	Vad01G000620	LG01	593870	594290	594290	-
1000154	TSS	Vad01G000630	LG01	615584	615679	615679	+
1000155	TTS	Vad01G000630	LG01	617747	617837	617747	+
1000156	TSS	Vad01G000640	LG01	637762	637822	637762	-
1000157	TSS	Vad01G000640	LG01	627240	627427	627240	-
1000158	TSS	Vad01G000640	LG01	638618	638682	638618	-
1000159	TTS	Vad01G000640	LG01	620880	621313	621313	-
1000160	TSS	Vad01G000650	LG01	642208	642389	642389	+
1000161	TTS	Vad01G000650	LG01	650085	650241	650085	+
1000162	AE	Vad01G000650	LG01	644767	644940	644767-644940	+
1000163	AE	Vad01G000650	LG01	644767	644971	644767-644971	+
1000164	TSS	Vad01G000660	LG01	661495	661693	661495	-
1000165	TTS	Vad01G000660	LG01	652087	652260	652260	-
1000166	TTS	Vad01G000660	LG01	654640	655777	655777	-
1000167	TSS	Vad01G000670	LG01	667819	667969	667819	-
1000168	TTS	Vad01G000670	LG01	664337	666880	666880	-
1000169	TSS	Vad01G000700	LG01	684441	684739	684739	+
1000170	TTS	Vad01G000700	LG01	686529	688439	686529	+
1000171	TSS	Vad01G000720	LG01	689584	689799	689799	+
1000172	TSS	Vad01G000720	LG01	689584	690264	690264	+
1000173	TSS	Vad01G000720	LG01	689584	690703	690703	+
1000174	TTS	Vad01G000720	LG01	693430	693666	693430	+
1000175	AE	Vad01G000720	LG01	689988	690264	689988-690264	+
1000176	AE	Vad01G000720	LG01	690098	690264	690098-690264	+
1000177	TSS	Vad01G000730	LG01	694548	695290	695290	+
1000178	TTS	Vad01G000730	LG01	696192	696624	696192	+
1000179	TSS	Vad01G000740	LG01	699321	699383	699383	+
1000180	TSS	Vad01G000740	LG01	699432	699684	699684	+
1000181	TTS	Vad01G000740	LG01	709344	709651	709344	+
1000182	TSS	Vad01G000750	LG01	710349	710474	710474	+
1000183	TTS	Vad01G000750	LG01	717685	718118	717685	+
1000184	TTS	Vad01G000750	LG01	717737	718118	717737	+
1000185	AE	Vad01G000750	LG01	712322	712738	712322-712738	+
1000186	AE	Vad01G000750	LG01	712303	712738	712303-712738	+
1000187	TSS	Vad01G000780	LG01	736630	736917	736630	-
1000188	TTS	Vad01G000780	LG01	727402	730089	730089	-
1000189	TSS	Vad01G000800	LG01	750900	751416	751416	+
1000190	TTS	Vad01G000800	LG01	753492	753831	753492	+
1000191	IR_ON	Vad01G000800	LG01	752025	753188	751933-753248	+
1000192	IR_OFF	Vad01G000800	LG01	752025	753188	751933-752025,753188-753248	+
1000193	XIR_ON	Vad01G000800	LG01	752025	753188	751933-753248	+
1000194	XIR_OFF	Vad01G000800	LG01	752025	753188	751933-752025,753188-753262	+
1000195	AE	Vad01G000800	LG01	753188	753248	753188-753248	+
1000196	AE	Vad01G000800	LG01	753188	753262	753188-753262	+
1000197	TSS	Vad01G000810	LG01	754880	755271	755271	+
1000198	TTS	Vad01G000810	LG01	757173	757543	757173	+
1000199	TSS	Vad01G000880	LG01	812380	813514	812380	-
1000200	TTS	Vad01G000880	LG01	799020	799137	799137	-
1000201	TSS	Vad01G000900	LG01	841341	841444	841444	+
1000202	TTS	Vad01G000900	LG01	842229	844879	842229	+
1000203	TSS	Vad01G000910	LG01	849118	849699	849699	+
1000204	TTS	Vad01G000910	LG01	854196	854951	854196	+
1000205	TSS	Vad01G000920	LG01	863487	863660	863487	-
1000206	TTS	Vad01G000920	LG01	854976	855361	855361	-
1000207	IR_ON	Vad01G000920	LG01	860154	860270	860031-860359	-
1000208	IR_OFF	Vad01G000920	LG01	860154	860270	860031-860154,860270-860359	-
1000209	TSS	Vad01G000930	LG01	864819	865597	865597	+
1000210	TTS	Vad01G000930	LG01	866659	867101	866659	+
1000211	TSS	Vad01G000940	LG01	868041	868242	868242	+
1000212	TSS	Vad01G000940	LG01	868070	868480	868480	+
1000213	TTS	Vad01G000940	LG01	876048	876455	876048	+
1000214	AE	Vad01G000940	LG01	872137	872246	872137-872246	+
1000215	AE	Vad01G000940	LG01	872160	872246	872160-872246	+
1000216	TSS	Vad01G000950	LG01	876998	877385	877385	+
1000217	TTS	Vad01G000950	LG01	877983	878546	877983	+
1000218	TSS	Vad01G000970	LG01	884413	884527	884527	+
1000219	TTS	Vad01G000970	LG01	889444	889569	889444	+
1000220	TSS	Vad01G000990	LG01	899612	899786	899786	+
1000221	TTS	Vad01G000990	LG01	904715	905055	904715	+
1000222	TSS	Vad01G001030	LG01	941374	941516	941516	+
1000223	TSS	Vad01G001030	LG01	944168	944210	944210	+
1000224	TTS	Vad01G001030	LG01	946427	946735	946427	+
1000225	TSS	Vad01G001040	LG01	947826	950520	947826	-
1000226	TTS	Vad01G001040	LG01	947337	947566	947566	-
1000227	TSS	Vad01G001050	LG01	963610	965707	965707	+
1000228	TTS	Vad01G001050	LG01	972498	973316	972498	+
1000229	TSS	Vad01G001070	LG01	982299	982314	982299	-
1000230	TTS	Vad01G001070	LG01	976764	976919	976919	-
1000231	IR_ON	Vad01G001070	LG01	981104	981200	981042-981256	-
1000232	IR_OFF	Vad01G001070	LG01	981104	981200	981042-981104,981200-981256	-
1000233	AE	Vad01G001070	LG01	980852	980949	980852-980949	-
1000234	AE	Vad01G001070	LG01	980881	980949	980881-980949	-
1000235	TSS	Vad01G001080	LG01	988440	988541	988440	-
1000236	TTS	Vad01G001080	LG01	983404	983819	983819	-
1000237	TSS	Vad01G001090	LG01	997216	997429	997216	-
1000238	TTS	Vad01G001090	LG01	990350	991002	991002	-
1000239	TSS	Vad01G001140	LG01	1058919	1059497	1058919	-
1000240	TTS	Vad01G001140	LG01	1052148	1052519	1052519	-
1000241	TSS	Vad01G001150	LG01	1067097	1067429	1067097	-
1000242	TTS	Vad01G001150	LG01	1060639	1061127	1061127	-
1000243	TTS	Vad01G001150	LG01	1060639	1061873	1061873	-
1000244	SKIP_ON	Vad01G001150	LG01	1061385	1061445	1061127,1061385-1061445,1061820	-
1000245	SKIP_OFF	Vad01G001150	LG01	1061385	1061445	1061127,1061820	-
1000246	TSS	Vad01G001160	LG01	1068212	1068336	1068336	+
1000247	TTS	Vad01G001160	LG01	1070963	1071938	1070963	+
1000248	TSS	Vad01G001170	LG01	1074786	1075036	1074786	-
1000249	TTS	Vad01G001170	LG01	1072062	1072533	1072533	-
1000250	TSS	Vad01G001180	LG01	1081510	1082145	1081510	-
1000251	TTS	Vad01G001180	LG01	1080609	1081159	1081159	-
1000252	TTS	Vad01G001180	LG01	1080609	1081077	1081077	-
1000253	TSS	Vad01G001190	LG01	1091390	1091615	1091390	-
1000254	TTS	Vad01G001190	LG01	1087401	1087644	1087644	-
1000255	TSS	Vad01G001200	LG01	1096445	1096799	1096799	+
1000256	TTS	Vad01G001200	LG01	1096882	1096913	1096882	+
1000257	TSS	Vad01G001230	LG01	1113721	1113871	1113721	-
1000258	TTS	Vad01G001230	LG01	1109348	1109788	1109788	-
1000259	TSS	Vad01G001240	LG01	1120067	1120252	1120067	-
1000260	TTS	Vad01G001240	LG01	1116615	1116953	1116953	-
1000261	TSS	Vad01G001260	LG01	1149981	1150449	1149981	-
1000262	TTS	Vad01G001260	LG01	1142528	1143223	1143223	-
1000263	IR_ON	Vad01G001260	LG01	1144834	1145455	1144634-1145797	-
1000264	IR_OFF	Vad01G001260	LG01	1144834	1145455	1144634-1144834,1145455-1145797	-
1000265	TSS	Vad01G001270	LG01	1160612	1160850	1160850	+
1000266	TTS	Vad01G001270	LG01	1163980	1164320	1163980	+
1000267	SKIP_ON	Vad01G001270	LG01	1161351	1161401	1161238,1161351-1161401,1161491	+
1000268	SKIP_OFF	Vad01G001270	LG01	1161351	1161401	1161238,1161491	+
1000269	TSS	Vad01G001280	LG01	1165932	1166053	1166053	+
1000270	TTS	Vad01G001280	LG01	1176713	1177468	1176713	+
1000271	TSS	Vad01G001300	LG01	1187042	1187192	1187042	-
1000272	TTS	Vad01G001300	LG01	1186202	1186243	1186243	-
1000273	TSS	Vad01G001310	LG01	1192301	1192487	1192487	+
1000274	TTS	Vad01G001310	LG01	1209203	1209749	1209203	+
1000275	TSS	Vad01G001320	LG01	1214246	1214405	1214246	-
1000276	TTS	Vad01G001320	LG01	1211945	1212058	1212058	-
1000277	TSS	Vad01G001340	LG01	1223913	1224014	1223913	-
1000278	TTS	Vad01G001340	LG01	1216877	1217140	1217140	-
1000279	TTS	Vad01G001340	LG01	1216877	1217159	1217159	-
1000280	AE	Vad01G001340	LG01	1221831	1221933	1221831-1221933	-
1000281	AE	Vad01G001340	LG01	1221831	1221944	1221831-1221944	-
1000282	TSS	Vad01G001350	LG01	1232139	1232263	1232139	-
1000283	TTS	Vad01G001350	LG01	1225001	1226582	1226582	-
1000284	TTS	Vad01G001350	LG01	1225001	1225482	1225482	-
1000285	SKIP_ON	Vad01G001350	LG01	1227528	1227596	1227407,1227528-1227596,1227691	-
1000286	SKIP_OFF	Vad01G001350	LG01	1227528	1227596	1227407,1227691	-
1000287	TSS	Vad01G001370	LG01	1262375	1262738	1262375	-
1000288	TSS	Vad01G001370	LG01	1262605	1262738	1262605	-
1000289	TTS	Vad01G001370	LG01	1241520	1244020	1244020	-
1000290	SKIP_ON	Vad01G001370	LG01	1248711	1248825	1245325,1248711-1248825,1250300	-
1000291	SKIP_OFF	Vad01G001370	LG01	1248711	1248825	1245325,1250300	-
1000292	SKIP_ON	Vad01G001370	LG01	1258092	1258883	1255784,1258092-1258883,1260068	-
1000293	SKIP_OFF	Vad01G001370	LG01	1258092	1258883	1255784,1260068	-
1000294	TSS	Vad01G001380	LG01	1279590	1279780	1279780	+
1000295	TTS	Vad01G001380	LG01	1290928	1291683	1290928	+
1000296	AE	Vad01G001380	LG01	1280739	1284100	1280739-1284100	+
1000297	AE	Vad01G001380	LG01	1280843	1284100	1280843-1284100	+
1000298	TSS	Vad01G001400	LG01	1301502	1301627	1301502	-
1000299	TTS	Vad01G001400	LG01	1292051	1293090	1293090	-
1000300	TSS	Vad01G001410	LG01	1312883	1313267	1313267	+
1000301	TSS	Vad01G001410	LG01	1312883	1314171	1314171	+
1000302	TTS	Vad01G001410	LG01	1316246	1316876	1316246	+
1000303	TSS	Vad01G001460	LG01	1338491	1338575	1338575	+
1000304	TTS	Vad01G001460	LG01	1347078	1347373	1347078	+
1000305	TSS	Vad01G001490	LG01	1376137	1376255	1376255	+
1000306	TSS	Vad01G001490	LG01	1384988	1387182	1387182	+
1000307	TSS	Vad01G001490	LG01	1391891	1392160	1392160	+
1000308	TSS	Vad01G001490	LG01	1391891	1391980	1391980	+
1000309	TTS	Vad01G001490	LG01	1408874	1409547	1408874	+
1000310	SKIP_ON	Vad01G001490	LG01	1376983	1377031	1376255,1376983-1377031,1378373	+
1000311	SKIP_OFF	Vad01G001490	LG01	1376983	1377031	1376255,1378373	+
1000312	TSS	Vad01G001500	LG01	1410178	1411249	1411249	+
1000313	TTS	Vad01G001500	LG01	1413641	1414263	1413641	+
1000314	TSS	Vad01G001510	LG01	1416954	1417094	1416954	-
1000315	TTS	Vad01G001510	LG01	1414277	1414633	1414633	-
1000316	TTS	Vad01G001510	LG01	1414327	1414629	1414629	-
1000317	TSS	Vad01G001520	LG01	1417199	1417287	1417287	+
1000318	TTS	Vad01G001520	LG01	1418121	1418322	1418121	+
1000319	TSS	Vad01G001530	LG01	1445140	1445267	1445140	-
1000320	TTS	Vad01G001530	LG01	1418512	1419285	1419285	-
1000321	TSS	Vad01G001540	LG01	1451929	1452025	1452025	+
1000322	TSS	Vad01G001540	LG01	1451929	1452351	1452351	+
1000323	TTS	Vad01G001540	LG01	1478345	1479009	1478345	+
1000324	IR_ON	Vad01G001540	LG01	1472088	1472184	1471973-1472242	+
1000325	IR_OFF	Vad01G001540	LG01	1472088	1472184	1471973-1472088,1472184-1472242	+
1000326	AE	Vad01G001540	LG01	1452200	1452351	1452200-1452351	+
1000327	AE	Vad01G001540	LG01	1452303	1452351	1452303-1452351	+
1000328	AE	Vad01G001540	LG01	1457048	1457131	1457048-1457131	+
1000329	AE	Vad01G001540	LG01	1457016	1457131	1457016-1457131	+
1000330	TSS	Vad01G001550	LG01	1479470	1479834	1479834	+
1000331	TTS	Vad01G001550	LG01	1482409	1482828	1482409	+
1000332	TTS	Vad01G001550	LG01	1481305	1481692	1481305	+
1000333	TSS	Vad01G001560	LG01	1479460	1479834	1479834	+
1000334	TTS	Vad01G001560	LG01	1487714	1487789	1487714	+
1000335	TSS	Vad01G001570	LG01	1488701	1489679	1488701	-
1000336	TTS	Vad01G001570	LG01	1487931	1487952	1487952	-
1000337	TSS	Vad01G001580	LG01	1491690	1491936	1491936	+
1000338	TTS	Vad01G001580	LG01	1497080	1497447	1497080	+
1000339	TSS	Vad01G001590	LG01	1498716	1498878	1498878	+
1000340	TTS	Vad01G001590	LG01	1512272	1512844	1512272	+
1000341	TSS	Vad01G001600	LG01	1513557	1513848	1513848	+
1000342	TTS	Vad01G001600	LG01	1520087	1520562	1520087	+
1000343	TSS	Vad01G001610	LG01	1522704	1522911	1522911	+
1000344	TTS	Vad01G001610	LG01	1528479	1528719	1528479	+
1000345	SKIP_ON	Vad01G001610	LG01	1523019	1523111	1522911,1523019-1523111,1523884	+
1000346	SKIP_OFF	Vad01G001610	LG01	1523019	1523111	1522911,1523884	+
1000347	SKIP_ON	Vad01G001610	LG01	1523254	1523319	1523111,1523254-1523319,1523884	+
1000348	SKIP_OFF	Vad01G001610	LG01	1523254	1523319	1523111,1523884	+
1000349	MSKIP_ON	Vad01G001610	LG01	1523019	1523319	1522911,1523019-1523111,1523254-1523319,1523884	+
1000350	MSKIP_OFF	Vad01G001610	LG01	1523019	1523319	1522911,1523884	+
1000351	TSS	Vad01G001620	LG01	1531016	1531238	1531238	+
1000352	TTS	Vad01G001620	LG01	1531908	1532677	1531908	+
1000353	TSS	Vad01G001630	LG01	1544728	1545007	1545007	+
1000354	TTS	Vad01G001630	LG01	1546961	1547276	1546961	+
1000355	IR_ON	Vad01G001630	LG01	1545769	1545877	1545663-1545983	+
1000356	IR_OFF	Vad01G001630	LG01	1545769	1545877	1545663-1545769,1545877-1545983	+
1000357	XIR_ON	Vad01G001630	LG01	1545769	1545877	1545663-1545983	+
1000358	XIR_OFF	Vad01G001630	LG01	1545769	1545877	1545622-1545769,1545877-1545983	+
1000359	AE	Vad01G001630	LG01	1545663	1545769	1545663-1545769	+
1000360	AE	Vad01G001630	LG01	1545622	1545769	1545622-1545769	+
1000361	TSS	Vad01G001640	LG01	1573719	1574159	1573719	-
1000362	TTS	Vad01G001640	LG01	1548554	1548967	1548967	-
1000363	TTS	Vad01G001640	LG01	1563967	1564334	1564334	-
1000364	TSS	Vad01G001650	LG01	1549010	1549429	1549429	+
1000365	TTS	Vad01G001650	LG01	1549885	1550754	1549885	+
1000366	TSS	Vad01G001660	LG01	1554792	1555118	1555118	+
1000367	TTS	Vad01G001660	LG01	1555526	1556072	1555526	+
1000368	TTS	Vad01G001660	LG01	1555546	1555869	1555546	+
1000369	TSS	Vad01G001680	LG01	1574386	1574742	1574742	+
1000370	TTS	Vad01G001680	LG01	1575205	1575280	1575205	+
1000371	TSS	Vad01G001700	LG01	1588338	1588827	1588338	-
1000372	TTS	Vad01G001700	LG01	1580276	1581068	1581068	-
1000373	SKIP_ON	Vad01G001700	LG01	1587109	1587200	1585531,1587109-1587200,1588338	-
1000374	SKIP_OFF	Vad01G001700	LG01	1587109	1587200	1585531,1588338	-
1000375	AE	Vad01G001700	LG01	1582447	1582501	1582447-1582501	-
1000376	AE	Vad01G001700	LG01	1582403	1582501	1582403-1582501	-
1000377	TSS	Vad01G001720	LG01	1601101	1601193	1601193	+
1000378	TTS	Vad01G001720	LG01	1606106	1606306	1606106	+
1000379	TSS	Vad01G001730	LG01	1621857	1622560	1621857	-
1000380	TTS	Vad01G001730	LG01	1614334	1614366	1614334	+
1000381	TSS	Vad01G001760	LG01	1631166	1631340	1631340	+
1000382	TTS	Vad01G001760	LG01	1634135	1634520	1634135	+
1000383	AE	Vad01G001760	LG01	1632945	1633220	1632945-1633220	+
1000384	AE	Vad01G001760	LG01	1632996	1633220	1632996-1633220	+
1000385	TSS	Vad01G001790	LG01	1652785	1654356	1652785	-
1000386	TTS	Vad01G001790	LG01	1644250	1644879	1644879	-
1000387	AE	Vad01G001790	LG01	1649039	1649173	1649039-1649173	-
1000388	AE	Vad01G001790	LG01	1649000	1649173	1649000-1649173	-
1000389	TSS	Vad01G001800	LG01	1668168	1668306	1668168	-
1000390	TSS	Vad01G001800	LG01	1667957	1668306	1667957	-
1000391	TSS	Vad01G001800	LG01	1661107	1662309	1661107	-
1000392	TTS	Vad01G001800	LG01	1656352	1659652	1659652	-
1000393	IR_ON	Vad01G001800	LG01	1660332	1661107	1660029-1661204	-
1000394	IR_OFF	Vad01G001800	LG01	1660332	1661107	1660029-1660332,1661107-1661204	-
1000393	IR_ON	Vad01G001800	LG01	1660463	1661107	1660029-1661204	-
1000395	IR_OFF	Vad01G001800	LG01	1660463	1661107	1660029-1660463,1661107-1661204	-
1000393	IR_ON	Vad01G001800	LG01	1660320	1661107	1660029-1661204	-
1000396	IR_OFF	Vad01G001800	LG01	1660320	1661107	1660029-1660320,1661107-1661204	-
1000397	XIR_ON	Vad01G001800	LG01	1660332	1661107	1660029-1661204	-
1000398	XIR_OFF	Vad01G001800	LG01	1660332	1661107	1660029-1660332,1661107-1662309	-
1000399	AE	Vad01G001800	LG01	1660029	1660332	1660029-1660332	-
1000400	AE	Vad01G001800	LG01	1660029	1660463	1660029-1660463	-
1000401	AE	Vad01G001800	LG01	1660029	1660320	1660029-1660320	-
1000402	TSS	Vad01G001810	LG01	1671136	1671293	1671293	+
1000403	TTS	Vad01G001810	LG01	1678402	1678670	1678402	+
1000404	TSS	Vad01G001830	LG01	1679684	1679828	1679828	+
1000405	TTS	Vad01G001830	LG01	1683436	1685273	1683436	+
1000406	IR_ON	Vad01G001830	LG01	1680829	1680931	1680645-1681163	+
1000407	IR_OFF	Vad01G001830	LG01	1680829	1680931	1680645-1680829,1680931-1681163	+
1000408	IR_ON	Vad01G001830	LG01	1682764	1683079	1682559-1683203	+
1000409	IR_OFF	Vad01G001830	LG01	1682764	1683079	1682559-1682764,1683079-1683203	+
1000410	TSS	Vad01G001860	LG01	1692552	1692659	1692659	+
1000411	TTS	Vad01G001860	LG01	1695720	1696106	1695720	+
1000412	TSS	Vad01G001870	LG01	1702904	1703206	1702904	-
1000413	TTS	Vad01G001870	LG01	1697430	1697917	1697917	-
1000414	TTS	Vad01G001870	LG01	1697488	1697983	1697983	-
1000415	AE	Vad01G001870	LG01	1698368	1698511	1698368-1698511	-
1000416	AE	Vad01G001870	LG01	1698368	1698460	1698368-1698460	-
1000417	TSS	Vad01G001890	LG01	1729160	1729454	1729160	-
1000418	TTS	Vad01G001890	LG01	1723839	1724260	1724260	-
1000419	TSS	Vad01G001900	LG01	1737295	1737358	1737358	+
1000420	TTS	Vad01G001900	LG01	1741951	1742443	1741951	+
1000421	AE	Vad01G001900	LG01	1740782	1741649	1740782-1741649	+
1000422	AE	Vad01G001900	LG01	1740782	1741671	1740782-1741671	+
1000423	TSS	Vad01G001910	LG01	1737295	1737358	1737358	+
1000424	TTS	Vad01G001910	LG01	1741951	1742443	1741951	+
1000425	TSS	Vad01G001920	LG01	1743991	1745259	1745259	+
1000426	TTS	Vad01G001920	LG01	1745840	1746557	1745840	+
1000427	TSS	Vad01G001930	LG01	1750545	1750724	1750545	-
1000428	TTS	Vad01G001930	LG01	1744854	1745242	1745242	-
1000429	TTS	Vad01G001930	LG01	1745285	1746226	1746226	-
1000430	TTS	Vad01G001930	LG01	1746620	1746873	1746873	-
1000431	TTS	Vad01G001930	LG01	1746666	1746860	1746860	-
1000432	TSS	Vad01G001940	LG01	1758875	1759284	1759284	+
1000433	TTS	Vad01G001940	LG01	1759470	1760312	1759470	+
1000434	TSS	Vad01G001950	LG01	1767636	1767683	1767683	+
1000435	TSS	Vad01G001950	LG01	1767641	1767906	1767906	+
1000436	TTS	Vad01G001950	LG01	1770333	1770653	1770333	+
1000437	TSS	Vad01G001960	LG01	1773501	1773941	1773941	+
1000438	TTS	Vad01G001960	LG01	1778725	1779090	1778725	+
1000439	TSS	Vad01G001970	LG01	1786385	1786552	1786385	-
1000440	TTS	Vad01G001970	LG01	1779902	1780820	1780820	-
1000441	TTS	Vad01G001970	LG01	1779902	1781039	1781039	-
1000442	TSS	Vad01G001980	LG01	1792913	1793283	1793283	+
1000443	TTS	Vad01G001980	LG01	1809452	1809800	1809452	+
1000444	TSS	Vad01G001990	LG01	1818103	1818692	1818103	-
1000445	TTS	Vad01G001990	LG01	1814628	1815662	1815662	-
1000446	TSS	Vad01G002000	LG01	1819454	1819872	1819872	+
1000447	TTS	Vad01G002000	LG01	1835333	1835579	1835333	+
1000448	TSS	Vad01G002010	LG01	1879516	1880001	1879516	-
1000449	TTS	Vad01G002010	LG01	1835979	1836442	1836442	-
1000450	TSS	Vad01G002030	LG01	1896190	1896327	1896190	-
1000451	TTS	Vad01G002030	LG01	1888942	1889224	1889224	-
1000452	IR_ON	Vad01G002030	LG01	1889437	1889549	1889402-1889727	-
1000453	IR_OFF	Vad01G002030	LG01	1889437	1889549	1889402-1889437,1889549-1889727	-
1000454	TSS	Vad01G002040	LG01	1915741	1916102	1915741	-
1000455	TTS	Vad01G002040	LG01	1899536	1900001	1900001	-
1000456	TTS	Vad01G002040	LG01	1899536	1900463	1900463	-
1000457	TSS	Vad01G002050	LG01	1923129	1923475	1923475	+
1000458	TTS	Vad01G002050	LG01	1927281	1927666	1927281	+
1000459	TSS	Vad01G002060	LG01	1932981	1933134	1933134	+
1000460	TTS	Vad01G002060	LG01	1959379	1959830	1959379	+
1000461	TSS	Vad01G002070	LG01	1960470	1960996	1960996	+
1000462	TTS	Vad01G002070	LG01	1965844	1966066	1965844	+
1000463	TSS	Vad01G002100	LG01	1995094	1995600	1995600	+
1000464	TTS	Vad01G002100	LG01	1997961	1999212	1997961	+
1000465	TSS	Vad01G002110	LG01	2041600	2041835	2041600	-
1000466	TTS	Vad01G002110	LG01	2011886	2012524	2012524	-
1000467	AE	Vad01G002110	LG01	2016239	2017092	2016239-2017092	-
1000468	AE	Vad01G002110	LG01	2016219	2017092	2016219-2017092	-
1000469	TSS	Vad01G002120	LG01	2064001	2064302	2064001	-
1000470	TTS	Vad01G002120	LG01	2043914	2044462	2044462	-
1000471	TSS	Vad01G002160	LG01	2084471	2084893	2084471	-
1000472	TTS	Vad01G002160	LG01	2081543	2081954	2081954	-
1000473	TSS	Vad01G002180	LG01	2096932	2097258	2096932	-
1000474	TTS	Vad01G002180	LG01	2095674	2096813	2096813	-
1000475	TSS	Vad01G002190	LG01	2100919	2101283	2101283	+
1000476	TTS	Vad01G002190	LG01	2101407	2102546	2101407	+
1000477	TSS	Vad01G002200	LG01	2105157	2105477	2105477	+
1000478	TTS	Vad01G002200	LG01	2122127	2122440	2122127	+
1000479	TSS	Vad01G002280	LG01	2177758	2178043	2178043	+
1000480	TTS	Vad01G002280	LG01	2181923	2182393	2181923	+
1000481	TSS	Vad01G002300	LG01	2207143	2208827	2208827	+
1000482	TTS	Vad01G002300	LG01	2212260	2212766	2212260	+
1000483	TSS	Vad01G002330	LG01	2226559	2227859	2226559	-
1000484	TTS	Vad01G002330	LG01	2219317	2220309	2220309	-
1000485	TSS	Vad01G002340	LG01	2239112	2242807	2242807	+
1000486	TSS	Vad01G002340	LG01	2239115	2239181	2239181	+
1000487	TTS	Vad01G002340	LG01	2245286	2246227	2245286	+
1000488	IR_ON	Vad01G002340	LG01	2242972	2244332	2242885-2244459	+
1000489	IR_OFF	Vad01G002340	LG01	2242972	2244332	2242885-2242972,2244332-2244459	+
1000490	TSS	Vad01G002350	LG01	2250657	2250781	2250657	-
1000491	TTS	Vad01G002350	LG01	2247966	2248073	2248073	-
1000492	TSS	Vad01G002360	LG01	2257370	2257738	2257370	-
1000493	TTS	Vad01G002360	LG01	2252052	2252519	2252519	-
1000494	TSS	Vad01G002370	LG01	2266640	2267028	2267028	+
1000495	TTS	Vad01G002370	LG01	2273620	2273997	2273620	+
1000496	AE	Vad01G002370	LG01	2271510	2271591	2271510-2271591	+
1000497	AE	Vad01G002370	LG01	2271526	2271591	2271526-2271591	+
1000498	TSS	Vad01G002380	LG01	2277929	2278160	2278160	+
1000499	TTS	Vad01G002380	LG01	2278689	2278950	2278689	+
1000500	TSS	Vad01G002390	LG01	2319924	2320187	2320187	+
1000501	TTS	Vad01G002390	LG01	2320288	2320518	2320288	+
1000502	TSS	Vad01G002420	LG01	2353612	2353735	2353735	+
1000503	TTS	Vad01G002420	LG01	2353819	2353931	2353819	+
1000504	TSS	Vad01G002440	LG01	2364339	2364828	2364828	+
1000505	TTS	Vad01G002440	LG01	2365112	2365551	2365112	+
1000506	TSS	Vad01G002450	LG01	2371190	2371339	2371339	+
1000507	TSS	Vad01G002450	LG01	2371190	2371665	2371665	+
1000508	TSS	Vad01G002450	LG01	2375099	2375242	2375242	+
1000509	TSS	Vad01G002450	LG01	2375099	2375492	2375492	+
1000510	TTS	Vad01G002450	LG01	2375756	2375965	2375756	+
1000511	AE	Vad01G002450	LG01	2371516	2371665	2371516-2371665	+
1000512	AE	Vad01G002450	LG01	2371490	2371665	2371490-2371665	+
1000513	AE	Vad01G002450	LG01	2371513	2371665	2371513-2371665	+
1000514	TSS	Vad01G002470	LG01	2385922	2386072	2386072	+
1000515	TSS	Vad01G002470	LG01	2385924	2386322	2386322	+
1000516	TTS	Vad01G002470	LG01	2386576	2386727	2386576	+
1000517	TSS	Vad01G002480	LG01	2393705	2393976	2393976	+
1000518	TTS	Vad01G002480	LG01	2394397	2394724	2394397	+
1000519	TSS	Vad01G002490	LG01	2396376	2396553	2396553	+
1000520	TTS	Vad01G002490	LG01	2396686	2396817	2396686	+
1000521	TSS	Vad01G002520	LG01	2419705	2419997	2419997	+
1000522	TTS	Vad01G002520	LG01	2420383	2420626	2420383	+
1000523	TSS	Vad01G002530	LG01	2433469	2433743	2433469	-
1000524	TTS	Vad01G002530	LG01	2430677	2433222	2433222	-
1000525	TSS	Vad01G002540	LG01	2436493	2436709	2436493	-
1000526	TTS	Vad01G002540	LG01	2436223	2436408	2436408	-
1000527	TSS	Vad01G002550	LG01	2441333	2441638	2441333	-
1000528	TTS	Vad01G002550	LG01	2437839	2438644	2438644	-
1000529	TSS	Vad01G002560	LG01	2464482	2465110	2464482	-
1000530	TSS	Vad01G002560	LG01	2464142	2465110	2464142	-
1000531	TTS	Vad01G002560	LG01	2453698	2454962	2454962	-
1000532	TSS	Vad01G002580	LG01	2478062	2478256	2478256	+
1000533	TSS	Vad01G002580	LG01	2478062	2478338	2478338	+
1000534	TTS	Vad01G002580	LG01	2485310	2486271	2485310	+
1000535	XSKIP_ON	Vad01G002580	LG01	2479029	2479435	2478256,2479029-2479435,2479666	+
1000536	XSKIP_OFF	Vad01G002580	LG01	2479029	2479435	2478338,2479666	+
1000537	XSKIP_ON	Vad01G002580	LG01	2479088	2479435	2478256,2479088-2479435,2479666	+
1000536	XSKIP_OFF	Vad01G002580	LG01	2479088	2479435	2478338,2479666	+
1000538	XSKIP_ON	Vad01G002580	LG01	2479303	2479435	2478256,2479303-2479435,2479666	+
1000536	XSKIP_OFF	Vad01G002580	LG01	2479303	2479435	2478338,2479666	+
1000539	AE	Vad01G002580	LG01	2479029	2479435	2479029-2479435	+
1000540	AE	Vad01G002580	LG01	2479088	2479435	2479088-2479435	+
1000541	AE	Vad01G002580	LG01	2479303	2479435	2479303-2479435	+
1000542	TSS	Vad01G002620	LG01	2515457	2515988	2515457	-
1000543	TTS	Vad01G002620	LG01	2505707	2506230	2506230	-
1000544	AE	Vad01G002620	LG01	2514278	2514487	2514278-2514487	-
1000545	AE	Vad01G002620	LG01	2514278	2514805	2514278-2514805	-
1000546	AE	Vad01G002620	LG01	2512547	2512630	2512547-2512630	-
1000547	AE	Vad01G002620	LG01	2512523	2512630	2512523-2512630	-
1000548	AE	Vad01G002620	LG01	2513119	2513372	2513119-2513372	-
1000549	AE	Vad01G002620	LG01	2513119	2513456	2513119-2513456	-
1000550	TSS	Vad01G002640	LG01	2524099	2524420	2524420	+
1000551	TTS	Vad01G002640	LG01	2532242	2532650	2532242	+
1000552	TSS	Vad01G002670	LG01	2544307	2544675	2544675	+
1000553	TTS	Vad01G002670	LG01	2549850	2550782	2549850	+
1000554	TSS	Vad01G002680	LG01	2551495	2552474	2552474	+
1000555	TTS	Vad01G002680	LG01	2556959	2557237	2556959	+
1000556	TSS	Vad01G002690	LG01	2560007	2560462	2560007	-
1000557	TSS	Vad01G002690	LG01	2560660	2560922	2560660	-
1000558	TTS	Vad01G002690	LG01	2557965	2558653	2558653	-
1000559	XIR_ON	Vad01G002690	LG01	2559169	2559251	2558753-2559686	-
1000560	XIR_OFF	Vad01G002690	LG01	2559169	2559251	2558753-2559169,2559251-2559897	-
1000561	MIR_ON	Vad01G002690	LG01	2559169	2559493	2558753-2559686	-
1000562	MIR_OFF	Vad01G002690	LG01	2559169	2559493	2558753-2559169,2559251-2559422,2559493-2559686	-
1000563	MIR_ON	Vad01G002690	LG01	2559422	2559823	2559251-2559897	-
1000564	MIR_OFF	Vad01G002690	LG01	2559422	2559823	2559251-2559422,2559493-2559686,2559823-2559897	-
1000565	XAE	Vad01G002690	LG01	2558753	2559686	2558753-2559686	-
1000566	XAE	Vad01G002690	LG01	2558753	2559169	2558753-2559169	-
1000567	TSS	Vad01G002730	LG01	2572560	2572678	2572678	+
1000568	TTS	Vad01G002730	LG01	2579916	2580627	2579916	+
1000569	TSS	Vad01G002760	LG01	2622710	2624235	2624235	+
1000570	TSS	Vad01G002760	LG01	2622710	2623438	2623438	+
1000571	TTS	Vad01G002760	LG01	2624937	2626435	2624937	+
1000572	TSS	Vad01G002770	LG01	2633412	2633633	2633633	+
1000573	TTS	Vad01G002770	LG01	2641078	2643831	2641078	+
1000574	SKIP_ON	Vad01G002770	LG01	2635178	2635262	2635010,2635178-2635262,2635575	+
1000575	SKIP_OFF	Vad01G002770	LG01	2635178	2635262	2635010,2635575	+
1000576	TSS	Vad01G002780	LG01	2650602	2650897	2650602	-
1000577	TTS	Vad01G002780	LG01	2647559	2648027	2648027	-
1000578	TTS	Vad01G002780	LG01	2649858	2650263	2650263	-
1000579	TSS	Vad01G002790	LG01	2684760	2686042	2684760	-
1000580	TTS	Vad01G002790	LG01	2663374	2664689	2664689	-
1000581	AE	Vad01G002790	LG01	2674529	2674631	2674529-2674631	-
1000582	AE	Vad01G002790	LG01	2674464	2674631	2674464-2674631	-
1000583	TSS	Vad01G002800	LG01	2687257	2687650	2687650	+
1000584	TTS	Vad01G002800	LG01	2694488	2694827	2694488	+
1000585	TSS	Vad01G002820	LG01	2708267	2708768	2708267	-
1000586	TTS	Vad01G002820	LG01	2701933	2702331	2702331	-
1000587	TSS	Vad01G002850	LG01	2733914	2734346	2734346	+
1000588	TTS	Vad01G002850	LG01	2756640	2757557	2756640	+
1000589	TSS	Vad01G002870	LG01	2767589	2767805	2767805	+
1000590	TTS	Vad01G002870	LG01	2783925	2784448	2783925	+
1000591	TSS	Vad01G002880	LG01	2785034	2785274	2785274	+
1000592	TTS	Vad01G002880	LG01	2785356	2785879	2785356	+
1000593	TSS	Vad01G002900	LG01	2798703	2798931	2798931	+
1000594	TTS	Vad01G002900	LG01	2799350	2799374	2799350	+
1000595	TTS	Vad01G002900	LG01	2805249	2805590	2805249	+
1000596	TSS	Vad01G002910	LG01	2798033	2798165	2798165	+
1000597	TSS	Vad01G002910	LG01	2798703	2798931	2798931	+
1000598	TSS	Vad01G002910	LG01	2803693	2804063	2804063	+
1000599	TTS	Vad01G002910	LG01	2805249	2805590	2805249	+
1000600	TSS	Vad01G002920	LG01	2812813	2813424	2812813	-
1000601	TTS	Vad01G002920	LG01	2808039	2808698	2808698	-
1000602	AE	Vad01G002920	LG01	2811893	2812056	2811893-2812056	-
1000603	AE	Vad01G002920	LG01	2811893	2811951	2811893-2811951	-
1000604	AE	Vad01G002920	LG01	2810393	2810511	2810393-2810511	-
1000605	AE	Vad01G002920	LG01	2810393	2810539	2810393-2810539	-
1000606	AE	Vad01G002920	LG01	2811893	2811982	2811893-2811982	-
1000607	AE	Vad01G002920	LG01	2811893	2812051	2811893-2812051	-
1000608	TSS	Vad01G002930	LG01	2818655	2818960	2818655	-
1000609	TTS	Vad01G002930	LG01	2814146	2814748	2814748	-
1000610	TSS	Vad01G002950	LG01	2828860	2829184	2829184	+
1000611	TTS	Vad01G002950	LG01	2903257	2903847	2903257	+
1000612	AE	Vad01G002950	LG01	2891781	2891849	2891781-2891849	+
1000613	AE	Vad01G002950	LG01	2891150	2891858	2891150-2891858	+
1000614	TSS	Vad01G002960	LG01	2904829	2904907	2904907	+
1000615	TSS	Vad01G002960	LG01	2904853	2905166	2905166	+
1000616	TTS	Vad01G002960	LG01	2907428	2907910	2907428	+
1000617	TSS	Vad01G002970	LG01	2911939	2912157	2912157	+
1000618	TTS	Vad01G002970	LG01	2918229	2918683	2918229	+
1000619	TSS	Vad01G002980	LG01	2927426	2927614	2927426	-
1000620	TTS	Vad01G002980	LG01	2919544	2919872	2919872	-
1000621	TSS	Vad01G003000	LG01	2955030	2955236	2955030	-
1000622	TTS	Vad01G003000	LG01	2948810	2949102	2949102	-
1000623	AE	Vad01G003000	LG01	2949516	2949749	2949516-2949749	-
1000624	AE	Vad01G003000	LG01	2949516	2949649	2949516-2949649	-
1000625	TSS	Vad01G003010	LG01	2961245	2961394	2961394	+
1000626	TTS	Vad01G003010	LG01	2966148	2966395	2966148	+
1000627	TSS	Vad01G003060	LG01	3000078	3000201	3000078	-
1000628	TTS	Vad01G003060	LG01	2988082	2988724	2988724	-
1000629	TSS	Vad01G003070	LG01	3006002	3006253	3006002	-
1000630	TTS	Vad01G003070	LG01	3001364	3002517	3002517	-
1000631	AE	Vad01G003070	LG01	3005046	3005183	3005046-3005183	-
1000632	AE	Vad01G003070	LG01	3005018	3005183	3005018-3005183	-
1000633	TSS	Vad01G003080	LG01	3020292	3020340	3020340	+
1000634	TTS	Vad01G003080	LG01	3020417	3020749	3020417	+
1000635	TSS	Vad01G003090	LG01	3024336	3024782	3024336	-
1000636	TTS	Vad01G003090	LG01	3021203	3021869	3021869	-
1000637	TSS	Vad01G003110	LG01	3029296	3029652	3029296	-
1000638	TTS	Vad01G003110	LG01	3027554	3028510	3028510	-
1000639	TSS	Vad01G003130	LG01	3053518	3053934	3053518	-
1000640	TSS	Vad01G003130	LG01	3053065	3054056	3053065	-
1000641	TTS	Vad01G003130	LG01	3042626	3042837	3042837	-
1000642	TTS	Vad01G003130	LG01	3043348	3043615	3043615	-
1000643	SKIP_ON	Vad01G003130	LG01	3053065	3053279	3052955,3053065-3053279,3053518	-
1000644	SKIP_OFF	Vad01G003130	LG01	3053065	3053279	3052955,3053518	-
1000645	TSS	Vad01G003140	LG01	3058979	3059249	3058979	-
1000646	TTS	Vad01G003140	LG01	3057877	3058204	3058204	-
1000647	TTS	Vad01G003140	LG01	3057931	3058207	3058207	-
1000648	TSS	Vad01G003150	LG01	3064433	3064913	3064433	-
1000649	TTS	Vad01G003150	LG01	3060129	3061212	3061212	-
1000650	SKIP_ON	Vad01G003150	LG01	3063326	3063389	3062987,3063326-3063389,3064433	-
1000651	SKIP_OFF	Vad01G003150	LG01	3063326	3063389	3062987,3064433	-
1000652	TSS	Vad01G003160	LG01	3074005	3075060	3075060	+
1000653	TTS	Vad01G003160	LG01	3077966	3078207	3077966	+
1000654	TSS	Vad01G003170	LG01	3080935	3081192	3080935	-
1000655	TTS	Vad01G003170	LG01	3078456	3078908	3078908	-
1000656	TTS	Vad01G003170	LG01	3078456	3079166	3079166	-
1000657	TSS	Vad01G003180	LG01	3088460	3088643	3088460	-
1000658	TTS	Vad01G003180	LG01	3084976	3086230	3086230	-
1000659	IR_ON	Vad01G003180	LG01	3087811	3088155	3087249-3088372	-
1000660	IR_OFF	Vad01G003180	LG01	3087811	3088155	3087249-3087811,3088155-3088372	-
1000661	TSS	Vad01G003190	LG01	3100789	3101103	3100789	-
1000662	TTS	Vad01G003190	LG01	3092283	3092852	3092852	-
1000663	TSS	Vad01G003230	LG01	3137195	3137418	3137418	+
1000664	TTS	Vad01G003230	LG01	3137511	3137754	3137511	+
1000665	TSS	Vad01G003250	LG01	3151492	3151574	3151574	+
1000666	TTS	Vad01G003250	LG01	3152202	3153662	3152202	+
1000667	XSKIP_ON	Vad01G003250	LG01	3151645	3151746	3151574,3151645-3151746,3151847	+
1000668	XSKIP_OFF	Vad01G003250	LG01	3151645	3151746	3151574,3151901	+
1000667	XSKIP_ON	Vad01G003250	LG01	3151645	3151746	3151574,3151645-3151746,3151847	+
1000669	XSKIP_OFF	Vad01G003250	LG01	3151645	3151746	3151574,3151897	+
1000670	IR_ON	Vad01G003250	LG01	3151746	3151847	3151645-3152116	+
1000671	IR_OFF	Vad01G003250	LG01	3151746	3151847	3151645-3151746,3151847-3152116	+
1000672	AE	Vad01G003250	LG01	3151645	3152116	3151645-3152116	+
1000673	AE	Vad01G003250	LG01	3151901	3152116	3151901-3152116	+
1000674	AE	Vad01G003250	LG01	3151897	3152116	3151897-3152116	+
1000675	TSS	Vad01G003280	LG01	3188126	3188402	3188402	+
1000676	TTS	Vad01G003280	LG01	3191420	3191630	3191420	+
1000677	TSS	Vad01G003290	LG01	3198375	3198535	3198375	-
1000678	TTS	Vad01G003290	LG01	3192611	3193115	3193115	-
1000679	TSS	Vad01G003300	LG01	3203550	3204767	3204767	+
1000680	TTS	Vad01G003300	LG01	3205255	3206203	3205255	+
1000681	TSS	Vad01G003350	LG01	3237905	3238076	3237905	-
1000682	TTS	Vad01G003350	LG01	3233538	3233971	3233971	-
1000683	TSS	Vad01G003370	LG01	3246494	3247888	3246494	-
1000684	TTS	Vad01G003370	LG01	3245226	3246007	3246007	-
1000685	AE	Vad01G003370	LG01	3246494	3246680	3246494-3246680	-
1000686	AE	Vad01G003370	LG01	3246494	3246698	3246494-3246698	-
1000687	TSS	Vad01G003380	LG01	3259297	3259489	3259297	-
1000688	TTS	Vad01G003380	LG01	3256489	3257030	3257030	-
1000689	TSS	Vad01G003400	LG01	3279070	3279119	3279070	-
1000690	TTS	Vad01G003400	LG01	3274940	3275329	3275329	-
1000691	TSS	Vad01G003410	LG01	3286527	3287037	3286527	-
1000692	TTS	Vad01G003410	LG01	3280173	3280641	3280641	-
1000693	TSS	Vad01G003460	LG01	3335391	3335501	3335501	+
1000694	TTS	Vad01G003460	LG01	3337383	3337477	3337383	+
1000695	TSS	Vad01G003470	LG01	3347143	3347502	3347143	-
1000696	TTS	Vad01G003470	LG01	3345785	3346063	3346063	-
1000697	TSS	Vad01G003480	LG01	3354381	3354754	3354381	-
1000698	TTS	Vad01G003480	LG01	3348069	3348362	3348362	-
1000699	IR_ON	Vad01G003480	LG01	3348542	3349043	3348447-3349152	-
1000700	IR_OFF	Vad01G003480	LG01	3348542	3349043	3348447-3348542,3349043-3349152	-
1000701	TSS	Vad01G003490	LG01	3357504	3357932	3357504	-
1000702	TTS	Vad01G003490	LG01	3356227	3356520	3356520	-
1000703	TSS	Vad01G003500	LG01	3362662	3362809	3362809	+
1000704	TTS	Vad01G003500	LG01	3363159	3363893	3363159	+
1000705	TSS	Vad01G003510	LG01	3392724	3392971	3392724	-
1000706	TTS	Vad01G003510	LG01	3367388	3367789	3367789	-
1000707	TSS	Vad01G003540	LG01	3405120	3405955	3405120	-
1000708	TTS	Vad01G003540	LG01	3402848	3403194	3403194	-
1000709	TTS	Vad01G003540	LG01	3404136	3404586	3404586	-
1000710	TSS	Vad01G003570	LG01	3439153	3439266	3439153	-
1000711	TSS	Vad01G003570	LG01	3439464	3439558	3439464	-
1000712	TTS	Vad01G003570	LG01	3426152	3427586	3427586	-
1000713	TTS	Vad01G003570	LG01	3426152	3426991	3426991	-
1000714	IR_ON	Vad01G003570	LG01	3427834	3427939	3427686-3428047	-
1000715	IR_OFF	Vad01G003570	LG01	3427834	3427939	3427686-3427834,3427939-3428047	-
1000716	TSS	Vad01G003580	LG01	3447127	3448058	3447127	-
1000717	TTS	Vad01G003580	LG01	3439978	3441176	3441176	-
1000718	TSS	Vad01G003590	LG01	3452370	3453264	3452370	-
1000719	TTS	Vad01G003590	LG01	3450380	3451593	3451593	-
1000720	TSS	Vad01G003600	LG01	3480939	3481232	3480939	-
1000721	TTS	Vad01G003600	LG01	3454286	3454426	3454426	-
1000722	TSS	Vad01G003610	LG01	3493579	3493898	3493898	+
1000723	TTS	Vad01G003610	LG01	3517869	3518262	3517869	+
1000724	SKIP_ON	Vad01G003610	LG01	3517571	3517651	3516361,3517571-3517651,3517869	+
1000725	SKIP_OFF	Vad01G003610	LG01	3517571	3517651	3516361,3517869	+
1000726	SKIP_ON	Vad01G003610	LG01	3515712	3515820	3509625,3515712-3515820,3516187	+
1000727	SKIP_OFF	Vad01G003610	LG01	3515712	3515820	3509625,3516187	+
1000728	AE	Vad01G003610	LG01	3509580	3509625	3509580-3509625	+
1000729	AE	Vad01G003610	LG01	3509543	3509625	3509543-3509625	+
1000730	TSS	Vad01G003630	LG01	3524590	3525720	3525720	+
1000731	TTS	Vad01G003630	LG01	3526341	3527274	3526341	+
1000732	TSS	Vad01G003670	LG01	3554913	3555685	3554913	-
1000733	TTS	Vad01G003670	LG01	3553533	3553811	3553811	-
1000734	TSS	Vad01G003700	LG01	3588818	3589752	3588818	-
1000735	TTS	Vad01G003700	LG01	3586135	3587418	3587418	-
1000736	TSS	Vad01G003710	LG01	3603089	3603335	3603089	-
1000737	TSS	Vad01G003710	LG01	3603304	3603891	3603304	-
1000738	TSS	Vad01G003710	LG01	3603092	3603335	3603092	-
1000739	TSS	Vad01G003710	LG01	3603689	3603830	3603689	-
1000740	TTS	Vad01G003710	LG01	3599057	3599507	3599507	-
1000741	TSS	Vad01G003720	LG01	3612723	3613028	3613028	+
1000742	TTS	Vad01G003720	LG01	3619434	3619998	3619434	+
1000743	TSS	Vad01G003740	LG01	3635706	3636439	3635706	-
1000744	TTS	Vad01G003740	LG01	3633536	3634994	3634994	-
1000745	TSS	Vad01G003750	LG01	3647846	3647877	3647846	-
1000746	TTS	Vad01G003750	LG01	3647261	3647510	3647510	-
1000747	TSS	Vad01G003760	LG01	3661893	3662894	3661893	-
1000748	TSS	Vad01G003760	LG01	3673754	3674507	3673754	-
1000749	TTS	Vad01G003760	LG01	3653515	3654697	3654697	-
1000750	AE	Vad01G003760	LG01	3654835	3655083	3654835-3655083	-
1000751	AE	Vad01G003760	LG01	3654835	3655030	3654835-3655030	-
1000752	TSS	Vad01G003770	LG01	3681673	3682504	3681673	-
1000753	TSS	Vad01G003770	LG01	3679640	3682504	3679640	-
1000754	TTS	Vad01G003770	LG01	3678026	3679143	3679143	-
1000755	SKIP_ON	Vad01G003770	LG01	3679640	3679669	3679143,3679640-3679669,3681673	-
1000756	SKIP_OFF	Vad01G003770	LG01	3679640	3679669	3679143,3681673	-
1000757	TSS	Vad01G003790	LG01	3684536	3685204	3685204	+
1000758	TTS	Vad01G003790	LG01	3690531	3691412	3690531	+
1000759	AE	Vad01G003790	LG01	3686067	3686275	3686067-3686275	+
1000760	AE	Vad01G003790	LG01	3685860	3686275	3685860-3686275	+
1000761	TSS	Vad01G003800	LG01	3698041	3698128	3698041	-
1000762	TTS	Vad01G003800	LG01	3696181	3696964	3696964	-
1000763	TTS	Vad01G003800	LG01	3696265	3696516	3696516	-
1000764	TSS	Vad01G003810	LG01	3702641	3702863	3702863	+
1000765	TTS	Vad01G003810	LG01	3703537	3704234	3703537	+
1000766	TSS	Vad01G003820	LG01	3709383	3709491	3709491	+
1000767	TTS	Vad01G003820	LG01	3710424	3710674	3710424	+
1000768	TSS	Vad01G003850	LG01	3736029	3736267	3736029	-
1000769	TTS	Vad01G003850	LG01	3725549	3725960	3725960	-
1000770	XIR_ON	Vad01G003850	LG01	3733244	3734509	3733184-3735732	-
1000771	XIR_OFF	Vad01G003850	LG01	3733244	3734509	3733184-3733244,3734509-3734578	-
1000772	TSS	Vad01G003860	LG01	3755677	3757372	3757372	+
1000773	TTS	Vad01G003860	LG01	3757492	3758596	3757492	+
1000774	TSS	Vad01G003890	LG01	3779016	3779373	3779016	-
1000775	TTS	Vad01G003890	LG01	3770813	3772135	3772135	-
1000776	TTS	Vad01G003890	LG01	3770813	3775842	3775842	-
1000777	AE	Vad01G003890	LG01	3772431	3772601	3772431-3772601	-
1000778	AE	Vad01G003890	LG01	3772431	3772742	3772431-3772742	-
1000779	AE	Vad01G003890	LG01	3777009	3777800	3777009-3777800	-
1000780	AE	Vad01G003890	LG01	3776978	3777800	3776978-3777800	-
1000781	AE	Vad01G003890	LG01	3777004	3777800	3777004-3777800	-
1000782	TSS	Vad01G003910	LG01	3779761	3779972	3779972	+
1000783	TTS	Vad01G003910	LG01	3797014	3797668	3797014	+
1000784	SKIP_ON	Vad01G003910	LG01	3793511	3793832	3786318,3793511-3793832,3795361	+
1000785	SKIP_OFF	Vad01G003910	LG01	3793511	3793832	3786318,3795361	+
1000786	XSKIP_ON	Vad01G003910	LG01	3793511	3793832	3786318,3793511-3793832,3795424	+
1000787	XSKIP_OFF	Vad01G003910	LG01	3793511	3793832	3786318,3795361	+
1000788	AE	Vad01G003910	LG01	3780476	3780561	3780476-3780561	+
1000789	AE	Vad01G003910	LG01	3780476	3780652	3780476-3780652	+
1000790	AE	Vad01G003910	LG01	3782004	3782157	3782004-3782157	+
1000791	AE	Vad01G003910	LG01	3782110	3782157	3782110-3782157	+
1000792	XAE	Vad01G003910	LG01	3780476	3780561	3780476-3780561	+
1000793	XAE	Vad01G003910	LG01	3780476	3780652	3780476-3780652	+
1000794	AE	Vad01G003910	LG01	3795361	3795578	3795361-3795578	+
1000795	AE	Vad01G003910	LG01	3795424	3795578	3795424-3795578	+
1000796	XAE	Vad01G003910	LG01	3782004	3782157	3782004-3782157	+
1000797	XAE	Vad01G003910	LG01	3782110	3782157	3782110-3782157	+
1000798	TSS	Vad01G003920	LG01	3801837	3803133	3801837	-
1000799	TTS	Vad01G003920	LG01	3800392	3801681	3801681	-
1000800	TSS	Vad01G003930	LG01	3822592	3823139	3823139	+
1000801	TSS	Vad01G003930	LG01	3823179	3823394	3823394	+
1000802	TTS	Vad01G003930	LG01	3837555	3838502	3837555	+
1000803	SKIP_ON	Vad01G003930	LG01	3824305	3824562	3823394,3824305-3824562,3825045	+
1000804	SKIP_OFF	Vad01G003930	LG01	3824305	3824562	3823394,3825045	+
1000805	MSKIP_ON	Vad01G003930	LG01	3824100	3824562	3823394,3824100-3824167,3824305-3824562,3825045	+
1000806	MSKIP_OFF	Vad01G003930	LG01	3824100	3824562	3823394,3825045	+
1000807	SKIP_ON	Vad01G003930	LG01	3824100	3824167	3823394,3824100-3824167,3824305	+
1000808	SKIP_OFF	Vad01G003930	LG01	3824100	3824167	3823394,3824305	+
1000809	AE	Vad01G003930	LG01	3823325	3823394	3823325-3823394	+
1000810	AE	Vad01G003930	LG01	3823298	3823394	3823298-3823394	+
1000811	AE	Vad01G003930	LG01	3826565	3826655	3826565-3826655	+
1000812	AE	Vad01G003930	LG01	3826565	3826731	3826565-3826731	+
1000813	TSS	Vad01G003940	LG01	3831696	3832256	3832256	+
1000814	TSS	Vad01G003940	LG01	3831696	3832001	3832001	+
1000815	TTS	Vad01G003940	LG01	3837555	3838502	3837555	+
1000816	MSKIP_ON	Vad01G003940	LG01	3832963	3833427	3832256,3832963-3833030,3833168-3833427,3833907	+
1000817	MSKIP_OFF	Vad01G003940	LG01	3832963	3833427	3832256,3833907	+
1000818	AE	Vad01G003940	LG01	3832160	3832256	3832160-3832256	+
1000819	AE	Vad01G003940	LG01	3832187	3832256	3832187-3832256	+
1000820	TSS	Vad01G003950	LG01	3842102	3842156	3842156	+
1000821	TSS	Vad01G003950	LG01	3844067	3845117	3845117	+
1000822	TTS	Vad01G003950	LG01	3849379	3849847	3849379	+
1000823	TSS	Vad01G003970	LG01	3854282	3854482	3854282	-
1000824	TTS	Vad01G003970	LG01	3852756	3854156	3854156	-
1000825	TSS	Vad01G003980	LG01	3860691	3860958	3860691	-
1000826	TTS	Vad01G003980	LG01	3858383	3859000	3859000	-
1000827	TSS	Vad01G004000	LG01	3875709	3875878	3875878	+
1000828	TTS	Vad01G004000	LG01	3879437	3879784	3879437	+
1000829	TSS	Vad01G004020	LG01	3884602	3884678	3884678	+
1000830	TTS	Vad01G004020	LG01	3895039	3895413	3895039	+
1000831	TSS	Vad01G004030	LG01	3899135	3899317	3899317	+
1000832	TTS	Vad01G004030	LG01	3912389	3912685	3912389	+
1000833	TTS	Vad01G004030	LG01	3905021	3905140	3905021	+
1000834	TTS	Vad01G004030	LG01	3904864	3905140	3904864	+
1000835	XSKIP_ON	Vad01G004030	LG01	3899841	3899997	3899317,3899841-3899997,3905021	+
1000836	XSKIP_OFF	Vad01G004030	LG01	3899841	3899997	3899317,3904864	+
1000837	TSS	Vad01G004050	LG01	3938606	3939344	3938606	-
1000838	TTS	Vad01G004050	LG01	3934916	3935987	3935987	-
1000839	TSS	Vad01G004060	LG01	3945499	3949485	3945499	-
1000840	TTS	Vad01G004060	LG01	3943759	3945138	3945138	-
1000841	TSS	Vad01G004090	LG01	3963369	3963807	3963369	-
1000842	TSS	Vad01G004090	LG01	3963139	3963807	3963139	-
1000843	TTS	Vad01G004090	LG01	3955311	3955575	3955575	-
1000844	XIR_ON	Vad01G004090	LG01	3963023	3963139	3962916-3963216	-
1000845	XIR_OFF	Vad01G004090	LG01	3963023	3963139	3962916-3963023,3963139-3963807	-
1000844	XIR_ON	Vad01G004090	LG01	3963019	3963139	3962916-3963216	-
1000846	XIR_OFF	Vad01G004090	LG01	3963019	3963139	3962916-3963019,3963139-3963807	-
1000847	XAE	Vad01G004090	LG01	3962916	3963216	3962916-3963216	-
1000848	XAE	Vad01G004090	LG01	3962916	3963023	3962916-3963023	-
1000849	XAE	Vad01G004090	LG01	3962916	3963019	3962916-3963019	-
1000850	TSS	Vad01G004100	LG01	3964618	3964777	3964618	-
1000851	TTS	Vad01G004100	LG01	3964193	3964527	3964527	-
1000852	TSS	Vad01G004110	LG01	3971896	3972228	3971896	-
1000853	TTS	Vad01G004110	LG01	3965734	3966056	3966056	-
1000854	SKIP_ON	Vad01G004110	LG01	3969225	3969311	3968562,3969225-3969311,3969425	-
1000855	SKIP_OFF	Vad01G004110	LG01	3969225	3969311	3968562,3969425	-
1000856	IR_ON	Vad01G004110	LG01	3966935	3968438	3966817-3968562	-
1000857	IR_OFF	Vad01G004110	LG01	3966935	3968438	3966817-3966935,3968438-3968562	-
1000858	AE	Vad01G004110	LG01	3969425	3969575	3969425-3969575	-
1000859	AE	Vad01G004110	LG01	3969425	3969590	3969425-3969590	-
1000860	TSS	Vad01G004120	LG01	3978993	3979114	3978993	-
1000861	TTS	Vad01G004120	LG01	3974246	3975954	3975954	-
1000862	TSS	Vad01G004130	LG01	3990253	3990638	3990638	+
1000863	TTS	Vad01G004130	LG01	3994347	3995049	3994347	+
1000864	TSS	Vad01G004140	LG01	3996335	3996969	3996969	+
1000865	TTS	Vad01G004140	LG01	4020106	4021149	4020106	+
1000866	TTS	Vad01G004140	LG01	4019719	4021942	4019719	+
1000867	MSKIP_ON	Vad01G004140	LG01	4016437	4016757	4016301,4016437-4016506,4016609-4016757,4018535	+
1000868	MSKIP_OFF	Vad01G004140	LG01	4016437	4016757	4016301,4018535	+
1000869	SKIP_ON	Vad01G004140	LG01	4019363	4019515	4019241,4019363-4019515,4019719	+
1000870	SKIP_OFF	Vad01G004140	LG01	4019363	4019515	4019241,4019719	+
1000871	SKIP_ON	Vad01G004140	LG01	4016437	4016506	4016301,4016437-4016506,4016609	+
1000872	SKIP_OFF	Vad01G004140	LG01	4016437	4016506	4016301,4016609	+
1000873	MSKIP_ON	Vad01G004140	LG01	4019182	4019515	4018840,4019182-4019241,4019363-4019515,4019719	+
1000874	MSKIP_OFF	Vad01G004140	LG01	4019182	4019515	4018840,4019719	+
1000875	XMSKIP_ON	Vad01G004140	LG01	4016437	4016757	4016301,4016437-4016506,4016609-4016757,4018535	+
1000876	XMSKIP_OFF	Vad01G004140	LG01	4016437	4016757	4016301,4018542	+
1000877	SKIP_ON	Vad01G004140	LG01	4016609	4016757	4016301,4016609-4016757,4018535	+
1000878	SKIP_OFF	Vad01G004140	LG01	4016609	4016757	4016301,4018535	+
1000879	SKIP_ON	Vad01G004140	LG01	4019182	4019241	4018840,4019182-4019241,4019719	+
1000880	SKIP_OFF	Vad01G004140	LG01	4019182	4019241	4018840,4019719	+
1000881	XSKIP_ON	Vad01G004140	LG01	4019182	4019241	4018840,4019182-4019241,4019363	+
1000882	XSKIP_OFF	Vad01G004140	LG01	4019182	4019241	4018840,4019719	+
1000883	XSKIP_ON	Vad01G004140	LG01	4016609	4016757	4016301,4016609-4016757,4018535	+
1000884	XSKIP_OFF	Vad01G004140	LG01	4016609	4016757	4016301,4018542	+
1000885	IR_ON	Vad01G004140	LG01	4019515	4019719	4019363-4019829	+
1000886	IR_OFF	Vad01G004140	LG01	4019515	4019719	4019363-4019515,4019719-4019829	+
1000887	AE	Vad01G004140	LG01	4019719	4019829	4019719-4019829	+
1000888	AE	Vad01G004140	LG01	4019363	4019829	4019363-4019829	+
1000889	TSS	Vad01G004150	LG01	4026147	4026743	4026743	+
1000890	TSS	Vad01G004150	LG01	4026888	4027044	4027044	+
1000891	TTS	Vad01G004150	LG01	4037678	4038202	4037678	+
1000892	TSS	Vad01G004180	LG01	4056106	4056246	4056106	-
1000893	TTS	Vad01G004180	LG01	4049514	4049654	4049654	-
1000894	TSS	Vad01G004190	LG01	4056459	4056903	4056903	+
1000895	TTS	Vad01G004190	LG01	4061132	4061563	4061132	+
1000896	TSS	Vad01G004200	LG01	4066215	4066575	4066215	-
1000897	TTS	Vad01G004200	LG01	4061835	4062695	4062695	-
1000898	TSS	Vad01G004210	LG01	4067661	4067734	4067661	-
1000899	TTS	Vad01G004210	LG01	4067154	4067228	4067228	-
1000900	TSS	Vad01G004220	LG01	4081460	4081871	4081460	-
1000901	TTS	Vad01G004220	LG01	4077903	4078241	4078241	-
1000902	TSS	Vad01G004230	LG01	4082775	4083402	4083402	+
1000903	TTS	Vad01G004230	LG01	4090251	4090753	4090251	+
1000904	TSS	Vad01G004240	LG01	4119005	4119447	4119005	-
1000905	TTS	Vad01G004240	LG01	4110934	4111978	4111978	-
1000906	TTS	Vad01G004240	LG01	4111142	4111773	4111773	-
1000907	TSS	Vad01G004250	LG01	4124706	4125295	4125295	+
1000908	TTS	Vad01G004250	LG01	4129319	4129790	4129319	+
1000909	TSS	Vad01G004260	LG01	4130531	4131304	4131304	+
1000910	TTS	Vad01G004260	LG01	4140474	4140838	4140474	+
1000911	TSS	Vad01G004270	LG01	4144232	4144365	4144232	-
1000912	TTS	Vad01G004270	LG01	4141692	4142991	4142991	-
1000913	TTS	Vad01G004270	LG01	4141692	4142960	4142960	-
1000914	TTS	Vad01G004270	LG01	4141692	4143779	4143779	-
1000915	XSKIP_ON	Vad01G004270	LG01	4143692	4143779	4142991,4143692-4143779,4144232	-
1000916	XSKIP_OFF	Vad01G004270	LG01	4143692	4143779	4142960,4144232	-
1000917	SKIP_ON	Vad01G004270	LG01	4143692	4143779	4142960,4143692-4143779,4144232	-
1000918	SKIP_OFF	Vad01G004270	LG01	4143692	4143779	4142960,4144232	-
1000919	TSS	Vad01G004280	LG01	4145679	4146557	4146557	+
1000920	TTS	Vad01G004280	LG01	4152672	4153553	4152672	+
1000921	TSS	Vad01G004290	LG01	4162834	4163013	4162834	-
1000922	TTS	Vad01G004290	LG01	4154492	4154794	4154794	-
1000923	TTS	Vad01G004290	LG01	4154996	4155272	4155272	-
1000924	TTS	Vad01G004290	LG01	4155393	4155582	4155582	-
1000925	TTS	Vad01G004290	LG01	4155393	4156303	4156303	-
1000926	IR_ON	Vad01G004290	LG01	4156602	4157263	4156488-4157320	-
1000927	IR_OFF	Vad01G004290	LG01	4156602	4157263	4156488-4156602,4157263-4157320	-
1000928	TSS	Vad01G004320	LG01	4169401	4169727	4169727	+
1000929	TTS	Vad01G004320	LG01	4174736	4175729	4174736	+
1000930	SKIP_ON	Vad01G004320	LG01	4174259	4174416	4173489,4174259-4174416,4174524	+
1000931	SKIP_OFF	Vad01G004320	LG01	4174259	4174416	4173489,4174524	+
1000932	AE	Vad01G004320	LG01	4172063	4172130	4172063-4172130	+
1000933	AE	Vad01G004320	LG01	4172063	4172260	4172063-4172260	+
1000934	TSS	Vad01G004330	LG01	4169401	4169727	4169727	+
1000935	TTS	Vad01G004330	LG01	4174736	4176359	4174736	+
1000936	AE	Vad01G004330	LG01	4172063	4172260	4172063-4172260	+
1000937	AE	Vad01G004330	LG01	4172063	4172464	4172063-4172464	+
1000938	TSS	Vad01G004360	LG01	4183310	4183486	4183486	+
1000939	TTS	Vad01G004360	LG01	4187605	4187751	4187605	+
1000940	TSS	Vad01G004370	LG01	4201662	4202212	4201662	-
1000941	TTS	Vad01G004370	LG01	4188646	4189002	4189002	-
1000942	TTS	Vad01G004370	LG01	4188646	4189644	4189644	-
1000943	TSS	Vad01G004380	LG01	4204967	4204994	4204994	+
1000944	TTS	Vad01G004380	LG01	4208807	4209640	4208807	+
1000945	TSS	Vad01G004390	LG01	4215301	4215789	4215301	-
1000946	TTS	Vad01G004390	LG01	4210746	4211437	4211437	-
1000947	TSS	Vad01G004410	LG01	4238811	4238920	4238811	-
1000948	TTS	Vad01G004410	LG01	4236971	4238349	4238349	-
1000949	TSS	Vad01G004430	LG01	4265155	4265554	4265155	-
1000950	TTS	Vad01G004430	LG01	4255852	4256364	4256364	-
1000951	TTS	Vad01G004430	LG01	4255852	4256733	4256733	-
1000952	SKIP_ON	Vad01G004430	LG01	4262316	4262517	4261945,4262316-4262517,4263541	-
1000953	SKIP_OFF	Vad01G004430	LG01	4262316	4262517	4261945,4263541	-
1000954	SKIP_ON	Vad01G004430	LG01	4260135	4260243	4258854,4260135-4260243,4261088	-
1000955	SKIP_OFF	Vad01G004430	LG01	4260135	4260243	4258854,4261088	-
1000956	IR_ON	Vad01G004430	LG01	4260243	4261088	4260135-4261219	-
1000957	IR_OFF	Vad01G004430	LG01	4260243	4261088	4260135-4260243,4261088-4261219	-
1000958	AE	Vad01G004430	LG01	4261088	4261219	4261088-4261219	-
1000959	AE	Vad01G004430	LG01	4260135	4261219	4260135-4261219	-
1000960	TSS	Vad01G004440	LG01	4270613	4270847	4270847	+
1000961	TTS	Vad01G004440	LG01	4274871	4275716	4274871	+
1000962	TSS	Vad01G004470	LG01	4294366	4295114	4295114	+
1000963	TTS	Vad01G004470	LG01	4296350	4297237	4296350	+
1000964	TSS	Vad01G004480	LG01	4305405	4306007	4306007	+
1000965	TTS	Vad01G004480	LG01	4306877	4308240	4306877	+
1000966	TSS	Vad01G004490	LG01	4318112	4318416	4318416	+
1000967	TTS	Vad01G004490	LG01	4321651	4321913	4321651	+
1000968	TSS	Vad01G004510	LG01	4331067	4331472	4331472	+
1000969	TTS	Vad01G004510	LG01	4334696	4335049	4334696	+
1000970	TSS	Vad01G004520	LG01	4335834	4335942	4335942	+
1000971	TSS	Vad01G004520	LG01	4335834	4336207	4336207	+
1000972	TSS	Vad01G004520	LG01	4335834	4336794	4336794	+
1000973	TTS	Vad01G004520	LG01	4344505	4345296	4344505	+
1000974	SKIP_ON	Vad01G004520	LG01	4343118	4343190	4342451,4343118-4343190,4344505	+
1000975	SKIP_OFF	Vad01G004520	LG01	4343118	4343190	4342451,4344505	+
1000976	XSKIP_ON	Vad01G004520	LG01	4343118	4343190	4342451,4343118-4343190,4344505	+
1000977	XSKIP_OFF	Vad01G004520	LG01	4343118	4343190	4342201,4344505	+
1000978	IR_ON	Vad01G004520	LG01	4337023	4337594	4336895-4337824	+
1000979	IR_OFF	Vad01G004520	LG01	4337023	4337594	4336895-4337023,4337594-4337824	+
1000978	IR_ON	Vad01G004520	LG01	4337023	4337648	4336895-4337824	+
1000980	IR_OFF	Vad01G004520	LG01	4337023	4337648	4336895-4337023,4337648-4337824	+
1000981	XIR_ON	Vad01G004520	LG01	4337023	4337594	4336895-4337749	+
1000982	XIR_OFF	Vad01G004520	LG01	4337023	4337594	4336895-4337023,4337594-4337824	+
1000981	XIR_ON	Vad01G004520	LG01	4337023	4337648	4336895-4337749	+
1000983	XIR_OFF	Vad01G004520	LG01	4337023	4337648	4336895-4337023,4337648-4337824	+
1000984	AE	Vad01G004520	LG01	4342016	4342451	4342016-4342451	+
1000985	AE	Vad01G004520	LG01	4342016	4342201	4342016-4342201	+
1000986	AE	Vad01G004520	LG01	4336895	4337824	4336895-4337824	+
1000987	AE	Vad01G004520	LG01	4336895	4337749	4336895-4337749	+
1000988	AE	Vad01G004520	LG01	4337594	4337824	4337594-4337824	+
1000989	AE	Vad01G004520	LG01	4337648	4337824	4337648-4337824	+
1000990	TSS	Vad01G004530	LG01	4379122	4379406	4379406	+
1000991	TTS	Vad01G004530	LG01	4379938	4381640	4379938	+
1000992	SKIP_ON	Vad01G004530	LG01	4379554	4379683	4379406,4379554-4379683,4379938	+
1000993	SKIP_OFF	Vad01G004530	LG01	4379554	4379683	4379406,4379938	+
1000994	TSS	Vad01G004540	LG01	4407486	4407993	4407993	+
1000995	TTS	Vad01G004540	LG01	4410693	4412048	4410693	+
1000996	TSS	Vad01G004560	LG01	4435459	4436826	4435459	-
1000997	TTS	Vad01G004560	LG01	4421982	4423135	4423135	-
1000998	TSS	Vad01G004570	LG01	4449626	4449782	4449626	-
1000999	TTS	Vad01G004570	LG01	4440963	4441365	4441365	-
1001000	AE	Vad01G004570	LG01	4443436	4443503	4443436-4443503	-
1001001	AE	Vad01G004570	LG01	4443436	4444112	4443436-4444112	-
1001002	TSS	Vad01G004580	LG01	4485246	4485416	4485416	+
1001003	TTS	Vad01G004580	LG01	4494817	4495263	4494817	+
1001004	TSS	Vad01G004590	LG01	4496031	4496436	4496436	+
1001005	TTS	Vad01G004590	LG01	4497249	4497775	4497249	+
1001006	TSS	Vad01G004620	LG01	4513631	4514523	4513631	-
1001007	TTS	Vad01G004620	LG01	4506858	4507771	4507771	-
1001008	TSS	Vad01G004630	LG01	4535303	4536999	4535303	-
1001009	TTS	Vad01G004630	LG01	4532981	4533883	4533883	-
1001010	TSS	Vad01G004640	LG01	4549404	4549612	4549404	-
1001011	TTS	Vad01G004640	LG01	4546456	4546880	4546880	-
1001012	IR_ON	Vad01G004640	LG01	4548786	4548878	4548707-4549074	-
1001013	IR_OFF	Vad01G004640	LG01	4548786	4548878	4548707-4548786,4548878-4549074	-
1001014	TSS	Vad01G004650	LG01	4616123	4616191	4616123	-
1001015	TTS	Vad01G004650	LG01	4551584	4552224	4552224	-
1001016	SKIP_ON	Vad01G004650	LG01	4614093	4614184	4607837,4614093-4614184,4615418	-
1001017	SKIP_OFF	Vad01G004650	LG01	4614093	4614184	4607837,4615418	-
1001018	TSS	Vad01G004660	LG01	4617532	4617677	4617677	+
1001019	TTS	Vad01G004660	LG01	4627954	4628448	4627954	+
1001020	SKIP_ON	Vad01G004660	LG01	4619082	4619181	4617677,4619082-4619181,4623375	+
1001021	SKIP_OFF	Vad01G004660	LG01	4619082	4619181	4617677,4623375	+
1001022	TSS	Vad01G004690	LG01	4646976	4647532	4646976	-
1001023	TSS	Vad01G004690	LG01	4647048	4647532	4647048	-
1001024	TTS	Vad01G004690	LG01	4637399	4638064	4638064	-
1001025	XSKIP_ON	Vad01G004690	LG01	4646684	4646752	4643986,4646684-4646752,4646976	-
1001026	XSKIP_OFF	Vad01G004690	LG01	4646684	4646752	4643986,4647048	-
1001027	TSS	Vad01G004710	LG01	4657471	4657633	4657471	-
1001028	TTS	Vad01G004710	LG01	4652246	4652906	4652906	-
1001029	TSS	Vad01G004720	LG01	4667225	4667577	4667577	+
1001030	TTS	Vad01G004720	LG01	4691438	4691951	4691438	+
1001031	SKIP_ON	Vad01G004720	LG01	4687102	4687156	4685188,4687102-4687156,4689610	+
1001032	SKIP_OFF	Vad01G004720	LG01	4687102	4687156	4685188,4689610	+
1001033	IR_ON	Vad01G004720	LG01	4676084	4676155	4675950-4676223	+
1001034	IR_OFF	Vad01G004720	LG01	4676084	4676155	4675950-4676084,4676155-4676223	+
1001035	AE	Vad01G004720	LG01	4680902	4680980	4680902-4680980	+
1001036	AE	Vad01G004720	LG01	4680886	4680980	4680886-4680980	+
1001037	TSS	Vad01G004730	LG01	4714484	4714793	4714484	-
1001038	TSS	Vad01G004730	LG01	4698160	4698249	4698160	-
1001039	TTS	Vad01G004730	LG01	4694474	4694760	4694760	-
1001040	TTS	Vad01G004730	LG01	4694474	4694609	4694609	-
1001041	TTS	Vad01G004730	LG01	4700880	4701164	4701164	-
1001042	XSKIP_ON	Vad01G004730	LG01	4701014	4701164	4694609,4701014-4701164,4702697	-
1001043	XSKIP_OFF	Vad01G004730	LG01	4701014	4701164	4694760,4702697	-
1001044	AE	Vad01G004730	LG01	4697909	4698008	4697909-4698008	-
1001045	AE	Vad01G004730	LG01	4697909	4698159	4697909-4698159	-
1001046	TSS	Vad01G004740	LG01	4719954	4721089	4719954	-
1001047	TTS	Vad01G004740	LG01	4716133	4716515	4716515	-
1001048	TSS	Vad01G004750	LG01	4727045	4727305	4727305	+
1001049	TTS	Vad01G004750	LG01	4727619	4728173	4727619	+
1001050	TSS	Vad01G004760	LG01	4731010	4731594	4731594	+
1001051	TTS	Vad01G004760	LG01	4737079	4737866	4737079	+
1001052	TSS	Vad01G004770	LG01	4738716	4738937	4738937	+
1001053	TTS	Vad01G004770	LG01	4748408	4748852	4748408	+
1001054	TSS	Vad01G004790	LG01	4759357	4759583	4759357	-
1001055	TTS	Vad01G004790	LG01	4754378	4755316	4755316	-
1001056	SKIP_ON	Vad01G004790	LG01	4756074	4756187	4755316,4756074-4756187,4757080	-
1001057	SKIP_OFF	Vad01G004790	LG01	4756074	4756187	4755316,4757080	-
1001058	AE	Vad01G004790	LG01	4757080	4757159	4757080-4757159	-
1001059	AE	Vad01G004790	LG01	4757080	4757218	4757080-4757218	-
1001060	TSS	Vad01G004820	LG01	4778861	4779385	4779385	+
1001061	TTS	Vad01G004820	LG01	4783058	4783551	4783058	+
1001062	SKIP_ON	Vad01G004820	LG01	4782331	4782442	4781526,4782331-4782442,4783058	+
1001063	SKIP_OFF	Vad01G004820	LG01	4782331	4782442	4781526,4783058	+
1001064	TSS	Vad01G004830	LG01	4784215	4784427	4784427	+
1001065	TTS	Vad01G004830	LG01	4784565	4784855	4784565	+
1001066	TSS	Vad01G004860	LG01	4810487	4810703	4810703	+
1001067	TTS	Vad01G004860	LG01	4810968	4811379	4810968	+
1001068	TSS	Vad01G004870	LG01	4812954	4813270	4813270	+
1001069	TTS	Vad01G004870	LG01	4813539	4813867	4813539	+
1001070	TSS	Vad01G004940	LG01	4898216	4898481	4898481	+
1001071	TTS	Vad01G004940	LG01	4899445	4899931	4899445	+
1001072	TTS	Vad01G004940	LG01	4899427	4899891	4899427	+
1001073	TSS	Vad01G004950	LG01	4911984	4912249	4912249	+
1001074	TTS	Vad01G004950	LG01	4914536	4915027	4914536	+
1001075	TSS	Vad01G004960	LG01	4919532	4919579	4919532	-
1001076	TTS	Vad01G004960	LG01	4919074	4919110	4919110	-
1001077	TSS	Vad01G004970	LG01	4926574	4930438	4926574	-
1001078	TTS	Vad01G004970	LG01	4925626	4926044	4926044	-
1001079	TTS	Vad01G004970	LG01	4925839	4926282	4926282	-
1001080	TSS	Vad01G004990	LG01	4939588	4940382	4939588	-
1001081	TTS	Vad01G004990	LG01	4938925	4939474	4939474	-
1001082	TSS	Vad01G005010	LG01	4948616	4948850	4948850	+
1001083	TTS	Vad01G005010	LG01	4948977	4949161	4948977	+
1001084	TSS	Vad01G005030	LG01	4980322	4981286	4980322	-
1001085	TTS	Vad01G005030	LG01	4977298	4977930	4977930	-
1001086	TSS	Vad01G005040	LG01	4981890	4982600	4982600	+
1001087	TTS	Vad01G005040	LG01	4987885	4988682	4987885	+
1001088	TSS	Vad01G005050	LG01	4989827	4990086	4989827	-
1001089	TTS	Vad01G005050	LG01	4988686	4989182	4989182	-
1001090	TSS	Vad01G005060	LG01	4990158	4990584	4990584	+
1001091	TTS	Vad01G005060	LG01	4996927	4997846	4996927	+
1001092	TTS	Vad01G005060	LG01	4997046	4997757	4997046	+
1001093	TTS	Vad01G005060	LG01	4996347	4997846	4996347	+
1001094	IR_ON	Vad01G005060	LG01	4995330	4996347	4995212-4996536	+
1001095	IR_OFF	Vad01G005060	LG01	4995330	4996347	4995212-4995330,4996347-4996536	+
1001096	XIR_ON	Vad01G005060	LG01	4995330	4996347	4995212-4996536	+
1001097	XIR_OFF	Vad01G005060	LG01	4995330	4996347	4995212-4995330,4996347-4997846	+
1001098	AE	Vad01G005060	LG01	4993229	4993444	4993229-4993444	+
1001099	AE	Vad01G005060	LG01	4993327	4993444	4993327-4993444	+
1001100	XAE	Vad01G005060	LG01	4995212	4995330	4995212-4995330	+
1001101	XAE	Vad01G005060	LG01	4995212	4996536	4995212-4996536	+
1001102	TSS	Vad01G005070	LG01	4998151	4998406	4998406	+
1001103	TTS	Vad01G005070	LG01	5001222	5001302	5001222	+
1001104	TSS	Vad01G005080	LG01	5004169	5004549	5004549	+
1001105	TTS	Vad01G005080	LG01	5016966	5017577	5016966	+
1001106	TSS	Vad01G005090	LG01	5022520	5024087	5024087	+
1001107	TTS	Vad01G005090	LG01	5026249	5026869	5026249	+
1001108	TSS	Vad01G005100	LG01	5035833	5036226	5036226	+
1001109	TTS	Vad01G005100	LG01	5043306	5044270	5043306	+
1001110	TSS	Vad01G005110	LG01	5051735	5051905	5051905	+
1001111	TTS	Vad01G005110	LG01	5052022	5053458	5052022	+
1001112	TSS	Vad01G005120	LG01	5059673	5059934	5059934	+
1001113	TTS	Vad01G005120	LG01	5081665	5082069	5081665	+
1001114	TSS	Vad01G005130	LG01	5098869	5099817	5098869	-
1001115	TTS	Vad01G005130	LG01	5097422	5098336	5098336	-
1001116	TSS	Vad01G005150	LG01	5113124	5113293	5113293	+
1001117	TTS	Vad01G005150	LG01	5138483	5138922	5138483	+
1001118	TSS	Vad01G005180	LG01	5157935	5157954	5157954	+
1001119	TTS	Vad01G005180	LG01	5173485	5173595	5173485	+
1001120	TSS	Vad01G005190	LG01	5178726	5179259	5179259	+
1001121	TSS	Vad01G005190	LG01	5178794	5179409	5179409	+
1001122	TSS	Vad01G005190	LG01	5178794	5178974	5178974	+
1001123	TTS	Vad01G005190	LG01	5192843	5193163	5192843	+
1001124	TSS	Vad01G005200	LG01	5182610	5182888	5182610	-
1001125	TTS	Vad01G005200	LG01	5181063	5182030	5182030	-
1001126	TSS	Vad01G005210	LG01	5191404	5192317	5192317	+
1001127	TSS	Vad01G005210	LG01	5191987	5192167	5192167	+
1001128	TTS	Vad01G005210	LG01	5192843	5192919	5192843	+
1001129	TSS	Vad01G005220	LG01	5202317	5202446	5202317	-
1001130	TTS	Vad01G005220	LG01	5201657	5201739	5201739	-
1001131	TSS	Vad01G005230	LG01	5221182	5221583	5221583	+
1001132	TTS	Vad01G005230	LG01	5222215	5222796	5222215	+
1001133	TSS	Vad01G005250	LG01	5240645	5241275	5241275	+
1001134	TSS	Vad01G005250	LG01	5240689	5241865	5241865	+
1001135	TTS	Vad01G005250	LG01	5242174	5242812	5242174	+
1001136	SKIP_ON	Vad01G005250	LG01	5241508	5241865	5241275,5241508-5241865,5242174	+
1001137	SKIP_OFF	Vad01G005250	LG01	5241508	5241865	5241275,5242174	+
1001138	TSS	Vad01G005260	LG01	5248109	5248345	5248109	-
1001139	TTS	Vad01G005260	LG01	5242995	5243590	5243590	-
1001140	TSS	Vad01G005270	LG01	5264115	5264275	5264275	+
1001141	TTS	Vad01G005270	LG01	5374065	5374543	5374065	+
1001142	SKIP_ON	Vad01G005270	LG01	5312427	5312561	5299105,5312427-5312561,5319439	+
1001143	SKIP_OFF	Vad01G005270	LG01	5312427	5312561	5299105,5319439	+
1001144	SKIP_ON	Vad01G005270	LG01	5368384	5369158	5368256,5368384-5369158,5372507	+
1001145	SKIP_OFF	Vad01G005270	LG01	5368384	5369158	5368256,5372507	+
1001146	SKIP_ON	Vad01G005270	LG01	5264384	5264427	5264275,5264384-5264427,5282199	+
1001147	SKIP_OFF	Vad01G005270	LG01	5264384	5264427	5264275,5282199	+
1001148	AE	Vad01G005270	LG01	5331297	5331391	5331297-5331391	+
1001149	AE	Vad01G005270	LG01	5331309	5331391	5331309-5331391	+
1001150	TSS	Vad01G005280	LG01	5385100	5385439	5385100	-
1001151	TSS	Vad01G005280	LG01	5385112	5385439	5385112	-
1001152	TTS	Vad01G005280	LG01	5381192	5381662	5381662	-
1001153	TSS	Vad01G005290	LG01	5397058	5398314	5397058	-
1001154	TTS	Vad01G005290	LG01	5392188	5392708	5392708	-
1001155	TTS	Vad01G005290	LG01	5392188	5392614	5392614	-
1001156	TSS	Vad01G005300	LG01	5400258	5401536	5400258	-
1001157	TTS	Vad01G005300	LG01	5398760	5399529	5399529	-
1001158	TSS	Vad01G005320	LG01	5425469	5426323	5425469	-
1001159	TTS	Vad01G005320	LG01	5423841	5424197	5424197	-
1001160	TSS	Vad01G005330	LG01	5434462	5434762	5434462	-
1001161	TTS	Vad01G005330	LG01	5429508	5429888	5429888	-
1001162	TTS	Vad01G005330	LG01	5429508	5430113	5430113	-
1001163	TSS	Vad01G005340	LG01	5445793	5445959	5445793	-
1001164	TTS	Vad01G005340	LG01	5440806	5441220	5441220	-
1001165	TSS	Vad01G005350	LG01	5455711	5456688	5456688	+
1001166	TTS	Vad01G005350	LG01	5456779	5457220	5456779	+
1001167	TSS	Vad01G005360	LG01	5459303	5461741	5459303	-
1001168	TSS	Vad01G005360	LG01	5461040	5461517	5461040	-
1001169	TTS	Vad01G005360	LG01	5457381	5458225	5458225	-
1001170	SKIP_ON	Vad01G005360	LG01	5459303	5459420	5459186,5459303-5459420,5461040	-
1001171	SKIP_OFF	Vad01G005360	LG01	5459303	5459420	5459186,5461040	-
1001172	SKIP_ON	Vad01G005360	LG01	5459303	5459439	5459186,5459303-5459439,5461040	-
1001171	SKIP_OFF	Vad01G005360	LG01	5459303	5459439	5459186,5461040	-
1001173	IR_ON	Vad01G005360	LG01	5458507	5458583	5458409-5458714	-
1001174	IR_OFF	Vad01G005360	LG01	5458507	5458583	5458409-5458507,5458583-5458714	-
1001175	XIR_ON	Vad01G005360	LG01	5459186	5459303	5458843-5459420	-
1001176	XIR_OFF	Vad01G005360	LG01	5459186	5459303	5458843-5459186,5459303-5461741	-
1001177	IR_ON	Vad01G005360	LG01	5459186	5459303	5458843-5459420	-
1001178	IR_OFF	Vad01G005360	LG01	5459186	5459303	5458843-5459186,5459303-5459420	-
1001175	XIR_ON	Vad01G005360	LG01	5459186	5459303	5458843-5459420	-
1001179	XIR_OFF	Vad01G005360	LG01	5459186	5459303	5458843-5459186,5459303-5459595	-
1001175	XIR_ON	Vad01G005360	LG01	5459186	5459303	5458843-5459420	-
1001180	XIR_OFF	Vad01G005360	LG01	5459186	5459303	5458843-5459186,5459303-5459439	-
1001181	XAE	Vad01G005360	LG01	5458843	5459186	5458843-5459186	-
1001182	XAE	Vad01G005360	LG01	5458843	5459420	5458843-5459420	-
1001183	AE	Vad01G005360	LG01	5459303	5459420	5459303-5459420	-
1001184	AE	Vad01G005360	LG01	5459303	5459439	5459303-5459439	-
1001185	AE	Vad01G005360	LG01	5458843	5459186	5458843-5459186	-
1001186	AE	Vad01G005360	LG01	5458843	5459420	5458843-5459420	-
1001187	TSS	Vad01G005370	LG01	5463979	5464345	5463979	-
1001188	TTS	Vad01G005370	LG01	5462823	5463124	5463124	-
1001189	TSS	Vad01G005390	LG01	5493583	5494016	5493583	-
1001190	TTS	Vad01G005390	LG01	5483137	5483955	5483955	-
1001191	TSS	Vad01G005400	LG01	5495560	5496014	5496014	+
1001192	TTS	Vad01G005400	LG01	5500081	5501180	5500081	+
1001193	TSS	Vad01G005410	LG01	5531291	5531377	5531291	-
1001194	TTS	Vad01G005410	LG01	5512138	5512809	5512809	-
1001195	TTS	Vad01G005410	LG01	5512437	5512541	5512541	-
1001196	TSS	Vad01G005430	LG01	5556924	5557259	5556924	-
1001197	TTS	Vad01G005430	LG01	5534617	5534941	5534941	-
1001198	TSS	Vad01G005440	LG01	5558514	5558709	5558709	+
1001199	TSS	Vad01G005440	LG01	5558514	5559121	5559121	+
1001200	TTS	Vad01G005440	LG01	5573533	5573682	5573533	+
1001201	SKIP_ON	Vad01G005440	LG01	5559352	5559477	5559121,5559352-5559477,5559558	+
1001202	SKIP_OFF	Vad01G005440	LG01	5559352	5559477	5559121,5559558	+
1001203	TSS	Vad01G005450	LG01	5580024	5580855	5580024	-
1001204	TTS	Vad01G005450	LG01	5569102	5569375	5569375	-
1001205	TTS	Vad01G005450	LG01	5574467	5574993	5574993	-
1001206	TSS	Vad01G005460	LG01	5642889	5643173	5642889	-
1001207	TTS	Vad01G005460	LG01	5583230	5584252	5584252	-
1001208	AE	Vad01G005460	LG01	5627234	5627281	5627234-5627281	-
1001209	AE	Vad01G005460	LG01	5627212	5627281	5627212-5627281	-
1001210	TSS	Vad01G005470	LG01	5658784	5659428	5659428	+
1001211	TTS	Vad01G005470	LG01	5665705	5666371	5665705	+
1001212	TSS	Vad01G005490	LG01	5683916	5684251	5683916	-
1001213	TTS	Vad01G005490	LG01	5680133	5682091	5682091	-
1001214	TSS	Vad01G005500	LG01	5692389	5692720	5692389	-
1001215	TTS	Vad01G005500	LG01	5691938	5692205	5692205	-
1001216	TSS	Vad01G005510	LG01	5697184	5697717	5697717	+
1001217	TTS	Vad01G005510	LG01	5704793	5706454	5704793	+
1001218	SKIP_ON	Vad01G005510	LG01	5700574	5700726	5697717,5700574-5700726,5700882	+
1001219	SKIP_OFF	Vad01G005510	LG01	5700574	5700726	5697717,5700882	+
1001220	TSS	Vad01G005520	LG01	5706983	5707402	5707402	+
1001221	TTS	Vad01G005520	LG01	5712300	5712654	5712300	+
1001222	TSS	Vad01G005530	LG01	5713358	5714125	5714125	+
1001223	TTS	Vad01G005530	LG01	5718370	5718694	5718370	+
1001224	TSS	Vad01G005540	LG01	5725976	5726293	5726293	+
1001225	TTS	Vad01G005540	LG01	5730980	5731314	5730980	+
1001226	TSS	Vad01G005550	LG01	5738668	5738896	5738896	+
1001227	TTS	Vad01G005550	LG01	5746090	5747212	5746090	+
1001228	TSS	Vad01G005570	LG01	5753627	5753762	5753627	-
1001229	TTS	Vad01G005570	LG01	5751507	5752351	5752351	-
1001230	TSS	Vad01G005580	LG01	5760426	5760546	5760426	-
1001231	TTS	Vad01G005580	LG01	5749281	5749546	5749546	-
1001232	TTS	Vad01G005580	LG01	5758658	5759151	5759151	-
1001233	XSKIP_ON	Vad01G005580	LG01	5760066	5760246	5753266,5760066-5760246,5760426	-
1001234	XSKIP_OFF	Vad01G005580	LG01	5760066	5760246	5753626,5760426	-
1001235	TSS	Vad01G005590	LG01	5767268	5767336	5767268	-
1001236	TTS	Vad01G005590	LG01	5765659	5765997	5765997	-
1001237	TSS	Vad01G005600	LG01	5771099	5771266	5771266	+
1001238	TTS	Vad01G005600	LG01	5772560	5772898	5772560	+
1001239	TSS	Vad01G005620	LG01	5789177	5789914	5789177	-
1001240	TTS	Vad01G005620	LG01	5784903	5786186	5786186	-
1001241	TTS	Vad01G005620	LG01	5784966	5785869	5785869	-
1001242	TSS	Vad01G005630	LG01	5807085	5809795	5807085	-
1001243	TTS	Vad01G005630	LG01	5805056	5806994	5806994	-
1001244	TTS	Vad01G005630	LG01	5805117	5806089	5806089	-
1001245	TSS	Vad01G005650	LG01	5840359	5840729	5840729	+
1001246	TTS	Vad01G005650	LG01	5844283	5844630	5844283	+
1001247	TSS	Vad01G005660	LG01	5847736	5848066	5847736	-
1001248	TTS	Vad01G005660	LG01	5845620	5846026	5846026	-
1001249	TSS	Vad01G005680	LG01	5865541	5865560	5865541	-
1001250	TSS	Vad01G005680	LG01	5864529	5864974	5864529	-
1001251	TSS	Vad01G005680	LG01	5864952	5865281	5864952	-
1001252	TTS	Vad01G005680	LG01	5862468	5862980	5862980	-
1001253	TSS	Vad01G005690	LG01	5881965	5882402	5881965	-
1001254	TTS	Vad01G005690	LG01	5866871	5867158	5867158	-
1001255	SKIP_ON	Vad01G005690	LG01	5880280	5880318	5880170,5880280-5880318,5880420	-
1001256	SKIP_OFF	Vad01G005690	LG01	5880280	5880318	5880170,5880420	-
1001257	IR_ON	Vad01G005690	LG01	5880170	5880280	5880061-5880318	-
1001258	IR_OFF	Vad01G005690	LG01	5880170	5880280	5880061-5880170,5880280-5880318	-
1001259	AE	Vad01G005690	LG01	5880061	5880170	5880061-5880170	-
1001260	AE	Vad01G005690	LG01	5880061	5880318	5880061-5880318	-
1001261	TSS	Vad01G005710	LG01	5904410	5904639	5904410	-
1001262	TSS	Vad01G005710	LG01	5903861	5904062	5903861	-
1001263	TTS	Vad01G005710	LG01	5899752	5900541	5900541	-
1001264	SKIP_ON	Vad01G005710	LG01	5902062	5902145	5900541,5902062-5902145,5902622	-
1001265	SKIP_OFF	Vad01G005710	LG01	5902062	5902145	5900541,5902622	-
1001266	TSS	Vad01G005720	LG01	5914559	5914790	5914559	-
1001267	TTS	Vad01G005720	LG01	5912150	5912789	5912789	-
1001268	TSS	Vad01G005730	LG01	5928500	5929286	5928500	-
1001269	TTS	Vad01G005730	LG01	5919218	5919886	5919886	-
1001270	TSS	Vad01G005770	LG01	6011569	6011850	6011569	-
1001271	TSS	Vad01G005770	LG01	5973970	5974571	5973970	-
1001272	TTS	Vad01G005770	LG01	5955463	5955532	5955532	-
1001273	TSS	Vad01G005780	LG01	6011569	6011850	6011569	-
1001274	TTS	Vad01G005780	LG01	5953343	5956233	5956233	-
1001275	TSS	Vad01G005790	LG01	6016464	6016796	6016796	+
1001276	TTS	Vad01G005790	LG01	6025340	6025700	6025340	+
1001277	AE	Vad01G005790	LG01	6016930	6017012	6016930-6017012	+
1001278	AE	Vad01G005790	LG01	6016930	6016986	6016930-6016986	+
1001279	TSS	Vad01G005810	LG01	6043907	6046435	6043907	-
1001280	TTS	Vad01G005810	LG01	6041556	6042361	6042361	-
1001281	TSS	Vad01G005830	LG01	6067843	6068080	6067843	-
1001282	TTS	Vad01G005830	LG01	6067145	6067457	6067457	-
1001283	TSS	Vad01G005840	LG01	6088438	6088874	6088438	-
1001284	TTS	Vad01G005840	LG01	6078621	6079280	6079280	-
1001285	AE	Vad01G005840	LG01	6087310	6087739	6087310-6087739	-
1001286	AE	Vad01G005840	LG01	6087310	6087760	6087310-6087760	-
1001287	TSS	Vad01G005850	LG01	6095101	6095308	6095308	+
1001288	TSS	Vad01G005850	LG01	6095101	6095678	6095678	+
1001289	TTS	Vad01G005850	LG01	6098142	6099303	6098142	+
1001290	TSS	Vad01G005860	LG01	6106265	6108465	6108465	+
1001291	TTS	Vad01G005860	LG01	6112299	6113310	6112299	+
1001292	TSS	Vad01G005890	LG01	6124014	6124244	6124014	-
1001293	TTS	Vad01G005890	LG01	6122956	6123324	6123324	-
1001294	TSS	Vad01G005900	LG01	6134473	6134931	6134931	+
1001295	TTS	Vad01G005900	LG01	6136593	6137565	6136593	+
1001296	TSS	Vad01G005910	LG01	6148349	6148685	6148349	-
1001297	TSS	Vad01G005910	LG01	6148379	6148685	6148379	-
1001298	TTS	Vad01G005910	LG01	6139103	6139374	6139374	-
1001299	TSS	Vad01G005920	LG01	6157027	6158053	6158053	+
1001300	TTS	Vad01G005920	LG01	6163587	6164755	6163587	+
1001301	TSS	Vad01G005930	LG01	6165190	6165267	6165267	+
1001302	TTS	Vad01G005930	LG01	6171433	6171765	6171433	+
1001303	TSS	Vad01G005940	LG01	6174353	6174614	6174353	-
1001304	TSS	Vad01G005940	LG01	6173934	6174330	6173934	-
1001305	TTS	Vad01G005940	LG01	6172018	6172404	6172404	-
1001306	SKIP_ON	Vad01G005940	LG01	6173075	6173182	6172996,6173075-6173182,6173451	-
1001307	SKIP_OFF	Vad01G005940	LG01	6173075	6173182	6172996,6173451	-
1001308	TSS	Vad01G005950	LG01	6184551	6185115	6184551	-
1001309	TTS	Vad01G005950	LG01	6176770	6177193	6177193	-
1001310	TSS	Vad01G005960	LG01	6199259	6199559	6199559	+
1001311	TTS	Vad01G005960	LG01	6202015	6202300	6202015	+
1001312	TSS	Vad01G005980	LG01	6217878	6218469	6218469	+
1001313	TTS	Vad01G005980	LG01	6224747	6225199	6224747	+
1001314	TSS	Vad01G005990	LG01	6226219	6226927	6226927	+
1001315	TTS	Vad01G005990	LG01	6247712	6248909	6247712	+
1001316	TSS	Vad01G006000	LG01	6254714	6254815	6254714	-
1001317	TTS	Vad01G006000	LG01	6250534	6250999	6250999	-
1001318	TTS	Vad01G006000	LG01	6252259	6252522	6252522	-
1001319	TSS	Vad01G006030	LG01	6269675	6269792	6269675	-
1001320	TSS	Vad01G006030	LG01	6269671	6269792	6269671	-
1001321	TTS	Vad01G006030	LG01	6267272	6268646	6268646	-
1001322	TSS	Vad01G006050	LG01	6305418	6305872	6305872	+
1001323	TTS	Vad01G006050	LG01	6307212	6308185	6307212	+
1001324	TSS	Vad01G006090	LG01	6351370	6351742	6351370	-
1001325	TTS	Vad01G006090	LG01	6342653	6342979	6342979	-
1001326	TSS	Vad01G006100	LG01	6366722	6367032	6366722	-
1001327	TTS	Vad01G006100	LG01	6364874	6365492	6365492	-
1001328	TSS	Vad01G006110	LG01	6378188	6378477	6378188	-
1001329	TTS	Vad01G006110	LG01	6376786	6377016	6377016	-
1001330	TSS	Vad01G006120	LG01	6381982	6382582	6381982	-
1001331	TTS	Vad01G006120	LG01	6380375	6380795	6380795	-
1001332	TSS	Vad01G006140	LG01	6395709	6396082	6396082	+
1001333	TTS	Vad01G006140	LG01	6397923	6398306	6397923	+
1001334	TSS	Vad01G006160	LG01	6444872	6445208	6445208	+
1001335	TTS	Vad01G006160	LG01	6450277	6450827	6450277	+
1001336	TSS	Vad01G006170	LG01	6452773	6453250	6453250	+
1001337	TTS	Vad01G006170	LG01	6519028	6519530	6519028	+
1001338	TSS	Vad01G006180	LG01	6525655	6525763	6525655	-
1001339	TTS	Vad01G006180	LG01	6519942	6521026	6521026	-
1001340	AE	Vad01G006180	LG01	6523514	6523899	6523514-6523899	-
1001341	AE	Vad01G006180	LG01	6523514	6523756	6523514-6523756	-
1001342	TSS	Vad01G006200	LG01	6547169	6547480	6547169	-
1001343	TTS	Vad01G006200	LG01	6545727	6546091	6546091	-
1001344	TSS	Vad01G006210	LG01	6550020	6550393	6550020	-
1001345	TTS	Vad01G006210	LG01	6549562	6549749	6549749	-
1001346	TSS	Vad01G006220	LG01	6574161	6574424	6574161	-
1001347	TTS	Vad01G006220	LG01	6571837	6572325	6572325	-
1001348	TSS	Vad01G006230	LG01	6581303	6581340	6581303	-
1001349	TTS	Vad01G006230	LG01	6579802	6579957	6579957	-
1001350	TSS	Vad01G006240	LG01	6587735	6587979	6587979	+
1001351	TSS	Vad01G006240	LG01	6587735	6587822	6587822	+
1001352	TTS	Vad01G006240	LG01	6594607	6595699	6594607	+
1001353	TSS	Vad01G006250	LG01	6596872	6597055	6597055	+
1001354	TTS	Vad01G006250	LG01	6603930	6604005	6603930	+
1001355	TSS	Vad01G006280	LG01	6724479	6724976	6724976	+
1001356	TTS	Vad01G006280	LG01	6738492	6738790	6738492	+
1001357	TTS	Vad01G006280	LG01	6736065	6736188	6736065	+
1001358	TSS	Vad01G006310	LG01	6757337	6757847	6757847	+
1001359	TTS	Vad01G006310	LG01	6760608	6761059	6760608	+
1001360	TSS	Vad01G006320	LG01	6775789	6776023	6775789	-
1001361	TSS	Vad01G006320	LG01	6774920	6776068	6774920	-
1001362	TTS	Vad01G006320	LG01	6768959	6770358	6770358	-
1001363	TTS	Vad01G006320	LG01	6768959	6769689	6769689	-
1001364	SKIP_ON	Vad01G006320	LG01	6774920	6774966	6773749,6774920-6774966,6775789	-
1001365	SKIP_OFF	Vad01G006320	LG01	6774920	6774966	6773749,6775789	-
1001366	IR_ON	Vad01G006320	LG01	6769840	6770090	6769772-6770358	-
1001367	IR_OFF	Vad01G006320	LG01	6769840	6770090	6769772-6769840,6770090-6770358	-
1001368	TSS	Vad01G006330	LG01	6779477	6780104	6780104	+
1001369	TTS	Vad01G006330	LG01	6781044	6781316	6781044	+
1001370	TSS	Vad01G006390	LG01	6846020	6847018	6847018	+
1001371	TTS	Vad01G006390	LG01	6849080	6849799	6849080	+
1001372	TSS	Vad01G006400	LG01	6853963	6854112	6854112	+
1001373	TTS	Vad01G006400	LG01	6864818	6865542	6864818	+
1001374	TSS	Vad01G006430	LG01	6880095	6880649	6880649	+
1001375	TTS	Vad01G006430	LG01	6890795	6891496	6890795	+
1001376	TSS	Vad01G006440	LG01	6905866	6906180	6906180	+
1001377	TSS	Vad01G006440	LG01	6905866	6906167	6906167	+
1001378	TSS	Vad01G006440	LG01	6905866	6907051	6907051	+
1001379	TTS	Vad01G006440	LG01	6909933	6910842	6909933	+
1001380	IR_ON	Vad01G006440	LG01	6907051	6907191	6907011-6907915	+
1001381	IR_OFF	Vad01G006440	LG01	6907051	6907191	6907011-6907051,6907191-6907915	+
1001380	IR_ON	Vad01G006440	LG01	6907051	6907188	6907011-6907915	+
1001382	IR_OFF	Vad01G006440	LG01	6907051	6907188	6907011-6907051,6907188-6907915	+
1001383	MIR_ON	Vad01G006440	LG01	6907051	6907566	6907011-6907915	+
1001384	MIR_OFF	Vad01G006440	LG01	6907051	6907566	6907011-6907051,6907191-6907467,6907566-6907915	+
1001383	MIR_ON	Vad01G006440	LG01	6907051	6907566	6907011-6907915	+
1001385	MIR_OFF	Vad01G006440	LG01	6907051	6907566	6907011-6907051,6907188-6907467,6907566-6907915	+
1001386	IR_ON	Vad01G006440	LG01	6907467	6907566	6907191-6907915	+
1001387	IR_OFF	Vad01G006440	LG01	6907467	6907566	6907191-6907467,6907566-6907915	+
1001388	XIR_ON	Vad01G006440	LG01	6907467	6907566	6907191-6907915	+
1001389	XIR_OFF	Vad01G006440	LG01	6907467	6907566	6907188-6907467,6907566-6907915	+
1001390	XIR_ON	Vad01G006440	LG01	6907467	6907566	6907188-6907915	+
1001391	XIR_OFF	Vad01G006440	LG01	6907467	6907566	6907191-6907467,6907566-6907915	+
1001392	IR_ON	Vad01G006440	LG01	6907467	6907566	6907188-6907915	+
1001393	IR_OFF	Vad01G006440	LG01	6907467	6907566	6907188-6907467,6907566-6907915	+
1001394	TSS	Vad01G006460	LG01	6950769	6951046	6950769	-
1001395	TTS	Vad01G006460	LG01	6925604	6926089	6926089	-
1001396	TSS	Vad01G006470	LG01	6964460	6964587	6964460	-
1001397	TTS	Vad01G006470	LG01	6955996	6956898	6956898	-
1001398	TTS	Vad01G006470	LG01	6961187	6963631	6963631	-
1001399	TTS	Vad01G006470	LG01	6961187	6962563	6962563	-
1001400	TSS	Vad01G006480	LG01	6992679	6993360	6992679	-
1001401	TTS	Vad01G006480	LG01	6966117	6966721	6966721	-
1001402	TSS	Vad01G006490	LG01	7002164	7003271	7003271	+
1001403	TTS	Vad01G006490	LG01	7018763	7019297	7018763	+
1001404	AE	Vad01G006490	LG01	7013198	7013745	7013198-7013745	+
1001405	AE	Vad01G006490	LG01	7013198	7013667	7013198-7013667	+
1001406	TSS	Vad01G006500	LG01	7037245	7037801	7037245	-
1001407	TTS	Vad01G006500	LG01	7020039	7020566	7020566	-
1001408	AE	Vad01G006500	LG01	7036704	7036880	7036704-7036880	-
1001409	AE	Vad01G006500	LG01	7036704	7036782	7036704-7036782	-
1001410	TSS	Vad01G006510	LG01	7038603	7038741	7038741	+
1001411	TTS	Vad01G006510	LG01	7046056	7046916	7046056	+
1001412	SKIP_ON	Vad01G006510	LG01	7044979	7045108	7044301,7044979-7045108,7045229	+
1001413	SKIP_OFF	Vad01G006510	LG01	7044979	7045108	7044301,7045229	+
1001414	SKIP_ON	Vad01G006510	LG01	7043781	7043823	7043287,7043781-7043823,7043954	+
1001415	SKIP_OFF	Vad01G006510	LG01	7043781	7043823	7043287,7043954	+
1001416	XSKIP_ON	Vad01G006510	LG01	7043781	7043823	7043222,7043781-7043823,7043954	+
1001417	XSKIP_OFF	Vad01G006510	LG01	7043781	7043823	7043287,7043954	+
1001418	AE	Vad01G006510	LG01	7042967	7043287	7042967-7043287	+
1001419	AE	Vad01G006510	LG01	7042967	7043222	7042967-7043222	+
1001420	TSS	Vad01G006530	LG01	7065687	7066335	7065687	-
1001421	TTS	Vad01G006530	LG01	7064516	7064882	7064882	-
1001422	TSS	Vad01G006540	LG01	7070891	7071051	7070891	-
1001423	TTS	Vad01G006540	LG01	7070125	7070468	7070468	-
1001424	TSS	Vad01G006580	LG01	7104530	7105054	7104530	-
1001425	TTS	Vad01G006580	LG01	7104104	7104414	7104414	-
1001426	TSS	Vad01G006590	LG01	7110553	7110658	7110553	-
1001427	TTS	Vad01G006590	LG01	7107305	7108043	7108043	-
1001428	TSS	Vad01G006600	LG01	7124459	7124660	7124459	-
1001429	TTS	Vad01G006600	LG01	7120992	7121899	7121899	-
1001430	TSS	Vad01G006620	LG01	7142785	7142936	7142936	+
1001431	TSS	Vad01G006620	LG01	7145228	7145334	7145334	+
1001432	TTS	Vad01G006620	LG01	7151641	7152019	7151641	+
1001433	TSS	Vad01G006630	LG01	7154725	7155147	7154725	-
1001434	TTS	Vad01G006630	LG01	7152437	7153085	7153085	-
1001435	TSS	Vad01G006640	LG01	7161297	7161585	7161585	+
1001436	TTS	Vad01G006640	LG01	7173902	7174494	7173902	+
1001437	TSS	Vad01G006650	LG01	7179724	7181009	7179724	-
1001438	TTS	Vad01G006650	LG01	7174563	7174977	7174977	-
1001439	TSS	Vad01G006690	LG01	7186008	7187952	7187952	+
1001440	TTS	Vad01G006690	LG01	7191461	7191822	7191461	+
1001441	TSS	Vad01G006710	LG01	7215403	7216274	7215403	-
1001442	TTS	Vad01G006710	LG01	7214606	7215325	7215325	-
1001443	TSS	Vad01G006720	LG01	7230808	7230946	7230808	-
1001444	TTS	Vad01G006720	LG01	7221598	7222408	7222408	-
1001445	TSS	Vad01G006730	LG01	7230041	7230972	7230041	-
1001446	TTS	Vad01G006730	LG01	7229002	7229613	7229613	-
1001447	TTS	Vad01G006730	LG01	7229773	7229811	7229811	-
1001448	TSS	Vad01G006740	LG01	7237525	7237726	7237726	+
1001449	TSS	Vad01G006740	LG01	7237577	7238505	7238505	+
1001450	TTS	Vad01G006740	LG01	7241220	7241607	7241220	+
1001451	SKIP_ON	Vad01G006740	LG01	7238319	7238505	7237726,7238319-7238505,7239157	+
1001452	SKIP_OFF	Vad01G006740	LG01	7238319	7238505	7237726,7239157	+
1001453	SKIP_ON	Vad01G006740	LG01	7239709	7239823	7239612,7239709-7239823,7240109	+
1001454	SKIP_OFF	Vad01G006740	LG01	7239709	7239823	7239612,7240109	+
1001455	SKIP_ON	Vad01G006740	LG01	7239564	7239612	7239444,7239564-7239612,7240109	+
1001456	SKIP_OFF	Vad01G006740	LG01	7239564	7239612	7239444,7240109	+
1001457	MSKIP_ON	Vad01G006740	LG01	7239564	7239823	7239444,7239564-7239612,7239709-7239823,7240109	+
1001458	MSKIP_OFF	Vad01G006740	LG01	7239564	7239823	7239444,7240109	+
1001459	TSS	Vad01G006760	LG01	7256714	7258673	7256714	-
1001460	TTS	Vad01G006760	LG01	7244188	7244936	7244936	-
1001461	TTS	Vad01G006760	LG01	7244298	7244933	7244933	-
1001462	SKIP_ON	Vad01G006760	LG01	7251073	7251247	7246589,7251073-7251247,7256714	-
1001463	SKIP_OFF	Vad01G006760	LG01	7251073	7251247	7246589,7256714	-
1001464	TSS	Vad01G006770	LG01	7266335	7266547	7266547	+
1001465	TTS	Vad01G006770	LG01	7271937	7272845	7271937	+
1001466	TSS	Vad01G006780	LG01	7283472	7283924	7283472	-
1001467	TTS	Vad01G006780	LG01	7274177	7275074	7275074	-
1001468	TSS	Vad01G006790	LG01	7287958	7288346	7287958	-
1001469	TTS	Vad01G006790	LG01	7284703	7285147	7285147	-
1001470	TSS	Vad01G006800	LG01	7292041	7292610	7292610	+
1001471	TTS	Vad01G006800	LG01	7313778	7314686	7313778	+
1001472	AE	Vad01G006800	LG01	7294785	7294861	7294785-7294861	+
1001473	AE	Vad01G006800	LG01	7294785	7294872	7294785-7294872	+
1001474	TSS	Vad01G006810	LG01	7318854	7319075	7319075	+
1001475	TTS	Vad01G006810	LG01	7323430	7323753	7323430	+
1001476	TSS	Vad01G006820	LG01	7326679	7326988	7326988	+
1001477	TTS	Vad01G006820	LG01	7346295	7346831	7346295	+
1001478	SKIP_ON	Vad01G006820	LG01	7332569	7332873	7328373,7332569-7332873,7335902	+
1001479	SKIP_OFF	Vad01G006820	LG01	7332569	7332873	7328373,7335902	+
1001480	SKIP_ON	Vad01G006820	LG01	7337804	7337884	7335948,7337804-7337884,7338569	+
1001481	SKIP_OFF	Vad01G006820	LG01	7337804	7337884	7335948,7338569	+
1001482	TSS	Vad01G006830	LG01	7347642	7347740	7347740	+
1001483	TTS	Vad01G006830	LG01	7354776	7355122	7354776	+
1001484	TTS	Vad01G006830	LG01	7349894	7350182	7349894	+
1001485	TSS	Vad01G006840	LG01	7358563	7358792	7358563	-
1001486	TTS	Vad01G006840	LG01	7355827	7356649	7356649	-
1001487	TSS	Vad01G006850	LG01	7367457	7367563	7367563	+
1001488	TTS	Vad01G006850	LG01	7367676	7368878	7367676	+
1001489	TSS	Vad01G006860	LG01	7384811	7386181	7386181	+
1001490	TTS	Vad01G006860	LG01	7401098	7401483	7401098	+
1001491	TSS	Vad01G006880	LG01	7403475	7403752	7403752	+
1001492	TTS	Vad01G006880	LG01	7405240	7405662	7405240	+
1001493	TSS	Vad01G006890	LG01	7406820	7407078	7407078	+
1001494	TTS	Vad01G006890	LG01	7407515	7407626	7407515	+
1001495	TSS	Vad01G006920	LG01	7418397	7418469	7418397	-
1001496	TTS	Vad01G006920	LG01	7417119	7417556	7417556	-
1001497	TSS	Vad01G006930	LG01	7427814	7428380	7428380	+
1001498	TTS	Vad01G006930	LG01	7436351	7436907	7436351	+
1001499	AE	Vad01G006930	LG01	7432615	7432838	7432615-7432838	+
1001500	AE	Vad01G006930	LG01	7432703	7432838	7432703-7432838	+
1001501	TSS	Vad01G006940	LG01	7438550	7438839	7438839	+
1001502	TTS	Vad01G006940	LG01	7447129	7447567	7447129	+
1001503	TSS	Vad01G006980	LG01	7467836	7468356	7467836	-
1001504	TTS	Vad01G006980	LG01	7462112	7462624	7462624	-
1001505	TSS	Vad01G006990	LG01	7502529	7502927	7502927	+
1001506	TTS	Vad01G006990	LG01	7505123	7506086	7505123	+
1001507	IR_ON	Vad01G006990	LG01	7503092	7503227	7503023-7504492	+
1001508	IR_OFF	Vad01G006990	LG01	7503092	7503227	7503023-7503092,7503227-7504492	+
1001507	IR_ON	Vad01G006990	LG01	7503092	7503213	7503023-7504492	+
1001509	IR_OFF	Vad01G006990	LG01	7503092	7503213	7503023-7503092,7503213-7504492	+
1001510	AE	Vad01G006990	LG01	7503227	7504492	7503227-7504492	+
1001511	AE	Vad01G006990	LG01	7503213	7504492	7503213-7504492	+
1001512	TSS	Vad01G007000	LG01	7518589	7518671	7518589	-
1001513	TTS	Vad01G007000	LG01	7517849	7518379	7518379	-
1001514	TTS	Vad01G007000	LG01	7518061	7518374	7518374	-
1001515	TSS	Vad01G007020	LG01	7553819	7554061	7553819	-
1001516	TTS	Vad01G007020	LG01	7550676	7552063	7552063	-
1001517	TTS	Vad01G007020	LG01	7550676	7552654	7552654	-
1001518	TTS	Vad01G007020	LG01	7550676	7553698	7553698	-
1001519	AE	Vad01G007020	LG01	7553085	7553698	7553085-7553698	-
1001520	AE	Vad01G007020	LG01	7553385	7553698	7553385-7553698	-
1001521	TSS	Vad01G007030	LG01	7565025	7565928	7565928	+
1001522	TTS	Vad01G007030	LG01	7567616	7568664	7567616	+
1001523	TSS	Vad01G007040	LG01	7575888	7577041	7575888	-
1001524	TTS	Vad01G007040	LG01	7568979	7570532	7570532	-
1001525	AE	Vad01G007040	LG01	7570944	7571190	7570944-7571190	-
1001526	AE	Vad01G007040	LG01	7570698	7571190	7570698-7571190	-
1001527	TSS	Vad01G007060	LG01	7591129	7591891	7591129	-
1001528	TTS	Vad01G007060	LG01	7576203	7577224	7577224	-
1001529	TSS	Vad01G007070	LG01	7618967	7619543	7618967	-
1001530	TTS	Vad01G007070	LG01	7597888	7598280	7598280	-
1001531	TTS	Vad01G007070	LG01	7597888	7598217	7598217	-
1001532	TTS	Vad01G007070	LG01	7602706	7602786	7602786	-
1001533	XSKIP_ON	Vad01G007070	LG01	7602724	7602786	7598217,7602724-7602786,7603002	-
1001534	XSKIP_OFF	Vad01G007070	LG01	7602724	7602786	7598280,7603002	-
1001535	XAE	Vad01G007070	LG01	7614383	7614425	7614383-7614425	-
1001536	XAE	Vad01G007070	LG01	7614383	7614496	7614383-7614496	-
1001537	XAE	Vad01G007070	LG01	7617755	7618434	7617755-7618434	-
1001538	XAE	Vad01G007070	LG01	7618307	7618434	7618307-7618434	-
1001539	TSS	Vad01G007080	LG01	7625520	7626296	7626296	+
1001540	TTS	Vad01G007080	LG01	7629444	7629933	7629444	+
1001541	TSS	Vad01G007100	LG01	7651264	7652565	7651264	-
1001542	TTS	Vad01G007100	LG01	7648527	7648838	7648838	-
1001543	TSS	Vad01G007110	LG01	7669967	7670058	7669967	-
1001544	TTS	Vad01G007110	LG01	7669695	7669889	7669889	-
1001545	TSS	Vad01G007120	LG01	7680090	7680511	7680090	-
1001546	TTS	Vad01G007120	LG01	7676898	7677460	7677460	-
1001547	TSS	Vad01G007130	LG01	7691669	7692029	7691669	-
1001548	TSS	Vad01G007130	LG01	7691692	7692029	7691692	-
1001549	TTS	Vad01G007130	LG01	7690291	7690321	7690321	-
1001550	TSS	Vad01G007140	LG01	7719652	7720340	7720340	+
1001551	TTS	Vad01G007140	LG01	7732878	7733291	7732878	+
1001552	MSKIP_ON	Vad01G007140	LG01	7721238	7721755	7720340,7721238-7721312,7721689-7721755,7721875	+
1001553	MSKIP_OFF	Vad01G007140	LG01	7721238	7721755	7720340,7721875	+
1001554	SKIP_ON	Vad01G007140	LG01	7721238	7721312	7720340,7721238-7721312,7721875	+
1001555	SKIP_OFF	Vad01G007140	LG01	7721238	7721312	7720340,7721875	+
1001556	SKIP_ON	Vad01G007140	LG01	7721689	7721755	7721312,7721689-7721755,7721875	+
1001557	SKIP_OFF	Vad01G007140	LG01	7721689	7721755	7721312,7721875	+
1001558	MIR_ON	Vad01G007140	LG01	7721312	7721875	7721238-7721984	+
1001559	MIR_OFF	Vad01G007140	LG01	7721312	7721875	7721238-7721312,7721689-7721755,7721875-7721984	+
1001560	IR_ON	Vad01G007140	LG01	7721312	7721875	7721238-7721984	+
1001561	IR_OFF	Vad01G007140	LG01	7721312	7721875	7721238-7721312,7721875-7721984	+
1001562	AE	Vad01G007140	LG01	7721875	7721984	7721875-7721984	+
1001563	AE	Vad01G007140	LG01	7721238	7721984	7721238-7721984	+
1001564	AE	Vad01G007140	LG01	7723670	7723885	7723670-7723885	+
1001565	AE	Vad01G007140	LG01	7723741	7723885	7723741-7723885	+
1001566	TSS	Vad01G007150	LG01	7752039	7752319	7752039	-
1001567	TTS	Vad01G007150	LG01	7736380	7736871	7736871	-
1001568	TTS	Vad01G007150	LG01	7741397	7742927	7742927	-
1001569	TTS	Vad01G007150	LG01	7741397	7742978	7742978	-
1001570	TSS	Vad01G007180	LG01	7767033	7767431	7767033	-
1001571	TTS	Vad01G007180	LG01	7759788	7760867	7760867	-
1001572	AE	Vad01G007180	LG01	7766093	7766305	7766093-7766305	-
1001573	AE	Vad01G007180	LG01	7766093	7766273	7766093-7766273	-
1001574	AE	Vad01G007180	LG01	7766093	7766276	7766093-7766276	-
1001575	AE	Vad01G007180	LG01	7766093	7766270	7766093-7766270	-
1001576	TSS	Vad01G007190	LG01	7771181	7771591	7771591	+
1001577	TTS	Vad01G007190	LG01	7776139	7776501	7776139	+
1001578	SKIP_ON	Vad01G007190	LG01	7775432	7775531	7774922,7775432-7775531,7776139	+
1001579	SKIP_OFF	Vad01G007190	LG01	7775432	7775531	7774922,7776139	+
1001580	TSS	Vad01G007200	LG01	7784675	7785148	7784675	-
1001581	TTS	Vad01G007200	LG01	7778417	7778990	7778990	-
1001582	SKIP_ON	Vad01G007200	LG01	7781584	7781636	7781208,7781584-7781636,7781733	-
1001583	SKIP_OFF	Vad01G007200	LG01	7781584	7781636	7781208,7781733	-
1001584	IR_ON	Vad01G007200	LG01	7780396	7780615	7780273-7780722	-
1001585	IR_OFF	Vad01G007200	LG01	7780396	7780615	7780273-7780396,7780615-7780722	-
1001586	IR_ON	Vad01G007200	LG01	7780086	7780273	7780001-7780396	-
1001587	IR_OFF	Vad01G007200	LG01	7780086	7780273	7780001-7780086,7780273-7780396	-
1001588	XIR_ON	Vad01G007200	LG01	7780086	7780273	7780001-7780396	-
1001589	XIR_OFF	Vad01G007200	LG01	7780086	7780273	7780001-7780086,7780273-7780722	-
1001590	XAE	Vad01G007200	LG01	7780001	7780086	7780001-7780086	-
1001591	XAE	Vad01G007200	LG01	7780001	7780396	7780001-7780396	-
1001592	TSS	Vad01G007240	LG01	7820048	7820375	7820048	-
1001593	TTS	Vad01G007240	LG01	7815172	7815668	7815668	-
1001594	TSS	Vad01G007250	LG01	7828908	7829330	7829330	+
1001595	TTS	Vad01G007250	LG01	7834570	7834936	7834570	+
1001596	TSS	Vad01G007280	LG01	7875104	7875964	7875104	-
1001597	TTS	Vad01G007280	LG01	7872367	7872815	7872815	-
1001598	TTS	Vad01G007280	LG01	7872367	7873120	7873120	-
1001599	TSS	Vad01G007290	LG01	7885292	7885587	7885587	+
1001600	TTS	Vad01G007290	LG01	7891757	7893259	7891757	+
1001601	TSS	Vad01G007300	LG01	7902878	7903760	7902878	-
1001602	TTS	Vad01G007300	LG01	7899116	7899728	7899728	-
1001603	TSS	Vad01G007320	LG01	7967704	7967989	7967704	-
1001604	TTS	Vad01G007320	LG01	7947684	7948662	7948662	-
1001605	TSS	Vad01G007340	LG01	7979185	7980671	7980671	+
1001606	TSS	Vad01G007340	LG01	7979185	7980907	7980907	+
1001607	TTS	Vad01G007340	LG01	7986282	7986842	7986282	+
1001608	TSS	Vad01G007350	LG01	7991965	7992051	7991965	-
1001609	TTS	Vad01G007350	LG01	7984546	7985301	7985301	-
1001610	TTS	Vad01G007350	LG01	7985528	7985839	7985839	-
1001611	TSS	Vad01G007370	LG01	8025617	8026997	8026997	+
1001612	TTS	Vad01G007370	LG01	8030222	8030420	8030222	+
1001613	TSS	Vad01G007380	LG01	8037418	8037755	8037755	+
1001614	TTS	Vad01G007380	LG01	8038322	8038643	8038322	+
1001615	TSS	Vad01G007390	LG01	8050284	8050590	8050284	-
1001616	TTS	Vad01G007390	LG01	8040142	8040356	8040356	-
1001617	TSS	Vad01G007400	LG01	8055503	8055618	8055618	+
1001618	TSS	Vad01G007400	LG01	8055503	8057854	8057854	+
1001619	TSS	Vad01G007400	LG01	8058014	8058340	8058340	+
1001620	TTS	Vad01G007400	LG01	8059544	8060541	8059544	+
1001621	XIR_ON	Vad01G007400	LG01	8059141	8059264	8058907-8059414	+
1001622	XIR_OFF	Vad01G007400	LG01	8059141	8059264	8058907-8059141,8059264-8060197	+
1001623	IR_ON	Vad01G007400	LG01	8059141	8059264	8058907-8059414	+
1001624	IR_OFF	Vad01G007400	LG01	8059141	8059264	8058907-8059141,8059264-8059414	+
1001625	XAE	Vad01G007400	LG01	8058907	8059141	8058907-8059141	+
1001626	XAE	Vad01G007400	LG01	8058907	8059414	8058907-8059414	+
1001627	TSS	Vad01G007430	LG01	8098465	8098858	8098465	-
1001628	TTS	Vad01G007430	LG01	8095977	8096412	8096412	-
1001629	TTS	Vad01G007430	LG01	8096163	8096395	8096395	-
1001630	TSS	Vad01G007450	LG01	8129192	8130349	8129192	-
1001631	TTS	Vad01G007450	LG01	8125661	8126213	8126213	-
1001632	TSS	Vad01G007460	LG01	8143176	8143278	8143176	-
1001633	TTS	Vad01G007460	LG01	8137147	8137464	8137464	-
1001634	TSS	Vad01G007480	LG01	8191121	8191199	8191121	-
1001635	TTS	Vad01G007480	LG01	8185362	8185658	8185658	-
1001636	TSS	Vad01G007490	LG01	8198171	8198282	8198282	+
1001637	TTS	Vad01G007490	LG01	8201399	8201911	8201399	+
1001638	TSS	Vad01G007500	LG01	8214432	8214603	8214432	-
1001639	TTS	Vad01G007500	LG01	8204041	8204394	8204394	-
1001640	TSS	Vad01G007510	LG01	8216287	8216690	8216690	+
1001641	TTS	Vad01G007510	LG01	8219138	8219643	8219138	+
1001642	AE	Vad01G007510	LG01	8217148	8217249	8217148-8217249	+
1001643	AE	Vad01G007510	LG01	8217117	8217249	8217117-8217249	+
1001644	TSS	Vad01G007520	LG01	8223059	8223377	8223377	+
1001645	TTS	Vad01G007520	LG01	8249265	8249361	8249265	+
1001646	TSS	Vad01G007530	LG01	8250300	8250523	8250523	+
1001647	TSS	Vad01G007530	LG01	8250532	8250905	8250905	+
1001648	TTS	Vad01G007530	LG01	8258254	8258591	8258254	+
1001649	AE	Vad01G007530	LG01	8251104	8251273	8251104-8251273	+
1001650	AE	Vad01G007530	LG01	8251082	8251273	8251082-8251273	+
1001651	TSS	Vad01G007540	LG01	8263361	8263906	8263906	+
1001652	TTS	Vad01G007540	LG01	8271853	8272229	8271853	+
1001653	TSS	Vad01G007550	LG01	8283991	8284326	8284326	+
1001654	TTS	Vad01G007550	LG01	8285375	8285593	8285375	+
1001655	TSS	Vad01G007560	LG01	8283734	8284326	8284326	+
1001656	TSS	Vad01G007560	LG01	8288244	8288704	8288704	+
1001657	TTS	Vad01G007560	LG01	8289758	8290023	8289758	+
1001658	XSKIP_ON	Vad01G007560	LG01	8284472	8284651	8284326,8284472-8284651,8289029	+
1001659	XSKIP_OFF	Vad01G007560	LG01	8284472	8284651	8284326,8288850	+
1001660	TSS	Vad01G007570	LG01	8308958	8309275	8308958	-
1001661	TTS	Vad01G007570	LG01	8296131	8296439	8296439	-
1001662	TTS	Vad01G007570	LG01	8307284	8307454	8307454	-
1001663	TSS	Vad01G007580	LG01	8316584	8317024	8317024	+
1001664	TTS	Vad01G007580	LG01	8327023	8327646	8327023	+
1001665	TSS	Vad01G007590	LG01	8332184	8332395	8332184	-
1001666	TTS	Vad01G007590	LG01	8327687	8328309	8328309	-
1001667	TSS	Vad01G007610	LG01	8352991	8353149	8352991	-
1001668	TTS	Vad01G007610	LG01	8350594	8351556	8351556	-
1001669	TSS	Vad01G007630	LG01	8375421	8375530	8375421	-
1001670	TTS	Vad01G007630	LG01	8373120	8373923	8373923	-
1001671	TSS	Vad01G007640	LG01	8386977	8387315	8386977	-
1001672	TTS	Vad01G007640	LG01	8382621	8383623	8383623	-
1001673	TSS	Vad01G007690	LG01	8432016	8432270	8432016	-
1001674	TSS	Vad01G007690	LG01	8431703	8431959	8431703	-
1001675	TTS	Vad01G007690	LG01	8418611	8419095	8419095	-
1001676	TSS	Vad01G007710	LG01	8441445	8442148	8442148	+
1001677	TTS	Vad01G007710	LG01	8443254	8443868	8443254	+
1001678	TSS	Vad01G007740	LG01	8478294	8478701	8478294	-
1001679	TTS	Vad01G007740	LG01	8469794	8470144	8470144	-
1001680	SKIP_ON	Vad01G007740	LG01	8478165	8478219	8475864,8478165-8478219,8478294	-
1001681	SKIP_OFF	Vad01G007740	LG01	8478165	8478219	8475864,8478294	-
1001682	IR_ON	Vad01G007740	LG01	8475864	8478165	8475812-8478219	-
1001683	IR_OFF	Vad01G007740	LG01	8475864	8478165	8475812-8475864,8478165-8478219	-
1001684	AE	Vad01G007740	LG01	8475073	8475162	8475073-8475162	-
1001685	AE	Vad01G007740	LG01	8475073	8475175	8475073-8475175	-
1001686	AE	Vad01G007740	LG01	8475377	8475671	8475377-8475671	-
1001687	AE	Vad01G007740	LG01	8475377	8475711	8475377-8475711	-
1001688	AE	Vad01G007740	LG01	8475812	8475864	8475812-8475864	-
1001689	AE	Vad01G007740	LG01	8475812	8478219	8475812-8478219	-
1001690	AE	Vad01G007740	LG01	8475377	8475708	8475377-8475708	-
1001691	TSS	Vad01G007750	LG01	8503161	8503331	8503331	+
1001692	TSS	Vad01G007750	LG01	8506422	8506639	8506639	+
1001693	TSS	Vad01G007750	LG01	8506422	8506903	8506903	+
1001694	TTS	Vad01G007750	LG01	8512801	8512965	8512801	+
1001695	TSS	Vad01G007770	LG01	8533816	8534233	8533816	-
1001696	TTS	Vad01G007770	LG01	8532032	8532486	8532486	-
1001697	TSS	Vad01G007820	LG01	8622346	8622561	8622346	-
1001698	TTS	Vad01G007820	LG01	8616432	8616764	8616764	-
1001699	TSS	Vad01G007830	LG01	8663288	8663361	8663361	+
1001700	TSS	Vad01G007830	LG01	8663305	8664126	8664126	+
1001701	TTS	Vad01G007830	LG01	8668531	8669095	8668531	+
1001702	TSS	Vad01G007940	LG01	9089040	9089524	9089524	+
1001703	TTS	Vad01G007940	LG01	9096517	9096740	9096517	+
1001704	SKIP_ON	Vad01G007940	LG01	9094516	9094576	9089524,9094516-9094576,9096517	+
1001705	SKIP_OFF	Vad01G007940	LG01	9094516	9094576	9089524,9096517	+
1001706	TSS	Vad01G007960	LG01	9105068	9105183	9105068	-
1001707	TSS	Vad01G007960	LG01	9105062	9105183	9105062	-
1001708	TTS	Vad01G007960	LG01	9097724	9097961	9097961	-
1001709	XAE	Vad01G007960	LG01	9099079	9099150	9099079-9099150	-
1001710	XAE	Vad01G007960	LG01	9099079	9099533	9099079-9099533	-
1001711	TSS	Vad01G007970	LG01	9108232	9110027	9110027	+
1001712	TTS	Vad01G007970	LG01	9113963	9114719	9113963	+
1001713	TSS	Vad01G007980	LG01	9115904	9116231	9116231	+
1001714	TTS	Vad01G007980	LG01	9118389	9118850	9118389	+
1001715	TSS	Vad01G007990	LG01	9120072	9120242	9120242	+
1001716	TSS	Vad01G007990	LG01	9120072	9120590	9120590	+
1001717	TTS	Vad01G007990	LG01	9126541	9127001	9126541	+
1001718	TSS	Vad01G008000	LG01	9187009	9187494	9187009	-
1001719	TTS	Vad01G008000	LG01	9128203	9128707	9128707	-
1001720	TSS	Vad01G008010	LG01	9200395	9200991	9200991	+
1001721	TSS	Vad01G008010	LG01	9200395	9202723	9202723	+
1001722	TTS	Vad01G008010	LG01	9212246	9212565	9212246	+
1001723	XSKIP_ON	Vad01G008010	LG01	9201604	9201672	9200991,9201604-9201672,9201866	+
1001724	XSKIP_OFF	Vad01G008010	LG01	9201604	9201672	9200991,9202464	+
1001725	IR_ON	Vad01G008010	LG01	9201672	9201866	9201604-9202723	+
1001726	IR_OFF	Vad01G008010	LG01	9201672	9201866	9201604-9201672,9201866-9202723	+
1001727	AE	Vad01G008010	LG01	9202464	9202723	9202464-9202723	+
1001728	AE	Vad01G008010	LG01	9201604	9202723	9201604-9202723	+
1001729	TSS	Vad01G008020	LG01	9234655	9235196	9234655	-
1001730	TTS	Vad01G008020	LG01	9212637	9213557	9213557	-
1001731	TTS	Vad01G008020	LG01	9212637	9213077	9213077	-
1001732	TSS	Vad01G008030	LG01	9239959	9240584	9239959	-
1001733	TTS	Vad01G008030	LG01	9237278	9238400	9238400	-
1001734	TSS	Vad01G008060	LG01	9270230	9270447	9270447	+
1001735	TTS	Vad01G008060	LG01	9270555	9270934	9270555	+
1001736	TSS	Vad01G008080	LG01	9288840	9289133	9288840	-
1001737	TTS	Vad01G008080	LG01	9284202	9284763	9284763	-
1001738	TSS	Vad01G008090	LG01	9300070	9300185	9300070	-
1001739	TTS	Vad01G008090	LG01	9290652	9291498	9291498	-
1001740	TSS	Vad01G008100	LG01	9320579	9321034	9321034	+
1001741	TTS	Vad01G008100	LG01	9324974	9325419	9324974	+
1001742	TSS	Vad01G008110	LG01	9345832	9346183	9345832	-
1001743	TTS	Vad01G008110	LG01	9336169	9337069	9337069	-
1001744	TSS	Vad01G008120	LG01	9351813	9353151	9353151	+
1001745	TSS	Vad01G008120	LG01	9351813	9352218	9352218	+
1001746	TSS	Vad01G008120	LG01	9359280	9360785	9360785	+
1001747	TTS	Vad01G008120	LG01	9361609	9362787	9361609	+
1001748	SKIP_ON	Vad01G008120	LG01	9360671	9360785	9360571,9360671-9360785,9360931	+
1001749	SKIP_OFF	Vad01G008120	LG01	9360671	9360785	9360571,9360931	+
1001750	XSKIP_ON	Vad01G008120	LG01	9352923	9353151	9352218,9352923-9353151,9353238	+
1001751	XSKIP_OFF	Vad01G008120	LG01	9352923	9353151	9352218,9353272	+
1001752	SKIP_ON	Vad01G008120	LG01	9352923	9353151	9352218,9352923-9353151,9353272	+
1001753	SKIP_OFF	Vad01G008120	LG01	9352923	9353151	9352218,9353272	+
1001754	XAE	Vad01G008120	LG01	9353238	9353486	9353238-9353486	+
1001755	XAE	Vad01G008120	LG01	9353272	9353486	9353272-9353486	+
1001756	AE	Vad01G008120	LG01	9353238	9353486	9353238-9353486	+
1001757	AE	Vad01G008120	LG01	9353272	9353486	9353272-9353486	+
1001758	TSS	Vad01G008130	LG01	9368287	9369202	9369202	+
1001759	TSS	Vad01G008130	LG01	9368287	9368941	9368941	+
1001760	TTS	Vad01G008130	LG01	9378261	9379419	9378261	+
1001761	TSS	Vad01G008140	LG01	9393546	9393691	9393691	+
1001762	TTS	Vad01G008140	LG01	9399105	9400039	9399105	+
1001763	AE	Vad01G008140	LG01	9396537	9398630	9396537-9398630	+
1001764	AE	Vad01G008140	LG01	9396633	9398630	9396633-9398630	+
1001765	TSS	Vad01G008170	LG01	9425453	9425524	9425524	+
1001766	TTS	Vad01G008170	LG01	9428718	9429169	9428718	+
1001767	TSS	Vad01G008180	LG01	9455451	9455827	9455451	-
1001768	TSS	Vad01G008180	LG01	9440269	9440323	9440269	-
1001769	TTS	Vad01G008180	LG01	9440959	9441096	9441096	-
1001770	TSS	Vad01G008190	LG01	9464058	9464232	9464232	+
1001771	TTS	Vad01G008190	LG01	9466939	9467870	9466939	+
1001772	TSS	Vad01G008200	LG01	9472398	9472648	9472398	-
1001773	TTS	Vad01G008200	LG01	9468729	9469625	9469625	-
1001774	TSS	Vad01G008210	LG01	9474117	9474508	9474508	+
1001775	TTS	Vad01G008210	LG01	9519926	9520255	9519926	+
1001776	TSS	Vad01G008220	LG01	9523049	9523307	9523049	-
1001777	TTS	Vad01G008220	LG01	9520798	9521980	9521980	-
1001778	TSS	Vad01G008230	LG01	9558633	9559009	9559009	+
1001779	TSS	Vad01G008230	LG01	9558633	9559155	9559155	+
1001780	TSS	Vad01G008230	LG01	9558633	9559378	9559378	+
1001781	TTS	Vad01G008230	LG01	9561083	9561319	9561083	+
1001782	AE	Vad01G008230	LG01	9559265	9559378	9559265-9559378	+
1001783	AE	Vad01G008230	LG01	9559278	9559378	9559278-9559378	+
1001784	TSS	Vad01G008260	LG01	9653854	9654145	9654145	+
1001785	TSS	Vad01G008260	LG01	9653854	9654287	9654287	+
1001786	TTS	Vad01G008260	LG01	9658362	9658658	9658362	+
1001787	IR_ON	Vad01G008260	LG01	9654287	9654383	9654222-9654496	+
1001788	IR_OFF	Vad01G008260	LG01	9654287	9654383	9654222-9654287,9654383-9654496	+
1001789	TSS	Vad01G008280	LG01	9676731	9677005	9677005	+
1001790	TTS	Vad01G008280	LG01	9681093	9681286	9681093	+
1001791	TTS	Vad01G008280	LG01	9681081	9681286	9681081	+
1001792	AE	Vad01G008280	LG01	9677243	9677356	9677243-9677356	+
1001793	AE	Vad01G008280	LG01	9677256	9677325	9677256-9677325	+
1001794	TSS	Vad01G008290	LG01	9683176	9683544	9683544	+
1001795	TSS	Vad01G008290	LG01	9683326	9683703	9683703	+
1001796	TTS	Vad01G008290	LG01	9687174	9687374	9687174	+
1001797	SKIP_ON	Vad01G008290	LG01	9686073	9686224	9685980,9686073-9686224,9686867	+
1001798	SKIP_OFF	Vad01G008290	LG01	9686073	9686224	9685980,9686867	+
1001799	SKIP_ON	Vad01G008290	LG01	9686073	9686699	9685980,9686073-9686699,9686867	+
1001798	SKIP_OFF	Vad01G008290	LG01	9686073	9686699	9685980,9686867	+
1001800	AE	Vad01G008290	LG01	9686073	9686224	9686073-9686224	+
1001801	AE	Vad01G008290	LG01	9686073	9686699	9686073-9686699	+
1001802	TSS	Vad01G008320	LG01	9719600	9720131	9719600	-
1001803	TTS	Vad01G008320	LG01	9718572	9719207	9719207	-
1001804	TSS	Vad01G008330	LG01	9725096	9725525	9725525	+
1001805	TTS	Vad01G008330	LG01	9726241	9726350	9726241	+
1001806	TSS	Vad01G008340	LG01	9735590	9736257	9735590	-
1001807	TTS	Vad01G008340	LG01	9727118	9727360	9727360	-
1001808	TSS	Vad01G008350	LG01	9752959	9753503	9753503	+
1001809	TTS	Vad01G008350	LG01	9767327	9768273	9767327	+
1001810	TSS	Vad01G008370	LG01	9776092	9776189	9776189	+
1001811	TTS	Vad01G008370	LG01	9779134	9779364	9779134	+
1001812	TSS	Vad01G008380	LG01	9792869	9793612	9793612	+
1001813	TTS	Vad01G008380	LG01	9793790	9794852	9793790	+
1001814	TSS	Vad01G008390	LG01	9826333	9826739	9826333	-
1001815	TTS	Vad01G008390	LG01	9808437	9808659	9808659	-
1001816	TSS	Vad01G008400	LG01	9826943	9827135	9827135	+
1001817	TTS	Vad01G008400	LG01	9835143	9835984	9835143	+
1001818	SKIP_ON	Vad01G008400	LG01	9829631	9829693	9828927,9829631-9829693,9830271	+
1001819	SKIP_OFF	Vad01G008400	LG01	9829631	9829693	9828927,9830271	+
1001820	AE	Vad01G008400	LG01	9834348	9834428	9834348-9834428	+
1001821	AE	Vad01G008400	LG01	9834361	9834428	9834361-9834428	+
1001822	TSS	Vad01G008410	LG01	9847504	9847881	9847881	+
1001823	TTS	Vad01G008410	LG01	9850114	9850619	9850114	+
1001824	TSS	Vad01G008420	LG01	9853423	9853813	9853423	-
1001825	TTS	Vad01G008420	LG01	9851590	9852043	9852043	-
1001826	TSS	Vad01G008430	LG01	9875002	9875095	9875002	-
1001827	TTS	Vad01G008430	LG01	9857247	9857924	9857924	-
1001828	TTS	Vad01G008430	LG01	9857247	9858019	9858019	-
1001829	TTS	Vad01G008430	LG01	9857247	9858145	9858145	-
1001830	SKIP_ON	Vad01G008430	LG01	9867533	9867625	9867224,9867533-9867625,9871576	-
1001831	SKIP_OFF	Vad01G008430	LG01	9867533	9867625	9867224,9871576	-
1001832	AE	Vad01G008430	LG01	9858129	9858145	9858129-9858145	-
1001833	AE	Vad01G008430	LG01	9858081	9858145	9858081-9858145	-
1001834	XAE	Vad01G008430	LG01	9858129	9858145	9858129-9858145	-
1001835	XAE	Vad01G008430	LG01	9858081	9858145	9858081-9858145	-
1001836	TSS	Vad01G008440	LG01	9887407	9888109	9887407	-
1001837	TTS	Vad01G008440	LG01	9875797	9876191	9876191	-
1001838	TSS	Vad01G008450	LG01	9896663	9897256	9897256	+
1001839	TTS	Vad01G008450	LG01	9898984	9900150	9898984	+
1001840	TSS	Vad01G008460	LG01	9904232	9904489	9904489	+
1001841	TTS	Vad01G008460	LG01	9914123	9914323	9914123	+
1001842	TTS	Vad01G008460	LG01	9905046	9905261	9905046	+
1001843	TSS	Vad01G008470	LG01	9915396	9915797	9915396	-
1001844	TTS	Vad01G008470	LG01	9913663	9914768	9914768	-
1001845	TSS	Vad01G008480	LG01	9928735	9928902	9928735	-
1001846	TTS	Vad01G008480	LG01	9924354	9924632	9924632	-
1001847	TSS	Vad01G008490	LG01	9957866	9958041	9957866	-
1001848	TTS	Vad01G008490	LG01	9940691	9941529	9941529	-
1001849	TTS	Vad01G008490	LG01	9940691	9941777	9941777	-
1001850	TSS	Vad01G008500	LG01	9973075	9973323	9973323	+
1001851	TTS	Vad01G008500	LG01	10029678	10030508	10029678	+
1001852	TSS	Vad01G008510	LG01	10049459	10049908	10049908	+
1001853	TTS	Vad01G008510	LG01	10050005	10051720	10050005	+
1001854	TSS	Vad01G008520	LG01	10086964	10088761	10086964	-
1001855	TTS	Vad01G008520	LG01	10085546	10085614	10085546	+
1001856	AE	Vad01G008520	LG01	10070441	10070566	10070441-10070566	-
1001857	AE	Vad01G008520	LG01	10070441	10070597	10070441-10070597	-
1001858	AE	Vad01G008520	LG01	10086539	10086853	10086539-10086853	-
1001859	AE	Vad01G008520	LG01	10086539	10086868	10086539-10086868	-
1001860	TSS	Vad01G008540	LG01	10111523	10111919	10111523	-
1001861	TTS	Vad01G008540	LG01	10097953	10098529	10098529	-
1001862	TSS	Vad01G008550	LG01	10139610	10139860	10139610	-
1001863	TTS	Vad01G008550	LG01	10133810	10135106	10135106	-
1001864	AE	Vad01G008550	LG01	10136623	10136740	10136623-10136740	-
1001865	AE	Vad01G008550	LG01	10136623	10136772	10136623-10136772	-
1001866	TSS	Vad01G008560	LG01	10144669	10144936	10144669	-
1001867	TTS	Vad01G008560	LG01	10140435	10140650	10140650	-
1001868	TTS	Vad01G008560	LG01	10140820	10143482	10143482	-
1001869	SKIP_ON	Vad01G008560	LG01	10142150	10142230	10141792,10142150-10142230,10142923	-
1001870	SKIP_OFF	Vad01G008560	LG01	10142150	10142230	10141792,10142923	-
1001871	XIR_ON	Vad01G008560	LG01	10143482	10143584	10142923-10143917	-
1001872	XIR_OFF	Vad01G008560	LG01	10143482	10143584	10142923-10143482,10143584-10143633	-
1001873	IR_ON	Vad01G008560	LG01	10143633	10144087	10143584-10144226	-
1001874	IR_OFF	Vad01G008560	LG01	10143633	10144087	10143584-10143633,10144087-10144226	-
1001875	MIR_ON	Vad01G008560	LG01	10143482	10144087	10142923-10144226	-
1001876	MIR_OFF	Vad01G008560	LG01	10143482	10144087	10142923-10143482,10143584-10143633,10144087-10144226	-
1001871	XIR_ON	Vad01G008560	LG01	10143482	10143584	10142923-10143917	-
1001877	XIR_OFF	Vad01G008560	LG01	10143482	10143584	10142923-10143482,10143584-10144226	-
1001878	IR_ON	Vad01G008560	LG01	10143917	10144087	10142923-10144226	-
1001879	IR_OFF	Vad01G008560	LG01	10143917	10144087	10142923-10143917,10144087-10144226	-
1001878	IR_ON	Vad01G008560	LG01	10143482	10143584	10142923-10144226	-
1001880	IR_OFF	Vad01G008560	LG01	10143482	10143584	10142923-10143482,10143584-10144226	-
1001881	XIR_ON	Vad01G008560	LG01	10143633	10144087	10142923-10144226	-
1001882	XIR_OFF	Vad01G008560	LG01	10143633	10144087	10143584-10143633,10144087-10144226	-
1001883	XAE	Vad01G008560	LG01	10142923	10143917	10142923-10143917	-
1001884	XAE	Vad01G008560	LG01	10142923	10143482	10142923-10143482	-
1001885	TSS	Vad01G008610	LG01	10236563	10237088	10236563	-
1001886	TTS	Vad01G008610	LG01	10225011	10225506	10225506	-
1001887	TSS	Vad01G008620	LG01	10276051	10276199	10276051	-
1001888	TTS	Vad01G008620	LG01	10251226	10251325	10251325	-
1001889	TTS	Vad01G008620	LG01	10251268	10251954	10251954	-
1001890	IR_ON	Vad01G008620	LG01	10275767	10275847	10275649-10275960	-
1001891	IR_OFF	Vad01G008620	LG01	10275767	10275847	10275649-10275767,10275847-10275960	-
1001892	AE	Vad01G008620	LG01	10252612	10252783	10252612-10252783	-
1001893	AE	Vad01G008620	LG01	10252612	10252733	10252612-10252733	-
1001894	TSS	Vad01G008630	LG01	10283375	10283739	10283739	+
1001895	TTS	Vad01G008630	LG01	10284452	10284860	10284452	+
1001896	TSS	Vad01G008640	LG01	10288974	10290231	10290231	+
1001897	TTS	Vad01G008640	LG01	10290326	10291936	10290326	+
1001898	TSS	Vad01G008650	LG01	10299310	10299361	10299310	-
1001899	TTS	Vad01G008650	LG01	10293891	10294512	10294512	-
1001900	TSS	Vad01G008680	LG01	10333800	10334657	10333800	-
1001901	TTS	Vad01G008680	LG01	10324756	10325117	10325117	-
1001902	TSS	Vad01G008690	LG01	10355137	10355645	10355645	+
1001903	TTS	Vad01G008690	LG01	10374978	10376336	10374978	+
1001904	TSS	Vad01G008700	LG01	10391270	10391591	10391270	-
1001905	TTS	Vad01G008700	LG01	10376386	10376856	10376856	-
1001906	TTS	Vad01G008700	LG01	10376386	10376797	10376797	-
1001907	AE	Vad01G008700	LG01	10385259	10385539	10385259-10385539	-
1001908	AE	Vad01G008700	LG01	10385259	10385521	10385259-10385521	-
1001909	AE	Vad01G008700	LG01	10379023	10379667	10379023-10379667	-
1001910	AE	Vad01G008700	LG01	10379023	10379650	10379023-10379650	-
1001911	TSS	Vad01G008710	LG01	10411954	10412810	10412810	+
1001912	TTS	Vad01G008710	LG01	10414882	10415302	10414882	+
1001913	TSS	Vad01G008730	LG01	10436829	10437527	10436829	-
1001914	TTS	Vad01G008730	LG01	10431764	10432295	10432295	-
1001915	TSS	Vad01G008740	LG01	10442905	10443002	10443002	+
1001916	TTS	Vad01G008740	LG01	10443956	10444013	10443956	+
1001917	TSS	Vad01G008750	LG01	10444479	10444582	10444582	+
1001918	TTS	Vad01G008750	LG01	10447039	10447297	10447039	+
1001919	TSS	Vad01G008760	LG01	10467065	10467720	10467720	+
1001920	TTS	Vad01G008760	LG01	10468089	10468913	10468089	+
1001921	TSS	Vad01G008780	LG01	10520147	10520397	10520397	+
1001922	TTS	Vad01G008780	LG01	10523935	10524262	10523935	+
1001923	TSS	Vad01G008790	LG01	10532714	10533221	10532714	-
1001924	TTS	Vad01G008790	LG01	10525434	10526036	10526036	-
1001925	TSS	Vad01G008800	LG01	10537585	10538190	10537585	-
1001926	TTS	Vad01G008800	LG01	10535830	10536413	10536413	-
1001927	TSS	Vad01G008810	LG01	10544957	10545240	10545240	+
1001928	TSS	Vad01G008810	LG01	10548006	10548281	10548281	+
1001929	TTS	Vad01G008810	LG01	10549894	10550749	10549894	+
1001930	XSKIP_ON	Vad01G008810	LG01	10546410	10546550	10545240,10546410-10546550,10547011	+
1001931	XSKIP_OFF	Vad01G008810	LG01	10546410	10546550	10545240,10546999	+
1001932	XAE	Vad01G008810	LG01	10548091	10548281	10548091-10548281	+
1001933	XAE	Vad01G008810	LG01	10548236	10548307	10548236-10548307	+
1001934	TSS	Vad01G008820	LG01	10564596	10565185	10565185	+
1001935	TTS	Vad01G008820	LG01	10573225	10573826	10573225	+
1001936	TSS	Vad01G008830	LG01	10594376	10595034	10595034	+
1001937	TTS	Vad01G008830	LG01	10601323	10602141	10601323	+
1001938	TSS	Vad01G008840	LG01	10609331	10609577	10609577	+
1001939	TTS	Vad01G008840	LG01	10612444	10612782	10612444	+
1001940	TSS	Vad01G008850	LG01	10617688	10618321	10617688	-
1001941	TTS	Vad01G008850	LG01	10614596	10615205	10615205	-
1001942	TSS	Vad01G008860	LG01	10653984	10654341	10654341	+
1001943	TTS	Vad01G008860	LG01	10658897	10658952	10658897	+
1001944	TSS	Vad01G008870	LG01	10668348	10668720	10668720	+
1001945	TTS	Vad01G008870	LG01	10676089	10676196	10676089	+
1001946	IR_ON	Vad01G008870	LG01	10670837	10670937	10670727-10671221	+
1001947	IR_OFF	Vad01G008870	LG01	10670837	10670937	10670727-10670837,10670937-10671221	+
1001948	TSS	Vad01G008910	LG01	10744125	10744590	10744590	+
1001949	TTS	Vad01G008910	LG01	10747399	10748004	10747399	+
1001950	TSS	Vad01G008940	LG01	10774347	10774902	10774347	-
1001951	TTS	Vad01G008940	LG01	10772842	10773356	10773356	-
1001952	TSS	Vad01G008950	LG01	10780409	10781154	10780409	-
1001953	TTS	Vad01G008950	LG01	10775419	10775993	10775993	-
1001954	IR_ON	Vad01G008950	LG01	10776323	10776708	10776082-10776886	-
1001955	IR_OFF	Vad01G008950	LG01	10776323	10776708	10776082-10776323,10776708-10776886	-
1001954	IR_ON	Vad01G008950	LG01	10776323	10776559	10776082-10776886	-
1001956	IR_OFF	Vad01G008950	LG01	10776323	10776559	10776082-10776323,10776559-10776886	-
1001957	AE	Vad01G008950	LG01	10776708	10776886	10776708-10776886	-
1001958	AE	Vad01G008950	LG01	10776559	10776886	10776559-10776886	-
1001959	TSS	Vad01G008990	LG01	10823690	10824502	10824502	+
1001960	TSS	Vad01G008990	LG01	10823690	10823903	10823903	+
1001961	TTS	Vad01G008990	LG01	10824596	10825227	10824596	+
1001962	TSS	Vad01G009010	LG01	10907304	10907544	10907544	+
1001963	TTS	Vad01G009010	LG01	10913091	10913389	10913091	+
1001964	TSS	Vad01G009050	LG01	10942709	10943564	10943564	+
1001965	TSS	Vad01G009050	LG01	10942709	10942795	10942795	+
1001966	TSS	Vad01G009050	LG01	10945548	10946208	10946208	+
1001967	TTS	Vad01G009050	LG01	10947856	10948428	10947856	+
1001968	IR_ON	Vad01G009050	LG01	10946208	10946290	10945627-10946578	+
1001969	IR_OFF	Vad01G009050	LG01	10946208	10946290	10945627-10946208,10946290-10946578	+
1001970	XIR_ON	Vad01G009050	LG01	10946208	10946290	10945627-10946578	+
1001971	XIR_OFF	Vad01G009050	LG01	10946208	10946290	10945627-10946208,10946290-10948428	+
1001970	XIR_ON	Vad01G009050	LG01	10946208	10946290	10945627-10946578	+
1001972	XIR_OFF	Vad01G009050	LG01	10946208	10946290	10945548-10946208,10946290-10946578	+
1001970	XIR_ON	Vad01G009050	LG01	10946208	10946290	10945627-10946578	+
1001973	XIR_OFF	Vad01G009050	LG01	10946208	10946290	10945548-10946208,10946290-10949380	+
1001974	XAE	Vad01G009050	LG01	10945627	10946208	10945627-10946208	+
1001975	XAE	Vad01G009050	LG01	10945627	10946578	10945627-10946578	+
1001976	TSS	Vad01G009070	LG01	10963204	10963845	10963845	+
1001977	TTS	Vad01G009070	LG01	10964396	10965194	10964396	+
[truncated: 45,887 more rows]
