# Supplementary material for: Transcriptome Profiling of Powdery Mildew-Stressed ‘Yeniang No. 2’ Grapevine Reveals Differential Expression, Alternative Splicing, and the Identification of 1232 Annotated Novel Genes
Source: Metabolites. 2026 Mar 9;16(3):182. doi: 10.3390/metabo16030182 (PMC13027967; doi:10.3390/metabo16030182)
Supplement: Supplementary file 1 [file metabolites-16-00182-s001.zip › Supplementary File S2/P2-In-A.AS.xls]

event_id	event_type	gene_id	chrom	event_start	event_end	event_pattern	strand
1000001	TSS	Vad01G000010	LG01	1537	1744	1744	+
1000002	TSS	Vad01G000010	LG01	2374	3122	3122	+
1000003	TTS	Vad01G000010	LG01	17485	17654	17485	+
1000004	AE	Vad01G000010	LG01	17280	17386	17280-17386	+
1000005	AE	Vad01G000010	LG01	17300	17386	17300-17386	+
1000006	TSS	Vad01G000020	LG01	22376	22715	22715	+
1000007	TTS	Vad01G000020	LG01	25733	26403	25733	+
1000008	TSS	Vad01G000040	LG01	52208	52435	52435	+
1000009	TSS	Vad01G000040	LG01	52215	52409	52409	+
1000010	TTS	Vad01G000040	LG01	61044	61715	61044	+
1000011	XAE	Vad01G000040	LG01	56138	56250	56138-56250	+
1000012	XAE	Vad01G000040	LG01	56138	56345	56138-56345	+
1000013	AE	Vad01G000040	LG01	56138	56345	56138-56345	+
1000014	AE	Vad01G000040	LG01	56138	56251	56138-56251	+
1000015	TSS	Vad01G000060	LG01	90675	91062	90675	-
1000016	TTS	Vad01G000060	LG01	69515	70145	70145	-
1000017	TTS	Vad01G000060	LG01	70405	71332	71332	-
1000018	TSS	Vad01G000070	LG01	93151	93513	93151	-
1000019	TTS	Vad01G000070	LG01	92541	92825	92825	-
1000020	TSS	Vad01G000090	LG01	130810	130829	130810	-
1000021	TTS	Vad01G000090	LG01	126317	126405	126405	-
1000022	TSS	Vad01G000120	LG01	205134	206105	206105	+
1000023	TTS	Vad01G000120	LG01	209824	209976	209824	+
1000024	TSS	Vad01G000140	LG01	221407	221426	221426	+
1000025	TTS	Vad01G000140	LG01	232021	232135	232021	+
1000026	TSS	Vad01G000150	LG01	236772	237211	236772	-
1000027	TTS	Vad01G000150	LG01	234077	234642	234642	-
1000028	TSS	Vad01G000180	LG01	251827	252077	252077	+
1000029	TTS	Vad01G000180	LG01	256238	256665	256238	+
1000030	TSS	Vad01G000190	LG01	260352	260494	260352	-
1000031	TTS	Vad01G000190	LG01	256695	257042	257042	-
1000032	TTS	Vad01G000190	LG01	256695	258828	258828	-
1000033	TSS	Vad01G000200	LG01	260548	260668	260668	+
1000034	TTS	Vad01G000200	LG01	265849	266325	265849	+
1000035	AE	Vad01G000200	LG01	263830	264301	263830-264301	+
1000036	AE	Vad01G000200	LG01	263830	264694	263830-264694	+
1000037	TSS	Vad01G000210	LG01	271761	271871	271761	-
1000038	TSS	Vad01G000210	LG01	271960	272188	271960	-
1000039	TTS	Vad01G000210	LG01	266724	267936	267936	-
1000040	TSS	Vad01G000240	LG01	292113	293501	292113	-
1000041	TTS	Vad01G000240	LG01	290855	291258	291258	-
1000042	TSS	Vad01G000250	LG01	326871	327639	326871	-
1000043	TTS	Vad01G000250	LG01	291070	291258	291258	-
1000044	TTS	Vad01G000250	LG01	294025	294347	294347	-
1000045	TSS	Vad01G000270	LG01	335793	336818	335793	-
1000046	TTS	Vad01G000270	LG01	334953	335694	335694	-
1000047	TSS	Vad01G000280	LG01	345143	345315	345143	-
1000048	TSS	Vad01G000280	LG01	344233	345060	344233	-
1000049	TTS	Vad01G000280	LG01	340790	341315	341315	-
1000050	TSS	Vad01G000290	LG01	347226	347938	347938	+
1000051	TTS	Vad01G000290	LG01	349820	350339	349820	+
1000052	TSS	Vad01G000300	LG01	363211	363353	363211	-
1000053	TTS	Vad01G000300	LG01	350434	350873	350873	-
1000054	TTS	Vad01G000300	LG01	351546	352892	352892	-
1000055	SKIP_ON	Vad01G000300	LG01	351373	351429	350873,351373-351429,352776	-
1000056	SKIP_OFF	Vad01G000300	LG01	351373	351429	350873,352776	-
1000057	AE	Vad01G000300	LG01	361700	361893	361700-361893	-
1000058	AE	Vad01G000300	LG01	361687	361893	361687-361893	-
1000059	AE	Vad01G000300	LG01	361459	361594	361459-361594	-
1000060	AE	Vad01G000300	LG01	360667	361594	360667-361594	-
1000061	TSS	Vad01G000310	LG01	364728	364855	364855	+
1000062	TTS	Vad01G000310	LG01	373338	373759	373338	+
1000063	TTS	Vad01G000310	LG01	373320	373759	373320	+
1000064	TSS	Vad01G000320	LG01	378597	379639	379639	+
1000065	TTS	Vad01G000320	LG01	383826	384707	383826	+
1000066	TTS	Vad01G000320	LG01	383391	383612	383391	+
1000067	TSS	Vad01G000340	LG01	394334	396360	394334	-
1000068	TTS	Vad01G000340	LG01	393002	393541	393541	-
1000069	TSS	Vad01G000350	LG01	397874	398199	398199	+
1000070	TSS	Vad01G000350	LG01	397874	398023	398023	+
1000071	TSS	Vad01G000350	LG01	397874	398462	398462	+
1000072	TTS	Vad01G000350	LG01	405728	405896	405728	+
1000073	XSKIP_ON	Vad01G000350	LG01	398314	398462	398199,398314-398462,399210	+
1000074	XSKIP_OFF	Vad01G000350	LG01	398314	398462	398023,399210	+
1000075	SKIP_ON	Vad01G000350	LG01	398314	398462	398199,398314-398462,399210	+
1000076	SKIP_OFF	Vad01G000350	LG01	398314	398462	398199,399210	+
1000077	AE	Vad01G000350	LG01	401363	401707	401363-401707	+
1000078	AE	Vad01G000350	LG01	401347	401707	401347-401707	+
1000079	TSS	Vad01G000360	LG01	412214	413286	412214	-
1000080	TSS	Vad01G000360	LG01	411278	411647	411278	-
1000081	TSS	Vad01G000360	LG01	409550	409726	409550	-
1000082	TSS	Vad01G000360	LG01	411220	411647	411220	-
1000083	TTS	Vad01G000360	LG01	403702	403855	403855	-
1000084	XSKIP_ON	Vad01G000360	LG01	406343	407057	403855,406343-407057,408557	-
1000085	XSKIP_OFF	Vad01G000360	LG01	406343	407057	404573,408557	-
1000086	XSKIP_ON	Vad01G000360	LG01	408557	408614	407057,408557-408614,411278	-
1000087	XSKIP_OFF	Vad01G000360	LG01	408557	408614	407057,411220	-
1000088	XSKIP_ON	Vad01G000360	LG01	406465	407057	403977,406465-407057,408557	-
1000085	XSKIP_OFF	Vad01G000360	LG01	406465	407057	404573,408557	-
1000089	TSS	Vad01G000370	LG01	423957	424159	423957	-
1000090	TSS	Vad01G000370	LG01	423510	423874	423510	-
1000091	TTS	Vad01G000370	LG01	414024	414722	414722	-
1000092	AE	Vad01G000370	LG01	419621	419702	419621-419702	-
1000093	AE	Vad01G000370	LG01	419182	419702	419182-419702	-
1000094	AE	Vad01G000370	LG01	420436	420565	420436-420565	-
1000095	AE	Vad01G000370	LG01	420436	420671	420436-420671	-
1000096	TSS	Vad01G000380	LG01	431829	432796	431829	-
1000097	TTS	Vad01G000380	LG01	425103	425426	425426	-
1000098	TSS	Vad01G000390	LG01	434283	434487	434487	+
1000099	TTS	Vad01G000390	LG01	442844	443194	442844	+
1000100	AE	Vad01G000390	LG01	436061	436117	436061-436117	+
1000101	AE	Vad01G000390	LG01	436036	436117	436036-436117	+
1000102	TSS	Vad01G000400	LG01	444059	444256	444256	+
1000103	TTS	Vad01G000400	LG01	445628	445647	445628	+
1000104	TSS	Vad01G000420	LG01	452264	452536	452264	-
1000105	TSS	Vad01G000420	LG01	451871	452536	451871	-
1000106	TTS	Vad01G000420	LG01	448836	449252	449252	-
1000107	SKIP_ON	Vad01G000420	LG01	451698	451776	451562,451698-451776,452264	-
1000108	SKIP_OFF	Vad01G000420	LG01	451698	451776	451562,452264	-
1000109	XSKIP_ON	Vad01G000420	LG01	451698	451776	451562,451698-451776,451871	-
1000110	XSKIP_OFF	Vad01G000420	LG01	451698	451776	451562,452264	-
1000111	TSS	Vad01G000430	LG01	460411	460797	460411	-
1000112	TTS	Vad01G000430	LG01	454306	454926	454926	-
1000113	TSS	Vad01G000440	LG01	463260	463470	463470	+
1000114	TTS	Vad01G000440	LG01	469237	469336	469237	+
1000115	IR_ON	Vad01G000440	LG01	467229	467701	467134-467766	+
1000116	IR_OFF	Vad01G000440	LG01	467229	467701	467134-467229,467701-467766	+
1000117	AE	Vad01G000440	LG01	465822	465919	465822-465919	+
1000118	AE	Vad01G000440	LG01	465833	465919	465833-465919	+
1000119	TSS	Vad01G000450	LG01	473216	473765	473216	-
1000120	TTS	Vad01G000450	LG01	471229	471933	471933	-
1000121	TSS	Vad01G000460	LG01	477193	477902	477902	+
1000122	TTS	Vad01G000460	LG01	489262	489566	489262	+
1000123	TSS	Vad01G000470	LG01	494495	495884	494495	-
1000124	TTS	Vad01G000470	LG01	489761	489944	489944	-
1000125	TTS	Vad01G000470	LG01	489761	490144	490144	-
1000126	AE	Vad01G000470	LG01	491211	491288	491211-491288	-
1000127	AE	Vad01G000470	LG01	491211	491940	491211-491940	-
1000128	TSS	Vad01G000480	LG01	500369	500929	500369	-
1000129	TTS	Vad01G000480	LG01	496968	497068	497068	-
1000130	TSS	Vad01G000490	LG01	503029	503224	503224	+
1000131	TTS	Vad01G000490	LG01	507217	507600	507217	+
1000132	TSS	Vad01G000500	LG01	511356	511733	511356	-
1000133	TTS	Vad01G000500	LG01	508058	508435	508435	-
1000134	TSS	Vad01G000510	LG01	523906	524177	523906	-
1000135	TTS	Vad01G000510	LG01	516540	518627	518627	-
1000136	TSS	Vad01G000540	LG01	530445	531224	531224	+
1000137	TTS	Vad01G000540	LG01	532497	534027	532497	+
1000138	TSS	Vad01G000570	LG01	544019	544252	544252	+
1000139	TTS	Vad01G000570	LG01	547461	547819	547461	+
1000140	TSS	Vad01G000580	LG01	550057	550205	550205	+
1000141	TTS	Vad01G000580	LG01	550815	552882	550815	+
1000142	TSS	Vad01G000590	LG01	553957	554479	554479	+
1000143	TSS	Vad01G000590	LG01	554159	556020	556020	+
1000144	TSS	Vad01G000590	LG01	554159	554290	554290	+
1000145	TTS	Vad01G000590	LG01	558392	558698	558392	+
1000146	TSS	Vad01G000610	LG01	574244	574314	574244	-
1000147	TTS	Vad01G000610	LG01	569349	569674	569674	-
1000148	SKIP_ON	Vad01G000610	LG01	570603	570697	569674,570603-570697,571460	-
1000149	SKIP_OFF	Vad01G000610	LG01	570603	570697	569674,571460	-
1000150	TSS	Vad01G000620	LG01	599239	599584	599239	-
1000151	TTS	Vad01G000620	LG01	593870	594290	594290	-
1000152	TSS	Vad01G000630	LG01	613132	613203	613203	+
1000153	TTS	Vad01G000630	LG01	613308	613541	613308	+
1000154	TSS	Vad01G000640	LG01	638618	638846	638618	-
1000155	TSS	Vad01G000640	LG01	627240	627407	627240	-
1000156	TTS	Vad01G000640	LG01	620844	621011	621011	-
1000157	TSS	Vad01G000650	LG01	642205	642389	642389	+
1000158	TTS	Vad01G000650	LG01	650085	650308	650085	+
1000159	AE	Vad01G000650	LG01	644767	644940	644767-644940	+
1000160	AE	Vad01G000650	LG01	644767	644971	644767-644971	+
1000161	TSS	Vad01G000660	LG01	661495	661687	661495	-
1000162	TTS	Vad01G000660	LG01	652093	652260	652260	-
1000163	TTS	Vad01G000660	LG01	654909	655777	655777	-
1000164	TTS	Vad01G000660	LG01	654909	655454	655454	-
1000165	AE	Vad01G000660	LG01	655661	655777	655661-655777	-
1000166	AE	Vad01G000660	LG01	655613	655777	655613-655777	-
1000167	TSS	Vad01G000670	LG01	667819	667969	667819	-
1000168	TTS	Vad01G000670	LG01	664337	666880	666880	-
1000169	TSS	Vad01G000700	LG01	684429	684739	684739	+
1000170	TSS	Vad01G000700	LG01	684866	685390	685390	+
1000171	TTS	Vad01G000700	LG01	686529	688439	686529	+
1000172	TSS	Vad01G000720	LG01	689584	689799	689799	+
1000173	TSS	Vad01G000720	LG01	689584	690264	690264	+
1000174	TSS	Vad01G000720	LG01	689584	690703	690703	+
1000175	TTS	Vad01G000720	LG01	693430	693666	693430	+
1000176	TSS	Vad01G000730	LG01	694548	695290	695290	+
1000177	TTS	Vad01G000730	LG01	696192	696624	696192	+
1000178	TSS	Vad01G000740	LG01	699321	699383	699383	+
1000179	TSS	Vad01G000740	LG01	699432	699684	699684	+
1000180	TTS	Vad01G000740	LG01	709344	709651	709344	+
1000181	TSS	Vad01G000750	LG01	710350	710474	710474	+
1000182	TTS	Vad01G000750	LG01	717685	717837	717685	+
1000183	TTS	Vad01G000750	LG01	717683	717837	717683	+
1000184	TTS	Vad01G000750	LG01	717684	718085	717684	+
1000185	TTS	Vad01G000750	LG01	717737	718085	717737	+
1000186	AE	Vad01G000750	LG01	712322	712738	712322-712738	+
1000187	AE	Vad01G000750	LG01	712303	712738	712303-712738	+
1000188	TSS	Vad01G000780	LG01	736630	736996	736630	-
1000189	TTS	Vad01G000780	LG01	727402	730089	730089	-
1000190	TSS	Vad01G000800	LG01	750900	751416	751416	+
1000191	TTS	Vad01G000800	LG01	753492	753831	753492	+
1000192	IR_ON	Vad01G000800	LG01	752025	753188	751933-753248	+
1000193	IR_OFF	Vad01G000800	LG01	752025	753188	751933-752025,753188-753248	+
1000194	XIR_ON	Vad01G000800	LG01	752025	753188	751933-753248	+
1000195	XIR_OFF	Vad01G000800	LG01	752025	753188	751933-752025,753188-753262	+
1000196	AE	Vad01G000800	LG01	753188	753248	753188-753248	+
1000197	AE	Vad01G000800	LG01	753188	753262	753188-753262	+
1000198	TSS	Vad01G000810	LG01	754880	755271	755271	+
1000199	TTS	Vad01G000810	LG01	757173	757543	757173	+
1000200	TSS	Vad01G000900	LG01	841341	841444	841444	+
1000201	TTS	Vad01G000900	LG01	842229	844879	842229	+
1000202	TSS	Vad01G000910	LG01	849118	849699	849699	+
1000203	TTS	Vad01G000910	LG01	854196	854951	854196	+
1000204	TSS	Vad01G000920	LG01	863487	863668	863487	-
1000205	TTS	Vad01G000920	LG01	854976	855361	855361	-
1000206	TSS	Vad01G000930	LG01	864819	865597	865597	+
1000207	TTS	Vad01G000930	LG01	866659	867101	866659	+
1000208	TSS	Vad01G000940	LG01	868041	868242	868242	+
1000209	TTS	Vad01G000940	LG01	876048	876455	876048	+
1000210	AE	Vad01G000940	LG01	872137	872246	872137-872246	+
1000211	AE	Vad01G000940	LG01	872160	872246	872160-872246	+
1000212	TSS	Vad01G000950	LG01	876998	877385	877385	+
1000213	TTS	Vad01G000950	LG01	877983	878546	877983	+
1000214	TSS	Vad01G000970	LG01	884413	884527	884527	+
1000215	TTS	Vad01G000970	LG01	889444	889569	889444	+
1000216	TSS	Vad01G000990	LG01	899612	899786	899786	+
1000217	TTS	Vad01G000990	LG01	904715	905055	904715	+
1000218	TSS	Vad01G001020	LG01	932303	932493	932303	-
1000219	TTS	Vad01G001020	LG01	931678	932021	932021	-
1000220	TSS	Vad01G001030	LG01	941370	941516	941516	+
1000221	TSS	Vad01G001030	LG01	944145	944947	944947	+
1000222	TSS	Vad01G001030	LG01	944168	944210	944210	+
1000223	TTS	Vad01G001030	LG01	946427	946732	946427	+
1000224	SKIP_ON	Vad01G001030	LG01	945096	945160	943161,945096-945160,945282	+
1000225	SKIP_OFF	Vad01G001030	LG01	945096	945160	943161,945282	+
1000226	AE	Vad01G001030	LG01	943014	943161	943014-943161	+
1000227	AE	Vad01G001030	LG01	941681	943161	941681-943161	+
1000228	TSS	Vad01G001050	LG01	963621	965707	965707	+
1000229	TTS	Vad01G001050	LG01	971616	972403	971616	+
1000230	TSS	Vad01G001070	LG01	978848	979125	978848	-
1000231	TTS	Vad01G001070	LG01	977081	977336	977336	-
1000232	TSS	Vad01G001080	LG01	988440	988541	988440	-
1000233	TTS	Vad01G001080	LG01	983404	983819	983819	-
1000234	TSS	Vad01G001090	LG01	997216	997429	997216	-
1000235	TTS	Vad01G001090	LG01	990350	991002	991002	-
1000236	TSS	Vad01G001110	LG01	1017504	1017653	1017653	+
1000237	TTS	Vad01G001110	LG01	1017788	1017984	1017788	+
1000238	TSS	Vad01G001140	LG01	1058919	1059494	1058919	-
1000239	TTS	Vad01G001140	LG01	1052142	1052519	1052519	-
1000240	XMSKIP_ON	Vad01G001140	LG01	1055136	1057030	1053608,1055136-1055206,1055440-1055598,1056885-1057030,1057782	-
1000241	XMSKIP_OFF	Vad01G001140	LG01	1055136	1057030	1053612,1057782	-
1000242	TSS	Vad01G001150	LG01	1067097	1067429	1067097	-
1000243	TTS	Vad01G001150	LG01	1060639	1061127	1061127	-
1000244	TTS	Vad01G001150	LG01	1060639	1061873	1061873	-
1000245	SKIP_ON	Vad01G001150	LG01	1061385	1061445	1061127,1061385-1061445,1061820	-
1000246	SKIP_OFF	Vad01G001150	LG01	1061385	1061445	1061127,1061820	-
1000247	TSS	Vad01G001160	LG01	1068212	1068336	1068336	+
1000248	TTS	Vad01G001160	LG01	1070963	1071938	1070963	+
1000249	SKIP_ON	Vad01G001160	LG01	1068410	1068525	1068336,1068410-1068525,1070403	+
1000250	SKIP_OFF	Vad01G001160	LG01	1068410	1068525	1068336,1070403	+
1000251	SKIP_ON	Vad01G001160	LG01	1070758	1070833	1070552,1070758-1070833,1070963	+
1000252	SKIP_OFF	Vad01G001160	LG01	1070758	1070833	1070552,1070963	+
1000253	TSS	Vad01G001170	LG01	1074786	1075036	1074786	-
1000254	TTS	Vad01G001170	LG01	1072062	1072533	1072533	-
1000255	TSS	Vad01G001180	LG01	1081510	1082122	1081510	-
1000256	TTS	Vad01G001180	LG01	1080585	1081159	1081159	-
1000257	TSS	Vad01G001190	LG01	1091390	1091650	1091390	-
1000258	TTS	Vad01G001190	LG01	1087401	1087644	1087644	-
1000259	TSS	Vad01G001200	LG01	1096440	1096799	1096799	+
1000260	TTS	Vad01G001200	LG01	1097542	1098145	1097542	+
1000261	TSS	Vad01G001230	LG01	1113721	1113871	1113721	-
1000262	TTS	Vad01G001230	LG01	1109348	1109788	1109788	-
1000263	TSS	Vad01G001240	LG01	1120067	1120252	1120067	-
1000264	TTS	Vad01G001240	LG01	1116615	1116953	1116953	-
1000265	TSS	Vad01G001260	LG01	1149981	1150449	1149981	-
1000266	TTS	Vad01G001260	LG01	1142528	1143223	1143223	-
1000267	IR_ON	Vad01G001260	LG01	1144834	1145455	1144634-1145797	-
1000268	IR_OFF	Vad01G001260	LG01	1144834	1145455	1144634-1144834,1145455-1145797	-
1000269	TSS	Vad01G001270	LG01	1160616	1160850	1160850	+
1000270	TTS	Vad01G001270	LG01	1163980	1164324	1163980	+
1000271	SKIP_ON	Vad01G001270	LG01	1161351	1161401	1161238,1161351-1161401,1161491	+
1000272	SKIP_OFF	Vad01G001270	LG01	1161351	1161401	1161238,1161491	+
1000273	TSS	Vad01G001280	LG01	1165960	1166053	1166053	+
1000274	TTS	Vad01G001280	LG01	1176713	1177939	1176713	+
1000275	TSS	Vad01G001310	LG01	1192301	1192487	1192487	+
1000276	TTS	Vad01G001310	LG01	1209203	1209749	1209203	+
1000277	TSS	Vad01G001320	LG01	1214246	1214344	1214246	-
1000278	TTS	Vad01G001320	LG01	1211945	1212058	1212058	-
1000279	TSS	Vad01G001340	LG01	1223913	1224014	1223913	-
1000280	TTS	Vad01G001340	LG01	1216037	1216367	1216367	-
1000281	TTS	Vad01G001340	LG01	1216037	1216636	1216636	-
1000282	TTS	Vad01G001340	LG01	1216824	1217159	1217159	-
1000283	AE	Vad01G001340	LG01	1219936	1220090	1219936-1220090	-
1000284	AE	Vad01G001340	LG01	1219936	1220047	1219936-1220047	-
1000285	TSS	Vad01G001350	LG01	1232139	1232263	1232139	-
1000286	TTS	Vad01G001350	LG01	1225005	1226726	1226726	-
1000287	TTS	Vad01G001350	LG01	1225005	1225482	1225482	-
1000288	TTS	Vad01G001350	LG01	1225591	1226582	1226582	-
1000289	SKIP_ON	Vad01G001350	LG01	1227528	1227596	1227407,1227528-1227596,1227691	-
1000290	SKIP_OFF	Vad01G001350	LG01	1227528	1227596	1227407,1227691	-
1000291	AE	Vad01G001350	LG01	1227861	1230299	1227861-1230299	-
1000292	AE	Vad01G001350	LG01	1227861	1230212	1227861-1230212	-
1000293	TSS	Vad01G001370	LG01	1262375	1262738	1262375	-
1000294	TSS	Vad01G001370	LG01	1262605	1262738	1262605	-
1000295	TTS	Vad01G001370	LG01	1241520	1244020	1244020	-
1000296	TSS	Vad01G001380	LG01	1279590	1279780	1279780	+
1000297	TTS	Vad01G001380	LG01	1290928	1291683	1290928	+
1000298	AE	Vad01G001380	LG01	1280739	1284100	1280739-1284100	+
1000299	AE	Vad01G001380	LG01	1280843	1284100	1280843-1284100	+
1000300	TSS	Vad01G001400	LG01	1301502	1301627	1301502	-
1000301	TTS	Vad01G001400	LG01	1292051	1293090	1293090	-
1000302	TSS	Vad01G001410	LG01	1312883	1313267	1313267	+
1000303	TSS	Vad01G001410	LG01	1312883	1314171	1314171	+
1000304	TTS	Vad01G001410	LG01	1316246	1316876	1316246	+
1000305	SKIP_ON	Vad01G001410	LG01	1313982	1314171	1313267,1313982-1314171,1314343	+
1000306	SKIP_OFF	Vad01G001410	LG01	1313982	1314171	1313267,1314343	+
1000307	SKIP_ON	Vad01G001410	LG01	1313938	1314171	1313267,1313938-1314171,1314343	+
1000306	SKIP_OFF	Vad01G001410	LG01	1313938	1314171	1313267,1314343	+
1000308	AE	Vad01G001410	LG01	1313982	1314171	1313982-1314171	+
1000309	AE	Vad01G001410	LG01	1313938	1314171	1313938-1314171	+
1000310	TSS	Vad01G001430	LG01	1320111	1321181	1320111	-
1000311	TTS	Vad01G001430	LG01	1317164	1317386	1317386	-
1000312	TSS	Vad01G001460	LG01	1338491	1338575	1338575	+
1000313	TTS	Vad01G001460	LG01	1347078	1347373	1347078	+
1000314	TSS	Vad01G001490	LG01	1391913	1391980	1391980	+
1000315	TSS	Vad01G001490	LG01	1391913	1392160	1392160	+
1000316	TTS	Vad01G001490	LG01	1408874	1409588	1408874	+
1000317	TSS	Vad01G001500	LG01	1410178	1411249	1411249	+
1000318	TTS	Vad01G001500	LG01	1413641	1414263	1413641	+
1000319	TSS	Vad01G001510	LG01	1416954	1417094	1416954	-
1000320	TTS	Vad01G001510	LG01	1414424	1414629	1414629	-
1000321	TTS	Vad01G001510	LG01	1414926	1415159	1415159	-
1000322	XSKIP_ON	Vad01G001510	LG01	1416095	1416242	1415358,1416095-1416242,1416524	-
1000323	XSKIP_OFF	Vad01G001510	LG01	1416095	1416242	1415358,1416499	-
1000324	TSS	Vad01G001520	LG01	1417218	1417287	1417287	+
1000325	TTS	Vad01G001520	LG01	1418121	1418136	1418121	+
1000326	TSS	Vad01G001530	LG01	1445140	1445308	1445140	-
1000327	TTS	Vad01G001530	LG01	1418793	1419285	1419285	-
1000328	TTS	Vad01G001530	LG01	1426578	1427094	1427094	-
1000329	TSS	Vad01G001540	LG01	1451929	1452025	1452025	+
1000330	TSS	Vad01G001540	LG01	1451929	1452351	1452351	+
1000331	TTS	Vad01G001540	LG01	1478345	1479009	1478345	+
1000332	AE	Vad01G001540	LG01	1452200	1452351	1452200-1452351	+
1000333	AE	Vad01G001540	LG01	1452303	1452351	1452303-1452351	+
1000334	TSS	Vad01G001550	LG01	1479470	1479834	1479834	+
1000335	TTS	Vad01G001550	LG01	1482409	1482828	1482409	+
1000336	TSS	Vad01G001560	LG01	1484325	1484692	1484692	+
1000337	TTS	Vad01G001560	LG01	1487714	1488131	1487714	+
1000338	TSS	Vad01G001570	LG01	1488701	1489679	1488701	-
1000339	TTS	Vad01G001570	LG01	1487931	1487952	1487952	-
1000340	TSS	Vad01G001580	LG01	1491690	1491936	1491936	+
1000341	TTS	Vad01G001580	LG01	1497080	1497447	1497080	+
1000342	TSS	Vad01G001590	LG01	1498716	1498878	1498878	+
1000343	TTS	Vad01G001590	LG01	1512272	1512844	1512272	+
1000344	TSS	Vad01G001600	LG01	1513557	1513848	1513848	+
1000345	TTS	Vad01G001600	LG01	1520087	1520562	1520087	+
1000346	TSS	Vad01G001610	LG01	1522697	1522911	1522911	+
1000347	TTS	Vad01G001610	LG01	1528479	1528684	1528479	+
1000348	TSS	Vad01G001620	LG01	1531016	1531238	1531238	+
1000349	TTS	Vad01G001620	LG01	1531908	1532677	1531908	+
1000350	TSS	Vad01G001630	LG01	1544727	1545007	1545007	+
1000351	TSS	Vad01G001630	LG01	1545316	1545769	1545769	+
1000352	TSS	Vad01G001630	LG01	1545316	1545983	1545983	+
1000353	TTS	Vad01G001630	LG01	1546961	1547269	1546961	+
1000354	IR_ON	Vad01G001630	LG01	1545769	1545877	1545663-1545983	+
1000355	IR_OFF	Vad01G001630	LG01	1545769	1545877	1545663-1545769,1545877-1545983	+
1000356	XIR_ON	Vad01G001630	LG01	1545769	1545877	1545663-1545983	+
1000357	XIR_OFF	Vad01G001630	LG01	1545769	1545877	1545666-1545769,1545877-1545983	+
1000356	XIR_ON	Vad01G001630	LG01	1545769	1545877	1545663-1545983	+
1000358	XIR_OFF	Vad01G001630	LG01	1545769	1545877	1545316-1545769,1545877-1545983	+
1000359	TSS	Vad01G001640	LG01	1573719	1574159	1573719	-
1000360	TTS	Vad01G001640	LG01	1548554	1548967	1548967	-
1000361	TTS	Vad01G001640	LG01	1563967	1564334	1564334	-
1000362	TSS	Vad01G001650	LG01	1549010	1549429	1549429	+
1000363	TTS	Vad01G001650	LG01	1549885	1550754	1549885	+
1000364	TSS	Vad01G001660	LG01	1554792	1555118	1555118	+
1000365	TTS	Vad01G001660	LG01	1555526	1556072	1555526	+
1000366	TSS	Vad01G001680	LG01	1574386	1574742	1574742	+
1000367	TTS	Vad01G001680	LG01	1575205	1575280	1575205	+
1000368	TSS	Vad01G001700	LG01	1588338	1588827	1588338	-
1000369	TTS	Vad01G001700	LG01	1580276	1581068	1581068	-
1000370	TSS	Vad01G001720	LG01	1601101	1601193	1601193	+
1000371	TTS	Vad01G001720	LG01	1606106	1606306	1606106	+
1000372	TSS	Vad01G001730	LG01	1621857	1622260	1621857	-
1000373	TTS	Vad01G001730	LG01	1614334	1614667	1614334	+
1000374	XSKIP_ON	Vad01G001730	LG01	1619134	1619325	1617428,1619134-1619325,1619435	-
1000375	XSKIP_OFF	Vad01G001730	LG01	1619134	1619325	1617428,1619644	-
1000376	TSS	Vad01G001760	LG01	1631166	1631340	1631340	+
1000377	TTS	Vad01G001760	LG01	1634135	1634520	1634135	+
1000378	AE	Vad01G001760	LG01	1632996	1633220	1632996-1633220	+
1000379	AE	Vad01G001760	LG01	1632945	1633220	1632945-1633220	+
1000380	TSS	Vad01G001790	LG01	1652785	1654403	1652785	-
1000381	TTS	Vad01G001790	LG01	1644250	1644879	1644879	-
1000382	TSS	Vad01G001800	LG01	1661107	1662309	1661107	-
1000383	TSS	Vad01G001800	LG01	1668168	1668306	1668168	-
1000384	TTS	Vad01G001800	LG01	1656352	1659652	1659652	-
1000385	XIR_ON	Vad01G001800	LG01	1660320	1661107	1660029-1661204	-
1000386	XIR_OFF	Vad01G001800	LG01	1660320	1661107	1660029-1660320,1661107-1662309	-
1000387	IR_ON	Vad01G001800	LG01	1660332	1661107	1660029-1661204	-
1000388	IR_OFF	Vad01G001800	LG01	1660332	1661107	1660029-1660332,1661107-1661204	-
1000385	XIR_ON	Vad01G001800	LG01	1660332	1661107	1660029-1661204	-
1000389	XIR_OFF	Vad01G001800	LG01	1660332	1661107	1660029-1660332,1661107-1662309	-
1000390	AE	Vad01G001800	LG01	1660029	1660320	1660029-1660320	-
1000391	AE	Vad01G001800	LG01	1660029	1660332	1660029-1660332	-
1000392	TSS	Vad01G001810	LG01	1671136	1671293	1671293	+
1000393	TTS	Vad01G001810	LG01	1678402	1678670	1678402	+
1000394	TSS	Vad01G001830	LG01	1679728	1679828	1679828	+
1000395	TTS	Vad01G001830	LG01	1683436	1685273	1683436	+
1000396	TSS	Vad01G001860	LG01	1692552	1692659	1692659	+
1000397	TTS	Vad01G001860	LG01	1695720	1696106	1695720	+
1000398	TSS	Vad01G001870	LG01	1702904	1703212	1702904	-
1000399	TSS	Vad01G001870	LG01	1701074	1701280	1701074	-
1000400	TTS	Vad01G001870	LG01	1697501	1697917	1697917	-
1000401	AE	Vad01G001870	LG01	1698368	1698460	1698368-1698460	-
1000402	AE	Vad01G001870	LG01	1698368	1698511	1698368-1698511	-
1000403	TSS	Vad01G001890	LG01	1729160	1729454	1729160	-
1000404	TTS	Vad01G001890	LG01	1697501	1697917	1697917	-
1000405	TTS	Vad01G001890	LG01	1723839	1724260	1724260	-
1000406	TSS	Vad01G001900	LG01	1737267	1737358	1737358	+
1000407	TTS	Vad01G001900	LG01	1741951	1742564	1741951	+
1000408	AE	Vad01G001900	LG01	1740782	1741649	1740782-1741649	+
1000409	AE	Vad01G001900	LG01	1740782	1741693	1740782-1741693	+
1000410	AE	Vad01G001900	LG01	1740782	1741671	1740782-1741671	+
1000411	TSS	Vad01G001910	LG01	1738469	1740643	1740643	+
1000412	TTS	Vad01G001910	LG01	1741951	1742564	1741951	+
1000413	TSS	Vad01G001930	LG01	1750545	1750723	1750545	-
1000414	TTS	Vad01G001930	LG01	1744845	1745242	1745242	-
1000415	TTS	Vad01G001930	LG01	1746676	1746860	1746860	-
1000416	TTS	Vad01G001930	LG01	1746676	1746873	1746873	-
1000417	TTS	Vad01G001930	LG01	1746036	1746226	1746226	-
1000418	TSS	Vad01G001940	LG01	1758875	1759284	1759284	+
1000419	TTS	Vad01G001940	LG01	1759470	1760312	1759470	+
1000420	TSS	Vad01G001950	LG01	1767636	1767683	1767683	+
1000421	TSS	Vad01G001950	LG01	1767648	1767906	1767906	+
1000422	TTS	Vad01G001950	LG01	1770333	1770653	1770333	+
1000423	TSS	Vad01G001960	LG01	1773501	1773941	1773941	+
1000424	TTS	Vad01G001960	LG01	1778725	1779090	1778725	+
1000425	TSS	Vad01G001970	LG01	1786385	1786552	1786385	-
1000426	TTS	Vad01G001970	LG01	1779902	1780820	1780820	-
1000427	TTS	Vad01G001970	LG01	1779902	1781039	1781039	-
1000428	TSS	Vad01G001980	LG01	1792913	1793283	1793283	+
1000429	TTS	Vad01G001980	LG01	1809452	1809800	1809452	+
1000430	TSS	Vad01G001990	LG01	1817182	1818692	1817182	-
1000431	TTS	Vad01G001990	LG01	1814628	1815662	1815662	-
1000432	TSS	Vad01G002000	LG01	1819454	1819872	1819872	+
1000433	TTS	Vad01G002000	LG01	1835333	1835579	1835333	+
1000434	TSS	Vad01G002010	LG01	1879516	1880001	1879516	-
1000435	TTS	Vad01G002010	LG01	1835979	1836442	1836442	-
1000436	TSS	Vad01G002030	LG01	1896190	1896355	1896190	-
1000437	TTS	Vad01G002030	LG01	1888942	1889224	1889224	-
1000438	IR_ON	Vad01G002030	LG01	1889437	1889537	1889402-1889727	-
1000439	IR_OFF	Vad01G002030	LG01	1889437	1889537	1889402-1889437,1889537-1889727	-
1000440	TSS	Vad01G002040	LG01	1915741	1916102	1915741	-
1000441	TTS	Vad01G002040	LG01	1899536	1900001	1900001	-
1000442	TTS	Vad01G002040	LG01	1899536	1900463	1900463	-
1000443	TSS	Vad01G002050	LG01	1923129	1923475	1923475	+
1000444	TTS	Vad01G002050	LG01	1927281	1927666	1927281	+
1000445	TSS	Vad01G002060	LG01	1932981	1933134	1933134	+
1000446	TTS	Vad01G002060	LG01	1959379	1959830	1959379	+
1000447	AE	Vad01G002060	LG01	1948727	1948797	1948727-1948797	+
1000448	AE	Vad01G002060	LG01	1948727	1948809	1948727-1948809	+
1000449	TSS	Vad01G002070	LG01	1960470	1960996	1960996	+
1000450	TTS	Vad01G002070	LG01	1965844	1966066	1965844	+
1000451	TSS	Vad01G002100	LG01	1997278	1997427	1997427	+
1000452	TTS	Vad01G002100	LG01	1997961	1999124	1997961	+
1000453	TSS	Vad01G002110	LG01	2041600	2041918	2041600	-
1000454	TTS	Vad01G002110	LG01	2011886	2012524	2012524	-
1000455	TSS	Vad01G002120	LG01	2064001	2064302	2064001	-
1000456	TTS	Vad01G002120	LG01	2043914	2044462	2044462	-
1000457	TSS	Vad01G002160	LG01	2084471	2084893	2084471	-
1000458	TTS	Vad01G002160	LG01	2081543	2081954	2081954	-
1000459	TSS	Vad01G002180	LG01	2096932	2097258	2096932	-
1000460	TTS	Vad01G002180	LG01	2095674	2096813	2096813	-
1000461	TSS	Vad01G002190	LG01	2100919	2101283	2101283	+
1000462	TTS	Vad01G002190	LG01	2101407	2102546	2101407	+
1000463	TSS	Vad01G002200	LG01	2105155	2105477	2105477	+
1000464	TTS	Vad01G002200	LG01	2122127	2122384	2122127	+
1000465	XSKIP_ON	Vad01G002200	LG01	2114622	2114745	2114530,2114622-2114745,2114825	+
1000466	XSKIP_OFF	Vad01G002200	LG01	2114622	2114745	2114530,2114777	+
1000467	TSS	Vad01G002280	LG01	2177758	2178043	2178043	+
1000468	TTS	Vad01G002280	LG01	2181923	2182393	2181923	+
1000469	TSS	Vad01G002300	LG01	2207143	2208827	2208827	+
1000470	TTS	Vad01G002300	LG01	2212853	2213205	2212853	+
1000471	TSS	Vad01G002330	LG01	2226559	2227858	2226559	-
1000472	TTS	Vad01G002330	LG01	2219317	2220309	2220309	-
1000473	AE	Vad01G002330	LG01	2224679	2226027	2224679-2226027	-
1000474	AE	Vad01G002330	LG01	2224679	2226075	2224679-2226075	-
1000475	TSS	Vad01G002340	LG01	2239112	2242807	2242807	+
1000476	TTS	Vad01G002340	LG01	2245286	2246227	2245286	+
1000477	IR_ON	Vad01G002340	LG01	2242972	2244332	2242885-2244459	+
1000478	IR_OFF	Vad01G002340	LG01	2242972	2244332	2242885-2242972,2244332-2244459	+
1000479	TSS	Vad01G002350	LG01	2250657	2250781	2250657	-
1000480	TTS	Vad01G002350	LG01	2247966	2248073	2248073	-
1000481	TSS	Vad01G002360	LG01	2257370	2257738	2257370	-
1000482	TTS	Vad01G002360	LG01	2252052	2252519	2252519	-
1000483	TSS	Vad01G002370	LG01	2266633	2267028	2267028	+
1000484	TSS	Vad01G002370	LG01	2272702	2273270	2273270	+
1000485	TTS	Vad01G002370	LG01	2273620	2274011	2273620	+
1000486	AE	Vad01G002370	LG01	2271510	2271591	2271510-2271591	+
1000487	AE	Vad01G002370	LG01	2271526	2271591	2271526-2271591	+
1000488	TSS	Vad01G002380	LG01	2277921	2278160	2278160	+
1000489	TTS	Vad01G002380	LG01	2278689	2278944	2278689	+
1000490	TSS	Vad01G002390	LG01	2319924	2320187	2320187	+
1000491	TTS	Vad01G002390	LG01	2320288	2320518	2320288	+
1000492	TSS	Vad01G002430	LG01	2355228	2355351	2355351	+
1000493	TTS	Vad01G002430	LG01	2355471	2355574	2355471	+
1000494	TSS	Vad01G002440	LG01	2364353	2364486	2364486	+
1000495	TTS	Vad01G002440	LG01	2364688	2364797	2364688	+
1000496	TSS	Vad01G002450	LG01	2375097	2375242	2375242	+
1000497	TSS	Vad01G002450	LG01	2375097	2375492	2375492	+
1000498	TTS	Vad01G002450	LG01	2375756	2376122	2375756	+
1000499	AE	Vad01G002450	LG01	2371516	2371665	2371516-2371665	+
1000500	AE	Vad01G002450	LG01	2371490	2371665	2371490-2371665	+
1000501	AE	Vad01G002450	LG01	2371513	2371665	2371513-2371665	+
1000502	AE	Vad01G002450	LG01	2375346	2375492	2375346-2375492	+
1000503	AE	Vad01G002450	LG01	2375346	2375474	2375346-2375474	+
1000504	TSS	Vad01G002470	LG01	2385922	2386072	2386072	+
1000505	TTS	Vad01G002470	LG01	2386576	2386727	2386576	+
1000506	AE	Vad01G002470	LG01	2386176	2386322	2386176-2386322	+
1000507	AE	Vad01G002470	LG01	2386176	2386304	2386176-2386304	+
1000508	TSS	Vad01G002480	LG01	2393705	2393976	2393976	+
1000509	TTS	Vad01G002480	LG01	2394397	2394724	2394397	+
1000510	TSS	Vad01G002490	LG01	2396301	2396553	2396553	+
1000511	TTS	Vad01G002490	LG01	2396957	2397287	2396957	+
1000512	TSS	Vad01G002500	LG01	2414593	2414843	2414843	+
1000513	TTS	Vad01G002500	LG01	2415506	2415601	2415506	+
1000514	TSS	Vad01G002520	LG01	2419721	2419997	2419997	+
1000515	TTS	Vad01G002520	LG01	2420383	2420676	2420383	+
1000516	TSS	Vad01G002530	LG01	2433469	2433743	2433469	-
1000517	TTS	Vad01G002530	LG01	2430677	2433222	2433222	-
1000518	TSS	Vad01G002540	LG01	2436493	2436709	2436493	-
1000519	TTS	Vad01G002540	LG01	2436223	2436408	2436408	-
1000520	TSS	Vad01G002550	LG01	2441333	2441638	2441333	-
1000521	TTS	Vad01G002550	LG01	2437839	2438644	2438644	-
1000522	TSS	Vad01G002560	LG01	2464482	2465110	2464482	-
1000523	TSS	Vad01G002560	LG01	2464142	2465110	2464142	-
1000524	TTS	Vad01G002560	LG01	2453698	2454962	2454962	-
1000525	TSS	Vad01G002570	LG01	2476216	2476368	2476368	+
1000526	TTS	Vad01G002570	LG01	2476441	2477004	2476441	+
1000527	TSS	Vad01G002580	LG01	2478082	2478256	2478256	+
1000528	TSS	Vad01G002580	LG01	2478082	2478338	2478338	+
1000529	TTS	Vad01G002580	LG01	2485310	2486215	2485310	+
1000530	AE	Vad01G002580	LG01	2479029	2479435	2479029-2479435	+
1000531	AE	Vad01G002580	LG01	2479088	2479435	2479088-2479435	+
1000532	AE	Vad01G002580	LG01	2479303	2479435	2479303-2479435	+
1000533	AE	Vad01G002580	LG01	2484577	2484826	2484577-2484826	+
1000534	AE	Vad01G002580	LG01	2484577	2484878	2484577-2484878	+
1000535	AE	Vad01G002580	LG01	2479103	2479435	2479103-2479435	+
1000536	XAE	Vad01G002580	LG01	2479088	2479435	2479088-2479435	+
1000537	XAE	Vad01G002580	LG01	2479103	2479435	2479103-2479435	+
1000538	TSS	Vad01G002620	LG01	2515457	2516084	2515457	-
1000539	TTS	Vad01G002620	LG01	2505707	2506230	2506230	-
1000540	AE	Vad01G002620	LG01	2512547	2512630	2512547-2512630	-
1000541	AE	Vad01G002620	LG01	2512523	2512630	2512523-2512630	-
1000542	TSS	Vad01G002640	LG01	2524099	2524420	2524420	+
1000543	TTS	Vad01G002640	LG01	2532745	2533332	2532745	+
1000544	TSS	Vad01G002680	LG01	2551397	2552474	2552474	+
1000545	TTS	Vad01G002680	LG01	2558869	2558976	2558869	+
1000546	IR_ON	Vad01G002680	LG01	2555107	2555140	2553980-2555349	+
1000547	IR_OFF	Vad01G002680	LG01	2555107	2555140	2553980-2555107,2555140-2555349	+
1000548	TSS	Vad01G002690	LG01	2560660	2561176	2560660	-
1000549	TTS	Vad01G002690	LG01	2558125	2558653	2558653	-
1000550	TSS	Vad01G002730	LG01	2572560	2572678	2572678	+
1000551	TTS	Vad01G002730	LG01	2579916	2580627	2579916	+
1000552	TSS	Vad01G002760	LG01	2622710	2624235	2624235	+
1000553	TTS	Vad01G002760	LG01	2624937	2626435	2624937	+
1000554	TSS	Vad01G002770	LG01	2633358	2633633	2633633	+
1000555	TTS	Vad01G002770	LG01	2647203	2647455	2647203	+
1000556	TSS	Vad01G002780	LG01	2650602	2650967	2650602	-
1000557	TTS	Vad01G002780	LG01	2647559	2648027	2648027	-
1000558	TSS	Vad01G002790	LG01	2684760	2686042	2684760	-
1000559	TTS	Vad01G002790	LG01	2663938	2664689	2664689	-
1000560	TSS	Vad01G002800	LG01	2687257	2687650	2687650	+
1000561	TTS	Vad01G002800	LG01	2694488	2694827	2694488	+
1000562	TSS	Vad01G002820	LG01	2708267	2708768	2708267	-
1000563	TTS	Vad01G002820	LG01	2701933	2702331	2702331	-
1000564	TSS	Vad01G002850	LG01	2733914	2734346	2734346	+
1000565	TTS	Vad01G002850	LG01	2756640	2757557	2756640	+
1000566	TTS	Vad01G002850	LG01	2756814	2757143	2756814	+
1000567	TTS	Vad01G002850	LG01	2750687	2751113	2750687	+
1000568	XSKIP_ON	Vad01G002850	LG01	2750687	2750860	2748752,2750687-2750860,2756814	+
1000569	XSKIP_OFF	Vad01G002850	LG01	2750687	2750860	2748752,2756640	+
1000570	TSS	Vad01G002870	LG01	2767589	2767805	2767805	+
1000571	TTS	Vad01G002870	LG01	2785356	2786165	2785356	+
1000572	TSS	Vad01G002900	LG01	2798706	2798931	2798931	+
1000573	TTS	Vad01G002900	LG01	2799350	2799595	2799350	+
1000574	TSS	Vad01G002910	LG01	2798040	2798165	2798165	+
1000575	TSS	Vad01G002910	LG01	2798706	2798931	2798931	+
1000576	TSS	Vad01G002910	LG01	2803693	2804063	2804063	+
1000577	TTS	Vad01G002910	LG01	2805249	2805644	2805249	+
1000578	TSS	Vad01G002920	LG01	2812813	2813424	2812813	-
1000579	TTS	Vad01G002920	LG01	2808178	2808698	2808698	-
1000580	AE	Vad01G002920	LG01	2811893	2812051	2811893-2812051	-
1000581	AE	Vad01G002920	LG01	2811893	2811982	2811893-2811982	-
1000582	TSS	Vad01G002930	LG01	2818655	2818960	2818655	-
1000583	TTS	Vad01G002930	LG01	2814146	2814748	2814748	-
1000584	TSS	Vad01G002950	LG01	2828860	2829184	2829184	+
1000585	TTS	Vad01G002950	LG01	2903257	2903978	2903257	+
1000586	TTS	Vad01G002950	LG01	2891150	2891413	2891150	+
1000587	TSS	Vad01G002960	LG01	2904829	2904907	2904907	+
1000588	TTS	Vad01G002960	LG01	2907428	2907910	2907428	+
1000589	TSS	Vad01G002970	LG01	2911939	2912157	2912157	+
1000590	TTS	Vad01G002970	LG01	2918229	2918683	2918229	+
1000591	TSS	Vad01G002980	LG01	2927426	2927614	2927426	-
1000592	TTS	Vad01G002980	LG01	2919544	2919872	2919872	-
1000593	TSS	Vad01G003000	LG01	2955030	2955236	2955030	-
1000594	TTS	Vad01G003000	LG01	2948810	2949102	2949102	-
1000595	TSS	Vad01G003010	LG01	2961200	2961394	2961394	+
1000596	TTS	Vad01G003010	LG01	2966148	2966442	2966148	+
1000597	TSS	Vad01G003060	LG01	3000078	3000201	3000078	-
1000598	TTS	Vad01G003060	LG01	2988082	2988724	2988724	-
1000599	TSS	Vad01G003070	LG01	3006002	3006344	3006002	-
1000600	TTS	Vad01G003070	LG01	3001473	3002517	3002517	-
1000601	SKIP_ON	Vad01G003070	LG01	3005046	3005183	3004910,3005046-3005183,3005488	-
1000602	SKIP_OFF	Vad01G003070	LG01	3005046	3005183	3004910,3005488	-
1000603	SKIP_ON	Vad01G003070	LG01	3005018	3005183	3004910,3005018-3005183,3005488	-
1000602	SKIP_OFF	Vad01G003070	LG01	3005018	3005183	3004910,3005488	-
1000604	XSKIP_ON	Vad01G003070	LG01	3005046	3005183	3004910,3005046-3005183,3005492	-
1000605	XSKIP_OFF	Vad01G003070	LG01	3005046	3005183	3004910,3005488	-
1000606	AE	Vad01G003070	LG01	3005046	3005183	3005046-3005183	-
1000607	AE	Vad01G003070	LG01	3005018	3005183	3005018-3005183	-
1000608	TSS	Vad01G003090	LG01	3024336	3024739	3024336	-
1000609	TTS	Vad01G003090	LG01	3021203	3021869	3021869	-
1000610	TSS	Vad01G003100	LG01	3024892	3024967	3024967	+
1000611	TTS	Vad01G003100	LG01	3026846	3026916	3026846	+
1000612	TSS	Vad01G003110	LG01	3029296	3029652	3029296	-
1000613	TTS	Vad01G003110	LG01	3027554	3028510	3028510	-
1000614	TSS	Vad01G003130	LG01	3053518	3053934	3053518	-
1000615	TTS	Vad01G003130	LG01	3035087	3042837	3042837	-
1000616	TTS	Vad01G003130	LG01	3043284	3043615	3043615	-
1000617	TTS	Vad01G003130	LG01	3043926	3044514	3044514	-
1000618	TSS	Vad01G003140	LG01	3058979	3059479	3058979	-
1000619	TTS	Vad01G003140	LG01	3057931	3058207	3058207	-
1000620	TTS	Vad01G003140	LG01	3057994	3058204	3058204	-
1000621	TTS	Vad01G003140	LG01	3057994	3058879	3058879	-
1000622	TSS	Vad01G003150	LG01	3064433	3064913	3064433	-
1000623	TTS	Vad01G003150	LG01	3060129	3061212	3061212	-
1000624	SKIP_ON	Vad01G003150	LG01	3063326	3063389	3062987,3063326-3063389,3064433	-
1000625	SKIP_OFF	Vad01G003150	LG01	3063326	3063389	3062987,3064433	-
1000626	TSS	Vad01G003160	LG01	3074005	3075060	3075060	+
1000627	TTS	Vad01G003160	LG01	3077544	3078113	3077544	+
1000628	TSS	Vad01G003170	LG01	3080935	3081192	3080935	-
1000629	TTS	Vad01G003170	LG01	3078456	3078908	3078908	-
1000630	TTS	Vad01G003170	LG01	3078456	3079166	3079166	-
1000631	TSS	Vad01G003180	LG01	3088460	3088643	3088460	-
1000632	TTS	Vad01G003180	LG01	3084976	3086230	3086230	-
1000633	IR_ON	Vad01G003180	LG01	3087811	3088155	3087249-3088372	-
1000634	IR_OFF	Vad01G003180	LG01	3087811	3088155	3087249-3087811,3088155-3088372	-
1000635	TSS	Vad01G003190	LG01	3100789	3101103	3100789	-
1000636	TTS	Vad01G003190	LG01	3092283	3092852	3092852	-
1000637	TSS	Vad01G003230	LG01	3137138	3137418	3137418	+
1000638	TTS	Vad01G003230	LG01	3139498	3141434	3139498	+
1000639	TSS	Vad01G003250	LG01	3151770	3152116	3152116	+
1000640	TTS	Vad01G003250	LG01	3152202	3153639	3152202	+
1000641	TSS	Vad01G003260	LG01	3157209	3157382	3157209	-
1000642	TTS	Vad01G003260	LG01	3156889	3157090	3157090	-
1000643	TSS	Vad01G003280	LG01	3188126	3188402	3188402	+
1000644	TTS	Vad01G003280	LG01	3191420	3191630	3191420	+
1000645	TSS	Vad01G003290	LG01	3198375	3198535	3198375	-
1000646	TTS	Vad01G003290	LG01	3192611	3193115	3193115	-
1000647	TSS	Vad01G003300	LG01	3203550	3204767	3204767	+
1000648	TTS	Vad01G003300	LG01	3205255	3206203	3205255	+
1000649	TSS	Vad01G003340	LG01	3228252	3228706	3228252	-
1000650	TTS	Vad01G003340	LG01	3227651	3228125	3228125	-
1000651	TSS	Vad01G003350	LG01	3237905	3238076	3237905	-
1000652	TTS	Vad01G003350	LG01	3233538	3233971	3233971	-
1000653	TSS	Vad01G003370	LG01	3246494	3247888	3246494	-
1000654	TTS	Vad01G003370	LG01	3245226	3246007	3246007	-
1000655	AE	Vad01G003370	LG01	3246494	3246680	3246494-3246680	-
1000656	AE	Vad01G003370	LG01	3246494	3246698	3246494-3246698	-
1000657	TSS	Vad01G003380	LG01	3259297	3259489	3259297	-
1000658	TTS	Vad01G003380	LG01	3256489	3257030	3257030	-
1000659	TSS	Vad01G003400	LG01	3279070	3279119	3279070	-
1000660	TTS	Vad01G003400	LG01	3274940	3275329	3275329	-
1000661	TSS	Vad01G003410	LG01	3286527	3287013	3286527	-
1000662	TTS	Vad01G003410	LG01	3280176	3280641	3280641	-
1000663	TTS	Vad01G003410	LG01	3280253	3280652	3280652	-
1000664	TTS	Vad01G003410	LG01	3280253	3280856	3280856	-
1000665	TSS	Vad01G003460	LG01	3335324	3335501	3335501	+
1000666	TTS	Vad01G003460	LG01	3337383	3337451	3337383	+
1000667	IR_ON	Vad01G003460	LG01	3336817	3336914	3336725-3336981	+
1000668	IR_OFF	Vad01G003460	LG01	3336817	3336914	3336725-3336817,3336914-3336981	+
1000669	TSS	Vad01G003470	LG01	3347143	3347502	3347143	-
1000670	TTS	Vad01G003470	LG01	3345785	3346063	3346063	-
1000671	TSS	Vad01G003480	LG01	3354381	3354754	3354381	-
1000672	TTS	Vad01G003480	LG01	3348069	3348362	3348362	-
1000673	IR_ON	Vad01G003480	LG01	3348542	3349043	3348447-3349152	-
1000674	IR_OFF	Vad01G003480	LG01	3348542	3349043	3348447-3348542,3349043-3349152	-
1000675	TSS	Vad01G003490	LG01	3357504	3357932	3357504	-
1000676	TTS	Vad01G003490	LG01	3356227	3356520	3356520	-
1000677	TSS	Vad01G003500	LG01	3362662	3362809	3362809	+
1000678	TTS	Vad01G003500	LG01	3363159	3363893	3363159	+
1000679	TSS	Vad01G003510	LG01	3367897	3368513	3368513	+
1000680	TTS	Vad01G003510	LG01	3373450	3373845	3373450	+
1000681	TSS	Vad01G003540	LG01	3405120	3405955	3405120	-
1000682	TTS	Vad01G003540	LG01	3403608	3404041	3404041	-
1000683	TTS	Vad01G003540	LG01	3404136	3404586	3404586	-
1000684	TSS	Vad01G003570	LG01	3439153	3439266	3439153	-
1000685	TSS	Vad01G003570	LG01	3439464	3439558	3439464	-
1000686	TTS	Vad01G003570	LG01	3426099	3426991	3426991	-
1000687	IR_ON	Vad01G003570	LG01	3427834	3427939	3427686-3428047	-
1000688	IR_OFF	Vad01G003570	LG01	3427834	3427939	3427686-3427834,3427939-3428047	-
1000689	TSS	Vad01G003580	LG01	3441519	3442339	3441519	-
1000690	TTS	Vad01G003580	LG01	3439888	3441176	3441176	-
1000691	TSS	Vad01G003600	LG01	3480939	3481232	3480939	-
1000692	TTS	Vad01G003600	LG01	3450374	3452036	3452036	-
1000693	TTS	Vad01G003600	LG01	3450374	3451593	3451593	-
1000694	AE	Vad01G003600	LG01	3452370	3454426	3452370-3454426	-
1000695	AE	Vad01G003600	LG01	3453979	3454426	3453979-3454426	-
1000696	AE	Vad01G003600	LG01	3451974	3452036	3451974-3452036	-
1000697	AE	Vad01G003600	LG01	3452005	3452036	3452005-3452036	-
1000698	TSS	Vad01G003610	LG01	3493579	3493898	3493898	+
1000699	TTS	Vad01G003610	LG01	3517869	3518262	3517869	+
1000700	SKIP_ON	Vad01G003610	LG01	3517571	3517651	3516361,3517571-3517651,3517869	+
1000701	SKIP_OFF	Vad01G003610	LG01	3517571	3517651	3516361,3517869	+
1000702	SKIP_ON	Vad01G003610	LG01	3515712	3515820	3509625,3515712-3515820,3516187	+
1000703	SKIP_OFF	Vad01G003610	LG01	3515712	3515820	3509625,3516187	+
1000704	AE	Vad01G003610	LG01	3509580	3509625	3509580-3509625	+
1000705	AE	Vad01G003610	LG01	3509543	3509625	3509543-3509625	+
1000706	TSS	Vad01G003620	LG01	3519334	3519579	3519579	+
1000707	TTS	Vad01G003620	LG01	3519655	3520299	3519655	+
1000708	TSS	Vad01G003630	LG01	3524590	3525720	3525720	+
1000709	TTS	Vad01G003630	LG01	3526341	3527274	3526341	+
1000710	TSS	Vad01G003670	LG01	3554913	3555771	3554913	-
1000711	TTS	Vad01G003670	LG01	3551621	3552837	3552837	-
1000712	TSS	Vad01G003700	LG01	3588818	3589752	3588818	-
1000713	TSS	Vad01G003700	LG01	3595829	3596636	3595829	-
1000714	TTS	Vad01G003700	LG01	3586135	3587418	3587418	-
1000715	TSS	Vad01G003710	LG01	3603304	3603511	3603304	-
1000716	TSS	Vad01G003710	LG01	3603939	3604076	3603939	-
1000717	TTS	Vad01G003710	LG01	3598649	3599507	3599507	-
1000718	SKIP_ON	Vad01G003710	LG01	3603089	3603133	3602868,3603089-3603133,3603689	-
1000719	SKIP_OFF	Vad01G003710	LG01	3603089	3603133	3602868,3603689	-
1000720	TSS	Vad01G003720	LG01	3612723	3613028	3613028	+
1000721	TTS	Vad01G003720	LG01	3619434	3619998	3619434	+
1000722	TSS	Vad01G003740	LG01	3635706	3636465	3635706	-
1000723	TTS	Vad01G003740	LG01	3633527	3634627	3634627	-
1000724	TSS	Vad01G003750	LG01	3647259	3648979	3647259	-
1000725	TTS	Vad01G003750	LG01	3646015	3647117	3647117	-
1000726	TSS	Vad01G003760	LG01	3661893	3662894	3661893	-
1000727	TTS	Vad01G003760	LG01	3653515	3654697	3654697	-
1000728	TSS	Vad01G003770	LG01	3681673	3682485	3681673	-
1000729	TTS	Vad01G003770	LG01	3678026	3679143	3679143	-
1000730	SKIP_ON	Vad01G003770	LG01	3679640	3679669	3679143,3679640-3679669,3681673	-
1000731	SKIP_OFF	Vad01G003770	LG01	3679640	3679669	3679143,3681673	-
1000732	TSS	Vad01G003790	LG01	3684536	3685204	3685204	+
1000733	TTS	Vad01G003790	LG01	3690531	3691412	3690531	+
1000734	AE	Vad01G003790	LG01	3686067	3686275	3686067-3686275	+
1000735	AE	Vad01G003790	LG01	3685860	3686275	3685860-3686275	+
1000736	TSS	Vad01G003800	LG01	3696758	3697018	3696758	-
1000737	TTS	Vad01G003800	LG01	3696236	3696516	3696516	-
1000738	TSS	Vad01G003810	LG01	3702641	3702863	3702863	+
1000739	TTS	Vad01G003810	LG01	3703537	3704234	3703537	+
1000740	TSS	Vad01G003820	LG01	3709385	3709491	3709491	+
1000741	TTS	Vad01G003820	LG01	3710424	3710641	3710424	+
1000742	TSS	Vad01G003850	LG01	3736029	3736241	3736029	-
1000743	TTS	Vad01G003850	LG01	3725549	3725960	3725960	-
1000744	XIR_ON	Vad01G003850	LG01	3733244	3734509	3733184-3735732	-
1000745	XIR_OFF	Vad01G003850	LG01	3733244	3734509	3733184-3733244,3734509-3734578	-
1000744	XIR_ON	Vad01G003850	LG01	3733244	3733989	3733184-3735732	-
1000746	XIR_OFF	Vad01G003850	LG01	3733244	3733989	3733184-3733244,3733989-3734578	-
1000747	AE	Vad01G003850	LG01	3734509	3734578	3734509-3734578	-
1000748	AE	Vad01G003850	LG01	3733989	3734578	3733989-3734578	-
1000749	TSS	Vad01G003860	LG01	3755677	3757372	3757372	+
1000750	TTS	Vad01G003860	LG01	3757492	3758596	3757492	+
1000751	TSS	Vad01G003880	LG01	3769435	3769514	3769514	+
1000752	TTS	Vad01G003880	LG01	3770779	3770954	3770779	+
1000753	TSS	Vad01G003890	LG01	3779016	3779401	3779016	-
1000754	TTS	Vad01G003890	LG01	3771057	3772135	3772135	-
1000755	TTS	Vad01G003890	LG01	3771057	3771832	3771832	-
1000756	TSS	Vad01G003910	LG01	3779395	3779972	3779972	+
1000757	TTS	Vad01G003910	LG01	3797014	3797669	3797014	+
1000758	XSKIP_ON	Vad01G003910	LG01	3793511	3793832	3786335,3793511-3793832,3795361	+
1000759	XSKIP_OFF	Vad01G003910	LG01	3793511	3793832	3786318,3795361	+
1000760	SKIP_ON	Vad01G003910	LG01	3793511	3793832	3786318,3793511-3793832,3795361	+
1000761	SKIP_OFF	Vad01G003910	LG01	3793511	3793832	3786318,3795361	+
1000762	AE	Vad01G003910	LG01	3785639	3786335	3785639-3786335	+
1000763	AE	Vad01G003910	LG01	3785642	3786318	3785642-3786318	+
1000764	TSS	Vad01G003920	LG01	3801837	3803133	3801837	-
1000765	TTS	Vad01G003920	LG01	3800392	3801681	3801681	-
1000766	TSS	Vad01G003930	LG01	3822909	3823139	3823139	+
1000767	TSS	Vad01G003930	LG01	3823190	3823394	3823394	+
1000768	TTS	Vad01G003930	LG01	3828645	3829099	3828645	+
1000769	MSKIP_ON	Vad01G003930	LG01	3824100	3824562	3823394,3824100-3824167,3824305-3824562,3825045	+
1000770	MSKIP_OFF	Vad01G003930	LG01	3824100	3824562	3823394,3825045	+
1000771	SKIP_ON	Vad01G003930	LG01	3824305	3824562	3823394,3824305-3824562,3825045	+
1000772	SKIP_OFF	Vad01G003930	LG01	3824305	3824562	3823394,3825045	+
1000773	SKIP_ON	Vad01G003930	LG01	3824100	3824167	3823394,3824100-3824167,3824305	+
1000774	SKIP_OFF	Vad01G003930	LG01	3824100	3824167	3823394,3824305	+
1000775	TSS	Vad01G003940	LG01	3823190	3823394	3823394	+
1000776	TSS	Vad01G003940	LG01	3823190	3824167	3824167	+
1000777	TSS	Vad01G003940	LG01	3831578	3832001	3832001	+
1000778	TSS	Vad01G003940	LG01	3831578	3832256	3832256	+
1000779	TTS	Vad01G003940	LG01	3837977	3838499	3837977	+
1000780	SKIP_ON	Vad01G003940	LG01	3833168	3833427	3832256,3833168-3833427,3833907	+
1000781	SKIP_OFF	Vad01G003940	LG01	3833168	3833427	3832256,3833907	+
1000782	MSKIP_ON	Vad01G003940	LG01	3832963	3833427	3832256,3832963-3833030,3833168-3833427,3833907	+
1000783	MSKIP_OFF	Vad01G003940	LG01	3832963	3833427	3832256,3833907	+
1000784	SKIP_ON	Vad01G003940	LG01	3832963	3833030	3832256,3832963-3833030,3833168	+
1000785	SKIP_OFF	Vad01G003940	LG01	3832963	3833030	3832256,3833168	+
1000786	XSKIP_ON	Vad01G003940	LG01	3833168	3833427	3832256,3833168-3833427,3833907	+
1000787	XSKIP_OFF	Vad01G003940	LG01	3833168	3833427	3832256,3833904	+
1000788	XMSKIP_ON	Vad01G003940	LG01	3832963	3833427	3832256,3832963-3833030,3833168-3833427,3833907	+
1000789	XMSKIP_OFF	Vad01G003940	LG01	3832963	3833427	3832256,3833904	+
1000790	IR_ON	Vad01G003940	LG01	3833427	3833907	3833168-3834128	+
1000791	IR_OFF	Vad01G003940	LG01	3833427	3833907	3833168-3833427,3833907-3834128	+
1000792	AE	Vad01G003940	LG01	3824100	3824562	3824100-3824562	+
1000793	AE	Vad01G003940	LG01	3824305	3824562	3824305-3824562	+
1000794	AE	Vad01G003940	LG01	3833907	3834128	3833907-3834128	+
1000795	AE	Vad01G003940	LG01	3833168	3834128	3833168-3834128	+
1000796	AE	Vad01G003940	LG01	3832160	3832256	3832160-3832256	+
1000797	AE	Vad01G003940	LG01	3832187	3832256	3832187-3832256	+
1000798	AE	Vad01G003940	LG01	3833904	3834128	3833904-3834128	+
1000799	TSS	Vad01G003950	LG01	3842102	3842156	3842156	+
1000800	TSS	Vad01G003950	LG01	3844067	3845117	3845117	+
1000801	TTS	Vad01G003950	LG01	3849379	3849847	3849379	+
1000802	TSS	Vad01G003970	LG01	3854080	3854101	3854080	-
1000803	TTS	Vad01G003970	LG01	3853448	3853789	3853789	-
1000804	TSS	Vad01G003980	LG01	3860239	3860713	3860239	-
1000805	TTS	Vad01G003980	LG01	3858419	3859000	3859000	-
1000806	TSS	Vad01G004000	LG01	3872188	3872496	3872496	+
1000807	TSS	Vad01G004000	LG01	3875737	3875878	3875878	+
1000808	TTS	Vad01G004000	LG01	3879437	3879784	3879437	+
1000809	SKIP_ON	Vad01G004000	LG01	3877311	3877329	3876274,3877311-3877329,3877455	+
1000810	SKIP_OFF	Vad01G004000	LG01	3877311	3877329	3876274,3877455	+
1000811	TSS	Vad01G004020	LG01	3884615	3884678	3884678	+
1000812	TSS	Vad01G004020	LG01	3884615	3884852	3884852	+
1000813	TTS	Vad01G004020	LG01	3895039	3895353	3895039	+
1000814	TSS	Vad01G004030	LG01	3899133	3899317	3899317	+
1000815	TTS	Vad01G004030	LG01	3912389	3912685	3912389	+
1000816	XSKIP_ON	Vad01G004030	LG01	3905507	3905541	3900388,3905507-3905541,3907889	+
1000817	XSKIP_OFF	Vad01G004030	LG01	3905507	3905541	3900522,3907889	+
1000818	XSKIP_ON	Vad01G004030	LG01	3905408	3905541	3900388,3905408-3905541,3907889	+
1000817	XSKIP_OFF	Vad01G004030	LG01	3905408	3905541	3900522,3907889	+
1000819	XSKIP_ON	Vad01G004030	LG01	3905515	3905541	3900495,3905515-3905541,3907889	+
1000817	XSKIP_OFF	Vad01G004030	LG01	3905515	3905541	3900522,3907889	+
1000820	IR_ON	Vad01G004030	LG01	3900388	3900488	3899841-3900522	+
1000821	IR_OFF	Vad01G004030	LG01	3900388	3900488	3899841-3900388,3900488-3900522	+
1000822	XIR_ON	Vad01G004030	LG01	3900388	3900488	3899841-3900495	+
1000823	XIR_OFF	Vad01G004030	LG01	3900388	3900488	3899841-3900388,3900488-3900522	+
1000824	AE	Vad01G004030	LG01	3905507	3905541	3905507-3905541	+
1000825	AE	Vad01G004030	LG01	3905408	3905541	3905408-3905541	+
1000826	XAE	Vad01G004030	LG01	3899841	3900388	3899841-3900388	+
1000827	XAE	Vad01G004030	LG01	3899841	3900495	3899841-3900495	+
1000828	AE	Vad01G004030	LG01	3908961	3909188	3908961-3909188	+
1000829	AE	Vad01G004030	LG01	3908961	3909591	3908961-3909591	+
1000830	TSS	Vad01G004050	LG01	3938606	3939340	3938606	-
1000831	TTS	Vad01G004050	LG01	3934768	3938929	3938929	-
1000832	TTS	Vad01G004050	LG01	3934768	3935987	3935987	-
1000833	TSS	Vad01G004060	LG01	3945499	3948422	3945499	-
1000834	TTS	Vad01G004060	LG01	3943422	3945276	3945276	-
1000835	TTS	Vad01G004060	LG01	3944012	3945138	3945138	-
1000836	TSS	Vad01G004090	LG01	3963958	3964158	3963958	-
1000837	TSS	Vad01G004090	LG01	3961682	3961992	3961682	-
1000838	TSS	Vad01G004090	LG01	3963428	3964158	3963428	-
1000839	TTS	Vad01G004090	LG01	3962053	3963216	3963216	-
1000840	XAE	Vad01G004090	LG01	3963139	3963216	3963139-3963216	-
1000841	XAE	Vad01G004090	LG01	3963139	3963278	3963139-3963278	-
1000842	TSS	Vad01G004100	LG01	3964618	3964777	3964618	-
1000843	TTS	Vad01G004100	LG01	3964193	3964527	3964527	-
1000844	TSS	Vad01G004110	LG01	3971896	3972293	3971896	-
1000845	TTS	Vad01G004110	LG01	3965734	3966056	3966056	-
1000846	IR_ON	Vad01G004110	LG01	3966935	3968438	3966817-3968562	-
1000847	IR_OFF	Vad01G004110	LG01	3966935	3968438	3966817-3966935,3968438-3968562	-
1000848	TSS	Vad01G004130	LG01	3990253	3990638	3990638	+
1000849	TTS	Vad01G004130	LG01	3994347	3995049	3994347	+
1000850	TSS	Vad01G004140	LG01	3996335	3996969	3996969	+
1000851	TTS	Vad01G004140	LG01	4020106	4021149	4020106	+
1000852	TTS	Vad01G004140	LG01	4019719	4022186	4019719	+
1000853	MSKIP_ON	Vad01G004140	LG01	4016437	4016757	4016301,4016437-4016506,4016609-4016757,4018535	+
1000854	MSKIP_OFF	Vad01G004140	LG01	4016437	4016757	4016301,4018535	+
1000855	SKIP_ON	Vad01G004140	LG01	4019363	4019515	4019241,4019363-4019515,4019719	+
1000856	SKIP_OFF	Vad01G004140	LG01	4019363	4019515	4019241,4019719	+
1000857	SKIP_ON	Vad01G004140	LG01	4016609	4016757	4016301,4016609-4016757,4018535	+
1000858	SKIP_OFF	Vad01G004140	LG01	4016609	4016757	4016301,4018535	+
1000859	SKIP_ON	Vad01G004140	LG01	4016437	4016506	4016301,4016437-4016506,4016609	+
1000860	SKIP_OFF	Vad01G004140	LG01	4016437	4016506	4016301,4016609	+
1000861	IR_ON	Vad01G004140	LG01	4019515	4019719	4019363-4019829	+
1000862	IR_OFF	Vad01G004140	LG01	4019515	4019719	4019363-4019515,4019719-4019829	+
1000863	XIR_ON	Vad01G004140	LG01	4019515	4019719	4019363-4019829	+
1000864	XIR_OFF	Vad01G004140	LG01	4019515	4019719	4019363-4019515,4019719-4022186	+
1000865	AE	Vad01G004140	LG01	4019363	4019829	4019363-4019829	+
1000866	AE	Vad01G004140	LG01	4019719	4019829	4019719-4019829	+
1000867	XAE	Vad01G004140	LG01	4019363	4019829	4019363-4019829	+
1000868	XAE	Vad01G004140	LG01	4019363	4019515	4019363-4019515	+
1000869	TSS	Vad01G004150	LG01	4026188	4026743	4026743	+
1000870	TSS	Vad01G004150	LG01	4027128	4027179	4027179	+
1000871	TTS	Vad01G004150	LG01	4037678	4038488	4037678	+
1000872	TSS	Vad01G004160	LG01	4040728	4040863	4040728	-
1000873	TTS	Vad01G004160	LG01	4040003	4040301	4040301	-
1000874	TSS	Vad01G004180	LG01	4056106	4056246	4056106	-
1000875	TTS	Vad01G004180	LG01	4049351	4049901	4049901	-
1000876	TTS	Vad01G004180	LG01	4049514	4049654	4049654	-
1000877	TSS	Vad01G004190	LG01	4056459	4056903	4056903	+
1000878	TTS	Vad01G004190	LG01	4061132	4061563	4061132	+
1000879	TSS	Vad01G004200	LG01	4066409	4066578	4066409	-
1000880	TTS	Vad01G004200	LG01	4061878	4062695	4062695	-
1000881	TSS	Vad01G004220	LG01	4081460	4081871	4081460	-
1000882	TTS	Vad01G004220	LG01	4077903	4078241	4078241	-
1000883	TSS	Vad01G004230	LG01	4087614	4088626	4088626	+
1000884	TTS	Vad01G004230	LG01	4090251	4090592	4090251	+
1000885	TSS	Vad01G004240	LG01	4119005	4119447	4119005	-
1000886	TTS	Vad01G004240	LG01	4111142	4111773	4111773	-
1000887	TSS	Vad01G004250	LG01	4124706	4125295	4125295	+
1000888	TTS	Vad01G004250	LG01	4129319	4129790	4129319	+
1000889	TSS	Vad01G004260	LG01	4130531	4131304	4131304	+
1000890	TTS	Vad01G004260	LG01	4140991	4141164	4140991	+
1000891	TSS	Vad01G004270	LG01	4144232	4144337	4144232	-
1000892	TTS	Vad01G004270	LG01	4141681	4142991	4142991	-
1000893	TTS	Vad01G004270	LG01	4141681	4142960	4142960	-
1000894	XSKIP_ON	Vad01G004270	LG01	4143692	4143779	4142991,4143692-4143779,4144232	-
1000895	XSKIP_OFF	Vad01G004270	LG01	4143692	4143779	4142960,4144232	-
1000896	SKIP_ON	Vad01G004270	LG01	4143692	4143779	4142960,4143692-4143779,4144232	-
1000897	SKIP_OFF	Vad01G004270	LG01	4143692	4143779	4142960,4144232	-
1000898	TSS	Vad01G004280	LG01	4145679	4146557	4146557	+
1000899	TTS	Vad01G004280	LG01	4152672	4153553	4152672	+
1000900	TSS	Vad01G004290	LG01	4162834	4163013	4162834	-
1000901	TTS	Vad01G004290	LG01	4153924	4154794	4154794	-
1000902	TTS	Vad01G004290	LG01	4154996	4155272	4155272	-
1000903	TTS	Vad01G004290	LG01	4155393	4155582	4155582	-
1000904	TTS	Vad01G004290	LG01	4155393	4156303	4156303	-
1000905	IR_ON	Vad01G004290	LG01	4156602	4157263	4156488-4157320	-
1000906	IR_OFF	Vad01G004290	LG01	4156602	4157263	4156488-4156602,4157263-4157320	-
1000907	TSS	Vad01G004310	LG01	4167281	4167362	4167362	+
1000908	TTS	Vad01G004310	LG01	4167463	4168512	4167463	+
1000909	TSS	Vad01G004320	LG01	4169403	4169727	4169727	+
1000910	TTS	Vad01G004320	LG01	4174736	4175729	4174736	+
1000911	TSS	Vad01G004330	LG01	4169403	4169727	4169727	+
1000912	TTS	Vad01G004330	LG01	4174736	4176431	4174736	+
1000913	TSS	Vad01G004360	LG01	4183330	4183486	4183486	+
1000914	TTS	Vad01G004360	LG01	4187605	4188023	4187605	+
1000915	TSS	Vad01G004370	LG01	4201662	4202212	4201662	-
1000916	TTS	Vad01G004370	LG01	4188646	4189002	4189002	-
1000917	TTS	Vad01G004370	LG01	4188646	4189644	4189644	-
1000918	TSS	Vad01G004380	LG01	4204846	4204994	4204994	+
1000919	TTS	Vad01G004380	LG01	4208807	4209658	4208807	+
1000920	TSS	Vad01G004390	LG01	4215301	4215789	4215301	-
1000921	TTS	Vad01G004390	LG01	4210746	4211437	4211437	-
1000922	TSS	Vad01G004410	LG01	4238811	4238919	4238811	-
1000923	TTS	Vad01G004410	LG01	4236971	4238349	4238349	-
1000924	TSS	Vad01G004430	LG01	4265155	4265553	4265155	-
1000925	TTS	Vad01G004430	LG01	4255861	4256364	4256364	-
1000926	TTS	Vad01G004430	LG01	4255861	4256733	4256733	-
1000927	AE	Vad01G004430	LG01	4261088	4261219	4261088-4261219	-
1000928	AE	Vad01G004430	LG01	4260135	4261219	4260135-4261219	-
1000929	TSS	Vad01G004440	LG01	4270063	4270847	4270847	+
1000930	TTS	Vad01G004440	LG01	4274871	4275821	4274871	+
1000931	TSS	Vad01G004470	LG01	4294366	4295114	4295114	+
1000932	TTS	Vad01G004470	LG01	4296350	4297237	4296350	+
1000933	TSS	Vad01G004480	LG01	4305405	4306007	4306007	+
1000934	TTS	Vad01G004480	LG01	4306877	4308240	4306877	+
1000935	TSS	Vad01G004490	LG01	4318093	4318416	4318416	+
1000936	TTS	Vad01G004490	LG01	4334696	4335028	4334696	+
1000937	TTS	Vad01G004490	LG01	4321651	4321983	4321651	+
1000938	TTS	Vad01G004490	LG01	4321471	4321524	4321471	+
1000939	TSS	Vad01G004510	LG01	4331067	4331472	4331472	+
1000940	TTS	Vad01G004510	LG01	4334696	4335049	4334696	+
1000941	TSS	Vad01G004520	LG01	4335815	4335942	4335942	+
1000942	TSS	Vad01G004520	LG01	4335815	4336207	4336207	+
1000943	TSS	Vad01G004520	LG01	4335815	4336794	4336794	+
1000944	TTS	Vad01G004520	LG01	4344505	4345258	4344505	+
1000945	SKIP_ON	Vad01G004520	LG01	4342374	4342451	4342201,4342374-4342451,4344505	+
1000946	SKIP_OFF	Vad01G004520	LG01	4342374	4342451	4342201,4344505	+
1000947	IR_ON	Vad01G004520	LG01	4337023	4337594	4336895-4337824	+
1000948	IR_OFF	Vad01G004520	LG01	4337023	4337594	4336895-4337023,4337594-4337824	+
1000949	IR_ON	Vad01G004520	LG01	4342201	4342374	4342016-4342451	+
1000950	IR_OFF	Vad01G004520	LG01	4342201	4342374	4342016-4342201,4342374-4342451	+
1000951	AE	Vad01G004520	LG01	4342016	4342451	4342016-4342451	+
1000952	AE	Vad01G004520	LG01	4342016	4342201	4342016-4342201	+
1000953	TSS	Vad01G004530	LG01	4378868	4379406	4379406	+
1000954	TTS	Vad01G004530	LG01	4379938	4380748	4379938	+
1000955	SKIP_ON	Vad01G004530	LG01	4379554	4379683	4379406,4379554-4379683,4379938	+
1000956	SKIP_OFF	Vad01G004530	LG01	4379554	4379683	4379406,4379938	+
1000957	TSS	Vad01G004540	LG01	4407486	4407993	4407993	+
1000958	TTS	Vad01G004540	LG01	4410693	4412048	4410693	+
1000959	TSS	Vad01G004550	LG01	4413630	4414369	4414369	+
1000960	TTS	Vad01G004550	LG01	4416813	4417042	4416813	+
1000961	TSS	Vad01G004560	LG01	4435459	4436812	4435459	-
1000962	TTS	Vad01G004560	LG01	4422010	4423135	4423135	-
1000963	MSKIP_ON	Vad01G004560	LG01	4423678	4425564	4423135,4423678-4423944,4424045-4425564,4425748	-
1000964	MSKIP_OFF	Vad01G004560	LG01	4423678	4425564	4423135,4425748	-
1000965	TSS	Vad01G004570	LG01	4449626	4449782	4449626	-
1000966	TTS	Vad01G004570	LG01	4440963	4441365	4441365	-
1000967	TSS	Vad01G004580	LG01	4495264	4495616	4495264	-
1000968	TTS	Vad01G004580	LG01	4480120	4481559	4481559	-
1000969	TSS	Vad01G004590	LG01	4496031	4496436	4496436	+
1000970	TTS	Vad01G004590	LG01	4497249	4497775	4497249	+
1000971	TSS	Vad01G004620	LG01	4513631	4514523	4513631	-
1000972	TTS	Vad01G004620	LG01	4506858	4507771	4507771	-
1000973	TSS	Vad01G004630	LG01	4535303	4536999	4535303	-
1000974	TTS	Vad01G004630	LG01	4532981	4533883	4533883	-
1000975	TSS	Vad01G004640	LG01	4549404	4549715	4549404	-
1000976	TTS	Vad01G004640	LG01	4546456	4546880	4546880	-
1000977	TSS	Vad01G004650	LG01	4616123	4616199	4616123	-
1000978	TTS	Vad01G004650	LG01	4551701	4552224	4552224	-
1000979	SKIP_ON	Vad01G004650	LG01	4614093	4614184	4607837,4614093-4614184,4615418	-
1000980	SKIP_OFF	Vad01G004650	LG01	4614093	4614184	4607837,4615418	-
1000981	MSKIP_ON	Vad01G004650	LG01	4598050	4598817	4596521,4598050-4598162,4598254-4598817,4607523	-
1000982	MSKIP_OFF	Vad01G004650	LG01	4598050	4598817	4596521,4607523	-
1000983	TSS	Vad01G004660	LG01	4617532	4617677	4617677	+
1000984	TTS	Vad01G004660	LG01	4627954	4628448	4627954	+
1000985	SKIP_ON	Vad01G004660	LG01	4619082	4619181	4617677,4619082-4619181,4623375	+
1000986	SKIP_OFF	Vad01G004660	LG01	4619082	4619181	4617677,4623375	+
1000987	TSS	Vad01G004680	LG01	4629988	4630215	4630215	+
1000988	TTS	Vad01G004680	LG01	4633529	4634728	4633529	+
1000989	TSS	Vad01G004690	LG01	4647048	4647485	4647048	-
1000990	TTS	Vad01G004690	LG01	4637716	4638064	4638064	-
1000991	TTS	Vad01G004690	LG01	4637716	4637853	4637853	-
1000992	SKIP_ON	Vad01G004690	LG01	4646684	4646752	4643986,4646684-4646752,4647048	-
1000993	SKIP_OFF	Vad01G004690	LG01	4646684	4646752	4643986,4647048	-
1000994	TSS	Vad01G004710	LG01	4657471	4657633	4657471	-
1000995	TTS	Vad01G004710	LG01	4652246	4652906	4652906	-
1000996	TSS	Vad01G004720	LG01	4667320	4667577	4667577	+
1000997	TTS	Vad01G004720	LG01	4691438	4691951	4691438	+
1000998	SKIP_ON	Vad01G004720	LG01	4687102	4687156	4685188,4687102-4687156,4689610	+
1000999	SKIP_OFF	Vad01G004720	LG01	4687102	4687156	4685188,4689610	+
1001000	MIR_ON	Vad01G004720	LG01	4675806	4676155	4675738-4676223	+
1001001	MIR_OFF	Vad01G004720	LG01	4675806	4676155	4675738-4675806,4675950-4676084,4676155-4676223	+
1001000	MIR_ON	Vad01G004720	LG01	4675806	4676155	4675738-4676223	+
1001002	MIR_OFF	Vad01G004720	LG01	4675806	4676155	4675738-4675806,4675970-4676084,4676155-4676223	+
1001003	AE	Vad01G004720	LG01	4680886	4680980	4680886-4680980	+
1001004	AE	Vad01G004720	LG01	4680902	4680980	4680902-4680980	+
1001005	AE	Vad01G004720	LG01	4675950	4676084	4675950-4676084	+
1001006	AE	Vad01G004720	LG01	4675970	4676084	4675970-4676084	+
1001007	TSS	Vad01G004730	LG01	4714484	4714836	4714484	-
1001008	TTS	Vad01G004730	LG01	4694474	4694760	4694760	-
1001009	TTS	Vad01G004730	LG01	4694474	4694609	4694609	-
1001010	TTS	Vad01G004730	LG01	4700897	4701164	4701164	-
1001011	XSKIP_ON	Vad01G004730	LG01	4701014	4701164	4694609,4701014-4701164,4702697	-
1001012	XSKIP_OFF	Vad01G004730	LG01	4701014	4701164	4694760,4702697	-
1001013	AE	Vad01G004730	LG01	4697909	4698008	4697909-4698008	-
1001014	AE	Vad01G004730	LG01	4697909	4698159	4697909-4698159	-
1001015	TSS	Vad01G004740	LG01	4719954	4721089	4719954	-
1001016	TTS	Vad01G004740	LG01	4716133	4716515	4716515	-
1001017	TSS	Vad01G004750	LG01	4727045	4727305	4727305	+
1001018	TTS	Vad01G004750	LG01	4727619	4728173	4727619	+
1001019	TSS	Vad01G004760	LG01	4731010	4731594	4731594	+
1001020	TTS	Vad01G004760	LG01	4737079	4737866	4737079	+
1001021	TSS	Vad01G004770	LG01	4738716	4738937	4738937	+
1001022	TTS	Vad01G004770	LG01	4748408	4748852	4748408	+
1001023	TSS	Vad01G004780	LG01	4752064	4752404	4752064	-
1001024	TTS	Vad01G004780	LG01	4751021	4751397	4751397	-
1001025	TSS	Vad01G004790	LG01	4759357	4759583	4759357	-
1001026	TTS	Vad01G004790	LG01	4754786	4755316	4755316	-
1001027	AE	Vad01G004790	LG01	4757505	4757557	4757505-4757557	-
1001028	AE	Vad01G004790	LG01	4757505	4757620	4757505-4757620	-
1001029	TSS	Vad01G004820	LG01	4778861	4779385	4779385	+
1001030	TTS	Vad01G004820	LG01	4783058	4783551	4783058	+
1001031	SKIP_ON	Vad01G004820	LG01	4782331	4782442	4781526,4782331-4782442,4783058	+
1001032	SKIP_OFF	Vad01G004820	LG01	4782331	4782442	4781526,4783058	+
1001033	TSS	Vad01G004830	LG01	4784215	4784427	4784427	+
1001034	TTS	Vad01G004830	LG01	4784565	4784855	4784565	+
1001035	TSS	Vad01G004860	LG01	4810487	4810703	4810703	+
1001036	TTS	Vad01G004860	LG01	4810968	4811379	4810968	+
1001037	TSS	Vad01G004870	LG01	4812954	4813270	4813270	+
1001038	TTS	Vad01G004870	LG01	4813539	4813867	4813539	+
1001039	TSS	Vad01G004940	LG01	4898216	4898481	4898481	+
1001040	TTS	Vad01G004940	LG01	4899445	4899931	4899445	+
1001041	TTS	Vad01G004940	LG01	4899427	4899891	4899427	+
1001042	TSS	Vad01G004950	LG01	4911984	4912249	4912249	+
1001043	TTS	Vad01G004950	LG01	4914536	4915027	4914536	+
1001044	TSS	Vad01G004960	LG01	4921600	4921706	4921600	-
1001045	TTS	Vad01G004960	LG01	4921003	4921136	4921136	-
1001046	TSS	Vad01G004970	LG01	4928052	4930387	4928052	-
1001047	TTS	Vad01G004970	LG01	4925626	4926044	4926044	-
1001048	TSS	Vad01G004990	LG01	4939588	4940382	4939588	-
1001049	TTS	Vad01G004990	LG01	4938925	4939474	4939474	-
1001050	TSS	Vad01G005010	LG01	4948616	4948850	4948850	+
1001051	TTS	Vad01G005010	LG01	4948977	4949161	4948977	+
1001052	TSS	Vad01G005030	LG01	4981035	4981200	4981035	-
1001053	TTS	Vad01G005030	LG01	4979657	4979881	4979881	-
1001054	TSS	Vad01G005040	LG01	4981890	4982600	4982600	+
1001055	TTS	Vad01G005040	LG01	4987885	4988682	4987885	+
1001056	TSS	Vad01G005050	LG01	4989827	4990086	4989827	-
1001057	TTS	Vad01G005050	LG01	4988686	4989182	4989182	-
1001058	TSS	Vad01G005060	LG01	4990158	4990584	4990584	+
1001059	TTS	Vad01G005060	LG01	4996927	4997846	4996927	+
1001060	TTS	Vad01G005060	LG01	4997046	4997588	4997046	+
1001061	TTS	Vad01G005060	LG01	4996347	4997846	4996347	+
1001062	IR_ON	Vad01G005060	LG01	4995330	4996347	4995212-4996536	+
1001063	IR_OFF	Vad01G005060	LG01	4995330	4996347	4995212-4995330,4996347-4996536	+
1001064	XIR_ON	Vad01G005060	LG01	4995330	4996347	4995212-4996536	+
1001065	XIR_OFF	Vad01G005060	LG01	4995330	4996347	4995212-4995330,4996347-4997846	+
1001062	IR_ON	Vad01G005060	LG01	4995388	4996347	4995212-4996536	+
1001066	IR_OFF	Vad01G005060	LG01	4995388	4996347	4995212-4995388,4996347-4996536	+
1001067	AE	Vad01G005060	LG01	4993229	4993444	4993229-4993444	+
1001068	AE	Vad01G005060	LG01	4993327	4993444	4993327-4993444	+
1001069	AE	Vad01G005060	LG01	4995212	4995330	4995212-4995330	+
1001070	AE	Vad01G005060	LG01	4995212	4995388	4995212-4995388	+
1001071	XAE	Vad01G005060	LG01	4995212	4995330	4995212-4995330	+
1001072	XAE	Vad01G005060	LG01	4995212	4996536	4995212-4996536	+
1001073	TSS	Vad01G005070	LG01	4998134	4998406	4998406	+
1001074	TTS	Vad01G005070	LG01	4998519	4999174	4998519	+
1001075	TTS	Vad01G005070	LG01	4998799	5000951	4998799	+
1001076	AE	Vad01G005070	LG01	4998519	4998658	4998519-4998658	+
1001077	AE	Vad01G005070	LG01	4998486	4998658	4998486-4998658	+
1001078	TSS	Vad01G005080	LG01	5004169	5004549	5004549	+
1001079	TTS	Vad01G005080	LG01	5016966	5017577	5016966	+
1001080	TSS	Vad01G005090	LG01	5022416	5024087	5024087	+
1001081	TTS	Vad01G005090	LG01	5026249	5026623	5026249	+
1001082	TSS	Vad01G005100	LG01	5035832	5036226	5036226	+
1001083	TTS	Vad01G005100	LG01	5043306	5044114	5043306	+
1001084	AE	Vad01G005100	LG01	5040778	5041011	5040778-5041011	+
1001085	AE	Vad01G005100	LG01	5040714	5041011	5040714-5041011	+
1001086	AE	Vad01G005100	LG01	5037215	5037425	5037215-5037425	+
1001087	AE	Vad01G005100	LG01	5037198	5037425	5037198-5037425	+
1001088	TSS	Vad01G005110	LG01	5051735	5051905	5051905	+
1001089	TTS	Vad01G005110	LG01	5052022	5053458	5052022	+
1001090	TSS	Vad01G005120	LG01	5080680	5081005	5080680	-
1001091	TTS	Vad01G005120	LG01	5074951	5075892	5075892	-
1001092	TSS	Vad01G005130	LG01	5098869	5099817	5098869	-
1001093	TTS	Vad01G005130	LG01	5097422	5098336	5098336	-
1001094	TSS	Vad01G005150	LG01	5113124	5113293	5113293	+
1001095	TTS	Vad01G005150	LG01	5138483	5138922	5138483	+
1001096	AE	Vad01G005150	LG01	5120381	5120588	5120381-5120588	+
1001097	AE	Vad01G005150	LG01	5120381	5120611	5120381-5120611	+
1001098	TSS	Vad01G005180	LG01	5168355	5168681	5168681	+
1001099	TTS	Vad01G005180	LG01	5169401	5169538	5169401	+
1001100	TSS	Vad01G005190	LG01	5178794	5179259	5179259	+
1001101	TSS	Vad01G005190	LG01	5178794	5178974	5178974	+
1001102	TTS	Vad01G005190	LG01	5192409	5193069	5192409	+
1001103	TSS	Vad01G005200	LG01	5182610	5182888	5182610	-
1001104	TTS	Vad01G005200	LG01	5181063	5182030	5182030	-
1001105	TSS	Vad01G005210	LG01	5191694	5192317	5192317	+
1001106	TSS	Vad01G005210	LG01	5191987	5192167	5192167	+
1001107	TTS	Vad01G005210	LG01	5192843	5193069	5192843	+
1001108	TSS	Vad01G005220	LG01	5202317	5202446	5202317	-
1001109	TTS	Vad01G005220	LG01	5201657	5201739	5201739	-
1001110	TSS	Vad01G005230	LG01	5221182	5221583	5221583	+
1001111	TTS	Vad01G005230	LG01	5222215	5222796	5222215	+
1001112	TSS	Vad01G005240	LG01	5228525	5228923	5228923	+
1001113	TTS	Vad01G005240	LG01	5231867	5232242	5231867	+
1001114	TSS	Vad01G005250	LG01	5240645	5241275	5241275	+
1001115	TTS	Vad01G005250	LG01	5242174	5242812	5242174	+
1001116	TSS	Vad01G005260	LG01	5248109	5248345	5248109	-
1001117	TTS	Vad01G005260	LG01	5242995	5243590	5243590	-
1001118	TSS	Vad01G005270	LG01	5264115	5264275	5264275	+
1001119	TTS	Vad01G005270	LG01	5374065	5374543	5374065	+
1001120	SKIP_ON	Vad01G005270	LG01	5312427	5312561	5299105,5312427-5312561,5319439	+
1001121	SKIP_OFF	Vad01G005270	LG01	5312427	5312561	5299105,5319439	+
1001122	AE	Vad01G005270	LG01	5331297	5331391	5331297-5331391	+
1001123	AE	Vad01G005270	LG01	5331309	5331391	5331309-5331391	+
1001124	AE	Vad01G005270	LG01	5373847	5373950	5373847-5373950	+
1001125	AE	Vad01G005270	LG01	5373480	5373950	5373480-5373950	+
1001126	TSS	Vad01G005280	LG01	5385100	5385439	5385100	-
1001127	TSS	Vad01G005280	LG01	5385112	5385439	5385112	-
1001128	TTS	Vad01G005280	LG01	5381192	5381662	5381662	-
1001129	TSS	Vad01G005290	LG01	5397058	5398314	5397058	-
1001130	TTS	Vad01G005290	LG01	5392188	5392708	5392708	-
1001131	TTS	Vad01G005290	LG01	5392188	5392614	5392614	-
1001132	TSS	Vad01G005300	LG01	5400258	5401536	5400258	-
1001133	TTS	Vad01G005300	LG01	5398760	5399529	5399529	-
1001134	TSS	Vad01G005320	LG01	5425469	5426323	5425469	-
1001135	TTS	Vad01G005320	LG01	5423841	5424197	5424197	-
1001136	TSS	Vad01G005330	LG01	5434462	5434762	5434462	-
1001137	TTS	Vad01G005330	LG01	5429508	5429888	5429888	-
1001138	TTS	Vad01G005330	LG01	5429508	5430113	5430113	-
1001139	TSS	Vad01G005340	LG01	5445793	5445959	5445793	-
1001140	TTS	Vad01G005340	LG01	5440806	5441220	5441220	-
1001141	TSS	Vad01G005350	LG01	5455711	5456688	5456688	+
1001142	TTS	Vad01G005350	LG01	5456779	5457220	5456779	+
1001143	TSS	Vad01G005360	LG01	5459722	5460301	5460301	+
1001144	TTS	Vad01G005360	LG01	5460630	5461024	5460630	+
1001145	XSKIP_ON	Vad01G005360	LG01	5459303	5459439	5459178,5459303-5459439,5461040	-
1001146	XSKIP_OFF	Vad01G005360	LG01	5459303	5459439	5459186,5461040	-
1001147	SKIP_ON	Vad01G005360	LG01	5459303	5459439	5459186,5459303-5459439,5461040	-
1001148	SKIP_OFF	Vad01G005360	LG01	5459303	5459439	5459186,5461040	-
1001149	SKIP_ON	Vad01G005360	LG01	5459303	5459420	5459186,5459303-5459420,5461040	-
1001148	SKIP_OFF	Vad01G005360	LG01	5459303	5459420	5459186,5461040	-
1001150	IR_ON	Vad01G005360	LG01	5458507	5458583	5458409-5458714	-
1001151	IR_OFF	Vad01G005360	LG01	5458507	5458583	5458409-5458507,5458583-5458714	-
1001152	AE	Vad01G005360	LG01	5459303	5459439	5459303-5459439	-
1001153	AE	Vad01G005360	LG01	5459303	5459420	5459303-5459420	-
1001154	TSS	Vad01G005370	LG01	5463979	5464345	5463979	-
1001155	TTS	Vad01G005370	LG01	5462823	5463124	5463124	-
1001156	TSS	Vad01G005390	LG01	5493583	5494016	5493583	-
1001157	TTS	Vad01G005390	LG01	5483137	5483955	5483955	-
1001158	TSS	Vad01G005400	LG01	5495560	5496014	5496014	+
1001159	TTS	Vad01G005400	LG01	5500081	5501180	5500081	+
1001160	TSS	Vad01G005410	LG01	5531291	5531377	5531291	-
1001161	TTS	Vad01G005410	LG01	5511757	5512809	5512809	-
1001162	TTS	Vad01G005410	LG01	5511757	5512900	5512900	-
1001163	TTS	Vad01G005410	LG01	5512437	5512541	5512541	-
1001164	XAE	Vad01G005410	LG01	5512924	5513694	5512924-5513694	-
1001165	XAE	Vad01G005410	LG01	5513392	5513694	5513392-5513694	-
1001166	TSS	Vad01G005430	LG01	5556924	5557259	5556924	-
1001167	TTS	Vad01G005430	LG01	5534617	5534941	5534941	-
1001168	TSS	Vad01G005440	LG01	5558523	5558709	5558709	+
1001169	TTS	Vad01G005440	LG01	5567742	5567778	5567742	+
1001170	TTS	Vad01G005440	LG01	5573356	5573655	5573356	+
1001171	TTS	Vad01G005440	LG01	5572160	5572756	5572160	+
1001172	XSKIP_ON	Vad01G005440	LG01	5566545	5566658	5565425,5566545-5566658,5572273	+
1001173	XSKIP_OFF	Vad01G005440	LG01	5566545	5566658	5565425,5572160	+
1001174	IR_ON	Vad01G005440	LG01	5564958	5565361	5564857-5565425	+
1001175	IR_OFF	Vad01G005440	LG01	5564958	5565361	5564857-5564958,5565361-5565425	+
1001176	TSS	Vad01G005450	LG01	5580024	5580855	5580024	-
1001177	TTS	Vad01G005450	LG01	5569110	5569375	5569375	-
1001178	TTS	Vad01G005450	LG01	5574467	5574993	5574993	-
1001179	TSS	Vad01G005460	LG01	5642889	5643173	5642889	-
1001180	TTS	Vad01G005460	LG01	5583007	5584252	5584252	-
1001181	AE	Vad01G005460	LG01	5622762	5622823	5622762-5622823	-
1001182	AE	Vad01G005460	LG01	5622762	5622866	5622762-5622866	-
1001183	TSS	Vad01G005470	LG01	5658784	5659428	5659428	+
1001184	TTS	Vad01G005470	LG01	5665705	5666371	5665705	+
1001185	TSS	Vad01G005480	LG01	5670807	5670897	5670897	+
1001186	TTS	Vad01G005480	LG01	5671423	5671490	5671423	+
1001187	TSS	Vad01G005490	LG01	5683916	5684251	5683916	-
1001188	TTS	Vad01G005490	LG01	5680133	5682091	5682091	-
1001189	TSS	Vad01G005500	LG01	5692389	5692742	5692389	-
1001190	TTS	Vad01G005500	LG01	5691867	5692205	5692205	-
1001191	TSS	Vad01G005510	LG01	5697186	5697717	5697717	+
1001192	TTS	Vad01G005510	LG01	5704793	5706308	5704793	+
1001193	TSS	Vad01G005520	LG01	5697186	5697717	5697717	+
1001194	TTS	Vad01G005520	LG01	5712300	5712492	5712300	+
1001195	SKIP_ON	Vad01G005520	LG01	5700574	5700726	5697717,5700574-5700726,5700882	+
1001196	SKIP_OFF	Vad01G005520	LG01	5700574	5700726	5697717,5700882	+
1001197	TSS	Vad01G005530	LG01	5713358	5714125	5714125	+
1001198	TTS	Vad01G005530	LG01	5718370	5718694	5718370	+
1001199	TSS	Vad01G005540	LG01	5724191	5724402	5724402	+
1001200	TTS	Vad01G005540	LG01	5730980	5731783	5730980	+
1001201	TSS	Vad01G005550	LG01	5738668	5738896	5738896	+
1001202	TTS	Vad01G005550	LG01	5746090	5747212	5746090	+
1001203	TSS	Vad01G005560	LG01	5760426	5760553	5760426	-
1001204	TSS	Vad01G005560	LG01	5753067	5753746	5753067	-
1001205	TTS	Vad01G005560	LG01	5748437	5748903	5748903	-
1001206	XSKIP_ON	Vad01G005560	LG01	5750191	5752351	5749927,5750191-5752351,5752794	-
1001207	XSKIP_OFF	Vad01G005560	LG01	5750191	5752351	5749546,5753067	-
1001208	TSS	Vad01G005570	LG01	5760426	5760553	5760426	-
1001209	TSS	Vad01G005570	LG01	5753627	5753746	5753627	-
1001210	TTS	Vad01G005570	LG01	5752127	5752351	5752351	-
1001211	AE	Vad01G005570	LG01	5752794	5753626	5752794-5753626	-
1001212	AE	Vad01G005570	LG01	5752794	5753447	5752794-5753447	-
1001213	TSS	Vad01G005580	LG01	5760426	5760553	5760426	-
1001214	TTS	Vad01G005580	LG01	5752127	5752351	5752351	-
1001215	TTS	Vad01G005580	LG01	5752127	5752570	5752570	-
1001216	TTS	Vad01G005580	LG01	5758691	5759151	5759151	-
1001217	TSS	Vad01G005590	LG01	5767268	5767336	5767268	-
1001218	TTS	Vad01G005590	LG01	5765659	5765997	5765997	-
1001219	TSS	Vad01G005600	LG01	5771099	5771266	5771266	+
1001220	TTS	Vad01G005600	LG01	5772560	5772898	5772560	+
1001221	TSS	Vad01G005620	LG01	5789177	5789914	5789177	-
1001222	TTS	Vad01G005620	LG01	5784966	5785869	5785869	-
1001223	TSS	Vad01G005630	LG01	5807085	5809795	5807085	-
1001224	TTS	Vad01G005630	LG01	5805027	5806994	5806994	-
1001225	TTS	Vad01G005630	LG01	5805117	5806089	5806089	-
1001226	TSS	Vad01G005650	LG01	5840359	5840729	5840729	+
1001227	TTS	Vad01G005650	LG01	5844283	5844630	5844283	+
1001228	TSS	Vad01G005660	LG01	5847736	5848066	5847736	-
1001229	TTS	Vad01G005660	LG01	5845620	5846026	5846026	-
1001230	TSS	Vad01G005670	LG01	5853959	5854197	5853959	-
1001231	TTS	Vad01G005670	LG01	5851858	5852222	5852222	-
1001232	TSS	Vad01G005680	LG01	5864952	5864996	5864952	-
1001233	TTS	Vad01G005680	LG01	5862501	5862980	5862980	-
1001234	TSS	Vad01G005690	LG01	5881965	5882532	5881965	-
1001235	TTS	Vad01G005690	LG01	5866871	5867158	5867158	-
1001236	AE	Vad01G005690	LG01	5880061	5880170	5880061-5880170	-
1001237	AE	Vad01G005690	LG01	5880061	5880307	5880061-5880307	-
1001238	AE	Vad01G005690	LG01	5880061	5880318	5880061-5880318	-
1001239	TSS	Vad01G005710	LG01	5904410	5904639	5904410	-
1001240	TSS	Vad01G005710	LG01	5904414	5904620	5904414	-
1001241	TTS	Vad01G005710	LG01	5899752	5900541	5900541	-
1001242	TSS	Vad01G005720	LG01	5914559	5914790	5914559	-
1001243	TTS	Vad01G005720	LG01	5912150	5912789	5912789	-
1001244	TSS	Vad01G005730	LG01	5928500	5929254	5928500	-
1001245	TTS	Vad01G005730	LG01	5919238	5919886	5919886	-
1001246	SKIP_ON	Vad01G005730	LG01	5920041	5920062	5919886,5920041-5920062,5920157	-
1001247	SKIP_OFF	Vad01G005730	LG01	5920041	5920062	5919886,5920157	-
1001248	XSKIP_ON	Vad01G005730	LG01	5922692	5922859	5921748,5922692-5922859,5922943	-
1001249	XSKIP_OFF	Vad01G005730	LG01	5922692	5922859	5921748,5922934	-
1001250	TSS	Vad01G005770	LG01	6011569	6011871	6011569	-
1001251	TTS	Vad01G005770	LG01	5955144	5955532	5955532	-
1001252	TSS	Vad01G005780	LG01	6011569	6011871	6011569	-
1001253	TTS	Vad01G005780	LG01	5955144	5956233	5956233	-
1001254	TSS	Vad01G005790	LG01	6016464	6016796	6016796	+
1001255	TTS	Vad01G005790	LG01	6025340	6025700	6025340	+
1001256	AE	Vad01G005790	LG01	6016930	6017012	6016930-6017012	+
1001257	AE	Vad01G005790	LG01	6016930	6016986	6016930-6016986	+
1001258	TSS	Vad01G005810	LG01	6043907	6046435	6043907	-
1001259	TTS	Vad01G005810	LG01	6041556	6042361	6042361	-
1001260	TSS	Vad01G005830	LG01	6067843	6068241	6067843	-
1001261	TTS	Vad01G005830	LG01	6067208	6067457	6067457	-
1001262	TSS	Vad01G005840	LG01	6088438	6088874	6088438	-
1001263	TTS	Vad01G005840	LG01	6078621	6079280	6079280	-
1001264	AE	Vad01G005840	LG01	6087310	6087739	6087310-6087739	-
1001265	AE	Vad01G005840	LG01	6087310	6087760	6087310-6087760	-
1001266	TSS	Vad01G005850	LG01	6095101	6095678	6095678	+
1001267	TSS	Vad01G005850	LG01	6095101	6095308	6095308	+
1001268	TTS	Vad01G005850	LG01	6098142	6099303	6098142	+
1001269	TSS	Vad01G005860	LG01	6106265	6108465	6108465	+
1001270	TTS	Vad01G005860	LG01	6112299	6113310	6112299	+
1001271	TSS	Vad01G005890	LG01	6124014	6124244	6124014	-
1001272	TTS	Vad01G005890	LG01	6122956	6123324	6123324	-
1001273	TSS	Vad01G005900	LG01	6134473	6134931	6134931	+
1001274	TTS	Vad01G005900	LG01	6136593	6137565	6136593	+
1001275	AE	Vad01G005900	LG01	6135043	6135143	6135043-6135143	+
1001276	AE	Vad01G005900	LG01	6135043	6135588	6135043-6135588	+
1001277	TSS	Vad01G005910	LG01	6148349	6148685	6148349	-
1001278	TSS	Vad01G005910	LG01	6148379	6148685	6148379	-
1001279	TTS	Vad01G005910	LG01	6139103	6139374	6139374	-
1001280	TSS	Vad01G005920	LG01	6157027	6158053	6158053	+
1001281	TSS	Vad01G005920	LG01	6157027	6157285	6157285	+
1001282	TTS	Vad01G005920	LG01	6163587	6164755	6163587	+
1001283	AE	Vad01G005920	LG01	6159622	6159756	6159622-6159756	+
1001284	AE	Vad01G005920	LG01	6159622	6159738	6159622-6159738	+
1001285	TSS	Vad01G005930	LG01	6165161	6165267	6165267	+
1001286	TTS	Vad01G005930	LG01	6171433	6171802	6171433	+
1001287	TSS	Vad01G005940	LG01	6174353	6174654	6174353	-
1001288	TSS	Vad01G005940	LG01	6173934	6174330	6173934	-
1001289	TTS	Vad01G005940	LG01	6172035	6172404	6172404	-
1001290	TSS	Vad01G005950	LG01	6184551	6185115	6184551	-
1001291	TTS	Vad01G005950	LG01	6176770	6177193	6177193	-
1001292	TSS	Vad01G005960	LG01	6199250	6199559	6199559	+
1001293	TTS	Vad01G005960	LG01	6202015	6202261	6202015	+
1001294	TSS	Vad01G005970	LG01	6208112	6208238	6208238	+
1001295	TTS	Vad01G005970	LG01	6210839	6211135	6210839	+
1001296	TSS	Vad01G005980	LG01	6217878	6218469	6218469	+
1001297	TTS	Vad01G005980	LG01	6224747	6225199	6224747	+
1001298	TSS	Vad01G005990	LG01	6226219	6226927	6226927	+
1001299	TTS	Vad01G005990	LG01	6247712	6248909	6247712	+
1001300	TSS	Vad01G006000	LG01	6254374	6254496	6254374	-
1001301	TTS	Vad01G006000	LG01	6252259	6252522	6252522	-
1001302	TSS	Vad01G006030	LG01	6269675	6269792	6269675	-
1001303	TSS	Vad01G006030	LG01	6269671	6269792	6269671	-
1001304	TTS	Vad01G006030	LG01	6267272	6268646	6268646	-
1001305	TSS	Vad01G006050	LG01	6305459	6305872	6305872	+
1001306	TTS	Vad01G006050	LG01	6307212	6308185	6307212	+
1001307	TSS	Vad01G006090	LG01	6351370	6351742	6351370	-
1001308	TTS	Vad01G006090	LG01	6342653	6342979	6342979	-
1001309	TSS	Vad01G006100	LG01	6366722	6367032	6366722	-
1001310	TTS	Vad01G006100	LG01	6364874	6365492	6365492	-
1001311	TSS	Vad01G006110	LG01	6378188	6378477	6378188	-
1001312	TTS	Vad01G006110	LG01	6376786	6377016	6377016	-
1001313	TSS	Vad01G006120	LG01	6381982	6382582	6381982	-
1001314	TTS	Vad01G006120	LG01	6380375	6380795	6380795	-
1001315	TSS	Vad01G006140	LG01	6395699	6396082	6396082	+
1001316	TTS	Vad01G006140	LG01	6397923	6398362	6397923	+
1001317	TSS	Vad01G006160	LG01	6444872	6445208	6445208	+
1001318	TSS	Vad01G006160	LG01	6444872	6445663	6445663	+
1001319	TTS	Vad01G006160	LG01	6450277	6450827	6450277	+
1001320	AE	Vad01G006160	LG01	6446174	6446759	6446174-6446759	+
1001321	AE	Vad01G006160	LG01	6445742	6446759	6445742-6446759	+
1001322	TSS	Vad01G006170	LG01	6452781	6453250	6453250	+
1001323	TTS	Vad01G006170	LG01	6519028	6519852	6519028	+
1001324	TSS	Vad01G006180	LG01	6525655	6525732	6525655	-
1001325	TTS	Vad01G006180	LG01	6519942	6521026	6521026	-
1001326	XIR_ON	Vad01G006180	LG01	6523428	6523514	6523378-6523899	-
1001327	XIR_OFF	Vad01G006180	LG01	6523428	6523514	6523378-6523428,6523514-6523756	-
1001328	TSS	Vad01G006200	LG01	6547169	6547480	6547169	-
1001329	TTS	Vad01G006200	LG01	6545727	6546091	6546091	-
1001330	TSS	Vad01G006210	LG01	6550020	6550393	6550020	-
1001331	TTS	Vad01G006210	LG01	6549562	6549749	6549749	-
1001332	TSS	Vad01G006220	LG01	6574161	6574424	6574161	-
1001333	TTS	Vad01G006220	LG01	6571837	6572325	6572325	-
1001334	TSS	Vad01G006230	LG01	6581303	6581410	6581303	-
1001335	TTS	Vad01G006230	LG01	6579229	6579727	6579727	-
1001336	TSS	Vad01G006240	LG01	6587735	6587979	6587979	+
1001337	TSS	Vad01G006240	LG01	6587735	6587822	6587822	+
1001338	TTS	Vad01G006240	LG01	6594607	6595699	6594607	+
1001339	TSS	Vad01G006250	LG01	6596872	6597055	6597055	+
1001340	TTS	Vad01G006250	LG01	6603930	6604005	6603930	+
1001341	TSS	Vad01G006280	LG01	6724479	6724976	6724976	+
1001342	TTS	Vad01G006280	LG01	6738492	6738790	6738492	+
1001343	TTS	Vad01G006280	LG01	6736065	6736159	6736065	+
1001344	TSS	Vad01G006310	LG01	6757337	6757847	6757847	+
1001345	TTS	Vad01G006310	LG01	6760608	6761059	6760608	+
1001346	TSS	Vad01G006320	LG01	6775789	6776046	6775789	-
1001347	TTS	Vad01G006320	LG01	6768959	6770358	6770358	-
1001348	TTS	Vad01G006320	LG01	6768959	6769689	6769689	-
1001349	SKIP_ON	Vad01G006320	LG01	6774920	6774966	6773749,6774920-6774966,6775789	-
1001350	SKIP_OFF	Vad01G006320	LG01	6774920	6774966	6773749,6775789	-
1001351	IR_ON	Vad01G006320	LG01	6769840	6770090	6769772-6770358	-
1001352	IR_OFF	Vad01G006320	LG01	6769840	6770090	6769772-6769840,6770090-6770358	-
1001353	TSS	Vad01G006330	LG01	6780787	6780827	6780827	+
1001354	TTS	Vad01G006330	LG01	6781044	6781283	6781044	+
1001355	TSS	Vad01G006390	LG01	6846020	6847018	6847018	+
1001356	TTS	Vad01G006390	LG01	6849080	6849799	6849080	+
1001357	TSS	Vad01G006400	LG01	6853942	6854112	6854112	+
1001358	TTS	Vad01G006400	LG01	6864818	6864975	6864818	+
1001359	TSS	Vad01G006430	LG01	6880095	6880649	6880649	+
1001360	TTS	Vad01G006430	LG01	6890795	6891496	6890795	+
1001361	TSS	Vad01G006440	LG01	6905866	6906180	6906180	+
1001362	TSS	Vad01G006440	LG01	6905866	6907051	6907051	+
1001363	TSS	Vad01G006440	LG01	6905866	6906167	6906167	+
1001364	TSS	Vad01G006440	LG01	6905866	6907915	6907915	+
1001365	TTS	Vad01G006440	LG01	6909933	6910842	6909933	+
1001366	IR_ON	Vad01G006440	LG01	6907051	6907191	6907011-6907915	+
1001367	IR_OFF	Vad01G006440	LG01	6907051	6907191	6907011-6907051,6907191-6907915	+
1001368	MIR_ON	Vad01G006440	LG01	6907051	6907566	6907011-6907915	+
1001369	MIR_OFF	Vad01G006440	LG01	6907051	6907566	6907011-6907051,6907191-6907467,6907566-6907915	+
1001368	MIR_ON	Vad01G006440	LG01	6907051	6907566	6907011-6907915	+
1001370	MIR_OFF	Vad01G006440	LG01	6907051	6907566	6907011-6907051,6907188-6907467,6907566-6907915	+
1001371	IR_ON	Vad01G006440	LG01	6907467	6907566	6907191-6907915	+
1001372	IR_OFF	Vad01G006440	LG01	6907467	6907566	6907191-6907467,6907566-6907915	+
1001373	XIR_ON	Vad01G006440	LG01	6907467	6907566	6907191-6907915	+
1001374	XIR_OFF	Vad01G006440	LG01	6907467	6907566	6907188-6907467,6907566-6907915	+
1001375	XIR_ON	Vad01G006440	LG01	6907467	6907566	6907188-6907915	+
1001376	XIR_OFF	Vad01G006440	LG01	6907467	6907566	6907191-6907467,6907566-6907915	+
1001377	IR_ON	Vad01G006440	LG01	6907467	6907566	6907188-6907915	+
1001378	IR_OFF	Vad01G006440	LG01	6907467	6907566	6907188-6907467,6907566-6907915	+
1001379	TSS	Vad01G006450	LG01	6921214	6921335	6921335	+
1001380	TTS	Vad01G006450	LG01	6922594	6922880	6922594	+
1001381	TSS	Vad01G006460	LG01	6950769	6951046	6950769	-
1001382	TTS	Vad01G006460	LG01	6925604	6926089	6926089	-
1001383	TSS	Vad01G006470	LG01	6964460	6964597	6964460	-
1001384	TTS	Vad01G006470	LG01	6956063	6956898	6956898	-
1001385	TTS	Vad01G006470	LG01	6961233	6963631	6963631	-
1001386	TSS	Vad01G006480	LG01	6992679	6993360	6992679	-
1001387	TTS	Vad01G006480	LG01	6966117	6966721	6966721	-
1001388	TSS	Vad01G006490	LG01	7002234	7003271	7003271	+
1001389	TTS	Vad01G006490	LG01	7018763	7019158	7018763	+
1001390	AE	Vad01G006490	LG01	7013219	7013745	7013219-7013745	+
1001391	AE	Vad01G006490	LG01	7013198	7013667	7013198-7013667	+
1001392	TSS	Vad01G006500	LG01	7037245	7037768	7037245	-
1001393	TTS	Vad01G006500	LG01	7020039	7020566	7020566	-
1001394	TSS	Vad01G006510	LG01	7038603	7038741	7038741	+
1001395	TTS	Vad01G006510	LG01	7046056	7046916	7046056	+
1001396	SKIP_ON	Vad01G006510	LG01	7044979	7045108	7044301,7044979-7045108,7045229	+
1001397	SKIP_OFF	Vad01G006510	LG01	7044979	7045108	7044301,7045229	+
1001398	SKIP_ON	Vad01G006510	LG01	7043781	7043823	7043287,7043781-7043823,7043954	+
1001399	SKIP_OFF	Vad01G006510	LG01	7043781	7043823	7043287,7043954	+
1001400	XSKIP_ON	Vad01G006510	LG01	7043781	7043823	7043287,7043781-7043823,7043954	+
1001401	XSKIP_OFF	Vad01G006510	LG01	7043781	7043823	7043222,7043954	+
1001402	IR_ON	Vad01G006510	LG01	7043287	7043781	7042967-7043823	+
1001403	IR_OFF	Vad01G006510	LG01	7043287	7043781	7042967-7043287,7043781-7043823	+
1001404	AE	Vad01G006510	LG01	7042967	7043823	7042967-7043823	+
1001405	AE	Vad01G006510	LG01	7042967	7043287	7042967-7043287	+
1001406	AE	Vad01G006510	LG01	7042967	7043222	7042967-7043222	+
1001407	TSS	Vad01G006530	LG01	7065687	7065800	7065687	-
1001408	TTS	Vad01G006530	LG01	7064723	7064882	7064882	-
1001409	TSS	Vad01G006540	LG01	7070891	7071051	7070891	-
1001410	TTS	Vad01G006540	LG01	7070125	7070468	7070468	-
1001411	TSS	Vad01G006580	LG01	7103918	7104029	7103918	-
1001412	TTS	Vad01G006580	LG01	7103650	7103773	7103773	-
1001413	TSS	Vad01G006590	LG01	7110742	7111010	7110742	-
1001414	TTS	Vad01G006590	LG01	7107262	7108043	7108043	-
1001415	SKIP_ON	Vad01G006590	LG01	7110553	7110660	7110290,7110553-7110660,7110742	-
1001416	SKIP_OFF	Vad01G006590	LG01	7110553	7110660	7110290,7110742	-
1001417	TSS	Vad01G006600	LG01	7123156	7123305	7123156	-
1001418	TTS	Vad01G006600	LG01	7121319	7121899	7121899	-
1001419	TSS	Vad01G006620	LG01	7142785	7142936	7142936	+
1001420	TSS	Vad01G006620	LG01	7145228	7145334	7145334	+
1001421	TTS	Vad01G006620	LG01	7151641	7152019	7151641	+
1001422	TSS	Vad01G006630	LG01	7154725	7155121	7154725	-
1001423	TTS	Vad01G006630	LG01	7152481	7153085	7153085	-
1001424	TTS	Vad01G006630	LG01	7152568	7153940	7153940	-
1001425	TSS	Vad01G006640	LG01	7161337	7161585	7161585	+
1001426	TTS	Vad01G006640	LG01	7173902	7174381	7173902	+
1001427	SKIP_ON	Vad01G006640	LG01	7173022	7173105	7172466,7173022-7173105,7173377	+
1001428	SKIP_OFF	Vad01G006640	LG01	7173022	7173105	7172466,7173377	+
1001429	TSS	Vad01G006650	LG01	7180231	7181007	7180231	-
1001430	TSS	Vad01G006650	LG01	7180551	7181007	7180551	-
1001431	TTS	Vad01G006650	LG01	7174563	7174977	7174977	-
1001432	TSS	Vad01G006690	LG01	7186120	7187952	7187952	+
1001433	TTS	Vad01G006690	LG01	7191461	7191811	7191461	+
1001434	TSS	Vad01G006700	LG01	7200042	7201013	7200042	-
1001435	TTS	Vad01G006700	LG01	7199180	7199961	7199961	-
1001436	TSS	Vad01G006710	LG01	7215403	7216299	7215403	-
1001437	TTS	Vad01G006710	LG01	7214382	7215325	7215325	-
1001438	TSS	Vad01G006720	LG01	7230808	7230973	7230808	-
1001439	TTS	Vad01G006720	LG01	7221598	7222408	7222408	-
1001440	TSS	Vad01G006740	LG01	7237577	7237726	7237726	+
1001441	TSS	Vad01G006740	LG01	7237577	7238505	7238505	+
1001442	TTS	Vad01G006740	LG01	7241220	7241741	7241220	+
1001443	SKIP_ON	Vad01G006740	LG01	7239709	7239823	7239612,7239709-7239823,7240109	+
1001444	SKIP_OFF	Vad01G006740	LG01	7239709	7239823	7239612,7240109	+
1001445	MSKIP_ON	Vad01G006740	LG01	7239564	7239823	7239444,7239564-7239612,7239709-7239823,7240109	+
1001446	MSKIP_OFF	Vad01G006740	LG01	7239564	7239823	7239444,7240109	+
1001447	SKIP_ON	Vad01G006740	LG01	7238319	7238505	7237726,7238319-7238505,7239157	+
1001448	SKIP_OFF	Vad01G006740	LG01	7238319	7238505	7237726,7239157	+
1001449	SKIP_ON	Vad01G006740	LG01	7239564	7239612	7239444,7239564-7239612,7240109	+
1001450	SKIP_OFF	Vad01G006740	LG01	7239564	7239612	7239444,7240109	+
1001451	AE	Vad01G006740	LG01	7240356	7240512	7240356-7240512	+
1001452	AE	Vad01G006740	LG01	7240356	7240502	7240356-7240502	+
1001453	TSS	Vad01G006760	LG01	7258618	7258677	7258618	-
1001454	TSS	Vad01G006760	LG01	7256714	7258677	7256714	-
1001455	TTS	Vad01G006760	LG01	7244436	7244933	7244933	-
1001456	TSS	Vad01G006770	LG01	7266335	7266547	7266547	+
1001457	TSS	Vad01G006770	LG01	7266362	7269439	7269439	+
1001458	TTS	Vad01G006770	LG01	7271941	7272890	7271941	+
1001459	TSS	Vad01G006780	LG01	7283472	7283924	7283472	-
1001460	TTS	Vad01G006780	LG01	7274177	7275074	7275074	-
1001461	TSS	Vad01G006790	LG01	7287958	7288346	7287958	-
1001462	TTS	Vad01G006790	LG01	7284703	7285147	7285147	-
1001463	TSS	Vad01G006800	LG01	7292041	7292610	7292610	+
1001464	TTS	Vad01G006800	LG01	7313778	7314686	7313778	+
1001465	TSS	Vad01G006810	LG01	7318854	7319075	7319075	+
1001466	TTS	Vad01G006810	LG01	7323430	7323753	7323430	+
1001467	TSS	Vad01G006820	LG01	7326679	7326988	7326988	+
1001468	TTS	Vad01G006820	LG01	7346295	7346831	7346295	+
1001469	TSS	Vad01G006830	LG01	7347642	7347740	7347740	+
1001470	TTS	Vad01G006830	LG01	7354776	7355122	7354776	+
1001471	TSS	Vad01G006840	LG01	7358563	7358792	7358563	-
1001472	TTS	Vad01G006840	LG01	7355850	7356649	7356649	-
1001473	TSS	Vad01G006850	LG01	7367457	7367563	7367563	+
1001474	TTS	Vad01G006850	LG01	7367676	7368878	7367676	+
1001475	TSS	Vad01G006860	LG01	7384805	7386181	7386181	+
1001476	TTS	Vad01G006860	LG01	7401098	7401444	7401098	+
1001477	TSS	Vad01G006880	LG01	7403475	7403752	7403752	+
1001478	TSS	Vad01G006880	LG01	7404584	7405165	7405165	+
1001479	TTS	Vad01G006880	LG01	7405240	7405662	7405240	+
1001480	TSS	Vad01G006920	LG01	7418397	7418444	7418397	-
1001481	TTS	Vad01G006920	LG01	7417980	7418016	7418016	-
1001482	TSS	Vad01G006930	LG01	7427814	7428380	7428380	+
1001483	TTS	Vad01G006930	LG01	7436351	7436907	7436351	+
1001484	TSS	Vad01G006940	LG01	7438550	7438839	7438839	+
1001485	TTS	Vad01G006940	LG01	7447129	7447567	7447129	+
1001486	TSS	Vad01G006980	LG01	7467836	7468356	7467836	-
1001487	TTS	Vad01G006980	LG01	7462284	7462624	7462624	-
1001488	TSS	Vad01G006990	LG01	7501978	7502125	7502125	+
1001489	TSS	Vad01G006990	LG01	7502529	7502927	7502927	+
1001490	TTS	Vad01G006990	LG01	7505123	7505931	7505123	+
1001491	IR_ON	Vad01G006990	LG01	7503092	7503227	7503023-7504492	+
1001492	IR_OFF	Vad01G006990	LG01	7503092	7503227	7503023-7503092,7503227-7504492	+
1001491	IR_ON	Vad01G006990	LG01	7503092	7503213	7503023-7504492	+
1001493	IR_OFF	Vad01G006990	LG01	7503092	7503213	7503023-7503092,7503213-7504492	+
1001494	AE	Vad01G006990	LG01	7503227	7504492	7503227-7504492	+
1001495	AE	Vad01G006990	LG01	7503213	7504492	7503213-7504492	+
1001496	TSS	Vad01G007000	LG01	7518589	7518880	7518589	-
1001497	TTS	Vad01G007000	LG01	7517849	7518379	7518379	-
1001498	TSS	Vad01G007020	LG01	7553819	7554061	7553819	-
1001499	TTS	Vad01G007020	LG01	7550581	7552063	7552063	-
1001500	TTS	Vad01G007020	LG01	7550676	7553698	7553698	-
1001501	TTS	Vad01G007020	LG01	7550676	7552654	7552654	-
1001502	SKIP_ON	Vad01G007020	LG01	7553085	7553698	7552654,7553085-7553698,7553819	-
1001503	SKIP_OFF	Vad01G007020	LG01	7553085	7553698	7552654,7553819	-
1001504	SKIP_ON	Vad01G007020	LG01	7553385	7553698	7552654,7553385-7553698,7553819	-
1001503	SKIP_OFF	Vad01G007020	LG01	7553385	7553698	7552654,7553819	-
1001505	AE	Vad01G007020	LG01	7553085	7553698	7553085-7553698	-
1001506	AE	Vad01G007020	LG01	7553385	7553698	7553385-7553698	-
1001507	TSS	Vad01G007030	LG01	7565025	7565928	7565928	+
1001508	TTS	Vad01G007030	LG01	7567616	7568664	7567616	+
1001509	TSS	Vad01G007040	LG01	7575888	7577045	7575888	-
1001510	TTS	Vad01G007040	LG01	7568991	7570532	7570532	-
1001511	TTS	Vad01G007040	LG01	7568991	7571190	7571190	-
1001512	TSS	Vad01G007060	LG01	7591129	7591744	7591129	-
1001513	TTS	Vad01G007060	LG01	7576203	7577224	7577224	-
1001514	TTS	Vad01G007060	LG01	7576203	7577594	7577594	-
1001515	TSS	Vad01G007070	LG01	7618967	7619543	7618967	-
1001516	TTS	Vad01G007070	LG01	7597838	7598280	7598280	-
1001517	TTS	Vad01G007070	LG01	7597838	7598217	7598217	-
1001518	TTS	Vad01G007070	LG01	7597838	7598120	7598120	-
1001519	TTS	Vad01G007070	LG01	7602706	7602786	7602786	-
1001520	XSKIP_ON	Vad01G007070	LG01	7602724	7602786	7598217,7602724-7602786,7603002	-
1001521	XSKIP_OFF	Vad01G007070	LG01	7602724	7602786	7598280,7603002	-
1001522	XSKIP_ON	Vad01G007070	LG01	7602629	7602786	7598120,7602629-7602786,7603002	-
1001521	XSKIP_OFF	Vad01G007070	LG01	7602629	7602786	7598280,7603002	-
1001523	SKIP_ON	Vad01G007070	LG01	7604337	7604394	7603710,7604337-7604394,7604616	-
1001524	SKIP_OFF	Vad01G007070	LG01	7604337	7604394	7603710,7604616	-
1001525	MSKIP_ON	Vad01G007070	LG01	7613887	7614425	7613761,7613887-7613931,7614383-7614425,7618307	-
1001526	MSKIP_OFF	Vad01G007070	LG01	7613887	7614425	7613761,7618307	-
1001527	XMSKIP_ON	Vad01G007070	LG01	7613887	7614425	7613761,7613887-7613931,7614383-7614425,7617755	-
1001528	XMSKIP_OFF	Vad01G007070	LG01	7613887	7614425	7613761,7618307	-
1001529	MSKIP_ON	Vad01G007070	LG01	7613868	7614425	7613761,7613868-7613931,7614383-7614425,7618307	-
1001526	MSKIP_OFF	Vad01G007070	LG01	7613868	7614425	7613761,7618307	-
1001530	AE	Vad01G007070	LG01	7618307	7618434	7618307-7618434	-
1001531	AE	Vad01G007070	LG01	7617755	7618434	7617755-7618434	-
1001532	AE	Vad01G007070	LG01	7613887	7613931	7613887-7613931	-
1001533	AE	Vad01G007070	LG01	7613868	7613931	7613868-7613931	-
1001534	XAE	Vad01G007070	LG01	7602724	7602786	7602724-7602786	-
1001535	XAE	Vad01G007070	LG01	7602629	7602786	7602629-7602786	-
1001536	TSS	Vad01G007080	LG01	7625520	7626296	7626296	+
1001537	TTS	Vad01G007080	LG01	7629444	7629933	7629444	+
1001538	AE	Vad01G007080	LG01	7626745	7626897	7626745-7626897	+
1001539	AE	Vad01G007080	LG01	7626701	7626897	7626701-7626897	+
1001540	TSS	Vad01G007100	LG01	7651264	7652339	7651264	-
1001541	TTS	Vad01G007100	LG01	7648527	7648838	7648838	-
1001542	SKIP_ON	Vad01G007100	LG01	7649946	7650136	7649765,7649946-7650136,7650726	-
1001543	SKIP_OFF	Vad01G007100	LG01	7649946	7650136	7649765,7650726	-
1001544	TSS	Vad01G007110	LG01	7669056	7669128	7669056	-
1001545	TTS	Vad01G007110	LG01	7668281	7668493	7668493	-
1001546	TSS	Vad01G007120	LG01	7680090	7680511	7680090	-
1001547	TTS	Vad01G007120	LG01	7676898	7677460	7677460	-
1001548	TSS	Vad01G007130	LG01	7691669	7692131	7691669	-
1001549	TTS	Vad01G007130	LG01	7690291	7690321	7690321	-
1001550	TSS	Vad01G007140	LG01	7719652	7720340	7720340	+
1001551	TTS	Vad01G007140	LG01	7732878	7733291	7732878	+
1001552	SKIP_ON	Vad01G007140	LG01	7721238	7721312	7720340,7721238-7721312,7721875	+
1001553	SKIP_OFF	Vad01G007140	LG01	7721238	7721312	7720340,7721875	+
1001554	MSKIP_ON	Vad01G007140	LG01	7721238	7721755	7720340,7721238-7721312,7721689-7721755,7721875	+
1001555	MSKIP_OFF	Vad01G007140	LG01	7721238	7721755	7720340,7721875	+
1001556	SKIP_ON	Vad01G007140	LG01	7721689	7721755	7721312,7721689-7721755,7721875	+
1001557	SKIP_OFF	Vad01G007140	LG01	7721689	7721755	7721312,7721875	+
1001558	IR_ON	Vad01G007140	LG01	7721312	7721875	7721238-7721984	+
1001559	IR_OFF	Vad01G007140	LG01	7721312	7721875	7721238-7721312,7721875-7721984	+
1001560	MIR_ON	Vad01G007140	LG01	7721312	7721875	7721238-7721984	+
1001561	MIR_OFF	Vad01G007140	LG01	7721312	7721875	7721238-7721312,7721689-7721755,7721875-7721984	+
1001562	AE	Vad01G007140	LG01	7721875	7721984	7721875-7721984	+
1001563	AE	Vad01G007140	LG01	7721238	7721984	7721238-7721984	+
1001564	TSS	Vad01G007150	LG01	7751623	7752319	7751623	-
1001565	TTS	Vad01G007150	LG01	7735913	7736541	7736541	-
1001566	TTS	Vad01G007150	LG01	7736380	7736871	7736871	-
1001567	TTS	Vad01G007150	LG01	7740955	7742429	7742429	-
1001568	TTS	Vad01G007150	LG01	7741397	7742978	7742978	-
1001569	TTS	Vad01G007150	LG01	7741397	7742927	7742927	-
1001570	TSS	Vad01G007180	LG01	7767033	7767431	7767033	-
1001571	TTS	Vad01G007180	LG01	7759788	7760867	7760867	-
1001572	TTS	Vad01G007180	LG01	7759814	7760147	7760147	-
1001573	AE	Vad01G007180	LG01	7766093	7766305	7766093-7766305	-
1001574	AE	Vad01G007180	LG01	7766093	7766273	7766093-7766273	-
1001575	AE	Vad01G007180	LG01	7766093	7766270	7766093-7766270	-
1001576	AE	Vad01G007180	LG01	7766093	7766276	7766093-7766276	-
1001577	AE	Vad01G007180	LG01	7760742	7760867	7760742-7760867	-
1001578	AE	Vad01G007180	LG01	7760530	7760867	7760530-7760867	-
1001579	TSS	Vad01G007190	LG01	7771181	7771591	7771591	+
1001580	TTS	Vad01G007190	LG01	7776139	7776501	7776139	+
1001581	TSS	Vad01G007200	LG01	7784675	7785410	7784675	-
1001582	TTS	Vad01G007200	LG01	7778417	7778990	7778990	-
1001583	IR_ON	Vad01G007200	LG01	7780086	7780273	7780001-7780396	-
1001584	IR_OFF	Vad01G007200	LG01	7780086	7780273	7780001-7780086,7780273-7780396	-
1001585	TSS	Vad01G007240	LG01	7820048	7820415	7820048	-
1001586	TTS	Vad01G007240	LG01	7813067	7813141	7813141	-
1001587	TSS	Vad01G007250	LG01	7828908	7829330	7829330	+
1001588	TTS	Vad01G007250	LG01	7834570	7834936	7834570	+
1001589	TSS	Vad01G007280	LG01	7875104	7875964	7875104	-
1001590	TTS	Vad01G007280	LG01	7872118	7872815	7872815	-
1001591	TTS	Vad01G007280	LG01	7872367	7873120	7873120	-
1001592	AE	Vad01G007280	LG01	7872989	7873170	7872989-7873170	-
1001593	AE	Vad01G007280	LG01	7872989	7873120	7872989-7873120	-
1001594	TSS	Vad01G007290	LG01	7885292	7885587	7885587	+
1001595	TTS	Vad01G007290	LG01	7891757	7893259	7891757	+
1001596	TSS	Vad01G007300	LG01	7902878	7903760	7902878	-
1001597	TTS	Vad01G007300	LG01	7899116	7899728	7899728	-
1001598	TSS	Vad01G007310	LG01	7945272	7945500	7945500	+
1001599	TTS	Vad01G007310	LG01	7946115	7946703	7946115	+
1001600	TSS	Vad01G007320	LG01	7967704	7968029	7967704	-
1001601	TTS	Vad01G007320	LG01	7947684	7948662	7948662	-
1001602	TSS	Vad01G007340	LG01	7979633	7980671	7980671	+
1001603	TSS	Vad01G007340	LG01	7979633	7980907	7980907	+
1001604	TTS	Vad01G007340	LG01	7979757	7980466	7980466	-
1001605	TSS	Vad01G007350	LG01	7991825	7992004	7991825	-
1001606	TTS	Vad01G007350	LG01	7984550	7985839	7985839	-
1001607	TSS	Vad01G007370	LG01	8025801	8026997	8026997	+
1001608	TSS	Vad01G007370	LG01	8027998	8028301	8028301	+
1001609	TTS	Vad01G007370	LG01	8030222	8030808	8030222	+
1001610	AE	Vad01G007370	LG01	8029983	8030127	8029983-8030127	+
1001611	AE	Vad01G007370	LG01	8029904	8030127	8029904-8030127	+
1001612	TSS	Vad01G007390	LG01	8050284	8050590	8050284	-
1001613	TTS	Vad01G007390	LG01	8040142	8040356	8040356	-
1001614	TSS	Vad01G007400	LG01	8055475	8057624	8057624	+
1001615	TSS	Vad01G007400	LG01	8055510	8055618	8055618	+
1001616	TTS	Vad01G007400	LG01	8059544	8060541	8059544	+
1001617	IR_ON	Vad01G007400	LG01	8059141	8059264	8058907-8059414	+
1001618	IR_OFF	Vad01G007400	LG01	8059141	8059264	8058907-8059141,8059264-8059414	+
1001619	TSS	Vad01G007430	LG01	8098465	8098822	8098465	-
1001620	TTS	Vad01G007430	LG01	8096376	8096412	8096412	-
1001621	TSS	Vad01G007450	LG01	8129192	8130349	8129192	-
1001622	TTS	Vad01G007450	LG01	8125665	8126213	8126213	-
1001623	TSS	Vad01G007460	LG01	8143176	8143278	8143176	-
1001624	TTS	Vad01G007460	LG01	8136556	8137464	8137464	-
1001625	AE	Vad01G007460	LG01	8142085	8142218	8142085-8142218	-
1001626	AE	Vad01G007460	LG01	8142085	8142228	8142085-8142228	-
1001627	TSS	Vad01G007480	LG01	8191121	8191185	8191121	-
1001628	TTS	Vad01G007480	LG01	8185291	8185658	8185658	-
1001629	TSS	Vad01G007490	LG01	8198171	8198282	8198282	+
1001630	TTS	Vad01G007490	LG01	8201399	8201911	8201399	+
1001631	TSS	Vad01G007500	LG01	8214432	8214603	8214432	-
1001632	TTS	Vad01G007500	LG01	8204041	8204394	8204394	-
1001633	TSS	Vad01G007510	LG01	8216287	8216690	8216690	+
1001634	TTS	Vad01G007510	LG01	8218445	8219643	8218445	+
1001635	TTS	Vad01G007510	LG01	8219138	8219643	8219138	+
1001636	IR_ON	Vad01G007510	LG01	8218215	8218445	8218120-8218567	+
1001637	IR_OFF	Vad01G007510	LG01	8218215	8218445	8218120-8218215,8218445-8218567	+
1001638	IR_ON	Vad01G007510	LG01	8217499	8217594	8217461-8217692	+
1001639	IR_OFF	Vad01G007510	LG01	8217499	8217594	8217461-8217499,8217594-8217692	+
1001640	XIR_ON	Vad01G007510	LG01	8218215	8218445	8218120-8218567	+
1001641	XIR_OFF	Vad01G007510	LG01	8218215	8218445	8218120-8218215,8218445-8219643	+
1001638	IR_ON	Vad01G007510	LG01	8217501	8217594	8217461-8217692	+
1001642	IR_OFF	Vad01G007510	LG01	8217501	8217594	8217461-8217501,8217594-8217692	+
1001643	AE	Vad01G007510	LG01	8217148	8217249	8217148-8217249	+
1001644	AE	Vad01G007510	LG01	8217117	8217249	8217117-8217249	+
1001645	XAE	Vad01G007510	LG01	8218120	8218215	8218120-8218215	+
1001646	XAE	Vad01G007510	LG01	8218120	8218567	8218120-8218567	+
1001647	TSS	Vad01G007520	LG01	8223059	8223377	8223377	+
1001648	TTS	Vad01G007520	LG01	8249265	8249361	8249265	+
1001649	TTS	Vad01G007520	LG01	8249109	8249361	8249109	+
1001650	TSS	Vad01G007530	LG01	8250300	8250523	8250523	+
1001651	TSS	Vad01G007530	LG01	8250532	8250905	8250905	+
1001652	TTS	Vad01G007530	LG01	8258254	8258591	8258254	+
1001653	AE	Vad01G007530	LG01	8251104	8251273	8251104-8251273	+
1001654	AE	Vad01G007530	LG01	8251082	8251273	8251082-8251273	+
1001655	TSS	Vad01G007540	LG01	8263361	8263906	8263906	+
1001656	TTS	Vad01G007540	LG01	8271853	8272229	8271853	+
1001657	TSS	Vad01G007550	LG01	8283749	8284326	8284326	+
1001658	TTS	Vad01G007550	LG01	8289758	8290021	8289758	+
1001659	TTS	Vad01G007550	LG01	8285375	8285593	8285375	+
1001660	TSS	Vad01G007560	LG01	8283749	8284326	8284326	+
1001661	TSS	Vad01G007560	LG01	8288253	8288704	8288704	+
1001662	TTS	Vad01G007560	LG01	8289758	8290021	8289758	+
1001663	XSKIP_ON	Vad01G007560	LG01	8284472	8284651	8284326,8284472-8284651,8289029	+
1001664	XSKIP_OFF	Vad01G007560	LG01	8284472	8284651	8284326,8288850	+
1001665	TSS	Vad01G007570	LG01	8313851	8313941	8313851	-
1001666	TTS	Vad01G007570	LG01	8291832	8292025	8292025	-
1001667	TSS	Vad01G007580	LG01	8316584	8317024	8317024	+
1001668	TTS	Vad01G007580	LG01	8327023	8327646	8327023	+
1001669	AE	Vad01G007580	LG01	8324402	8324533	8324402-8324533	+
1001670	AE	Vad01G007580	LG01	8324402	8324783	8324402-8324783	+
1001671	TSS	Vad01G007590	LG01	8332184	8332395	8332184	-
1001672	TTS	Vad01G007590	LG01	8327687	8328309	8328309	-
1001673	TSS	Vad01G007600	LG01	8341097	8341218	8341097	-
1001674	TTS	Vad01G007600	LG01	8339482	8340842	8340842	-
1001675	TSS	Vad01G007610	LG01	8352991	8353113	8352991	-
1001676	TTS	Vad01G007610	LG01	8350606	8351556	8351556	-
1001677	TSS	Vad01G007630	LG01	8375421	8375530	8375421	-
1001678	TTS	Vad01G007630	LG01	8373063	8375122	8375122	-
1001679	TTS	Vad01G007630	LG01	8373120	8373923	8373923	-
1001680	TSS	Vad01G007640	LG01	8386977	8387315	8386977	-
1001681	TTS	Vad01G007640	LG01	8382621	8383623	8383623	-
1001682	TSS	Vad01G007650	LG01	8388804	8388908	8388804	-
1001683	TTS	Vad01G007650	LG01	8387558	8388519	8388519	-
1001684	TSS	Vad01G007690	LG01	8432016	8432270	8432016	-
1001685	TTS	Vad01G007690	LG01	8414114	8414707	8414707	-
1001686	TTS	Vad01G007690	LG01	8417414	8419095	8419095	-
1001687	TTS	Vad01G007690	LG01	8429684	8431597	8431597	-
1001688	TSS	Vad01G007710	LG01	8441445	8442148	8442148	+
1001689	TTS	Vad01G007710	LG01	8443254	8443868	8443254	+
1001690	TSS	Vad01G007740	LG01	8478294	8478708	8478294	-
1001691	TTS	Vad01G007740	LG01	8469794	8470144	8470144	-
1001692	SKIP_ON	Vad01G007740	LG01	8478165	8478219	8475864,8478165-8478219,8478294	-
1001693	SKIP_OFF	Vad01G007740	LG01	8478165	8478219	8475864,8478294	-
1001694	IR_ON	Vad01G007740	LG01	8475864	8478165	8475812-8478219	-
1001695	IR_OFF	Vad01G007740	LG01	8475864	8478165	8475812-8475864,8478165-8478219	-
1001696	AE	Vad01G007740	LG01	8475377	8475671	8475377-8475671	-
1001697	AE	Vad01G007740	LG01	8475377	8475711	8475377-8475711	-
1001698	AE	Vad01G007740	LG01	8475812	8475864	8475812-8475864	-
1001699	AE	Vad01G007740	LG01	8475812	8478219	8475812-8478219	-
1001700	AE	Vad01G007740	LG01	8475073	8475162	8475073-8475162	-
1001701	AE	Vad01G007740	LG01	8475073	8475175	8475073-8475175	-
1001702	TSS	Vad01G007750	LG01	8503161	8503331	8503331	+
1001703	TSS	Vad01G007750	LG01	8506422	8506639	8506639	+
1001704	TSS	Vad01G007750	LG01	8506422	8506903	8506903	+
1001705	TTS	Vad01G007750	LG01	8512801	8512965	8512801	+
1001706	TSS	Vad01G007770	LG01	8533816	8534233	8533816	-
1001707	TTS	Vad01G007770	LG01	8532032	8532486	8532486	-
1001708	TSS	Vad01G007820	LG01	8622346	8622561	8622346	-
1001709	TTS	Vad01G007820	LG01	8616432	8616764	8616764	-
1001710	TSS	Vad01G007830	LG01	8663278	8664126	8664126	+
1001711	TSS	Vad01G007830	LG01	8663288	8663361	8663361	+
1001712	TTS	Vad01G007830	LG01	8668531	8669081	8668531	+
1001713	TSS	Vad01G007940	LG01	9092325	9092537	9092325	-
1001714	TTS	Vad01G007940	LG01	9091718	9091740	9091740	-
1001715	TSS	Vad01G007960	LG01	9101358	9101493	9101493	+
1001716	TTS	Vad01G007960	LG01	9101675	9102762	9101675	+
1001717	AE	Vad01G007960	LG01	9099079	9099150	9099079-9099150	-
1001718	AE	Vad01G007960	LG01	9099079	9099533	9099079-9099533	-
1001719	XAE	Vad01G007960	LG01	9099079	9099150	9099079-9099150	-
1001720	XAE	Vad01G007960	LG01	9099079	9099533	9099079-9099533	-
1001721	AE	Vad01G007960	LG01	9099084	9099150	9099084-9099150	-
1001722	XAE	Vad01G007960	LG01	9099084	9099150	9099084-9099150	-
1001723	TSS	Vad01G007970	LG01	9108232	9110027	9110027	+
1001724	TTS	Vad01G007970	LG01	9113963	9114701	9113963	+
1001725	TSS	Vad01G007980	LG01	9115903	9116231	9116231	+
1001726	TTS	Vad01G007980	LG01	9118389	9118714	9118389	+
1001727	AE	Vad01G007980	LG01	9117097	9117237	9117097-9117237	+
1001728	AE	Vad01G007980	LG01	9117107	9117237	9117107-9117237	+
1001729	TSS	Vad01G007990	LG01	9120043	9120242	9120242	+
1001730	TSS	Vad01G007990	LG01	9120043	9121255	9121255	+
1001731	TTS	Vad01G007990	LG01	9126541	9126713	9126541	+
1001732	IR_ON	Vad01G007990	LG01	9122203	9122293	9122097-9122344	+
1001733	IR_OFF	Vad01G007990	LG01	9122203	9122293	9122097-9122203,9122293-9122344	+
1001734	TSS	Vad01G008000	LG01	9187009	9187494	9187009	-
1001735	TTS	Vad01G008000	LG01	9128203	9128707	9128707	-
1001736	TSS	Vad01G008010	LG01	9200395	9200991	9200991	+
1001737	TSS	Vad01G008010	LG01	9200395	9202723	9202723	+
1001738	TTS	Vad01G008010	LG01	9212246	9212565	9212246	+
1001739	XSKIP_ON	Vad01G008010	LG01	9201604	9201672	9200991,9201604-9201672,9201866	+
1001740	XSKIP_OFF	Vad01G008010	LG01	9201604	9201672	9200991,9202464	+
1001741	MSKIP_ON	Vad01G008010	LG01	9201604	9201954	9200991,9201604-9201672,9201866-9201954,9202464	+
1001742	MSKIP_OFF	Vad01G008010	LG01	9201604	9201954	9200991,9202464	+
1001743	IR_ON	Vad01G008010	LG01	9201954	9202464	9201866-9202723	+
1001744	IR_OFF	Vad01G008010	LG01	9201954	9202464	9201866-9201954,9202464-9202723	+
1001745	TSS	Vad01G008020	LG01	9230853	9230873	9230853	-
1001746	TTS	Vad01G008020	LG01	9213355	9213557	9213557	-
1001747	TSS	Vad01G008030	LG01	9239959	9240584	9239959	-
1001748	TTS	Vad01G008030	LG01	9237278	9238400	9238400	-
1001749	TSS	Vad01G008060	LG01	9269730	9269964	9269964	+
1001750	TTS	Vad01G008060	LG01	9270555	9271701	9270555	+
1001751	TSS	Vad01G008080	LG01	9288840	9289133	9288840	-
1001752	TTS	Vad01G008080	LG01	9284202	9284763	9284763	-
1001753	TSS	Vad01G008090	LG01	9300070	9300185	9300070	-
1001754	TTS	Vad01G008090	LG01	9290652	9291498	9291498	-
1001755	TSS	Vad01G008100	LG01	9320579	9321034	9321034	+
1001756	TTS	Vad01G008100	LG01	9324974	9325419	9324974	+
1001757	TSS	Vad01G008110	LG01	9345832	9346183	9345832	-
1001758	TTS	Vad01G008110	LG01	9336135	9337069	9337069	-
1001759	TTS	Vad01G008110	LG01	9336135	9336623	9336623	-
1001760	TTS	Vad01G008110	LG01	9336169	9336684	9336684	-
1001761	TTS	Vad01G008110	LG01	9336169	9336696	9336696	-
1001762	TSS	Vad01G008120	LG01	9351820	9352218	9352218	+
1001763	TSS	Vad01G008120	LG01	9359296	9360785	9360785	+
1001764	TTS	Vad01G008120	LG01	9361609	9362787	9361609	+
1001765	AE	Vad01G008120	LG01	9353238	9353486	9353238-9353486	+
1001766	AE	Vad01G008120	LG01	9353272	9353486	9353272-9353486	+
1001767	TSS	Vad01G008130	LG01	9368287	9369202	9369202	+
1001768	TTS	Vad01G008130	LG01	9378261	9379419	9378261	+
1001769	TSS	Vad01G008140	LG01	9393546	9393691	9393691	+
1001770	TSS	Vad01G008140	LG01	9393555	9398991	9398991	+
1001771	TTS	Vad01G008140	LG01	9399105	9400039	9399105	+
1001772	TSS	Vad01G008180	LG01	9455451	9455834	9455451	-
1001773	TTS	Vad01G008180	LG01	9429295	9429824	9429824	-
1001774	SKIP_ON	Vad01G008180	LG01	9438444	9438498	9437226,9438444-9438498,9439108	-
1001775	SKIP_OFF	Vad01G008180	LG01	9438444	9438498	9437226,9439108	-
1001776	AE	Vad01G008180	LG01	9436584	9436679	9436584-9436679	-
1001777	AE	Vad01G008180	LG01	9436320	9436679	9436320-9436679	-
1001778	TSS	Vad01G008190	LG01	9464058	9464232	9464232	+
1001779	TTS	Vad01G008190	LG01	9466939	9467870	9466939	+
1001780	TTS	Vad01G008190	LG01	9466935	9468245	9466935	+
1001781	TSS	Vad01G008200	LG01	9472398	9472648	9472398	-
1001782	TTS	Vad01G008200	LG01	9468729	9469625	9469625	-
1001783	TSS	Vad01G008210	LG01	9474117	9474508	9474508	+
1001784	TTS	Vad01G008210	LG01	9519926	9520255	9519926	+
1001785	TSS	Vad01G008220	LG01	9523049	9523307	9523049	-
1001786	TTS	Vad01G008220	LG01	9521213	9521980	9521980	-
1001787	TSS	Vad01G008230	LG01	9558633	9559009	9559009	+
1001788	TSS	Vad01G008230	LG01	9558633	9559155	9559155	+
1001789	TSS	Vad01G008230	LG01	9558633	9559378	9559378	+
1001790	TTS	Vad01G008230	LG01	9561083	9561319	9561083	+
1001791	AE	Vad01G008230	LG01	9559265	9559378	9559265-9559378	+
1001792	AE	Vad01G008230	LG01	9559278	9559378	9559278-9559378	+
1001793	TSS	Vad01G008260	LG01	9653854	9654145	9654145	+
1001794	TTS	Vad01G008260	LG01	9658362	9658658	9658362	+
1001795	TSS	Vad01G008280	LG01	9676731	9677005	9677005	+
1001796	TTS	Vad01G008280	LG01	9681093	9681286	9681093	+
1001797	TTS	Vad01G008280	LG01	9681081	9681286	9681081	+
1001798	AE	Vad01G008280	LG01	9677243	9677356	9677243-9677356	+
1001799	AE	Vad01G008280	LG01	9677256	9677356	9677256-9677356	+
1001800	AE	Vad01G008280	LG01	9677243	9677325	9677243-9677325	+
1001801	XAE	Vad01G008280	LG01	9677244	9677356	9677244-9677356	+
1001802	XAE	Vad01G008280	LG01	9677243	9677325	9677243-9677325	+
1001803	TSS	Vad01G008290	LG01	9683176	9683544	9683544	+
1001804	TTS	Vad01G008290	LG01	9687174	9687374	9687174	+
1001805	SKIP_ON	Vad01G008290	LG01	9686073	9686224	9685980,9686073-9686224,9686867	+
1001806	SKIP_OFF	Vad01G008290	LG01	9686073	9686224	9685980,9686867	+
1001807	TSS	Vad01G008320	LG01	9719600	9720131	9719600	-
1001808	TTS	Vad01G008320	LG01	9718572	9719207	9719207	-
1001809	TSS	Vad01G008330	LG01	9724222	9724482	9724482	+
1001810	TSS	Vad01G008330	LG01	9724222	9725093	9725093	+
1001811	TTS	Vad01G008330	LG01	9726241	9726321	9726241	+
1001812	TSS	Vad01G008340	LG01	9735590	9736278	9735590	-
1001813	TTS	Vad01G008340	LG01	9727701	9728693	9728693	-
1001814	TSS	Vad01G008350	LG01	9752956	9753503	9753503	+
1001815	TTS	Vad01G008350	LG01	9767327	9767528	9767327	+
1001816	TSS	Vad01G008380	LG01	9792869	9793612	9793612	+
1001817	TTS	Vad01G008380	LG01	9793790	9794852	9793790	+
1001818	TSS	Vad01G008390	LG01	9826333	9826739	9826333	-
1001819	TTS	Vad01G008390	LG01	9808437	9808659	9808659	-
1001820	TSS	Vad01G008400	LG01	9826943	9827135	9827135	+
1001821	TTS	Vad01G008400	LG01	9835143	9835984	9835143	+
1001822	SKIP_ON	Vad01G008400	LG01	9829631	9829693	9828927,9829631-9829693,9830271	+
1001823	SKIP_OFF	Vad01G008400	LG01	9829631	9829693	9828927,9830271	+
1001824	SKIP_ON	Vad01G008400	LG01	9828797	9828927	9828701,9828797-9828927,9830271	+
1001825	SKIP_OFF	Vad01G008400	LG01	9828797	9828927	9828701,9830271	+
1001826	MSKIP_ON	Vad01G008400	LG01	9828797	9829693	9828701,9828797-9828927,9829631-9829693,9830271	+
1001827	MSKIP_OFF	Vad01G008400	LG01	9828797	9829693	9828701,9830271	+
1001828	AE	Vad01G008400	LG01	9834348	9834428	9834348-9834428	+
1001829	AE	Vad01G008400	LG01	9834361	9834428	9834361-9834428	+
1001830	TSS	Vad01G008410	LG01	9847504	9847881	9847881	+
1001831	TTS	Vad01G008410	LG01	9850114	9850619	9850114	+
1001832	TSS	Vad01G008420	LG01	9853423	9853777	9853423	-
1001833	TTS	Vad01G008420	LG01	9851644	9852043	9852043	-
1001834	TSS	Vad01G008430	LG01	9875002	9875077	9875002	-
1001835	TTS	Vad01G008430	LG01	9857247	9858019	9858019	-
1001836	TTS	Vad01G008430	LG01	9857247	9857924	9857924	-
1001837	TTS	Vad01G008430	LG01	9857247	9858145	9858145	-
1001838	AE	Vad01G008430	LG01	9858081	9858145	9858081-9858145	-
1001839	AE	Vad01G008430	LG01	9858129	9858145	9858129-9858145	-
1001840	XAE	Vad01G008430	LG01	9867132	9867224	9867132-9867224	-
1001841	XAE	Vad01G008430	LG01	9867132	9867355	9867132-9867355	-
1001842	TSS	Vad01G008440	LG01	9887407	9888109	9887407	-
1001843	TTS	Vad01G008440	LG01	9875797	9876191	9876191	-
1001844	TSS	Vad01G008450	LG01	9896663	9897256	9897256	+
1001845	TTS	Vad01G008450	LG01	9898984	9900150	9898984	+
1001846	TSS	Vad01G008460	LG01	9904232	9904489	9904489	+
1001847	TTS	Vad01G008460	LG01	9914123	9914323	9914123	+
1001848	TSS	Vad01G008470	LG01	9915396	9915797	9915396	-
1001849	TTS	Vad01G008470	LG01	9913663	9914768	9914768	-
1001850	TSS	Vad01G008480	LG01	9929166	9929205	9929166	-
1001851	TTS	Vad01G008480	LG01	9923673	9924207	9924207	-
1001852	TSS	Vad01G008490	LG01	9957866	9958041	9957866	-
1001853	TTS	Vad01G008490	LG01	9941374	9941529	9941529	-
1001854	TSS	Vad01G008500	LG01	9973003	9973323	9973323	+
1001855	TTS	Vad01G008500	LG01	10030707	10030932	10030707	+
1001856	TSS	Vad01G008510	LG01	10049459	10049908	10049908	+
1001857	TTS	Vad01G008510	LG01	10050005	10051720	10050005	+
1001858	TSS	Vad01G008520	LG01	10088274	10088710	10088274	-
1001859	TTS	Vad01G008520	LG01	10085546	10085616	10085546	+
1001860	IR_ON	Vad01G008520	LG01	10070373	10070441	10070059-10070566	-
1001861	IR_OFF	Vad01G008520	LG01	10070373	10070441	10070059-10070373,10070441-10070566	-
1001862	XIR_ON	Vad01G008520	LG01	10070373	10070441	10070059-10070597	-
1001863	XIR_OFF	Vad01G008520	LG01	10070373	10070441	10070059-10070373,10070441-10070566	-
1001864	AE	Vad01G008520	LG01	10070059	10070566	10070059-10070566	-
1001865	AE	Vad01G008520	LG01	10070059	10070597	10070059-10070597	-
1001866	TSS	Vad01G008540	LG01	10111523	10111919	10111523	-
1001867	TTS	Vad01G008540	LG01	10097953	10098529	10098529	-
1001868	TSS	Vad01G008550	LG01	10139610	10139758	10139610	-
1001869	TTS	Vad01G008550	LG01	10134275	10135106	10135106	-
1001870	TSS	Vad01G008560	LG01	10144669	10144936	10144669	-
1001871	TTS	Vad01G008560	LG01	10140354	10140650	10140650	-
1001872	SKIP_ON	Vad01G008560	LG01	10143584	10143633	10143482,10143584-10143633,10144087	-
1001873	SKIP_OFF	Vad01G008560	LG01	10143584	10143633	10143482,10144087	-
1001874	XSKIP_ON	Vad01G008560	LG01	10143584	10143633	10143476,10143584-10143633,10144087	-
1001875	XSKIP_OFF	Vad01G008560	LG01	10143584	10143633	10143482,10144087	-
1001876	IR_ON	Vad01G008560	LG01	10141792	10142150	10141730-10142230	-
1001877	IR_OFF	Vad01G008560	LG01	10141792	10142150	10141730-10141792,10142150-10142230	-
1001878	IR_ON	Vad01G008560	LG01	10142230	10142923	10141730-10143482	-
1001879	IR_OFF	Vad01G008560	LG01	10142230	10142923	10141730-10142230,10142923-10143482	-
1001880	IR_ON	Vad01G008560	LG01	10143633	10144087	10143584-10144226	-
1001881	IR_OFF	Vad01G008560	LG01	10143633	10144087	10143584-10143633,10144087-10144226	-
1001882	MIR_ON	Vad01G008560	LG01	10143482	10144087	10142923-10144226	-
1001883	MIR_OFF	Vad01G008560	LG01	10143482	10144087	10142923-10143482,10143584-10143633,10144087-10144226	-
1001884	XMIR_ON	Vad01G008560	LG01	10141792	10142923	10141730-10143482	-
1001885	XMIR_OFF	Vad01G008560	LG01	10141792	10142923	10141730-10141792,10142150-10142230,10142923-10143476	-
1001882	MIR_ON	Vad01G008560	LG01	10143476	10144087	10142923-10144226	-
1001886	MIR_OFF	Vad01G008560	LG01	10143476	10144087	10142923-10143476,10143584-10143633,10144087-10144226	-
1001887	MIR_ON	Vad01G008560	LG01	10141792	10142923	10141730-10143482	-
1001888	MIR_OFF	Vad01G008560	LG01	10141792	10142923	10141730-10141792,10142150-10142230,10142923-10143482	-
1001884	XMIR_ON	Vad01G008560	LG01	10141792	10142923	10141730-10143482	-
1001889	XMIR_OFF	Vad01G008560	LG01	10141792	10142923	10141730-10141792,10142150-10142230,10142923-10144226	-
1001890	IR_ON	Vad01G008560	LG01	10143482	10143584	10142923-10144226	-
1001891	IR_OFF	Vad01G008560	LG01	10143482	10143584	10142923-10143482,10143584-10144226	-
1001890	IR_ON	Vad01G008560	LG01	10143482	10144087	10142923-10144226	-
1001892	IR_OFF	Vad01G008560	LG01	10143482	10144087	10142923-10143482,10144087-10144226	-
1001893	AE	Vad01G008560	LG01	10143584	10144226	10143584-10144226	-
1001894	AE	Vad01G008560	LG01	10144087	10144226	10144087-10144226	-
1001895	TSS	Vad01G008590	LG01	10194379	10196088	10194379	-
1001896	TTS	Vad01G008590	LG01	10194179	10194274	10194274	-
1001897	TSS	Vad01G008610	LG01	10236563	10237088	10236563	-
1001898	TTS	Vad01G008610	LG01	10225011	10225506	10225506	-
1001899	TSS	Vad01G008620	LG01	10276051	10276191	10276051	-
1001900	TTS	Vad01G008620	LG01	10251268	10251954	10251954	-
1001901	IR_ON	Vad01G008620	LG01	10275767	10275847	10275649-10275960	-
1001902	IR_OFF	Vad01G008620	LG01	10275767	10275847	10275649-10275767,10275847-10275960	-
1001903	TSS	Vad01G008630	LG01	10283375	10283739	10283739	+
1001904	TTS	Vad01G008630	LG01	10284452	10284860	10284452	+
1001905	TSS	Vad01G008640	LG01	10288974	10290231	10290231	+
1001906	TTS	Vad01G008640	LG01	10290326	10291936	10290326	+
1001907	TSS	Vad01G008650	LG01	10298658	10299617	10298658	-
1001908	TTS	Vad01G008650	LG01	10294132	10294512	10294512	-
1001909	AE	Vad01G008650	LG01	10297006	10297070	10297006-10297070	-
1001910	AE	Vad01G008650	LG01	10297006	10297089	10297006-10297089	-
1001911	TSS	Vad01G008680	LG01	10333800	10334657	10333800	-
1001912	TTS	Vad01G008680	LG01	10324756	10325117	10325117	-
1001913	TSS	Vad01G008690	LG01	10355132	10355645	10355645	+
1001914	TTS	Vad01G008690	LG01	10374978	10375239	10374978	+
1001915	AE	Vad01G008690	LG01	10356734	10356842	10356734-10356842	+
1001916	AE	Vad01G008690	LG01	10356734	10356822	10356734-10356822	+
1001917	AE	Vad01G008690	LG01	10359809	10360087	10359809-10360087	+
1001918	AE	Vad01G008690	LG01	10359799	10360087	10359799-10360087	+
1001919	TSS	Vad01G008700	LG01	10391270	10391497	10391270	-
1001920	TTS	Vad01G008700	LG01	10376386	10376856	10376856	-
1001921	TTS	Vad01G008700	LG01	10376386	10376797	10376797	-
1001922	AE	Vad01G008700	LG01	10385259	10385539	10385259-10385539	-
1001923	AE	Vad01G008700	LG01	10385259	10385521	10385259-10385521	-
1001924	TSS	Vad01G008710	LG01	10413511	10414102	10414102	+
1001925	TTS	Vad01G008710	LG01	10415988	10416085	10415988	+
1001926	TSS	Vad01G008730	LG01	10436829	10437527	10436829	-
1001927	TTS	Vad01G008730	LG01	10431772	10432295	10432295	-
1001928	TSS	Vad01G008740	LG01	10443298	10443679	10443679	+
1001929	TTS	Vad01G008740	LG01	10443956	10444013	10443956	+
1001930	TSS	Vad01G008760	LG01	10467065	10467720	10467720	+
1001931	TTS	Vad01G008760	LG01	10468089	10468913	10468089	+
1001932	TSS	Vad01G008780	LG01	10520147	10520397	10520397	+
1001933	TTS	Vad01G008780	LG01	10523935	10524262	10523935	+
1001934	AE	Vad01G008780	LG01	10522398	10522706	10522398-10522706	+
1001935	AE	Vad01G008780	LG01	10522421	10522706	10522421-10522706	+
1001936	TSS	Vad01G008790	LG01	10532714	10533221	10532714	-
1001937	TTS	Vad01G008790	LG01	10525434	10526036	10526036	-
1001938	TSS	Vad01G008800	LG01	10537585	10538190	10537585	-
1001939	TTS	Vad01G008800	LG01	10535830	10536413	10536413	-
1001940	TSS	Vad01G008810	LG01	10544957	10545240	10545240	+
1001941	TTS	Vad01G008810	LG01	10549894	10550438	10549894	+
1001942	AE	Vad01G008810	LG01	10548236	10548307	10548236-10548307	+
1001943	AE	Vad01G008810	LG01	10548236	10548281	10548236-10548281	+
1001944	AE	Vad01G008810	LG01	10547011	10547163	10547011-10547163	+
1001945	AE	Vad01G008810	LG01	10547011	10547183	10547011-10547183	+
1001946	AE	Vad01G008810	LG01	10548091	10548281	10548091-10548281	+
1001947	XAE	Vad01G008810	LG01	10547011	10547183	10547011-10547183	+
1001948	XAE	Vad01G008810	LG01	10547011	10547163	10547011-10547163	+
1001949	XAE	Vad01G008810	LG01	10548236	10548281	10548236-10548281	+
1001950	XAE	Vad01G008810	LG01	10548091	10548281	10548091-10548281	+
1001951	TSS	Vad01G008820	LG01	10564589	10565185	10565185	+
1001952	TTS	Vad01G008820	LG01	10573225	10573874	10573225	+
1001953	SKIP_ON	Vad01G008820	LG01	10569574	10571178	10568538,10569574-10571178,10573225	+
1001954	SKIP_OFF	Vad01G008820	LG01	10569574	10571178	10568538,10573225	+
1001955	TSS	Vad01G008830	LG01	10594376	10595034	10595034	+
1001956	TTS	Vad01G008830	LG01	10601323	10602141	10601323	+
1001957	TSS	Vad01G008840	LG01	10609331	10609577	10609577	+
1001958	TTS	Vad01G008840	LG01	10612444	10612782	10612444	+
1001959	TSS	Vad01G008850	LG01	10617688	10618321	10617688	-
1001960	TTS	Vad01G008850	LG01	10614596	10615205	10615205	-
1001961	TSS	Vad01G008860	LG01	10654066	10654341	10654341	+
1001962	TTS	Vad01G008860	LG01	10654570	10654816	10654570	+
1001963	TTS	Vad01G008860	LG01	10657522	10657600	10657522	+
1001964	XIR_ON	Vad01G008860	LG01	10654480	10654570	10654436-10654668	+
1001965	XIR_OFF	Vad01G008860	LG01	10654480	10654570	10654436-10654480,10654570-10654816	+
1001966	TSS	Vad01G008870	LG01	10668386	10668720	10668720	+
1001967	TTS	Vad01G008870	LG01	10676089	10677856	10676089	+
1001968	IR_ON	Vad01G008870	LG01	10670837	10670937	10670727-10671221	+
1001969	IR_OFF	Vad01G008870	LG01	10670837	10670937	10670727-10670837,10670937-10671221	+
1001970	TSS	Vad01G008910	LG01	10745114	10745321	10745321	+
1001971	TTS	Vad01G008910	LG01	10747399	10747900	10747399	+
1001972	TSS	Vad01G008920	LG01	10749356	10750395	10749356	-
1001973	TTS	Vad01G008920	LG01	10748626	10749249	10749249	-
1001974	TSS	Vad01G008930	LG01	10766544	10769146	10769146	+
1001975	TTS	Vad01G008930	LG01	10770814	10771031	10770814	+
1001976	TSS	Vad01G008940	LG01	10774347	10774902	10774347	-
1001977	TTS	Vad01G008940	LG01	10772842	10773356	10773356	-
1001978	TSS	Vad01G008950	LG01	10780409	10781179	10780409	-
1001979	TTS	Vad01G008950	LG01	10775419	10775993	10775993	-
[truncated: 46,250 more rows]
