# Supplementary material for: Transcriptome Profiling of Powdery Mildew-Stressed ‘Yeniang No. 2’ Grapevine Reveals Differential Expression, Alternative Splicing, and the Identification of 1232 Annotated Novel Genes
Source: Metabolites. 2026 Mar 9;16(3):182. doi: 10.3390/metabo16030182 (PMC13027967; doi:10.3390/metabo16030182)
Supplement: Supplementary file 1 [file metabolites-16-00182-s001.zip › Supplementary File S2/P2-In-B.AS.xls]

event_id	event_type	gene_id	chrom	event_start	event_end	event_pattern	strand
1000001	TSS	Vad01G000010	LG01	1533	1744	1744	+
1000002	TTS	Vad01G000010	LG01	17485	17650	17485	+
1000003	TTS	Vad01G000010	LG01	17457	17650	17457	+
1000004	SKIP_ON	Vad01G000010	LG01	3224	3303	1744,3224-3303,3767	+
1000005	SKIP_OFF	Vad01G000010	LG01	3224	3303	1744,3767	+
1000006	SKIP_ON	Vad01G000010	LG01	3767	3889	1744,3767-3889,17280	+
1000007	SKIP_OFF	Vad01G000010	LG01	3767	3889	1744,17280	+
1000008	SKIP_ON	Vad01G000010	LG01	3767	3889	3303,3767-3889,17280	+
1000009	SKIP_OFF	Vad01G000010	LG01	3767	3889	3303,17280	+
1000010	MSKIP_ON	Vad01G000010	LG01	3224	3889	1744,3224-3303,3767-3889,17280	+
1000011	MSKIP_OFF	Vad01G000010	LG01	3224	3889	1744,17280	+
1000012	SKIP_ON	Vad01G000010	LG01	3224	3303	1744,3224-3303,17280	+
1000007	SKIP_OFF	Vad01G000010	LG01	3224	3303	1744,17280	+
1000013	TSS	Vad01G000020	LG01	24117	24694	24694	+
1000014	TTS	Vad01G000020	LG01	25733	26028	25733	+
1000015	TSS	Vad01G000040	LG01	52214	52409	52409	+
1000016	TSS	Vad01G000040	LG01	52214	52435	52435	+
1000017	TTS	Vad01G000040	LG01	61044	61716	61044	+
1000018	XSKIP_ON	Vad01G000040	LG01	54085	55641	52435,54085-55641,56138	+
1000019	XSKIP_OFF	Vad01G000040	LG01	54085	55641	52409,56138	+
1000020	SKIP_ON	Vad01G000040	LG01	54085	55641	52409,54085-55641,56138	+
1000021	SKIP_OFF	Vad01G000040	LG01	54085	55641	52409,56138	+
1000022	AE	Vad01G000040	LG01	56138	56251	56138-56251	+
1000023	AE	Vad01G000040	LG01	56138	56345	56138-56345	+
1000024	TSS	Vad01G000060	LG01	90675	91062	90675	-
1000025	TTS	Vad01G000060	LG01	69515	70145	70145	-
1000026	TTS	Vad01G000060	LG01	70405	71332	71332	-
1000027	TSS	Vad01G000090	LG01	130578	130641	130578	-
1000028	TTS	Vad01G000090	LG01	125797	125890	125890	-
1000029	TSS	Vad01G000120	LG01	205134	206105	206105	+
1000030	TTS	Vad01G000120	LG01	209824	209976	209824	+
1000031	TSS	Vad01G000140	LG01	225859	225939	225939	+
1000032	TTS	Vad01G000140	LG01	232759	233001	232759	+
1000033	TSS	Vad01G000150	LG01	236772	237211	236772	-
1000034	TTS	Vad01G000150	LG01	234077	234642	234642	-
1000035	TSS	Vad01G000180	LG01	251827	252077	252077	+
1000036	TTS	Vad01G000180	LG01	256238	256665	256238	+
1000037	TSS	Vad01G000190	LG01	260352	260494	260352	-
1000038	TTS	Vad01G000190	LG01	256695	257042	257042	-
1000039	TSS	Vad01G000200	LG01	260548	260668	260668	+
1000040	TTS	Vad01G000200	LG01	265849	266325	265849	+
1000041	AE	Vad01G000200	LG01	263830	264301	263830-264301	+
1000042	AE	Vad01G000200	LG01	263830	264694	263830-264694	+
1000043	AE	Vad01G000200	LG01	261891	262207	261891-262207	+
1000044	AE	Vad01G000200	LG01	261060	262207	261060-262207	+
1000045	TSS	Vad01G000210	LG01	271761	271871	271761	-
1000046	TSS	Vad01G000210	LG01	271960	272188	271960	-
1000047	TTS	Vad01G000210	LG01	266724	267936	267936	-
1000048	TSS	Vad01G000240	LG01	292755	293640	292755	-
1000049	TTS	Vad01G000240	LG01	290855	291258	291258	-
1000050	AE	Vad01G000240	LG01	292113	292180	292113-292180	-
1000051	AE	Vad01G000240	LG01	292113	292213	292113-292213	-
1000052	TSS	Vad01G000250	LG01	326871	327639	326871	-
1000053	TTS	Vad01G000250	LG01	291063	291258	291258	-
1000054	TTS	Vad01G000250	LG01	294025	294347	294347	-
1000055	TSS	Vad01G000270	LG01	335793	336818	335793	-
1000056	TTS	Vad01G000270	LG01	334953	335694	335694	-
1000057	TSS	Vad01G000280	LG01	345143	345315	345143	-
1000058	TSS	Vad01G000280	LG01	344233	345060	344233	-
1000059	TTS	Vad01G000280	LG01	340790	341315	341315	-
1000060	TSS	Vad01G000290	LG01	347226	347938	347938	+
1000061	TTS	Vad01G000290	LG01	349820	350339	349820	+
1000062	TSS	Vad01G000300	LG01	363211	363353	363211	-
1000063	TTS	Vad01G000300	LG01	350434	350873	350873	-
1000064	TTS	Vad01G000300	LG01	351546	352892	352892	-
1000065	SKIP_ON	Vad01G000300	LG01	356212	356355	355996,356212-356355,359217	-
1000066	SKIP_OFF	Vad01G000300	LG01	356212	356355	355996,359217	-
1000067	AE	Vad01G000300	LG01	361700	361893	361700-361893	-
1000068	AE	Vad01G000300	LG01	361687	361893	361687-361893	-
1000069	TSS	Vad01G000310	LG01	364728	364855	364855	+
1000070	TTS	Vad01G000310	LG01	373338	373759	373338	+
1000071	TSS	Vad01G000320	LG01	378597	379639	379639	+
1000072	TTS	Vad01G000320	LG01	383826	384707	383826	+
1000073	TTS	Vad01G000320	LG01	383391	384739	383391	+
1000074	TSS	Vad01G000340	LG01	396366	396570	396366	-
1000075	TTS	Vad01G000340	LG01	392820	393541	393541	-
1000076	IR_ON	Vad01G000340	LG01	395178	396157	394334-396272	-
1000077	IR_OFF	Vad01G000340	LG01	395178	396157	394334-395178,396157-396272	-
1000078	TSS	Vad01G000350	LG01	397869	398199	398199	+
1000079	TSS	Vad01G000350	LG01	397875	398023	398023	+
1000080	TTS	Vad01G000350	LG01	402195	403111	402195	+
1000081	SKIP_ON	Vad01G000350	LG01	398314	398462	398199,398314-398462,399210	+
1000082	SKIP_OFF	Vad01G000350	LG01	398314	398462	398199,399210	+
1000083	XSKIP_ON	Vad01G000350	LG01	398314	398462	398199,398314-398462,399210	+
1000084	XSKIP_OFF	Vad01G000350	LG01	398314	398462	398023,399210	+
1000085	AE	Vad01G000350	LG01	401347	401707	401347-401707	+
1000086	AE	Vad01G000350	LG01	401379	401707	401379-401707	+
1000087	AE	Vad01G000350	LG01	401363	401707	401363-401707	+
1000088	TSS	Vad01G000360	LG01	412214	413290	412214	-
1000089	TTS	Vad01G000360	LG01	403549	403855	403855	-
1000090	TTS	Vad01G000360	LG01	403549	404402	404402	-
1000091	TTS	Vad01G000360	LG01	403549	404573	404573	-
1000092	TTS	Vad01G000360	LG01	403549	403977	403977	-
1000093	TTS	Vad01G000360	LG01	406287	407057	407057	-
1000094	XSKIP_ON	Vad01G000360	LG01	411278	411647	408614,411278-411647,412214	-
1000095	XSKIP_OFF	Vad01G000360	LG01	411278	411647	408984,412214	-
1000096	XMSKIP_ON	Vad01G000360	LG01	406343	408614	403855,406343-407057,408557-408614,411278	-
1000097	XMSKIP_OFF	Vad01G000360	LG01	406343	408614	404573,411220	-
1000098	XSKIP_ON	Vad01G000360	LG01	406343	407057	403855,406343-407057,408557	-
1000099	XSKIP_OFF	Vad01G000360	LG01	406343	407057	404573,408557	-
1000100	XSKIP_ON	Vad01G000360	LG01	408557	408614	407057,408557-408614,411278	-
1000101	XSKIP_OFF	Vad01G000360	LG01	408557	408614	407057,411220	-
1000102	XSKIP_ON	Vad01G000360	LG01	406887	407057	404402,406887-407057,408557	-
1000099	XSKIP_OFF	Vad01G000360	LG01	406887	407057	404573,408557	-
1000103	SKIP_ON	Vad01G000360	LG01	409550	411647	408984,409550-411647,412214	-
1000104	SKIP_OFF	Vad01G000360	LG01	409550	411647	408984,412214	-
1000105	XSKIP_ON	Vad01G000360	LG01	408557	408984	404573,408557-408984,409550	-
1000106	XSKIP_OFF	Vad01G000360	LG01	408557	408984	404573,411220	-
1000107	XSKIP_ON	Vad01G000360	LG01	406465	407057	403977,406465-407057,411220	-
1000106	XSKIP_OFF	Vad01G000360	LG01	406465	407057	404573,411220	-
1000108	XSKIP_ON	Vad01G000360	LG01	408557	408614	404573,408557-408614,411278	-
1000106	XSKIP_OFF	Vad01G000360	LG01	408557	408614	404573,411220	-
1000109	XMSKIP_ON	Vad01G000360	LG01	406887	408984	404402,406887-407057,408557-408984,409550	-
1000097	XMSKIP_OFF	Vad01G000360	LG01	406887	408984	404573,411220	-
1000110	XMSKIP_ON	Vad01G000360	LG01	406343	408984	403855,406343-407057,408557-408984,409550	-
1000097	XMSKIP_OFF	Vad01G000360	LG01	406343	408984	404573,411220	-
1000111	XSKIP_ON	Vad01G000360	LG01	408557	408984	407057,408557-408984,409550	-
1000101	XSKIP_OFF	Vad01G000360	LG01	408557	408984	407057,411220	-
1000112	XAE	Vad01G000360	LG01	408557	408614	408557-408614	-
1000113	XAE	Vad01G000360	LG01	408557	408984	408557-408984	-
1000114	XAE	Vad01G000360	LG01	406887	407057	406887-407057	-
1000115	XAE	Vad01G000360	LG01	406465	407057	406465-407057	-
1000116	XAE	Vad01G000360	LG01	406343	407057	406343-407057	-
1000117	XAE	Vad01G000360	LG01	409550	411647	409550-411647	-
1000118	XAE	Vad01G000360	LG01	411278	411647	411278-411647	-
1000119	TSS	Vad01G000370	LG01	423957	424157	423957	-
1000120	TTS	Vad01G000370	LG01	414068	414722	414722	-
1000121	AE	Vad01G000370	LG01	420436	420565	420436-420565	-
1000122	AE	Vad01G000370	LG01	420436	420671	420436-420671	-
1000123	TSS	Vad01G000380	LG01	431829	432804	431829	-
1000124	TTS	Vad01G000380	LG01	425310	425426	425426	-
1000125	TSS	Vad01G000390	LG01	434277	434487	434487	+
1000126	TTS	Vad01G000390	LG01	442844	443343	442844	+
1000127	TSS	Vad01G000400	LG01	445122	445312	445312	+
1000128	TTS	Vad01G000400	LG01	445856	446160	445856	+
1000129	TSS	Vad01G000420	LG01	452264	452536	452264	-
1000130	TSS	Vad01G000420	LG01	451871	452536	451871	-
1000131	TSS	Vad01G000420	LG01	452216	452536	452216	-
1000132	TTS	Vad01G000420	LG01	448836	449252	449252	-
1000133	XSKIP_ON	Vad01G000420	LG01	451698	451776	451562,451698-451776,451871	-
1000134	XSKIP_OFF	Vad01G000420	LG01	451698	451776	451562,452264	-
1000135	SKIP_ON	Vad01G000420	LG01	451698	451776	451562,451698-451776,452264	-
1000136	SKIP_OFF	Vad01G000420	LG01	451698	451776	451562,452264	-
1000133	XSKIP_ON	Vad01G000420	LG01	451698	451776	451562,451698-451776,451871	-
1000137	XSKIP_OFF	Vad01G000420	LG01	451698	451776	451562,452216	-
1000138	XSKIP_ON	Vad01G000420	LG01	451698	451776	451562,451698-451776,452264	-
1000137	XSKIP_OFF	Vad01G000420	LG01	451698	451776	451562,452216	-
1000139	TSS	Vad01G000430	LG01	460411	460797	460411	-
1000140	TTS	Vad01G000430	LG01	454306	454926	454926	-
1000141	TSS	Vad01G000440	LG01	463260	463470	463470	+
1000142	TTS	Vad01G000440	LG01	469237	469445	469237	+
1000143	IR_ON	Vad01G000440	LG01	467229	467701	467134-467766	+
1000144	IR_OFF	Vad01G000440	LG01	467229	467701	467134-467229,467701-467766	+
1000145	TSS	Vad01G000450	LG01	473216	473765	473216	-
1000146	TTS	Vad01G000450	LG01	471229	471933	471933	-
1000147	TSS	Vad01G000460	LG01	477193	477902	477902	+
1000148	TTS	Vad01G000460	LG01	489262	489566	489262	+
1000149	TSS	Vad01G000470	LG01	494495	494772	494495	-
1000150	TTS	Vad01G000470	LG01	489761	489944	489944	-
1000151	TTS	Vad01G000470	LG01	489761	490144	490144	-
1000152	TTS	Vad01G000470	LG01	490732	492210	492210	-
1000153	AE	Vad01G000470	LG01	491211	491288	491211-491288	-
1000154	AE	Vad01G000470	LG01	491211	491940	491211-491940	-
1000155	TSS	Vad01G000480	LG01	500369	500832	500369	-
1000156	TTS	Vad01G000480	LG01	496969	497068	497068	-
1000157	TSS	Vad01G000490	LG01	503029	503224	503224	+
1000158	TTS	Vad01G000490	LG01	507217	507600	507217	+
1000159	TSS	Vad01G000500	LG01	511356	511733	511356	-
1000160	TTS	Vad01G000500	LG01	508058	508435	508435	-
1000161	TSS	Vad01G000510	LG01	523906	524177	523906	-
1000162	TTS	Vad01G000510	LG01	516540	518627	518627	-
1000163	TSS	Vad01G000540	LG01	530445	531224	531224	+
1000164	TTS	Vad01G000540	LG01	532497	534027	532497	+
1000165	TSS	Vad01G000570	LG01	544019	544252	544252	+
1000166	TTS	Vad01G000570	LG01	547461	547819	547461	+
1000167	TSS	Vad01G000580	LG01	550057	550205	550205	+
1000168	TTS	Vad01G000580	LG01	550815	552882	550815	+
1000169	TSS	Vad01G000590	LG01	554148	554479	554479	+
1000170	TSS	Vad01G000590	LG01	554148	556020	556020	+
1000171	TSS	Vad01G000590	LG01	554148	554290	554290	+
1000172	TTS	Vad01G000590	LG01	558392	558688	558392	+
1000173	TSS	Vad01G000610	LG01	573559	574296	573559	-
1000174	TTS	Vad01G000610	LG01	569349	569674	569674	-
1000175	SKIP_ON	Vad01G000610	LG01	570603	570697	569674,570603-570697,571460	-
1000176	SKIP_OFF	Vad01G000610	LG01	570603	570697	569674,571460	-
1000177	TSS	Vad01G000620	LG01	599239	599584	599239	-
1000178	TTS	Vad01G000620	LG01	593870	594290	594290	-
1000179	TSS	Vad01G000630	LG01	604773	604983	604983	+
1000180	TTS	Vad01G000630	LG01	612780	612947	612780	+
1000181	TSS	Vad01G000640	LG01	627240	627427	627240	-
1000182	TSS	Vad01G000640	LG01	637762	637790	637762	-
1000183	TSS	Vad01G000640	LG01	638618	638682	638618	-
1000184	TTS	Vad01G000640	LG01	620881	621313	621313	-
1000185	IR_ON	Vad01G000640	LG01	623696	623767	623609-623838	-
1000186	IR_OFF	Vad01G000640	LG01	623696	623767	623609-623696,623767-623838	-
1000187	AE	Vad01G000640	LG01	636869	636944	636869-636944	-
1000188	AE	Vad01G000640	LG01	636869	636985	636869-636985	-
1000189	TSS	Vad01G000650	LG01	642205	642389	642389	+
1000190	TTS	Vad01G000650	LG01	650085	650307	650085	+
1000191	TTS	Vad01G000650	LG01	648556	650307	648556	+
1000192	TTS	Vad01G000650	LG01	648799	650307	648799	+
1000193	AE	Vad01G000650	LG01	644767	644940	644767-644940	+
1000194	AE	Vad01G000650	LG01	644767	644971	644767-644971	+
1000195	AE	Vad01G000650	LG01	648799	649809	648799-649809	+
1000196	AE	Vad01G000650	LG01	648799	649957	648799-649957	+
1000197	AE	Vad01G000650	LG01	648802	649809	648802-649809	+
1000198	TSS	Vad01G000660	LG01	661495	661699	661495	-
1000199	TTS	Vad01G000660	LG01	651937	652260	652260	-
1000200	AE	Vad01G000660	LG01	652925	653260	652925-653260	-
1000201	AE	Vad01G000660	LG01	652925	653130	652925-653130	-
1000202	AE	Vad01G000660	LG01	655940	656184	655940-656184	-
1000203	AE	Vad01G000660	LG01	655960	656184	655960-656184	-
1000204	AE	Vad01G000660	LG01	659564	659847	659564-659847	-
1000205	AE	Vad01G000660	LG01	659564	659804	659564-659804	-
1000206	TSS	Vad01G000670	LG01	667819	667969	667819	-
1000207	TTS	Vad01G000670	LG01	664337	666880	666880	-
1000208	TSS	Vad01G000700	LG01	684441	684739	684739	+
1000209	TTS	Vad01G000700	LG01	686529	688439	686529	+
1000210	TSS	Vad01G000720	LG01	689584	689799	689799	+
1000211	TSS	Vad01G000720	LG01	689584	690264	690264	+
1000212	TSS	Vad01G000720	LG01	689584	690703	690703	+
1000213	TTS	Vad01G000720	LG01	693430	693666	693430	+
1000214	TSS	Vad01G000730	LG01	694548	695290	695290	+
1000215	TTS	Vad01G000730	LG01	696192	696624	696192	+
1000216	TSS	Vad01G000740	LG01	699321	699383	699383	+
1000217	TSS	Vad01G000740	LG01	699432	699684	699684	+
1000218	TTS	Vad01G000740	LG01	709344	709651	709344	+
1000219	TSS	Vad01G000750	LG01	710350	710474	710474	+
1000220	TTS	Vad01G000750	LG01	717683	718197	717683	+
1000221	TTS	Vad01G000750	LG01	717685	717837	717685	+
1000222	AE	Vad01G000750	LG01	712322	712738	712322-712738	+
1000223	AE	Vad01G000750	LG01	712303	712738	712303-712738	+
1000224	TSS	Vad01G000780	LG01	736630	737240	736630	-
1000225	TTS	Vad01G000780	LG01	727402	730089	730089	-
1000226	TSS	Vad01G000800	LG01	750900	751416	751416	+
1000227	TTS	Vad01G000800	LG01	753492	753831	753492	+
1000228	IR_ON	Vad01G000800	LG01	752025	753188	751933-753248	+
1000229	IR_OFF	Vad01G000800	LG01	752025	753188	751933-752025,753188-753248	+
1000230	XIR_ON	Vad01G000800	LG01	752025	753188	751933-753248	+
1000231	XIR_OFF	Vad01G000800	LG01	752025	753188	751933-752025,753188-753262	+
1000232	AE	Vad01G000800	LG01	753188	753248	753188-753248	+
1000233	AE	Vad01G000800	LG01	753188	753262	753188-753262	+
1000234	TSS	Vad01G000810	LG01	754880	755271	755271	+
1000235	TTS	Vad01G000810	LG01	757173	757543	757173	+
1000236	TSS	Vad01G000870	LG01	844192	844330	844192	-
1000237	TTS	Vad01G000870	LG01	812586	812811	812811	-
1000238	TSS	Vad01G000900	LG01	835928	836203	836203	+
1000239	TTS	Vad01G000900	LG01	843753	844879	843753	+
1000240	TSS	Vad01G000910	LG01	849118	849699	849699	+
1000241	TTS	Vad01G000910	LG01	854196	854951	854196	+
1000242	TSS	Vad01G000920	LG01	863487	863662	863487	-
1000243	TTS	Vad01G000920	LG01	854976	855361	855361	-
1000244	TTS	Vad01G000920	LG01	861225	863101	863101	-
1000245	TSS	Vad01G000930	LG01	864819	865597	865597	+
1000246	TTS	Vad01G000930	LG01	866659	867101	866659	+
1000247	TSS	Vad01G000940	LG01	868041	868242	868242	+
1000248	TSS	Vad01G000940	LG01	868082	868480	868480	+
1000249	TTS	Vad01G000940	LG01	876048	876455	876048	+
1000250	AE	Vad01G000940	LG01	872137	872246	872137-872246	+
1000251	AE	Vad01G000940	LG01	872160	872246	872160-872246	+
1000252	TSS	Vad01G000950	LG01	876998	877385	877385	+
1000253	TTS	Vad01G000950	LG01	877983	878546	877983	+
1000254	TSS	Vad01G000970	LG01	884413	884527	884527	+
1000255	TTS	Vad01G000970	LG01	889444	889569	889444	+
1000256	TSS	Vad01G000990	LG01	899612	899786	899786	+
1000257	TTS	Vad01G000990	LG01	904715	905055	904715	+
1000258	TSS	Vad01G001030	LG01	941368	941516	941516	+
1000259	TSS	Vad01G001030	LG01	941368	943161	943161	+
1000260	TSS	Vad01G001030	LG01	944168	944210	944210	+
1000261	TSS	Vad01G001030	LG01	944787	945384	945384	+
1000262	TTS	Vad01G001030	LG01	946427	946695	946427	+
1000263	IR_ON	Vad01G001030	LG01	945384	946236	945282-946346	+
1000264	IR_OFF	Vad01G001030	LG01	945384	946236	945282-945384,946236-946346	+
1000265	TSS	Vad01G001050	LG01	963609	965707	965707	+
1000266	TTS	Vad01G001050	LG01	965959	965983	965959	+
1000267	TSS	Vad01G001060	LG01	971619	975153	971619	-
1000268	TTS	Vad01G001060	LG01	966136	966160	966160	-
1000269	TSS	Vad01G001070	LG01	982299	982314	982299	-
1000270	TSS	Vad01G001070	LG01	982233	982314	982233	-
1000271	TTS	Vad01G001070	LG01	976764	976919	976919	-
1000272	IR_ON	Vad01G001070	LG01	981104	981200	981042-981256	-
1000273	IR_OFF	Vad01G001070	LG01	981104	981200	981042-981104,981200-981256	-
1000274	TSS	Vad01G001080	LG01	988440	988541	988440	-
1000275	TTS	Vad01G001080	LG01	983404	983819	983819	-
1000276	TSS	Vad01G001090	LG01	997216	997429	997216	-
1000277	TTS	Vad01G001090	LG01	990192	991002	991002	-
1000278	TSS	Vad01G001110	LG01	1017825	1017917	1017917	+
1000279	TTS	Vad01G001110	LG01	1019164	1019273	1019164	+
1000280	TSS	Vad01G001140	LG01	1058919	1059514	1058919	-
1000281	TTS	Vad01G001140	LG01	1052034	1052519	1052519	-
1000282	XMSKIP_ON	Vad01G001140	LG01	1055136	1055598	1053608,1055136-1055206,1055440-1055598,1056885	-
1000283	XMSKIP_OFF	Vad01G001140	LG01	1055136	1055598	1053612,1056885	-
1000284	TSS	Vad01G001150	LG01	1067097	1067429	1067097	-
1000285	TTS	Vad01G001150	LG01	1060639	1061127	1061127	-
1000286	TTS	Vad01G001150	LG01	1060639	1061873	1061873	-
1000287	SKIP_ON	Vad01G001150	LG01	1061385	1061445	1061127,1061385-1061445,1061820	-
1000288	SKIP_OFF	Vad01G001150	LG01	1061385	1061445	1061127,1061820	-
1000289	TSS	Vad01G001160	LG01	1068185	1068336	1068336	+
1000290	TTS	Vad01G001160	LG01	1070963	1071938	1070963	+
1000291	SKIP_ON	Vad01G001160	LG01	1070758	1070833	1070552,1070758-1070833,1070963	+
1000292	SKIP_OFF	Vad01G001160	LG01	1070758	1070833	1070552,1070963	+
1000293	TSS	Vad01G001170	LG01	1074786	1075036	1074786	-
1000294	TTS	Vad01G001170	LG01	1072062	1072533	1072533	-
1000295	TSS	Vad01G001180	LG01	1081510	1082144	1081510	-
1000296	TTS	Vad01G001180	LG01	1080616	1081159	1081159	-
1000297	TSS	Vad01G001190	LG01	1091390	1091650	1091390	-
1000298	TTS	Vad01G001190	LG01	1087401	1087644	1087644	-
1000299	TSS	Vad01G001230	LG01	1112993	1113871	1112993	-
1000300	TTS	Vad01G001230	LG01	1109348	1109788	1109788	-
1000301	TSS	Vad01G001240	LG01	1120067	1120252	1120067	-
1000302	TTS	Vad01G001240	LG01	1116615	1116953	1116953	-
1000303	TSS	Vad01G001260	LG01	1149981	1150449	1149981	-
1000304	TTS	Vad01G001260	LG01	1142528	1143223	1143223	-
1000305	TSS	Vad01G001270	LG01	1160623	1160850	1160850	+
1000306	TTS	Vad01G001270	LG01	1163980	1164314	1163980	+
1000307	TSS	Vad01G001280	LG01	1166441	1166658	1166658	+
1000308	TTS	Vad01G001280	LG01	1176713	1178127	1176713	+
1000309	TSS	Vad01G001310	LG01	1192301	1192487	1192487	+
1000310	TTS	Vad01G001310	LG01	1209203	1209749	1209203	+
1000311	TSS	Vad01G001320	LG01	1214246	1214344	1214246	-
1000312	TTS	Vad01G001320	LG01	1210796	1211068	1211068	-
1000313	TSS	Vad01G001340	LG01	1223913	1224014	1223913	-
1000314	TTS	Vad01G001340	LG01	1217037	1217159	1217159	-
1000315	TSS	Vad01G001350	LG01	1232139	1232263	1232139	-
1000316	TTS	Vad01G001350	LG01	1224971	1226726	1226726	-
1000317	TTS	Vad01G001350	LG01	1225006	1225482	1225482	-
1000318	TTS	Vad01G001350	LG01	1225591	1226582	1226582	-
1000319	AE	Vad01G001350	LG01	1227861	1230659	1227861-1230659	-
1000320	AE	Vad01G001350	LG01	1227861	1230212	1227861-1230212	-
1000321	TSS	Vad01G001370	LG01	1262375	1262738	1262375	-
1000322	TSS	Vad01G001370	LG01	1262605	1262738	1262605	-
1000323	TTS	Vad01G001370	LG01	1241520	1244020	1244020	-
1000324	IR_ON	Vad01G001370	LG01	1255416	1255508	1252770-1255538	-
1000325	IR_OFF	Vad01G001370	LG01	1255416	1255508	1252770-1255416,1255508-1255538	-
1000326	TSS	Vad01G001380	LG01	1279590	1279780	1279780	+
1000327	TTS	Vad01G001380	LG01	1290928	1291683	1290928	+
1000328	AE	Vad01G001380	LG01	1280739	1284100	1280739-1284100	+
1000329	AE	Vad01G001380	LG01	1280843	1284100	1280843-1284100	+
1000330	TSS	Vad01G001400	LG01	1301502	1301627	1301502	-
1000331	TTS	Vad01G001400	LG01	1292051	1293090	1293090	-
1000332	TSS	Vad01G001410	LG01	1312883	1313267	1313267	+
1000333	TSS	Vad01G001410	LG01	1312883	1314171	1314171	+
1000334	TTS	Vad01G001410	LG01	1316246	1316876	1316246	+
1000335	SKIP_ON	Vad01G001410	LG01	1313938	1314171	1313267,1313938-1314171,1314343	+
1000336	SKIP_OFF	Vad01G001410	LG01	1313938	1314171	1313267,1314343	+
1000337	SKIP_ON	Vad01G001410	LG01	1313982	1314171	1313267,1313982-1314171,1314343	+
1000336	SKIP_OFF	Vad01G001410	LG01	1313982	1314171	1313267,1314343	+
1000338	AE	Vad01G001410	LG01	1313938	1314171	1313938-1314171	+
1000339	AE	Vad01G001410	LG01	1313982	1314171	1313982-1314171	+
1000340	TSS	Vad01G001460	LG01	1338491	1338575	1338575	+
1000341	TTS	Vad01G001460	LG01	1347078	1347373	1347078	+
1000342	TSS	Vad01G001490	LG01	1386227	1387182	1387182	+
1000343	TSS	Vad01G001490	LG01	1386227	1386666	1386666	+
1000344	TSS	Vad01G001490	LG01	1391921	1392160	1392160	+
1000345	TSS	Vad01G001490	LG01	1391921	1391980	1391980	+
1000346	TTS	Vad01G001490	LG01	1408874	1409525	1408874	+
1000347	AE	Vad01G001490	LG01	1392299	1393472	1392299-1393472	+
1000348	AE	Vad01G001490	LG01	1392279	1393472	1392279-1393472	+
1000349	TSS	Vad01G001500	LG01	1410178	1411249	1411249	+
1000350	TTS	Vad01G001500	LG01	1413641	1414263	1413641	+
1000351	TSS	Vad01G001510	LG01	1416954	1417131	1416954	-
1000352	TTS	Vad01G001510	LG01	1414325	1414629	1414629	-
1000353	TTS	Vad01G001510	LG01	1414325	1415159	1415159	-
1000354	XSKIP_ON	Vad01G001510	LG01	1416095	1416242	1415358,1416095-1416242,1416524	-
1000355	XSKIP_OFF	Vad01G001510	LG01	1416095	1416242	1415358,1416499	-
1000356	TSS	Vad01G001520	LG01	1417218	1417287	1417287	+
1000357	TTS	Vad01G001520	LG01	1418121	1418136	1418121	+
1000358	TSS	Vad01G001530	LG01	1445140	1445273	1445140	-
1000359	TTS	Vad01G001530	LG01	1418140	1419285	1419285	-
1000360	AE	Vad01G001530	LG01	1442753	1442833	1442753-1442833	-
1000361	AE	Vad01G001530	LG01	1442753	1442843	1442753-1442843	-
1000362	TSS	Vad01G001540	LG01	1451929	1452025	1452025	+
1000363	TSS	Vad01G001540	LG01	1451929	1452351	1452351	+
1000364	TTS	Vad01G001540	LG01	1478345	1479009	1478345	+
1000365	IR_ON	Vad01G001540	LG01	1472088	1472184	1471973-1472242	+
1000366	IR_OFF	Vad01G001540	LG01	1472088	1472184	1471973-1472088,1472184-1472242	+
1000367	AE	Vad01G001540	LG01	1452200	1452351	1452200-1452351	+
1000368	AE	Vad01G001540	LG01	1452303	1452351	1452303-1452351	+
1000369	TSS	Vad01G001550	LG01	1479470	1479834	1479834	+
1000370	TTS	Vad01G001550	LG01	1482409	1482828	1482409	+
1000371	TTS	Vad01G001550	LG01	1481305	1481692	1481305	+
1000372	TSS	Vad01G001560	LG01	1484325	1484692	1484692	+
1000373	TTS	Vad01G001560	LG01	1487714	1488131	1487714	+
1000374	TSS	Vad01G001570	LG01	1488701	1489679	1488701	-
1000375	TTS	Vad01G001570	LG01	1487931	1487952	1487952	-
1000376	TSS	Vad01G001580	LG01	1491690	1491936	1491936	+
1000377	TTS	Vad01G001580	LG01	1497080	1497447	1497080	+
1000378	TSS	Vad01G001590	LG01	1498716	1498878	1498878	+
1000379	TTS	Vad01G001590	LG01	1512272	1512844	1512272	+
1000380	TSS	Vad01G001600	LG01	1513557	1513848	1513848	+
1000381	TTS	Vad01G001600	LG01	1520087	1520562	1520087	+
1000382	TSS	Vad01G001610	LG01	1522711	1522911	1522911	+
1000383	TTS	Vad01G001610	LG01	1528479	1528680	1528479	+
1000384	SKIP_ON	Vad01G001610	LG01	1523254	1523319	1523111,1523254-1523319,1523884	+
1000385	SKIP_OFF	Vad01G001610	LG01	1523254	1523319	1523111,1523884	+
1000386	SKIP_ON	Vad01G001610	LG01	1523019	1523111	1522911,1523019-1523111,1523884	+
1000387	SKIP_OFF	Vad01G001610	LG01	1523019	1523111	1522911,1523884	+
1000388	MSKIP_ON	Vad01G001610	LG01	1523019	1523319	1522911,1523019-1523111,1523254-1523319,1523884	+
1000389	MSKIP_OFF	Vad01G001610	LG01	1523019	1523319	1522911,1523884	+
1000390	TSS	Vad01G001620	LG01	1531016	1531238	1531238	+
1000391	TTS	Vad01G001620	LG01	1531908	1532677	1531908	+
1000392	TSS	Vad01G001630	LG01	1544728	1545007	1545007	+
1000393	TSS	Vad01G001630	LG01	1545383	1545769	1545769	+
1000394	TTS	Vad01G001630	LG01	1546961	1547231	1546961	+
1000395	IR_ON	Vad01G001630	LG01	1545769	1545877	1545663-1545983	+
1000396	IR_OFF	Vad01G001630	LG01	1545769	1545877	1545663-1545769,1545877-1545983	+
1000397	XIR_ON	Vad01G001630	LG01	1545769	1545877	1545663-1545983	+
1000398	XIR_OFF	Vad01G001630	LG01	1545769	1545877	1545383-1545769,1545877-1545983	+
1000399	TSS	Vad01G001640	LG01	1573719	1574159	1573719	-
1000400	TTS	Vad01G001640	LG01	1548554	1548967	1548967	-
1000401	TTS	Vad01G001640	LG01	1563967	1564334	1564334	-
1000402	TSS	Vad01G001650	LG01	1549010	1549429	1549429	+
1000403	TTS	Vad01G001650	LG01	1549885	1550754	1549885	+
1000404	TSS	Vad01G001660	LG01	1554792	1555118	1555118	+
1000405	TTS	Vad01G001660	LG01	1555526	1556072	1555526	+
1000406	TSS	Vad01G001680	LG01	1574386	1574742	1574742	+
1000407	TTS	Vad01G001680	LG01	1575205	1575280	1575205	+
1000408	TSS	Vad01G001700	LG01	1588338	1588827	1588338	-
1000409	TTS	Vad01G001700	LG01	1580276	1581068	1581068	-
1000410	TSS	Vad01G001720	LG01	1601101	1601193	1601193	+
1000411	TTS	Vad01G001720	LG01	1606106	1606306	1606106	+
1000412	TSS	Vad01G001730	LG01	1621857	1622246	1621857	-
1000413	TTS	Vad01G001730	LG01	1614334	1614410	1614334	+
1000414	XSKIP_ON	Vad01G001730	LG01	1619134	1619325	1617428,1619134-1619325,1619435	-
1000415	XSKIP_OFF	Vad01G001730	LG01	1619134	1619325	1617428,1619644	-
1000416	TSS	Vad01G001760	LG01	1631166	1631340	1631340	+
1000417	TTS	Vad01G001760	LG01	1634135	1634520	1634135	+
1000418	AE	Vad01G001760	LG01	1632996	1633220	1632996-1633220	+
1000419	AE	Vad01G001760	LG01	1632945	1633220	1632945-1633220	+
1000420	TSS	Vad01G001790	LG01	1652785	1654356	1652785	-
1000421	TTS	Vad01G001790	LG01	1644250	1644879	1644879	-
1000422	AE	Vad01G001790	LG01	1649039	1649173	1649039-1649173	-
1000423	AE	Vad01G001790	LG01	1649000	1649173	1649000-1649173	-
1000424	TSS	Vad01G001800	LG01	1668168	1668306	1668168	-
1000425	TTS	Vad01G001800	LG01	1656352	1659652	1659652	-
1000426	IR_ON	Vad01G001800	LG01	1660320	1661107	1660029-1661204	-
1000427	IR_OFF	Vad01G001800	LG01	1660320	1661107	1660029-1660320,1661107-1661204	-
1000428	TSS	Vad01G001810	LG01	1671136	1671293	1671293	+
1000429	TTS	Vad01G001810	LG01	1678402	1678670	1678402	+
1000430	TSS	Vad01G001830	LG01	1679731	1679828	1679828	+
1000431	TTS	Vad01G001830	LG01	1683436	1685273	1683436	+
1000432	SKIP_ON	Vad01G001830	LG01	1680645	1681163	1679828,1680645-1681163,1681873	+
1000433	SKIP_OFF	Vad01G001830	LG01	1680645	1681163	1679828,1681873	+
1000434	SKIP_ON	Vad01G001830	LG01	1680153	1681163	1679828,1680153-1681163,1681873	+
1000433	SKIP_OFF	Vad01G001830	LG01	1680153	1681163	1679828,1681873	+
1000435	IR_ON	Vad01G001830	LG01	1681163	1681873	1680645-1682122	+
1000436	IR_OFF	Vad01G001830	LG01	1681163	1681873	1680645-1681163,1681873-1682122	+
1000437	IR_ON	Vad01G001830	LG01	1682764	1683079	1682559-1683203	+
1000438	IR_OFF	Vad01G001830	LG01	1682764	1683079	1682559-1682764,1683079-1683203	+
1000439	XIR_ON	Vad01G001830	LG01	1681163	1681873	1680645-1682122	+
1000440	XIR_OFF	Vad01G001830	LG01	1681163	1681873	1680153-1681163,1681873-1682122	+
1000441	AE	Vad01G001830	LG01	1680645	1681163	1680645-1681163	+
1000442	AE	Vad01G001830	LG01	1680153	1681163	1680153-1681163	+
1000443	AE	Vad01G001830	LG01	1680645	1682122	1680645-1682122	+
1000444	AE	Vad01G001830	LG01	1681873	1682122	1681873-1682122	+
1000445	TSS	Vad01G001860	LG01	1692552	1692659	1692659	+
1000446	TTS	Vad01G001860	LG01	1695720	1696106	1695720	+
1000447	TSS	Vad01G001870	LG01	1702904	1703206	1702904	-
1000448	TTS	Vad01G001870	LG01	1697489	1697917	1697917	-
1000449	TTS	Vad01G001870	LG01	1697489	1697937	1697937	-
1000450	TTS	Vad01G001870	LG01	1697489	1698233	1698233	-
1000451	TSS	Vad01G001890	LG01	1729160	1729291	1729160	-
1000452	TTS	Vad01G001890	LG01	1723980	1724260	1724260	-
1000453	TSS	Vad01G001900	LG01	1737317	1737358	1737358	+
1000454	TSS	Vad01G001900	LG01	1737893	1740643	1740643	+
1000455	TTS	Vad01G001900	LG01	1741951	1742567	1741951	+
1000456	AE	Vad01G001900	LG01	1740782	1741693	1740782-1741693	+
1000457	AE	Vad01G001900	LG01	1740782	1741649	1740782-1741649	+
1000458	TSS	Vad01G001910	LG01	1738469	1740643	1740643	+
1000459	TTS	Vad01G001910	LG01	1741951	1742417	1741951	+
1000460	TSS	Vad01G001920	LG01	1743991	1745259	1745259	+
1000461	TTS	Vad01G001920	LG01	1745840	1746557	1745840	+
1000462	TSS	Vad01G001930	LG01	1750545	1750723	1750545	-
1000463	TTS	Vad01G001930	LG01	1744797	1745242	1745242	-
1000464	TTS	Vad01G001930	LG01	1745285	1746226	1746226	-
1000465	TTS	Vad01G001930	LG01	1746614	1746860	1746860	-
1000466	TTS	Vad01G001930	LG01	1746614	1746873	1746873	-
1000467	SKIP_ON	Vad01G001930	LG01	1748648	1748666	1748106,1748648-1748666,1748850	-
1000468	SKIP_OFF	Vad01G001930	LG01	1748648	1748666	1748106,1748850	-
1000469	TSS	Vad01G001940	LG01	1758875	1759284	1759284	+
1000470	TTS	Vad01G001940	LG01	1759470	1760312	1759470	+
1000471	TSS	Vad01G001950	LG01	1767636	1767683	1767683	+
1000472	TSS	Vad01G001950	LG01	1767647	1767906	1767906	+
1000473	TTS	Vad01G001950	LG01	1770333	1770653	1770333	+
1000474	TSS	Vad01G001960	LG01	1773501	1773941	1773941	+
1000475	TTS	Vad01G001960	LG01	1778725	1779090	1778725	+
1000476	TSS	Vad01G001970	LG01	1786385	1786552	1786385	-
1000477	TTS	Vad01G001970	LG01	1779902	1780820	1780820	-
1000478	TSS	Vad01G001980	LG01	1792913	1793283	1793283	+
1000479	TTS	Vad01G001980	LG01	1809452	1809800	1809452	+
1000480	TSS	Vad01G001990	LG01	1818103	1818701	1818103	-
1000481	TTS	Vad01G001990	LG01	1814628	1815662	1815662	-
1000482	TTS	Vad01G001990	LG01	1814628	1817312	1817312	-
1000483	TSS	Vad01G002000	LG01	1819454	1819872	1819872	+
1000484	TTS	Vad01G002000	LG01	1835333	1835579	1835333	+
1000485	TSS	Vad01G002010	LG01	1879516	1880001	1879516	-
1000486	TTS	Vad01G002010	LG01	1835979	1836442	1836442	-
1000487	TSS	Vad01G002030	LG01	1896190	1896406	1896190	-
1000488	TTS	Vad01G002030	LG01	1888942	1889224	1889224	-
1000489	TSS	Vad01G002040	LG01	1915741	1916102	1915741	-
1000490	TTS	Vad01G002040	LG01	1899536	1900001	1900001	-
1000491	TTS	Vad01G002040	LG01	1899536	1900463	1900463	-
1000492	TSS	Vad01G002050	LG01	1923129	1923475	1923475	+
1000493	TTS	Vad01G002050	LG01	1927281	1927666	1927281	+
1000494	TSS	Vad01G002060	LG01	1932981	1933134	1933134	+
1000495	TTS	Vad01G002060	LG01	1959379	1959830	1959379	+
1000496	TSS	Vad01G002070	LG01	1960470	1960996	1960996	+
1000497	TSS	Vad01G002070	LG01	1961349	1961413	1961413	+
1000498	TTS	Vad01G002070	LG01	1965844	1966066	1965844	+
1000499	SKIP_ON	Vad01G002070	LG01	1963133	1963202	1962335,1963133-1963202,1963323	+
1000500	SKIP_OFF	Vad01G002070	LG01	1963133	1963202	1962335,1963323	+
1000501	TSS	Vad01G002100	LG01	1997102	1997828	1997828	+
1000502	TTS	Vad01G002100	LG01	1997961	1998255	1997961	+
1000503	TSS	Vad01G002110	LG01	2041600	2041841	2041600	-
1000504	TTS	Vad01G002110	LG01	2011886	2012524	2012524	-
1000505	AE	Vad01G002110	LG01	2016239	2017092	2016239-2017092	-
1000506	AE	Vad01G002110	LG01	2016219	2017092	2016219-2017092	-
1000507	TSS	Vad01G002120	LG01	2064001	2064302	2064001	-
1000508	TTS	Vad01G002120	LG01	2043914	2044462	2044462	-
1000509	TSS	Vad01G002160	LG01	2084471	2084893	2084471	-
1000510	TTS	Vad01G002160	LG01	2081543	2081954	2081954	-
1000511	TSS	Vad01G002180	LG01	2096932	2097258	2096932	-
1000512	TTS	Vad01G002180	LG01	2095674	2096813	2096813	-
1000513	TSS	Vad01G002190	LG01	2100919	2101283	2101283	+
1000514	TTS	Vad01G002190	LG01	2101407	2102546	2101407	+
1000515	TSS	Vad01G002200	LG01	2105157	2105477	2105477	+
1000516	TTS	Vad01G002200	LG01	2122127	2122440	2122127	+
1000517	TSS	Vad01G002280	LG01	2177758	2178043	2178043	+
1000518	TTS	Vad01G002280	LG01	2181923	2182393	2181923	+
1000519	TSS	Vad01G002300	LG01	2207143	2208827	2208827	+
1000520	TTS	Vad01G002300	LG01	2212260	2212766	2212260	+
1000521	TSS	Vad01G002330	LG01	2226559	2227859	2226559	-
1000522	TTS	Vad01G002330	LG01	2219317	2220309	2220309	-
1000523	TSS	Vad01G002340	LG01	2239112	2242807	2242807	+
1000524	TTS	Vad01G002340	LG01	2245286	2246227	2245286	+
1000525	IR_ON	Vad01G002340	LG01	2242972	2244332	2242885-2244459	+
1000526	IR_OFF	Vad01G002340	LG01	2242972	2244332	2242885-2242972,2244332-2244459	+
1000527	TSS	Vad01G002350	LG01	2250657	2250781	2250657	-
1000528	TTS	Vad01G002350	LG01	2247966	2248073	2248073	-
1000529	TSS	Vad01G002360	LG01	2257370	2257738	2257370	-
1000530	TTS	Vad01G002360	LG01	2252052	2252519	2252519	-
1000531	TSS	Vad01G002370	LG01	2266661	2267028	2267028	+
1000532	TTS	Vad01G002370	LG01	2273620	2273781	2273620	+
1000533	AE	Vad01G002370	LG01	2271526	2271591	2271526-2271591	+
1000534	AE	Vad01G002370	LG01	2271510	2271591	2271510-2271591	+
1000535	TSS	Vad01G002380	LG01	2277932	2278160	2278160	+
1000536	TTS	Vad01G002380	LG01	2278689	2278950	2278689	+
1000537	TSS	Vad01G002390	LG01	2319924	2320187	2320187	+
1000538	TTS	Vad01G002390	LG01	2320288	2320518	2320288	+
1000539	TSS	Vad01G002440	LG01	2364659	2364828	2364828	+
1000540	TTS	Vad01G002440	LG01	2365112	2365203	2365112	+
1000541	TSS	Vad01G002450	LG01	2371192	2371339	2371339	+
1000542	TTS	Vad01G002450	LG01	2375756	2376024	2375756	+
1000543	TSS	Vad01G002480	LG01	2393705	2393976	2393976	+
1000544	TTS	Vad01G002480	LG01	2394397	2394724	2394397	+
1000545	TSS	Vad01G002490	LG01	2396685	2396817	2396817	+
1000546	TTS	Vad01G002490	LG01	2396957	2397246	2396957	+
1000547	TSS	Vad01G002500	LG01	2414494	2414843	2414843	+
1000548	TTS	Vad01G002500	LG01	2415506	2415722	2415506	+
1000549	TSS	Vad01G002520	LG01	2419738	2419997	2419997	+
1000550	TTS	Vad01G002520	LG01	2420383	2420677	2420383	+
1000551	TTS	Vad01G002520	LG01	2420389	2420677	2420389	+
1000552	TSS	Vad01G002530	LG01	2433469	2433743	2433469	-
1000553	TTS	Vad01G002530	LG01	2430677	2433222	2433222	-
1000554	TSS	Vad01G002540	LG01	2436493	2436709	2436493	-
1000555	TTS	Vad01G002540	LG01	2436223	2436408	2436408	-
1000556	TSS	Vad01G002550	LG01	2441333	2441638	2441333	-
1000557	TTS	Vad01G002550	LG01	2437839	2438644	2438644	-
1000558	TSS	Vad01G002560	LG01	2464482	2465110	2464482	-
1000559	TSS	Vad01G002560	LG01	2464142	2465110	2464142	-
1000560	TTS	Vad01G002560	LG01	2453698	2454962	2454962	-
1000561	TSS	Vad01G002580	LG01	2478093	2478256	2478256	+
1000562	TSS	Vad01G002580	LG01	2478093	2478338	2478338	+
1000563	TTS	Vad01G002580	LG01	2485310	2486289	2485310	+
1000564	MSKIP_ON	Vad01G002580	LG01	2479088	2479747	2478256,2479088-2479435,2479666-2479747,2480835	+
1000565	MSKIP_OFF	Vad01G002580	LG01	2479088	2479747	2478256,2480835	+
1000566	MSKIP_ON	Vad01G002580	LG01	2479029	2479747	2478256,2479029-2479435,2479666-2479747,2480835	+
1000565	MSKIP_OFF	Vad01G002580	LG01	2479029	2479747	2478256,2480835	+
1000567	MSKIP_ON	Vad01G002580	LG01	2478848	2479747	2478256,2478848-2479435,2479666-2479747,2480835	+
1000565	MSKIP_OFF	Vad01G002580	LG01	2478848	2479747	2478256,2480835	+
1000568	XMSKIP_ON	Vad01G002580	LG01	2479029	2479747	2478338,2479029-2479435,2479666-2479747,2480835	+
1000569	XMSKIP_OFF	Vad01G002580	LG01	2479029	2479747	2478256,2480835	+
1000570	MSKIP_ON	Vad01G002580	LG01	2479303	2479747	2478256,2479303-2479435,2479666-2479747,2480835	+
1000565	MSKIP_OFF	Vad01G002580	LG01	2479303	2479747	2478256,2480835	+
1000571	AE	Vad01G002580	LG01	2479088	2479435	2479088-2479435	+
1000572	AE	Vad01G002580	LG01	2479029	2479435	2479029-2479435	+
1000573	AE	Vad01G002580	LG01	2478848	2479435	2478848-2479435	+
1000574	AE	Vad01G002580	LG01	2479303	2479435	2479303-2479435	+
1000575	XAE	Vad01G002580	LG01	2479029	2479435	2479029-2479435	+
1000576	XAE	Vad01G002580	LG01	2479303	2479435	2479303-2479435	+
1000577	TSS	Vad01G002620	LG01	2515457	2516033	2515457	-
1000578	TTS	Vad01G002620	LG01	2505707	2506230	2506230	-
1000579	AE	Vad01G002620	LG01	2512547	2512630	2512547-2512630	-
1000580	AE	Vad01G002620	LG01	2512523	2512630	2512523-2512630	-
1000581	AE	Vad01G002620	LG01	2513119	2513372	2513119-2513372	-
1000582	AE	Vad01G002620	LG01	2513119	2513456	2513119-2513456	-
1000583	TSS	Vad01G002640	LG01	2524099	2524420	2524420	+
1000584	TTS	Vad01G002640	LG01	2532242	2532650	2532242	+
1000585	TSS	Vad01G002650	LG01	2533778	2533825	2533778	-
1000586	TTS	Vad01G002650	LG01	2533312	2533690	2533690	-
1000587	TSS	Vad01G002670	LG01	2544305	2544675	2544675	+
1000588	TTS	Vad01G002670	LG01	2549850	2550751	2549850	+
1000589	TSS	Vad01G002680	LG01	2551764	2552474	2552474	+
1000590	TTS	Vad01G002680	LG01	2556959	2558082	2556959	+
1000591	TSS	Vad01G002690	LG01	2560660	2561009	2560660	-
1000592	TTS	Vad01G002690	LG01	2558125	2558653	2558653	-
1000593	MIR_ON	Vad01G002690	LG01	2559169	2559823	2558753-2559897	-
1000594	MIR_OFF	Vad01G002690	LG01	2559169	2559823	2558753-2559169,2559251-2559422,2559493-2559686,2559823-2559897	-
1000595	MIR_ON	Vad01G002690	LG01	2559422	2559823	2559251-2559897	-
1000596	MIR_OFF	Vad01G002690	LG01	2559422	2559823	2559251-2559422,2559493-2559686,2559823-2559897	-
1000597	XMIR_ON	Vad01G002690	LG01	2559169	2559493	2558753-2559689	-
1000598	XMIR_OFF	Vad01G002690	LG01	2559169	2559493	2558753-2559169,2559251-2559422,2559493-2559686	-
1000599	IR_ON	Vad01G002690	LG01	2559169	2559251	2558753-2559897	-
1000600	IR_OFF	Vad01G002690	LG01	2559169	2559251	2558753-2559169,2559251-2559897	-
1000599	IR_ON	Vad01G002690	LG01	2559689	2559823	2558753-2559897	-
1000601	IR_OFF	Vad01G002690	LG01	2559689	2559823	2558753-2559689,2559823-2559897	-
1000602	XIR_ON	Vad01G002690	LG01	2559169	2559251	2558753-2559689	-
1000603	XIR_OFF	Vad01G002690	LG01	2559169	2559251	2558753-2559169,2559251-2559897	-
1000604	XAE	Vad01G002690	LG01	2558753	2559169	2558753-2559169	-
1000605	XAE	Vad01G002690	LG01	2558753	2559689	2558753-2559689	-
1000606	TSS	Vad01G002730	LG01	2572560	2572678	2572678	+
1000607	TTS	Vad01G002730	LG01	2579916	2580627	2579916	+
1000608	TSS	Vad01G002760	LG01	2622710	2624235	2624235	+
1000609	TTS	Vad01G002760	LG01	2624937	2626435	2624937	+
1000610	TSS	Vad01G002770	LG01	2633403	2633633	2633633	+
1000611	TTS	Vad01G002770	LG01	2646903	2646975	2646903	+
1000612	SKIP_ON	Vad01G002770	LG01	2635178	2635262	2635010,2635178-2635262,2635575	+
1000613	SKIP_OFF	Vad01G002770	LG01	2635178	2635262	2635010,2635575	+
1000614	SKIP_ON	Vad01G002770	LG01	2638960	2639029	2636824,2638960-2639029,2640262	+
1000615	SKIP_OFF	Vad01G002770	LG01	2638960	2639029	2636824,2640262	+
1000616	TSS	Vad01G002780	LG01	2650602	2650967	2650602	-
1000617	TTS	Vad01G002780	LG01	2647559	2648027	2648027	-
1000618	TSS	Vad01G002790	LG01	2684760	2686042	2684760	-
1000619	TTS	Vad01G002790	LG01	2663375	2664689	2664689	-
1000620	AE	Vad01G002790	LG01	2674529	2674631	2674529-2674631	-
1000621	AE	Vad01G002790	LG01	2674464	2674631	2674464-2674631	-
1000622	TSS	Vad01G002800	LG01	2687257	2687650	2687650	+
1000623	TTS	Vad01G002800	LG01	2694488	2694827	2694488	+
1000624	TSS	Vad01G002820	LG01	2708267	2708768	2708267	-
1000625	TTS	Vad01G002820	LG01	2701933	2702331	2702331	-
1000626	TSS	Vad01G002850	LG01	2733914	2734346	2734346	+
1000627	TTS	Vad01G002850	LG01	2756640	2757557	2756640	+
1000628	TTS	Vad01G002850	LG01	2756814	2757224	2756814	+
1000629	XSKIP_ON	Vad01G002850	LG01	2750687	2750860	2748752,2750687-2750860,2756814	+
1000630	XSKIP_OFF	Vad01G002850	LG01	2750687	2750860	2748752,2756640	+
1000631	TSS	Vad01G002870	LG01	2767589	2767805	2767805	+
1000632	TTS	Vad01G002870	LG01	2785356	2786195	2785356	+
1000633	SKIP_ON	Vad01G002870	LG01	2771224	2771265	2771147,2771224-2771265,2782249	+
1000634	SKIP_OFF	Vad01G002870	LG01	2771224	2771265	2771147,2782249	+
1000635	TSS	Vad01G002900	LG01	2798701	2798931	2798931	+
1000636	TTS	Vad01G002900	LG01	2799350	2799374	2799350	+
1000637	TTS	Vad01G002900	LG01	2805249	2805593	2805249	+
1000638	TSS	Vad01G002910	LG01	2798042	2798165	2798165	+
1000639	TSS	Vad01G002910	LG01	2798701	2798931	2798931	+
1000640	TSS	Vad01G002910	LG01	2803693	2804063	2804063	+
1000641	TTS	Vad01G002910	LG01	2805249	2805593	2805249	+
1000642	TSS	Vad01G002920	LG01	2812813	2813424	2812813	-
1000643	TTS	Vad01G002920	LG01	2808112	2808698	2808698	-
1000644	AE	Vad01G002920	LG01	2810393	2810539	2810393-2810539	-
1000645	AE	Vad01G002920	LG01	2810393	2810511	2810393-2810511	-
1000646	AE	Vad01G002920	LG01	2811893	2812051	2811893-2812051	-
1000647	AE	Vad01G002920	LG01	2811893	2811982	2811893-2811982	-
1000648	TSS	Vad01G002930	LG01	2818655	2818960	2818655	-
1000649	TTS	Vad01G002930	LG01	2814146	2814748	2814748	-
1000650	TSS	Vad01G002950	LG01	2828855	2829184	2829184	+
1000651	TTS	Vad01G002950	LG01	2903257	2903978	2903257	+
1000652	AE	Vad01G002950	LG01	2891781	2891849	2891781-2891849	+
1000653	AE	Vad01G002950	LG01	2891150	2891849	2891150-2891849	+
1000654	TSS	Vad01G002960	LG01	2904829	2904907	2904907	+
1000655	TTS	Vad01G002960	LG01	2907428	2907910	2907428	+
1000656	TSS	Vad01G002970	LG01	2911939	2912157	2912157	+
1000657	TTS	Vad01G002970	LG01	2918229	2918683	2918229	+
1000658	TSS	Vad01G002980	LG01	2927426	2927614	2927426	-
1000659	TTS	Vad01G002980	LG01	2919544	2919872	2919872	-
1000660	TSS	Vad01G003000	LG01	2955030	2955236	2955030	-
1000661	TTS	Vad01G003000	LG01	2948796	2949102	2949102	-
1000662	SKIP_ON	Vad01G003000	LG01	2950805	2950996	2950690,2950805-2950996,2954471	-
1000663	SKIP_OFF	Vad01G003000	LG01	2950805	2950996	2950690,2954471	-
1000664	SKIP_ON	Vad01G003000	LG01	2950813	2950996	2950690,2950813-2950996,2954471	-
1000663	SKIP_OFF	Vad01G003000	LG01	2950813	2950996	2950690,2954471	-
1000665	TSS	Vad01G003010	LG01	2961057	2961084	2961084	+
1000666	TTS	Vad01G003010	LG01	2961913	2961974	2961913	+
1000667	TSS	Vad01G003060	LG01	3000078	3000201	3000078	-
1000668	TTS	Vad01G003060	LG01	2988082	2988724	2988724	-
1000669	TSS	Vad01G003070	LG01	3006002	3006382	3006002	-
1000670	TTS	Vad01G003070	LG01	3001381	3002517	3002517	-
1000671	SKIP_ON	Vad01G003070	LG01	3005046	3005183	3004910,3005046-3005183,3005488	-
1000672	SKIP_OFF	Vad01G003070	LG01	3005046	3005183	3004910,3005488	-
1000673	SKIP_ON	Vad01G003070	LG01	3005018	3005183	3004910,3005018-3005183,3005488	-
1000672	SKIP_OFF	Vad01G003070	LG01	3005018	3005183	3004910,3005488	-
1000674	XSKIP_ON	Vad01G003070	LG01	3005018	3005183	3004910,3005018-3005183,3005492	-
1000675	XSKIP_OFF	Vad01G003070	LG01	3005018	3005183	3004910,3005488	-
1000676	AE	Vad01G003070	LG01	3005046	3005183	3005046-3005183	-
1000677	AE	Vad01G003070	LG01	3005018	3005183	3005018-3005183	-
1000678	AE	Vad01G003070	LG01	3004641	3004910	3004641-3004910	-
1000679	AE	Vad01G003070	LG01	3004609	3004910	3004609-3004910	-
1000680	TSS	Vad01G003080	LG01	3020258	3020340	3020340	+
1000681	TTS	Vad01G003080	LG01	3020417	3020719	3020417	+
1000682	TSS	Vad01G003090	LG01	3024336	3024736	3024336	-
1000683	TTS	Vad01G003090	LG01	3021203	3021869	3021869	-
1000684	TSS	Vad01G003110	LG01	3029296	3029652	3029296	-
1000685	TTS	Vad01G003110	LG01	3027554	3028510	3028510	-
1000686	TSS	Vad01G003130	LG01	3053065	3054033	3053065	-
1000687	TSS	Vad01G003130	LG01	3053518	3053934	3053518	-
1000688	TTS	Vad01G003130	LG01	3042412	3042837	3042837	-
1000689	TTS	Vad01G003130	LG01	3043908	3044514	3044514	-
1000690	SKIP_ON	Vad01G003130	LG01	3053065	3053271	3052955,3053065-3053271,3053518	-
1000691	SKIP_OFF	Vad01G003130	LG01	3053065	3053271	3052955,3053518	-
1000692	TSS	Vad01G003140	LG01	3058979	3059307	3058979	-
1000693	TTS	Vad01G003140	LG01	3057931	3058207	3058207	-
1000694	TTS	Vad01G003140	LG01	3057995	3058204	3058204	-
1000695	TTS	Vad01G003140	LG01	3057995	3058879	3058879	-
1000696	TSS	Vad01G003150	LG01	3064433	3064821	3064433	-
1000697	TSS	Vad01G003150	LG01	3062911	3064259	3062911	-
1000698	TTS	Vad01G003150	LG01	3059946	3061212	3061212	-
1000699	SKIP_ON	Vad01G003150	LG01	3062911	3062987	3062789,3062911-3062987,3064433	-
1000700	SKIP_OFF	Vad01G003150	LG01	3062911	3062987	3062789,3064433	-
1000701	MSKIP_ON	Vad01G003150	LG01	3062911	3063389	3062789,3062911-3062987,3063326-3063389,3064433	-
1000702	MSKIP_OFF	Vad01G003150	LG01	3062911	3063389	3062789,3064433	-
1000703	SKIP_ON	Vad01G003150	LG01	3063326	3063389	3062987,3063326-3063389,3064433	-
1000704	SKIP_OFF	Vad01G003150	LG01	3063326	3063389	3062987,3064433	-
1000705	TSS	Vad01G003160	LG01	3074005	3075060	3075060	+
1000706	TTS	Vad01G003160	LG01	3077544	3078113	3077544	+
1000707	TSS	Vad01G003170	LG01	3080935	3081192	3080935	-
1000708	TTS	Vad01G003170	LG01	3078445	3078908	3078908	-
1000709	TTS	Vad01G003170	LG01	3078456	3079166	3079166	-
1000710	TSS	Vad01G003180	LG01	3088460	3088643	3088460	-
1000711	TTS	Vad01G003180	LG01	3084976	3086230	3086230	-
1000712	IR_ON	Vad01G003180	LG01	3087811	3088155	3087249-3088372	-
1000713	IR_OFF	Vad01G003180	LG01	3087811	3088155	3087249-3087811,3088155-3088372	-
1000714	TSS	Vad01G003190	LG01	3100789	3101103	3100789	-
1000715	TTS	Vad01G003190	LG01	3092283	3092852	3092852	-
1000716	TSS	Vad01G003230	LG01	3137387	3137418	3137418	+
1000717	TTS	Vad01G003230	LG01	3137511	3137834	3137511	+
1000718	TSS	Vad01G003250	LG01	3151466	3152116	3152116	+
1000719	TSS	Vad01G003250	LG01	3151466	3151574	3151574	+
1000720	TSS	Vad01G003250	LG01	3151466	3151746	3151746	+
1000721	TTS	Vad01G003250	LG01	3152202	3153661	3152202	+
1000722	AE	Vad01G003250	LG01	3151645	3152116	3151645-3152116	+
1000723	AE	Vad01G003250	LG01	3151897	3152116	3151897-3152116	+
1000724	TSS	Vad01G003260	LG01	3158195	3158332	3158195	-
1000725	TTS	Vad01G003260	LG01	3157947	3158130	3158130	-
1000726	TSS	Vad01G003280	LG01	3188530	3188573	3188573	+
1000727	TTS	Vad01G003280	LG01	3190939	3191319	3190939	+
1000728	TSS	Vad01G003290	LG01	3198375	3198535	3198375	-
1000729	TTS	Vad01G003290	LG01	3192611	3193115	3193115	-
1000730	TSS	Vad01G003300	LG01	3203550	3204767	3204767	+
1000731	TTS	Vad01G003300	LG01	3205255	3206203	3205255	+
1000732	TSS	Vad01G003340	LG01	3228252	3228706	3228252	-
1000733	TTS	Vad01G003340	LG01	3227651	3228125	3228125	-
1000734	TSS	Vad01G003350	LG01	3237905	3238076	3237905	-
1000735	TTS	Vad01G003350	LG01	3233538	3233971	3233971	-
1000736	TSS	Vad01G003370	LG01	3247396	3247888	3247396	-
1000737	TTS	Vad01G003370	LG01	3245226	3246007	3246007	-
1000738	AE	Vad01G003370	LG01	3246494	3246680	3246494-3246680	-
1000739	AE	Vad01G003370	LG01	3246494	3246698	3246494-3246698	-
1000740	TSS	Vad01G003380	LG01	3259297	3259489	3259297	-
1000741	TTS	Vad01G003380	LG01	3256489	3257030	3257030	-
1000742	TSS	Vad01G003400	LG01	3279070	3279119	3279070	-
1000743	TTS	Vad01G003400	LG01	3274940	3275329	3275329	-
1000744	TSS	Vad01G003410	LG01	3286527	3287037	3286527	-
1000745	TTS	Vad01G003410	LG01	3280176	3280641	3280641	-
1000746	TSS	Vad01G003460	LG01	3335391	3335501	3335501	+
1000747	TTS	Vad01G003460	LG01	3337383	3337477	3337383	+
1000748	TSS	Vad01G003470	LG01	3347143	3347502	3347143	-
1000749	TTS	Vad01G003470	LG01	3345785	3346063	3346063	-
1000750	TSS	Vad01G003480	LG01	3354381	3354754	3354381	-
1000751	TTS	Vad01G003480	LG01	3348069	3348362	3348362	-
1000752	IR_ON	Vad01G003480	LG01	3348542	3349043	3348447-3349152	-
1000753	IR_OFF	Vad01G003480	LG01	3348542	3349043	3348447-3348542,3349043-3349152	-
1000754	TSS	Vad01G003490	LG01	3357504	3357932	3357504	-
1000755	TTS	Vad01G003490	LG01	3356184	3356520	3356520	-
1000756	TSS	Vad01G003500	LG01	3362662	3362809	3362809	+
1000757	TTS	Vad01G003500	LG01	3363159	3363893	3363159	+
1000758	TSS	Vad01G003510	LG01	3392724	3392962	3392724	-
1000759	TTS	Vad01G003510	LG01	3367388	3367789	3367789	-
1000760	TSS	Vad01G003540	LG01	3405120	3405955	3405120	-
1000761	TTS	Vad01G003540	LG01	3403370	3404041	3404041	-
1000762	TTS	Vad01G003540	LG01	3403370	3404797	3404797	-
1000763	TTS	Vad01G003540	LG01	3404136	3404586	3404586	-
1000764	TSS	Vad01G003570	LG01	3439464	3439558	3439464	-
1000765	TSS	Vad01G003570	LG01	3439153	3439266	3439153	-
1000766	TTS	Vad01G003570	LG01	3426098	3426991	3426991	-
1000767	IR_ON	Vad01G003570	LG01	3427834	3427939	3427686-3428047	-
1000768	IR_OFF	Vad01G003570	LG01	3427834	3427939	3427686-3427834,3427939-3428047	-
1000769	TSS	Vad01G003580	LG01	3447127	3448058	3447127	-
1000770	TTS	Vad01G003580	LG01	3439860	3441550	3441550	-
1000771	TTS	Vad01G003580	LG01	3439978	3441176	3441176	-
1000772	TSS	Vad01G003590	LG01	3452370	3453264	3452370	-
1000773	TTS	Vad01G003590	LG01	3450254	3452036	3452036	-
1000774	TTS	Vad01G003590	LG01	3450380	3451593	3451593	-
1000775	TSS	Vad01G003600	LG01	3480939	3481232	3480939	-
1000776	TTS	Vad01G003600	LG01	3454286	3454426	3454426	-
1000777	TSS	Vad01G003610	LG01	3493563	3493898	3493898	+
1000778	TSS	Vad01G003610	LG01	3514174	3516361	3516361	+
1000779	TTS	Vad01G003610	LG01	3517869	3518262	3517869	+
1000780	SKIP_ON	Vad01G003610	LG01	3517571	3517651	3516361,3517571-3517651,3517869	+
1000781	SKIP_OFF	Vad01G003610	LG01	3517571	3517651	3516361,3517869	+
1000782	AE	Vad01G003610	LG01	3509569	3509625	3509569-3509625	+
1000783	AE	Vad01G003610	LG01	3509580	3509625	3509580-3509625	+
1000784	TSS	Vad01G003620	LG01	3519334	3519579	3519579	+
1000785	TTS	Vad01G003620	LG01	3519655	3520299	3519655	+
1000786	TSS	Vad01G003630	LG01	3524590	3525720	3525720	+
1000787	TTS	Vad01G003630	LG01	3526341	3527274	3526341	+
1000788	TSS	Vad01G003670	LG01	3554902	3555591	3554902	-
1000789	TTS	Vad01G003670	LG01	3551723	3553811	3553811	-
1000790	TTS	Vad01G003670	LG01	3551723	3552837	3552837	-
1000791	TTS	Vad01G003670	LG01	3551723	3552840	3552840	-
1000792	TSS	Vad01G003680	LG01	3593612	3594651	3593612	-
1000793	TTS	Vad01G003680	LG01	3559528	3559555	3559555	-
1000794	TSS	Vad01G003690	LG01	3583390	3583622	3583622	+
1000795	TTS	Vad01G003690	LG01	3584777	3585084	3584777	+
1000796	TSS	Vad01G003700	LG01	3588818	3589752	3588818	-
1000797	TTS	Vad01G003700	LG01	3586135	3587418	3587418	-
1000798	TSS	Vad01G003710	LG01	3603304	3603891	3603304	-
1000799	TSS	Vad01G003710	LG01	3603092	3603335	3603092	-
1000800	TSS	Vad01G003710	LG01	3603689	3603872	3603689	-
1000801	TSS	Vad01G003710	LG01	3603939	3604086	3603939	-
1000802	TSS	Vad01G003710	LG01	3603089	3603872	3603089	-
1000803	TTS	Vad01G003710	LG01	3599057	3599507	3599507	-
1000804	SKIP_ON	Vad01G003710	LG01	3601401	3601508	3601215,3601401-3601508,3601640	-
1000805	SKIP_OFF	Vad01G003710	LG01	3601401	3601508	3601215,3601640	-
1000806	XSKIP_ON	Vad01G003710	LG01	3601401	3601508	3601151,3601401-3601508,3601640	-
1000807	XSKIP_OFF	Vad01G003710	LG01	3601401	3601508	3601215,3601640	-
1000808	AE	Vad01G003710	LG01	3601090	3601215	3601090-3601215	-
1000809	AE	Vad01G003710	LG01	3601090	3601151	3601090-3601151	-
1000810	TSS	Vad01G003720	LG01	3612723	3613028	3613028	+
1000811	TTS	Vad01G003720	LG01	3619434	3619998	3619434	+
1000812	TSS	Vad01G003740	LG01	3635706	3636461	3635706	-
1000813	TTS	Vad01G003740	LG01	3633458	3634994	3634994	-
1000814	TTS	Vad01G003740	LG01	3633458	3634627	3634627	-
1000815	TSS	Vad01G003750	LG01	3647259	3647539	3647259	-
1000816	TTS	Vad01G003750	LG01	3646022	3647117	3647117	-
1000817	TSS	Vad01G003760	LG01	3661893	3663038	3661893	-
1000818	TTS	Vad01G003760	LG01	3653515	3654697	3654697	-
1000819	AE	Vad01G003760	LG01	3654835	3655083	3654835-3655083	-
1000820	AE	Vad01G003760	LG01	3654835	3655030	3654835-3655030	-
1000821	TSS	Vad01G003770	LG01	3681669	3682504	3681669	-
1000822	TSS	Vad01G003770	LG01	3681673	3682504	3681673	-
1000823	TSS	Vad01G003770	LG01	3679640	3682504	3679640	-
1000824	TTS	Vad01G003770	LG01	3677925	3679143	3679143	-
1000825	XSKIP_ON	Vad01G003770	LG01	3679640	3679669	3679143,3679640-3679669,3681669	-
1000826	XSKIP_OFF	Vad01G003770	LG01	3679640	3679669	3679143,3681673	-
1000827	SKIP_ON	Vad01G003770	LG01	3679640	3679669	3679143,3679640-3679669,3681673	-
1000828	SKIP_OFF	Vad01G003770	LG01	3679640	3679669	3679143,3681673	-
1000829	TSS	Vad01G003790	LG01	3684536	3685204	3685204	+
1000830	TTS	Vad01G003790	LG01	3690531	3691412	3690531	+
1000831	AE	Vad01G003790	LG01	3686067	3686275	3686067-3686275	+
1000832	AE	Vad01G003790	LG01	3685860	3686275	3685860-3686275	+
1000833	TSS	Vad01G003800	LG01	3698041	3698128	3698041	-
1000834	TTS	Vad01G003800	LG01	3696030	3696516	3696516	-
1000835	TSS	Vad01G003810	LG01	3702641	3702863	3702863	+
1000836	TTS	Vad01G003810	LG01	3703537	3704234	3703537	+
1000837	TSS	Vad01G003820	LG01	3710266	3710334	3710334	+
1000838	TTS	Vad01G003820	LG01	3710424	3710681	3710424	+
1000839	TSS	Vad01G003850	LG01	3736029	3736267	3736029	-
1000840	TTS	Vad01G003850	LG01	3725541	3725960	3725960	-
1000841	XIR_ON	Vad01G003850	LG01	3733244	3734509	3733184-3735732	-
1000842	XIR_OFF	Vad01G003850	LG01	3733244	3734509	3733184-3733244,3734509-3734578	-
1000843	TSS	Vad01G003860	LG01	3755677	3757372	3757372	+
1000844	TTS	Vad01G003860	LG01	3757492	3758596	3757492	+
1000845	TSS	Vad01G003880	LG01	3770148	3770639	3770639	+
1000846	TTS	Vad01G003880	LG01	3770723	3770777	3770723	+
1000847	TSS	Vad01G003890	LG01	3779016	3779391	3779016	-
1000848	TTS	Vad01G003890	LG01	3771057	3772135	3772135	-
1000849	TSS	Vad01G003910	LG01	3779768	3779972	3779972	+
1000850	TTS	Vad01G003910	LG01	3797014	3797669	3797014	+
1000851	SKIP_ON	Vad01G003910	LG01	3793511	3793832	3786318,3793511-3793832,3795361	+
1000852	SKIP_OFF	Vad01G003910	LG01	3793511	3793832	3786318,3795361	+
1000853	SKIP_ON	Vad01G003910	LG01	3793475	3793832	3786318,3793475-3793832,3795361	+
1000852	SKIP_OFF	Vad01G003910	LG01	3793475	3793832	3786318,3795361	+
1000854	AE	Vad01G003910	LG01	3780476	3780561	3780476-3780561	+
1000855	AE	Vad01G003910	LG01	3780476	3780652	3780476-3780652	+
1000856	AE	Vad01G003910	LG01	3793511	3793832	3793511-3793832	+
1000857	AE	Vad01G003910	LG01	3793475	3793832	3793475-3793832	+
1000858	TSS	Vad01G003920	LG01	3801837	3803133	3801837	-
1000859	TTS	Vad01G003920	LG01	3800392	3801681	3801681	-
1000860	TSS	Vad01G003930	LG01	3822592	3823139	3823139	+
1000861	TSS	Vad01G003930	LG01	3822991	3823394	3823394	+
1000862	TTS	Vad01G003930	LG01	3828645	3829099	3828645	+
1000863	XSKIP_ON	Vad01G003930	LG01	3824305	3824562	3824167,3824305-3824562,3825045	+
1000864	XSKIP_OFF	Vad01G003930	LG01	3824305	3824562	3823394,3825045	+
1000865	TSS	Vad01G003940	LG01	3822991	3823394	3823394	+
1000866	TSS	Vad01G003940	LG01	3831633	3832256	3832256	+
1000867	TSS	Vad01G003940	LG01	3831633	3832001	3832001	+
1000868	TTS	Vad01G003940	LG01	3837555	3838569	3837555	+
1000869	TSS	Vad01G003950	LG01	3842102	3842156	3842156	+
1000870	TSS	Vad01G003950	LG01	3842320	3842343	3842343	+
1000871	TSS	Vad01G003950	LG01	3844067	3845117	3845117	+
1000872	TTS	Vad01G003950	LG01	3849379	3849847	3849379	+
1000873	TSS	Vad01G004000	LG01	3872312	3872496	3872496	+
1000874	TTS	Vad01G004000	LG01	3879437	3879731	3879437	+
1000875	TSS	Vad01G004020	LG01	3884607	3884678	3884678	+
1000876	TSS	Vad01G004020	LG01	3884607	3884852	3884852	+
1000877	TSS	Vad01G004020	LG01	3884607	3884709	3884709	+
1000878	TTS	Vad01G004020	LG01	3895039	3895454	3895039	+
1000879	AE	Vad01G004020	LG01	3884927	3884988	3884927-3884988	+
1000880	AE	Vad01G004020	LG01	3884939	3884988	3884939-3884988	+
1000881	TSS	Vad01G004030	LG01	3899155	3899317	3899317	+
1000882	TSS	Vad01G004030	LG01	3902229	3903232	3903232	+
1000883	TSS	Vad01G004030	LG01	3905344	3905541	3905541	+
1000884	TTS	Vad01G004030	LG01	3912389	3912685	3912389	+
1000885	XSKIP_ON	Vad01G004030	LG01	3905408	3905541	3900388,3905408-3905541,3907889	+
1000886	XSKIP_OFF	Vad01G004030	LG01	3905408	3905541	3900522,3907889	+
1000887	SKIP_ON	Vad01G004030	LG01	3909276	3909591	3909188,3909276-3909591,3910911	+
1000888	SKIP_OFF	Vad01G004030	LG01	3909276	3909591	3909188,3910911	+
1000889	SKIP_ON	Vad01G004030	LG01	3910286	3910443	3909188,3910286-3910443,3910911	+
1000888	SKIP_OFF	Vad01G004030	LG01	3910286	3910443	3909188,3910911	+
1000890	TSS	Vad01G004050	LG01	3939056	3939360	3939056	-
1000891	TSS	Vad01G004050	LG01	3938606	3939360	3938606	-
1000892	TTS	Vad01G004050	LG01	3934737	3935987	3935987	-
1000893	XIR_ON	Vad01G004050	LG01	3936083	3938606	3936060-3938929	-
1000894	XIR_OFF	Vad01G004050	LG01	3936083	3938606	3936060-3936083,3938606-3939360	-
1000895	XAE	Vad01G004050	LG01	3936060	3938929	3936060-3938929	-
1000896	XAE	Vad01G004050	LG01	3936060	3936083	3936060-3936083	-
1000897	TSS	Vad01G004060	LG01	3945392	3949496	3945392	-
1000898	TTS	Vad01G004060	LG01	3939887	3941249	3941249	-
1000899	TTS	Vad01G004060	LG01	3944012	3945276	3945276	-
1000900	TTS	Vad01G004060	LG01	3944012	3945138	3945138	-
1000901	IR_ON	Vad01G004060	LG01	3942198	3942455	3941551-3943634	-
1000902	IR_OFF	Vad01G004060	LG01	3942198	3942455	3941551-3942198,3942455-3943634	-
1000903	TSS	Vad01G004090	LG01	3961422	3961981	3961422	-
1000904	TTS	Vad01G004090	LG01	3955310	3955575	3955575	-
1000905	TSS	Vad01G004100	LG01	3964618	3964777	3964618	-
1000906	TTS	Vad01G004100	LG01	3955310	3955575	3955575	-
1000907	TSS	Vad01G004110	LG01	3971896	3972293	3971896	-
1000908	TTS	Vad01G004110	LG01	3965571	3966056	3966056	-
1000909	IR_ON	Vad01G004110	LG01	3966925	3968438	3966817-3968562	-
1000910	IR_OFF	Vad01G004110	LG01	3966925	3968438	3966817-3966925,3968438-3968562	-
1000909	IR_ON	Vad01G004110	LG01	3966935	3968438	3966817-3968562	-
1000911	IR_OFF	Vad01G004110	LG01	3966935	3968438	3966817-3966935,3968438-3968562	-
1000912	AE	Vad01G004110	LG01	3966817	3966925	3966817-3966925	-
1000913	AE	Vad01G004110	LG01	3966817	3966935	3966817-3966935	-
1000914	TSS	Vad01G004120	LG01	3978993	3979207	3978993	-
1000915	TTS	Vad01G004120	LG01	3978817	3978897	3978897	-
1000916	TSS	Vad01G004130	LG01	3990253	3990638	3990638	+
1000917	TTS	Vad01G004130	LG01	3994347	3995049	3994347	+
1000918	TSS	Vad01G004140	LG01	3996335	3996969	3996969	+
1000919	TTS	Vad01G004140	LG01	4020106	4021149	4020106	+
1000920	TTS	Vad01G004140	LG01	4019719	4022580	4019719	+
1000921	MSKIP_ON	Vad01G004140	LG01	4016437	4016757	4016301,4016437-4016506,4016609-4016757,4018535	+
1000922	MSKIP_OFF	Vad01G004140	LG01	4016437	4016757	4016301,4018535	+
1000923	MSKIP_ON	Vad01G004140	LG01	4019182	4019515	4018840,4019182-4019241,4019363-4019515,4019719	+
1000924	MSKIP_OFF	Vad01G004140	LG01	4019182	4019515	4018840,4019719	+
1000925	SKIP_ON	Vad01G004140	LG01	4016437	4016506	4016301,4016437-4016506,4016609	+
1000926	SKIP_OFF	Vad01G004140	LG01	4016437	4016506	4016301,4016609	+
1000927	XSKIP_ON	Vad01G004140	LG01	4019182	4019241	4018840,4019182-4019241,4019363	+
1000928	XSKIP_OFF	Vad01G004140	LG01	4019182	4019241	4018840,4019719	+
1000929	SKIP_ON	Vad01G004140	LG01	4016609	4016757	4016301,4016609-4016757,4018535	+
1000930	SKIP_OFF	Vad01G004140	LG01	4016609	4016757	4016301,4018535	+
1000931	MSKIP_ON	Vad01G004140	LG01	4019182	4019513	4018840,4019182-4019241,4019363-4019513,4019719	+
1000924	MSKIP_OFF	Vad01G004140	LG01	4019182	4019513	4018840,4019719	+
1000932	IR_ON	Vad01G004140	LG01	4019515	4019719	4019363-4019829	+
1000933	IR_OFF	Vad01G004140	LG01	4019515	4019719	4019363-4019515,4019719-4019829	+
1000934	IR_ON	Vad01G004140	LG01	4004211	4005391	4003966-4005486	+
1000935	IR_OFF	Vad01G004140	LG01	4004211	4005391	4003966-4004211,4005391-4005486	+
1000936	XIR_ON	Vad01G004140	LG01	4019513	4019719	4019363-4019829	+
1000937	XIR_OFF	Vad01G004140	LG01	4019513	4019719	4019363-4019513,4019719-4022580	+
1000932	IR_ON	Vad01G004140	LG01	4019513	4019719	4019363-4019829	+
1000938	IR_OFF	Vad01G004140	LG01	4019513	4019719	4019363-4019513,4019719-4019829	+
1000939	AE	Vad01G004140	LG01	4003245	4003399	4003245-4003399	+
1000940	AE	Vad01G004140	LG01	4003255	4003399	4003255-4003399	+
1000941	XAE	Vad01G004140	LG01	4019363	4019829	4019363-4019829	+
1000942	XAE	Vad01G004140	LG01	4019363	4019513	4019363-4019513	+
1000943	TSS	Vad01G004150	LG01	4026217	4026743	4026743	+
1000944	TTS	Vad01G004150	LG01	4037678	4038475	4037678	+
1000945	TSS	Vad01G004160	LG01	4040188	4040277	4040188	-
1000946	TTS	Vad01G004160	LG01	4039300	4039700	4039700	-
1000947	TSS	Vad01G004180	LG01	4056106	4056246	4056106	-
1000948	TTS	Vad01G004180	LG01	4049514	4049654	4049654	-
1000949	TSS	Vad01G004190	LG01	4056459	4056903	4056903	+
1000950	TTS	Vad01G004190	LG01	4061132	4061563	4061132	+
1000951	TSS	Vad01G004200	LG01	4066409	4066553	4066409	-
1000952	TTS	Vad01G004200	LG01	4061868	4062695	4062695	-
1000953	TSS	Vad01G004220	LG01	4081460	4081871	4081460	-
1000954	TTS	Vad01G004220	LG01	4077903	4078241	4078241	-
1000955	TSS	Vad01G004230	LG01	4087673	4088626	4088626	+
1000956	TSS	Vad01G004230	LG01	4087673	4087937	4087937	+
1000957	TTS	Vad01G004230	LG01	4090251	4090604	4090251	+
1000958	TSS	Vad01G004240	LG01	4119005	4119447	4119005	-
1000959	TTS	Vad01G004240	LG01	4111142	4111773	4111773	-
1000960	TSS	Vad01G004250	LG01	4124706	4125295	4125295	+
1000961	TTS	Vad01G004250	LG01	4129319	4129790	4129319	+
1000962	TSS	Vad01G004260	LG01	4130531	4131304	4131304	+
1000963	TTS	Vad01G004260	LG01	4140474	4140838	4140474	+
1000964	TSS	Vad01G004270	LG01	4144232	4144338	4144232	-
1000965	TTS	Vad01G004270	LG01	4141667	4142991	4142991	-
1000966	TTS	Vad01G004270	LG01	4141667	4142960	4142960	-
1000967	XSKIP_ON	Vad01G004270	LG01	4143692	4143779	4142991,4143692-4143779,4144232	-
1000968	XSKIP_OFF	Vad01G004270	LG01	4143692	4143779	4142960,4144232	-
1000969	SKIP_ON	Vad01G004270	LG01	4143692	4143779	4142960,4143692-4143779,4144232	-
1000970	SKIP_OFF	Vad01G004270	LG01	4143692	4143779	4142960,4144232	-
1000971	TSS	Vad01G004280	LG01	4145679	4146557	4146557	+
1000972	TTS	Vad01G004280	LG01	4152672	4153553	4152672	+
1000973	TSS	Vad01G004290	LG01	4162834	4163013	4162834	-
1000974	TTS	Vad01G004290	LG01	4154489	4154794	4154794	-
1000975	TTS	Vad01G004290	LG01	4154996	4155272	4155272	-
1000976	TTS	Vad01G004290	LG01	4155393	4156303	4156303	-
1000977	IR_ON	Vad01G004290	LG01	4156602	4157263	4156488-4157320	-
1000978	IR_OFF	Vad01G004290	LG01	4156602	4157263	4156488-4156602,4157263-4157320	-
1000979	TSS	Vad01G004330	LG01	4169430	4169727	4169727	+
1000980	TTS	Vad01G004330	LG01	4174736	4176359	4174736	+
1000981	AE	Vad01G004330	LG01	4172063	4172464	4172063-4172464	+
1000982	AE	Vad01G004330	LG01	4172063	4172130	4172063-4172130	+
1000983	TSS	Vad01G004360	LG01	4183329	4183486	4183486	+
1000984	TTS	Vad01G004360	LG01	4187605	4187898	4187605	+
1000985	TSS	Vad01G004370	LG01	4201662	4202212	4201662	-
1000986	TTS	Vad01G004370	LG01	4188646	4189002	4189002	-
1000987	TTS	Vad01G004370	LG01	4188646	4189644	4189644	-
1000988	TSS	Vad01G004380	LG01	4204872	4204994	4204994	+
1000989	TTS	Vad01G004380	LG01	4208807	4209616	4208807	+
1000990	TSS	Vad01G004390	LG01	4215301	4215789	4215301	-
1000991	TSS	Vad01G004390	LG01	4215031	4215586	4215031	-
1000992	TTS	Vad01G004390	LG01	4210746	4211437	4211437	-
1000993	TSS	Vad01G004410	LG01	4238811	4238910	4238811	-
1000994	TTS	Vad01G004410	LG01	4236971	4238349	4238349	-
1000995	TSS	Vad01G004430	LG01	4265155	4265460	4265155	-
1000996	TTS	Vad01G004430	LG01	4255853	4256364	4256364	-
1000997	TTS	Vad01G004430	LG01	4255853	4256733	4256733	-
1000998	SKIP_ON	Vad01G004430	LG01	4262316	4262517	4261945,4262316-4262517,4263541	-
1000999	SKIP_OFF	Vad01G004430	LG01	4262316	4262517	4261945,4263541	-
1001000	SKIP_ON	Vad01G004430	LG01	4260135	4260243	4258854,4260135-4260243,4261088	-
1001001	SKIP_OFF	Vad01G004430	LG01	4260135	4260243	4258854,4261088	-
1001002	IR_ON	Vad01G004430	LG01	4260243	4261088	4260135-4261219	-
1001003	IR_OFF	Vad01G004430	LG01	4260243	4261088	4260135-4260243,4261088-4261219	-
1001004	AE	Vad01G004430	LG01	4261088	4261219	4261088-4261219	-
1001005	AE	Vad01G004430	LG01	4260135	4261219	4260135-4261219	-
1001006	TSS	Vad01G004440	LG01	4270063	4270847	4270847	+
1001007	TTS	Vad01G004440	LG01	4274871	4275821	4274871	+
1001008	TSS	Vad01G004470	LG01	4294366	4295114	4295114	+
1001009	TTS	Vad01G004470	LG01	4296350	4297237	4296350	+
1001010	TSS	Vad01G004480	LG01	4305405	4306007	4306007	+
1001011	TTS	Vad01G004480	LG01	4306877	4308240	4306877	+
1001012	TSS	Vad01G004490	LG01	4318108	4318416	4318416	+
1001013	TTS	Vad01G004490	LG01	4321651	4321953	4321651	+
1001014	TSS	Vad01G004510	LG01	4331067	4331472	4331472	+
1001015	TTS	Vad01G004510	LG01	4334696	4335049	4334696	+
1001016	TSS	Vad01G004520	LG01	4335835	4335942	4335942	+
1001017	TTS	Vad01G004520	LG01	4344505	4345390	4344505	+
1001018	TSS	Vad01G004530	LG01	4379161	4379406	4379406	+
1001019	TTS	Vad01G004530	LG01	4379938	4381507	4379938	+
1001020	SKIP_ON	Vad01G004530	LG01	4379554	4379683	4379406,4379554-4379683,4379938	+
1001021	SKIP_OFF	Vad01G004530	LG01	4379554	4379683	4379406,4379938	+
1001022	TSS	Vad01G004540	LG01	4407486	4407993	4407993	+
1001023	TTS	Vad01G004540	LG01	4410693	4412048	4410693	+
1001024	TSS	Vad01G004550	LG01	4413630	4414369	4414369	+
1001025	TTS	Vad01G004550	LG01	4416813	4417042	4416813	+
1001026	TSS	Vad01G004560	LG01	4435459	4436806	4435459	-
1001027	TTS	Vad01G004560	LG01	4421899	4423135	4423135	-
1001028	TSS	Vad01G004570	LG01	4449626	4449782	4449626	-
1001029	TTS	Vad01G004570	LG01	4440963	4441365	4441365	-
1001030	AE	Vad01G004570	LG01	4445313	4445396	4445313-4445396	-
1001031	AE	Vad01G004570	LG01	4445291	4445396	4445291-4445396	-
1001032	TSS	Vad01G004580	LG01	4495264	4495616	4495264	-
1001033	TTS	Vad01G004580	LG01	4480120	4481559	4481559	-
1001034	TSS	Vad01G004590	LG01	4496031	4496436	4496436	+
1001035	TTS	Vad01G004590	LG01	4497249	4497775	4497249	+
1001036	TSS	Vad01G004610	LG01	4504547	4505176	4505176	+
1001037	TTS	Vad01G004610	LG01	4505296	4505465	4505296	+
1001038	TSS	Vad01G004620	LG01	4513899	4514394	4513899	-
1001039	TSS	Vad01G004620	LG01	4513811	4514394	4513811	-
1001040	TSS	Vad01G004620	LG01	4513631	4514523	4513631	-
1001041	TTS	Vad01G004620	LG01	4506821	4507771	4507771	-
1001042	XSKIP_ON	Vad01G004620	LG01	4513631	4513713	4511720,4513631-4513713,4513811	-
1001043	XSKIP_OFF	Vad01G004620	LG01	4513631	4513713	4511720,4513899	-
1001044	TSS	Vad01G004630	LG01	4535303	4536946	4535303	-
1001045	TTS	Vad01G004630	LG01	4532981	4533883	4533883	-
1001046	TTS	Vad01G004630	LG01	4533173	4534064	4534064	-
1001047	TSS	Vad01G004640	LG01	4549404	4549715	4549404	-
1001048	TTS	Vad01G004640	LG01	4546456	4546880	4546880	-
1001049	TSS	Vad01G004650	LG01	4616123	4616191	4616123	-
1001050	TTS	Vad01G004650	LG01	4551701	4552224	4552224	-
1001051	TTS	Vad01G004650	LG01	4551971	4552983	4552983	-
1001052	SKIP_ON	Vad01G004650	LG01	4615418	4615542	4614184,4615418-4615542,4616123	-
1001053	SKIP_OFF	Vad01G004650	LG01	4615418	4615542	4614184,4616123	-
1001054	SKIP_ON	Vad01G004650	LG01	4615418	4615539	4614184,4615418-4615539,4616123	-
1001053	SKIP_OFF	Vad01G004650	LG01	4615418	4615539	4614184,4616123	-
1001055	AE	Vad01G004650	LG01	4598254	4598817	4598254-4598817	-
1001056	AE	Vad01G004650	LG01	4598254	4598695	4598254-4598695	-
1001057	TSS	Vad01G004660	LG01	4617532	4617677	4617677	+
1001058	TTS	Vad01G004660	LG01	4627954	4628448	4627954	+
1001059	SKIP_ON	Vad01G004660	LG01	4619082	4619181	4617677,4619082-4619181,4623375	+
1001060	SKIP_OFF	Vad01G004660	LG01	4619082	4619181	4617677,4623375	+
1001061	SKIP_ON	Vad01G004660	LG01	4619003	4619181	4617677,4619003-4619181,4623375	+
1001060	SKIP_OFF	Vad01G004660	LG01	4619003	4619181	4617677,4623375	+
1001062	AE	Vad01G004660	LG01	4619082	4619181	4619082-4619181	+
1001063	AE	Vad01G004660	LG01	4619003	4619181	4619003-4619181	+
1001064	TSS	Vad01G004690	LG01	4647048	4647460	4647048	-
1001065	TTS	Vad01G004690	LG01	4637405	4638064	4638064	-
1001066	IR_ON	Vad01G004690	LG01	4640824	4640948	4640687-4641103	-
1001067	IR_OFF	Vad01G004690	LG01	4640824	4640948	4640687-4640824,4640948-4641103	-
1001068	AE	Vad01G004690	LG01	4643362	4643489	4643362-4643489	-
1001069	AE	Vad01G004690	LG01	4643362	4643438	4643362-4643438	-
1001070	TSS	Vad01G004710	LG01	4657471	4657633	4657471	-
1001071	TTS	Vad01G004710	LG01	4652246	4652906	4652906	-
1001072	TSS	Vad01G004720	LG01	4667314	4667577	4667577	+
1001073	TSS	Vad01G004720	LG01	4686899	4689732	4689732	+
1001074	TTS	Vad01G004720	LG01	4691438	4691951	4691438	+
1001075	SKIP_ON	Vad01G004720	LG01	4687102	4687156	4685188,4687102-4687156,4689610	+
1001076	SKIP_OFF	Vad01G004720	LG01	4687102	4687156	4685188,4689610	+
1001077	MIR_ON	Vad01G004720	LG01	4675806	4676155	4675738-4676223	+
1001078	MIR_OFF	Vad01G004720	LG01	4675806	4676155	4675738-4675806,4675950-4676084,4676155-4676223	+
1001079	AE	Vad01G004720	LG01	4680902	4680980	4680902-4680980	+
1001080	AE	Vad01G004720	LG01	4680886	4680980	4680886-4680980	+
1001081	TSS	Vad01G004730	LG01	4714484	4714804	4714484	-
1001082	TTS	Vad01G004730	LG01	4696333	4696357	4696357	-
1001083	TTS	Vad01G004730	LG01	4697203	4697317	4697317	-
1001084	AE	Vad01G004730	LG01	4697909	4698008	4697909-4698008	-
1001085	AE	Vad01G004730	LG01	4697909	4698159	4697909-4698159	-
1001086	TSS	Vad01G004740	LG01	4719954	4721089	4719954	-
1001087	TTS	Vad01G004740	LG01	4716133	4716515	4716515	-
1001088	TSS	Vad01G004750	LG01	4727045	4727305	4727305	+
1001089	TTS	Vad01G004750	LG01	4727619	4728173	4727619	+
1001090	TSS	Vad01G004760	LG01	4731010	4731594	4731594	+
1001091	TTS	Vad01G004760	LG01	4737079	4737866	4737079	+
1001092	TSS	Vad01G004770	LG01	4738716	4738937	4738937	+
1001093	TTS	Vad01G004770	LG01	4748408	4748852	4748408	+
1001094	TSS	Vad01G004790	LG01	4759357	4759583	4759357	-
1001095	TTS	Vad01G004790	LG01	4754545	4755316	4755316	-
1001096	SKIP_ON	Vad01G004790	LG01	4756074	4756187	4755316,4756074-4756187,4757080	-
1001097	SKIP_OFF	Vad01G004790	LG01	4756074	4756187	4755316,4757080	-
1001098	AE	Vad01G004790	LG01	4757080	4757218	4757080-4757218	-
1001099	AE	Vad01G004790	LG01	4757080	4757159	4757080-4757159	-
1001100	AE	Vad01G004790	LG01	4757505	4757557	4757505-4757557	-
1001101	AE	Vad01G004790	LG01	4757505	4757620	4757505-4757620	-
1001102	TSS	Vad01G004820	LG01	4778861	4779385	4779385	+
1001103	TTS	Vad01G004820	LG01	4783058	4783551	4783058	+
1001104	SKIP_ON	Vad01G004820	LG01	4782331	4782442	4781526,4782331-4782442,4783058	+
1001105	SKIP_OFF	Vad01G004820	LG01	4782331	4782442	4781526,4783058	+
1001106	TSS	Vad01G004830	LG01	4784215	4784427	4784427	+
1001107	TTS	Vad01G004830	LG01	4784565	4784855	4784565	+
1001108	TSS	Vad01G004860	LG01	4810487	4810703	4810703	+
1001109	TTS	Vad01G004860	LG01	4810968	4811379	4810968	+
1001110	TSS	Vad01G004870	LG01	4812954	4813270	4813270	+
1001111	TTS	Vad01G004870	LG01	4813539	4813867	4813539	+
1001112	TSS	Vad01G004940	LG01	4898216	4898481	4898481	+
1001113	TTS	Vad01G004940	LG01	4899445	4899931	4899445	+
1001114	TTS	Vad01G004940	LG01	4899427	4899931	4899427	+
1001115	TSS	Vad01G004950	LG01	4911984	4912249	4912249	+
1001116	TTS	Vad01G004950	LG01	4914536	4915027	4914536	+
1001117	TSS	Vad01G004960	LG01	4918886	4918929	4918886	-
1001118	TTS	Vad01G004960	LG01	4918515	4918758	4918758	-
1001119	TSS	Vad01G004970	LG01	4928754	4930387	4928754	-
1001120	TTS	Vad01G004970	LG01	4925626	4926044	4926044	-
1001121	TSS	Vad01G004990	LG01	4939588	4940382	4939588	-
1001122	TTS	Vad01G004990	LG01	4938925	4939474	4939474	-
1001123	TSS	Vad01G005010	LG01	4948616	4948850	4948850	+
1001124	TTS	Vad01G005010	LG01	4948977	4949161	4948977	+
1001125	TSS	Vad01G005030	LG01	4978775	4979109	4978775	-
1001126	TTS	Vad01G005030	LG01	4978593	4978661	4978661	-
1001127	TSS	Vad01G005040	LG01	4981890	4982600	4982600	+
1001128	TTS	Vad01G005040	LG01	4987885	4988682	4987885	+
1001129	TSS	Vad01G005050	LG01	4989827	4990086	4989827	-
1001130	TTS	Vad01G005050	LG01	4988686	4989182	4989182	-
1001131	TSS	Vad01G005060	LG01	4990158	4990584	4990584	+
1001132	TTS	Vad01G005060	LG01	4996927	4997846	4996927	+
1001133	TTS	Vad01G005060	LG01	4997046	4997846	4997046	+
1001134	TTS	Vad01G005060	LG01	4996347	4997846	4996347	+
1001135	IR_ON	Vad01G005060	LG01	4995330	4996347	4995212-4996536	+
1001136	IR_OFF	Vad01G005060	LG01	4995330	4996347	4995212-4995330,4996347-4996536	+
1001137	XIR_ON	Vad01G005060	LG01	4995330	4996347	4995212-4996536	+
1001138	XIR_OFF	Vad01G005060	LG01	4995330	4996347	4995212-4995330,4996347-4997846	+
1001139	AE	Vad01G005060	LG01	4993229	4993444	4993229-4993444	+
1001140	AE	Vad01G005060	LG01	4993327	4993444	4993327-4993444	+
1001141	XAE	Vad01G005060	LG01	4995212	4996536	4995212-4996536	+
1001142	XAE	Vad01G005060	LG01	4995212	4995330	4995212-4995330	+
1001143	TSS	Vad01G005070	LG01	4998151	4998406	4998406	+
1001144	TTS	Vad01G005070	LG01	4998799	5000981	4998799	+
1001145	TSS	Vad01G005080	LG01	5004169	5004549	5004549	+
1001146	TTS	Vad01G005080	LG01	5016966	5017577	5016966	+
1001147	TSS	Vad01G005090	LG01	5022383	5024087	5024087	+
1001148	TTS	Vad01G005090	LG01	5026249	5026670	5026249	+
1001149	TSS	Vad01G005100	LG01	5035812	5036226	5036226	+
1001150	TTS	Vad01G005100	LG01	5043306	5044181	5043306	+
1001151	AE	Vad01G005100	LG01	5040778	5041011	5040778-5041011	+
1001152	AE	Vad01G005100	LG01	5040714	5041011	5040714-5041011	+
1001153	TSS	Vad01G005110	LG01	5051735	5051905	5051905	+
1001154	TTS	Vad01G005110	LG01	5052022	5053458	5052022	+
1001155	TSS	Vad01G005120	LG01	5059673	5059934	5059934	+
1001156	TTS	Vad01G005120	LG01	5081665	5082069	5081665	+
1001157	TSS	Vad01G005130	LG01	5098869	5099817	5098869	-
1001158	TTS	Vad01G005130	LG01	5097422	5098336	5098336	-
1001159	TSS	Vad01G005150	LG01	5113124	5113293	5113293	+
1001160	TTS	Vad01G005150	LG01	5138483	5138922	5138483	+
1001161	AE	Vad01G005150	LG01	5120381	5120588	5120381-5120588	+
1001162	AE	Vad01G005150	LG01	5120381	5120611	5120381-5120611	+
1001163	TSS	Vad01G005180	LG01	5168359	5168681	5168681	+
1001164	TTS	Vad01G005180	LG01	5169401	5169663	5169401	+
1001165	TSS	Vad01G005190	LG01	5178794	5179259	5179259	+
1001166	TSS	Vad01G005190	LG01	5178794	5178974	5178974	+
1001167	TTS	Vad01G005190	LG01	5179932	5180344	5179932	+
1001168	TSS	Vad01G005200	LG01	5182610	5182888	5182610	-
1001169	TTS	Vad01G005200	LG01	5181063	5182030	5182030	-
1001170	TSS	Vad01G005210	LG01	5191677	5192317	5192317	+
1001171	TSS	Vad01G005210	LG01	5191987	5192167	5192167	+
1001172	TTS	Vad01G005210	LG01	5192843	5192919	5192843	+
1001173	TSS	Vad01G005220	LG01	5202317	5202446	5202317	-
1001174	TTS	Vad01G005220	LG01	5201657	5201739	5201739	-
1001175	TSS	Vad01G005230	LG01	5221182	5221583	5221583	+
1001176	TTS	Vad01G005230	LG01	5222215	5222796	5222215	+
1001177	TSS	Vad01G005240	LG01	5228525	5228923	5228923	+
1001178	TTS	Vad01G005240	LG01	5231867	5232242	5231867	+
1001179	TSS	Vad01G005250	LG01	5240645	5241275	5241275	+
1001180	TSS	Vad01G005250	LG01	5240695	5241865	5241865	+
1001181	TTS	Vad01G005250	LG01	5242174	5242812	5242174	+
1001182	TSS	Vad01G005260	LG01	5248109	5248345	5248109	-
1001183	TTS	Vad01G005260	LG01	5242995	5243590	5243590	-
1001184	TSS	Vad01G005270	LG01	5264115	5264275	5264275	+
1001185	TTS	Vad01G005270	LG01	5374065	5374543	5374065	+
1001186	SKIP_ON	Vad01G005270	LG01	5312427	5312561	5299105,5312427-5312561,5319439	+
1001187	SKIP_OFF	Vad01G005270	LG01	5312427	5312561	5299105,5319439	+
1001188	AE	Vad01G005270	LG01	5331297	5331391	5331297-5331391	+
1001189	AE	Vad01G005270	LG01	5331309	5331391	5331309-5331391	+
1001190	TSS	Vad01G005280	LG01	5385100	5385439	5385100	-
1001191	TSS	Vad01G005280	LG01	5385112	5385439	5385112	-
1001192	TTS	Vad01G005280	LG01	5381192	5381662	5381662	-
1001193	TSS	Vad01G005290	LG01	5397058	5398314	5397058	-
1001194	TTS	Vad01G005290	LG01	5392188	5392708	5392708	-
1001195	TSS	Vad01G005300	LG01	5400258	5401536	5400258	-
1001196	TTS	Vad01G005300	LG01	5398760	5399529	5399529	-
1001197	TSS	Vad01G005320	LG01	5425469	5426323	5425469	-
1001198	TTS	Vad01G005320	LG01	5423841	5424197	5424197	-
1001199	TSS	Vad01G005330	LG01	5434462	5434762	5434462	-
1001200	TTS	Vad01G005330	LG01	5429508	5429888	5429888	-
1001201	TTS	Vad01G005330	LG01	5429508	5430113	5430113	-
1001202	TSS	Vad01G005340	LG01	5445793	5445959	5445793	-
1001203	TTS	Vad01G005340	LG01	5440806	5441220	5441220	-
1001204	TSS	Vad01G005350	LG01	5455711	5456688	5456688	+
1001205	TTS	Vad01G005350	LG01	5456779	5457220	5456779	+
1001206	TSS	Vad01G005360	LG01	5459303	5459595	5459303	-
1001207	TSS	Vad01G005360	LG01	5461040	5461517	5461040	-
1001208	TTS	Vad01G005360	LG01	5460630	5460879	5460630	+
1001209	IR_ON	Vad01G005360	LG01	5458507	5458583	5458409-5458714	-
1001210	IR_OFF	Vad01G005360	LG01	5458507	5458583	5458409-5458507,5458583-5458714	-
1001211	IR_ON	Vad01G005360	LG01	5459186	5459303	5458843-5459420	-
1001212	IR_OFF	Vad01G005360	LG01	5459186	5459303	5458843-5459186,5459303-5459420	-
1001213	XIR_ON	Vad01G005360	LG01	5459186	5459303	5458843-5459420	-
1001214	XIR_OFF	Vad01G005360	LG01	5459186	5459303	5458843-5459186,5459303-5459439	-
1001213	XIR_ON	Vad01G005360	LG01	5459186	5459303	5458843-5459420	-
1001215	XIR_OFF	Vad01G005360	LG01	5459186	5459303	5458843-5459186,5459303-5459595	-
1001216	AE	Vad01G005360	LG01	5459303	5459420	5459303-5459420	-
1001217	AE	Vad01G005360	LG01	5459303	5459439	5459303-5459439	-
1001218	TSS	Vad01G005370	LG01	5463979	5464345	5463979	-
1001219	TTS	Vad01G005370	LG01	5462823	5463124	5463124	-
1001220	TSS	Vad01G005390	LG01	5493583	5494016	5493583	-
1001221	TTS	Vad01G005390	LG01	5483137	5483955	5483955	-
1001222	TSS	Vad01G005400	LG01	5495560	5496014	5496014	+
1001223	TTS	Vad01G005400	LG01	5500081	5501180	5500081	+
1001224	TSS	Vad01G005410	LG01	5531291	5531377	5531291	-
1001225	TTS	Vad01G005410	LG01	5512437	5512541	5512541	-
1001226	TSS	Vad01G005430	LG01	5556924	5557259	5556924	-
1001227	TTS	Vad01G005430	LG01	5534617	5534941	5534941	-
1001228	SKIP_ON	Vad01G005430	LG01	5550272	5550509	5549924,5550272-5550509,5556924	-
1001229	SKIP_OFF	Vad01G005430	LG01	5550272	5550509	5549924,5556924	-
1001230	TSS	Vad01G005440	LG01	5558523	5558709	5558709	+
1001231	TSS	Vad01G005440	LG01	5558523	5559121	5559121	+
1001232	TTS	Vad01G005440	LG01	5572160	5573052	5572160	+
1001233	SKIP_ON	Vad01G005440	LG01	5559352	5559477	5559121,5559352-5559477,5559558	+
1001234	SKIP_OFF	Vad01G005440	LG01	5559352	5559477	5559121,5559558	+
1001235	XSKIP_ON	Vad01G005440	LG01	5570984	5571048	5564958,5570984-5571048,5572160	+
1001236	XSKIP_OFF	Vad01G005440	LG01	5570984	5571048	5565425,5572160	+
1001237	IR_ON	Vad01G005440	LG01	5564958	5565361	5564857-5565425	+
1001238	IR_OFF	Vad01G005440	LG01	5564958	5565361	5564857-5564958,5565361-5565425	+
1001239	TSS	Vad01G005450	LG01	5580024	5580855	5580024	-
1001240	TTS	Vad01G005450	LG01	5569103	5569375	5569375	-
1001241	TTS	Vad01G005450	LG01	5574467	5574993	5574993	-
1001242	TSS	Vad01G005460	LG01	5642889	5643173	5642889	-
1001243	TTS	Vad01G005460	LG01	5582978	5584252	5584252	-
1001244	SKIP_ON	Vad01G005460	LG01	5622762	5622866	5617931,5622762-5622866,5627234	-
1001245	SKIP_OFF	Vad01G005460	LG01	5622762	5622866	5617931,5627234	-
1001246	MSKIP_ON	Vad01G005460	LG01	5622762	5627281	5617931,5622762-5622866,5627234-5627281,5632177	-
1001247	MSKIP_OFF	Vad01G005460	LG01	5622762	5627281	5617931,5632177	-
1001248	SKIP_ON	Vad01G005460	LG01	5617790	5617931	5598509,5617790-5617931,5622762	-
1001249	SKIP_OFF	Vad01G005460	LG01	5617790	5617931	5598509,5622762	-
1001250	SKIP_ON	Vad01G005460	LG01	5627234	5627281	5617931,5627234-5627281,5632177	-
1001251	SKIP_OFF	Vad01G005460	LG01	5627234	5627281	5617931,5632177	-
1001252	XSKIP_ON	Vad01G005460	LG01	5622762	5622866	5617931,5622762-5622866,5627212	-
1001253	XSKIP_OFF	Vad01G005460	LG01	5622762	5622866	5617931,5627234	-
1001254	MSKIP_ON	Vad01G005460	LG01	5622762	5627281	5617931,5622762-5622866,5627212-5627281,5632177	-
1001247	MSKIP_OFF	Vad01G005460	LG01	5622762	5627281	5617931,5632177	-
1001255	AE	Vad01G005460	LG01	5627234	5627281	5627234-5627281	-
1001256	AE	Vad01G005460	LG01	5627212	5627281	5627212-5627281	-
1001257	TSS	Vad01G005470	LG01	5658784	5659428	5659428	+
1001258	TSS	Vad01G005470	LG01	5658849	5659620	5659620	+
1001259	TTS	Vad01G005470	LG01	5665705	5666371	5665705	+
1001260	TSS	Vad01G005480	LG01	5678279	5678390	5678390	+
1001261	TTS	Vad01G005480	LG01	5678648	5679007	5678648	+
1001262	TSS	Vad01G005490	LG01	5683916	5684251	5683916	-
1001263	TTS	Vad01G005490	LG01	5680133	5682091	5682091	-
1001264	TSS	Vad01G005500	LG01	5692389	5692729	5692389	-
1001265	TTS	Vad01G005500	LG01	5691847	5692205	5692205	-
1001266	TSS	Vad01G005510	LG01	5697187	5697717	5697717	+
1001267	TTS	Vad01G005510	LG01	5704793	5706551	5704793	+
1001268	SKIP_ON	Vad01G005510	LG01	5700574	5700726	5697717,5700574-5700726,5700882	+
1001269	SKIP_OFF	Vad01G005510	LG01	5700574	5700726	5697717,5700882	+
1001270	TSS	Vad01G005520	LG01	5706983	5707402	5707402	+
1001271	TTS	Vad01G005520	LG01	5712300	5712654	5712300	+
1001272	TSS	Vad01G005530	LG01	5713358	5714125	5714125	+
1001273	TTS	Vad01G005530	LG01	5718370	5718694	5718370	+
1001274	TSS	Vad01G005540	LG01	5725751	5726293	5726293	+
1001275	TTS	Vad01G005540	LG01	5727940	5727996	5727940	+
1001276	TSS	Vad01G005550	LG01	5738668	5738896	5738896	+
1001277	TTS	Vad01G005550	LG01	5746090	5747212	5746090	+
1001278	TSS	Vad01G005560	LG01	5750191	5750935	5750191	-
1001279	TTS	Vad01G005560	LG01	5749028	5749927	5749927	-
1001280	TSS	Vad01G005570	LG01	5760426	5760553	5760426	-
1001281	TTS	Vad01G005570	LG01	5749028	5749546	5749546	-
1001282	TSS	Vad01G005580	LG01	5760066	5760553	5760066	-
1001283	TSS	Vad01G005580	LG01	5760426	5760553	5760426	-
1001284	TTS	Vad01G005580	LG01	5750988	5752276	5752276	-
1001285	TTS	Vad01G005580	LG01	5758710	5759151	5759151	-
1001286	XAE	Vad01G005580	LG01	5753067	5753266	5753067-5753266	-
1001287	XAE	Vad01G005580	LG01	5753067	5753626	5753067-5753626	-
1001288	TSS	Vad01G005590	LG01	5767268	5767336	5767268	-
1001289	TTS	Vad01G005590	LG01	5765659	5765997	5765997	-
1001290	TSS	Vad01G005600	LG01	5771099	5771266	5771266	+
1001291	TTS	Vad01G005600	LG01	5772560	5772898	5772560	+
1001292	TSS	Vad01G005620	LG01	5789506	5789914	5789506	-
1001293	TTS	Vad01G005620	LG01	5784966	5785869	5785869	-
1001294	TSS	Vad01G005630	LG01	5807085	5809795	5807085	-
1001295	TTS	Vad01G005630	LG01	5805026	5806994	5806994	-
1001296	TTS	Vad01G005630	LG01	5805117	5806089	5806089	-
1001297	TSS	Vad01G005650	LG01	5840359	5840729	5840729	+
1001298	TTS	Vad01G005650	LG01	5844283	5844630	5844283	+
1001299	TSS	Vad01G005660	LG01	5847736	5848066	5847736	-
1001300	TTS	Vad01G005660	LG01	5845620	5846026	5846026	-
1001301	TSS	Vad01G005670	LG01	5853959	5854197	5853959	-
1001302	TTS	Vad01G005670	LG01	5851858	5852222	5852222	-
1001303	TSS	Vad01G005680	LG01	5864952	5865518	5864952	-
1001304	TTS	Vad01G005680	LG01	5862501	5862980	5862980	-
1001305	TSS	Vad01G005690	LG01	5881965	5882400	5881965	-
1001306	TTS	Vad01G005690	LG01	5866871	5867158	5867158	-
1001307	SKIP_ON	Vad01G005690	LG01	5880280	5880318	5880170,5880280-5880318,5880420	-
1001308	SKIP_OFF	Vad01G005690	LG01	5880280	5880318	5880170,5880420	-
1001309	IR_ON	Vad01G005690	LG01	5880170	5880280	5880061-5880318	-
1001310	IR_OFF	Vad01G005690	LG01	5880170	5880280	5880061-5880170,5880280-5880318	-
1001311	AE	Vad01G005690	LG01	5880061	5880170	5880061-5880170	-
1001312	AE	Vad01G005690	LG01	5880061	5880318	5880061-5880318	-
1001313	TSS	Vad01G005700	LG01	5890091	5890245	5890245	+
1001314	TTS	Vad01G005700	LG01	5890430	5890560	5890430	+
1001315	TSS	Vad01G005710	LG01	5904410	5904639	5904410	-
1001316	TTS	Vad01G005710	LG01	5899752	5900541	5900541	-
1001317	TSS	Vad01G005720	LG01	5914559	5914790	5914559	-
1001318	TTS	Vad01G005720	LG01	5912150	5912789	5912789	-
1001319	TSS	Vad01G005730	LG01	5928500	5929286	5928500	-
1001320	TTS	Vad01G005730	LG01	5919238	5919886	5919886	-
1001321	TSS	Vad01G005770	LG01	6011569	6011872	6011569	-
1001322	TTS	Vad01G005770	LG01	5955141	5955532	5955532	-
1001323	TSS	Vad01G005780	LG01	6011569	6011872	6011569	-
1001324	TTS	Vad01G005780	LG01	5955141	5956233	5956233	-
1001325	SKIP_ON	Vad01G005780	LG01	5999080	5999287	5998972,5999080-5999287,5999501	-
1001326	SKIP_OFF	Vad01G005780	LG01	5999080	5999287	5998972,5999501	-
1001327	TSS	Vad01G005790	LG01	6016464	6016796	6016796	+
1001328	TTS	Vad01G005790	LG01	6025340	6025700	6025340	+
1001329	AE	Vad01G005790	LG01	6016930	6017012	6016930-6017012	+
1001330	AE	Vad01G005790	LG01	6016930	6016986	6016930-6016986	+
1001331	TSS	Vad01G005810	LG01	6043907	6046435	6043907	-
1001332	TTS	Vad01G005810	LG01	6041556	6042361	6042361	-
1001333	TSS	Vad01G005830	LG01	6067843	6068110	6067843	-
1001334	TTS	Vad01G005830	LG01	6066783	6067060	6067060	-
1001335	TSS	Vad01G005840	LG01	6087310	6088857	6087310	-
1001336	TTS	Vad01G005840	LG01	6078485	6079280	6079280	-
1001337	TTS	Vad01G005840	LG01	6084313	6087212	6087212	-
1001338	AE	Vad01G005840	LG01	6083424	6083688	6083424-6083688	-
1001339	AE	Vad01G005840	LG01	6083424	6083642	6083424-6083642	-
1001340	TSS	Vad01G005850	LG01	6095101	6095678	6095678	+
1001341	TSS	Vad01G005850	LG01	6095101	6095308	6095308	+
1001342	TTS	Vad01G005850	LG01	6098142	6099303	6098142	+
1001343	TSS	Vad01G005860	LG01	6106265	6108465	6108465	+
1001344	TTS	Vad01G005860	LG01	6112299	6113310	6112299	+
1001345	TSS	Vad01G005890	LG01	6124014	6124244	6124014	-
1001346	TTS	Vad01G005890	LG01	6122956	6123324	6123324	-
1001347	TSS	Vad01G005900	LG01	6134473	6134931	6134931	+
1001348	TTS	Vad01G005900	LG01	6136593	6137565	6136593	+
1001349	AE	Vad01G005900	LG01	6135043	6135143	6135043-6135143	+
1001350	AE	Vad01G005900	LG01	6135043	6135588	6135043-6135588	+
1001351	TSS	Vad01G005910	LG01	6148349	6148685	6148349	-
1001352	TSS	Vad01G005910	LG01	6148379	6148685	6148379	-
1001353	TTS	Vad01G005910	LG01	6139103	6139374	6139374	-
1001354	TSS	Vad01G005920	LG01	6157027	6158053	6158053	+
1001355	TTS	Vad01G005920	LG01	6163587	6164755	6163587	+
1001356	TSS	Vad01G005930	LG01	6165190	6165267	6165267	+
1001357	TTS	Vad01G005930	LG01	6171433	6171765	6171433	+
1001358	SKIP_ON	Vad01G005930	LG01	6165767	6165869	6165644,6165767-6165869,6165992	+
1001359	SKIP_OFF	Vad01G005930	LG01	6165767	6165869	6165644,6165992	+
1001360	TSS	Vad01G005940	LG01	6174353	6174693	6174353	-
1001361	TTS	Vad01G005940	LG01	6172038	6172404	6172404	-
1001362	TSS	Vad01G005950	LG01	6184551	6185115	6184551	-
1001363	TTS	Vad01G005950	LG01	6176770	6177193	6177193	-
1001364	TSS	Vad01G005960	LG01	6199258	6199865	6199865	+
1001365	TSS	Vad01G005960	LG01	6199260	6199559	6199559	+
1001366	TTS	Vad01G005960	LG01	6202015	6202261	6202015	+
1001367	TSS	Vad01G005970	LG01	6208369	6208388	6208388	+
1001368	TTS	Vad01G005970	LG01	6210839	6211324	6210839	+
1001369	TSS	Vad01G005980	LG01	6217878	6218469	6218469	+
1001370	TSS	Vad01G005980	LG01	6217878	6219281	6219281	+
1001371	TSS	Vad01G005980	LG01	6218311	6219659	6219659	+
1001372	TTS	Vad01G005980	LG01	6224747	6225199	6224747	+
1001373	TSS	Vad01G005990	LG01	6226219	6226927	6226927	+
1001374	TTS	Vad01G005990	LG01	6247712	6248909	6247712	+
1001375	TSS	Vad01G006000	LG01	6254860	6254888	6254860	-
1001376	TTS	Vad01G006000	LG01	6252316	6252522	6252522	-
1001377	TSS	Vad01G006030	LG01	6269675	6269792	6269675	-
1001378	TSS	Vad01G006030	LG01	6269671	6269792	6269671	-
1001379	TTS	Vad01G006030	LG01	6267272	6268506	6268506	-
1001380	TSS	Vad01G006050	LG01	6305459	6305872	6305872	+
1001381	TTS	Vad01G006050	LG01	6307212	6308185	6307212	+
1001382	TSS	Vad01G006090	LG01	6351370	6351742	6351370	-
1001383	TTS	Vad01G006090	LG01	6342653	6342979	6342979	-
1001384	TSS	Vad01G006100	LG01	6367169	6367282	6367169	-
1001385	TTS	Vad01G006100	LG01	6364874	6365492	6365492	-
1001386	TSS	Vad01G006110	LG01	6378188	6378477	6378188	-
1001387	TTS	Vad01G006110	LG01	6376786	6377016	6377016	-
1001388	TSS	Vad01G006120	LG01	6381982	6382582	6381982	-
1001389	TTS	Vad01G006120	LG01	6380375	6380795	6380795	-
1001390	TSS	Vad01G006140	LG01	6395697	6396082	6396082	+
1001391	TTS	Vad01G006140	LG01	6397923	6398260	6397923	+
1001392	TSS	Vad01G006160	LG01	6444872	6445208	6445208	+
1001393	TSS	Vad01G006160	LG01	6444872	6445663	6445663	+
1001394	TTS	Vad01G006160	LG01	6450277	6450827	6450277	+
1001395	AE	Vad01G006160	LG01	6446174	6446759	6446174-6446759	+
1001396	AE	Vad01G006160	LG01	6445742	6446759	6445742-6446759	+
1001397	TSS	Vad01G006170	LG01	6452761	6453250	6453250	+
1001398	TTS	Vad01G006170	LG01	6519028	6519640	6519028	+
1001399	XSKIP_ON	Vad01G006170	LG01	6466277	6466394	6466200,6466277-6466394,6467416	+
1001400	XSKIP_OFF	Vad01G006170	LG01	6466277	6466394	6466220,6467416	+
1001401	AE	Vad01G006170	LG01	6488970	6489077	6488970-6489077	+
1001402	AE	Vad01G006170	LG01	6488970	6489140	6488970-6489140	+
1001403	TSS	Vad01G006180	LG01	6525655	6525731	6525655	-
1001404	TTS	Vad01G006180	LG01	6519942	6521026	6521026	-
1001405	IR_ON	Vad01G006180	LG01	6523428	6523514	6523378-6523756	-
1001406	IR_OFF	Vad01G006180	LG01	6523428	6523514	6523378-6523428,6523514-6523756	-
1001407	TSS	Vad01G006200	LG01	6546682	6546774	6546682	-
1001408	TTS	Vad01G006200	LG01	6546203	6546386	6546386	-
1001409	TSS	Vad01G006210	LG01	6550020	6550393	6550020	-
1001410	TTS	Vad01G006210	LG01	6549562	6549749	6549749	-
1001411	TSS	Vad01G006220	LG01	6574161	6574424	6574161	-
1001412	TTS	Vad01G006220	LG01	6571837	6572325	6572325	-
1001413	TSS	Vad01G006230	LG01	6581303	6581490	6581303	-
1001414	TTS	Vad01G006230	LG01	6579659	6579727	6579727	-
1001415	TSS	Vad01G006240	LG01	6587735	6587979	6587979	+
1001416	TSS	Vad01G006240	LG01	6587735	6587822	6587822	+
1001417	TTS	Vad01G006240	LG01	6594607	6595699	6594607	+
1001418	TSS	Vad01G006250	LG01	6596872	6597055	6597055	+
1001419	TTS	Vad01G006250	LG01	6603930	6604005	6603930	+
1001420	TSS	Vad01G006280	LG01	6724479	6724976	6724976	+
1001421	TTS	Vad01G006280	LG01	6738492	6738790	6738492	+
1001422	TTS	Vad01G006280	LG01	6736065	6736163	6736065	+
1001423	TSS	Vad01G006310	LG01	6757337	6757847	6757847	+
1001424	TTS	Vad01G006310	LG01	6760608	6761059	6760608	+
1001425	TSS	Vad01G006320	LG01	6774920	6776068	6774920	-
1001426	TTS	Vad01G006320	LG01	6768959	6770358	6770358	-
1001427	TSS	Vad01G006330	LG01	6779477	6780104	6780104	+
1001428	TTS	Vad01G006330	LG01	6781044	6781316	6781044	+
1001429	TSS	Vad01G006390	LG01	6846020	6847018	6847018	+
1001430	TTS	Vad01G006390	LG01	6849080	6849799	6849080	+
1001431	TSS	Vad01G006400	LG01	6854015	6854112	6854112	+
1001432	TTS	Vad01G006400	LG01	6864818	6865618	6864818	+
1001433	TSS	Vad01G006430	LG01	6880095	6880649	6880649	+
1001434	TTS	Vad01G006430	LG01	6890795	6891496	6890795	+
1001435	AE	Vad01G006430	LG01	6882606	6882680	6882606-6882680	+
1001436	AE	Vad01G006430	LG01	6882499	6882680	6882499-6882680	+
1001437	TSS	Vad01G006440	LG01	6905866	6906180	6906180	+
1001438	TSS	Vad01G006440	LG01	6905866	6907051	6907051	+
1001439	TSS	Vad01G006440	LG01	6905866	6907915	6907915	+
1001440	TSS	Vad01G006440	LG01	6905866	6906167	6906167	+
1001441	TTS	Vad01G006440	LG01	6909933	6910842	6909933	+
1001442	IR_ON	Vad01G006440	LG01	6907051	6907191	6907011-6907915	+
1001443	IR_OFF	Vad01G006440	LG01	6907051	6907191	6907011-6907051,6907191-6907915	+
1001444	MIR_ON	Vad01G006440	LG01	6907051	6907566	6907011-6907915	+
1001445	MIR_OFF	Vad01G006440	LG01	6907051	6907566	6907011-6907051,6907191-6907467,6907566-6907915	+
1001442	IR_ON	Vad01G006440	LG01	6907051	6907188	6907011-6907915	+
1001446	IR_OFF	Vad01G006440	LG01	6907051	6907188	6907011-6907051,6907188-6907915	+
1001444	MIR_ON	Vad01G006440	LG01	6907051	6907566	6907011-6907915	+
1001447	MIR_OFF	Vad01G006440	LG01	6907051	6907566	6907011-6907051,6907188-6907467,6907566-6907915	+
1001448	XIR_ON	Vad01G006440	LG01	6907467	6907566	6907188-6907915	+
1001449	XIR_OFF	Vad01G006440	LG01	6907467	6907566	6907191-6907467,6907566-6907915	+
1001450	IR_ON	Vad01G006440	LG01	6907467	6907566	6907188-6907915	+
1001451	IR_OFF	Vad01G006440	LG01	6907467	6907566	6907188-6907467,6907566-6907915	+
1001452	IR_ON	Vad01G006440	LG01	6907467	6907566	6907191-6907915	+
1001453	IR_OFF	Vad01G006440	LG01	6907467	6907566	6907191-6907467,6907566-6907915	+
1001454	XIR_ON	Vad01G006440	LG01	6907467	6907566	6907191-6907915	+
1001455	XIR_OFF	Vad01G006440	LG01	6907467	6907566	6907188-6907467,6907566-6907915	+
1001456	TSS	Vad01G006460	LG01	6950769	6951046	6950769	-
1001457	TTS	Vad01G006460	LG01	6925604	6926089	6926089	-
1001458	TSS	Vad01G006470	LG01	6964460	6964609	6964460	-
1001459	TTS	Vad01G006470	LG01	6956009	6956898	6956898	-
1001460	TTS	Vad01G006470	LG01	6961266	6963631	6963631	-
1001461	TSS	Vad01G006480	LG01	6992679	6993360	6992679	-
1001462	TTS	Vad01G006480	LG01	6966117	6966721	6966721	-
1001463	TSS	Vad01G006490	LG01	7002363	7003271	7003271	+
1001464	TTS	Vad01G006490	LG01	7018763	7019270	7018763	+
1001465	SKIP_ON	Vad01G006490	LG01	7013198	7013667	7012645,7013198-7013667,7016435	+
1001466	SKIP_OFF	Vad01G006490	LG01	7013198	7013667	7012645,7016435	+
1001467	TSS	Vad01G006500	LG01	7037245	7037768	7037245	-
1001468	TTS	Vad01G006500	LG01	7020039	7020566	7020566	-
1001469	TSS	Vad01G006510	LG01	7038603	7038741	7038741	+
1001470	TTS	Vad01G006510	LG01	7046056	7046916	7046056	+
1001471	SKIP_ON	Vad01G006510	LG01	7044979	7045108	7044301,7044979-7045108,7045229	+
1001472	SKIP_OFF	Vad01G006510	LG01	7044979	7045108	7044301,7045229	+
1001473	AE	Vad01G006510	LG01	7045229	7045405	7045229-7045405	+
1001474	AE	Vad01G006510	LG01	7045229	7045456	7045229-7045456	+
1001475	AE	Vad01G006510	LG01	7042967	7043287	7042967-7043287	+
1001476	AE	Vad01G006510	LG01	7042967	7043102	7042967-7043102	+
1001477	TSS	Vad01G006530	LG01	7065252	7065498	7065252	-
1001478	TTS	Vad01G006530	LG01	7064480	7064882	7064882	-
1001479	TSS	Vad01G006540	LG01	7070891	7071051	7070891	-
1001480	TTS	Vad01G006540	LG01	7070125	7070468	7070468	-
1001481	TSS	Vad01G006590	LG01	7109842	7110117	7109842	-
1001482	TTS	Vad01G006590	LG01	7107521	7108043	7108043	-
1001483	TSS	Vad01G006620	LG01	7142785	7142936	7142936	+
1001484	TTS	Vad01G006620	LG01	7151641	7152019	7151641	+
1001485	TSS	Vad01G006630	LG01	7154725	7155147	7154725	-
1001486	TTS	Vad01G006630	LG01	7152481	7153085	7153085	-
1001487	TSS	Vad01G006640	LG01	7161297	7161585	7161585	+
1001488	TTS	Vad01G006640	LG01	7173902	7174494	7173902	+
1001489	TSS	Vad01G006650	LG01	7180551	7180822	7180551	-
1001490	TSS	Vad01G006650	LG01	7180231	7180822	7180231	-
1001491	TTS	Vad01G006650	LG01	7174555	7174977	7174977	-
1001492	TSS	Vad01G006690	LG01	7186120	7187952	7187952	+
1001493	TTS	Vad01G006690	LG01	7191461	7191828	7191461	+
1001494	TSS	Vad01G006700	LG01	7200042	7201013	7200042	-
1001495	TTS	Vad01G006700	LG01	7199180	7199961	7199961	-
1001496	TSS	Vad01G006710	LG01	7215403	7216284	7215403	-
1001497	TTS	Vad01G006710	LG01	7214567	7215325	7215325	-
1001498	TSS	Vad01G006720	LG01	7230808	7230996	7230808	-
1001499	TTS	Vad01G006720	LG01	7221598	7222408	7222408	-
1001500	TSS	Vad01G006740	LG01	7237577	7237726	7237726	+
1001501	TSS	Vad01G006740	LG01	7237577	7238505	7238505	+
1001502	TSS	Vad01G006740	LG01	7237606	7239183	7239183	+
1001503	TTS	Vad01G006740	LG01	7241220	7241741	7241220	+
1001504	SKIP_ON	Vad01G006740	LG01	7239709	7239823	7239612,7239709-7239823,7240109	+
1001505	SKIP_OFF	Vad01G006740	LG01	7239709	7239823	7239612,7240109	+
1001506	MSKIP_ON	Vad01G006740	LG01	7239564	7239823	7239444,7239564-7239612,7239709-7239823,7240109	+
1001507	MSKIP_OFF	Vad01G006740	LG01	7239564	7239823	7239444,7240109	+
1001508	SKIP_ON	Vad01G006740	LG01	7238319	7238505	7237726,7238319-7238505,7239157	+
1001509	SKIP_OFF	Vad01G006740	LG01	7238319	7238505	7237726,7239157	+
1001510	SKIP_ON	Vad01G006740	LG01	7239564	7239612	7239444,7239564-7239612,7240109	+
1001511	SKIP_OFF	Vad01G006740	LG01	7239564	7239612	7239444,7240109	+
1001512	TSS	Vad01G006760	LG01	7258618	7258680	7258618	-
1001513	TSS	Vad01G006760	LG01	7251073	7251449	7251073	-
1001514	TTS	Vad01G006760	LG01	7256712	7258464	7258464	-
1001515	TSS	Vad01G006770	LG01	7266335	7266547	7266547	+
1001516	TTS	Vad01G006770	LG01	7271937	7272845	7271937	+
1001517	TSS	Vad01G006780	LG01	7283472	7283924	7283472	-
1001518	TTS	Vad01G006780	LG01	7274177	7275074	7275074	-
1001519	TSS	Vad01G006790	LG01	7287958	7288346	7287958	-
1001520	TTS	Vad01G006790	LG01	7284703	7285147	7285147	-
1001521	TSS	Vad01G006800	LG01	7292041	7292610	7292610	+
1001522	TTS	Vad01G006800	LG01	7313778	7314686	7313778	+
1001523	TSS	Vad01G006810	LG01	7318854	7319075	7319075	+
1001524	TTS	Vad01G006810	LG01	7323430	7323753	7323430	+
1001525	TSS	Vad01G006820	LG01	7326679	7326988	7326988	+
1001526	TTS	Vad01G006820	LG01	7346295	7346831	7346295	+
1001527	AE	Vad01G006820	LG01	7328213	7328373	7328213-7328373	+
1001528	AE	Vad01G006820	LG01	7328051	7328373	7328051-7328373	+
1001529	TSS	Vad01G006830	LG01	7347642	7347740	7347740	+
1001530	TTS	Vad01G006830	LG01	7354776	7355122	7354776	+
1001531	TSS	Vad01G006840	LG01	7358563	7358792	7358563	-
1001532	TTS	Vad01G006840	LG01	7355850	7356649	7356649	-
1001533	TSS	Vad01G006850	LG01	7367457	7367563	7367563	+
1001534	TTS	Vad01G006850	LG01	7367676	7368878	7367676	+
1001535	TSS	Vad01G006860	LG01	7384811	7386181	7386181	+
1001536	TTS	Vad01G006860	LG01	7401098	7401474	7401098	+
1001537	TSS	Vad01G006880	LG01	7403475	7403752	7403752	+
1001538	TTS	Vad01G006880	LG01	7405240	7405662	7405240	+
1001539	TSS	Vad01G006900	LG01	7411208	7411487	7411487	+
1001540	TTS	Vad01G006900	LG01	7411852	7412062	7411852	+
1001541	TSS	Vad01G006930	LG01	7427814	7428380	7428380	+
1001542	TTS	Vad01G006930	LG01	7436351	7436907	7436351	+
1001543	XAE	Vad01G006930	LG01	7428565	7428726	7428565-7428726	+
1001544	XAE	Vad01G006930	LG01	7428565	7428757	7428565-7428757	+
1001545	TSS	Vad01G006940	LG01	7438550	7438839	7438839	+
1001546	TTS	Vad01G006940	LG01	7447129	7447567	7447129	+
1001547	TSS	Vad01G006980	LG01	7467836	7468356	7467836	-
1001548	TTS	Vad01G006980	LG01	7462065	7462624	7462624	-
1001549	TSS	Vad01G006990	LG01	7502420	7502514	7502514	+
1001550	TSS	Vad01G006990	LG01	7502529	7502927	7502927	+
1001551	TTS	Vad01G006990	LG01	7505123	7505918	7505123	+
1001552	IR_ON	Vad01G006990	LG01	7503092	7503227	7503023-7504492	+
1001553	IR_OFF	Vad01G006990	LG01	7503092	7503227	7503023-7503092,7503227-7504492	+
1001552	IR_ON	Vad01G006990	LG01	7503092	7503213	7503023-7504492	+
1001554	IR_OFF	Vad01G006990	LG01	7503092	7503213	7503023-7503092,7503213-7504492	+
1001555	AE	Vad01G006990	LG01	7503227	7504492	7503227-7504492	+
1001556	AE	Vad01G006990	LG01	7503213	7504492	7503213-7504492	+
1001557	TSS	Vad01G007000	LG01	7518589	7518880	7518589	-
1001558	TTS	Vad01G007000	LG01	7517707	7518374	7518374	-
1001559	TTS	Vad01G007000	LG01	7517849	7518379	7518379	-
1001560	TSS	Vad01G007020	LG01	7553819	7554061	7553819	-
1001561	TTS	Vad01G007020	LG01	7550676	7552654	7552654	-
1001562	TTS	Vad01G007020	LG01	7550676	7553698	7553698	-
1001563	TTS	Vad01G007020	LG01	7550676	7552063	7552063	-
1001564	TSS	Vad01G007030	LG01	7565025	7565928	7565928	+
1001565	TTS	Vad01G007030	LG01	7567616	7568664	7567616	+
1001566	TSS	Vad01G007040	LG01	7575888	7577045	7575888	-
1001567	TSS	Vad01G007040	LG01	7572178	7573617	7572178	-
1001568	TTS	Vad01G007040	LG01	7568980	7570532	7570532	-
1001569	XIR_ON	Vad01G007040	LG01	7572097	7572178	7571324-7572430	-
1001570	XIR_OFF	Vad01G007040	LG01	7572097	7572178	7571324-7572097,7572178-7573617	-
1001571	TSS	Vad01G007060	LG01	7591129	7591827	7591129	-
1001572	TTS	Vad01G007060	LG01	7576203	7577594	7577594	-
1001573	TTS	Vad01G007060	LG01	7576203	7577224	7577224	-
1001574	TSS	Vad01G007070	LG01	7618967	7619543	7618967	-
1001575	TTS	Vad01G007070	LG01	7597833	7598280	7598280	-
1001576	TTS	Vad01G007070	LG01	7597833	7598217	7598217	-
1001577	TTS	Vad01G007070	LG01	7602706	7602786	7602786	-
1001578	XSKIP_ON	Vad01G007070	LG01	7602724	7602786	7598217,7602724-7602786,7603002	-
1001579	XSKIP_OFF	Vad01G007070	LG01	7602724	7602786	7598280,7603002	-
1001580	AE	Vad01G007070	LG01	7618307	7618434	7618307-7618434	-
1001581	AE	Vad01G007070	LG01	7617755	7618434	7617755-7618434	-
1001582	AE	Vad01G007070	LG01	7605305	7605515	7605305-7605515	-
1001583	AE	Vad01G007070	LG01	7605305	7605432	7605305-7605432	-
1001584	AE	Vad01G007070	LG01	7618296	7618434	7618296-7618434	-
1001585	TSS	Vad01G007080	LG01	7625520	7626296	7626296	+
1001586	TTS	Vad01G007080	LG01	7629444	7629933	7629444	+
1001587	AE	Vad01G007080	LG01	7626745	7626897	7626745-7626897	+
1001588	AE	Vad01G007080	LG01	7626701	7626897	7626701-7626897	+
1001589	TSS	Vad01G007100	LG01	7651264	7652236	7651264	-
1001590	TTS	Vad01G007100	LG01	7648527	7648838	7648838	-
1001591	SKIP_ON	Vad01G007100	LG01	7649946	7650136	7649765,7649946-7650136,7650726	-
1001592	SKIP_OFF	Vad01G007100	LG01	7649946	7650136	7649765,7650726	-
1001593	TSS	Vad01G007120	LG01	7680090	7680511	7680090	-
1001594	TTS	Vad01G007120	LG01	7676898	7677460	7677460	-
1001595	TSS	Vad01G007130	LG01	7690981	7692120	7690981	-
1001596	TTS	Vad01G007130	LG01	7690291	7690321	7690321	-
1001597	TSS	Vad01G007140	LG01	7719652	7720340	7720340	+
1001598	TTS	Vad01G007140	LG01	7732878	7733291	7732878	+
1001599	SKIP_ON	Vad01G007140	LG01	7721238	7721312	7720340,7721238-7721312,7721875	+
1001600	SKIP_OFF	Vad01G007140	LG01	7721238	7721312	7720340,7721875	+
1001601	MSKIP_ON	Vad01G007140	LG01	7721238	7721755	7720340,7721238-7721312,7721689-7721755,7721875	+
1001602	MSKIP_OFF	Vad01G007140	LG01	7721238	7721755	7720340,7721875	+
1001603	SKIP_ON	Vad01G007140	LG01	7721689	7721755	7721312,7721689-7721755,7721875	+
1001604	SKIP_OFF	Vad01G007140	LG01	7721689	7721755	7721312,7721875	+
1001605	IR_ON	Vad01G007140	LG01	7721312	7721875	7721238-7721984	+
1001606	IR_OFF	Vad01G007140	LG01	7721312	7721875	7721238-7721312,7721875-7721984	+
1001607	MIR_ON	Vad01G007140	LG01	7721312	7721875	7721238-7721984	+
1001608	MIR_OFF	Vad01G007140	LG01	7721312	7721875	7721238-7721312,7721689-7721755,7721875-7721984	+
1001609	AE	Vad01G007140	LG01	7721875	7721984	7721875-7721984	+
1001610	AE	Vad01G007140	LG01	7721238	7721984	7721238-7721984	+
1001611	TSS	Vad01G007150	LG01	7751623	7752319	7751623	-
1001612	TTS	Vad01G007150	LG01	7736380	7736871	7736871	-
1001613	TTS	Vad01G007150	LG01	7740893	7742429	7742429	-
1001614	TTS	Vad01G007150	LG01	7740893	7741111	7741111	-
1001615	TTS	Vad01G007150	LG01	7741397	7742927	7742927	-
1001616	TTS	Vad01G007150	LG01	7741397	7742978	7742978	-
1001617	AE	Vad01G007150	LG01	7742743	7742927	7742743-7742927	-
1001618	AE	Vad01G007150	LG01	7742743	7742978	7742743-7742978	-
1001619	TSS	Vad01G007180	LG01	7767033	7767431	7767033	-
1001620	TTS	Vad01G007180	LG01	7759788	7760867	7760867	-
1001621	TTS	Vad01G007180	LG01	7759788	7760147	7760147	-
1001622	AE	Vad01G007180	LG01	7766093	7766305	7766093-7766305	-
1001623	AE	Vad01G007180	LG01	7766093	7766273	7766093-7766273	-
1001624	AE	Vad01G007180	LG01	7766093	7766276	7766093-7766276	-
1001625	AE	Vad01G007180	LG01	7766093	7766270	7766093-7766270	-
1001626	TSS	Vad01G007190	LG01	7771181	7771591	7771591	+
1001627	TTS	Vad01G007190	LG01	7776139	7776501	7776139	+
1001628	TSS	Vad01G007200	LG01	7784675	7785134	7784675	-
1001629	TTS	Vad01G007200	LG01	7778417	7778990	7778990	-
1001630	SKIP_ON	Vad01G007200	LG01	7781584	7781636	7781208,7781584-7781636,7781733	-
1001631	SKIP_OFF	Vad01G007200	LG01	7781584	7781636	7781208,7781733	-
1001632	IR_ON	Vad01G007200	LG01	7780086	7780273	7780001-7780396	-
1001633	IR_OFF	Vad01G007200	LG01	7780086	7780273	7780001-7780086,7780273-7780396	-
1001634	IR_ON	Vad01G007200	LG01	7780396	7780615	7780273-7780722	-
1001635	IR_OFF	Vad01G007200	LG01	7780396	7780615	7780273-7780396,7780615-7780722	-
1001636	XIR_ON	Vad01G007200	LG01	7780086	7780273	7780001-7780396	-
1001637	XIR_OFF	Vad01G007200	LG01	7780086	7780273	7780001-7780086,7780273-7780722	-
1001638	XAE	Vad01G007200	LG01	7780001	7780396	7780001-7780396	-
1001639	XAE	Vad01G007200	LG01	7780001	7780086	7780001-7780086	-
1001640	TSS	Vad01G007240	LG01	7820048	7820375	7820048	-
1001641	TTS	Vad01G007240	LG01	7815461	7815668	7815668	-
1001642	TSS	Vad01G007250	LG01	7828908	7829330	7829330	+
1001643	TTS	Vad01G007250	LG01	7834570	7834936	7834570	+
1001644	TSS	Vad01G007280	LG01	7875104	7875964	7875104	-
1001645	TTS	Vad01G007280	LG01	7872069	7872815	7872815	-
1001646	TTS	Vad01G007280	LG01	7872367	7873120	7873120	-
1001647	AE	Vad01G007280	LG01	7872989	7873170	7872989-7873170	-
1001648	AE	Vad01G007280	LG01	7872989	7873120	7872989-7873120	-
1001649	TSS	Vad01G007290	LG01	7885292	7885587	7885587	+
1001650	TTS	Vad01G007290	LG01	7891757	7893259	7891757	+
1001651	TSS	Vad01G007300	LG01	7902878	7903760	7902878	-
1001652	TTS	Vad01G007300	LG01	7899103	7899163	7899163	-
1001653	TTS	Vad01G007300	LG01	7899116	7899728	7899728	-
1001654	TSS	Vad01G007320	LG01	7967704	7967989	7967704	-
1001655	TTS	Vad01G007320	LG01	7947684	7948662	7948662	-
1001656	TSS	Vad01G007340	LG01	7979609	7980671	7980671	+
1001657	TSS	Vad01G007340	LG01	7979609	7980907	7980907	+
1001658	TTS	Vad01G007340	LG01	7986282	7986950	7986282	+
1001659	TSS	Vad01G007350	LG01	7991965	7992015	7991965	-
1001660	TTS	Vad01G007350	LG01	7985433	7985839	7985839	-
1001661	TSS	Vad01G007370	LG01	8025801	8026997	8026997	+
1001662	TTS	Vad01G007370	LG01	8030222	8030808	8030222	+
1001663	TSS	Vad01G007380	LG01	8035645	8037039	8037039	+
1001664	TTS	Vad01G007380	LG01	8037157	8037338	8037157	+
1001665	TSS	Vad01G007390	LG01	8050284	8050590	8050284	-
1001666	TTS	Vad01G007390	LG01	8040142	8040356	8040356	-
1001667	TSS	Vad01G007400	LG01	8055510	8055618	8055618	+
1001668	TSS	Vad01G007400	LG01	8056429	8057624	8057624	+
1001669	TTS	Vad01G007400	LG01	8059544	8060541	8059544	+
1001670	SKIP_ON	Vad01G007400	LG01	8058201	8058340	8057854,8058201-8058340,8058504	+
1001671	SKIP_OFF	Vad01G007400	LG01	8058201	8058340	8057854,8058504	+
1001672	IR_ON	Vad01G007400	LG01	8059141	8059264	8058907-8059414	+
1001673	IR_OFF	Vad01G007400	LG01	8059141	8059264	8058907-8059141,8059264-8059414	+
1001674	TSS	Vad01G007430	LG01	8098465	8098760	8098465	-
1001675	TTS	Vad01G007430	LG01	8096163	8096395	8096395	-
1001676	TSS	Vad01G007450	LG01	8129192	8130336	8129192	-
1001677	TTS	Vad01G007450	LG01	8125695	8126213	8126213	-
1001678	TSS	Vad01G007460	LG01	8143176	8143278	8143176	-
1001679	TTS	Vad01G007460	LG01	8137147	8137464	8137464	-
1001680	TSS	Vad01G007480	LG01	8191121	8191182	8191121	-
1001681	TTS	Vad01G007480	LG01	8185345	8185658	8185658	-
1001682	TSS	Vad01G007490	LG01	8198171	8198282	8198282	+
1001683	TTS	Vad01G007490	LG01	8201399	8201911	8201399	+
1001684	TSS	Vad01G007500	LG01	8214432	8214603	8214432	-
1001685	TTS	Vad01G007500	LG01	8204041	8204394	8204394	-
1001686	TSS	Vad01G007510	LG01	8216287	8216690	8216690	+
1001687	TTS	Vad01G007510	LG01	8218445	8219643	8218445	+
1001688	TTS	Vad01G007510	LG01	8219138	8219643	8219138	+
1001689	XIR_ON	Vad01G007510	LG01	8218215	8218445	8218120-8218567	+
1001690	XIR_OFF	Vad01G007510	LG01	8218215	8218445	8218120-8218215,8218445-8219643	+
1001691	IR_ON	Vad01G007510	LG01	8217499	8217594	8217461-8217692	+
1001692	IR_OFF	Vad01G007510	LG01	8217499	8217594	8217461-8217499,8217594-8217692	+
1001693	IR_ON	Vad01G007510	LG01	8218215	8218445	8218120-8218567	+
1001694	IR_OFF	Vad01G007510	LG01	8218215	8218445	8218120-8218215,8218445-8218567	+
1001695	XAE	Vad01G007510	LG01	8218120	8218215	8218120-8218215	+
1001696	XAE	Vad01G007510	LG01	8218120	8218567	8218120-8218567	+
1001697	AE	Vad01G007510	LG01	8217148	8217249	8217148-8217249	+
1001698	AE	Vad01G007510	LG01	8217117	8217249	8217117-8217249	+
1001699	AE	Vad01G007510	LG01	8217120	8217249	8217120-8217249	+
1001700	TSS	Vad01G007520	LG01	8223059	8223377	8223377	+
1001701	TTS	Vad01G007520	LG01	8249265	8249361	8249265	+
1001702	TTS	Vad01G007520	LG01	8249109	8249361	8249109	+
1001703	TSS	Vad01G007530	LG01	8250300	8250523	8250523	+
1001704	TTS	Vad01G007530	LG01	8258254	8258591	8258254	+
1001705	AE	Vad01G007530	LG01	8251104	8251273	8251104-8251273	+
1001706	AE	Vad01G007530	LG01	8251082	8251273	8251082-8251273	+
1001707	TSS	Vad01G007540	LG01	8263361	8263906	8263906	+
1001708	TTS	Vad01G007540	LG01	8271853	8272229	8271853	+
1001709	TSS	Vad01G007550	LG01	8283991	8284326	8284326	+
1001710	TTS	Vad01G007550	LG01	8285375	8285593	8285375	+
1001711	TSS	Vad01G007560	LG01	8283719	8284326	8284326	+
1001712	TSS	Vad01G007560	LG01	8288240	8288704	8288704	+
1001713	TTS	Vad01G007560	LG01	8289758	8290055	8289758	+
1001714	XSKIP_ON	Vad01G007560	LG01	8284472	8284651	8284326,8284472-8284651,8289029	+
1001715	XSKIP_OFF	Vad01G007560	LG01	8284472	8284651	8284326,8288850	+
1001716	TSS	Vad01G007570	LG01	8301805	8302001	8301805	-
1001717	TTS	Vad01G007570	LG01	8290422	8292025	8292025	-
1001718	TSS	Vad01G007580	LG01	8316584	8317024	8317024	+
1001719	TTS	Vad01G007580	LG01	8327023	8327646	8327023	+
1001720	TSS	Vad01G007590	LG01	8332184	8332395	8332184	-
1001721	TTS	Vad01G007590	LG01	8327687	8328309	8328309	-
1001722	TSS	Vad01G007610	LG01	8352991	8353114	8352991	-
1001723	TTS	Vad01G007610	LG01	8350606	8351556	8351556	-
1001724	TSS	Vad01G007630	LG01	8375421	8375530	8375421	-
1001725	TTS	Vad01G007630	LG01	8373120	8373923	8373923	-
1001726	TSS	Vad01G007640	LG01	8386977	8387315	8386977	-
1001727	TTS	Vad01G007640	LG01	8382621	8383623	8383623	-
1001728	TSS	Vad01G007690	LG01	8432016	8432270	8432016	-
1001729	TTS	Vad01G007690	LG01	8417672	8419095	8419095	-
1001730	TTS	Vad01G007690	LG01	8429684	8431597	8431597	-
1001731	TSS	Vad01G007710	LG01	8441445	8442148	8442148	+
1001732	TTS	Vad01G007710	LG01	8443254	8443868	8443254	+
1001733	TSS	Vad01G007740	LG01	8478294	8478708	8478294	-
1001734	TTS	Vad01G007740	LG01	8469794	8470144	8470144	-
1001735	SKIP_ON	Vad01G007740	LG01	8478165	8478205	8475864,8478165-8478205,8478294	-
1001736	SKIP_OFF	Vad01G007740	LG01	8478165	8478205	8475864,8478294	-
1001737	XIR_ON	Vad01G007740	LG01	8475864	8478165	8475812-8478219	-
1001738	XIR_OFF	Vad01G007740	LG01	8475864	8478165	8475812-8475864,8478165-8478205	-
1001739	AE	Vad01G007740	LG01	8475377	8475671	8475377-8475671	-
1001740	AE	Vad01G007740	LG01	8475377	8475711	8475377-8475711	-
1001741	AE	Vad01G007740	LG01	8475073	8475162	8475073-8475162	-
1001742	AE	Vad01G007740	LG01	8475073	8475175	8475073-8475175	-
1001743	AE	Vad01G007740	LG01	8475812	8475864	8475812-8475864	-
1001744	AE	Vad01G007740	LG01	8475812	8478219	8475812-8478219	-
1001745	TSS	Vad01G007750	LG01	8503161	8503331	8503331	+
1001746	TSS	Vad01G007750	LG01	8506422	8506639	8506639	+
1001747	TSS	Vad01G007750	LG01	8506422	8506903	8506903	+
1001748	TTS	Vad01G007750	LG01	8512801	8512965	8512801	+
1001749	TSS	Vad01G007760	LG01	8528600	8528661	8528600	-
1001750	TTS	Vad01G007760	LG01	8528217	8528495	8528495	-
1001751	TSS	Vad01G007770	LG01	8533816	8534233	8533816	-
1001752	TTS	Vad01G007770	LG01	8532032	8532486	8532486	-
1001753	TSS	Vad01G007820	LG01	8622346	8622561	8622346	-
1001754	TTS	Vad01G007820	LG01	8616432	8616764	8616764	-
1001755	TSS	Vad01G007830	LG01	8663288	8663361	8663361	+
1001756	TSS	Vad01G007830	LG01	8663308	8664126	8664126	+
1001757	TTS	Vad01G007830	LG01	8668531	8669095	8668531	+
1001758	TSS	Vad01G007940	LG01	9089041	9089524	9089524	+
1001759	TTS	Vad01G007940	LG01	9096517	9096750	9096517	+
1001760	TTS	Vad01G007940	LG01	9096527	9096986	9096527	+
1001761	XSKIP_ON	Vad01G007940	LG01	9095100	9095283	9089524,9095100-9095283,9096527	+
1001762	XSKIP_OFF	Vad01G007940	LG01	9095100	9095283	9089524,9096517	+
1001763	TSS	Vad01G007960	LG01	9105068	9105195	9105068	-
1001764	TSS	Vad01G007960	LG01	9099084	9099969	9099084	-
1001765	TTS	Vad01G007960	LG01	9101675	9101859	9101675	+
1001766	SKIP_ON	Vad01G007960	LG01	9099440	9099533	9099150,9099440-9099533,9105068	-
1001767	SKIP_OFF	Vad01G007960	LG01	9099440	9099533	9099150,9105068	-
1001768	TSS	Vad01G007970	LG01	9108232	9110027	9110027	+
1001769	TTS	Vad01G007970	LG01	9113963	9114688	9113963	+
1001770	TSS	Vad01G007980	LG01	9115904	9116231	9116231	+
1001771	TTS	Vad01G007980	LG01	9118389	9118850	9118389	+
1001772	AE	Vad01G007980	LG01	9117107	9117237	9117107-9117237	+
1001773	AE	Vad01G007980	LG01	9117097	9117237	9117097-9117237	+
1001774	TSS	Vad01G007990	LG01	9120042	9120242	9120242	+
1001775	TSS	Vad01G007990	LG01	9120042	9121255	9121255	+
1001776	TTS	Vad01G007990	LG01	9126534	9126922	9126534	+
1001777	XIR_ON	Vad01G007990	LG01	9126273	9126354	9126163-9126451	+
1001778	XIR_OFF	Vad01G007990	LG01	9126273	9126354	9126163-9126273,9126354-9126922	+
1001779	XAE	Vad01G007990	LG01	9126163	9126273	9126163-9126273	+
1001780	XAE	Vad01G007990	LG01	9126163	9126451	9126163-9126451	+
1001781	TSS	Vad01G008000	LG01	9187009	9187494	9187009	-
1001782	TTS	Vad01G008000	LG01	9128203	9128707	9128707	-
1001783	TSS	Vad01G008010	LG01	9200395	9200991	9200991	+
1001784	TSS	Vad01G008010	LG01	9200395	9202723	9202723	+
1001785	TTS	Vad01G008010	LG01	9212246	9212565	9212246	+
1001786	TSS	Vad01G008020	LG01	9225876	9226504	9225876	-
1001787	TTS	Vad01G008020	LG01	9212579	9213077	9213077	-
1001788	TTS	Vad01G008020	LG01	9213197	9213378	9213378	-
1001789	TSS	Vad01G008030	LG01	9239959	9240584	9239959	-
1001790	TTS	Vad01G008030	LG01	9237278	9238400	9238400	-
1001791	TSS	Vad01G008080	LG01	9288840	9289133	9288840	-
1001792	TTS	Vad01G008080	LG01	9284202	9284763	9284763	-
1001793	TSS	Vad01G008090	LG01	9300070	9300185	9300070	-
1001794	TTS	Vad01G008090	LG01	9290652	9291498	9291498	-
1001795	TSS	Vad01G008100	LG01	9320579	9321034	9321034	+
1001796	TTS	Vad01G008100	LG01	9324974	9325419	9324974	+
1001797	TSS	Vad01G008110	LG01	9345832	9346183	9345832	-
1001798	TTS	Vad01G008110	LG01	9336160	9336684	9336684	-
1001799	TTS	Vad01G008110	LG01	9336160	9336696	9336696	-
1001800	TTS	Vad01G008110	LG01	9336169	9337069	9337069	-
1001801	TSS	Vad01G008120	LG01	9351820	9352218	9352218	+
1001802	TSS	Vad01G008120	LG01	9351820	9353151	9353151	+
1001803	TSS	Vad01G008120	LG01	9351820	9353486	9353486	+
1001804	TSS	Vad01G008120	LG01	9359299	9360785	9360785	+
1001805	TTS	Vad01G008120	LG01	9361609	9362787	9361609	+
1001806	IR_ON	Vad01G008120	LG01	9360571	9360671	9360519-9360785	+
1001807	IR_OFF	Vad01G008120	LG01	9360571	9360671	9360519-9360571,9360671-9360785	+
1001808	TSS	Vad01G008130	LG01	9368287	9369202	9369202	+
1001809	TSS	Vad01G008130	LG01	9368287	9368941	9368941	+
1001810	TTS	Vad01G008130	LG01	9378261	9379419	9378261	+
1001811	TSS	Vad01G008140	LG01	9393541	9398991	9398991	+
1001812	TSS	Vad01G008140	LG01	9393541	9394164	9394164	+
1001813	TSS	Vad01G008140	LG01	9393546	9393691	9393691	+
1001814	TTS	Vad01G008140	LG01	9399105	9400286	9399105	+
1001815	TSS	Vad01G008180	LG01	9455451	9455703	9455451	-
1001816	TTS	Vad01G008180	LG01	9429295	9429824	9429824	-
1001817	SKIP_ON	Vad01G008180	LG01	9436320	9436406	9435626,9436320-9436406,9436584	-
1001818	SKIP_OFF	Vad01G008180	LG01	9436320	9436406	9435626,9436584	-
1001819	TSS	Vad01G008190	LG01	9464058	9464232	9464232	+
1001820	TTS	Vad01G008190	LG01	9466939	9467870	9466939	+
1001821	TTS	Vad01G008190	LG01	9466935	9467870	9466935	+
1001822	TSS	Vad01G008200	LG01	9472398	9472616	9472398	-
1001823	TTS	Vad01G008200	LG01	9468790	9469625	9469625	-
1001824	TSS	Vad01G008210	LG01	9474117	9474508	9474508	+
1001825	TTS	Vad01G008210	LG01	9519926	9520255	9519926	+
1001826	TSS	Vad01G008220	LG01	9523049	9523265	9523049	-
1001827	TTS	Vad01G008220	LG01	9521213	9521980	9521980	-
1001828	TTS	Vad01G008220	LG01	9521274	9522156	9522156	-
1001829	IR_ON	Vad01G008220	LG01	9522490	9522598	9522385-9522771	-
1001830	IR_OFF	Vad01G008220	LG01	9522490	9522598	9522385-9522490,9522598-9522771	-
1001831	TSS	Vad01G008230	LG01	9558633	9559009	9559009	+
1001832	TSS	Vad01G008230	LG01	9558633	9559378	9559378	+
1001833	TSS	Vad01G008230	LG01	9558633	9559155	9559155	+
1001834	TTS	Vad01G008230	LG01	9561083	9561319	9561083	+
1001835	AE	Vad01G008230	LG01	9559265	9559378	9559265-9559378	+
1001836	AE	Vad01G008230	LG01	9559278	9559378	9559278-9559378	+
1001837	AE	Vad01G008230	LG01	9559307	9559378	9559307-9559378	+
1001838	TSS	Vad01G008260	LG01	9653854	9654145	9654145	+
1001839	TSS	Vad01G008260	LG01	9653854	9654287	9654287	+
1001840	TTS	Vad01G008260	LG01	9658362	9658658	9658362	+
1001841	IR_ON	Vad01G008260	LG01	9654287	9654383	9654222-9654496	+
1001842	IR_OFF	Vad01G008260	LG01	9654287	9654383	9654222-9654287,9654383-9654496	+
1001843	TSS	Vad01G008280	LG01	9676731	9677005	9677005	+
1001844	TTS	Vad01G008280	LG01	9681093	9681286	9681093	+
1001845	TTS	Vad01G008280	LG01	9681081	9681286	9681081	+
1001846	AE	Vad01G008280	LG01	9677243	9677356	9677243-9677356	+
1001847	AE	Vad01G008280	LG01	9677256	9677356	9677256-9677356	+
1001848	AE	Vad01G008280	LG01	9677243	9677325	9677243-9677325	+
1001849	TSS	Vad01G008290	LG01	9683176	9683544	9683544	+
1001850	TTS	Vad01G008290	LG01	9687174	9687374	9687174	+
1001851	AE	Vad01G008290	LG01	9686073	9686224	9686073-9686224	+
1001852	AE	Vad01G008290	LG01	9686073	9686699	9686073-9686699	+
1001853	TSS	Vad01G008320	LG01	9719600	9720131	9719600	-
1001854	TTS	Vad01G008320	LG01	9718572	9719207	9719207	-
1001855	TSS	Vad01G008330	LG01	9724928	9725093	9725093	+
1001856	TTS	Vad01G008330	LG01	9726488	9726738	9726488	+
1001857	TSS	Vad01G008340	LG01	9735590	9736245	9735590	-
1001858	TTS	Vad01G008340	LG01	9727611	9728693	9728693	-
1001859	TSS	Vad01G008350	LG01	9752961	9753503	9753503	+
1001860	TSS	Vad01G008350	LG01	9752961	9753083	9753083	+
1001861	TTS	Vad01G008350	LG01	9767327	9767524	9767327	+
1001862	TSS	Vad01G008370	LG01	9776112	9776189	9776189	+
1001863	TTS	Vad01G008370	LG01	9776267	9776463	9776267	+
1001864	TSS	Vad01G008380	LG01	9792869	9793612	9793612	+
1001865	TTS	Vad01G008380	LG01	9793790	9794852	9793790	+
1001866	TSS	Vad01G008390	LG01	9826333	9826739	9826333	-
1001867	TTS	Vad01G008390	LG01	9808437	9808659	9808659	-
1001868	TSS	Vad01G008400	LG01	9826943	9827135	9827135	+
1001869	TTS	Vad01G008400	LG01	9835143	9835984	9835143	+
1001870	AE	Vad01G008400	LG01	9828797	9828927	9828797-9828927	+
1001871	AE	Vad01G008400	LG01	9828797	9830012	9828797-9830012	+
1001872	TSS	Vad01G008410	LG01	9847504	9847881	9847881	+
1001873	TTS	Vad01G008410	LG01	9850114	9850619	9850114	+
1001874	TSS	Vad01G008420	LG01	9853423	9853777	9853423	-
1001875	TTS	Vad01G008420	LG01	9851576	9852043	9852043	-
1001876	SKIP_ON	Vad01G008420	LG01	9853041	9853208	9852043,9853041-9853208,9853423	-
1001877	SKIP_OFF	Vad01G008420	LG01	9853041	9853208	9852043,9853423	-
1001878	TSS	Vad01G008430	LG01	9875002	9875095	9875002	-
1001879	TTS	Vad01G008430	LG01	9857247	9858019	9858019	-
1001880	TTS	Vad01G008430	LG01	9857247	9858145	9858145	-
1001881	TTS	Vad01G008430	LG01	9857247	9857924	9857924	-
1001882	SKIP_ON	Vad01G008430	LG01	9867533	9867625	9867224,9867533-9867625,9871576	-
1001883	SKIP_OFF	Vad01G008430	LG01	9867533	9867625	9867224,9871576	-
1001884	AE	Vad01G008430	LG01	9858081	9858145	9858081-9858145	-
1001885	AE	Vad01G008430	LG01	9858129	9858145	9858129-9858145	-
1001886	XAE	Vad01G008430	LG01	9858129	9858145	9858129-9858145	-
1001887	XAE	Vad01G008430	LG01	9858081	9858145	9858081-9858145	-
1001888	TSS	Vad01G008440	LG01	9887407	9888397	9887407	-
1001889	TTS	Vad01G008440	LG01	9875797	9876191	9876191	-
1001890	SKIP_ON	Vad01G008440	LG01	9879100	9879307	9877324,9879100-9879307,9887407	-
1001891	SKIP_OFF	Vad01G008440	LG01	9879100	9879307	9877324,9887407	-
1001892	TSS	Vad01G008450	LG01	9896663	9897256	9897256	+
1001893	TSS	Vad01G008450	LG01	9896899	9897818	9897818	+
1001894	TTS	Vad01G008450	LG01	9898984	9900150	9898984	+
1001895	TSS	Vad01G008460	LG01	9904232	9904489	9904489	+
1001896	TTS	Vad01G008460	LG01	9914123	9914323	9914123	+
1001897	TSS	Vad01G008470	LG01	9915396	9915797	9915396	-
1001898	TTS	Vad01G008470	LG01	9913663	9914768	9914768	-
1001899	TTS	Vad01G008470	LG01	9913663	9914632	9914632	-
1001900	TSS	Vad01G008480	LG01	9928033	9928119	9928033	-
1001901	TTS	Vad01G008480	LG01	9924090	9924207	9924207	-
1001902	TSS	Vad01G008490	LG01	9957866	9958036	9957866	-
1001903	TTS	Vad01G008490	LG01	9940847	9941529	9941529	-
1001904	TTS	Vad01G008490	LG01	9940847	9941777	9941777	-
1001905	TSS	Vad01G008500	LG01	9973003	9973323	9973323	+
1001906	TTS	Vad01G008500	LG01	10030707	10030932	10030707	+
1001907	TSS	Vad01G008510	LG01	10049459	10049908	10049908	+
1001908	TTS	Vad01G008510	LG01	10050005	10051720	10050005	+
1001909	TSS	Vad01G008520	LG01	10088274	10088730	10088274	-
1001910	TTS	Vad01G008520	LG01	10085546	10085613	10085546	+
1001911	AE	Vad01G008520	LG01	10070441	10070566	10070441-10070566	-
1001912	AE	Vad01G008520	LG01	10070441	10070597	10070441-10070597	-
1001913	TSS	Vad01G008540	LG01	10111523	10111919	10111523	-
1001914	TTS	Vad01G008540	LG01	10097953	10098529	10098529	-
1001915	TSS	Vad01G008560	LG01	10144669	10144936	10144669	-
1001916	TTS	Vad01G008560	LG01	10140334	10140650	10140650	-
1001917	TTS	Vad01G008560	LG01	10140820	10143482	10143482	-
1001918	SKIP_ON	Vad01G008560	LG01	10143584	10143633	10143482,10143584-10143633,10144087	-
1001919	SKIP_OFF	Vad01G008560	LG01	10143584	10143633	10143482,10144087	-
1001920	MIR_ON	Vad01G008560	LG01	10141792	10142923	10141730-10143482	-
1001921	MIR_OFF	Vad01G008560	LG01	10141792	10142923	10141730-10141792,10142150-10142230,10142923-10143482	-
1001922	MIR_ON	Vad01G008560	LG01	10143482	10144087	10142923-10144226	-
1001923	MIR_OFF	Vad01G008560	LG01	10143482	10144087	10142923-10143482,10143584-10143633,10144087-10144226	-
1001924	IR_ON	Vad01G008560	LG01	10143633	10144087	10143584-10144226	-
1001925	IR_OFF	Vad01G008560	LG01	10143633	10144087	10143584-10143633,10144087-10144226	-
1001926	IR_ON	Vad01G008560	LG01	10143482	10144087	10142923-10144226	-
1001927	IR_OFF	Vad01G008560	LG01	10143482	10144087	10142923-10143482,10144087-10144226	-
1001928	XMIR_ON	Vad01G008560	LG01	10141792	10142923	10141730-10143482	-
1001929	XMIR_OFF	Vad01G008560	LG01	10141792	10142923	10141730-10141792,10142150-10142230,10142923-10144226	-
1001926	IR_ON	Vad01G008560	LG01	10143482	10143584	10142923-10144226	-
1001930	IR_OFF	Vad01G008560	LG01	10143482	10143584	10142923-10143482,10143584-10144226	-
1001931	XIR_ON	Vad01G008560	LG01	10143633	10144087	10142923-10144226	-
1001932	XIR_OFF	Vad01G008560	LG01	10143633	10144087	10143584-10143633,10144087-10144226	-
1001933	AE	Vad01G008560	LG01	10144087	10144226	10144087-10144226	-
1001934	AE	Vad01G008560	LG01	10143584	10144226	10143584-10144226	-
1001935	TSS	Vad01G008610	LG01	10236563	10237088	10236563	-
1001936	TTS	Vad01G008610	LG01	10225011	10225506	10225506	-
1001937	TSS	Vad01G008620	LG01	10276051	10276199	10276051	-
1001938	TTS	Vad01G008620	LG01	10251268	10251954	10251954	-
1001939	IR_ON	Vad01G008620	LG01	10275767	10275847	10275649-10275960	-
1001940	IR_OFF	Vad01G008620	LG01	10275767	10275847	10275649-10275767,10275847-10275960	-
1001941	TSS	Vad01G008630	LG01	10283375	10283739	10283739	+
1001942	TTS	Vad01G008630	LG01	10284452	10284860	10284452	+
1001943	TSS	Vad01G008640	LG01	10288974	10290231	10290231	+
1001944	TTS	Vad01G008640	LG01	10290326	10291936	10290326	+
1001945	TSS	Vad01G008650	LG01	10297202	10299240	10297202	-
1001946	TTS	Vad01G008650	LG01	10293886	10294512	10294512	-
1001947	AE	Vad01G008650	LG01	10297006	10297070	10297006-10297070	-
1001948	AE	Vad01G008650	LG01	10297006	10297089	10297006-10297089	-
1001949	TSS	Vad01G008680	LG01	10333800	10334657	10333800	-
1001950	TTS	Vad01G008680	LG01	10324756	10325117	10325117	-
1001951	TSS	Vad01G008690	LG01	10355116	10355645	10355645	+
1001952	TTS	Vad01G008690	LG01	10374978	10375981	10374978	+
1001953	AE	Vad01G008690	LG01	10359809	10360087	10359809-10360087	+
1001954	AE	Vad01G008690	LG01	10359799	10360087	10359799-10360087	+
1001955	TSS	Vad01G008700	LG01	10391270	10391497	10391270	-
1001956	TTS	Vad01G008700	LG01	10376386	10376856	10376856	-
1001957	TTS	Vad01G008700	LG01	10376386	10376797	10376797	-
1001958	SKIP_ON	Vad01G008700	LG01	10380904	10380995	10379667,10380904-10380995,10381135	-
1001959	SKIP_OFF	Vad01G008700	LG01	10380904	10380995	10379667,10381135	-
1001960	AE	Vad01G008700	LG01	10385259	10385539	10385259-10385539	-
1001961	AE	Vad01G008700	LG01	10385259	10385521	10385259-10385521	-
1001962	TSS	Vad01G008710	LG01	10411852	10412810	10412810	+
1001963	TTS	Vad01G008710	LG01	10415988	10416316	10415988	+
1001964	TSS	Vad01G008730	LG01	10436829	10437527	10436829	-
1001965	TTS	Vad01G008730	LG01	10431987	10432295	10432295	-
1001966	TSS	Vad01G008750	LG01	10444866	10444964	10444964	+
1001967	TTS	Vad01G008750	LG01	10447039	10447222	10447039	+
1001968	TSS	Vad01G008760	LG01	10467065	10467720	10467720	+
1001969	TTS	Vad01G008760	LG01	10468089	10468913	10468089	+
[truncated: 46,716 more rows]
