# Supplementary material for: Transcriptome Profiling of Powdery Mildew-Stressed ‘Yeniang No. 2’ Grapevine Reveals Differential Expression, Alternative Splicing, and the Identification of 1232 Annotated Novel Genes
Source: Metabolites. 2026 Mar 9;16(3):182. doi: 10.3390/metabo16030182 (PMC13027967; doi:10.3390/metabo16030182)
Supplement: Supplementary file 1 [file metabolites-16-00182-s001.zip › Supplementary File S2/P2-In-C.AS.xls]

event_id	event_type	gene_id	chrom	event_start	event_end	event_pattern	strand
1000001	TSS	Vad01G000010	LG01	1515	1744	1744	+
1000002	TSS	Vad01G000010	LG01	2505	3122	3122	+
1000003	TSS	Vad01G000010	LG01	2505	3303	3303	+
1000004	TTS	Vad01G000010	LG01	17485	17725	17485	+
1000005	SKIP_ON	Vad01G000010	LG01	3568	3629	1744,3568-3629,3767	+
1000006	SKIP_OFF	Vad01G000010	LG01	3568	3629	1744,3767	+
1000007	SKIP_ON	Vad01G000010	LG01	3767	3889	3303,3767-3889,17280	+
1000008	SKIP_OFF	Vad01G000010	LG01	3767	3889	3303,17280	+
1000009	TSS	Vad01G000020	LG01	22325	22715	22715	+
1000010	TTS	Vad01G000020	LG01	25733	26038	25733	+
1000011	TSS	Vad01G000040	LG01	52215	52409	52409	+
1000012	TSS	Vad01G000040	LG01	52215	52435	52435	+
1000013	TTS	Vad01G000040	LG01	61044	61405	61044	+
1000014	TSS	Vad01G000060	LG01	90675	91062	90675	-
1000015	TTS	Vad01G000060	LG01	69515	70145	70145	-
1000016	TTS	Vad01G000060	LG01	70405	71332	71332	-
1000017	TSS	Vad01G000090	LG01	150314	150495	150314	-
1000018	TTS	Vad01G000090	LG01	126555	126596	126596	-
1000019	TSS	Vad01G000120	LG01	205134	206105	206105	+
1000020	TTS	Vad01G000120	LG01	209824	209976	209824	+
1000021	TTS	Vad01G000120	LG01	209819	209976	209819	+
1000022	TSS	Vad01G000140	LG01	226206	226509	226509	+
1000023	TTS	Vad01G000140	LG01	226891	227160	226891	+
1000024	TSS	Vad01G000150	LG01	236772	237211	236772	-
1000025	TTS	Vad01G000150	LG01	234077	234642	234642	-
1000026	TSS	Vad01G000180	LG01	251827	252077	252077	+
1000027	TTS	Vad01G000180	LG01	256238	256665	256238	+
1000028	TSS	Vad01G000190	LG01	260352	260494	260352	-
1000029	TTS	Vad01G000190	LG01	256695	257042	257042	-
1000030	TTS	Vad01G000190	LG01	256695	258828	258828	-
1000031	TSS	Vad01G000200	LG01	260548	260668	260668	+
1000032	TTS	Vad01G000200	LG01	265849	266325	265849	+
1000033	SKIP_ON	Vad01G000200	LG01	261060	261157	260668,261060-261157,261891	+
1000034	SKIP_OFF	Vad01G000200	LG01	261060	261157	260668,261891	+
1000035	AE	Vad01G000200	LG01	263830	264301	263830-264301	+
1000036	AE	Vad01G000200	LG01	263830	264694	263830-264694	+
1000037	TSS	Vad01G000210	LG01	271761	271871	271761	-
1000038	TSS	Vad01G000210	LG01	271960	272188	271960	-
1000039	TTS	Vad01G000210	LG01	266724	267936	267936	-
1000040	TSS	Vad01G000240	LG01	292755	293109	292755	-
1000041	TTS	Vad01G000240	LG01	290855	291258	291258	-
1000042	TSS	Vad01G000250	LG01	326871	327639	326871	-
1000043	TTS	Vad01G000250	LG01	290904	291258	291258	-
1000044	TTS	Vad01G000250	LG01	294025	294347	294347	-
1000045	IR_ON	Vad01G000250	LG01	292022	292125	291847-292180	-
1000046	IR_OFF	Vad01G000250	LG01	292022	292125	291847-292022,292125-292180	-
1000047	TSS	Vad01G000270	LG01	335793	336818	335793	-
1000048	TTS	Vad01G000270	LG01	334953	335694	335694	-
1000049	TSS	Vad01G000280	LG01	345143	345315	345143	-
1000050	TTS	Vad01G000280	LG01	340790	341315	341315	-
1000051	TSS	Vad01G000290	LG01	347226	347938	347938	+
1000052	TTS	Vad01G000290	LG01	349820	350339	349820	+
1000053	TSS	Vad01G000300	LG01	363211	363353	363211	-
1000054	TTS	Vad01G000300	LG01	350434	350873	350873	-
1000055	TTS	Vad01G000300	LG01	351546	352892	352892	-
1000056	TSS	Vad01G000310	LG01	364728	364855	364855	+
1000057	TTS	Vad01G000310	LG01	373338	373759	373338	+
1000058	TTS	Vad01G000310	LG01	373320	373759	373320	+
1000059	TSS	Vad01G000320	LG01	378597	379639	379639	+
1000060	TTS	Vad01G000320	LG01	383826	384707	383826	+
1000061	TTS	Vad01G000320	LG01	383391	383754	383391	+
1000062	TSS	Vad01G000330	LG01	386936	390490	386936	-
1000063	TTS	Vad01G000330	LG01	386020	386859	386859	-
1000064	TSS	Vad01G000340	LG01	396366	396446	396366	-
1000065	TTS	Vad01G000340	LG01	393123	393541	393541	-
1000066	IR_ON	Vad01G000340	LG01	395178	396157	394334-396272	-
1000067	IR_OFF	Vad01G000340	LG01	395178	396157	394334-395178,396157-396272	-
1000068	TSS	Vad01G000350	LG01	397874	398023	398023	+
1000069	TSS	Vad01G000350	LG01	397874	398199	398199	+
1000070	TSS	Vad01G000350	LG01	397875	398462	398462	+
1000071	TTS	Vad01G000350	LG01	402195	402964	402195	+
1000072	XSKIP_ON	Vad01G000350	LG01	398314	398462	398023,398314-398462,399210	+
1000073	XSKIP_OFF	Vad01G000350	LG01	398314	398462	398199,399210	+
1000074	SKIP_ON	Vad01G000350	LG01	398314	398462	398023,398314-398462,399210	+
1000075	SKIP_OFF	Vad01G000350	LG01	398314	398462	398023,399210	+
1000076	SKIP_ON	Vad01G000350	LG01	398314	398462	398199,398314-398462,399210	+
1000077	SKIP_OFF	Vad01G000350	LG01	398314	398462	398199,399210	+
1000078	XSKIP_ON	Vad01G000350	LG01	398314	398462	398199,398314-398462,399210	+
1000079	XSKIP_OFF	Vad01G000350	LG01	398314	398462	398023,399210	+
1000080	AE	Vad01G000350	LG01	401379	401707	401379-401707	+
1000081	AE	Vad01G000350	LG01	401347	401707	401347-401707	+
1000082	AE	Vad01G000350	LG01	399210	399802	399210-399802	+
1000083	AE	Vad01G000350	LG01	399210	400336	399210-400336	+
1000084	AE	Vad01G000350	LG01	401363	401707	401363-401707	+
1000085	TSS	Vad01G000360	LG01	409550	409727	409550	-
1000086	TSS	Vad01G000360	LG01	412214	413280	412214	-
1000087	TSS	Vad01G000360	LG01	413160	413280	413160	-
1000088	TTS	Vad01G000360	LG01	403548	403855	403855	-
1000089	XSKIP_ON	Vad01G000360	LG01	406343	407057	403855,406343-407057,408557	-
1000090	XSKIP_OFF	Vad01G000360	LG01	406343	407057	404573,408557	-
1000091	XSKIP_ON	Vad01G000360	LG01	408557	408614	407057,408557-408614,411278	-
1000092	XSKIP_OFF	Vad01G000360	LG01	408557	408614	407057,411220	-
1000093	XSKIP_ON	Vad01G000360	LG01	411278	411647	408614,411278-411647,412214	-
1000094	XSKIP_OFF	Vad01G000360	LG01	411278	411647	409549,412214	-
1000093	XSKIP_ON	Vad01G000360	LG01	411278	411647	408614,411278-411647,412214	-
1000095	XSKIP_OFF	Vad01G000360	LG01	411278	411647	408984,412214	-
1000096	XSKIP_ON	Vad01G000360	LG01	406465	407057	403977,406465-407057,408557	-
1000090	XSKIP_OFF	Vad01G000360	LG01	406465	407057	404573,408557	-
1000097	XAE	Vad01G000360	LG01	406887	407057	406887-407057	-
1000098	XAE	Vad01G000360	LG01	406465	407057	406465-407057	-
1000099	XAE	Vad01G000360	LG01	406343	407057	406343-407057	-
1000100	AE	Vad01G000360	LG01	408557	409549	408557-409549	-
1000101	AE	Vad01G000360	LG01	408557	408984	408557-408984	-
1000102	TSS	Vad01G000370	LG01	423957	424159	423957	-
1000103	TTS	Vad01G000370	LG01	414026	414722	414722	-
1000104	TSS	Vad01G000380	LG01	432183	433796	432183	-
1000105	TTS	Vad01G000380	LG01	426035	426068	426068	-
1000106	TSS	Vad01G000390	LG01	434318	434487	434487	+
1000107	TTS	Vad01G000390	LG01	442844	443254	442844	+
1000108	AE	Vad01G000390	LG01	436061	436117	436061-436117	+
1000109	AE	Vad01G000390	LG01	436036	436117	436036-436117	+
1000110	TSS	Vad01G000400	LG01	444220	444256	444256	+
1000111	TTS	Vad01G000400	LG01	445856	446195	445856	+
1000112	TSS	Vad01G000420	LG01	452264	452536	452264	-
1000113	TSS	Vad01G000420	LG01	451871	452536	451871	-
1000114	TTS	Vad01G000420	LG01	448836	449252	449252	-
1000115	SKIP_ON	Vad01G000420	LG01	451698	451776	451562,451698-451776,452264	-
1000116	SKIP_OFF	Vad01G000420	LG01	451698	451776	451562,452264	-
1000117	XSKIP_ON	Vad01G000420	LG01	451698	451776	451562,451698-451776,451871	-
1000118	XSKIP_OFF	Vad01G000420	LG01	451698	451776	451562,452264	-
1000119	TSS	Vad01G000430	LG01	460411	460797	460411	-
1000120	TTS	Vad01G000430	LG01	454306	454926	454926	-
1000121	TSS	Vad01G000440	LG01	463260	463470	463470	+
1000122	TTS	Vad01G000440	LG01	469237	469288	469237	+
1000123	IR_ON	Vad01G000440	LG01	467229	467701	467134-467766	+
1000124	IR_OFF	Vad01G000440	LG01	467229	467701	467134-467229,467701-467766	+
1000125	AE	Vad01G000440	LG01	465822	465919	465822-465919	+
1000126	AE	Vad01G000440	LG01	465833	465919	465833-465919	+
1000127	TSS	Vad01G000450	LG01	473216	473765	473216	-
1000128	TTS	Vad01G000450	LG01	471229	471933	471933	-
1000129	TSS	Vad01G000460	LG01	477193	477902	477902	+
1000130	TTS	Vad01G000460	LG01	489262	489566	489262	+
1000131	TSS	Vad01G000470	LG01	494495	494772	494495	-
1000132	TTS	Vad01G000470	LG01	489761	489944	489944	-
1000133	TTS	Vad01G000470	LG01	489761	490144	490144	-
1000134	TTS	Vad01G000470	LG01	490732	492210	492210	-
1000135	AE	Vad01G000470	LG01	491211	491288	491211-491288	-
1000136	AE	Vad01G000470	LG01	491211	491940	491211-491940	-
1000137	TSS	Vad01G000480	LG01	500369	500819	500369	-
1000138	TTS	Vad01G000480	LG01	496969	497068	497068	-
1000139	TTS	Vad01G000480	LG01	496969	497309	497309	-
1000140	TSS	Vad01G000490	LG01	503029	503224	503224	+
1000141	TTS	Vad01G000490	LG01	507217	507600	507217	+
1000142	TSS	Vad01G000500	LG01	511356	511733	511356	-
1000143	TTS	Vad01G000500	LG01	508058	508435	508435	-
1000144	TSS	Vad01G000510	LG01	523906	524177	523906	-
1000145	TTS	Vad01G000510	LG01	516540	518627	518627	-
1000146	TSS	Vad01G000540	LG01	530445	531224	531224	+
1000147	TTS	Vad01G000540	LG01	532497	534027	532497	+
1000148	TSS	Vad01G000560	LG01	538197	538303	538197	-
1000149	TTS	Vad01G000560	LG01	537826	537911	537911	-
1000150	TSS	Vad01G000570	LG01	544019	544252	544252	+
1000151	TTS	Vad01G000570	LG01	547461	547819	547461	+
1000152	TSS	Vad01G000580	LG01	550057	550205	550205	+
1000153	TTS	Vad01G000580	LG01	550815	552882	550815	+
1000154	TSS	Vad01G000590	LG01	554152	554479	554479	+
1000155	TTS	Vad01G000590	LG01	556517	558243	556517	+
1000156	TSS	Vad01G000610	LG01	573559	574143	573559	-
1000157	TTS	Vad01G000610	LG01	569349	569674	569674	-
1000158	SKIP_ON	Vad01G000610	LG01	570603	570697	569674,570603-570697,571460	-
1000159	SKIP_OFF	Vad01G000610	LG01	570603	570697	569674,571460	-
1000160	SKIP_ON	Vad01G000610	LG01	572727	572845	572369,572727-572845,573559	-
1000161	SKIP_OFF	Vad01G000610	LG01	572727	572845	572369,573559	-
1000162	TSS	Vad01G000620	LG01	599239	599584	599239	-
1000163	TTS	Vad01G000620	LG01	593870	594290	594290	-
1000164	TSS	Vad01G000640	LG01	627240	627427	627240	-
1000165	TSS	Vad01G000640	LG01	637762	637832	637762	-
1000166	TTS	Vad01G000640	LG01	620706	621313	621313	-
1000167	TSS	Vad01G000650	LG01	642202	642389	642389	+
1000168	TTS	Vad01G000650	LG01	648799	650330	648799	+
1000169	TTS	Vad01G000650	LG01	650085	650330	650085	+
1000170	TTS	Vad01G000650	LG01	649917	650330	649917	+
1000171	TSS	Vad01G000660	LG01	661495	661698	661495	-
1000172	TTS	Vad01G000660	LG01	652101	652260	652260	-
1000173	TSS	Vad01G000670	LG01	667819	667969	667819	-
1000174	TTS	Vad01G000670	LG01	664337	666880	666880	-
1000175	TSS	Vad01G000700	LG01	684441	684739	684739	+
1000176	TTS	Vad01G000700	LG01	686529	688439	686529	+
1000177	TSS	Vad01G000720	LG01	689584	689799	689799	+
1000178	TSS	Vad01G000720	LG01	689584	690703	690703	+
1000179	TSS	Vad01G000720	LG01	689584	690264	690264	+
1000180	TTS	Vad01G000720	LG01	693430	693666	693430	+
1000181	TSS	Vad01G000730	LG01	694548	695290	695290	+
1000182	TTS	Vad01G000730	LG01	696192	696624	696192	+
1000183	TSS	Vad01G000740	LG01	699321	699383	699383	+
1000184	TSS	Vad01G000740	LG01	699432	699684	699684	+
1000185	TTS	Vad01G000740	LG01	709344	709651	709344	+
1000186	TSS	Vad01G000750	LG01	710350	710474	710474	+
1000187	TTS	Vad01G000750	LG01	717685	718155	717685	+
1000188	AE	Vad01G000750	LG01	712322	712738	712322-712738	+
1000189	AE	Vad01G000750	LG01	712303	712738	712303-712738	+
1000190	TSS	Vad01G000780	LG01	736630	737165	736630	-
1000191	TTS	Vad01G000780	LG01	727402	730089	730089	-
1000192	TSS	Vad01G000800	LG01	750900	751416	751416	+
1000193	TTS	Vad01G000800	LG01	753492	753831	753492	+
1000194	IR_ON	Vad01G000800	LG01	752025	753188	751933-753248	+
1000195	IR_OFF	Vad01G000800	LG01	752025	753188	751933-752025,753188-753248	+
1000196	XIR_ON	Vad01G000800	LG01	752025	753188	751933-753248	+
1000197	XIR_OFF	Vad01G000800	LG01	752025	753188	751933-752025,753188-753262	+
1000198	AE	Vad01G000800	LG01	753188	753248	753188-753248	+
1000199	AE	Vad01G000800	LG01	753188	753262	753188-753262	+
1000200	TSS	Vad01G000810	LG01	754880	755271	755271	+
1000201	TTS	Vad01G000810	LG01	757173	757543	757173	+
1000202	TSS	Vad01G000900	LG01	836433	836459	836459	+
1000203	TTS	Vad01G000900	LG01	843955	844886	843955	+
1000204	TSS	Vad01G000910	LG01	849118	849699	849699	+
1000205	TTS	Vad01G000910	LG01	854196	854951	854196	+
1000206	TSS	Vad01G000920	LG01	863487	863668	863487	-
1000207	TTS	Vad01G000920	LG01	854976	855361	855361	-
1000208	TSS	Vad01G000930	LG01	864815	865597	865597	+
1000209	TTS	Vad01G000930	LG01	866664	867102	866664	+
1000210	TTS	Vad01G000930	LG01	866659	867101	866659	+
1000211	TSS	Vad01G000940	LG01	868041	868242	868242	+
1000212	TTS	Vad01G000940	LG01	876048	876455	876048	+
1000213	TSS	Vad01G000950	LG01	876998	877385	877385	+
1000214	TTS	Vad01G000950	LG01	877983	878546	877983	+
1000215	TSS	Vad01G000970	LG01	884413	884527	884527	+
1000216	TTS	Vad01G000970	LG01	889444	889569	889444	+
1000217	TSS	Vad01G000990	LG01	899612	899786	899786	+
1000218	TTS	Vad01G000990	LG01	904715	905055	904715	+
1000219	TSS	Vad01G001030	LG01	941376	941516	941516	+
1000220	TSS	Vad01G001030	LG01	941376	943161	943161	+
1000221	TSS	Vad01G001030	LG01	944243	944947	944947	+
1000222	TSS	Vad01G001030	LG01	944243	945384	945384	+
1000223	TSS	Vad01G001030	LG01	944243	946346	946346	+
1000224	TTS	Vad01G001030	LG01	946427	946745	946427	+
1000225	SKIP_ON	Vad01G001030	LG01	945096	945160	944947,945096-945160,945282	+
1000226	SKIP_OFF	Vad01G001030	LG01	945096	945160	944947,945282	+
1000227	AE	Vad01G001030	LG01	943014	943161	943014-943161	+
1000228	AE	Vad01G001030	LG01	941681	943161	941681-943161	+
1000229	TSS	Vad01G001040	LG01	950196	950495	950196	-
1000230	TTS	Vad01G001040	LG01	947330	947566	947566	-
1000231	TSS	Vad01G001050	LG01	963612	965707	965707	+
1000232	TTS	Vad01G001050	LG01	965959	966308	965959	+
1000233	TSS	Vad01G001070	LG01	982299	982314	982299	-
1000234	TTS	Vad01G001070	LG01	976764	976919	976919	-
1000235	TSS	Vad01G001080	LG01	988440	988541	988440	-
1000236	TTS	Vad01G001080	LG01	983404	983819	983819	-
1000237	TSS	Vad01G001090	LG01	997216	997429	997216	-
1000238	TTS	Vad01G001090	LG01	990085	991002	991002	-
1000239	MSKIP_ON	Vad01G001090	LG01	991928	992262	991202,991928-992058,992154-992262,992761	-
1000240	MSKIP_OFF	Vad01G001090	LG01	991928	992262	991202,992761	-
1000241	TSS	Vad01G001140	LG01	1058919	1059494	1058919	-
1000242	TTS	Vad01G001140	LG01	1052134	1052519	1052519	-
1000243	TSS	Vad01G001150	LG01	1067097	1067429	1067097	-
1000244	TTS	Vad01G001150	LG01	1060639	1061127	1061127	-
1000245	TTS	Vad01G001150	LG01	1060639	1061873	1061873	-
1000246	SKIP_ON	Vad01G001150	LG01	1061385	1061445	1061127,1061385-1061445,1061820	-
1000247	SKIP_OFF	Vad01G001150	LG01	1061385	1061445	1061127,1061820	-
1000248	TSS	Vad01G001160	LG01	1068188	1068336	1068336	+
1000249	TSS	Vad01G001160	LG01	1068212	1068296	1068296	+
1000250	TTS	Vad01G001160	LG01	1070963	1071938	1070963	+
1000251	SKIP_ON	Vad01G001160	LG01	1070758	1070833	1070552,1070758-1070833,1070963	+
1000252	SKIP_OFF	Vad01G001160	LG01	1070758	1070833	1070552,1070963	+
1000253	TSS	Vad01G001170	LG01	1074786	1075036	1074786	-
1000254	TTS	Vad01G001170	LG01	1072062	1072533	1072533	-
1000255	TSS	Vad01G001180	LG01	1081510	1082142	1081510	-
1000256	TTS	Vad01G001180	LG01	1080643	1081159	1081159	-
1000257	TSS	Vad01G001190	LG01	1091390	1091622	1091390	-
1000258	TTS	Vad01G001190	LG01	1087401	1087644	1087644	-
1000259	TSS	Vad01G001230	LG01	1112993	1113871	1112993	-
1000260	TTS	Vad01G001230	LG01	1109348	1109788	1109788	-
1000261	TSS	Vad01G001240	LG01	1120067	1120252	1120067	-
1000262	TTS	Vad01G001240	LG01	1116613	1117142	1117142	-
1000263	TTS	Vad01G001240	LG01	1116615	1116953	1116953	-
1000264	TSS	Vad01G001260	LG01	1149981	1150449	1149981	-
1000265	TTS	Vad01G001260	LG01	1142528	1143223	1143223	-
1000266	IR_ON	Vad01G001260	LG01	1144834	1145455	1144634-1145797	-
1000267	IR_OFF	Vad01G001260	LG01	1144834	1145455	1144634-1144834,1145455-1145797	-
1000268	TSS	Vad01G001270	LG01	1160617	1160850	1160850	+
1000269	TTS	Vad01G001270	LG01	1163980	1164315	1163980	+
1000270	TSS	Vad01G001280	LG01	1165895	1166053	1166053	+
1000271	TTS	Vad01G001280	LG01	1176713	1177662	1176713	+
1000272	TSS	Vad01G001310	LG01	1192301	1192487	1192487	+
1000273	TTS	Vad01G001310	LG01	1209203	1209749	1209203	+
1000274	TSS	Vad01G001320	LG01	1214246	1214344	1214246	-
1000275	TTS	Vad01G001320	LG01	1210919	1211068	1211068	-
1000276	SKIP_ON	Vad01G001320	LG01	1213920	1213994	1213612,1213920-1213994,1214091	-
1000277	SKIP_OFF	Vad01G001320	LG01	1213920	1213994	1213612,1214091	-
1000278	TSS	Vad01G001340	LG01	1223913	1224127	1223913	-
1000279	TTS	Vad01G001340	LG01	1215928	1216622	1216622	-
1000280	TTS	Vad01G001340	LG01	1221083	1221657	1221657	-
1000281	AE	Vad01G001340	LG01	1221831	1221933	1221831-1221933	-
1000282	AE	Vad01G001340	LG01	1221831	1221944	1221831-1221944	-
1000283	TSS	Vad01G001350	LG01	1232139	1232244	1232139	-
1000284	TTS	Vad01G001350	LG01	1225004	1226582	1226582	-
1000285	TTS	Vad01G001350	LG01	1225006	1225482	1225482	-
1000286	TTS	Vad01G001350	LG01	1230813	1231616	1231616	-
1000287	SKIP_ON	Vad01G001350	LG01	1227528	1227596	1227407,1227528-1227596,1227691	-
1000288	SKIP_OFF	Vad01G001350	LG01	1227528	1227596	1227407,1227691	-
1000289	TSS	Vad01G001370	LG01	1262375	1262738	1262375	-
1000290	TTS	Vad01G001370	LG01	1241520	1244020	1244020	-
1000291	TSS	Vad01G001380	LG01	1279590	1279780	1279780	+
1000292	TTS	Vad01G001380	LG01	1290928	1291683	1290928	+
1000293	AE	Vad01G001380	LG01	1280739	1284100	1280739-1284100	+
1000294	AE	Vad01G001380	LG01	1280843	1284100	1280843-1284100	+
1000295	TSS	Vad01G001400	LG01	1301502	1301627	1301502	-
1000296	TTS	Vad01G001400	LG01	1292051	1293090	1293090	-
1000297	TSS	Vad01G001410	LG01	1312883	1313267	1313267	+
1000298	TSS	Vad01G001410	LG01	1312883	1314171	1314171	+
1000299	TTS	Vad01G001410	LG01	1316246	1316876	1316246	+
1000300	SKIP_ON	Vad01G001410	LG01	1313938	1314171	1313267,1313938-1314171,1314343	+
1000301	SKIP_OFF	Vad01G001410	LG01	1313938	1314171	1313267,1314343	+
1000302	TSS	Vad01G001460	LG01	1338491	1338575	1338575	+
1000303	TTS	Vad01G001460	LG01	1347078	1347373	1347078	+
1000304	TSS	Vad01G001490	LG01	1391925	1392160	1392160	+
1000305	TSS	Vad01G001490	LG01	1391925	1391980	1391980	+
1000306	TTS	Vad01G001490	LG01	1408874	1409435	1408874	+
1000307	XAE	Vad01G001490	LG01	1392279	1393472	1392279-1393472	+
1000308	XAE	Vad01G001490	LG01	1392299	1393472	1392299-1393472	+
1000309	AE	Vad01G001490	LG01	1392299	1393472	1392299-1393472	+
1000310	AE	Vad01G001490	LG01	1392279	1393472	1392279-1393472	+
1000311	TSS	Vad01G001500	LG01	1410178	1411249	1411249	+
1000312	TTS	Vad01G001500	LG01	1413641	1414263	1413641	+
1000313	TSS	Vad01G001510	LG01	1416954	1417182	1416954	-
1000314	TTS	Vad01G001510	LG01	1414326	1414629	1414629	-
1000315	XSKIP_ON	Vad01G001510	LG01	1416095	1416242	1415358,1416095-1416242,1416524	-
1000316	XSKIP_OFF	Vad01G001510	LG01	1416095	1416242	1415358,1416499	-
1000317	TSS	Vad01G001520	LG01	1417218	1417287	1417287	+
1000318	TTS	Vad01G001520	LG01	1418121	1418136	1418121	+
1000319	TSS	Vad01G001530	LG01	1445140	1445255	1445140	-
1000320	TTS	Vad01G001530	LG01	1418793	1419285	1419285	-
1000321	TSS	Vad01G001540	LG01	1451929	1452025	1452025	+
1000322	TSS	Vad01G001540	LG01	1451929	1452351	1452351	+
1000323	TTS	Vad01G001540	LG01	1478345	1479009	1478345	+
1000324	IR_ON	Vad01G001540	LG01	1472088	1472184	1471973-1472242	+
1000325	IR_OFF	Vad01G001540	LG01	1472088	1472184	1471973-1472088,1472184-1472242	+
1000326	TSS	Vad01G001550	LG01	1479470	1479834	1479834	+
1000327	TTS	Vad01G001550	LG01	1482409	1482828	1482409	+
1000328	TTS	Vad01G001550	LG01	1481305	1481692	1481305	+
1000329	TSS	Vad01G001560	LG01	1484325	1484692	1484692	+
1000330	TTS	Vad01G001560	LG01	1487714	1488131	1487714	+
1000331	TSS	Vad01G001570	LG01	1488701	1489679	1488701	-
1000332	TTS	Vad01G001570	LG01	1487931	1487952	1487952	-
1000333	TSS	Vad01G001580	LG01	1491690	1491936	1491936	+
1000334	TTS	Vad01G001580	LG01	1496649	1497447	1496649	+
1000335	TSS	Vad01G001590	LG01	1498716	1498878	1498878	+
1000336	TTS	Vad01G001590	LG01	1512272	1512844	1512272	+
1000337	TSS	Vad01G001600	LG01	1513557	1513848	1513848	+
1000338	TTS	Vad01G001600	LG01	1520087	1520562	1520087	+
1000339	TSS	Vad01G001610	LG01	1522704	1522911	1522911	+
1000340	TTS	Vad01G001610	LG01	1528479	1528727	1528479	+
1000341	SKIP_ON	Vad01G001610	LG01	1523254	1523319	1523111,1523254-1523319,1523884	+
1000342	SKIP_OFF	Vad01G001610	LG01	1523254	1523319	1523111,1523884	+
1000343	TSS	Vad01G001620	LG01	1531016	1531238	1531238	+
1000344	TTS	Vad01G001620	LG01	1531908	1532677	1531908	+
1000345	TSS	Vad01G001630	LG01	1544728	1545007	1545007	+
1000346	TSS	Vad01G001630	LG01	1545373	1545769	1545769	+
1000347	TTS	Vad01G001630	LG01	1546961	1547266	1546961	+
1000348	IR_ON	Vad01G001630	LG01	1545769	1545877	1545663-1545983	+
1000349	IR_OFF	Vad01G001630	LG01	1545769	1545877	1545663-1545769,1545877-1545983	+
1000350	XIR_ON	Vad01G001630	LG01	1545769	1545877	1545663-1545983	+
1000351	XIR_OFF	Vad01G001630	LG01	1545769	1545877	1545622-1545769,1545877-1545983	+
1000350	XIR_ON	Vad01G001630	LG01	1545769	1545877	1545663-1545983	+
1000352	XIR_OFF	Vad01G001630	LG01	1545769	1545877	1545373-1545769,1545877-1545983	+
1000353	AE	Vad01G001630	LG01	1545663	1545769	1545663-1545769	+
1000354	AE	Vad01G001630	LG01	1545622	1545769	1545622-1545769	+
1000355	TSS	Vad01G001640	LG01	1573719	1574159	1573719	-
1000356	TTS	Vad01G001640	LG01	1548554	1548967	1548967	-
1000357	TTS	Vad01G001640	LG01	1563967	1564334	1564334	-
1000358	TSS	Vad01G001650	LG01	1549010	1549429	1549429	+
1000359	TTS	Vad01G001650	LG01	1549885	1550754	1549885	+
1000360	TSS	Vad01G001660	LG01	1554792	1555118	1555118	+
1000361	TTS	Vad01G001660	LG01	1555526	1556072	1555526	+
1000362	TSS	Vad01G001680	LG01	1574386	1574742	1574742	+
1000363	TTS	Vad01G001680	LG01	1575205	1575280	1575205	+
1000364	TSS	Vad01G001700	LG01	1588338	1588827	1588338	-
1000365	TTS	Vad01G001700	LG01	1580276	1581068	1581068	-
1000366	SKIP_ON	Vad01G001700	LG01	1587109	1587200	1585531,1587109-1587200,1588338	-
1000367	SKIP_OFF	Vad01G001700	LG01	1587109	1587200	1585531,1588338	-
1000368	AE	Vad01G001700	LG01	1582447	1582501	1582447-1582501	-
1000369	AE	Vad01G001700	LG01	1582403	1582501	1582403-1582501	-
1000370	TSS	Vad01G001720	LG01	1601101	1601193	1601193	+
1000371	TTS	Vad01G001720	LG01	1606106	1606306	1606106	+
1000372	TSS	Vad01G001730	LG01	1621857	1622291	1621857	-
1000373	TTS	Vad01G001730	LG01	1613866	1614854	1614854	-
1000374	TTS	Vad01G001730	LG01	1618805	1619325	1619325	-
1000375	TSS	Vad01G001760	LG01	1631166	1631340	1631340	+
1000376	TTS	Vad01G001760	LG01	1634135	1634520	1634135	+
1000377	AE	Vad01G001760	LG01	1632996	1633220	1632996-1633220	+
1000378	AE	Vad01G001760	LG01	1632945	1633220	1632945-1633220	+
1000379	TSS	Vad01G001790	LG01	1652785	1654403	1652785	-
1000380	TTS	Vad01G001790	LG01	1643971	1644069	1644069	-
1000381	TSS	Vad01G001800	LG01	1668168	1668306	1668168	-
1000382	TTS	Vad01G001800	LG01	1656352	1659652	1659652	-
1000383	IR_ON	Vad01G001800	LG01	1660332	1661107	1660029-1661204	-
1000384	IR_OFF	Vad01G001800	LG01	1660332	1661107	1660029-1660332,1661107-1661204	-
1000383	IR_ON	Vad01G001800	LG01	1660320	1661107	1660029-1661204	-
1000385	IR_OFF	Vad01G001800	LG01	1660320	1661107	1660029-1660320,1661107-1661204	-
1000383	IR_ON	Vad01G001800	LG01	1660334	1661108	1660029-1661204	-
1000386	IR_OFF	Vad01G001800	LG01	1660334	1661108	1660029-1660334,1661108-1661204	-
1000387	AE	Vad01G001800	LG01	1660029	1660332	1660029-1660332	-
1000388	AE	Vad01G001800	LG01	1660029	1660320	1660029-1660320	-
1000389	XAE	Vad01G001800	LG01	1660029	1660320	1660029-1660320	-
1000390	XAE	Vad01G001800	LG01	1660029	1660334	1660029-1660334	-
1000391	TSS	Vad01G001810	LG01	1671136	1671293	1671293	+
1000392	TTS	Vad01G001810	LG01	1678402	1678670	1678402	+
1000393	TSS	Vad01G001830	LG01	1679678	1679828	1679828	+
1000394	TTS	Vad01G001830	LG01	1683436	1685477	1683436	+
1000395	XMIR_ON	Vad01G001830	LG01	1680829	1681873	1680153-1682122	+
1000396	XMIR_OFF	Vad01G001830	LG01	1680829	1681873	1680645-1680829,1680931-1681163,1681873-1682122	+
1000397	IR_ON	Vad01G001830	LG01	1682404	1682559	1682259-1683203	+
1000398	IR_OFF	Vad01G001830	LG01	1682404	1682559	1682259-1682404,1682559-1683203	+
1000399	XIR_ON	Vad01G001830	LG01	1681163	1681873	1680153-1682122	+
1000400	XIR_OFF	Vad01G001830	LG01	1681163	1681873	1680645-1681163,1681873-1682122	+
1000401	IR_ON	Vad01G001830	LG01	1682764	1683079	1682559-1683203	+
1000402	IR_OFF	Vad01G001830	LG01	1682764	1683079	1682559-1682764,1683079-1683203	+
1000403	MIR_ON	Vad01G001830	LG01	1680829	1681873	1680645-1682122	+
1000404	MIR_OFF	Vad01G001830	LG01	1680829	1681873	1680645-1680829,1680931-1681163,1681873-1682122	+
1000405	IR_ON	Vad01G001830	LG01	1680829	1680931	1680645-1681163	+
1000406	IR_OFF	Vad01G001830	LG01	1680829	1680931	1680645-1680829,1680931-1681163	+
1000407	IR_ON	Vad01G001830	LG01	1681163	1681873	1680645-1682122	+
1000408	IR_OFF	Vad01G001830	LG01	1681163	1681873	1680645-1681163,1681873-1682122	+
1000409	MIR_ON	Vad01G001830	LG01	1682404	1683079	1682259-1683203	+
1000410	MIR_OFF	Vad01G001830	LG01	1682404	1683079	1682259-1682404,1682559-1682764,1683079-1683203	+
1000411	AE	Vad01G001830	LG01	1680153	1682122	1680153-1682122	+
1000412	AE	Vad01G001830	LG01	1680645	1682122	1680645-1682122	+
1000413	TSS	Vad01G001860	LG01	1692552	1692659	1692659	+
1000414	TTS	Vad01G001860	LG01	1695720	1696106	1695720	+
1000415	TSS	Vad01G001870	LG01	1702904	1703186	1702904	-
1000416	TTS	Vad01G001870	LG01	1697449	1697917	1697917	-
1000417	TTS	Vad01G001870	LG01	1697449	1697983	1697983	-
1000418	TSS	Vad01G001890	LG01	1726973	1727143	1726973	-
1000419	TTS	Vad01G001890	LG01	1723897	1724260	1724260	-
1000420	TSS	Vad01G001900	LG01	1737314	1737358	1737358	+
1000421	TSS	Vad01G001900	LG01	1737314	1740643	1740643	+
1000422	TTS	Vad01G001900	LG01	1741951	1742450	1741951	+
1000423	AE	Vad01G001900	LG01	1740782	1741693	1740782-1741693	+
1000424	AE	Vad01G001900	LG01	1740782	1741649	1740782-1741649	+
1000425	AE	Vad01G001900	LG01	1740782	1741671	1740782-1741671	+
1000426	TSS	Vad01G001930	LG01	1750545	1750706	1750545	-
1000427	TTS	Vad01G001930	LG01	1744845	1746226	1746226	-
1000428	TTS	Vad01G001930	LG01	1746665	1746860	1746860	-
1000429	TTS	Vad01G001930	LG01	1746665	1746873	1746873	-
1000430	TSS	Vad01G001940	LG01	1758875	1759284	1759284	+
1000431	TTS	Vad01G001940	LG01	1759470	1760312	1759470	+
1000432	TSS	Vad01G001950	LG01	1767636	1767683	1767683	+
1000433	TSS	Vad01G001950	LG01	1767636	1767906	1767906	+
1000434	TTS	Vad01G001950	LG01	1770333	1770653	1770333	+
1000435	TSS	Vad01G001960	LG01	1773501	1773941	1773941	+
1000436	TTS	Vad01G001960	LG01	1778725	1779090	1778725	+
1000437	TSS	Vad01G001970	LG01	1786385	1786552	1786385	-
1000438	TTS	Vad01G001970	LG01	1779902	1780820	1780820	-
1000439	TSS	Vad01G001980	LG01	1792913	1793283	1793283	+
1000440	TTS	Vad01G001980	LG01	1809452	1809772	1809452	+
1000441	TSS	Vad01G001990	LG01	1818103	1818692	1818103	-
1000442	TTS	Vad01G001990	LG01	1814628	1815662	1815662	-
1000443	TSS	Vad01G002000	LG01	1819454	1819872	1819872	+
1000444	TTS	Vad01G002000	LG01	1835333	1835579	1835333	+
1000445	TSS	Vad01G002010	LG01	1879516	1880001	1879516	-
1000446	TTS	Vad01G002010	LG01	1835979	1836442	1836442	-
1000447	AE	Vad01G002010	LG01	1876344	1877070	1876344-1877070	-
1000448	AE	Vad01G002010	LG01	1876344	1877019	1876344-1877019	-
1000449	TSS	Vad01G002030	LG01	1896190	1896324	1896190	-
1000450	TTS	Vad01G002030	LG01	1888942	1889224	1889224	-
1000451	IR_ON	Vad01G002030	LG01	1889437	1889537	1889402-1889727	-
1000452	IR_OFF	Vad01G002030	LG01	1889437	1889537	1889402-1889437,1889537-1889727	-
1000453	TSS	Vad01G002040	LG01	1915741	1916111	1915741	-
1000454	TTS	Vad01G002040	LG01	1899536	1900001	1900001	-
1000455	TTS	Vad01G002040	LG01	1899536	1900463	1900463	-
1000456	TTS	Vad01G002040	LG01	1903861	1904252	1904252	-
1000457	TSS	Vad01G002050	LG01	1923129	1923475	1923475	+
1000458	TTS	Vad01G002050	LG01	1927281	1927666	1927281	+
1000459	TSS	Vad01G002060	LG01	1932981	1933134	1933134	+
1000460	TTS	Vad01G002060	LG01	1959379	1959830	1959379	+
1000461	AE	Vad01G002060	LG01	1948727	1948797	1948727-1948797	+
1000462	AE	Vad01G002060	LG01	1948727	1948809	1948727-1948809	+
1000463	TSS	Vad01G002070	LG01	1960470	1960996	1960996	+
1000464	TTS	Vad01G002070	LG01	1965844	1966066	1965844	+
1000465	TSS	Vad01G002100	LG01	1995094	1995600	1995600	+
1000466	TTS	Vad01G002100	LG01	1997961	1999212	1997961	+
1000467	TSS	Vad01G002110	LG01	2041600	2041918	2041600	-
1000468	TTS	Vad01G002110	LG01	2011886	2012524	2012524	-
1000469	TSS	Vad01G002120	LG01	2064001	2064302	2064001	-
1000470	TTS	Vad01G002120	LG01	2043914	2044462	2044462	-
1000471	TSS	Vad01G002160	LG01	2084471	2084893	2084471	-
1000472	TTS	Vad01G002160	LG01	2081543	2081954	2081954	-
1000473	TSS	Vad01G002180	LG01	2096932	2097258	2096932	-
1000474	TTS	Vad01G002180	LG01	2095674	2096813	2096813	-
1000475	TSS	Vad01G002190	LG01	2100919	2101283	2101283	+
1000476	TTS	Vad01G002190	LG01	2101407	2102546	2101407	+
1000477	TSS	Vad01G002200	LG01	2105157	2105477	2105477	+
1000478	TTS	Vad01G002200	LG01	2122127	2122440	2122127	+
1000479	TSS	Vad01G002280	LG01	2177758	2178043	2178043	+
1000480	TTS	Vad01G002280	LG01	2181923	2182393	2181923	+
1000481	TSS	Vad01G002290	LG01	2195944	2196070	2196070	+
1000482	TTS	Vad01G002290	LG01	2196484	2196597	2196484	+
1000483	TSS	Vad01G002300	LG01	2207143	2208827	2208827	+
1000484	TTS	Vad01G002300	LG01	2212853	2213529	2212853	+
1000485	TSS	Vad01G002330	LG01	2226559	2227859	2226559	-
1000486	TTS	Vad01G002330	LG01	2219317	2220309	2220309	-
1000487	TSS	Vad01G002340	LG01	2239112	2242807	2242807	+
1000488	TTS	Vad01G002340	LG01	2245286	2246227	2245286	+
1000489	IR_ON	Vad01G002340	LG01	2242972	2244332	2242885-2244459	+
1000490	IR_OFF	Vad01G002340	LG01	2242972	2244332	2242885-2242972,2244332-2244459	+
1000491	TSS	Vad01G002350	LG01	2250657	2250781	2250657	-
1000492	TTS	Vad01G002350	LG01	2247966	2248073	2248073	-
1000493	TSS	Vad01G002360	LG01	2257370	2257738	2257370	-
1000494	TTS	Vad01G002360	LG01	2252052	2252519	2252519	-
1000495	TSS	Vad01G002370	LG01	2267656	2267927	2267656	-
1000496	TTS	Vad01G002370	LG01	2267061	2267531	2267531	-
1000497	AE	Vad01G002370	LG01	2271510	2271591	2271510-2271591	+
1000498	AE	Vad01G002370	LG01	2271526	2271591	2271526-2271591	+
1000499	TSS	Vad01G002380	LG01	2277932	2278160	2278160	+
1000500	TTS	Vad01G002380	LG01	2278689	2278784	2278689	+
1000501	TSS	Vad01G002390	LG01	2319924	2320187	2320187	+
1000502	TTS	Vad01G002390	LG01	2320288	2320518	2320288	+
1000503	TSS	Vad01G002450	LG01	2371192	2371339	2371339	+
1000504	TTS	Vad01G002450	LG01	2375756	2375850	2375756	+
1000505	TSS	Vad01G002480	LG01	2393705	2393976	2393976	+
1000506	TTS	Vad01G002480	LG01	2394397	2394724	2394397	+
1000507	TSS	Vad01G002490	LG01	2396299	2396553	2396553	+
1000508	TTS	Vad01G002490	LG01	2396957	2397288	2396957	+
1000509	TSS	Vad01G002500	LG01	2414616	2414843	2414843	+
1000510	TTS	Vad01G002500	LG01	2415506	2415817	2415506	+
1000511	TSS	Vad01G002520	LG01	2419833	2419997	2419997	+
1000512	TTS	Vad01G002520	LG01	2420383	2420677	2420383	+
1000513	TSS	Vad01G002530	LG01	2433469	2433743	2433469	-
1000514	TTS	Vad01G002530	LG01	2430677	2433222	2433222	-
1000515	TSS	Vad01G002540	LG01	2436493	2436709	2436493	-
1000516	TTS	Vad01G002540	LG01	2436223	2436408	2436408	-
1000517	TSS	Vad01G002550	LG01	2441333	2441638	2441333	-
1000518	TTS	Vad01G002550	LG01	2437839	2438644	2438644	-
1000519	TSS	Vad01G002560	LG01	2464482	2465110	2464482	-
1000520	TTS	Vad01G002560	LG01	2453698	2454962	2454962	-
1000521	AE	Vad01G002560	LG01	2463084	2463198	2463084-2463198	-
1000522	AE	Vad01G002560	LG01	2463084	2463744	2463084-2463744	-
1000523	TSS	Vad01G002580	LG01	2478102	2478256	2478256	+
1000524	TTS	Vad01G002580	LG01	2485310	2486284	2485310	+
1000525	MSKIP_ON	Vad01G002580	LG01	2479029	2479747	2478256,2479029-2479435,2479666-2479747,2480835	+
1000526	MSKIP_OFF	Vad01G002580	LG01	2479029	2479747	2478256,2480835	+
1000527	MSKIP_ON	Vad01G002580	LG01	2479088	2479747	2478256,2479088-2479435,2479666-2479747,2480835	+
1000526	MSKIP_OFF	Vad01G002580	LG01	2479088	2479747	2478256,2480835	+
1000528	AE	Vad01G002580	LG01	2479029	2479435	2479029-2479435	+
1000529	AE	Vad01G002580	LG01	2479088	2479435	2479088-2479435	+
1000530	AE	Vad01G002580	LG01	2484577	2484826	2484577-2484826	+
1000531	AE	Vad01G002580	LG01	2484577	2484878	2484577-2484878	+
1000532	TSS	Vad01G002610	LG01	2502343	2502927	2502343	-
1000533	TTS	Vad01G002610	LG01	2500109	2501516	2501516	-
1000534	TSS	Vad01G002620	LG01	2515457	2516049	2515457	-
1000535	TTS	Vad01G002620	LG01	2505707	2506230	2506230	-
1000536	AE	Vad01G002620	LG01	2512547	2512630	2512547-2512630	-
1000537	AE	Vad01G002620	LG01	2512523	2512630	2512523-2512630	-
1000538	AE	Vad01G002620	LG01	2513119	2513372	2513119-2513372	-
1000539	AE	Vad01G002620	LG01	2513119	2513456	2513119-2513456	-
1000540	AE	Vad01G002620	LG01	2514278	2514487	2514278-2514487	-
1000541	AE	Vad01G002620	LG01	2514278	2514805	2514278-2514805	-
1000542	TSS	Vad01G002640	LG01	2524099	2524420	2524420	+
1000543	TTS	Vad01G002640	LG01	2532745	2532924	2532745	+
1000544	TSS	Vad01G002670	LG01	2544308	2544675	2544675	+
1000545	TTS	Vad01G002670	LG01	2549850	2550631	2549850	+
1000546	TSS	Vad01G002680	LG01	2551719	2552474	2552474	+
1000547	TTS	Vad01G002680	LG01	2556959	2557234	2556959	+
1000548	TSS	Vad01G002690	LG01	2560660	2561176	2560660	-
1000549	TTS	Vad01G002690	LG01	2557884	2558653	2558653	-
1000550	MSKIP_ON	Vad01G002690	LG01	2559823	2560134	2559686,2559823-2559897,2559991-2560134,2560660	-
1000551	MSKIP_OFF	Vad01G002690	LG01	2559823	2560134	2559686,2560660	-
1000552	IR_ON	Vad01G002690	LG01	2559169	2559251	2558753-2559686	-
1000553	IR_OFF	Vad01G002690	LG01	2559169	2559251	2558753-2559169,2559251-2559686	-
1000554	MIR_ON	Vad01G002690	LG01	2559169	2559493	2558753-2559686	-
1000555	MIR_OFF	Vad01G002690	LG01	2559169	2559493	2558753-2559169,2559251-2559422,2559493-2559686	-
1000556	IR_ON	Vad01G002690	LG01	2559422	2559493	2559251-2559686	-
1000557	IR_OFF	Vad01G002690	LG01	2559422	2559493	2559251-2559422,2559493-2559686	-
1000558	TSS	Vad01G002730	LG01	2572560	2572678	2572678	+
1000559	TTS	Vad01G002730	LG01	2579916	2580627	2579916	+
1000560	TSS	Vad01G002760	LG01	2622710	2624235	2624235	+
1000561	TTS	Vad01G002760	LG01	2624937	2626435	2624937	+
1000562	TSS	Vad01G002770	LG01	2633358	2633633	2633633	+
1000563	TTS	Vad01G002770	LG01	2641078	2641998	2641078	+
1000564	TSS	Vad01G002780	LG01	2650602	2650967	2650602	-
1000565	TTS	Vad01G002780	LG01	2647559	2648027	2648027	-
1000566	TSS	Vad01G002790	LG01	2684760	2686042	2684760	-
1000567	TTS	Vad01G002790	LG01	2663578	2664689	2664689	-
1000568	AE	Vad01G002790	LG01	2674529	2674631	2674529-2674631	-
1000569	AE	Vad01G002790	LG01	2674464	2674631	2674464-2674631	-
1000570	TSS	Vad01G002800	LG01	2687257	2687650	2687650	+
1000571	TTS	Vad01G002800	LG01	2694488	2694827	2694488	+
1000572	TSS	Vad01G002820	LG01	2708267	2708768	2708267	-
1000573	TTS	Vad01G002820	LG01	2701933	2702331	2702331	-
1000574	TSS	Vad01G002850	LG01	2733914	2734346	2734346	+
1000575	TTS	Vad01G002850	LG01	2756640	2757557	2756640	+
1000576	TTS	Vad01G002850	LG01	2756814	2757592	2756814	+
1000577	XSKIP_ON	Vad01G002850	LG01	2750687	2750860	2748752,2750687-2750860,2756814	+
1000578	XSKIP_OFF	Vad01G002850	LG01	2750687	2750860	2748752,2756640	+
1000579	TSS	Vad01G002870	LG01	2767589	2767805	2767805	+
1000580	TTS	Vad01G002870	LG01	2785356	2786316	2785356	+
1000581	TSS	Vad01G002900	LG01	2798721	2798931	2798931	+
1000582	TTS	Vad01G002900	LG01	2799350	2799374	2799350	+
1000583	TTS	Vad01G002900	LG01	2805249	2805647	2805249	+
1000584	TSS	Vad01G002910	LG01	2798038	2798165	2798165	+
1000585	TSS	Vad01G002910	LG01	2798721	2798931	2798931	+
1000586	TSS	Vad01G002910	LG01	2803693	2804063	2804063	+
1000587	TTS	Vad01G002910	LG01	2805249	2805647	2805249	+
1000588	TSS	Vad01G002920	LG01	2812813	2813424	2812813	-
1000589	TTS	Vad01G002920	LG01	2807930	2808698	2808698	-
1000590	AE	Vad01G002920	LG01	2810393	2810539	2810393-2810539	-
1000591	AE	Vad01G002920	LG01	2810393	2810511	2810393-2810511	-
1000592	AE	Vad01G002920	LG01	2811893	2812056	2811893-2812056	-
1000593	AE	Vad01G002920	LG01	2811893	2811982	2811893-2811982	-
1000594	AE	Vad01G002920	LG01	2811893	2812051	2811893-2812051	-
1000595	TSS	Vad01G002930	LG01	2818655	2818960	2818655	-
1000596	TTS	Vad01G002930	LG01	2814146	2814748	2814748	-
1000597	TSS	Vad01G002950	LG01	2828841	2829184	2829184	+
1000598	TTS	Vad01G002950	LG01	2903257	2903977	2903257	+
1000599	TSS	Vad01G002960	LG01	2904829	2904907	2904907	+
1000600	TTS	Vad01G002960	LG01	2907428	2907910	2907428	+
1000601	TSS	Vad01G002970	LG01	2911939	2912157	2912157	+
1000602	TTS	Vad01G002970	LG01	2918229	2918683	2918229	+
1000603	TSS	Vad01G002980	LG01	2927426	2927614	2927426	-
1000604	TTS	Vad01G002980	LG01	2919544	2919872	2919872	-
1000605	TSS	Vad01G003000	LG01	2955030	2955236	2955030	-
1000606	TTS	Vad01G003000	LG01	2948810	2949102	2949102	-
1000607	TSS	Vad01G003010	LG01	2961327	2961394	2961394	+
1000608	TTS	Vad01G003010	LG01	2965792	2966017	2965792	+
1000609	TSS	Vad01G003060	LG01	3000078	3000201	3000078	-
1000610	TTS	Vad01G003060	LG01	2988082	2988724	2988724	-
1000611	TSS	Vad01G003070	LG01	3005488	3006195	3005488	-
1000612	TSS	Vad01G003070	LG01	3006002	3006195	3006002	-
1000613	TTS	Vad01G003070	LG01	3001413	3002517	3002517	-
1000614	AE	Vad01G003070	LG01	3005046	3005183	3005046-3005183	-
1000615	AE	Vad01G003070	LG01	3005018	3005183	3005018-3005183	-
1000616	TSS	Vad01G003080	LG01	3020257	3020340	3020340	+
1000617	TTS	Vad01G003080	LG01	3020417	3020754	3020417	+
1000618	TSS	Vad01G003090	LG01	3024336	3024782	3024336	-
1000619	TTS	Vad01G003090	LG01	3021203	3021869	3021869	-
1000620	TSS	Vad01G003100	LG01	3026398	3026470	3026470	+
1000621	TTS	Vad01G003100	LG01	3026846	3026868	3026846	+
1000622	TSS	Vad01G003110	LG01	3029296	3029652	3029296	-
1000623	TTS	Vad01G003110	LG01	3027554	3028510	3028510	-
1000624	TSS	Vad01G003120	LG01	3041508	3042307	3041508	-
1000625	TTS	Vad01G003120	LG01	3034757	3041157	3041157	-
1000626	TSS	Vad01G003130	LG01	3053518	3053934	3053518	-
1000627	TSS	Vad01G003130	LG01	3053065	3053934	3053065	-
1000628	TTS	Vad01G003130	LG01	3042405	3042837	3042837	-
1000629	TTS	Vad01G003130	LG01	3043922	3044745	3044745	-
1000630	SKIP_ON	Vad01G003130	LG01	3053065	3053279	3052955,3053065-3053279,3053518	-
1000631	SKIP_OFF	Vad01G003130	LG01	3053065	3053279	3052955,3053518	-
1000632	TSS	Vad01G003140	LG01	3058979	3059249	3058979	-
1000633	TTS	Vad01G003140	LG01	3057931	3058207	3058207	-
1000634	TTS	Vad01G003140	LG01	3057957	3058204	3058204	-
1000635	TSS	Vad01G003150	LG01	3064433	3064913	3064433	-
1000636	TTS	Vad01G003150	LG01	3060129	3061212	3061212	-
1000637	SKIP_ON	Vad01G003150	LG01	3063326	3063389	3062987,3063326-3063389,3064433	-
1000638	SKIP_OFF	Vad01G003150	LG01	3063326	3063389	3062987,3064433	-
1000639	TSS	Vad01G003160	LG01	3074005	3075060	3075060	+
1000640	TTS	Vad01G003160	LG01	3077544	3078113	3077544	+
1000641	TSS	Vad01G003170	LG01	3080935	3081192	3080935	-
1000642	TTS	Vad01G003170	LG01	3078456	3078908	3078908	-
1000643	TTS	Vad01G003170	LG01	3078456	3079166	3079166	-
1000644	TSS	Vad01G003180	LG01	3088460	3088643	3088460	-
1000645	TTS	Vad01G003180	LG01	3084976	3086230	3086230	-
1000646	IR_ON	Vad01G003180	LG01	3087811	3088155	3087249-3088372	-
1000647	IR_OFF	Vad01G003180	LG01	3087811	3088155	3087249-3087811,3088155-3088372	-
1000648	TSS	Vad01G003190	LG01	3100789	3101103	3100789	-
1000649	TTS	Vad01G003190	LG01	3092283	3092852	3092852	-
1000650	TSS	Vad01G003230	LG01	3137806	3138193	3138193	+
1000651	TTS	Vad01G003230	LG01	3139498	3141222	3139498	+
1000652	TSS	Vad01G003250	LG01	3151440	3151574	3151574	+
1000653	TTS	Vad01G003250	LG01	3152202	3153647	3152202	+
1000654	XSKIP_ON	Vad01G003250	LG01	3151645	3151746	3151574,3151645-3151746,3151897	+
1000655	XSKIP_OFF	Vad01G003250	LG01	3151645	3151746	3151574,3151847	+
1000656	SKIP_ON	Vad01G003250	LG01	3151645	3151746	3151574,3151645-3151746,3151897	+
1000657	SKIP_OFF	Vad01G003250	LG01	3151645	3151746	3151574,3151897	+
1000658	AE	Vad01G003250	LG01	3151847	3152116	3151847-3152116	+
1000659	AE	Vad01G003250	LG01	3151897	3152116	3151897-3152116	+
1000660	TSS	Vad01G003280	LG01	3188126	3188402	3188402	+
1000661	TTS	Vad01G003280	LG01	3191420	3191630	3191420	+
1000662	TSS	Vad01G003290	LG01	3198375	3198535	3198375	-
1000663	TTS	Vad01G003290	LG01	3192611	3193115	3193115	-
1000664	TSS	Vad01G003300	LG01	3203550	3204767	3204767	+
1000665	TTS	Vad01G003300	LG01	3205255	3206203	3205255	+
1000666	TSS	Vad01G003350	LG01	3237905	3238076	3237905	-
1000667	TTS	Vad01G003350	LG01	3233538	3233971	3233971	-
1000668	TSS	Vad01G003370	LG01	3247396	3247888	3247396	-
1000669	TTS	Vad01G003370	LG01	3245226	3246007	3246007	-
1000670	AE	Vad01G003370	LG01	3246494	3246680	3246494-3246680	-
1000671	AE	Vad01G003370	LG01	3246494	3246698	3246494-3246698	-
1000672	TSS	Vad01G003380	LG01	3259297	3259489	3259297	-
1000673	TTS	Vad01G003380	LG01	3256489	3257030	3257030	-
1000674	TSS	Vad01G003400	LG01	3279070	3279119	3279070	-
1000675	TTS	Vad01G003400	LG01	3274940	3275329	3275329	-
1000676	TSS	Vad01G003410	LG01	3286527	3287037	3286527	-
1000677	TTS	Vad01G003410	LG01	3280176	3280641	3280641	-
1000678	TSS	Vad01G003460	LG01	3335391	3335501	3335501	+
1000679	TTS	Vad01G003460	LG01	3337383	3337477	3337383	+
1000680	TSS	Vad01G003470	LG01	3347143	3347502	3347143	-
1000681	TTS	Vad01G003470	LG01	3345785	3346063	3346063	-
1000682	TSS	Vad01G003480	LG01	3354381	3354754	3354381	-
1000683	TTS	Vad01G003480	LG01	3348069	3348362	3348362	-
1000684	IR_ON	Vad01G003480	LG01	3348542	3349043	3348447-3349152	-
1000685	IR_OFF	Vad01G003480	LG01	3348542	3349043	3348447-3348542,3349043-3349152	-
1000686	TSS	Vad01G003490	LG01	3357504	3357932	3357504	-
1000687	TTS	Vad01G003490	LG01	3356227	3356520	3356520	-
1000688	TSS	Vad01G003500	LG01	3362914	3363044	3363044	+
1000689	TTS	Vad01G003500	LG01	3363159	3364018	3363159	+
1000690	TSS	Vad01G003510	LG01	3392724	3393031	3392724	-
1000691	TTS	Vad01G003510	LG01	3367388	3367789	3367789	-
1000692	TSS	Vad01G003540	LG01	3405120	3405955	3405120	-
1000693	TTS	Vad01G003540	LG01	3404136	3404586	3404586	-
1000694	TSS	Vad01G003570	LG01	3439464	3439558	3439464	-
1000695	TSS	Vad01G003570	LG01	3439153	3439266	3439153	-
1000696	TTS	Vad01G003570	LG01	3426165	3426991	3426991	-
1000697	IR_ON	Vad01G003570	LG01	3427834	3427939	3427686-3428047	-
1000698	IR_OFF	Vad01G003570	LG01	3427834	3427939	3427686-3427834,3427939-3428047	-
1000699	TSS	Vad01G003580	LG01	3447127	3448058	3447127	-
1000700	TTS	Vad01G003580	LG01	3439978	3441176	3441176	-
1000701	TSS	Vad01G003590	LG01	3454518	3456154	3454518	-
1000702	TTS	Vad01G003590	LG01	3450285	3451593	3451593	-
1000703	TSS	Vad01G003600	LG01	3480939	3481232	3480939	-
1000704	TTS	Vad01G003600	LG01	3450285	3451593	3451593	-
1000705	TSS	Vad01G003610	LG01	3493579	3493898	3493898	+
1000706	TTS	Vad01G003610	LG01	3517869	3518262	3517869	+
1000707	AE	Vad01G003610	LG01	3509580	3509625	3509580-3509625	+
1000708	AE	Vad01G003610	LG01	3509569	3509625	3509569-3509625	+
1000709	TSS	Vad01G003630	LG01	3524590	3525720	3525720	+
1000710	TTS	Vad01G003630	LG01	3526341	3527274	3526341	+
1000711	TSS	Vad01G003670	LG01	3554913	3555586	3554913	-
1000712	TTS	Vad01G003670	LG01	3551720	3552840	3552840	-
1000713	TSS	Vad01G003700	LG01	3588818	3589752	3588818	-
1000714	TSS	Vad01G003700	LG01	3595829	3596628	3595829	-
1000715	TTS	Vad01G003700	LG01	3586135	3587418	3587418	-
1000716	SKIP_ON	Vad01G003700	LG01	3593154	3594222	3588400,3593154-3594222,3595450	-
1000717	SKIP_OFF	Vad01G003700	LG01	3593154	3594222	3588400,3595450	-
1000718	TSS	Vad01G003710	LG01	3603304	3603891	3603304	-
1000719	TSS	Vad01G003710	LG01	3603092	3603335	3603092	-
1000720	TSS	Vad01G003710	LG01	3603939	3604086	3603939	-
1000721	TTS	Vad01G003710	LG01	3599057	3599507	3599507	-
1000722	TSS	Vad01G003720	LG01	3612723	3613028	3613028	+
1000723	TTS	Vad01G003720	LG01	3619434	3619998	3619434	+
1000724	TSS	Vad01G003740	LG01	3635706	3636449	3635706	-
1000725	TTS	Vad01G003740	LG01	3633491	3634627	3634627	-
1000726	TSS	Vad01G003750	LG01	3648205	3648488	3648205	-
1000727	TSS	Vad01G003750	LG01	3648985	3649013	3648985	-
1000728	TTS	Vad01G003750	LG01	3633491	3634627	3634627	-
1000729	TSS	Vad01G003760	LG01	3661893	3662894	3661893	-
1000730	TTS	Vad01G003760	LG01	3653515	3654697	3654697	-
1000731	TSS	Vad01G003770	LG01	3681673	3682484	3681673	-
1000732	TTS	Vad01G003770	LG01	3677954	3679143	3679143	-
1000733	SKIP_ON	Vad01G003770	LG01	3679640	3679669	3679143,3679640-3679669,3681673	-
1000734	SKIP_OFF	Vad01G003770	LG01	3679640	3679669	3679143,3681673	-
1000735	TSS	Vad01G003790	LG01	3684536	3685204	3685204	+
1000736	TTS	Vad01G003790	LG01	3690531	3691412	3690531	+
1000737	AE	Vad01G003790	LG01	3686067	3686275	3686067-3686275	+
1000738	AE	Vad01G003790	LG01	3685860	3686275	3685860-3686275	+
1000739	TSS	Vad01G003800	LG01	3697080	3697856	3697080	-
1000740	TTS	Vad01G003800	LG01	3696787	3696964	3696964	-
1000741	TSS	Vad01G003810	LG01	3702641	3702863	3702863	+
1000742	TTS	Vad01G003810	LG01	3703537	3704234	3703537	+
1000743	TSS	Vad01G003820	LG01	3709275	3709491	3709491	+
1000744	TTS	Vad01G003820	LG01	3709716	3710155	3709716	+
1000745	TSS	Vad01G003850	LG01	3736029	3736267	3736029	-
1000746	TTS	Vad01G003850	LG01	3725549	3725960	3725960	-
1000747	XIR_ON	Vad01G003850	LG01	3733244	3734509	3733184-3735732	-
1000748	XIR_OFF	Vad01G003850	LG01	3733244	3734509	3733184-3733244,3734509-3734578	-
1000749	TSS	Vad01G003860	LG01	3755677	3757372	3757372	+
1000750	TTS	Vad01G003860	LG01	3757492	3758596	3757492	+
1000751	TSS	Vad01G003890	LG01	3779016	3779403	3779016	-
1000752	TTS	Vad01G003890	LG01	3770759	3772135	3772135	-
1000753	TSS	Vad01G003910	LG01	3779770	3779972	3779972	+
1000754	TTS	Vad01G003910	LG01	3797014	3797701	3797014	+
1000755	SKIP_ON	Vad01G003910	LG01	3793511	3793832	3786318,3793511-3793832,3795361	+
1000756	SKIP_OFF	Vad01G003910	LG01	3793511	3793832	3786318,3795361	+
1000757	XSKIP_ON	Vad01G003910	LG01	3793511	3793832	3786335,3793511-3793832,3795361	+
1000758	XSKIP_OFF	Vad01G003910	LG01	3793511	3793832	3786318,3795361	+
1000759	AE	Vad01G003910	LG01	3780476	3780561	3780476-3780561	+
1000760	AE	Vad01G003910	LG01	3780476	3780652	3780476-3780652	+
1000761	AE	Vad01G003910	LG01	3785642	3786318	3785642-3786318	+
1000762	AE	Vad01G003910	LG01	3785639	3786335	3785639-3786335	+
1000763	TSS	Vad01G003920	LG01	3801837	3803133	3801837	-
1000764	TTS	Vad01G003920	LG01	3800392	3801681	3801681	-
1000765	TSS	Vad01G003930	LG01	3822592	3823139	3823139	+
1000766	TSS	Vad01G003930	LG01	3823166	3823394	3823394	+
1000767	TTS	Vad01G003930	LG01	3836441	3838685	3836441	+
1000768	MSKIP_ON	Vad01G003930	LG01	3824100	3824562	3823394,3824100-3824167,3824305-3824562,3825045	+
1000769	MSKIP_OFF	Vad01G003930	LG01	3824100	3824562	3823394,3825045	+
1000770	XMSKIP_ON	Vad01G003930	LG01	3824100	3824562	3823394,3824100-3824167,3824305-3824562,3825042	+
1000771	XMSKIP_OFF	Vad01G003930	LG01	3824100	3824562	3823394,3825045	+
1000772	AE	Vad01G003930	LG01	3823325	3823394	3823325-3823394	+
1000773	AE	Vad01G003930	LG01	3823298	3823394	3823298-3823394	+
1000774	TSS	Vad01G003940	LG01	3823166	3824562	3824562	+
1000775	TSS	Vad01G003940	LG01	3831574	3832256	3832256	+
1000776	TSS	Vad01G003940	LG01	3831574	3832001	3832001	+
1000777	TSS	Vad01G003940	LG01	3831574	3833427	3833427	+
1000778	TTS	Vad01G003940	LG01	3837555	3838685	3837555	+
1000779	SKIP_ON	Vad01G003940	LG01	3832963	3833427	3832256,3832963-3833427,3833907	+
1000780	SKIP_OFF	Vad01G003940	LG01	3832963	3833427	3832256,3833907	+
1000781	MSKIP_ON	Vad01G003940	LG01	3832963	3833427	3832256,3832963-3833030,3833168-3833427,3833907	+
1000782	MSKIP_OFF	Vad01G003940	LG01	3832963	3833427	3832256,3833907	+
1000783	IR_ON	Vad01G003940	LG01	3833030	3833168	3832963-3833427	+
1000784	IR_OFF	Vad01G003940	LG01	3833030	3833168	3832963-3833030,3833168-3833427	+
1000785	AE	Vad01G003940	LG01	3832160	3832256	3832160-3832256	+
1000786	AE	Vad01G003940	LG01	3832187	3832256	3832187-3832256	+
1000787	TSS	Vad01G003950	LG01	3842102	3842156	3842156	+
1000788	TSS	Vad01G003950	LG01	3844067	3845117	3845117	+
1000789	TTS	Vad01G003950	LG01	3849379	3849847	3849379	+
1000790	TSS	Vad01G003970	LG01	3854984	3855384	3854984	-
1000791	TTS	Vad01G003970	LG01	3852930	3853789	3853789	-
1000792	TSS	Vad01G003980	LG01	3860239	3860713	3860239	-
1000793	TTS	Vad01G003980	LG01	3858419	3859000	3859000	-
1000794	TSS	Vad01G004000	LG01	3872263	3872496	3872496	+
1000795	TTS	Vad01G004000	LG01	3879437	3879871	3879437	+
1000796	TSS	Vad01G004020	LG01	3884612	3884678	3884678	+
1000797	TSS	Vad01G004020	LG01	3884612	3884709	3884709	+
1000798	TTS	Vad01G004020	LG01	3895039	3895432	3895039	+
1000799	AE	Vad01G004020	LG01	3884927	3884988	3884927-3884988	+
1000800	AE	Vad01G004020	LG01	3884939	3884988	3884939-3884988	+
1000801	TSS	Vad01G004030	LG01	3899136	3899317	3899317	+
1000802	TTS	Vad01G004030	LG01	3912389	3912685	3912389	+
1000803	XSKIP_ON	Vad01G004030	LG01	3905408	3905541	3900388,3905408-3905541,3907889	+
1000804	XSKIP_OFF	Vad01G004030	LG01	3905408	3905541	3900522,3907889	+
1000805	IR_ON	Vad01G004030	LG01	3900388	3900488	3899841-3900522	+
1000806	IR_OFF	Vad01G004030	LG01	3900388	3900488	3899841-3900388,3900488-3900522	+
1000807	TSS	Vad01G004050	LG01	3938606	3939440	3938606	-
1000808	TTS	Vad01G004050	LG01	3934916	3935987	3935987	-
1000809	TSS	Vad01G004060	LG01	3945499	3948525	3945499	-
1000810	TTS	Vad01G004060	LG01	3942899	3945138	3945138	-
1000811	TSS	Vad01G004090	LG01	3963369	3964118	3963369	-
1000812	TTS	Vad01G004090	LG01	3955310	3955575	3955575	-
1000813	TSS	Vad01G004100	LG01	3964618	3964777	3964618	-
1000814	TTS	Vad01G004100	LG01	3964193	3964527	3964527	-
1000815	TSS	Vad01G004110	LG01	3971896	3972274	3971896	-
1000816	TTS	Vad01G004110	LG01	3965659	3966056	3966056	-
1000817	MIR_ON	Vad01G004110	LG01	3966258	3969669	3966147-3969845	-
1000818	MIR_OFF	Vad01G004110	LG01	3966258	3969669	3966147-3966258,3966817-3966935,3968438-3968562,3969225-3969311,3969425-3969575,3969669-3969845	-
1000817	MIR_ON	Vad01G004110	LG01	3966258	3969669	3966147-3969845	-
1000819	MIR_OFF	Vad01G004110	LG01	3966258	3969669	3966147-3966258,3966817-3968562,3969225-3969311,3969425-3969575,3969669-3969845	-
1000817	MIR_ON	Vad01G004110	LG01	3966253	3969669	3966147-3969845	-
1000820	MIR_OFF	Vad01G004110	LG01	3966253	3969669	3966147-3966253,3966817-3966935,3968438-3968562,3969225-3969311,3969425-3969575,3969669-3969845	-
1000821	IR_ON	Vad01G004110	LG01	3966935	3968438	3966817-3968562	-
1000822	IR_OFF	Vad01G004110	LG01	3966935	3968438	3966817-3966935,3968438-3968562	-
1000823	TSS	Vad01G004130	LG01	3990253	3990638	3990638	+
1000824	TTS	Vad01G004130	LG01	3994347	3995049	3994347	+
1000825	TSS	Vad01G004140	LG01	3996335	3996969	3996969	+
1000826	TTS	Vad01G004140	LG01	4020106	4021149	4020106	+
1000827	TTS	Vad01G004140	LG01	4016609	4018482	4016609	+
1000828	MSKIP_ON	Vad01G004140	LG01	4016437	4016757	4016301,4016437-4016506,4016609-4016757,4018535	+
1000829	MSKIP_OFF	Vad01G004140	LG01	4016437	4016757	4016301,4018535	+
1000830	SKIP_ON	Vad01G004140	LG01	4016437	4016506	4016301,4016437-4016506,4016609	+
1000831	SKIP_OFF	Vad01G004140	LG01	4016437	4016506	4016301,4016609	+
1000832	MSKIP_ON	Vad01G004140	LG01	4019182	4019515	4018840,4019182-4019241,4019363-4019515,4019719	+
1000833	MSKIP_OFF	Vad01G004140	LG01	4019182	4019515	4018840,4019719	+
1000834	SKIP_ON	Vad01G004140	LG01	4016609	4016757	4016301,4016609-4016757,4018535	+
1000835	SKIP_OFF	Vad01G004140	LG01	4016609	4016757	4016301,4018535	+
1000836	XSKIP_ON	Vad01G004140	LG01	4019182	4019241	4018840,4019182-4019241,4019363	+
1000837	XSKIP_OFF	Vad01G004140	LG01	4019182	4019241	4018840,4019719	+
1000838	IR_ON	Vad01G004140	LG01	4019515	4019719	4019363-4019829	+
1000839	IR_OFF	Vad01G004140	LG01	4019515	4019719	4019363-4019515,4019719-4019829	+
1000840	TSS	Vad01G004150	LG01	4026147	4026743	4026743	+
1000841	TSS	Vad01G004150	LG01	4026935	4026967	4026967	+
1000842	TTS	Vad01G004150	LG01	4037678	4038384	4037678	+
1000843	TSS	Vad01G004170	LG01	4045266	4047870	4045266	-
1000844	TTS	Vad01G004170	LG01	4041334	4042062	4042062	-
1000845	TTS	Vad01G004170	LG01	4044497	4044653	4044653	-
1000846	TSS	Vad01G004180	LG01	4056106	4056246	4056106	-
1000847	TTS	Vad01G004180	LG01	4049338	4049654	4049654	-
1000848	SKIP_ON	Vad01G004180	LG01	4053265	4053356	4053152,4053265-4053356,4053602	-
1000849	SKIP_OFF	Vad01G004180	LG01	4053265	4053356	4053152,4053602	-
1000850	TSS	Vad01G004190	LG01	4056459	4056903	4056903	+
1000851	TTS	Vad01G004190	LG01	4061132	4061563	4061132	+
1000852	TSS	Vad01G004200	LG01	4066409	4066554	4066409	-
1000853	TTS	Vad01G004200	LG01	4061719	4062695	4062695	-
1000854	TSS	Vad01G004210	LG01	4067661	4067723	4067661	-
1000855	TTS	Vad01G004210	LG01	4067117	4067228	4067228	-
1000856	TSS	Vad01G004220	LG01	4081460	4081871	4081460	-
1000857	TTS	Vad01G004220	LG01	4077903	4078241	4078241	-
1000858	TSS	Vad01G004230	LG01	4087629	4088626	4088626	+
1000859	TTS	Vad01G004230	LG01	4090251	4090578	4090251	+
1000860	SKIP_ON	Vad01G004230	LG01	4089205	4089291	4088626,4089205-4089291,4089491	+
1000861	SKIP_OFF	Vad01G004230	LG01	4089205	4089291	4088626,4089491	+
1000862	TSS	Vad01G004240	LG01	4119005	4119447	4119005	-
1000863	TTS	Vad01G004240	LG01	4111142	4111773	4111773	-
1000864	TSS	Vad01G004250	LG01	4124706	4125295	4125295	+
1000865	TTS	Vad01G004250	LG01	4129319	4129790	4129319	+
1000866	TSS	Vad01G004260	LG01	4130531	4131304	4131304	+
1000867	TTS	Vad01G004260	LG01	4140474	4140838	4140474	+
1000868	TSS	Vad01G004270	LG01	4144232	4144340	4144232	-
1000869	TTS	Vad01G004270	LG01	4141679	4142991	4142991	-
1000870	TTS	Vad01G004270	LG01	4141679	4142960	4142960	-
1000871	XSKIP_ON	Vad01G004270	LG01	4143692	4143779	4142991,4143692-4143779,4144232	-
1000872	XSKIP_OFF	Vad01G004270	LG01	4143692	4143779	4142960,4144232	-
1000873	SKIP_ON	Vad01G004270	LG01	4143692	4143779	4142960,4143692-4143779,4144232	-
1000874	SKIP_OFF	Vad01G004270	LG01	4143692	4143779	4142960,4144232	-
1000875	TSS	Vad01G004280	LG01	4145679	4146557	4146557	+
1000876	TTS	Vad01G004280	LG01	4152672	4153553	4152672	+
1000877	TSS	Vad01G004290	LG01	4162834	4163013	4162834	-
1000878	TTS	Vad01G004290	LG01	4154057	4154794	4154794	-
1000879	TTS	Vad01G004290	LG01	4154996	4155272	4155272	-
1000880	TTS	Vad01G004290	LG01	4155393	4155582	4155582	-
1000881	TSS	Vad01G004320	LG01	4169403	4169727	4169727	+
1000882	TTS	Vad01G004320	LG01	4174736	4175729	4174736	+
1000883	TSS	Vad01G004330	LG01	4169431	4169727	4169727	+
1000884	TTS	Vad01G004330	LG01	4174736	4176359	4174736	+
1000885	AE	Vad01G004330	LG01	4172063	4172260	4172063-4172260	+
1000886	AE	Vad01G004330	LG01	4172063	4172130	4172063-4172130	+
1000887	TSS	Vad01G004360	LG01	4183304	4183486	4183486	+
1000888	TTS	Vad01G004360	LG01	4187605	4187874	4187605	+
1000889	TTS	Vad01G004360	LG01	4187637	4187874	4187637	+
1000890	TSS	Vad01G004370	LG01	4201662	4202212	4201662	-
1000891	TTS	Vad01G004370	LG01	4188646	4189002	4189002	-
1000892	TTS	Vad01G004370	LG01	4188646	4189644	4189644	-
1000893	TSS	Vad01G004380	LG01	4204867	4204994	4204994	+
1000894	TTS	Vad01G004380	LG01	4208807	4209642	4208807	+
1000895	TSS	Vad01G004390	LG01	4215301	4215789	4215301	-
1000896	TSS	Vad01G004390	LG01	4215031	4215676	4215031	-
1000897	TTS	Vad01G004390	LG01	4210746	4211437	4211437	-
1000898	TSS	Vad01G004410	LG01	4238811	4238936	4238811	-
1000899	TTS	Vad01G004410	LG01	4236971	4238349	4238349	-
1000900	TSS	Vad01G004430	LG01	4265155	4265460	4265155	-
1000901	TTS	Vad01G004430	LG01	4255849	4256364	4256364	-
1000902	TTS	Vad01G004430	LG01	4255849	4256733	4256733	-
1000903	SKIP_ON	Vad01G004430	LG01	4262316	4262517	4261945,4262316-4262517,4263541	-
1000904	SKIP_OFF	Vad01G004430	LG01	4262316	4262517	4261945,4263541	-
1000905	AE	Vad01G004430	LG01	4261088	4261219	4261088-4261219	-
1000906	AE	Vad01G004430	LG01	4260135	4261219	4260135-4261219	-
1000907	AE	Vad01G004430	LG01	4264446	4264554	4264446-4264554	-
1000908	AE	Vad01G004430	LG01	4264399	4264554	4264399-4264554	-
1000909	TSS	Vad01G004440	LG01	4270063	4270847	4270847	+
1000910	TTS	Vad01G004440	LG01	4274871	4275821	4274871	+
1000911	TSS	Vad01G004470	LG01	4294366	4295114	4295114	+
1000912	TTS	Vad01G004470	LG01	4296350	4297237	4296350	+
1000913	TSS	Vad01G004480	LG01	4305405	4306007	4306007	+
1000914	TTS	Vad01G004480	LG01	4306877	4308240	4306877	+
1000915	TSS	Vad01G004490	LG01	4318108	4318416	4318416	+
1000916	TTS	Vad01G004490	LG01	4334696	4335038	4334696	+
1000917	TTS	Vad01G004490	LG01	4321651	4321943	4321651	+
1000918	TSS	Vad01G004510	LG01	4331067	4331472	4331472	+
1000919	TTS	Vad01G004510	LG01	4334696	4335049	4334696	+
1000920	TSS	Vad01G004520	LG01	4335818	4335942	4335942	+
1000921	TSS	Vad01G004520	LG01	4335818	4336207	4336207	+
1000922	TTS	Vad01G004520	LG01	4344505	4345314	4344505	+
1000923	IR_ON	Vad01G004520	LG01	4337023	4337594	4336895-4337824	+
1000924	IR_OFF	Vad01G004520	LG01	4337023	4337594	4336895-4337023,4337594-4337824	+
1000925	TSS	Vad01G004530	LG01	4379161	4379406	4379406	+
1000926	TTS	Vad01G004530	LG01	4379938	4381507	4379938	+
1000927	SKIP_ON	Vad01G004530	LG01	4379554	4379683	4379406,4379554-4379683,4379938	+
1000928	SKIP_OFF	Vad01G004530	LG01	4379554	4379683	4379406,4379938	+
1000929	TSS	Vad01G004540	LG01	4407486	4407993	4407993	+
1000930	TTS	Vad01G004540	LG01	4410693	4412048	4410693	+
1000931	TSS	Vad01G004550	LG01	4413628	4414369	4414369	+
1000932	TTS	Vad01G004550	LG01	4416816	4417071	4416816	+
1000933	TTS	Vad01G004550	LG01	4416813	4417042	4416813	+
1000934	TSS	Vad01G004560	LG01	4435459	4436840	4435459	-
1000935	TTS	Vad01G004560	LG01	4421921	4423135	4423135	-
1000936	TSS	Vad01G004570	LG01	4449626	4449782	4449626	-
1000937	TTS	Vad01G004570	LG01	4440963	4441365	4441365	-
1000938	TSS	Vad01G004580	LG01	4495264	4495616	4495264	-
1000939	TTS	Vad01G004580	LG01	4480120	4481559	4481559	-
1000940	TSS	Vad01G004590	LG01	4496031	4496436	4496436	+
1000941	TTS	Vad01G004590	LG01	4497249	4497775	4497249	+
1000942	TSS	Vad01G004620	LG01	4513811	4514359	4513811	-
1000943	TTS	Vad01G004620	LG01	4506858	4507771	4507771	-
1000944	SKIP_ON	Vad01G004620	LG01	4509438	4509548	4507771,4509438-4509548,4509927	-
1000945	SKIP_OFF	Vad01G004620	LG01	4509438	4509548	4507771,4509927	-
1000946	TSS	Vad01G004630	LG01	4535303	4536999	4535303	-
1000947	TTS	Vad01G004630	LG01	4532981	4533883	4533883	-
1000948	TSS	Vad01G004640	LG01	4549404	4549715	4549404	-
1000949	TTS	Vad01G004640	LG01	4546426	4546880	4546880	-
1000950	AE	Vad01G004640	LG01	4548697	4548786	4548697-4548786	-
1000951	AE	Vad01G004640	LG01	4548707	4548786	4548707-4548786	-
1000952	TSS	Vad01G004650	LG01	4616123	4616191	4616123	-
1000953	TTS	Vad01G004650	LG01	4551701	4552224	4552224	-
1000954	SKIP_ON	Vad01G004650	LG01	4614093	4614184	4607837,4614093-4614184,4615418	-
1000955	SKIP_OFF	Vad01G004650	LG01	4614093	4614184	4607837,4615418	-
1000956	SKIP_ON	Vad01G004650	LG01	4615418	4615542	4614184,4615418-4615542,4616123	-
1000957	SKIP_OFF	Vad01G004650	LG01	4615418	4615542	4614184,4616123	-
1000958	TSS	Vad01G004660	LG01	4617532	4617677	4617677	+
1000959	TTS	Vad01G004660	LG01	4627954	4628448	4627954	+
1000960	SKIP_ON	Vad01G004660	LG01	4619082	4619181	4617677,4619082-4619181,4623375	+
1000961	SKIP_OFF	Vad01G004660	LG01	4619082	4619181	4617677,4623375	+
1000962	TSS	Vad01G004690	LG01	4646684	4646707	4646684	-
1000963	TSS	Vad01G004690	LG01	4647048	4647459	4647048	-
1000964	TTS	Vad01G004690	LG01	4637659	4637853	4637853	-
1000965	IR_ON	Vad01G004690	LG01	4640824	4640948	4640687-4641103	-
1000966	IR_OFF	Vad01G004690	LG01	4640824	4640948	4640687-4640824,4640948-4641103	-
1000967	TSS	Vad01G004710	LG01	4657471	4657633	4657471	-
1000968	TTS	Vad01G004710	LG01	4652246	4652906	4652906	-
1000969	TSS	Vad01G004720	LG01	4667243	4667577	4667577	+
1000970	TSS	Vad01G004720	LG01	4686400	4689732	4689732	+
1000971	TTS	Vad01G004720	LG01	4691438	4691950	4691438	+
1000972	SKIP_ON	Vad01G004720	LG01	4687102	4687156	4685188,4687102-4687156,4689610	+
1000973	SKIP_OFF	Vad01G004720	LG01	4687102	4687156	4685188,4689610	+
1000974	IR_ON	Vad01G004720	LG01	4676084	4676155	4675738-4676223	+
1000975	IR_OFF	Vad01G004720	LG01	4676084	4676155	4675738-4676084,4676155-4676223	+
1000976	MIR_ON	Vad01G004720	LG01	4675806	4676155	4675738-4676223	+
1000977	MIR_OFF	Vad01G004720	LG01	4675806	4676155	4675738-4675806,4675950-4676084,4676155-4676223	+
1000978	IR_ON	Vad01G004720	LG01	4675806	4675950	4675738-4676084	+
1000979	IR_OFF	Vad01G004720	LG01	4675806	4675950	4675738-4675806,4675950-4676084	+
1000980	AE	Vad01G004720	LG01	4680902	4680980	4680902-4680980	+
1000981	AE	Vad01G004720	LG01	4680886	4680980	4680886-4680980	+
1000982	TSS	Vad01G004730	LG01	4714484	4714858	4714484	-
1000983	TSS	Vad01G004730	LG01	4704700	4705181	4704700	-
1000984	TTS	Vad01G004730	LG01	4694452	4694760	4694760	-
1000985	AE	Vad01G004730	LG01	4708677	4708771	4708677-4708771	-
1000986	AE	Vad01G004730	LG01	4707651	4708771	4707651-4708771	-
1000987	TSS	Vad01G004740	LG01	4719809	4720270	4719809	-
1000988	TTS	Vad01G004740	LG01	4716133	4716515	4716515	-
1000989	TSS	Vad01G004750	LG01	4727045	4727305	4727305	+
1000990	TTS	Vad01G004750	LG01	4727619	4728173	4727619	+
1000991	TSS	Vad01G004760	LG01	4731010	4731594	4731594	+
1000992	TTS	Vad01G004760	LG01	4737079	4737866	4737079	+
1000993	TSS	Vad01G004770	LG01	4738716	4738937	4738937	+
1000994	TTS	Vad01G004770	LG01	4748408	4748852	4748408	+
1000995	TSS	Vad01G004790	LG01	4759357	4759583	4759357	-
1000996	TTS	Vad01G004790	LG01	4754545	4755316	4755316	-
1000997	SKIP_ON	Vad01G004790	LG01	4756074	4756187	4755316,4756074-4756187,4757080	-
1000998	SKIP_OFF	Vad01G004790	LG01	4756074	4756187	4755316,4757080	-
1000999	AE	Vad01G004790	LG01	4757080	4757159	4757080-4757159	-
1001000	AE	Vad01G004790	LG01	4757080	4757218	4757080-4757218	-
1001001	AE	Vad01G004790	LG01	4757505	4757557	4757505-4757557	-
1001002	AE	Vad01G004790	LG01	4757505	4757620	4757505-4757620	-
1001003	TSS	Vad01G004820	LG01	4778861	4779385	4779385	+
1001004	TTS	Vad01G004820	LG01	4783058	4783551	4783058	+
1001005	SKIP_ON	Vad01G004820	LG01	4782331	4782442	4781526,4782331-4782442,4783058	+
1001006	SKIP_OFF	Vad01G004820	LG01	4782331	4782442	4781526,4783058	+
1001007	TSS	Vad01G004830	LG01	4784215	4784427	4784427	+
1001008	TTS	Vad01G004830	LG01	4784565	4784855	4784565	+
1001009	TSS	Vad01G004860	LG01	4810487	4810703	4810703	+
1001010	TTS	Vad01G004860	LG01	4810968	4811379	4810968	+
1001011	TSS	Vad01G004870	LG01	4812954	4813270	4813270	+
1001012	TTS	Vad01G004870	LG01	4813539	4813867	4813539	+
1001013	TSS	Vad01G004940	LG01	4898216	4898481	4898481	+
1001014	TTS	Vad01G004940	LG01	4899445	4899931	4899445	+
1001015	TSS	Vad01G004950	LG01	4911984	4912249	4912249	+
1001016	TTS	Vad01G004950	LG01	4914536	4915027	4914536	+
1001017	TSS	Vad01G004970	LG01	4926891	4930512	4926891	-
1001018	TTS	Vad01G004970	LG01	4925626	4926044	4926044	-
1001019	TTS	Vad01G004970	LG01	4925854	4926282	4926282	-
1001020	TTS	Vad01G004970	LG01	4925854	4926484	4926484	-
1001021	TSS	Vad01G004990	LG01	4939588	4940382	4939588	-
1001022	TTS	Vad01G004990	LG01	4938925	4939474	4939474	-
1001023	TSS	Vad01G005010	LG01	4948616	4948850	4948850	+
1001024	TTS	Vad01G005010	LG01	4948977	4949161	4948977	+
1001025	TSS	Vad01G005030	LG01	4980322	4980589	4980322	-
1001026	TTS	Vad01G005030	LG01	4978809	4978984	4978984	-
1001027	TSS	Vad01G005040	LG01	4981890	4982600	4982600	+
1001028	TTS	Vad01G005040	LG01	4987885	4988682	4987885	+
1001029	TSS	Vad01G005050	LG01	4989827	4990086	4989827	-
1001030	TTS	Vad01G005050	LG01	4988686	4989182	4989182	-
1001031	TSS	Vad01G005060	LG01	4990158	4990584	4990584	+
1001032	TTS	Vad01G005060	LG01	4996927	4997846	4996927	+
1001033	TTS	Vad01G005060	LG01	4997046	4997846	4997046	+
1001034	TTS	Vad01G005060	LG01	4996347	4997846	4996347	+
1001035	IR_ON	Vad01G005060	LG01	4995330	4996347	4995212-4996536	+
1001036	IR_OFF	Vad01G005060	LG01	4995330	4996347	4995212-4995330,4996347-4996536	+
1001037	XIR_ON	Vad01G005060	LG01	4995330	4996347	4995212-4996536	+
1001038	XIR_OFF	Vad01G005060	LG01	4995330	4996347	4995212-4995330,4996347-4997846	+
1001035	IR_ON	Vad01G005060	LG01	4995388	4996347	4995212-4996536	+
1001039	IR_OFF	Vad01G005060	LG01	4995388	4996347	4995212-4995388,4996347-4996536	+
1001040	AE	Vad01G005060	LG01	4993229	4993444	4993229-4993444	+
1001041	AE	Vad01G005060	LG01	4993327	4993444	4993327-4993444	+
1001042	AE	Vad01G005060	LG01	4995212	4995330	4995212-4995330	+
1001043	AE	Vad01G005060	LG01	4995212	4995388	4995212-4995388	+
1001044	XAE	Vad01G005060	LG01	4995212	4995330	4995212-4995330	+
1001045	XAE	Vad01G005060	LG01	4995212	4996536	4995212-4996536	+
1001046	TSS	Vad01G005070	LG01	4998127	4998406	4998406	+
1001047	TTS	Vad01G005070	LG01	4998799	5001167	4998799	+
1001048	TSS	Vad01G005080	LG01	5004169	5004549	5004549	+
1001049	TTS	Vad01G005080	LG01	5016966	5017577	5016966	+
1001050	TSS	Vad01G005090	LG01	5022365	5024087	5024087	+
1001051	TSS	Vad01G005090	LG01	5022365	5024612	5024612	+
1001052	TTS	Vad01G005090	LG01	5026249	5026983	5026249	+
1001053	TSS	Vad01G005100	LG01	5035828	5036226	5036226	+
1001054	TTS	Vad01G005100	LG01	5043306	5044394	5043306	+
1001055	AE	Vad01G005100	LG01	5040778	5041011	5040778-5041011	+
1001056	AE	Vad01G005100	LG01	5040714	5041011	5040714-5041011	+
1001057	TSS	Vad01G005110	LG01	5051735	5051905	5051905	+
1001058	TTS	Vad01G005110	LG01	5052022	5053458	5052022	+
1001059	TSS	Vad01G005120	LG01	5059673	5059934	5059934	+
1001060	TTS	Vad01G005120	LG01	5081665	5082069	5081665	+
1001061	TSS	Vad01G005130	LG01	5098869	5099817	5098869	-
1001062	TTS	Vad01G005130	LG01	5097422	5098336	5098336	-
1001063	TSS	Vad01G005150	LG01	5113124	5113293	5113293	+
1001064	TTS	Vad01G005150	LG01	5138483	5138922	5138483	+
1001065	TSS	Vad01G005180	LG01	5168446	5168681	5168681	+
1001066	TTS	Vad01G005180	LG01	5169401	5169668	5169401	+
1001067	TSS	Vad01G005190	LG01	5178794	5179259	5179259	+
1001068	TSS	Vad01G005190	LG01	5178794	5178974	5178974	+
1001069	TSS	Vad01G005190	LG01	5178813	5179409	5179409	+
1001070	TTS	Vad01G005190	LG01	5192843	5193096	5192843	+
1001071	TSS	Vad01G005200	LG01	5182610	5182888	5182610	-
1001072	TTS	Vad01G005200	LG01	5181063	5182030	5182030	-
1001073	TSS	Vad01G005210	LG01	5191416	5192317	5192317	+
1001074	TSS	Vad01G005210	LG01	5191987	5192167	5192167	+
1001075	TTS	Vad01G005210	LG01	5192843	5192919	5192843	+
1001076	TSS	Vad01G005220	LG01	5202317	5202446	5202317	-
1001077	TTS	Vad01G005220	LG01	5201657	5201739	5201739	-
1001078	TSS	Vad01G005230	LG01	5221182	5221583	5221583	+
1001079	TTS	Vad01G005230	LG01	5222215	5222796	5222215	+
1001080	TSS	Vad01G005240	LG01	5228525	5228923	5228923	+
1001081	TTS	Vad01G005240	LG01	5231867	5232242	5231867	+
1001082	TSS	Vad01G005250	LG01	5240639	5241865	5241865	+
1001083	TSS	Vad01G005250	LG01	5240645	5241275	5241275	+
1001084	TTS	Vad01G005250	LG01	5242174	5242975	5242174	+
1001085	TSS	Vad01G005260	LG01	5248109	5248345	5248109	-
1001086	TTS	Vad01G005260	LG01	5242995	5243590	5243590	-
1001087	TSS	Vad01G005270	LG01	5264115	5264275	5264275	+
1001088	TTS	Vad01G005270	LG01	5374065	5374543	5374065	+
1001089	SKIP_ON	Vad01G005270	LG01	5312427	5312561	5299105,5312427-5312561,5319439	+
1001090	SKIP_OFF	Vad01G005270	LG01	5312427	5312561	5299105,5319439	+
1001091	AE	Vad01G005270	LG01	5331297	5331391	5331297-5331391	+
1001092	AE	Vad01G005270	LG01	5331309	5331391	5331309-5331391	+
1001093	TSS	Vad01G005280	LG01	5385100	5385439	5385100	-
1001094	TSS	Vad01G005280	LG01	5385112	5385439	5385112	-
1001095	TTS	Vad01G005280	LG01	5381192	5381662	5381662	-
1001096	TSS	Vad01G005290	LG01	5397058	5398314	5397058	-
1001097	TTS	Vad01G005290	LG01	5392188	5392708	5392708	-
1001098	TTS	Vad01G005290	LG01	5392188	5392614	5392614	-
1001099	TSS	Vad01G005300	LG01	5400258	5401536	5400258	-
1001100	TTS	Vad01G005300	LG01	5398760	5399529	5399529	-
1001101	TSS	Vad01G005320	LG01	5425469	5426323	5425469	-
1001102	TTS	Vad01G005320	LG01	5423841	5424197	5424197	-
1001103	TSS	Vad01G005330	LG01	5434462	5434762	5434462	-
1001104	TTS	Vad01G005330	LG01	5429508	5429888	5429888	-
1001105	TTS	Vad01G005330	LG01	5429508	5430113	5430113	-
1001106	TSS	Vad01G005340	LG01	5445793	5445959	5445793	-
1001107	TTS	Vad01G005340	LG01	5440806	5441220	5441220	-
1001108	TSS	Vad01G005350	LG01	5455711	5456688	5456688	+
1001109	TTS	Vad01G005350	LG01	5456779	5457220	5456779	+
1001110	TSS	Vad01G005360	LG01	5461040	5461517	5461040	-
1001111	TTS	Vad01G005360	LG01	5457561	5458225	5458225	-
1001112	SKIP_ON	Vad01G005360	LG01	5459303	5459439	5459186,5459303-5459439,5461040	-
1001113	SKIP_OFF	Vad01G005360	LG01	5459303	5459439	5459186,5461040	-
1001114	SKIP_ON	Vad01G005360	LG01	5459303	5459420	5459186,5459303-5459420,5461040	-
1001113	SKIP_OFF	Vad01G005360	LG01	5459303	5459420	5459186,5461040	-
1001115	IR_ON	Vad01G005360	LG01	5458507	5458583	5458409-5458714	-
1001116	IR_OFF	Vad01G005360	LG01	5458507	5458583	5458409-5458507,5458583-5458714	-
1001117	AE	Vad01G005360	LG01	5459303	5459439	5459303-5459439	-
1001118	AE	Vad01G005360	LG01	5459303	5459420	5459303-5459420	-
1001119	TSS	Vad01G005370	LG01	5463979	5464345	5463979	-
1001120	TTS	Vad01G005370	LG01	5462823	5463124	5463124	-
1001121	TSS	Vad01G005390	LG01	5493583	5494016	5493583	-
1001122	TTS	Vad01G005390	LG01	5483137	5483955	5483955	-
1001123	TSS	Vad01G005400	LG01	5495560	5496014	5496014	+
1001124	TTS	Vad01G005400	LG01	5500081	5501180	5500081	+
1001125	TSS	Vad01G005410	LG01	5531291	5531377	5531291	-
1001126	TTS	Vad01G005410	LG01	5512437	5512541	5512541	-
1001127	TSS	Vad01G005430	LG01	5556924	5557259	5556924	-
1001128	TTS	Vad01G005430	LG01	5534617	5534941	5534941	-
1001129	TSS	Vad01G005440	LG01	5558529	5559121	5559121	+
1001130	TSS	Vad01G005440	LG01	5558532	5558709	5558709	+
1001131	TTS	Vad01G005440	LG01	5573356	5573694	5573356	+
1001132	IR_ON	Vad01G005440	LG01	5564958	5565361	5564857-5565425	+
1001133	IR_OFF	Vad01G005440	LG01	5564958	5565361	5564857-5564958,5565361-5565425	+
1001134	TSS	Vad01G005450	LG01	5580024	5580855	5580024	-
1001135	TTS	Vad01G005450	LG01	5569101	5569375	5569375	-
1001136	TTS	Vad01G005450	LG01	5574467	5574993	5574993	-
1001137	TSS	Vad01G005460	LG01	5642889	5643173	5642889	-
1001138	TTS	Vad01G005460	LG01	5583251	5584252	5584252	-
1001139	TSS	Vad01G005470	LG01	5658784	5659428	5659428	+
1001140	TTS	Vad01G005470	LG01	5665705	5666371	5665705	+
1001141	TSS	Vad01G005490	LG01	5683916	5684251	5683916	-
1001142	TTS	Vad01G005490	LG01	5680133	5682091	5682091	-
1001143	TSS	Vad01G005500	LG01	5692389	5692751	5692389	-
1001144	TTS	Vad01G005500	LG01	5691880	5692205	5692205	-
1001145	TSS	Vad01G005510	LG01	5697191	5697717	5697717	+
1001146	TTS	Vad01G005510	LG01	5704793	5706261	5704793	+
1001147	SKIP_ON	Vad01G005510	LG01	5700574	5700726	5697717,5700574-5700726,5700882	+
1001148	SKIP_OFF	Vad01G005510	LG01	5700574	5700726	5697717,5700882	+
1001149	TSS	Vad01G005520	LG01	5706983	5707402	5707402	+
1001150	TTS	Vad01G005520	LG01	5712300	5712654	5712300	+
1001151	TSS	Vad01G005530	LG01	5713358	5714125	5714125	+
1001152	TTS	Vad01G005530	LG01	5718370	5718694	5718370	+
1001153	TSS	Vad01G005540	LG01	5730137	5730267	5730267	+
1001154	TTS	Vad01G005540	LG01	5730980	5731574	5730980	+
1001155	TSS	Vad01G005550	LG01	5738668	5738896	5738896	+
1001156	TTS	Vad01G005550	LG01	5746090	5747212	5746090	+
1001157	TSS	Vad01G005570	LG01	5753627	5753747	5753627	-
1001158	TTS	Vad01G005570	LG01	5751240	5752351	5752351	-
1001159	TSS	Vad01G005580	LG01	5760426	5760552	5760426	-
1001160	TTS	Vad01G005580	LG01	5749397	5749546	5749546	-
1001161	TTS	Vad01G005580	LG01	5751240	5752276	5752276	-
1001162	TTS	Vad01G005580	LG01	5758690	5759151	5759151	-
1001163	AE	Vad01G005580	LG01	5759593	5760246	5759593-5760246	-
1001164	AE	Vad01G005580	LG01	5759593	5760271	5759593-5760271	-
1001165	TSS	Vad01G005590	LG01	5767268	5767336	5767268	-
1001166	TTS	Vad01G005590	LG01	5765659	5765997	5765997	-
1001167	TSS	Vad01G005600	LG01	5771099	5771266	5771266	+
1001168	TTS	Vad01G005600	LG01	5772560	5772898	5772560	+
1001169	TSS	Vad01G005620	LG01	5789177	5789896	5789177	-
1001170	TTS	Vad01G005620	LG01	5784966	5785869	5785869	-
1001171	TTS	Vad01G005620	LG01	5785116	5786186	5786186	-
1001172	TSS	Vad01G005630	LG01	5807085	5809697	5807085	-
1001173	TTS	Vad01G005630	LG01	5805117	5806089	5806089	-
1001174	TTS	Vad01G005630	LG01	5805123	5806994	5806994	-
1001175	TSS	Vad01G005650	LG01	5840359	5840729	5840729	+
1001176	TTS	Vad01G005650	LG01	5844283	5844630	5844283	+
1001177	TSS	Vad01G005660	LG01	5847736	5848066	5847736	-
1001178	TTS	Vad01G005660	LG01	5845620	5846026	5846026	-
1001179	TSS	Vad01G005670	LG01	5853959	5854409	5853959	-
1001180	TTS	Vad01G005670	LG01	5853781	5853866	5853866	-
1001181	TSS	Vad01G005680	LG01	5865541	5865560	5865541	-
1001182	TTS	Vad01G005680	LG01	5862468	5862980	5862980	-
1001183	TSS	Vad01G005690	LG01	5874675	5874770	5874770	+
1001184	TTS	Vad01G005690	LG01	5866871	5867158	5867158	-
1001185	TTS	Vad01G005690	LG01	5866899	5868139	5868139	-
1001186	SKIP_ON	Vad01G005690	LG01	5880280	5880318	5880170,5880280-5880318,5880420	-
1001187	SKIP_OFF	Vad01G005690	LG01	5880280	5880318	5880170,5880420	-
1001188	IR_ON	Vad01G005690	LG01	5880170	5880280	5880061-5880318	-
1001189	IR_OFF	Vad01G005690	LG01	5880170	5880280	5880061-5880170,5880280-5880318	-
1001190	AE	Vad01G005690	LG01	5880061	5880170	5880061-5880170	-
1001191	AE	Vad01G005690	LG01	5880061	5880318	5880061-5880318	-
1001192	TSS	Vad01G005700	LG01	5890166	5890245	5890245	+
1001193	TTS	Vad01G005700	LG01	5892238	5892404	5892238	+
1001194	TSS	Vad01G005710	LG01	5904410	5904639	5904410	-
1001195	TTS	Vad01G005710	LG01	5899752	5900541	5900541	-
1001196	TSS	Vad01G005720	LG01	5914559	5914748	5914559	-
1001197	TTS	Vad01G005720	LG01	5912150	5912789	5912789	-
1001198	TSS	Vad01G005730	LG01	5928500	5929286	5928500	-
1001199	TTS	Vad01G005730	LG01	5919238	5919886	5919886	-
1001200	TSS	Vad01G005770	LG01	6011569	6011871	6011569	-
1001201	TTS	Vad01G005770	LG01	5952935	5955532	5955532	-
1001202	TSS	Vad01G005780	LG01	6011569	6011871	6011569	-
1001203	TTS	Vad01G005780	LG01	5952935	5956233	5956233	-
1001204	TSS	Vad01G005790	LG01	6016464	6016796	6016796	+
1001205	TTS	Vad01G005790	LG01	6025340	6025700	6025340	+
1001206	AE	Vad01G005790	LG01	6016930	6017012	6016930-6017012	+
1001207	AE	Vad01G005790	LG01	6016930	6016986	6016930-6016986	+
1001208	TSS	Vad01G005810	LG01	6043907	6046435	6043907	-
1001209	TTS	Vad01G005810	LG01	6041556	6042361	6042361	-
1001210	TSS	Vad01G005830	LG01	6067843	6067989	6067843	-
1001211	TTS	Vad01G005830	LG01	6066895	6067060	6067060	-
1001212	TSS	Vad01G005840	LG01	6088438	6088874	6088438	-
1001213	TTS	Vad01G005840	LG01	6078621	6079280	6079280	-
1001214	TSS	Vad01G005850	LG01	6095101	6095678	6095678	+
1001215	TSS	Vad01G005850	LG01	6095101	6095308	6095308	+
1001216	TTS	Vad01G005850	LG01	6098142	6099303	6098142	+
1001217	TSS	Vad01G005860	LG01	6106265	6108465	6108465	+
1001218	TTS	Vad01G005860	LG01	6112299	6113310	6112299	+
1001219	TSS	Vad01G005890	LG01	6124014	6124244	6124014	-
1001220	TTS	Vad01G005890	LG01	6122956	6123324	6123324	-
1001221	TSS	Vad01G005900	LG01	6134473	6134931	6134931	+
1001222	TTS	Vad01G005900	LG01	6136593	6137565	6136593	+
1001223	AE	Vad01G005900	LG01	6135043	6135143	6135043-6135143	+
1001224	AE	Vad01G005900	LG01	6135043	6135588	6135043-6135588	+
1001225	TSS	Vad01G005910	LG01	6148349	6148685	6148349	-
1001226	TSS	Vad01G005910	LG01	6148379	6148685	6148379	-
1001227	TTS	Vad01G005910	LG01	6139103	6139374	6139374	-
1001228	TSS	Vad01G005920	LG01	6157027	6158053	6158053	+
1001229	TSS	Vad01G005920	LG01	6157027	6157285	6157285	+
1001230	TTS	Vad01G005920	LG01	6163587	6164755	6163587	+
1001231	TSS	Vad01G005930	LG01	6165140	6165267	6165267	+
1001232	TTS	Vad01G005930	LG01	6171433	6171500	6171433	+
1001233	TSS	Vad01G005940	LG01	6174353	6174706	6174353	-
1001234	TSS	Vad01G005940	LG01	6173934	6174330	6173934	-
1001235	TTS	Vad01G005940	LG01	6172037	6172404	6172404	-
1001236	SKIP_ON	Vad01G005940	LG01	6173075	6173182	6172996,6173075-6173182,6173451	-
1001237	SKIP_OFF	Vad01G005940	LG01	6173075	6173182	6172996,6173451	-
1001238	TSS	Vad01G005950	LG01	6184551	6185115	6184551	-
1001239	TTS	Vad01G005950	LG01	6176770	6177193	6177193	-
1001240	TSS	Vad01G005960	LG01	6199258	6199865	6199865	+
1001241	TSS	Vad01G005960	LG01	6199260	6199559	6199559	+
1001242	TTS	Vad01G005960	LG01	6202015	6202261	6202015	+
1001243	TSS	Vad01G005970	LG01	6204120	6204413	6204413	+
1001244	TTS	Vad01G005970	LG01	6207493	6207544	6207493	+
1001245	TSS	Vad01G005980	LG01	6217878	6218469	6218469	+
1001246	TSS	Vad01G005980	LG01	6217935	6219659	6219659	+
1001247	TTS	Vad01G005980	LG01	6224747	6225199	6224747	+
1001248	TSS	Vad01G005990	LG01	6226219	6226927	6226927	+
1001249	TTS	Vad01G005990	LG01	6247712	6248909	6247712	+
1001250	TSS	Vad01G006030	LG01	6269675	6269792	6269675	-
1001251	TSS	Vad01G006030	LG01	6269671	6269792	6269671	-
1001252	TTS	Vad01G006030	LG01	6267272	6268506	6268506	-
1001253	TSS	Vad01G006050	LG01	6305459	6305872	6305872	+
1001254	TTS	Vad01G006050	LG01	6307212	6308185	6307212	+
1001255	TSS	Vad01G006090	LG01	6351370	6351742	6351370	-
1001256	TTS	Vad01G006090	LG01	6342653	6342979	6342979	-
1001257	TSS	Vad01G006100	LG01	6366722	6367032	6366722	-
1001258	TTS	Vad01G006100	LG01	6364874	6365492	6365492	-
1001259	TSS	Vad01G006110	LG01	6378188	6378477	6378188	-
1001260	TTS	Vad01G006110	LG01	6376786	6377016	6377016	-
1001261	TSS	Vad01G006120	LG01	6381982	6382582	6381982	-
1001262	TTS	Vad01G006120	LG01	6380375	6380795	6380795	-
1001263	TSS	Vad01G006140	LG01	6395718	6396082	6396082	+
1001264	TTS	Vad01G006140	LG01	6397923	6398336	6397923	+
1001265	TSS	Vad01G006160	LG01	6444872	6445208	6445208	+
1001266	TTS	Vad01G006160	LG01	6450277	6450827	6450277	+
1001267	TSS	Vad01G006170	LG01	6452812	6453250	6453250	+
1001268	TTS	Vad01G006170	LG01	6519028	6519118	6519028	+
1001269	TSS	Vad01G006180	LG01	6525583	6525734	6525583	-
1001270	TTS	Vad01G006180	LG01	6519942	6521026	6521026	-
1001271	AE	Vad01G006180	LG01	6523514	6523756	6523514-6523756	-
1001272	AE	Vad01G006180	LG01	6523514	6523899	6523514-6523899	-
1001273	TSS	Vad01G006210	LG01	6550020	6550393	6550020	-
1001274	TTS	Vad01G006210	LG01	6549562	6549749	6549749	-
1001275	TSS	Vad01G006220	LG01	6574161	6574424	6574161	-
1001276	TTS	Vad01G006220	LG01	6571837	6572325	6572325	-
1001277	TSS	Vad01G006230	LG01	6580396	6580594	6580396	-
1001278	TTS	Vad01G006230	LG01	6579504	6579727	6579727	-
1001279	TSS	Vad01G006240	LG01	6587735	6587979	6587979	+
1001280	TSS	Vad01G006240	LG01	6587735	6587822	6587822	+
1001281	TTS	Vad01G006240	LG01	6594607	6595699	6594607	+
1001282	TSS	Vad01G006250	LG01	6596872	6597055	6597055	+
1001283	TTS	Vad01G006250	LG01	6603930	6604005	6603930	+
1001284	TSS	Vad01G006280	LG01	6724479	6724976	6724976	+
1001285	TTS	Vad01G006280	LG01	6738492	6738790	6738492	+
1001286	TTS	Vad01G006280	LG01	6736065	6736189	6736065	+
1001287	TSS	Vad01G006310	LG01	6757337	6757847	6757847	+
1001288	TTS	Vad01G006310	LG01	6760608	6761059	6760608	+
1001289	TSS	Vad01G006320	LG01	6774920	6776068	6774920	-
1001290	TSS	Vad01G006320	LG01	6775789	6776024	6775789	-
1001291	TTS	Vad01G006320	LG01	6768959	6770358	6770358	-
1001292	TTS	Vad01G006320	LG01	6768959	6769689	6769689	-
1001293	SKIP_ON	Vad01G006320	LG01	6774920	6774966	6773749,6774920-6774966,6775789	-
1001294	SKIP_OFF	Vad01G006320	LG01	6774920	6774966	6773749,6775789	-
1001295	TSS	Vad01G006330	LG01	6779477	6780104	6780104	+
1001296	TTS	Vad01G006330	LG01	6781044	6781316	6781044	+
1001297	TSS	Vad01G006390	LG01	6846020	6847018	6847018	+
1001298	TTS	Vad01G006390	LG01	6849080	6849799	6849080	+
1001299	TSS	Vad01G006400	LG01	6853934	6854112	6854112	+
1001300	TSS	Vad01G006400	LG01	6859246	6862999	6862999	+
1001301	TTS	Vad01G006400	LG01	6864818	6865283	6864818	+
1001302	TSS	Vad01G006430	LG01	6880095	6880649	6880649	+
1001303	TTS	Vad01G006430	LG01	6890795	6891496	6890795	+
1001304	AE	Vad01G006430	LG01	6882606	6882680	6882606-6882680	+
1001305	AE	Vad01G006430	LG01	6882499	6882680	6882499-6882680	+
1001306	TSS	Vad01G006440	LG01	6905866	6906180	6906180	+
1001307	TSS	Vad01G006440	LG01	6905866	6906167	6906167	+
1001308	TSS	Vad01G006440	LG01	6905908	6908410	6908410	+
1001309	TSS	Vad01G006440	LG01	6905908	6907467	6907467	+
1001310	TTS	Vad01G006440	LG01	6909933	6910842	6909933	+
1001311	IR_ON	Vad01G006440	LG01	6907051	6907191	6907011-6907915	+
1001312	IR_OFF	Vad01G006440	LG01	6907051	6907191	6907011-6907051,6907191-6907915	+
1001313	MIR_ON	Vad01G006440	LG01	6907051	6907566	6907011-6907915	+
1001314	MIR_OFF	Vad01G006440	LG01	6907051	6907566	6907011-6907051,6907191-6907467,6907566-6907915	+
1001311	IR_ON	Vad01G006440	LG01	6907051	6907188	6907011-6907915	+
1001315	IR_OFF	Vad01G006440	LG01	6907051	6907188	6907011-6907051,6907188-6907915	+
1001316	IR_ON	Vad01G006440	LG01	6907467	6907566	6907191-6907915	+
1001317	IR_OFF	Vad01G006440	LG01	6907467	6907566	6907191-6907467,6907566-6907915	+
1001318	XIR_ON	Vad01G006440	LG01	6907467	6907566	6907188-6907915	+
1001319	XIR_OFF	Vad01G006440	LG01	6907467	6907566	6907191-6907467,6907566-6907915	+
1001320	TSS	Vad01G006460	LG01	6950769	6951046	6950769	-
1001321	TTS	Vad01G006460	LG01	6925604	6926089	6926089	-
1001322	TSS	Vad01G006470	LG01	6964460	6964589	6964460	-
1001323	TTS	Vad01G006470	LG01	6956059	6956898	6956898	-
1001324	TSS	Vad01G006480	LG01	6992679	6993360	6992679	-
1001325	TTS	Vad01G006480	LG01	6966117	6966721	6966721	-
1001326	TSS	Vad01G006490	LG01	7002363	7003271	7003271	+
1001327	TTS	Vad01G006490	LG01	7018763	7019270	7018763	+
1001328	TTS	Vad01G006490	LG01	7018706	7019153	7018706	+
1001329	AE	Vad01G006490	LG01	7013198	7013667	7013198-7013667	+
1001330	AE	Vad01G006490	LG01	7013198	7013745	7013198-7013745	+
1001331	TSS	Vad01G006500	LG01	7037245	7037768	7037245	-
1001332	TTS	Vad01G006500	LG01	7020039	7020566	7020566	-
1001333	TSS	Vad01G006510	LG01	7038597	7038741	7038741	+
1001334	TTS	Vad01G006510	LG01	7046056	7046781	7046056	+
1001335	SKIP_ON	Vad01G006510	LG01	7043781	7043823	7043287,7043781-7043823,7043954	+
1001336	SKIP_OFF	Vad01G006510	LG01	7043781	7043823	7043287,7043954	+
1001337	SKIP_ON	Vad01G006510	LG01	7044979	7045108	7044301,7044979-7045108,7045229	+
1001338	SKIP_OFF	Vad01G006510	LG01	7044979	7045108	7044301,7045229	+
1001339	IR_ON	Vad01G006510	LG01	7043102	7043194	7042967-7043287	+
1001340	IR_OFF	Vad01G006510	LG01	7043102	7043194	7042967-7043102,7043194-7043287	+
1001341	AE	Vad01G006510	LG01	7045229	7045405	7045229-7045405	+
1001342	AE	Vad01G006510	LG01	7045229	7045456	7045229-7045456	+
1001343	TSS	Vad01G006530	LG01	7065252	7065509	7065252	-
1001344	TTS	Vad01G006530	LG01	7064713	7064882	7064882	-
1001345	TSS	Vad01G006540	LG01	7070891	7071051	7070891	-
1001346	TTS	Vad01G006540	LG01	7070125	7070468	7070468	-
1001347	TSS	Vad01G006590	LG01	7109111	7109189	7109111	-
1001348	TTS	Vad01G006590	LG01	7107534	7108043	7108043	-
1001349	TSS	Vad01G006600	LG01	7122899	7122985	7122899	-
1001350	TTS	Vad01G006600	LG01	7121457	7121899	7121899	-
1001351	TSS	Vad01G006620	LG01	7142785	7142936	7142936	+
1001352	TSS	Vad01G006620	LG01	7145247	7145334	7145334	+
1001353	TTS	Vad01G006620	LG01	7151641	7151888	7151641	+
1001354	TSS	Vad01G006630	LG01	7154725	7155147	7154725	-
1001355	TTS	Vad01G006630	LG01	7152377	7153085	7153085	-
1001356	TSS	Vad01G006640	LG01	7161297	7161585	7161585	+
1001357	TTS	Vad01G006640	LG01	7173902	7174494	7173902	+
1001358	TSS	Vad01G006650	LG01	7179724	7180897	7179724	-
1001359	TTS	Vad01G006650	LG01	7174563	7174977	7174977	-
1001360	TSS	Vad01G006690	LG01	7186120	7187952	7187952	+
1001361	TTS	Vad01G006690	LG01	7191461	7191848	7191461	+
1001362	TSS	Vad01G006710	LG01	7215403	7216299	7215403	-
1001363	TTS	Vad01G006710	LG01	7214553	7215325	7215325	-
1001364	TSS	Vad01G006720	LG01	7230808	7230946	7230808	-
1001365	TTS	Vad01G006720	LG01	7221598	7222408	7222408	-
1001366	TSS	Vad01G006730	LG01	7230041	7230946	7230041	-
1001367	TTS	Vad01G006730	LG01	7229002	7229613	7229613	-
1001368	TSS	Vad01G006740	LG01	7237577	7237726	7237726	+
1001369	TSS	Vad01G006740	LG01	7237577	7238505	7238505	+
1001370	TSS	Vad01G006740	LG01	7237603	7239183	7239183	+
1001371	TTS	Vad01G006740	LG01	7241220	7241741	7241220	+
1001372	SKIP_ON	Vad01G006740	LG01	7239709	7239823	7239612,7239709-7239823,7240109	+
1001373	SKIP_OFF	Vad01G006740	LG01	7239709	7239823	7239612,7240109	+
1001374	SKIP_ON	Vad01G006740	LG01	7238319	7238505	7237726,7238319-7238505,7239157	+
1001375	SKIP_OFF	Vad01G006740	LG01	7238319	7238505	7237726,7239157	+
1001376	MSKIP_ON	Vad01G006740	LG01	7239564	7239823	7239444,7239564-7239612,7239709-7239823,7240109	+
1001377	MSKIP_OFF	Vad01G006740	LG01	7239564	7239823	7239444,7240109	+
1001378	SKIP_ON	Vad01G006740	LG01	7239564	7239612	7239444,7239564-7239612,7240109	+
1001379	SKIP_OFF	Vad01G006740	LG01	7239564	7239612	7239444,7240109	+
1001380	TSS	Vad01G006760	LG01	7258618	7258646	7258618	-
1001381	TSS	Vad01G006760	LG01	7256714	7258646	7256714	-
1001382	TTS	Vad01G006760	LG01	7244283	7244933	7244933	-
1001383	TSS	Vad01G006770	LG01	7266335	7266547	7266547	+
1001384	TTS	Vad01G006770	LG01	7271937	7272845	7271937	+
1001385	TSS	Vad01G006780	LG01	7283472	7283924	7283472	-
1001386	TTS	Vad01G006780	LG01	7274177	7275074	7275074	-
1001387	TSS	Vad01G006790	LG01	7287958	7288346	7287958	-
1001388	TTS	Vad01G006790	LG01	7284703	7285147	7285147	-
1001389	TSS	Vad01G006800	LG01	7292041	7292610	7292610	+
1001390	TTS	Vad01G006800	LG01	7313778	7314686	7313778	+
1001391	TSS	Vad01G006810	LG01	7318854	7319075	7319075	+
1001392	TTS	Vad01G006810	LG01	7323430	7323753	7323430	+
1001393	TSS	Vad01G006820	LG01	7326679	7326988	7326988	+
1001394	TTS	Vad01G006820	LG01	7346295	7346831	7346295	+
1001395	TSS	Vad01G006830	LG01	7347642	7347740	7347740	+
1001396	TTS	Vad01G006830	LG01	7354776	7355122	7354776	+
1001397	TSS	Vad01G006840	LG01	7358563	7358792	7358563	-
1001398	TTS	Vad01G006840	LG01	7355850	7356649	7356649	-
1001399	TSS	Vad01G006850	LG01	7367457	7367563	7367563	+
1001400	TTS	Vad01G006850	LG01	7367676	7368878	7367676	+
1001401	TSS	Vad01G006860	LG01	7384811	7386181	7386181	+
1001402	TTS	Vad01G006860	LG01	7401098	7401474	7401098	+
1001403	AE	Vad01G006860	LG01	7399927	7400136	7399927-7400136	+
1001404	AE	Vad01G006860	LG01	7399966	7400136	7399966-7400136	+
1001405	TSS	Vad01G006880	LG01	7403475	7403752	7403752	+
1001406	TTS	Vad01G006880	LG01	7405240	7405662	7405240	+
1001407	TSS	Vad01G006920	LG01	7418397	7418793	7418397	-
1001408	TTS	Vad01G006920	LG01	7417160	7417556	7417556	-
1001409	TSS	Vad01G006930	LG01	7427814	7428380	7428380	+
1001410	TTS	Vad01G006930	LG01	7436351	7436907	7436351	+
1001411	TSS	Vad01G006940	LG01	7438550	7438839	7438839	+
1001412	TTS	Vad01G006940	LG01	7447129	7447567	7447129	+
1001413	TSS	Vad01G006980	LG01	7467836	7468356	7467836	-
1001414	TTS	Vad01G006980	LG01	7462071	7462624	7462624	-
1001415	TSS	Vad01G006990	LG01	7502529	7502927	7502927	+
1001416	TTS	Vad01G006990	LG01	7505123	7506086	7505123	+
1001417	IR_ON	Vad01G006990	LG01	7503092	7503227	7503023-7504492	+
1001418	IR_OFF	Vad01G006990	LG01	7503092	7503227	7503023-7503092,7503227-7504492	+
1001417	IR_ON	Vad01G006990	LG01	7503092	7503213	7503023-7504492	+
1001419	IR_OFF	Vad01G006990	LG01	7503092	7503213	7503023-7503092,7503213-7504492	+
1001420	AE	Vad01G006990	LG01	7503227	7504492	7503227-7504492	+
1001421	AE	Vad01G006990	LG01	7503213	7504492	7503213-7504492	+
1001422	TSS	Vad01G007000	LG01	7518589	7518710	7518589	-
1001423	TTS	Vad01G007000	LG01	7517849	7518379	7518379	-
1001424	TTS	Vad01G007000	LG01	7517999	7518374	7518374	-
1001425	TSS	Vad01G007020	LG01	7553819	7554061	7553819	-
1001426	TSS	Vad01G007020	LG01	7553085	7554061	7553085	-
1001427	TTS	Vad01G007020	LG01	7550676	7553698	7553698	-
1001428	TTS	Vad01G007020	LG01	7550676	7552654	7552654	-
1001429	TTS	Vad01G007020	LG01	7550676	7552063	7552063	-
1001430	SKIP_ON	Vad01G007020	LG01	7553085	7553698	7552654,7553085-7553698,7553819	-
1001431	SKIP_OFF	Vad01G007020	LG01	7553085	7553698	7552654,7553819	-
1001432	SKIP_ON	Vad01G007020	LG01	7553385	7553698	7552654,7553385-7553698,7553819	-
1001431	SKIP_OFF	Vad01G007020	LG01	7553385	7553698	7552654,7553819	-
1001433	AE	Vad01G007020	LG01	7553085	7553698	7553085-7553698	-
1001434	AE	Vad01G007020	LG01	7553385	7553698	7553385-7553698	-
1001435	TSS	Vad01G007030	LG01	7565025	7565928	7565928	+
1001436	TTS	Vad01G007030	LG01	7567616	7568664	7567616	+
1001437	TSS	Vad01G007040	LG01	7575888	7577045	7575888	-
1001438	TTS	Vad01G007040	LG01	7568979	7570532	7570532	-
1001439	XIR_ON	Vad01G007040	LG01	7572097	7572178	7571324-7572333	-
1001440	XIR_OFF	Vad01G007040	LG01	7572097	7572178	7571324-7572097,7572178-7572430	-
1001441	XAE	Vad01G007040	LG01	7571324	7572097	7571324-7572097	-
1001442	XAE	Vad01G007040	LG01	7571324	7572333	7571324-7572333	-
1001443	TSS	Vad01G007060	LG01	7591129	7591779	7591129	-
1001444	TTS	Vad01G007060	LG01	7576203	7577224	7577224	-
1001445	TSS	Vad01G007070	LG01	7618967	7619543	7618967	-
1001446	TTS	Vad01G007070	LG01	7597784	7598280	7598280	-
1001447	TTS	Vad01G007070	LG01	7597784	7598217	7598217	-
1001448	TTS	Vad01G007070	LG01	7597784	7598120	7598120	-
1001449	TTS	Vad01G007070	LG01	7602706	7602786	7602786	-
1001450	XSKIP_ON	Vad01G007070	LG01	7602724	7602786	7598217,7602724-7602786,7603002	-
1001451	XSKIP_OFF	Vad01G007070	LG01	7602724	7602786	7598280,7603002	-
1001452	XSKIP_ON	Vad01G007070	LG01	7602629	7602786	7598120,7602629-7602786,7603002	-
1001451	XSKIP_OFF	Vad01G007070	LG01	7602629	7602786	7598280,7603002	-
1001453	AE	Vad01G007070	LG01	7605305	7605515	7605305-7605515	-
1001454	AE	Vad01G007070	LG01	7605305	7605432	7605305-7605432	-
1001455	XAE	Vad01G007070	LG01	7614383	7614425	7614383-7614425	-
1001456	XAE	Vad01G007070	LG01	7614383	7617654	7614383-7617654	-
1001457	AE	Vad01G007070	LG01	7618307	7618434	7618307-7618434	-
1001458	AE	Vad01G007070	LG01	7617755	7618434	7617755-7618434	-
1001459	XAE	Vad01G007070	LG01	7602724	7602786	7602724-7602786	-
1001460	XAE	Vad01G007070	LG01	7602629	7602786	7602629-7602786	-
1001461	AE	Vad01G007070	LG01	7614383	7617654	7614383-7617654	-
1001462	AE	Vad01G007070	LG01	7614383	7614425	7614383-7614425	-
1001463	XAE	Vad01G007070	LG01	7617755	7618434	7617755-7618434	-
1001464	XAE	Vad01G007070	LG01	7618307	7618434	7618307-7618434	-
1001465	TSS	Vad01G007080	LG01	7625520	7626296	7626296	+
1001466	TTS	Vad01G007080	LG01	7629444	7629933	7629444	+
1001467	TSS	Vad01G007100	LG01	7651264	7652565	7651264	-
1001468	TTS	Vad01G007100	LG01	7648527	7648838	7648838	-
1001469	TSS	Vad01G007120	LG01	7680090	7680511	7680090	-
1001470	TTS	Vad01G007120	LG01	7676898	7677460	7677460	-
1001471	TSS	Vad01G007130	LG01	7691669	7692114	7691669	-
1001472	TSS	Vad01G007130	LG01	7691692	7692114	7691692	-
1001473	TTS	Vad01G007130	LG01	7690291	7690321	7690321	-
1001474	TSS	Vad01G007140	LG01	7719652	7720340	7720340	+
1001475	TTS	Vad01G007140	LG01	7732878	7733291	7732878	+
1001476	SKIP_ON	Vad01G007140	LG01	7721238	7721312	7720340,7721238-7721312,7721875	+
1001477	SKIP_OFF	Vad01G007140	LG01	7721238	7721312	7720340,7721875	+
1001478	IR_ON	Vad01G007140	LG01	7721312	7721875	7721238-7721984	+
1001479	IR_OFF	Vad01G007140	LG01	7721312	7721875	7721238-7721312,7721875-7721984	+
1001480	AE	Vad01G007140	LG01	7721875	7721984	7721875-7721984	+
1001481	AE	Vad01G007140	LG01	7721238	7721984	7721238-7721984	+
1001482	TSS	Vad01G007150	LG01	7751623	7752319	7751623	-
1001483	TTS	Vad01G007150	LG01	7736380	7736871	7736871	-
1001484	TTS	Vad01G007150	LG01	7741313	7742429	7742429	-
1001485	TTS	Vad01G007150	LG01	7741397	7742927	7742927	-
1001486	TTS	Vad01G007150	LG01	7741397	7742978	7742978	-
1001487	TSS	Vad01G007180	LG01	7767033	7767431	7767033	-
1001488	TTS	Vad01G007180	LG01	7759788	7760867	7760867	-
1001489	AE	Vad01G007180	LG01	7766093	7766305	7766093-7766305	-
1001490	AE	Vad01G007180	LG01	7766093	7766273	7766093-7766273	-
1001491	AE	Vad01G007180	LG01	7766093	7766276	7766093-7766276	-
1001492	AE	Vad01G007180	LG01	7766093	7766270	7766093-7766270	-
1001493	TSS	Vad01G007190	LG01	7771181	7771591	7771591	+
1001494	TTS	Vad01G007190	LG01	7776139	7776501	7776139	+
1001495	TSS	Vad01G007200	LG01	7784675	7785410	7784675	-
1001496	TTS	Vad01G007200	LG01	7778417	7778990	7778990	-
1001497	IR_ON	Vad01G007200	LG01	7780396	7780615	7780273-7780722	-
1001498	IR_OFF	Vad01G007200	LG01	7780396	7780615	7780273-7780396,7780615-7780722	-
1001499	IR_ON	Vad01G007200	LG01	7780086	7780273	7780001-7780396	-
1001500	IR_OFF	Vad01G007200	LG01	7780086	7780273	7780001-7780086,7780273-7780396	-
1001501	XIR_ON	Vad01G007200	LG01	7780086	7780273	7780001-7780396	-
1001502	XIR_OFF	Vad01G007200	LG01	7780086	7780273	7780001-7780086,7780273-7780722	-
1001503	XAE	Vad01G007200	LG01	7780001	7780086	7780001-7780086	-
1001504	XAE	Vad01G007200	LG01	7780001	7780396	7780001-7780396	-
1001505	TSS	Vad01G007240	LG01	7820048	7820372	7820048	-
1001506	TTS	Vad01G007240	LG01	7815450	7815668	7815668	-
1001507	TSS	Vad01G007250	LG01	7828908	7829330	7829330	+
1001508	TTS	Vad01G007250	LG01	7834570	7834936	7834570	+
1001509	TSS	Vad01G007280	LG01	7875104	7875964	7875104	-
1001510	TTS	Vad01G007280	LG01	7872367	7872815	7872815	-
1001511	TSS	Vad01G007290	LG01	7885292	7885587	7885587	+
1001512	TTS	Vad01G007290	LG01	7891757	7893259	7891757	+
1001513	TSS	Vad01G007300	LG01	7902878	7903760	7902878	-
1001514	TTS	Vad01G007300	LG01	7899116	7899728	7899728	-
1001515	TSS	Vad01G007310	LG01	7945384	7945500	7945500	+
1001516	TTS	Vad01G007310	LG01	7946158	7946387	7946158	+
1001517	TSS	Vad01G007320	LG01	7967704	7967989	7967704	-
1001518	TTS	Vad01G007320	LG01	7947684	7948662	7948662	-
1001519	TSS	Vad01G007340	LG01	7979650	7980671	7980671	+
1001520	TSS	Vad01G007340	LG01	7979650	7980907	7980907	+
1001521	TTS	Vad01G007340	LG01	7979977	7980466	7980466	-
1001522	TSS	Vad01G007370	LG01	8027802	8028528	8028528	+
1001523	TTS	Vad01G007370	LG01	8030222	8030902	8030222	+
1001524	TSS	Vad01G007390	LG01	8050284	8050590	8050284	-
1001525	TTS	Vad01G007390	LG01	8040142	8040356	8040356	-
1001526	TSS	Vad01G007400	LG01	8055510	8055618	8055618	+
1001527	TSS	Vad01G007400	LG01	8056429	8057624	8057624	+
1001528	TTS	Vad01G007400	LG01	8059544	8060541	8059544	+
1001529	IR_ON	Vad01G007400	LG01	8059141	8059264	8058907-8059414	+
1001530	IR_OFF	Vad01G007400	LG01	8059141	8059264	8058907-8059141,8059264-8059414	+
1001531	XIR_ON	Vad01G007400	LG01	8059141	8059264	8058907-8059414	+
1001532	XIR_OFF	Vad01G007400	LG01	8059141	8059264	8058907-8059141,8059264-8060192	+
1001533	XAE	Vad01G007400	LG01	8058907	8059414	8058907-8059414	+
1001534	XAE	Vad01G007400	LG01	8058907	8059141	8058907-8059141	+
1001535	TSS	Vad01G007430	LG01	8098465	8098773	8098465	-
1001536	TTS	Vad01G007430	LG01	8096163	8096395	8096395	-
1001537	TTS	Vad01G007430	LG01	8096189	8096412	8096412	-
1001538	XSKIP_ON	Vad01G007430	LG01	8098113	8098203	8096395,8098113-8098203,8098295	-
1001539	XSKIP_OFF	Vad01G007430	LG01	8098113	8098203	8096412,8098295	-
1001540	TSS	Vad01G007450	LG01	8129192	8130342	8129192	-
1001541	TTS	Vad01G007450	LG01	8125669	8126213	8126213	-
1001542	TSS	Vad01G007460	LG01	8143176	8143278	8143176	-
1001543	TTS	Vad01G007460	LG01	8137147	8137464	8137464	-
1001544	TSS	Vad01G007480	LG01	8190796	8191068	8190796	-
1001545	TSS	Vad01G007480	LG01	8191121	8191178	8191121	-
1001546	TTS	Vad01G007480	LG01	8185228	8185658	8185658	-
1001547	TSS	Vad01G007490	LG01	8198171	8198282	8198282	+
1001548	TTS	Vad01G007490	LG01	8201399	8201911	8201399	+
1001549	TSS	Vad01G007500	LG01	8214432	8214603	8214432	-
1001550	TTS	Vad01G007500	LG01	8204041	8204394	8204394	-
1001551	TSS	Vad01G007510	LG01	8216287	8216690	8216690	+
1001552	TTS	Vad01G007510	LG01	8218445	8219643	8218445	+
1001553	TTS	Vad01G007510	LG01	8219138	8219643	8219138	+
1001554	IR_ON	Vad01G007510	LG01	8218215	8218445	8218120-8218567	+
1001555	IR_OFF	Vad01G007510	LG01	8218215	8218445	8218120-8218215,8218445-8218567	+
1001556	IR_ON	Vad01G007510	LG01	8217499	8217594	8217461-8217692	+
1001557	IR_OFF	Vad01G007510	LG01	8217499	8217594	8217461-8217499,8217594-8217692	+
1001558	XIR_ON	Vad01G007510	LG01	8218215	8218445	8218120-8218567	+
1001559	XIR_OFF	Vad01G007510	LG01	8218215	8218445	8218120-8218215,8218445-8219643	+
1001556	IR_ON	Vad01G007510	LG01	8217501	8217594	8217461-8217692	+
1001560	IR_OFF	Vad01G007510	LG01	8217501	8217594	8217461-8217501,8217594-8217692	+
1001561	AE	Vad01G007510	LG01	8217148	8217249	8217148-8217249	+
1001562	AE	Vad01G007510	LG01	8217120	8217249	8217120-8217249	+
1001563	AE	Vad01G007510	LG01	8217117	8217249	8217117-8217249	+
1001564	XAE	Vad01G007510	LG01	8218120	8218215	8218120-8218215	+
1001565	XAE	Vad01G007510	LG01	8218120	8218567	8218120-8218567	+
1001566	TSS	Vad01G007520	LG01	8223059	8223377	8223377	+
1001567	TTS	Vad01G007520	LG01	8249265	8249361	8249265	+
1001568	TTS	Vad01G007520	LG01	8249109	8249361	8249109	+
1001569	TSS	Vad01G007530	LG01	8250300	8250523	8250523	+
1001570	TTS	Vad01G007530	LG01	8258254	8258591	8258254	+
1001571	AE	Vad01G007530	LG01	8251104	8251273	8251104-8251273	+
1001572	AE	Vad01G007530	LG01	8251082	8251273	8251082-8251273	+
1001573	TSS	Vad01G007540	LG01	8263361	8263906	8263906	+
1001574	TTS	Vad01G007540	LG01	8271853	8272229	8271853	+
1001575	TSS	Vad01G007550	LG01	8283695	8284326	8284326	+
1001576	TTS	Vad01G007550	LG01	8289758	8290023	8289758	+
1001577	TTS	Vad01G007550	LG01	8285375	8285593	8285375	+
1001578	TSS	Vad01G007560	LG01	8283695	8284326	8284326	+
1001579	TSS	Vad01G007560	LG01	8288531	8288704	8288704	+
1001580	TTS	Vad01G007560	LG01	8289758	8290023	8289758	+
1001581	XSKIP_ON	Vad01G007560	LG01	8284472	8284651	8284326,8284472-8284651,8289029	+
1001582	XSKIP_OFF	Vad01G007560	LG01	8284472	8284651	8284326,8288850	+
1001583	TSS	Vad01G007570	LG01	8309197	8309284	8309197	-
1001584	TTS	Vad01G007570	LG01	8290347	8292025	8292025	-
1001585	TSS	Vad01G007580	LG01	8316584	8317024	8317024	+
1001586	TTS	Vad01G007580	LG01	8327023	8327646	8327023	+
1001587	TSS	Vad01G007590	LG01	8332184	8332395	8332184	-
1001588	TTS	Vad01G007590	LG01	8327687	8328309	8328309	-
1001589	TSS	Vad01G007600	LG01	8340387	8340462	8340387	-
1001590	TTS	Vad01G007600	LG01	8339330	8339602	8339602	-
1001591	TSS	Vad01G007610	LG01	8352991	8353112	8352991	-
1001592	TTS	Vad01G007610	LG01	8350946	8351556	8351556	-
1001593	TSS	Vad01G007630	LG01	8375421	8375530	8375421	-
1001594	TTS	Vad01G007630	LG01	8373120	8373923	8373923	-
1001595	TSS	Vad01G007640	LG01	8386977	8387315	8386977	-
1001596	TTS	Vad01G007640	LG01	8382621	8383623	8383623	-
1001597	TSS	Vad01G007690	LG01	8432016	8432270	8432016	-
1001598	TTS	Vad01G007690	LG01	8418730	8419095	8419095	-
1001599	TTS	Vad01G007690	LG01	8429684	8431597	8431597	-
1001600	TSS	Vad01G007710	LG01	8441445	8442148	8442148	+
1001601	TTS	Vad01G007710	LG01	8443254	8443868	8443254	+
1001602	TSS	Vad01G007740	LG01	8478294	8478699	8478294	-
1001603	TTS	Vad01G007740	LG01	8469794	8470144	8470144	-
1001604	SKIP_ON	Vad01G007740	LG01	8478165	8478205	8475864,8478165-8478205,8478294	-
1001605	SKIP_OFF	Vad01G007740	LG01	8478165	8478205	8475864,8478294	-
1001606	SKIP_ON	Vad01G007740	LG01	8478165	8478219	8475864,8478165-8478219,8478294	-
1001605	SKIP_OFF	Vad01G007740	LG01	8478165	8478219	8475864,8478294	-
1001607	XIR_ON	Vad01G007740	LG01	8475864	8478165	8475812-8478219	-
1001608	XIR_OFF	Vad01G007740	LG01	8475864	8478165	8475812-8475864,8478165-8478205	-
1001609	IR_ON	Vad01G007740	LG01	8475864	8478165	8475812-8478219	-
1001610	IR_OFF	Vad01G007740	LG01	8475864	8478165	8475812-8475864,8478165-8478219	-
1001611	AE	Vad01G007740	LG01	8475073	8475162	8475073-8475162	-
1001612	AE	Vad01G007740	LG01	8475073	8475175	8475073-8475175	-
1001613	AE	Vad01G007740	LG01	8475377	8475671	8475377-8475671	-
1001614	AE	Vad01G007740	LG01	8475377	8475711	8475377-8475711	-
1001615	AE	Vad01G007740	LG01	8475812	8475864	8475812-8475864	-
1001616	AE	Vad01G007740	LG01	8475812	8478219	8475812-8478219	-
1001617	AE	Vad01G007740	LG01	8478165	8478205	8478165-8478205	-
1001618	AE	Vad01G007740	LG01	8478165	8478219	8478165-8478219	-
1001619	TSS	Vad01G007750	LG01	8503161	8503331	8503331	+
1001620	TSS	Vad01G007750	LG01	8506422	8506639	8506639	+
1001621	TSS	Vad01G007750	LG01	8506422	8506903	8506903	+
1001622	TTS	Vad01G007750	LG01	8512801	8512965	8512801	+
1001623	TSS	Vad01G007770	LG01	8533816	8534233	8533816	-
1001624	TTS	Vad01G007770	LG01	8532032	8532486	8532486	-
1001625	TSS	Vad01G007820	LG01	8622346	8622561	8622346	-
1001626	TTS	Vad01G007820	LG01	8616432	8616764	8616764	-
1001627	TSS	Vad01G007830	LG01	8663288	8663361	8663361	+
1001628	TSS	Vad01G007830	LG01	8663304	8664126	8664126	+
1001629	TTS	Vad01G007830	LG01	8668531	8669095	8668531	+
1001630	TSS	Vad01G007930	LG01	9085730	9086497	9086497	+
1001631	TTS	Vad01G007930	LG01	9087173	9087893	9087173	+
1001632	TSS	Vad01G007940	LG01	9089030	9089524	9089524	+
1001633	TTS	Vad01G007940	LG01	9096517	9096803	9096517	+
1001634	SKIP_ON	Vad01G007940	LG01	9095100	9095283	9089524,9095100-9095283,9096517	+
1001635	SKIP_OFF	Vad01G007940	LG01	9095100	9095283	9089524,9096517	+
1001636	SKIP_ON	Vad01G007940	LG01	9094516	9094576	9089524,9094516-9094576,9096517	+
1001635	SKIP_OFF	Vad01G007940	LG01	9094516	9094576	9089524,9096517	+
1001637	SKIP_ON	Vad01G007940	LG01	9094496	9094576	9089524,9094496-9094576,9096517	+
1001635	SKIP_OFF	Vad01G007940	LG01	9094496	9094576	9089524,9096517	+
1001638	AE	Vad01G007940	LG01	9094516	9094576	9094516-9094576	+
1001639	AE	Vad01G007940	LG01	9094496	9094576	9094496-9094576	+
1001640	TSS	Vad01G007960	LG01	9105062	9105182	9105062	-
1001641	TTS	Vad01G007960	LG01	9097724	9097961	9097961	-
1001642	TSS	Vad01G007970	LG01	9108232	9110027	9110027	+
1001643	TTS	Vad01G007970	LG01	9113963	9114781	9113963	+
1001644	TSS	Vad01G007980	LG01	9115904	9116231	9116231	+
1001645	TSS	Vad01G007980	LG01	9117652	9117998	9117998	+
1001646	TTS	Vad01G007980	LG01	9118389	9118850	9118389	+
1001647	MSKIP_ON	Vad01G007980	LG01	9116864	9117237	9116617,9116864-9116961,9117107-9117237,9117346	+
1001648	MSKIP_OFF	Vad01G007980	LG01	9116864	9117237	9116617,9117346	+
1001649	MSKIP_ON	Vad01G007980	LG01	9116864	9117237	9116617,9116864-9116961,9117097-9117237,9117346	+
1001648	MSKIP_OFF	Vad01G007980	LG01	9116864	9117237	9116617,9117346	+
1001650	AE	Vad01G007980	LG01	9117107	9117237	9117107-9117237	+
1001651	AE	Vad01G007980	LG01	9117097	9117237	9117097-9117237	+
1001652	TSS	Vad01G007990	LG01	9120037	9120242	9120242	+
1001653	TSS	Vad01G007990	LG01	9120037	9121255	9121255	+
1001654	TSS	Vad01G007990	LG01	9120037	9120590	9120590	+
1001655	TTS	Vad01G007990	LG01	9126354	9127078	9126354	+
1001656	TSS	Vad01G008000	LG01	9187009	9187494	9187009	-
1001657	TTS	Vad01G008000	LG01	9128203	9128707	9128707	-
1001658	TSS	Vad01G008010	LG01	9200395	9200991	9200991	+
1001659	TSS	Vad01G008010	LG01	9200395	9202723	9202723	+
1001660	TTS	Vad01G008010	LG01	9212246	9212565	9212246	+
1001661	XSKIP_ON	Vad01G008010	LG01	9201604	9201672	9200991,9201604-9201672,9201866	+
1001662	XSKIP_OFF	Vad01G008010	LG01	9201604	9201672	9200991,9202464	+
1001663	TSS	Vad01G008020	LG01	9230853	9230954	9230853	-
1001664	TTS	Vad01G008020	LG01	9212866	9213077	9213077	-
1001665	TTS	Vad01G008020	LG01	9212866	9213557	9213557	-
1001666	TTS	Vad01G008020	LG01	9225885	9226208	9226208	-
1001667	TTS	Vad01G008020	LG01	9225885	9226255	9226255	-
1001668	TSS	Vad01G008030	LG01	9239959	9240584	9239959	-
1001669	TTS	Vad01G008030	LG01	9237278	9238400	9238400	-
1001670	TSS	Vad01G008060	LG01	9270047	9270148	9270148	+
1001671	TTS	Vad01G008060	LG01	9270555	9271530	9270555	+
1001672	TSS	Vad01G008080	LG01	9288840	9289133	9288840	-
1001673	TTS	Vad01G008080	LG01	9284202	9284763	9284763	-
1001674	TSS	Vad01G008090	LG01	9300070	9300185	9300070	-
1001675	TTS	Vad01G008090	LG01	9290652	9291498	9291498	-
1001676	TSS	Vad01G008100	LG01	9320579	9321034	9321034	+
1001677	TTS	Vad01G008100	LG01	9324974	9325419	9324974	+
1001678	TSS	Vad01G008110	LG01	9346028	9346288	9346028	-
1001679	TTS	Vad01G008110	LG01	9336169	9337069	9337069	-
1001680	TTS	Vad01G008110	LG01	9336201	9336684	9336684	-
1001681	TTS	Vad01G008110	LG01	9336201	9336696	9336696	-
1001682	TSS	Vad01G008120	LG01	9351817	9353151	9353151	+
1001683	TSS	Vad01G008120	LG01	9351817	9352218	9352218	+
1001684	TSS	Vad01G008120	LG01	9359297	9361185	9361185	+
1001685	TTS	Vad01G008120	LG01	9361609	9362787	9361609	+
1001686	XSKIP_ON	Vad01G008120	LG01	9352923	9353151	9352218,9352923-9353151,9353238	+
1001687	XSKIP_OFF	Vad01G008120	LG01	9352923	9353151	9352218,9353272	+
1001688	XAE	Vad01G008120	LG01	9353238	9353486	9353238-9353486	+
1001689	XAE	Vad01G008120	LG01	9353272	9353486	9353272-9353486	+
1001690	TSS	Vad01G008130	LG01	9368287	9369202	9369202	+
1001691	TSS	Vad01G008130	LG01	9368499	9369781	9369781	+
1001692	TTS	Vad01G008130	LG01	9378261	9379419	9378261	+
1001693	TSS	Vad01G008140	LG01	9393542	9394164	9394164	+
1001694	TSS	Vad01G008140	LG01	9393542	9393691	9393691	+
1001695	TTS	Vad01G008140	LG01	9399105	9400140	9399105	+
1001696	XIR_ON	Vad01G008140	LG01	9398630	9398718	9394101-9398991	+
1001697	XIR_OFF	Vad01G008140	LG01	9398630	9398718	9396537-9398630,9398718-9398991	+
1001698	MIR_ON	Vad01G008140	LG01	9394164	9398718	9394101-9398991	+
1001699	MIR_OFF	Vad01G008140	LG01	9394164	9398718	9394101-9394164,9396633-9398630,9398718-9398991	+
1001698	MIR_ON	Vad01G008140	LG01	9394164	9398718	9394101-9398991	+
1001700	MIR_OFF	Vad01G008140	LG01	9394164	9398718	9394101-9394164,9396537-9398630,9398718-9398991	+
1001701	AE	Vad01G008140	LG01	9396537	9398630	9396537-9398630	+
1001702	AE	Vad01G008140	LG01	9396633	9398630	9396633-9398630	+
1001703	TSS	Vad01G008180	LG01	9455451	9455736	9455451	-
1001704	TTS	Vad01G008180	LG01	9429295	9429824	9429824	-
1001705	TSS	Vad01G008190	LG01	9464058	9464232	9464232	+
1001706	TTS	Vad01G008190	LG01	9466939	9467870	9466939	+
1001707	TTS	Vad01G008190	LG01	9466935	9467960	9466935	+
1001708	TSS	Vad01G008200	LG01	9472398	9472516	9472398	-
1001709	TTS	Vad01G008200	LG01	9468552	9469625	9469625	-
1001710	TSS	Vad01G008210	LG01	9474117	9474508	9474508	+
1001711	TTS	Vad01G008210	LG01	9519926	9520255	9519926	+
1001712	TSS	Vad01G008220	LG01	9523049	9523307	9523049	-
1001713	TTS	Vad01G008220	LG01	9521213	9521980	9521980	-
1001714	TSS	Vad01G008230	LG01	9558633	9559009	9559009	+
1001715	TSS	Vad01G008230	LG01	9558633	9559155	9559155	+
1001716	TSS	Vad01G008230	LG01	9558633	9559378	9559378	+
1001717	TTS	Vad01G008230	LG01	9561083	9561319	9561083	+
1001718	TSS	Vad01G008250	LG01	9639524	9639614	9639614	+
1001719	TTS	Vad01G008250	LG01	9640022	9640110	9640022	+
1001720	TSS	Vad01G008260	LG01	9653854	9654145	9654145	+
1001721	TSS	Vad01G008260	LG01	9653854	9654287	9654287	+
1001722	TTS	Vad01G008260	LG01	9658362	9658658	9658362	+
1001723	IR_ON	Vad01G008260	LG01	9654287	9654383	9654222-9654496	+
1001724	IR_OFF	Vad01G008260	LG01	9654287	9654383	9654222-9654287,9654383-9654496	+
1001725	TSS	Vad01G008270	LG01	9669271	9669371	9669371	+
1001726	TTS	Vad01G008270	LG01	9671868	9671981	9671868	+
1001727	TSS	Vad01G008280	LG01	9676731	9677005	9677005	+
1001728	TTS	Vad01G008280	LG01	9681093	9681286	9681093	+
1001729	TTS	Vad01G008280	LG01	9681081	9681286	9681081	+
1001730	AE	Vad01G008280	LG01	9677243	9677356	9677243-9677356	+
1001731	AE	Vad01G008280	LG01	9677256	9677356	9677256-9677356	+
1001732	TSS	Vad01G008290	LG01	9683176	9683544	9683544	+
1001733	TTS	Vad01G008290	LG01	9687174	9687374	9687174	+
1001734	TSS	Vad01G008320	LG01	9719600	9720131	9719600	-
1001735	TTS	Vad01G008320	LG01	9718572	9719207	9719207	-
1001736	TSS	Vad01G008340	LG01	9735590	9736267	9735590	-
1001737	TTS	Vad01G008340	LG01	9723421	9723463	9723463	-
1001738	TTS	Vad01G008340	LG01	9727518	9728693	9728693	-
1001739	TSS	Vad01G008350	LG01	9752956	9753503	9753503	+
1001740	TSS	Vad01G008350	LG01	9752956	9753083	9753083	+
1001741	TTS	Vad01G008350	LG01	9767327	9768255	9767327	+
1001742	TSS	Vad01G008370	LG01	9776094	9776189	9776189	+
1001743	TTS	Vad01G008370	LG01	9776267	9777164	9776267	+
1001744	TSS	Vad01G008380	LG01	9792869	9793612	9793612	+
1001745	TTS	Vad01G008380	LG01	9793790	9794852	9793790	+
1001746	TSS	Vad01G008390	LG01	9826333	9826739	9826333	-
1001747	TTS	Vad01G008390	LG01	9808437	9808659	9808659	-
1001748	TSS	Vad01G008400	LG01	9826943	9827135	9827135	+
1001749	TSS	Vad01G008400	LG01	9834199	9834428	9834428	+
1001750	TTS	Vad01G008400	LG01	9835143	9835984	9835143	+
1001751	SKIP_ON	Vad01G008400	LG01	9829631	9829693	9828927,9829631-9829693,9830271	+
1001752	SKIP_OFF	Vad01G008400	LG01	9829631	9829693	9828927,9830271	+
1001753	TSS	Vad01G008410	LG01	9847504	9847881	9847881	+
1001754	TTS	Vad01G008410	LG01	9850114	9850619	9850114	+
1001755	TSS	Vad01G008420	LG01	9853423	9853777	9853423	-
1001756	TTS	Vad01G008420	LG01	9851636	9852043	9852043	-
1001757	TSS	Vad01G008430	LG01	9875002	9875095	9875002	-
1001758	TTS	Vad01G008430	LG01	9857247	9858145	9858145	-
1001759	TTS	Vad01G008430	LG01	9857247	9857924	9857924	-
1001760	TTS	Vad01G008430	LG01	9857247	9858019	9858019	-
1001761	SKIP_ON	Vad01G008430	LG01	9867533	9867625	9867224,9867533-9867625,9871576	-
1001762	SKIP_OFF	Vad01G008430	LG01	9867533	9867625	9867224,9871576	-
1001763	AE	Vad01G008430	LG01	9858081	9858145	9858081-9858145	-
1001764	AE	Vad01G008430	LG01	9858129	9858145	9858129-9858145	-
1001765	XAE	Vad01G008430	LG01	9858129	9858145	9858129-9858145	-
1001766	XAE	Vad01G008430	LG01	9858081	9858145	9858081-9858145	-
1001767	TSS	Vad01G008440	LG01	9887407	9888115	9887407	-
1001768	TTS	Vad01G008440	LG01	9875797	9876191	9876191	-
1001769	TTS	Vad01G008440	LG01	9878806	9879307	9879307	-
1001770	TSS	Vad01G008450	LG01	9896663	9897256	9897256	+
1001771	TTS	Vad01G008450	LG01	9898984	9900150	9898984	+
1001772	TSS	Vad01G008460	LG01	9904232	9904489	9904489	+
1001773	TTS	Vad01G008460	LG01	9914123	9914323	9914123	+
1001774	TSS	Vad01G008470	LG01	9915396	9915797	9915396	-
1001775	TTS	Vad01G008470	LG01	9913663	9914768	9914768	-
1001776	TSS	Vad01G008480	LG01	9928735	9928898	9928735	-
1001777	TTS	Vad01G008480	LG01	9924150	9924207	9924207	-
1001778	TSS	Vad01G008490	LG01	9957866	9958029	9957866	-
1001779	TTS	Vad01G008490	LG01	9940690	9941777	9941777	-
1001780	TTS	Vad01G008490	LG01	9941229	9941529	9941529	-
1001781	TSS	Vad01G008500	LG01	9973003	9973323	9973323	+
1001782	TTS	Vad01G008500	LG01	10030707	10030932	10030707	+
1001783	TSS	Vad01G008510	LG01	10049459	10049908	10049908	+
1001784	TTS	Vad01G008510	LG01	10050005	10051720	10050005	+
1001785	TSS	Vad01G008520	LG01	10088274	10088769	10088274	-
1001786	TTS	Vad01G008520	LG01	10068656	10069494	10069494	-
1001787	IR_ON	Vad01G008520	LG01	10070373	10070441	10070059-10070566	-
1001788	IR_OFF	Vad01G008520	LG01	10070373	10070441	10070059-10070373,10070441-10070566	-
1001789	XIR_ON	Vad01G008520	LG01	10070373	10070441	10070059-10070597	-
1001790	XIR_OFF	Vad01G008520	LG01	10070373	10070441	10070059-10070373,10070441-10070566	-
1001791	AE	Vad01G008520	LG01	10070059	10070566	10070059-10070566	-
1001792	AE	Vad01G008520	LG01	10070059	10070597	10070059-10070597	-
1001793	TSS	Vad01G008540	LG01	10111523	10111919	10111523	-
1001794	TTS	Vad01G008540	LG01	10097953	10098529	10098529	-
1001795	TSS	Vad01G008550	LG01	10139610	10139820	10139610	-
1001796	TTS	Vad01G008550	LG01	10134154	10135106	10135106	-
1001797	TSS	Vad01G008560	LG01	10144669	10144936	10144669	-
1001798	TTS	Vad01G008560	LG01	10140415	10140650	10140650	-
1001799	TTS	Vad01G008560	LG01	10140820	10143482	10143482	-
1001800	SKIP_ON	Vad01G008560	LG01	10143584	10143633	10143482,10143584-10143633,10144087	-
1001801	SKIP_OFF	Vad01G008560	LG01	10143584	10143633	10143482,10144087	-
1001802	IR_ON	Vad01G008560	LG01	10143633	10144087	10143584-10144226	-
1001803	IR_OFF	Vad01G008560	LG01	10143633	10144087	10143584-10143633,10144087-10144226	-
1001804	MIR_ON	Vad01G008560	LG01	10141792	10142923	10141730-10143482	-
1001805	MIR_OFF	Vad01G008560	LG01	10141792	10142923	10141730-10141792,10142150-10142230,10142923-10143482	-
1001806	MIR_ON	Vad01G008560	LG01	10143482	10144087	10142923-10144226	-
1001807	MIR_OFF	Vad01G008560	LG01	10143482	10144087	10142923-10143482,10143584-10143633,10144087-10144226	-
1001808	IR_ON	Vad01G008560	LG01	10143482	10143584	10142923-10144226	-
1001809	IR_OFF	Vad01G008560	LG01	10143482	10143584	10142923-10143482,10143584-10144226	-
1001808	IR_ON	Vad01G008560	LG01	10143482	10144087	10142923-10144226	-
1001810	IR_OFF	Vad01G008560	LG01	10143482	10144087	10142923-10143482,10144087-10144226	-
1001811	XMIR_ON	Vad01G008560	LG01	10141792	10142923	10141730-10143482	-
1001812	XMIR_OFF	Vad01G008560	LG01	10141792	10142923	10141730-10141792,10142150-10142230,10142923-10144226	-
1001813	XIR_ON	Vad01G008560	LG01	10143633	10144087	10142923-10144226	-
1001814	XIR_OFF	Vad01G008560	LG01	10143633	10144087	10143584-10143633,10144087-10144226	-
1001815	AE	Vad01G008560	LG01	10143584	10144226	10143584-10144226	-
1001816	AE	Vad01G008560	LG01	10144087	10144226	10144087-10144226	-
1001817	TSS	Vad01G008610	LG01	10236563	10237088	10236563	-
1001818	TTS	Vad01G008610	LG01	10225011	10225506	10225506	-
1001819	TSS	Vad01G008620	LG01	10276051	10276199	10276051	-
1001820	TTS	Vad01G008620	LG01	10251251	10251325	10251325	-
1001821	TTS	Vad01G008620	LG01	10251268	10251954	10251954	-
1001822	SKIP_ON	Vad01G008620	LG01	10263934	10264021	10263142,10263934-10264021,10264359	-
1001823	SKIP_OFF	Vad01G008620	LG01	10263934	10264021	10263142,10264359	-
1001824	IR_ON	Vad01G008620	LG01	10275767	10275847	10275649-10275960	-
1001825	IR_OFF	Vad01G008620	LG01	10275767	10275847	10275649-10275767,10275847-10275960	-
1001826	TSS	Vad01G008630	LG01	10283375	10283739	10283739	+
1001827	TTS	Vad01G008630	LG01	10284452	10284860	10284452	+
1001828	TSS	Vad01G008640	LG01	10288974	10290231	10290231	+
1001829	TTS	Vad01G008640	LG01	10290326	10291936	10290326	+
1001830	TSS	Vad01G008650	LG01	10299310	10299406	10299310	-
1001831	TTS	Vad01G008650	LG01	10293844	10294512	10294512	-
1001832	AE	Vad01G008650	LG01	10297006	10297070	10297006-10297070	-
1001833	AE	Vad01G008650	LG01	10297006	10297089	10297006-10297089	-
1001834	TSS	Vad01G008670	LG01	10315248	10315448	10315248	-
1001835	TTS	Vad01G008670	LG01	10313644	10315139	10315139	-
1001836	TSS	Vad01G008680	LG01	10333800	10334657	10333800	-
1001837	TTS	Vad01G008680	LG01	10324756	10325117	10325117	-
1001838	TSS	Vad01G008690	LG01	10355116	10355645	10355645	+
1001839	TTS	Vad01G008690	LG01	10375506	10375955	10375506	+
1001840	AE	Vad01G008690	LG01	10359809	10360087	10359809-10360087	+
1001841	AE	Vad01G008690	LG01	10359799	10360087	10359799-10360087	+
1001842	TSS	Vad01G008700	LG01	10391270	10391497	10391270	-
1001843	TTS	Vad01G008700	LG01	10376386	10376856	10376856	-
1001844	TTS	Vad01G008700	LG01	10376386	10376797	10376797	-
1001845	SKIP_ON	Vad01G008700	LG01	10380904	10380995	10379667,10380904-10380995,10381135	-
1001846	SKIP_OFF	Vad01G008700	LG01	10380904	10380995	10379667,10381135	-
1001847	AE	Vad01G008700	LG01	10385259	10385539	10385259-10385539	-
1001848	AE	Vad01G008700	LG01	10385259	10385521	10385259-10385521	-
1001849	TSS	Vad01G008710	LG01	10411854	10412810	10412810	+
1001850	TTS	Vad01G008710	LG01	10415988	10416822	10415988	+
1001851	TSS	Vad01G008730	LG01	10436829	10437527	10436829	-
1001852	TTS	Vad01G008730	LG01	10431771	10432295	10432295	-
1001853	TSS	Vad01G008750	LG01	10444689	10444751	10444751	+
1001854	TTS	Vad01G008750	LG01	10444845	10444958	10444845	+
1001855	TSS	Vad01G008760	LG01	10467065	10467720	10467720	+
1001856	TTS	Vad01G008760	LG01	10468089	10468913	10468089	+
1001857	TSS	Vad01G008780	LG01	10520147	10520397	10520397	+
1001858	TTS	Vad01G008780	LG01	10523935	10524262	10523935	+
1001859	TSS	Vad01G008790	LG01	10532714	10533221	10532714	-
1001860	TTS	Vad01G008790	LG01	10525434	10526036	10526036	-
1001861	TSS	Vad01G008800	LG01	10537585	10538190	10537585	-
1001862	TTS	Vad01G008800	LG01	10535830	10536413	10536413	-
1001863	TSS	Vad01G008810	LG01	10544957	10545240	10545240	+
1001864	TTS	Vad01G008810	LG01	10546410	10546767	10546410	+
1001865	TTS	Vad01G008810	LG01	10549894	10550438	10549894	+
1001866	XSKIP_ON	Vad01G008810	LG01	10548236	10548307	10547163,10548236-10548307,10549730	+
1001867	XSKIP_OFF	Vad01G008810	LG01	10548236	10548307	10547163,10549752	+
1001868	XSKIP_ON	Vad01G008810	LG01	10548236	10548281	10547163,10548236-10548281,10549730	+
1001867	XSKIP_OFF	Vad01G008810	LG01	10548236	10548281	10547163,10549752	+
1001869	AE	Vad01G008810	LG01	10546410	10546550	10546410-10546550	+
1001870	AE	Vad01G008810	LG01	10546483	10546550	10546483-10546550	+
1001871	AE	Vad01G008810	LG01	10548236	10548307	10548236-10548307	+
1001872	AE	Vad01G008810	LG01	10548236	10548281	10548236-10548281	+
1001873	AE	Vad01G008810	LG01	10547011	10547163	10547011-10547163	+
1001874	AE	Vad01G008810	LG01	10546999	10547163	10546999-10547163	+
1001875	TSS	Vad01G008820	LG01	10564661	10565185	10565185	+
1001876	TTS	Vad01G008820	LG01	10573225	10573949	10573225	+
1001877	AE	Vad01G008820	LG01	10568137	10571178	10568137-10571178	+
1001878	AE	Vad01G008820	LG01	10568137	10568538	10568137-10568538	+
1001879	TSS	Vad01G008830	LG01	10594376	10595034	10595034	+
1001880	TSS	Vad01G008830	LG01	10595214	10596750	10596750	+
1001881	TTS	Vad01G008830	LG01	10601323	10602141	10601323	+
1001882	TSS	Vad01G008840	LG01	10609331	10609577	10609577	+
1001883	TTS	Vad01G008840	LG01	10612444	10612782	10612444	+
1001884	TSS	Vad01G008850	LG01	10617688	10618321	10617688	-
1001885	TTS	Vad01G008850	LG01	10614596	10615205	10615205	-
1001886	TSS	Vad01G008860	LG01	10654004	10654341	10654341	+
1001887	TTS	Vad01G008860	LG01	10660433	10660692	10660433	+
1001888	TSS	Vad01G008870	LG01	10668170	10668720	10668720	+
1001889	TTS	Vad01G008870	LG01	10676089	10676355	10676089	+
1001890	IR_ON	Vad01G008870	LG01	10670837	10670937	10670727-10671221	+
1001891	IR_OFF	Vad01G008870	LG01	10670837	10670937	10670727-10670837,10670937-10671221	+
1001892	TSS	Vad01G008910	LG01	10743525	10744590	10744590	+
1001893	TTS	Vad01G008910	LG01	10747399	10747856	10747399	+
1001894	TSS	Vad01G008940	LG01	10774347	10774902	10774347	-
1001895	TTS	Vad01G008940	LG01	10772842	10773356	10773356	-
1001896	TSS	Vad01G008950	LG01	10780409	10781139	10780409	-
1001897	TTS	Vad01G008950	LG01	10775419	10775993	10775993	-
1001898	TTS	Vad01G008950	LG01	10775502	10776886	10776886	-
1001899	TSS	Vad01G008990	LG01	10823690	10824502	10824502	+
1001900	TSS	Vad01G008990	LG01	10823690	10823903	10823903	+
1001901	TTS	Vad01G008990	LG01	10824596	10825227	10824596	+
1001902	TSS	Vad01G009000	LG01	10883617	10883975	10883975	+
1001903	TTS	Vad01G009000	LG01	10884101	10884587	10884101	+
1001904	TSS	Vad01G009010	LG01	10907297	10907544	10907544	+
1001905	TTS	Vad01G009010	LG01	10913091	10913346	10913091	+
1001906	AE	Vad01G009010	LG01	10909256	10909426	10909256-10909426	+
1001907	AE	Vad01G009010	LG01	10909283	10909426	10909283-10909426	+
1001908	TSS	Vad01G009050	LG01	10942709	10943564	10943564	+
1001909	TSS	Vad01G009050	LG01	10942709	10942795	10942795	+
1001910	TTS	Vad01G009050	LG01	10947856	10948428	10947856	+
1001911	IR_ON	Vad01G009050	LG01	10946208	10946290	10945627-10946578	+
1001912	IR_OFF	Vad01G009050	LG01	10946208	10946290	10945627-10946208,10946290-10946578	+
1001913	XIR_ON	Vad01G009050	LG01	10946208	10946290	10945627-10946578	+
1001914	XIR_OFF	Vad01G009050	LG01	10946208	10946290	10945627-10946208,10946290-10948428	+
1001915	XAE	Vad01G009050	LG01	10945627	10946208	10945627-10946208	+
1001916	XAE	Vad01G009050	LG01	10945627	10946578	10945627-10946578	+
1001917	TSS	Vad01G009070	LG01	10963204	10963845	10963845	+
1001918	TTS	Vad01G009070	LG01	10964396	10965194	10964396	+
1001919	TSS	Vad01G009080	LG01	10968049	10968353	10968049	-
1001920	TTS	Vad01G009080	LG01	10967387	10967703	10967703	-
1001921	TSS	Vad01G009090	LG01	10997853	10998933	10997853	-
1001922	TTS	Vad01G009090	LG01	10982350	10983176	10983176	-
1001923	TSS	Vad01G009100	LG01	11061394	11062004	11061394	-
1001924	TTS	Vad01G009100	LG01	11033332	11033740	11033740	-
1001925	TSS	Vad01G009110	LG01	11149559	11150014	11149559	-
1001926	TTS	Vad01G009110	LG01	11145784	11146904	11146904	-
1001927	TSS	Vad01G009120	LG01	11186348	11187399	11187399	+
1001928	TTS	Vad01G009120	LG01	11192671	11192872	11192671	+
1001929	TSS	Vad01G009130	LG01	11196280	11196497	11196280	-
1001930	TTS	Vad01G009130	LG01	11192849	11193554	11193554	-
1001931	TSS	Vad01G009140	LG01	11198518	11198950	11198518	-
1001932	TTS	Vad01G009140	LG01	11197904	11198285	11198285	-
1001933	TSS	Vad01G009150	LG01	11202768	11203472	11203472	+
1001934	TTS	Vad01G009150	LG01	11204015	11204651	11204015	+
1001935	TSS	Vad01G009160	LG01	11211831	11212201	11211831	-
1001936	TTS	Vad01G009160	LG01	11209679	11210168	11210168	-
1001937	TSS	Vad01G009180	LG01	11249569	11249876	11249876	+
1001938	TSS	Vad01G009180	LG01	11251224	11252589	11252589	+
1001939	TTS	Vad01G009180	LG01	11252861	11254685	11252861	+
1001940	IR_ON	Vad01G009180	LG01	11250091	11250330	11249986-11250547	+
1001941	IR_OFF	Vad01G009180	LG01	11250091	11250330	11249986-11250091,11250330-11250547	+
1001942	TSS	Vad01G009200	LG01	11279374	11279796	11279374	-
1001943	TTS	Vad01G009200	LG01	11272085	11272823	11272823	-
1001944	TTS	Vad01G009200	LG01	11275625	11276885	11276885	-
1001945	AE	Vad01G009200	LG01	11276993	11277028	11276993-11277028	-
1001946	AE	Vad01G009200	LG01	11276973	11277028	11276973-11277028	-
1001947	AE	Vad01G009200	LG01	11278521	11279179	11278521-11279179	-
1001948	AE	Vad01G009200	LG01	11278521	11279264	11278521-11279264	-
1001949	AE	Vad01G009200	LG01	11278521	11279189	11278521-11279189	-
1001950	AE	Vad01G009200	LG01	11278521	11278976	11278521-11278976	-
1001951	TSS	Vad01G009210	LG01	11293769	11293887	11293887	+
1001952	TSS	Vad01G009210	LG01	11293769	11293893	11293893	+
1001953	TTS	Vad01G009210	LG01	11325933	11326217	11325933	+
1001954	SKIP_ON	Vad01G009210	LG01	11308829	11308906	11295972,11308829-11308906,11309023	+
1001955	SKIP_OFF	Vad01G009210	LG01	11308829	11308906	11295972,11309023	+
1001956	IR_ON	Vad01G009210	LG01	11308906	11309023	11308829-11309594	+
1001957	IR_OFF	Vad01G009210	LG01	11308906	11309023	11308829-11308906,11309023-11309594	+
1001958	MIR_ON	Vad01G009210	LG01	11317903	11318227	11317683-11318582	+
1001959	MIR_OFF	Vad01G009210	LG01	11317903	11318227	11317683-11317903,11318008-11318141,11318227-11318582	+
1001958	MIR_ON	Vad01G009210	LG01	11317903	11318227	11317683-11318582	+
1001960	MIR_OFF	Vad01G009210	LG01	11317903	11318227	11317683-11317903,11318031-11318141,11318227-11318582	+
1001961	AE	Vad01G009210	LG01	11318008	11318141	11318008-11318141	+
1001962	AE	Vad01G009210	LG01	11318031	11318141	11318031-11318141	+
1001963	AE	Vad01G009210	LG01	11308829	11309594	11308829-11309594	+
1001964	AE	Vad01G009210	LG01	11309023	11309594	11309023-11309594	+
1001965	TSS	Vad01G009230	LG01	11400855	11401041	11401041	+
1001966	TTS	Vad01G009230	LG01	11411407	11411933	11411407	+
1001967	TSS	Vad01G009240	LG01	11417395	11417872	11417395	-
1001968	TTS	Vad01G009240	LG01	11412785	11413094	11413094	-
1001969	TSS	Vad01G009250	LG01	11428100	11428283	11428283	+
1001970	TTS	Vad01G009250	LG01	11434812	11435638	11434812	+
1001971	TSS	Vad01G009260	LG01	11438134	11438822	11438822	+
1001972	TTS	Vad01G009260	LG01	11446753	11447294	11446753	+
1001973	TSS	Vad01G009270	LG01	11448327	11448585	11448585	+
1001974	TTS	Vad01G009270	LG01	11451858	11451879	11451858	+
1001975	TSS	Vad01G009290	LG01	11522342	11522500	11522342	-
1001976	TTS	Vad01G009290	LG01	11505027	11505310	11505310	-
[truncated: 44,772 more rows]
