# Supplementary material for: Transcriptome Profiling of Powdery Mildew-Stressed ‘Yeniang No. 2’ Grapevine Reveals Differential Expression, Alternative Splicing, and the Identification of 1232 Annotated Novel Genes
Source: Metabolites. 2026 Mar 9;16(3):182. doi: 10.3390/metabo16030182 (PMC13027967; doi:10.3390/metabo16030182)
Supplement: Supplementary file 1 [file metabolites-16-00182-s001.zip › Supplementary File S3/Vitis_adenoclada.geneStructure.optimize.xls]

#GeneID	Locus	Strand	Site	OriginalRegion	OptimizeRegion
Vad0G008080	Contig00104:73688-75174	+	3'	74262-74262	74262-75174
Vad0G010280	Contig00141:15854-35289	+	3'	35232-35232	35232-35289
Vad0G010290	Contig00141:36835-39482	-	5'	39480-39480	39480-39482
Vad0G010340	Contig00151:54547-59421	-	5'	59159-59159	59159-59421
Vad0G011220	Contig00187:73357-76823	-	3'	73460-73460	73357-73460
Vad0G011300	Contig00189:11637-13879	+	3'	13759-13759	13759-13879
Vad0G011630	Contig00202:65330-74700	-	5'	74485-74664	74485-74700
Vad0G011720	Contig00209:52690-63659	+	3'	63608-63650	63608-63659
Vad0G011760	Contig00220:2214-5533	-	5'	4940-5415	4940-5533
Vad0G012170	Contig00239:6993-10016	-	5'	9925-9925	9925-10016
Vad0G012400	Contig00268:2998-7186	+	3'	6510-6510	6510-7186
Vad0G012470	Contig00273:68735-73955	-	5'	73433-73676	73433-73955
Vad0G012490	Contig00273:116346-119102	+	3'	119075-119075	119075-119102
Vad0G012800	Contig00302:19821-23436	+	3'	23044-23261	23044-23436
Vad0G014040	Contig00338:2865-4876	-	5'	4852-4852	4852-4876
Vad0G014050	Contig00338:19037-21813	-	5'	21602-21602	21602-21813
Vad0G014090	Contig00345:10-44353	-	5'	44309-44309	44309-44353
Vad0G014280	Contig00352:11079-12619	+	3'	12152-12152	12152-12619
Vad0G014340	Contig00352:31790-34295	+	3'	33998-33998	33998-34295
Vad0G014460	Contig00359:6232-7103	-	5'	7084-7084	7084-7103
Vad0G015060	Contig00373:3474-13877	-	3'	3550-5715	3474-5715
Vad0G016120	Contig00422:28010-31883	-	5'	31707-31842	31707-31883
Vad0G016580	Contig00435:33978-37571	-	5'	37026-37026	37026-37571
Vad0G016610	Contig00436:4393-21066	-	5'	20854-20854	20854-21066
Vad0G016650	Contig00440:31710-32903	-	5'	32861-32861	32861-32903
Vad0G016810	Contig00453:25244-30016	-	5'	29664-29664	29664-30016
Vad0G016920	Contig00455:13610-15603	+	3'	15470-15470	15470-15603
Vad0G016940	Contig00456:24436-28744	+	3'	28729-28729	28729-28744
Vad0G017830	Contig00492:27928-32246	+	3'	32233-32233	32233-32246
Vad0G017920	Contig00495:11507-15048	-	5'	14819-15014	14819-15048
Vad0G019820	Contig00607:101329-113569	-	3'	108414-108497	101329-108497
Vad0G019820	Contig00607:101329-113569	-	5'	113552-113552	113552-113569
Vad0G020040	Contig00625:18644-21717	+	3'	20677-20677	20677-21717
Vad0G020100	Contig00634:15944-16374	+	3'	16175-16357	16175-16374
Vad0G020120	Contig00638:11159-31620	+	3'	31615-31615	31615-31620
Vad0G020160	Contig00641:12390-15637	-	5'	15479-15479	15479-15637
Vad0G020180	Contig00644:6621-17451	+	3'	17273-17273	17273-17451
Vad0G020220	Contig00650:25280-25764	-	5'	25665-25665	25665-25764
Vad0G020670	Contig00716:2549-6594	-	5'	6187-6187	6187-6594
Vad0G020700	Contig00723:13652-15239	+	3'	15156-15156	15156-15239
Vad0G020740	Contig00730:5003-6084	-	5'	5946-5946	5946-6084
Vad0G020810	Contig00748:669-6907	+	3'	6832-6876	6832-6907
Vad0G021010	Contig00762:27941-30191	+	3'	29013-29013	29013-30191
Vad0G021060	Contig00779:2947-5010	-	5'	4837-4837	4837-5010
Vad0G021140	Contig00793:15105-16871	-	5'	16850-16850	16850-16871
Vad0G021200	Contig00812:3028-15189	-	5'	15186-15186	15186-15189
Vad0G021310	Contig00830:593-2830	-	5'	2507-2507	2507-2830
Vad0G021440	Contig00853:11344-11680	-	5'	11612-11612	11612-11680
Vad0G021460	Contig00857:803-5977	+	3'	5866-5866	5866-5977
Vad0G021630	Contig00885:9375-14310	+	3'	12845-14000	12845-14310
Vad0G021780	Contig00904:7-31648	+	3'	31562-31646	31562-31648
Vad0G021860	Contig00911:1-9008	-	5'	8896-8979	8896-9008
Vad0G021940	Contig00923:2275-3845	-	5'	2940-3826	2940-3845
Vad0G022090	Contig00957:6307-8205	-	5'	8178-8178	8178-8205
Vad0G022110	Contig00961:8141-11430	-	5'	11089-11089	11089-11430
Vad0G022530	Contig01102:271-4939	-	5'	4880-4880	4880-4939
Vad0G022540	Contig01102:10897-14975	-	5'	14935-14935	14935-14975
Vad0G022560	Contig01103:5762-7015	-	5'	6876-6876	6876-7015
Vad0G022690	Contig01177:2972-4865	-	5'	4824-4824	4824-4865
Vad0G022710	Contig01179:26851-29785	+	3'	29766-29766	29766-29785
Vad0G022740	Contig01187:11224-14984	+	3'	14463-14752	14463-14984
Vad0G022910	Contig01265:1782-3663	+	3'	3429-3429	3429-3663
Vad0G023000	Contig01293:47-3527	-	5'	3222-3427	3222-3527
Vad0G023100	Contig01322:28241-30973	-	5'	30665-30665	30665-30973
Vad0G023340	Contig01416:75542-77168	-	5'	76629-76629	76629-77168
Vad0G023450	Contig01416:123817-134937	+	3'	132527-132527	132527-134937
Vad0G023500	Contig01416:213163-218159	+	3'	217491-217491	217491-218159
Vad0G023560	Contig01416:293555-294353	-	5'	293860-293860	293860-294353
Vad0G023600	Contig01416:300257-301084	+	3'	300844-300844	300844-301084
Vad0G023730	Contig01416:487993-492023	+	3'	488341-488341	488341-492023
Vad0G023760	Contig01416:517641-523109	-	5'	520522-520522	520522-523109
Vad0G023820	Contig01416:533253-534550	+	3'	534355-534355	534355-534550
Vad0G023960	Contig01416:584579-589201	+	3'	587610-587610	587610-589201
Vad0G024100	Contig01416:688571-690291	-	5'	689316-689316	689316-690291
Vad0G024130	Contig01416:725555-728251	+	3'	726485-727906	726485-728251
Vad0G024140	Contig01416:728407-730064	+	3'	728660-728660	728660-730064
Vad0G024240	Contig01416:805092-807702	-	5'	806725-806725	806725-807702
Vad0G024370	Contig01454:35617-44499	+	3'	44329-44483	44329-44499
Vad01G000020	LG01:22325-26403	+	3'	26038-26245	26038-26403
Vad01G000060	LG01:69515-91139	-	5'	90899-91062	90899-91139
Vad01G000300	LG01:350434-363375	-	5'	363291-363353	363291-363375
Vad01G000330	LG01:386951-390490	-	5'	390313-390313	390313-390490
Vad01G000340	LG01:392687-396574	-	5'	396366-396570	396366-396574
Vad01G000380	LG01:425242-433826	-	5'	433721-433721	433721-433826
Vad01G000610	LG01:568899-574314	-	5'	573959-574296	573959-574314
Vad01G000860	LG01:791283-793851	+	3'	793665-793665	793665-793851
Vad01G001020	LG01:931962-935031	-	5'	934960-934960	934960-935031
Vad01G001040	LG01:947817-950520	-	5'	950498-950498	950498-950520
Vad01G001050	LG01:963747-965707	+	3'	965681-965681	965681-965707
Vad01G001060	LG01:973274-975528	-	5'	975043-975043	975043-975528
Vad01G001070	LG01:976764-982339	-	5'	982299-982314	982299-982339
Vad01G001160	LG01:1068185-1072031	+	3'	1071938-1071938	1071938-1072031
Vad01G001350	LG01:1224983-1232273	-	5'	1232139-1232263	1232139-1232273
Vad01G001500	LG01:1410178-1414278	+	3'	1413829-1414263	1413829-1414278
Vad01G001550	LG01:1479460-1488131	+	5'	1479470-1479526	1479460-1479526
Vad01G001610	LG01:1522706-1529681	+	3'	1529589-1529605	1529589-1529681
Vad01G001690	LG01:1578799-1579747	-	5'	1579644-1579644	1579644-1579747
Vad01G001800	LG01:1656352-1668314	-	5'	1667957-1668306	1667957-1668314
Vad01G001980	LG01:1792913-1809808	+	3'	1808534-1809800	1808534-1809808
Vad01G001990	LG01:1814628-1818701	-	5'	1818372-1818692	1818372-1818701
Vad01G002010	LG01:1835979-1880023	-	5'	1879516-1880001	1879516-1880023
Vad01G002040	LG01:1899536-1916112	-	5'	1915741-1916102	1915741-1916112
Vad01G002060	LG01:1932981-1959873	+	3'	1959492-1959830	1959492-1959873
Vad01G002070	LG01:1960306-1966090	+	5'	1960470-1960539	1960306-1960539
Vad01G002070	LG01:1960306-1966090	+	3'	1965630-1966066	1965630-1966090
Vad01G002340	LG01:2239112-2246464	+	3'	2245286-2246227	2245286-2246464
Vad01G002440	LG01:2364323-2365552	+	3'	2365224-2365486	2365224-2365552
Vad01G002840	LG01:2726659-2728597	-	5'	2728352-2728577	2728352-2728597
Vad01G002940	LG01:2828825-2904187	+	5'	2829087-2829087	2828825-2829087
Vad01G002960	LG01:2904829-2907936	+	3'	2907526-2907910	2907526-2907936
Vad01G003080	LG01:3020336-3020754	+	3'	3020698-3020698	3020698-3020754
Vad01G003100	LG01:3024940-3027029	+	3'	3026944-3026944	3026944-3027029
Vad01G003500	LG01:3362662-3364018	+	3'	3363747-3363893	3363747-3364018
Vad01G003570	LG01:3426098-3439769	-	5'	3439464-3439558	3439464-3439769
Vad01G003690	LG01:3582386-3585084	+	3'	3585069-3585069	3585069-3585084
Vad01G003710	LG01:3598649-3604086	-	5'	3603089-3603891	3603089-3604086
Vad01G003800	LG01:3696265-3698157	-	5'	3698128-3698128	3698128-3698157
Vad01G003810	LG01:3702641-3704448	+	3'	3703819-3704234	3703819-3704448
Vad01G003840	LG01:3724801-3725572	+	3'	3725124-3725544	3725124-3725572
Vad01G003880	LG01:3768534-3770954	+	3'	3770913-3770913	3770913-3770954
Vad01G004020	LG01:3884676-3893227	+	3'	3893222-3893222	3893222-3893227
Vad01G004150	LG01:4030168-4038488	+	3'	4037805-4037805	4037805-4038488
Vad01G004200	LG01:4061981-4066580	-	5'	4066483-4066483	4066483-4066580
Vad01G004290	LG01:4153874-4163028	-	5'	4163008-4163013	4163008-4163028
Vad01G004300	LG01:4164208-4166164	+	3'	4165975-4165975	4165975-4166164
Vad01G004310	LG01:4167388-4168512	+	3'	4168046-4168344	4168046-4168512
Vad01G004320	LG01:4169403-4176131	+	3'	4174736-4175729	4174736-4176131
Vad01G004360	LG01:4183330-4187486	+	3'	4187481-4187481	4187481-4187486
Vad01G004410	LG01:4236971-4238349	-	5'	4238281-4238281	4238281-4238349
Vad01G004470	LG01:4294366-4297264	+	3'	4296642-4297237	4296642-4297264
Vad01G004560	LG01:4421971-4436840	-	5'	4436009-4436009	4436009-4436840
Vad01G004650	LG01:4551580-4616199	-	5'	4616123-4616191	4616123-4616199
Vad01G004730	LG01:4694452-4715192	-	5'	4714484-4714858	4714484-4715192
Vad01G004970	LG01:4925626-4930512	-	5'	4928330-4930387	4928330-4930512
Vad01G005090	LG01:5022674-5026983	+	3'	5026322-5026322	5026322-5026983
Vad01G005100	LG01:5036163-5044496	+	3'	5043689-5043689	5043689-5044496
Vad01G005120	LG01:5059673-5082349	+	3'	5081736-5082069	5081736-5082349
Vad01G005360	LG01:5457408-5461741	-	3'	5457561-5458225	5457408-5458225
Vad01G005360	LG01:5457408-5461741	-	5'	5461040-5461517	5461040-5461741
Vad01G005470	LG01:5658784-5666399	+	3'	5665744-5666371	5665744-5666399
Vad01G005500	LG01:5692026-5692818	-	5'	5692714-5692714	5692714-5692818
Vad01G005630	LG01:5805117-5809945	-	5'	5809087-5809795	5809087-5809945
Vad01G005670	LG01:5851858-5854409	-	5'	5854197-5854197	5854197-5854409
Vad01G005690	LG01:5866820-5882532	-	3'	5866871-5867128	5866820-5867128
Vad01G005690	LG01:5866820-5882532	-	5'	5882149-5882530	5882149-5882532
Vad01G005770	LG01:5952935-6011891	-	3'	5955463-5955463	5952935-5955463
Vad01G005830	LG01:6067147-6067457	-	5'	6067422-6067422	6067422-6067457
Vad01G005900	LG01:6134473-6137905	+	3'	6137100-6137565	6137100-6137905
Vad01G005960	LG01:6199260-6202415	+	3'	6202261-6202261	6202261-6202415
Vad01G005970	LG01:6204160-6211324	+	3'	6210930-6210930	6210930-6211324
Vad01G005980	LG01:6217878-6225346	+	3'	6224747-6225199	6224747-6225346
Vad01G006050	LG01:6305459-6308291	+	3'	6307974-6308185	6307974-6308291
Vad01G006100	LG01:6364874-6367075	-	5'	6367032-6367032	6367032-6367075
Vad01G006110	LG01:6376786-6378488	-	5'	6378477-6378477	6378477-6378488
Vad01G006180	LG01:6519942-6525763	-	5'	6525583-6525734	6525583-6525763
Vad01G006400	LG01:6853983-6865618	+	3'	6864968-6864968	6864968-6865618
Vad01G006440	LG01:6905866-6911126	+	3'	6910175-6910842	6910175-6911126
Vad01G006470	LG01:6961675-6964459	-	5'	6963959-6964447	6963959-6964459
Vad01G006530	LG01:7064480-7066335	-	5'	7066134-7066134	7066134-7066335
Vad01G006770	LG01:7266335-7272890	+	3'	7272044-7272845	7272044-7272890
Vad01G006850	LG01:7367457-7369219	+	3'	7368320-7368878	7368320-7369219
Vad01G006950	LG01:7448975-7450334	+	3'	7450116-7450116	7450116-7450334
Vad01G006980	LG01:7462244-7468360	-	5'	7467913-7467913	7467913-7468360
Vad01G007030	LG01:7565025-7568869	+	3'	7568440-7568664	7568440-7568869
Vad01G007040	LG01:7568979-7591903	-	3'	7569193-7569193	7568979-7569193
Vad01G007280	LG01:7872069-7875968	-	5'	7875352-7875964	7875352-7875968
Vad01G007380	LG01:8036268-8039969	+	3'	8039297-8039546	8039297-8039969
Vad01G007450	LG01:8125871-8130349	-	5'	8130176-8130176	8130176-8130349
Vad01G007470	LG01:8180221-8181397	-	5'	8181395-8181395	8181395-8181397
Vad01G007490	LG01:8198171-8201996	+	3'	8201588-8201911	8201588-8201996
Vad01G007510	LG01:8216287-8219678	+	3'	8218648-8219643	8218648-8219678
Vad01G007550	LG01:8283687-8290236	+	5'	8283991-8283991	8283687-8283991
Vad01G007600	LG01:8339330-8341218	-	5'	8341192-8341192	8341192-8341218
Vad01G007630	LG01:8373120-8375575	-	5'	8375516-8375530	8375516-8375575
Vad01G007740	LG01:8469794-8478708	-	5'	8478294-8478669	8478294-8478708
Vad01G007970	LG01:9108232-9113638	+	3'	9112837-9113434	9112837-9113638
Vad01G008010	LG01:9200395-9212995	+	3'	9212246-9212565	9212246-9212995
Vad01G008020	LG01:9213207-9235281	-	5'	9235085-9235085	9235085-9235281
Vad01G008060	LG01:9269730-9271777	+	3'	9270957-9271701	9270957-9271777
Vad01G008110	LG01:9336130-9346288	-	5'	9345920-9346183	9345920-9346288
Vad01G008120	LG01:9351813-9362793	+	5'	9351820-9352218	9351813-9352218
Vad01G008120	LG01:9351813-9362793	+	3'	9362657-9362787	9362657-9362793
Vad01G008230	LG01:9558633-9561325	+	3'	9560992-9561319	9560992-9561325
Vad01G008280	LG01:9676731-9682043	+	3'	9681081-9681286	9681081-9682043
Vad01G008290	LG01:9683176-9687448	+	3'	9687011-9687374	9687011-9687448
Vad01G008340	LG01:9727631-9736278	-	5'	9735912-9735912	9735912-9736278
Vad01G008370	LG01:9774405-9779364	+	3'	9779318-9779318	9779318-9779364
Vad01G008520	LG01:10068617-10088769	-	5'	10088648-10088648	10088648-10088769
Vad01G008550	LG01:10134012-10135106	-	5'	10134995-10135010	10134995-10135106
Vad01G008560	LG01:10140311-10144969	-	5'	10144669-10144936	10144669-10144969
Vad01G008730	LG01:10431987-10437587	-	5'	10436933-10437527	10436933-10437587
Vad01G008750	LG01:10444689-10444964	+	3'	10444958-10444958	10444958-10444964
Vad01G008840	LG01:10609331-10612798	+	3'	10612587-10612782	10612587-10612798
Vad01G008910	LG01:10743489-10748004	+	3'	10747608-10747885	10747608-10748004
Vad01G008930	LG01:10766831-10769146	+	3'	10769007-10769007	10769007-10769146
Vad01G009050	LG01:10942709-10949380	+	3'	10946619-10948428	10946619-10949380
Vad01G009180	LG01:11249569-11254775	+	3'	11253850-11254685	11253850-11254775
Vad01G009200	LG01:11272085-11280049	-	3'	11272203-11272823	11272085-11272823
Vad01G009200	LG01:11272085-11280049	-	5'	11279094-11279796	11279094-11280049
Vad01G009210	LG01:11293769-11326313	+	3'	11325933-11326217	11325933-11326313
Vad01G009220	LG01:11303688-11304213	+	3'	11303974-11303974	11303974-11304213
Vad01G009250	LG01:11428100-11435795	+	3'	11435173-11435638	11435173-11435795
Vad01G009260	LG01:11436892-11447327	+	3'	11446911-11447289	11446911-11447327
Vad01G009330	LG01:11617223-11622859	+	3'	11622592-11622772	11622592-11622859
Vad01G009530	LG01:11930929-11938480	-	5'	11938278-11938466	11938278-11938480
Vad01G009590	LG01:12099067-12106356	+	3'	12102497-12102975	12102497-12106356
Vad01G009630	LG01:12180980-12183077	+	3'	12182773-12182773	12182773-12183077
Vad01G009640	LG01:12183330-12209897	-	5'	12209699-12209758	12209699-12209897
Vad01G009680	LG01:12252872-12257744	-	3'	12252890-12253142	12252872-12253142
Vad01G009710	LG01:12318407-12326260	-	3'	12318463-12318652	12318407-12318652
Vad01G009710	LG01:12318407-12326260	-	5'	12325874-12326255	12325874-12326260
Vad01G009880	LG01:12624619-12669578	-	5'	12669304-12669304	12669304-12669578
Vad01G010000	LG01:12889797-12891554	-	5'	12891515-12891553	12891515-12891554
Vad01G010300	LG01:13677522-13678915	+	3'	13678788-13678788	13678788-13678915
Vad01G010320	LG01:13701323-13704339	+	3'	13704031-13704031	13704031-13704339
Vad01G010420	LG01:14002421-14021339	-	5'	14021022-14021334	14021022-14021339
Vad01G010430	LG01:14035715-14042960	+	3'	14042168-14042735	14042168-14042960
Vad01G010950	LG01:16740463-16754680	-	5'	16754299-16754673	16754299-16754680
Vad01G011010	LG01:16970883-16976519	+	3'	16975967-16976339	16975967-16976519
Vad01G011020	LG01:17005686-17033522	-	5'	17033395-17033478	17033395-17033522
Vad01G011110	LG01:17386626-17391029	+	3'	17390787-17391013	17390787-17391029
Vad01G011200	LG01:17557427-17558668	-	5'	17558412-17558421	17558412-17558668
Vad01G011340	LG01:18010272-18013305	+	3'	18012166-18012166	18012166-18013305
Vad01G011550	LG01:18451017-18488217	+	3'	18487535-18487975	18487535-18488217
Vad01G011640	LG01:18738984-18741283	-	5'	18741147-18741147	18741147-18741283
Vad01G011810	LG01:19319935-19322311	-	5'	19321803-19322169	19321803-19322311
Vad01G011860	LG01:19423275-19427591	+	3'	19426595-19427017	19426595-19427591
Vad01G011970	LG01:19713546-19714832	+	3'	19714629-19714826	19714629-19714832
Vad01G011990	LG01:19830963-19833427	-	5'	19832968-19833257	19832968-19833427
Vad01G012010	LG01:19871453-19873489	+	3'	19873263-19873263	19873263-19873489
Vad01G012140	LG01:20054721-20055859	+	3'	20055768-20055768	20055768-20055859
Vad01G012220	LG01:20323054-20326166	+	3'	20326029-20326165	20326029-20326166
Vad01G012270	LG01:20541909-20588384	+	3'	20588061-20588317	20588061-20588384
Vad01G012290	LG01:20600418-20607781	-	3'	20600432-20600570	20600418-20600570
Vad01G012290	LG01:20600418-20607781	-	5'	20607609-20607766	20607609-20607781
Vad01G012340	LG01:20658500-20663957	-	5'	20663703-20663881	20663703-20663957
Vad01G012370	LG01:20690051-20693102	-	5'	20693054-20693054	20693054-20693102
Vad01G012590	LG01:21117542-21119700	-	5'	21119461-21119519	21119461-21119700
Vad01G012770	LG01:21285637-21294329	-	5'	21293427-21293427	21293427-21294329
Vad01G012780	LG01:21300692-21303956	+	3'	21303406-21303946	21303406-21303956
Vad01G012860	LG01:21353914-21360214	-	5'	21360209-21360211	21360209-21360214
Vad01G012880	LG01:21383707-21386586	-	5'	21386100-21386397	21386100-21386586
Vad01G013260	LG01:21840041-21862611	+	3'	21862067-21862433	21862067-21862611
Vad01G013280	LG01:21871639-21876124	-	3'	21871957-21871957	21871639-21871957
Vad01G013340	LG01:21930545-21955608	-	3'	21930547-21931109	21930545-21931109
Vad01G013380	LG01:21998319-22001311	+	3'	22001307-22001307	22001307-22001311
Vad01G013560	LG01:22205330-22210202	+	3'	22209896-22209896	22209896-22210202
Vad01G013600	LG01:22255160-22257703	+	3'	22256952-22257315	22256952-22257703
Vad01G013740	LG01:22370029-22379960	-	3'	22370253-22370716	22370029-22370716
Vad01G013830	LG01:22492711-22496615	-	5'	22496307-22496593	22496307-22496615
Vad01G013980	LG01:22812264-22815507	-	3'	22812273-22813873	22812264-22813873
Vad01G014210	LG01:23103153-23108582	+	3'	23107802-23108203	23107802-23108582
Vad01G014220	LG01:23108748-23110236	-	5'	23110097-23110097	23110097-23110236
Vad01G014250	LG01:23152321-23160830	+	3'	23160195-23160816	23160195-23160830
Vad01G014400	LG01:23349025-23357050	+	5'	23349075-23349139	23349025-23349139
Vad01G014520	LG01:23515080-23519765	-	5'	23519359-23519637	23519359-23519765
Vad01G014630	LG01:23638313-23640806	-	5'	23640568-23640763	23640568-23640806
Vad01G014770	LG01:23819885-23823882	+	3'	23823534-23823556	23823534-23823882
Vad01G014850	LG01:23865363-23869177	+	3'	23868587-23869082	23868587-23869177
Vad01G015110	LG01:24077935-24079601	+	3'	24079560-24079560	24079560-24079601
Vad01G015170	LG01:24164640-24184980	+	3'	24184102-24184683	24184102-24184980
Vad02G000040	LG02:56790-61707	+	3'	61272-61635	61272-61707
Vad02G000140	LG02:130373-137519	+	3'	136780-137116	136780-137519
Vad02G000170	LG02:152807-157672	+	3'	155922-157051	155922-157672
Vad02G000210	LG02:179173-179579	-	5'	179517-179517	179517-179579
Vad02G000320	LG02:279704-287367	+	3'	286782-287218	286782-287367
Vad02G000520	LG02:480969-481857	+	3'	481549-481549	481549-481857
Vad02G000530	LG02:492788-496882	+	3'	496870-496870	496870-496882
Vad02G000650	LG02:581093-584511	+	3'	584286-584379	584286-584511
Vad02G000780	LG02:680527-682680	-	5'	682499-682499	682499-682680
Vad02G000850	LG02:730105-787128	-	3'	730886-731357	730105-731357
Vad02G000910	LG02:801992-810563	+	3'	810274-810552	810274-810563
Vad02G000940	LG02:834975-840475	+	5'	835256-835836	834975-835836
Vad02G000940	LG02:834975-840475	+	3'	839894-840406	839894-840475
Vad02G000950	LG02:855907-859784	+	3'	859529-859529	859529-859784
Vad02G001010	LG02:911382-913720	+	3'	913475-913475	913475-913720
Vad02G001050	LG02:952258-960044	+	3'	959536-959980	959536-960044
Vad02G001140	LG02:1024470-1027218	+	3'	1027064-1027183	1027064-1027218
Vad02G001160	LG02:1039441-1041480	+	3'	1041091-1041091	1041091-1041480
Vad02G001190	LG02:1066058-1080140	+	5'	1066063-1066753	1066058-1066753
Vad02G001260	LG02:1106143-1107145	+	3'	1106906-1106906	1106906-1107145
Vad02G001290	LG02:1125533-1131596	+	3'	1131370-1131560	1131370-1131596
Vad02G001300	LG02:1134255-1135790	-	5'	1135359-1135359	1135359-1135790
Vad02G001320	LG02:1170339-1174499	+	3'	1174133-1174133	1174133-1174499
Vad02G001340	LG02:1179553-1185614	+	3'	1184577-1185580	1184577-1185614
Vad02G001410	LG02:1270011-1272511	+	3'	1272151-1272151	1272151-1272511
Vad02G001500	LG02:1347500-1352710	+	3'	1352573-1352634	1352573-1352710
Vad02G001570	LG02:1433256-1434923	-	5'	1434694-1434730	1434694-1434923
Vad02G001580	LG02:1435941-1439982	-	5'	1439901-1439968	1439901-1439982
Vad02G001590	LG02:1442238-1451726	+	3'	1450956-1451577	1450956-1451726
Vad02G001610	LG02:1463006-1468072	+	3'	1467629-1467801	1467629-1468072
Vad02G001670	LG02:1502847-1505763	+	3'	1505600-1505600	1505600-1505763
Vad02G001760	LG02:1586322-1589901	+	3'	1589841-1589841	1589841-1589901
Vad02G001780	LG02:1597785-1601759	+	3'	1601312-1601480	1601312-1601759
Vad02G001960	LG02:1738111-1740939	-	5'	1738894-1738906	1738894-1740939
Vad02G001990	LG02:1757330-1761502	+	3'	1761218-1761485	1761218-1761502
Vad02G002040	LG02:1803394-1807746	+	3'	1807533-1807689	1807533-1807746
Vad02G002200	LG02:1943123-1947054	+	3'	1946821-1947040	1946821-1947054
Vad02G002220	LG02:1952210-1956640	+	3'	1956289-1956636	1956289-1956640
Vad02G002230	LG02:1960383-1969608	+	3'	1968771-1968771	1968771-1969608
Vad02G002280	LG02:1985619-1987960	+	3'	1987404-1987665	1987404-1987960
Vad02G002510	LG02:2193009-2195545	+	3'	2194453-2195524	2194453-2195545
Vad02G002570	LG02:2227699-2230228	+	3'	2230197-2230197	2230197-2230228
Vad02G002610	LG02:2270706-2274123	-	5'	2272836-2273969	2272836-2274123
Vad02G002690	LG02:2313106-2317181	+	3'	2316975-2316975	2316975-2317181
Vad02G002760	LG02:2357644-2359448	-	5'	2359388-2359438	2359388-2359448
Vad02G002790	LG02:2373923-2375549	-	5'	2375504-2375504	2375504-2375549
Vad02G002840	LG02:2400852-2403364	+	3'	2402673-2402673	2402673-2403364
Vad02G002870	LG02:2427439-2432253	-	5'	2432081-2432081	2432081-2432253
Vad02G002940	LG02:2523046-2532952	-	3'	2523183-2523183	2523046-2523183
Vad02G003030	LG02:2609188-2614661	-	5'	2613875-2614597	2613875-2614661
Vad02G003110	LG02:2686378-2689260	+	3'	2688832-2689228	2688832-2689260
Vad02G003130	LG02:2728563-2734766	+	3'	2734564-2734564	2734564-2734766
Vad02G003150	LG02:2741882-2744948	-	5'	2744776-2744776	2744776-2744948
Vad02G003170	LG02:2761867-2771910	-	3'	2762034-2762142	2761867-2762142
Vad02G003190	LG02:2775080-2779983	+	3'	2778973-2779872	2778973-2779983
Vad02G003210	LG02:2786593-2787939	+	3'	2787650-2787650	2787650-2787939
Vad02G003250	LG02:2827801-2838235	+	5'	2827817-2828295	2827801-2828295
Vad02G003270	LG02:2847468-2850411	-	5'	2850383-2850383	2850383-2850411
Vad02G003290	LG02:2871652-2874388	+	3'	2873456-2874191	2873456-2874388
Vad02G003360	LG02:3019415-3025378	-	3'	3019544-3019544	3019415-3019544
Vad02G003390	LG02:3039076-3044672	+	3'	3044499-3044499	3044499-3044672
Vad02G003400	LG02:3044599-3058170	-	5'	3058125-3058125	3058125-3058170
Vad02G003420	LG02:3080240-3082823	+	3'	3082305-3082502	3082305-3082823
Vad02G003640	LG02:3254703-3262405	-	5'	3262088-3262336	3262088-3262405
Vad02G003710	LG02:3316686-3323707	-	5'	3323675-3323675	3323675-3323707
Vad02G003750	LG02:3367567-3394113	+	3'	3393729-3394041	3393729-3394113
Vad02G003780	LG02:3401942-3421687	-	5'	3421104-3421205	3421104-3421687
Vad02G003790	LG02:3421785-3436897	-	5'	3436576-3436810	3436576-3436897
Vad02G003990	LG02:3608454-3609295	+	3'	3609130-3609130	3609130-3609295
Vad02G004080	LG02:3693506-3698362	+	3'	3696380-3697499	3696380-3698362
Vad02G004250	LG02:3901822-3906772	+	3'	3905310-3905656	3905310-3906772
Vad02G004260	LG02:3915156-3918436	+	3'	3918149-3918357	3918149-3918436
Vad02G004670	LG02:4313305-4316143	+	3'	4315917-4315917	4315917-4316143
Vad02G004920	LG02:4522293-4524182	-	5'	4524157-4524157	4524157-4524182
Vad02G004970	LG02:4595394-4600860	+	3'	4600149-4600844	4600149-4600860
Vad02G005350	LG02:4950200-4953044	+	3'	4952637-4953014	4952637-4953044
Vad02G005370	LG02:4977034-4981254	-	5'	4980941-4981214	4980941-4981254
Vad02G005450	LG02:5051542-5055458	-	5'	5055235-5055235	5055235-5055458
Vad02G005480	LG02:5077458-5082594	+	3'	5082427-5082556	5082427-5082594
Vad02G005650	LG02:5256995-5261989	+	3'	5261673-5261988	5261673-5261989
Vad02G005680	LG02:5299610-5302892	+	3'	5302489-5302890	5302489-5302892
Vad02G005690	LG02:5319098-5321563	-	5'	5321361-5321361	5321361-5321563
Vad02G005710	LG02:5336869-5343153	+	5'	5336870-5337121	5336869-5337121
Vad02G005770	LG02:5373950-5379362	-	5'	5378951-5378951	5378951-5379362
Vad02G005930	LG02:5545520-5549729	-	3'	5545624-5546111	5545520-5546111
Vad02G005940	LG02:5551425-5553097	-	5'	5552489-5552896	5552489-5553097
Vad02G005990	LG02:5614373-5624180	+	3'	5623190-5624121	5623190-5624180
Vad02G006010	LG02:5632291-5634533	+	3'	5634102-5634467	5634102-5634533
Vad02G006020	LG02:5635023-5649630	-	5'	5649453-5649617	5649453-5649630
Vad02G006030	LG02:5653496-5655322	+	5'	5653515-5653743	5653496-5653743
Vad02G006030	LG02:5653496-5655322	+	3'	5654388-5654696	5654388-5655322
Vad02G006070	LG02:5716984-5727651	+	3'	5722911-5722931	5722911-5727651
Vad02G006220	LG02:5913630-5915439	+	3'	5914589-5915224	5914589-5915439
Vad02G006240	LG02:5946952-5957739	-	5'	5957465-5957716	5957465-5957739
Vad02G006570	LG02:6377621-6385228	-	5'	6385153-6385153	6385153-6385228
Vad02G006650	LG02:6493659-6502949	+	3'	6501881-6502300	6501881-6502949
Vad02G006660	LG02:6507341-6508701	-	5'	6508607-6508607	6508607-6508701
Vad02G006670	LG02:6513936-6534341	+	3'	6533581-6533996	6533581-6534341
Vad02G006770	LG02:6644778-6646691	+	3'	6645815-6646560	6645815-6646691
Vad02G006910	LG02:6900761-6901901	-	5'	6901869-6901869	6901869-6901901
Vad02G007030	LG02:6996312-6998649	+	3'	6998579-6998579	6998579-6998649
Vad02G007100	LG02:7172561-7179318	+	3'	7178698-7179239	7178698-7179318
Vad02G007110	LG02:7181394-7190150	+	3'	7189673-7190100	7189673-7190150
Vad02G007170	LG02:7304498-7304742	+	3'	7304740-7304740	7304740-7304742
Vad02G007220	LG02:7536303-7539253	-	5'	7538254-7538978	7538254-7539253
Vad02G007270	LG02:7620792-7625068	+	3'	7624166-7624702	7624166-7625068
Vad02G007310	LG02:7665672-7668258	+	3'	7667700-7667792	7667700-7668258
Vad02G007410	LG02:7890075-7891960	-	5'	7891646-7891646	7891646-7891960
Vad02G007500	LG02:8006733-8018793	+	3'	8018561-8018561	8018561-8018793
Vad02G007510	LG02:8021397-8022384	-	5'	8021986-8021986	8021986-8022384
Vad02G007530	LG02:8035650-8036003	-	5'	8035985-8035985	8035985-8036003
Vad02G007680	LG02:8185562-8198886	+	3'	8198056-8198527	8198056-8198886
Vad02G007790	LG02:8400276-8407088	-	3'	8400542-8400542	8400276-8400542
Vad02G007810	LG02:8410171-8417110	+	3'	8416128-8417095	8416128-8417110
Vad02G007990	LG02:8720012-8736882	+	3'	8735874-8735874	8735874-8736882
Vad02G008150	LG02:8974492-8977491	+	3'	8976471-8976471	8976471-8977491
Vad02G008250	LG02:9242652-9244957	-	5'	9244874-9244904	9244874-9244957
Vad02G008310	LG02:9306173-9309391	-	5'	9309181-9309380	9309181-9309391
Vad02G008350	LG02:9404734-9406854	+	3'	9406732-9406732	9406732-9406854
Vad02G008390	LG02:9567347-9570412	-	5'	9570353-9570406	9570353-9570412
Vad02G008430	LG02:9634178-9642154	-	5'	9642075-9642118	9642075-9642154
Vad02G008770	LG02:11985123-11990356	-	5'	11990187-11990240	11990187-11990356
Vad02G009220	LG02:14059913-14061358	+	3'	14060853-14061045	14060853-14061358
Vad02G009300	LG02:14336088-14362314	-	5'	14362301-14362309	14362301-14362314
Vad02G009590	LG02:15704221-15704902	+	3'	15704772-15704772	15704772-15704902
Vad02G009610	LG02:15737793-15742202	-	5'	15742113-15742184	15742113-15742202
Vad02G009620	LG02:15757681-15799081	-	3'	15758040-15758040	15757681-15758040
Vad02G009660	LG02:15845929-15863422	-	5'	15863171-15863171	15863171-15863422
Vad02G009700	LG02:16001891-16003792	-	5'	16003570-16003788	16003570-16003792
Vad02G009710	LG02:16015464-16020623	+	3'	16020426-16020426	16020426-16020623
Vad02G009720	LG02:16020285-16024424	-	3'	16022584-16023128	16020285-16023128
Vad02G009780	LG02:16209503-16211452	-	5'	16211396-16211396	16211396-16211452
Vad02G009810	LG02:16257457-16299259	+	3'	16298789-16299208	16298789-16299259
Vad02G009870	LG02:16463558-16477134	-	5'	16476802-16477128	16476802-16477134
Vad02G009960	LG02:16578723-16580299	-	5'	16580197-16580197	16580197-16580299
Vad02G010080	LG02:16800773-16808184	+	3'	16807913-16808179	16807913-16808184
Vad02G010110	LG02:16856763-16871965	-	5'	16871942-16871942	16871942-16871965
Vad02G010460	LG02:17594270-17596125	-	5'	17596037-17596037	17596037-17596125
Vad03G000110	LG03:155121-190435	-	3'	155324-155645	155121-155645
Vad03G000180	LG03:267634-274715	-	5'	274606-274685	274606-274715
Vad03G000310	LG03:432099-433935	+	3'	433398-433889	433398-433935
Vad03G000380	LG03:529657-534141	-	5'	534054-534054	534054-534141
Vad03G000450	LG03:587265-597702	+	3'	597213-597643	597213-597702
Vad03G000610	LG03:706171-714560	-	5'	714202-714440	714202-714560
Vad03G000700	LG03:830246-831821	-	5'	831360-831360	831360-831821
Vad03G001050	LG03:1049964-1054960	+	3'	1054363-1054709	1054363-1054960
Vad03G001070	LG03:1057997-1061138	+	3'	1061093-1061093	1061093-1061138
Vad03G001200	LG03:1147136-1148424	-	5'	1148342-1148342	1148342-1148424
Vad03G001300	LG03:1283082-1295222	+	3'	1294875-1295127	1294875-1295222
Vad03G001410	LG03:1374835-1376331	+	3'	1376129-1376129	1376129-1376331
Vad03G001420	LG03:1378111-1379707	+	3'	1379473-1379473	1379473-1379707
Vad03G001580	LG03:1518731-1521667	+	3'	1520655-1521166	1520655-1521667
Vad03G001610	LG03:1536359-1540923	-	5'	1540756-1540833	1540756-1540923
Vad03G001630	LG03:1565132-1570212	+	3'	1569481-1569481	1569481-1570212
Vad03G001650	LG03:1580721-1583749	+	3'	1583044-1583044	1583044-1583749
Vad03G001770	LG03:1701297-1707848	+	3'	1706688-1706709	1706688-1707848
Vad03G001790	LG03:1716009-1719773	+	3'	1719173-1719660	1719173-1719773
Vad03G001810	LG03:1725750-1728555	+	3'	1728458-1728458	1728458-1728555
Vad03G001930	LG03:1836634-1838024	-	5'	1837872-1837872	1837872-1838024
Vad03G002040	LG03:1931107-1937188	+	3'	1936806-1937134	1936806-1937188
Vad03G002070	LG03:1956050-1961394	+	3'	1961225-1961376	1961225-1961394
Vad03G002180	LG03:2038819-2045142	+	3'	2045001-2045124	2045001-2045142
Vad03G002220	LG03:2083547-2086428	-	5'	2086389-2086389	2086389-2086428
Vad03G002300	LG03:2122893-2142688	-	3'	2127469-2127734	2122893-2127734
Vad03G002360	LG03:2188516-2230082	-	3'	2190767-2190767	2188516-2190767
Vad03G002420	LG03:2252013-2262402	+	3'	2261051-2262386	2261051-2262402
Vad03G002720	LG03:2489668-2491093	+	3'	2490936-2491015	2490936-2491093
Vad03G002960	LG03:2610606-2613809	+	3'	2613485-2613698	2613485-2613809
Vad03G002970	LG03:2614396-2616359	+	3'	2616157-2616157	2616157-2616359
Vad03G002990	LG03:2618817-2622484	-	5'	2622428-2622475	2622428-2622484
Vad03G003060	LG03:2664283-2676503	+	3'	2675785-2676317	2675785-2676503
Vad03G003100	LG03:2704440-2711643	+	3'	2710640-2711268	2710640-2711643
Vad03G003270	LG03:2839748-2840811	-	5'	2840781-2840781	2840781-2840811
Vad03G003280	LG03:2852101-2864948	+	3'	2864440-2864440	2864440-2864948
Vad03G003300	LG03:2873436-2877137	+	3'	2876432-2877023	2876432-2877137
Vad03G003340	LG03:2895734-2898997	+	3'	2898114-2898114	2898114-2898997
Vad03G003370	LG03:2910936-2912476	-	5'	2912365-2912365	2912365-2912476
Vad03G003450	LG03:2945334-2946825	+	3'	2946304-2946444	2946304-2946825
Vad03G003480	LG03:2954399-2972813	+	3'	2972786-2972786	2972786-2972813
Vad03G003520	LG03:3002856-3007039	+	3'	3006733-3007032	3006733-3007039
Vad03G003530	LG03:3010551-3018660	+	3'	3017224-3018639	3017224-3018660
Vad03G003630	LG03:3080239-3085465	+	3'	3085439-3085439	3085439-3085465
Vad03G003850	LG03:3344718-3345694	+	3'	3345622-3345622	3345622-3345694
Vad03G004000	LG03:3468415-3470901	-	5'	3470750-3470750	3470750-3470901
Vad03G004020	LG03:3480743-3521906	-	3'	3483222-3483222	3480743-3483222
Vad03G004110	LG03:3545217-3549142	-	5'	3548416-3548866	3548416-3549142
Vad03G004300	LG03:3810397-3814493	+	3'	3812699-3814148	3812699-3814493
Vad03G004320	LG03:3835540-3840355	+	3'	3840168-3840221	3840168-3840355
Vad03G004350	LG03:3885390-3905557	+	3'	3904870-3905239	3904870-3905557
Vad03G004480	LG03:4024615-4025658	+	3'	4025607-4025607	4025607-4025658
Vad03G004510	LG03:4042669-4048988	-	5'	4048188-4048648	4048188-4048988
Vad03G004650	LG03:4226867-4228160	+	3'	4227988-4227988	4227988-4228160
Vad03G004720	LG03:4304129-4308734	+	3'	4308494-4308680	4308494-4308734
Vad03G004770	LG03:4335579-4337308	+	3'	4337212-4337271	4337212-4337308
Vad03G004800	LG03:4354332-4355934	+	3'	4355797-4355797	4355797-4355934
Vad03G004810	LG03:4358023-4360536	-	5'	4360280-4360429	4360280-4360536
Vad03G005020	LG03:4656298-4658539	+	3'	4658449-4658449	4658449-4658539
Vad03G005150	LG03:4884450-4886429	-	5'	4886364-4886364	4886364-4886429
Vad03G005280	LG03:4970978-4973981	-	5'	4973923-4973923	4973923-4973981
Vad03G005550	LG03:5307686-5310859	+	3'	5310625-5310625	5310625-5310859
Vad03G005670	LG03:5415876-5420547	+	3'	5419763-5420085	5419763-5420547
Vad03G005700	LG03:5453295-5454748	-	5'	5454646-5454646	5454646-5454748
Vad03G005730	LG03:5475072-5479695	+	3'	5479654-5479654	5479654-5479695
Vad03G005790	LG03:5539201-5540234	+	3'	5540108-5540108	5540108-5540234
Vad03G005910	LG03:5603654-5605116	+	3'	5604928-5605012	5604928-5605116
Vad03G006040	LG03:5765224-5770189	-	5'	5769726-5769726	5769726-5770189
Vad03G006050	LG03:5771501-5775620	-	5'	5774979-5775611	5774979-5775620
Vad03G006280	LG03:5983413-5987048	+	3'	5986956-5987005	5986956-5987048
Vad03G006490	LG03:6283646-6285483	+	3'	6285169-6285169	6285169-6285483
Vad03G006770	LG03:6633468-6634597	+	3'	6634533-6634533	6634533-6634597
Vad03G006990	LG03:6949634-6970221	+	3'	6969982-6969982	6969982-6970221
Vad03G007000	LG03:6981691-6983951	+	3'	6983583-6983813	6983583-6983951
Vad03G007060	LG03:7103740-7107280	+	3'	7106435-7107194	7106435-7107280
Vad03G007180	LG03:7287440-7294493	-	5'	7294421-7294421	7294421-7294493
Vad03G007220	LG03:7329551-7334807	+	3'	7334526-7334656	7334526-7334807
Vad03G007300	LG03:7384757-7395136	-	5'	7395005-7395005	7395005-7395136
Vad03G007350	LG03:7463908-7465448	+	3'	7465318-7465318	7465318-7465448
Vad03G007380	LG03:7493176-7499961	-	3'	7493181-7493525	7493176-7493525
Vad03G007450	LG03:7634771-7649782	+	3'	7649388-7649766	7649388-7649782
Vad03G007660	LG03:8065337-8074046	-	3'	8065601-8065700	8065337-8065700
Vad03G007880	LG03:8516367-8519718	+	3'	8516724-8516724	8516724-8519718
Vad03G007930	LG03:8538920-8543743	-	5'	8543694-8543694	8543694-8543743
Vad03G008050	LG03:8701937-8719330	-	3'	8701945-8702772	8701937-8702772
Vad03G008090	LG03:8888630-8893163	-	5'	8893077-8893077	8893077-8893163
Vad03G008360	LG03:9334009-9344835	-	5'	9344796-9344796	9344796-9344835
Vad03G008480	LG03:9435101-9437015	-	5'	9436852-9436852	9436852-9437015
Vad03G008610	LG03:9669273-9670840	+	3'	9670693-9670693	9670693-9670840
Vad03G008630	LG03:9697889-9773335	-	5'	9773186-9773334	9773186-9773335
Vad03G008660	LG03:9834952-9860735	+	3'	9860461-9860723	9860461-9860735
Vad03G008730	LG03:10020991-10022455	+	3'	10022142-10022142	10022142-10022455
Vad03G008750	LG03:10071362-10084845	+	3'	10084021-10084316	10084021-10084845
Vad03G008860	LG03:10409496-10480236	-	3'	10446236-10446432	10409496-10446432
Vad03G009070	LG03:11588326-11590688	+	3'	11590422-11590422	11590422-11590688
Vad03G009110	LG03:11729700-11732008	+	3'	11731778-11732007	11731778-11732008
Vad03G009220	LG03:12113035-12115032	+	3'	12114130-12114866	12114130-12115032
Vad03G009450	LG03:13025843-13082938	-	5'	13082876-13082919	13082876-13082938
Vad03G010070	LG03:15531121-15531537	-	5'	15531490-15531490	15531490-15531537
Vad03G010240	LG03:16096897-16097765	+	3'	16097713-16097713	16097713-16097765
Vad03G010270	LG03:16284269-16300868	-	5'	16300862-16300862	16300862-16300868
Vad03G010300	LG03:16406213-16430771	+	3'	16430438-16430710	16430438-16430771
Vad03G010340	LG03:16548803-16551362	+	3'	16551123-16551123	16551123-16551362
Vad03G010350	LG03:16576550-16581881	+	3'	16581744-16581864	16581744-16581881
Vad03G010410	LG03:16732240-16734962	-	5'	16734830-16734830	16734830-16734962
Vad03G010610	LG03:17524557-17529940	+	3'	17529588-17529588	17529588-17529940
Vad03G010790	LG03:18180925-18182647	+	3'	18181847-18181847	18181847-18182647
Vad03G010810	LG03:18281844-18290561	+	3'	18290378-18290516	18290378-18290561
Vad03G010850	LG03:18444877-18448801	-	5'	18448661-18448661	18448661-18448801
Vad03G010860	LG03:18470248-18474309	-	5'	18474284-18474284	18474284-18474309
Vad03G010890	LG03:18530754-18548934	-	3'	18531455-18533903	18530754-18533903
Vad03G011300	LG03:19177744-19180263	+	3'	19179951-19179951	19179951-19180263
Vad03G011370	LG03:19289358-19300201	-	5'	19300100-19300181	19300100-19300201
Vad03G011570	LG03:19641102-19661356	+	3'	19661349-19661349	19661349-19661356
Vad03G011620	LG03:19760983-19765654	-	3'	19761561-19762058	19760983-19762058
Vad03G011620	LG03:19760983-19765654	-	5'	19765266-19765422	19765266-19765654
Vad03G011630	LG03:19771642-19774729	-	5'	19774065-19774065	19774065-19774729
Vad03G011700	LG03:19906992-19909108	+	3'	19908588-19909068	19908588-19909108
Vad04G000030	LG04:37104-40576	+	3'	40382-40466	40382-40576
Vad04G000180	LG04:469004-477490	+	3'	476682-477216	476682-477490
Vad04G000200	LG04:492872-507304	+	3'	506759-506977	506759-507304
Vad04G000410	LG04:781777-788233	-	5'	787998-788215	787998-788233
Vad04G000550	LG04:907934-909896	-	5'	909674-909807	909674-909896
Vad04G000560	LG04:911369-928716	-	3'	911931-911931	911369-911931
Vad04G000660	LG04:982311-991847	-	5'	991450-991815	991450-991847
Vad04G000750	LG04:1126464-1131629	+	3'	1131514-1131514	1131514-1131629
Vad04G000930	LG04:1244434-1248160	+	3'	1247195-1247947	1247195-1248160
Vad04G000950	LG04:1262778-1267939	+	3'	1267217-1267865	1267217-1267939
Vad04G001020	LG04:1298000-1304778	-	5'	1304712-1304764	1304712-1304778
Vad04G001040	LG04:1323398-1324352	-	5'	1324132-1324132	1324132-1324352
Vad04G001150	LG04:1411236-1416431	-	5'	1416242-1416242	1416242-1416431
Vad04G001170	LG04:1422685-1431049	+	3'	1430505-1430505	1430505-1431049
Vad04G001580	LG04:1704845-1716402	-	5'	1716308-1716308	1716308-1716402
Vad04G001590	LG04:1717291-1722130	+	3'	1721464-1721464	1721464-1722130
Vad04G001680	LG04:1826866-1830769	+	3'	1830467-1830676	1830467-1830769
Vad04G001800	LG04:1926197-1956492	+	3'	1955599-1956236	1955599-1956492
Vad04G001870	LG04:2004383-2007097	+	3'	2006736-2006958	2006736-2007097
Vad04G001890	LG04:2018348-2024105	-	5'	2024095-2024095	2024095-2024105
Vad04G001900	LG04:2033093-2038543	+	3'	2037352-2037352	2037352-2038543
Vad04G002000	LG04:2175503-2178191	+	3'	2177808-2178080	2177808-2178191
Vad04G002110	LG04:2251290-2261963	-	5'	2261515-2261515	2261515-2261963
Vad04G002250	LG04:2404894-2418034	-	3'	2405095-2405309	2404894-2405309
Vad04G002320	LG04:2457329-2463065	+	3'	2462852-2462852	2462852-2463065
Vad04G002380	LG04:2510414-2514559	+	3'	2513760-2514547	2513760-2514559
Vad04G002500	LG04:2604393-2607274	-	5'	2606967-2607146	2606967-2607274
Vad04G002590	LG04:2678861-2681988	+	3'	2681940-2681940	2681940-2681988
Vad04G002620	LG04:2701495-2704203	+	3'	2703953-2704155	2703953-2704203
Vad04G002630	LG04:2704809-2707102	-	5'	2706460-2706644	2706460-2707102
Vad04G002640	LG04:2707832-2710814	+	3'	2710627-2710627	2710627-2710814
Vad04G002650	LG04:2711793-2715407	+	3'	2715185-2715359	2715185-2715407
Vad04G002690	LG04:2747745-2770434	-	5'	2770231-2770433	2770231-2770434
Vad04G002780	LG04:2861457-2867257	-	5'	2867140-2867196	2867140-2867257
Vad04G002790	LG04:2876336-2877187	+	3'	2877130-2877130	2877130-2877187
Vad04G002820	LG04:2899621-2921262	+	3'	2920700-2921193	2920700-2921262
Vad04G002840	LG04:2928892-2936674	-	5'	2936270-2936635	2936270-2936674
Vad04G003030	LG04:3104265-3109727	-	5'	3109593-3109593	3109593-3109727
Vad04G003110	LG04:3188978-3201458	+	3'	3200460-3201232	3200460-3201458
Vad04G003160	LG04:3239276-3242468	-	5'	3242106-3242291	3242106-3242468
Vad04G003300	LG04:3372197-3380418	-	5'	3380150-3380404	3380150-3380418
Vad04G003370	LG04:3446935-3449714	+	3'	3449401-3449401	3449401-3449714
Vad04G003460	LG04:3571520-3575753	+	3'	3574970-3575529	3574970-3575753
Vad04G003530	LG04:3647042-3651167	-	5'	3650708-3650708	3650708-3651167
Vad04G003540	LG04:3677174-3678853	+	3'	3678630-3678630	3678630-3678853
Vad04G003550	LG04:3689112-3691615	+	3'	3690974-3691399	3690974-3691615
Vad04G003560	LG04:3694943-3742183	-	5'	3742055-3742164	3742055-3742183
Vad04G003570	LG04:3749132-3760360	+	3'	3760256-3760273	3760256-3760360
Vad04G003820	LG04:4018489-4025431	+	3'	4025137-4025277	4025137-4025431
Vad04G003830	LG04:4030350-4034710	-	5'	4034545-4034707	4034545-4034710
Vad04G003840	LG04:4063934-4072130	+	3'	4071756-4072115	4071756-4072130
Vad04G003860	LG04:4081773-4085898	-	5'	4085553-4085877	4085553-4085898
Vad04G003870	LG04:4095497-4097764	-	5'	4097665-4097665	4097665-4097764
Vad04G004010	LG04:4264357-4269881	+	3'	4269739-4269739	4269739-4269881
Vad04G004090	LG04:4410724-4412965	+	3'	4412513-4412835	4412513-4412965
Vad04G004320	LG04:4682256-4683304	+	3'	4683167-4683167	4683167-4683304
Vad04G004380	LG04:4793042-4807081	+	3'	4806748-4806748	4806748-4807081
Vad04G004510	LG04:4931791-4941571	-	5'	4941385-4941556	4941385-4941571
Vad04G004560	LG04:4971315-4990332	+	3'	4989583-4990002	4989583-4990332
Vad04G004590	LG04:5003460-5009631	+	3'	5008803-5009493	5008803-5009631
Vad04G004690	LG04:5164095-5168014	+	3'	5166843-5167444	5166843-5168014
Vad04G004920	LG04:5335841-5347160	+	3'	5346898-5347136	5346898-5347160
Vad04G004950	LG04:5360147-5367893	+	3'	5366962-5367174	5366962-5367893
Vad04G004990	LG04:5415324-5419279	-	5'	5418285-5418285	5418285-5419279
Vad04G005000	LG04:5440698-5449042	+	3'	5448436-5448736	5448436-5449042
Vad04G005030	LG04:5481925-5487520	-	5'	5486898-5486898	5486898-5487520
Vad04G005060	LG04:5512516-5523664	+	3'	5522845-5523469	5522845-5523664
Vad04G005220	LG04:5710039-5711874	-	5'	5711587-5711768	5711587-5711874
Vad04G005330	LG04:5929724-5934799	-	5'	5934298-5934298	5934298-5934799
Vad04G005350	LG04:5981553-5987308	+	3'	5986984-5987254	5986984-5987308
Vad04G005380	LG04:6084040-6086659	+	3'	6086646-6086646	6086646-6086659
Vad04G005560	LG04:6361947-6363133	+	3'	6362783-6362783	6362783-6363133
Vad04G005670	LG04:6550287-6571092	-	5'	6570954-6571088	6570954-6571092
Vad04G005720	LG04:6639869-6644275	+	3'	6644063-6644261	6644063-6644275
Vad04G005730	LG04:6647881-6653526	+	3'	6653062-6653509	6653062-6653526
Vad04G005870	LG04:6866612-6881352	-	5'	6880727-6881309	6880727-6881352
Vad04G005990	LG04:7068796-7079900	+	3'	7079514-7079827	7079514-7079900
Vad04G006010	LG04:7090896-7098240	-	5'	7097779-7097816	7097779-7098240
Vad04G006110	LG04:7204233-7211355	+	3'	7209828-7210776	7209828-7211355
Vad04G006250	LG04:7453272-7457490	-	5'	7457406-7457470	7457406-7457490
Vad04G006280	LG04:7484137-7493255	-	5'	7492927-7493215	7492927-7493255
Vad04G006370	LG04:7687782-7692477	+	3'	7692122-7692221	7692122-7692477
Vad04G006450	LG04:7867443-7870500	+	3'	7870276-7870276	7870276-7870500
Vad04G006860	LG04:9471269-9475821	+	3'	9475576-9475576	9475576-9475821
Vad04G006940	LG04:9714156-9715291	+	3'	9715135-9715135	9715135-9715291
Vad04G006950	LG04:9716362-9721420	+	3'	9721419-9721419	9721419-9721420
Vad04G007070	LG04:9975969-9990920	-	5'	9990670-9990837	9990670-9990920
Vad04G007110	LG04:10226780-10228535	-	5'	10228442-10228530	10228442-10228535
Vad04G007340	LG04:11075633-11077327	-	5'	11077168-11077168	11077168-11077327
Vad04G007380	LG04:11148975-11155849	-	5'	11155822-11155822	11155822-11155849
Vad04G007520	LG04:11755213-11768738	+	3'	11768616-11768616	11768616-11768738
Vad04G007540	LG04:11849804-11859783	-	5'	11859652-11859652	11859652-11859783
Vad04G008030	LG04:15194040-15208040	-	3'	15194090-15194883	15194040-15194883
Vad04G008220	LG04:16367624-16369218	-	5'	16369148-16369148	16369148-16369218
Vad04G008500	LG04:17432111-17447256	-	5'	17447240-17447240	17447240-17447256
Vad04G008570	LG04:17580004-17593680	+	5'	17580022-17580047	17580004-17580047
Vad04G008570	LG04:17580004-17593680	+	3'	17588208-17593594	17588208-17593680
Vad04G008950	LG04:18666401-18684503	+	3'	18684136-18684409	18684136-18684503
Vad04G008960	LG04:18694514-18730659	-	3'	18694535-18694861	18694514-18694861
Vad04G008960	LG04:18694514-18730659	-	5'	18697274-18697620	18697274-18730659
Vad04G009130	LG04:19255284-19260903	+	3'	19260342-19260801	19260342-19260903
Vad04G009140	LG04:19340187-19354795	+	3'	19354204-19354673	19354204-19354795
Vad04G009170	LG04:19415735-19421537	+	3'	19421310-19421505	19421310-19421537
Vad04G009310	LG04:19609732-19612444	-	5'	19611039-19611039	19611039-19612444
Vad04G009560	LG04:19882613-19890565	+	3'	19890169-19890216	19890169-19890565
Vad04G009570	LG04:19909694-19915518	+	3'	19914614-19915050	19914614-19915518
Vad04G009580	LG04:19926069-19948237	-	3'	19926383-19926383	19926069-19926383
Vad04G009810	LG04:20282538-20288245	+	3'	20283602-20283602	20283602-20288245
Vad04G009870	LG04:20351980-20359574	+	3'	20358653-20359395	20358653-20359574
Vad04G009910	LG04:20386137-20391052	-	5'	20390792-20390792	20390792-20391052
Vad04G009990	LG04:20463163-20473900	-	3'	20463821-20463821	20463163-20463821
Vad04G010010	LG04:20476772-20479618	-	5'	20478897-20479509	20478897-20479618
Vad04G010080	LG04:20580780-20588124	+	3'	20587049-20587170	20587049-20588124
Vad04G010190	LG04:20782550-20814054	-	5'	20813708-20814043	20813708-20814054
Vad04G010440	LG04:21078283-21086513	+	3'	21086310-21086310	21086310-21086513
Vad04G010500	LG04:21165759-21166783	+	3'	21166508-21166508	21166508-21166783
Vad04G010510	LG04:21172981-21174019	+	3'	21173746-21173746	21173746-21174019
Vad04G010560	LG04:21264518-21268404	+	3'	21267630-21268305	21267630-21268404
Vad04G010590	LG04:21302946-21308149	+	3'	21307175-21307759	21307175-21308149
Vad04G010710	LG04:21404744-21413962	+	3'	21413256-21413581	21413256-21413962
Vad04G010860	LG04:21487937-21501523	+	3'	21500341-21500341	21500341-21501523
Vad04G010980	LG04:21606438-21608515	+	3'	21608301-21608494	21608301-21608515
Vad04G011020	LG04:21715960-21726420	+	3'	21725787-21726379	21725787-21726420
Vad04G011090	LG04:21794465-21797802	-	5'	21797358-21797570	21797358-21797802
Vad04G011120	LG04:21825642-21838151	+	3'	21837830-21837830	21837830-21838151
Vad04G011150	LG04:21866323-21867067	+	3'	21866799-21866799	21866799-21867067
Vad04G011250	LG04:21944726-21948197	+	3'	21947427-21948146	21947427-21948197
Vad04G011340	LG04:22039738-22047458	+	3'	22046410-22047006	22046410-22047458
Vad04G011360	LG04:22062320-22064741	-	5'	22064496-22064734	22064496-22064741
Vad04G011370	LG04:22066271-22075691	-	3'	22066583-22066583	22066271-22066583
Vad04G011410	LG04:22140402-22140850	+	3'	22140701-22140701	22140701-22140850
Vad04G011430	LG04:22162863-22166754	+	3'	22166577-22166701	22166577-22166754
Vad04G011510	LG04:22280911-22282836	+	3'	22282250-22282556	22282250-22282836
Vad04G011580	LG04:22404636-22414951	+	3'	22414518-22414803	22414518-22414951
Vad04G011710	LG04:22553257-22557375	+	3'	22556950-22557092	22556950-22557375
Vad04G011730	LG04:22562378-22572994	+	3'	22572689-22572972	22572689-22572994
Vad04G011770	LG04:22612863-22618612	+	3'	22618595-22618595	22618595-22618612
Vad04G011800	LG04:22632363-22638116	-	5'	22637743-22638063	22637743-22638116
Vad04G011810	LG04:22639835-22642953	-	5'	22642570-22642570	22642570-22642953
Vad04G011820	LG04:22653342-22658732	+	3'	22658377-22658723	22658377-22658732
Vad04G011880	LG04:22685032-22691177	+	3'	22690755-22690980	22690755-22691177
Vad04G011900	LG04:22748205-22749572	-	5'	22749482-22749482	22749482-22749572
Vad04G011920	LG04:22821146-22822585	+	3'	22822429-22822535	22822429-22822585
Vad04G011980	LG04:22911648-22912709	+	3'	22912338-22912338	22912338-22912709
Vad04G012010	LG04:22949792-22954753	+	3'	22952280-22952774	22952280-22954753
Vad04G012110	LG04:23043990-23047804	-	5'	23047687-23047794	23047687-23047804
Vad04G012140	LG04:23096737-23098516	+	3'	23098461-23098461	23098461-23098516
Vad04G012240	LG04:23207323-23210077	-	5'	23210036-23210073	23210036-23210077
Vad04G012490	LG04:23462164-23463983	-	5'	23463773-23463794	23463773-23463983
Vad04G012560	LG04:23518877-23523014	+	3'	23522370-23522915	23522370-23523014
Vad04G012690	LG04:23645404-23650230	+	3'	23649903-23650182	23649903-23650230
Vad04G013240	LG04:24253594-24265472	+	3'	24264974-24265316	24264974-24265472
Vad04G013390	LG04:24455774-24458011	+	3'	24457226-24457610	24457226-24458011
Vad04G013430	LG04:24501073-24504919	+	3'	24504279-24504790	24504279-24504919
Vad04G013450	LG04:24530367-24542308	-	5'	24541830-24542271	24541830-24542308
Vad04G013540	LG04:24627587-24630070	-	5'	24630001-24630057	24630001-24630070
Vad04G013550	LG04:24650170-24653110	+	5'	24650171-24650769	24650170-24650769
Vad04G013550	LG04:24650170-24653110	+	3'	24652715-24652860	24652715-24653110
Vad04G013880	LG04:25188874-25281860	-	3'	25189069-25189069	25188874-25189069
Vad04G014090	LG04:25628603-25633004	+	3'	25632567-25632677	25632567-25633004
Vad04G014100	LG04:25646095-25674316	+	3'	25674149-25674149	25674149-25674316
Vad04G014200	LG04:25869417-25870494	+	3'	25870462-25870462	25870462-25870494
Vad04G014310	LG04:26013007-26022947	-	5'	26022824-26022824	26022824-26022947
Vad04G014370	LG04:26115875-26118450	+	3'	26118294-26118294	26118294-26118450
Vad04G014410	LG04:26176150-26207065	-	5'	26206825-26206948	26206825-26207065
Vad04G014470	LG04:26343842-26345420	-	5'	26345351-26345351	26345351-26345420
Vad04G014510	LG04:26390068-26394793	-	3'	26390256-26390320	26390068-26390320
Vad04G014520	LG04:26399233-26417090	-	5'	26416825-26417081	26416825-26417090
Vad04G014540	LG04:26445325-26451543	+	3'	26450839-26451310	26450839-26451543
Vad04G014580	LG04:26498866-26507080	+	3'	26506900-26506900	26506900-26507080
Vad04G014700	LG04:26631369-26637109	-	5'	26636983-26637072	26636983-26637109
Vad04G014710	LG04:26642805-26677369	-	3'	26642943-26642943	26642805-26642943
Vad04G014900	LG04:27147104-27160515	-	5'	27159389-27160499	27159389-27160515
Vad04G015020	LG04:27225310-27234055	-	5'	27234023-27234023	27234023-27234055
Vad04G015050	LG04:27269203-27275806	+	3'	27275483-27275483	27275483-27275806
Vad04G015080	LG04:27313134-27333279	+	3'	27332613-27333153	27332613-27333279
Vad04G015180	LG04:27450143-27461797	+	3'	27461476-27461759	27461476-27461797
Vad05G000020	LG05:16231-22989	-	5'	22963-22963	22963-22989
Vad05G000050	LG05:59972-61720	+	3'	61682-61682	61682-61720
Vad05G000080	LG05:79030-87121	-	5'	87082-87082	87082-87121
Vad05G000190	LG05:195592-195879	-	5'	195846-195846	195846-195879
Vad05G000240	LG05:257243-265127	-	5'	264785-265124	264785-265127
Vad05G000250	LG05:283165-294322	+	5'	283174-283174	283165-283174
Vad05G000300	LG05:339017-357456	-	5'	357234-357446	357234-357456
Vad05G000360	LG05:438394-447683	-	5'	447649-447649	447649-447683
Vad05G000520	LG05:553034-561100	+	3'	560496-561089	560496-561100
Vad05G000640	LG05:653569-654944	-	5'	654913-654913	654913-654944
Vad05G000790	LG05:780836-787671	-	5'	787522-787663	787522-787671
Vad05G000840	LG05:813531-820030	+	3'	819661-819906	819661-820030
Vad05G000870	LG05:840020-840751	+	3'	840727-840727	840727-840751
Vad05G000950	LG05:878024-880369	+	3'	879716-880073	879716-880369
Vad05G001050	LG05:964642-967932	-	5'	967926-967926	967926-967932
Vad05G001080	LG05:986376-991033	+	3'	990626-990938	990626-991033
Vad05G001150	LG05:1018448-1024011	-	3'	1018927-1019095	1018448-1019095
Vad05G001320	LG05:1224649-1242942	+	3'	1242496-1242844	1242496-1242942
Vad05G001340	LG05:1253844-1265492	-	5'	1265201-1265360	1265201-1265492
Vad05G001430	LG05:1317811-1326236	+	5'	1317843-1318113	1317811-1318113
Vad05G001460	LG05:1360974-1367507	+	3'	1366904-1367178	1366904-1367507
Vad05G001480	LG05:1377047-1379375	-	5'	1379218-1379319	1379218-1379375
Vad05G001500	LG05:1505793-1512544	+	5'	1505796-1506310	1505793-1506310
Vad05G001500	LG05:1505793-1512544	+	3'	1511607-1512346	1511607-1512544
Vad05G001510	LG05:1513842-1518707	+	3'	1517742-1518040	1517742-1518707
Vad05G001680	LG05:1714882-1716222	+	3'	1716129-1716129	1716129-1716222
Vad05G001700	LG05:1731185-1733985	+	3'	1733781-1733923	1733781-1733985
Vad05G001720	LG05:1746901-1755363	+	3'	1754945-1755362	1754945-1755363
Vad05G002110	LG05:2075905-2076445	-	5'	2076434-2076434	2076434-2076445
Vad05G002300	LG05:2204811-2231667	+	3'	2231363-2231631	2231363-2231667
Vad05G002330	LG05:2241250-2244199	-	5'	2243810-2243958	2243810-2244199
Vad05G002380	LG05:2286202-2299904	-	3'	2286610-2287399	2286202-2287399
Vad05G002460	LG05:2408903-2409926	+	3'	2409829-2409867	2409829-2409926
Vad05G002470	LG05:2410658-2412566	+	3'	2412560-2412560	2412560-2412566
Vad05G002500	LG05:2455983-2461520	-	5'	2461346-2461496	2461346-2461520
Vad05G002530	LG05:2474199-2480670	+	3'	2480622-2480641	2480622-2480670
Vad05G002570	LG05:2494187-2495714	+	3'	2495467-2495467	2495467-2495714
Vad05G002600	LG05:2524828-2528709	-	5'	2528253-2528253	2528253-2528709
Vad05G002610	LG05:2544907-2548192	+	5'	2544979-2544979	2544907-2544979
Vad05G002630	LG05:2554409-2566376	-	5'	2566135-2566301	2566135-2566376
Vad05G002680	LG05:2594881-2595560	-	5'	2595487-2595487	2595487-2595560
Vad05G002690	LG05:2598767-2608587	+	3'	2608401-2608401	2608401-2608587
Vad05G002750	LG05:2641571-2642401	+	3'	2642300-2642300	2642300-2642401
Vad05G002790	LG05:2655403-2666998	-	5'	2666913-2666979	2666913-2666998
Vad05G002850	LG05:2746779-2749857	-	5'	2749733-2749733	2749733-2749857
Vad05G002860	LG05:2750243-2756250	-	5'	2756249-2756249	2756249-2756250
Vad05G002900	LG05:2786208-2786925	+	3'	2786776-2786776	2786776-2786925
Vad05G002970	LG05:2825557-2826073	-	5'	2825961-2826001	2825961-2826073
Vad05G003010	LG05:2857481-2863000	+	3'	2862936-2862936	2862936-2863000
Vad05G003130	LG05:2936536-2948838	-	3'	2936749-2936749	2936536-2936749
Vad05G003210	LG05:3027070-3034224	+	3'	3033946-3033946	3033946-3034224
Vad05G003400	LG05:3282270-3282778	+	3'	3282592-3282592	3282592-3282778
Vad05G003480	LG05:3363141-3375571	+	3'	3375515-3375515	3375515-3375571
Vad05G003600	LG05:3613309-3618482	-	5'	3617952-3618181	3617952-3618482
Vad05G003790	LG05:3849904-3866506	-	5'	3866394-3866454	3866394-3866506
Vad05G003820	LG05:3893584-3900949	+	3'	3900783-3900783	3900783-3900949
Vad05G003850	LG05:3922119-3928300	-	5'	3928254-3928254	3928254-3928300
Vad05G003860	LG05:3929953-3938515	+	3'	3938024-3938024	3938024-3938515
Vad05G003920	LG05:3977193-3981289	-	5'	3981238-3981261	3981238-3981289
Vad05G003930	LG05:3983702-3997062	-	5'	3996199-3996794	3996199-3997062
Vad05G003960	LG05:4039484-4040941	+	3'	4040746-4040746	4040746-4040941
Vad05G003980	LG05:4065970-4072986	+	3'	4071078-4072946	4071078-4072986
Vad05G004310	LG05:4570812-4577315	-	5'	4577107-4577263	4577107-4577315
Vad05G004530	LG05:4832263-4877633	+	5'	4832362-4832362	4832263-4832362
Vad05G004580	LG05:4881338-4923546	+	5'	4881343-4881386	4881338-4881386
Vad05G004610	LG05:4908237-4959104	+	5'	4908362-4908362	4908237-4908362
Vad05G004730	LG05:5044087-5044962	-	5'	5044954-5044954	5044954-5044962
Vad05G004820	LG05:5312450-5313043	-	5'	5313036-5313036	5313036-5313043
Vad05G004870	LG05:5433177-5449340	-	5'	5449333-5449333	5449333-5449340
Vad05G004880	LG05:5405657-5513405	-	3'	5466849-5466849	5405657-5466849
Vad05G005030	LG05:5672641-5674563	+	3'	5673953-5674368	5673953-5674563
Vad05G005110	LG05:5813501-5815566	+	3'	5815113-5815113	5815113-5815566
Vad05G005130	LG05:5867189-5868397	-	5'	5868335-5868335	5868335-5868397
Vad05G005220	LG05:6103907-6114226	+	3'	6113878-6114103	6113878-6114226
Vad05G005300	LG05:6179731-6184819	-	5'	6184267-6184430	6184267-6184819
Vad05G005330	LG05:6254590-6258424	+	3'	6258338-6258378	6258338-6258424
Vad05G005360	LG05:6319647-6325018	+	3'	6324868-6324868	6324868-6325018
Vad05G005470	LG05:6537211-6542005	+	3'	6541598-6541598	6541598-6542005
Vad05G005580	LG05:6744090-6754142	+	3'	6750186-6750237	6750186-6754142
Vad05G005590	LG05:6755123-6756172	-	5'	6756052-6756052	6756052-6756172
Vad05G005620	LG05:6780112-6781598	+	3'	6781482-6781482	6781482-6781598
Vad05G005750	LG05:6914141-6916260	-	5'	6914785-6914785	6914785-6916260
Vad05G005930	LG05:7269997-7282489	-	3'	7270649-7270672	7269997-7270672
Vad05G005990	LG05:7312617-7325322	-	5'	7325131-7325321	7325131-7325322
Vad05G006000	LG05:7361085-7362210	+	3'	7361857-7361857	7361857-7362210
Vad05G006090	LG05:7629422-7651672	+	3'	7651141-7651141	7651141-7651672
Vad05G006120	LG05:7686541-7721543	-	3'	7686853-7687175	7686541-7687175
Vad05G006150	LG05:7814935-7815622	-	5'	7815408-7815559	7815408-7815622
Vad05G006220	LG05:8049773-8052466	+	3'	8052343-8052461	8052343-8052466
Vad05G006230	LG05:8124142-8194902	+	3'	8194370-8194884	8194370-8194902
Vad05G006580	LG05:9067454-9075438	+	3'	9075243-9075424	9075243-9075438
Vad05G006810	LG05:9659455-9661307	-	5'	9661175-9661175	9661175-9661307
Vad05G006860	LG05:9798107-9805934	+	3'	9804761-9805904	9804761-9805934
Vad05G007180	LG05:12176013-12179172	+	3'	12178693-12179136	12178693-12179172
Vad05G007190	LG05:12227264-12229833	+	3'	12229197-12229788	12229197-12229833
Vad05G007210	LG05:12300674-12307019	+	3'	12306280-12306596	12306280-12307019
Vad05G007270	LG05:12428005-12430426	-	5'	12429333-12429333	12429333-12430426
Vad05G007300	LG05:12541906-12545230	+	3'	12545086-12545086	12545086-12545230
Vad05G007440	LG05:13033405-13043679	-	5'	13043547-13043547	13043547-13043679
Vad05G007500	LG05:13205022-13224725	+	3'	13223796-13224484	13223796-13224725
Vad05G007540	LG05:13330316-13401424	+	3'	13400955-13401419	13400955-13401424
Vad05G007650	LG05:14044633-14048813	-	5'	14048807-14048810	14048807-14048813
Vad05G007960	LG05:14991216-14993834	+	3'	14993822-14993822	14993822-14993834
Vad05G008120	LG05:15250909-15253066	+	3'	15253026-15253026	15253026-15253066
Vad05G008160	LG05:15351702-15360677	+	3'	15360295-15360540	15360295-15360677
Vad05G008170	LG05:15361151-15366644	-	5'	15366636-15366636	15366636-15366644
Vad05G008310	LG05:15836986-15862976	-	3'	15837062-15837293	15836986-15837293
Vad05G008550	LG05:16766794-16774505	+	3'	16774385-16774464	16774385-16774505
Vad05G008560	LG05:16776389-16787709	-	5'	16787373-16787705	16787373-16787709
Vad05G008600	LG05:16867360-16869225	+	3'	16868830-16869028	16868830-16869225
Vad05G008770	LG05:17338240-17339807	-	5'	17339793-17339793	17339793-17339807
Vad05G008840	LG05:17481552-17482942	-	5'	17482918-17482918	17482918-17482942
Vad05G008910	LG05:17684577-17774493	+	5'	17684766-17684766	17684577-17684766
Vad05G009130	LG05:18325573-18328603	-	5'	18328561-18328561	18328561-18328603
Vad05G009310	LG05:18542454-18544726	+	3'	18544340-18544724	18544340-18544726
Vad05G009370	LG05:18630650-18634238	+	3'	18631566-18631854	18631566-18634238
Vad05G009380	LG05:18667967-18671080	-	5'	18670984-18670984	18670984-18671080
Vad05G009600	LG05:19074349-19079345	-	3'	19074599-19076367	19074349-19076367
Vad05G009600	LG05:19074349-19079345	-	5'	19077653-19079337	19077653-19079345
Vad05G009760	LG05:19475393-19517394	-	5'	19517153-19517153	19517153-19517394
Vad05G009930	LG05:19904976-19910972	-	5'	19910571-19910889	19910571-19910972
Vad05G010140	LG05:20270163-20270706	-	5'	20270617-20270617	20270617-20270706
Vad05G010300	LG05:20802081-20804518	-	5'	20804436-20804436	20804436-20804518
Vad05G010330	LG05:20827541-20834422	+	3'	20834208-20834208	20834208-20834422
Vad05G010450	LG05:21105665-21108580	-	5'	21108444-21108444	21108444-21108580
Vad05G010460	LG05:21113354-21128774	-	5'	21128579-21128609	21128579-21128774
Vad05G010480	LG05:21138551-21148063	+	3'	21147368-21148002	21147368-21148063
Vad05G010490	LG05:21149235-21157110	+	3'	21156682-21157036	21156682-21157110
Vad05G010510	LG05:21162074-21168234	+	3'	21167406-21168193	21167406-21168234
Vad05G010650	LG05:21307885-21311826	+	3'	21311372-21311372	21311372-21311826
Vad05G010710	LG05:21341545-21377993	+	5'	21342730-21342730	21341545-21342730
Vad05G010830	LG05:21452099-21459072	+	3'	21458488-21459069	21458488-21459072
Vad05G010880	LG05:21472626-21475579	+	3'	21474096-21474657	21474096-21475579
Vad05G011240	LG05:22200167-22209131	-	5'	22208914-22209097	22208914-22209131
Vad05G011360	LG05:22348186-22384305	+	3'	22383060-22383409	22383060-22384305
Vad05G011850	LG05:22882793-22887883	-	5'	22887833-22887868	22887833-22887883
Vad05G011940	LG05:22991450-23029477	-	5'	23029156-23029470	23029156-23029477
Vad05G011950	LG05:23035843-23043200	+	3'	23042289-23042289	23042289-23043200
Vad05G012130	LG05:23265235-23277532	+	3'	23277489-23277489	23277489-23277532
Vad05G012300	LG05:23497235-23500500	+	3'	23500362-23500458	23500362-23500500
Vad05G012360	LG05:23602826-23607818	+	3'	23606726-23607227	23606726-23607818
Vad05G012420	LG05:23643119-23645757	-	5'	23645716-23645716	23645716-23645757
Vad06G000050	LG06:70493-72111	-	5'	71870-71910	71870-72111
Vad06G000060	LG06:80673-83087	-	5'	82689-83020	82689-83087
Vad06G000080	LG06:105262-110676	+	5'	105263-105274	105262-105274
Vad06G000080	LG06:105262-110676	+	3'	109949-110619	109949-110676
Vad06G000200	LG06:272081-275209	+	3'	273257-275201	273257-275209
Vad06G000310	LG06:382662-385778	+	3'	385493-385757	385493-385778
Vad06G000340	LG06:461396-461756	-	5'	461677-461677	461677-461756
Vad06G000630	LG06:803287-803514	+	3'	803493-803493	803493-803514
Vad06G000640	LG06:808167-810862	-	5'	810836-810836	810836-810862
Vad06G000670	LG06:833954-840078	+	3'	839771-839918	839771-840078
Vad06G000900	LG06:1036453-1052889	-	5'	1052632-1052777	1052632-1052889
Vad06G001120	LG06:1267606-1273282	+	3'	1272334-1273070	1272334-1273282
Vad06G001150	LG06:1299686-1316059	+	3'	1314884-1315808	1314884-1316059
Vad06G001230	LG06:1374886-1383348	+	3'	1382933-1383295	1382933-1383348
Vad06G001240	LG06:1388163-1399296	-	5'	1398915-1398915	1398915-1399296
Vad06G001350	LG06:1497314-1501947	-	5'	1501880-1501880	1501880-1501947
Vad06G001440	LG06:1649923-1651335	+	3'	1650303-1650303	1650303-1651335
Vad06G001470	LG06:1716378-1730650	+	3'	1729900-1729900	1729900-1730650
Vad06G001480	LG06:1730761-1743061	-	5'	1742912-1743058	1742912-1743061
Vad06G001510	LG06:1776248-1778346	-	5'	1778032-1778305	1778032-1778346
Vad06G001560	LG06:1814227-1824182	+	3'	1823002-1823792	1823002-1824182
Vad06G001630	LG06:1983698-1992630	+	5'	1984838-1986085	1983698-1986085
Vad06G001630	LG06:1983698-1992630	+	3'	1991731-1992383	1991731-1992630
Vad06G001660	LG06:2027738-2031527	+	3'	2031000-2031506	2031000-2031527
Vad06G001890	LG06:2397767-2401174	-	5'	2400740-2401134	2400740-2401174
Vad06G001990	LG06:2524301-2534482	-	5'	2534046-2534408	2534046-2534482
Vad06G002040	LG06:2573745-2577020	-	5'	2575965-2576794	2575965-2577020
Vad06G002260	LG06:2838535-2840777	+	3'	2840235-2840758	2840235-2840777
Vad06G002380	LG06:3055448-3062814	+	3'	3062465-3062694	3062465-3062814
Vad06G002460	LG06:3156976-3176229	-	5'	3176074-3176208	3176074-3176229
Vad06G002470	LG06:3184881-3188032	-	5'	3187429-3188023	3187429-3188032
Vad06G002520	LG06:3280481-3290474	+	3'	3288951-3290265	3288951-3290474
Vad06G002630	LG06:3467170-3487008	+	3'	3482311-3482788	3482311-3487008
Vad06G002730	LG06:3598949-3606573	+	3'	3605436-3605725	3605436-3606573
Vad06G002800	LG06:3643285-3644738	+	3'	3644579-3644723	3644579-3644738
Vad06G002810	LG06:3646569-3650379	-	5'	3650356-3650356	3650356-3650379
Vad06G002850	LG06:3666236-3669231	-	5'	3669074-3669074	3669074-3669231
Vad06G002880	LG06:3703459-3714382	+	3'	3712399-3712641	3712399-3714382
Vad06G002940	LG06:3755783-3768722	-	3'	3756276-3756622	3755783-3756622
Vad06G002960	LG06:3804126-3808006	-	5'	3807887-3807887	3807887-3808006
Vad06G003030	LG06:3860650-3875925	-	5'	3875054-3875491	3875054-3875925
Vad06G003060	LG06:3884465-3892719	+	3'	3892330-3892330	3892330-3892719
Vad06G003120	LG06:3935895-3938894	+	3'	3938045-3938747	3938045-3938894
Vad06G003160	LG06:3975000-3976655	+	3'	3976623-3976623	3976623-3976655
Vad06G003170	LG06:3978223-3987611	-	5'	3987588-3987588	3987588-3987611
Vad06G003250	LG06:4068444-4074222	+	3'	4072926-4074048	4072926-4074222
Vad06G003260	LG06:4075491-4077721	-	5'	4077472-4077472	4077472-4077721
Vad06G003450	LG06:4254910-4257673	-	5'	4257098-4257662	4257098-4257673
Vad06G003470	LG06:4292805-4294721	+	3'	4293359-4293359	4293359-4294721
Vad06G003520	LG06:4326875-4334030	-	5'	4333266-4333767	4333266-4334030
Vad06G003530	LG06:4336596-4342853	+	3'	4341576-4342669	4341576-4342853
Vad06G003620	LG06:4429196-4434589	+	3'	4433919-4434477	4433919-4434589
Vad06G003650	LG06:4452211-4458689	+	3'	4453157-4453733	4453157-4458689
Vad06G003810	LG06:4593826-4601111	+	3'	4600209-4600948	4600209-4601111
Vad06G003900	LG06:4723665-4730353	+	3'	4729599-4730207	4729599-4730353
Vad06G003910	LG06:4737440-4740683	+	3'	4740295-4740626	4740295-4740683
Vad06G003970	LG06:4774045-4779746	-	5'	4779508-4779734	4779508-4779746
Vad06G004160	LG06:4920845-4926145	-	3'	4922815-4923605	4920845-4923605
Vad06G004170	LG06:4927056-4931310	-	5'	4931220-4931220	4931220-4931310
Vad06G004260	LG06:4984610-4988186	+	3'	4987152-4987908	4987152-4988186
Vad06G004310	LG06:5070421-5085706	+	3'	5071588-5071923	5071588-5085706
Vad06G004440	LG06:5210258-5213723	+	3'	5213537-5213570	5213537-5213723
Vad06G004530	LG06:5293898-5296869	+	3'	5296226-5296811	5296226-5296869
Vad06G004550	LG06:5304047-5307318	-	5'	5307193-5307193	5307193-5307318
Vad06G004560	LG06:5309537-5319016	+	3'	5318815-5318954	5318815-5319016
Vad06G004590	LG06:5330986-5331297	+	3'	5331222-5331222	5331222-5331297
Vad06G004610	LG06:5335723-5338369	+	3'	5337729-5338325	5337729-5338369
Vad06G004640	LG06:5359653-5360319	-	5'	5360147-5360147	5360147-5360319
Vad06G004680	LG06:5385259-5391478	+	3'	5390532-5391112	5390532-5391478
Vad06G004700	LG06:5404495-5412408	-	5'	5412402-5412402	5412402-5412408
Vad06G004730	LG06:5416733-5420450	-	5'	5420239-5420398	5420239-5420450
Vad06G004770	LG06:5447853-5453627	-	5'	5453577-5453577	5453577-5453627
Vad06G004830	LG06:5523383-5529368	+	3'	5529063-5529063	5529063-5529368
Vad06G004850	LG06:5545295-5547052	+	3'	5546807-5546807	5546807-5547052
Vad06G004920	LG06:5666802-5675502	-	3'	5667333-5667440	5666802-5667440
Vad06G004940	LG06:5677157-5678970	-	5'	5678963-5678963	5678963-5678970
Vad06G004960	LG06:5690131-5691033	-	5'	5690859-5690909	5690859-5691033
Vad06G004990	LG06:5708829-5713229	-	5'	5711859-5713205	5711859-5713229
Vad06G005130	LG06:5853958-5855498	+	3'	5855114-5855114	5855114-5855498
Vad06G005220	LG06:5960734-5961808	+	3'	5961301-5961667	5961301-5961808
Vad06G005230	LG06:5975773-5977655	+	3'	5977303-5977456	5977303-5977655
Vad06G005280	LG06:6023393-6025962	+	3'	6025623-6025623	6025623-6025962
Vad06G005290	LG06:6026138-6029200	-	3'	6026396-6026573	6026138-6026573
Vad06G005290	LG06:6026138-6029200	-	5'	6028855-6029077	6028855-6029200
Vad06G005530	LG06:6315027-6319551	+	3'	6319399-6319454	6319399-6319551
Vad06G005670	LG06:6425160-6427466	+	3'	6427338-6427436	6427338-6427466
Vad06G005710	LG06:6484422-6487826	+	3'	6487498-6487644	6487498-6487826
Vad06G005720	LG06:6488366-6491992	-	5'	6491832-6491832	6491832-6491992
Vad06G005800	LG06:6568748-6571620	+	5'	6568786-6569146	6568748-6569146
Vad06G005800	LG06:6568748-6571620	+	3'	6570193-6571509	6570193-6571620
Vad06G006050	LG06:6858192-6867844	-	3'	6858475-6858475	6858192-6858475
Vad06G006120	LG06:6940258-6952503	+	3'	6952337-6952406	6952337-6952503
Vad06G006570	LG06:7435711-7442351	-	5'	7442274-7442317	7442274-7442351
Vad06G006700	LG06:7580348-7582437	-	5'	7582406-7582412	7582406-7582437
Vad06G006720	LG06:7588640-7594765	-	5'	7594679-7594761	7594679-7594765
Vad06G006910	LG06:7864802-7866268	+	3'	7866077-7866077	7866077-7866268
Vad06G006980	LG06:7922664-7938150	+	3'	7937347-7937770	7937347-7938150
Vad06G007030	LG06:8005243-8008734	-	5'	8008657-8008657	8008657-8008734
Vad06G007080	LG06:8094551-8098482	-	5'	8098455-8098455	8098455-8098482
Vad06G007250	LG06:8488162-8499132	-	5'	8498889-8499128	8498889-8499132
Vad06G007370	LG06:11225163-11246409	+	3'	11245922-11246334	11245922-11246409
Vad06G007420	LG06:11339711-11347602	-	5'	11347201-11347417	11347201-11347602
Vad06G007490	LG06:11665835-11673883	+	3'	11673553-11673864	11673553-11673883
Vad06G007650	LG06:12374245-12397215	+	3'	12396276-12397119	12396276-12397215
Vad06G008410	LG06:14670895-14677883	-	5'	14677013-14677861	14677013-14677883
Vad06G008460	LG06:14829658-14841646	+	3'	14840843-14841257	14840843-14841646
Vad06G008520	LG06:15017589-15023981	+	5'	15017729-15017729	15017589-15017729
Vad06G008690	LG06:15383112-15393255	+	3'	15392616-15393169	15392616-15393255
Vad06G008810	LG06:15606869-15634698	-	5'	15634653-15634653	15634653-15634698
Vad06G008840	LG06:15694311-15719218	+	3'	15718461-15718943	15718461-15719218
Vad06G009010	LG06:15969804-15975645	-	5'	15975176-15975593	15975176-15975645
Vad06G009190	LG06:16418923-16419943	-	5'	16419920-16419920	16419920-16419943
Vad06G009230	LG06:16462568-16467411	-	5'	16466426-16467375	16466426-16467411
Vad06G009280	LG06:16532244-16533160	-	5'	16533073-16533154	16533073-16533160
Vad06G009540	LG06:17063225-17063503	+	3'	17063500-17063500	17063500-17063503
Vad06G009580	LG06:17111194-17114613	+	3'	17114478-17114601	17114478-17114613
Vad06G009690	LG06:17240540-17258651	-	5'	17258520-17258631	17258520-17258651
Vad06G009740	LG06:17371750-17413187	+	3'	17412772-17413183	17412772-17413187
Vad06G009860	LG06:17494152-17494979	-	5'	17494878-17494878	17494878-17494979
Vad06G010140	LG06:17971084-17981988	-	5'	17981780-17981980	17981780-17981988
Vad06G010240	LG06:18223379-18232666	+	3'	18232359-18232571	18232359-18232666
Vad06G010540	LG06:18711541-18721581	+	3'	18720954-18721430	18720954-18721581
Vad06G010620	LG06:18831979-18835085	-	5'	18834993-18835049	18834993-18835085
Vad06G010670	LG06:18875477-18876417	+	3'	18876354-18876354	18876354-18876417
Vad06G010760	LG06:18989689-18990651	+	3'	18990476-18990476	18990476-18990651
Vad06G010920	LG06:19236916-19246615	+	3'	19246142-19246358	19246142-19246615
Vad06G010930	LG06:19248221-19252257	+	3'	19251931-19252249	19251931-19252257
Vad06G010970	LG06:19343834-19356031	+	3'	19354938-19355544	19354938-19356031
Vad06G011050	LG06:19460004-19463492	+	3'	19462975-19463397	19462975-19463492
Vad06G011070	LG06:19491223-19502593	+	3'	19501831-19502479	19501831-19502593
Vad06G011130	LG06:19654984-19656421	+	3'	19656101-19656101	19656101-19656421
Vad06G011160	LG06:19669121-19678052	+	3'	19677094-19677736	19677094-19678052
Vad06G011320	LG06:19866339-19867448	-	5'	19867265-19867405	19867265-19867448
Vad06G011410	LG06:20008442-20013522	+	3'	20013365-20013365	20013365-20013522
Vad06G011550	LG06:20341032-20347893	+	3'	20347642-20347889	20347642-20347893
Vad06G011610	LG06:20418086-20436884	-	5'	20436860-20436862	20436860-20436884
Vad06G011650	LG06:20484027-20485707	-	5'	20485642-20485642	20485642-20485707
Vad06G011670	LG06:20561177-20566370	-	5'	20566326-20566326	20566326-20566370
Vad06G011790	LG06:20768930-20771727	+	3'	20771583-20771668	20771583-20771727
Vad06G011810	LG06:20794154-20797038	+	3'	20796565-20796985	20796565-20797038
Vad06G011920	LG06:21058724-21065619	-	5'	21065094-21065441	21065094-21065619
Vad06G012130	LG06:21375786-21387158	-	5'	21387060-21387060	21387060-21387158
Vad06G012330	LG06:21624494-21668831	+	3'	21667641-21668786	21667641-21668831
Vad06G012370	LG06:21722456-21731138	+	3'	21730879-21731117	21730879-21731138
Vad06G012400	LG06:21777358-21780399	+	3'	21779917-21780193	21779917-21780399
Vad06G012490	LG06:21869742-21870973	+	3'	21870968-21870968	21870968-21870973
Vad06G012590	LG06:22060796-22062707	+	3'	22062409-22062610	22062409-22062707
Vad06G012610	LG06:22086133-22090254	-	5'	22090178-22090251	22090178-22090254
Vad06G012640	LG06:22103128-22120618	+	3'	22120089-22120493	22120089-22120618
Vad07G000010	LG07:6022-11600	+	3'	8862-11511	8862-11600
Vad07G000020	LG07:23971-26052	-	5'	25836-26003	25836-26052
Vad07G000070	LG07:210083-216378	+	3'	215963-216364	215963-216378
Vad07G000080	LG07:216580-228093	+	3'	227567-228092	227567-228093
Vad07G000090	LG07:231323-233779	+	3'	233580-233580	233580-233779
Vad07G000100	LG07:234503-253166	-	5'	252910-253051	252910-253166
Vad07G000170	LG07:358173-360952	-	5'	360370-360946	360370-360952
Vad07G000210	LG07:383290-396849	-	5'	396266-396821	396266-396849
Vad07G000220	LG07:398679-404564	-	5'	403913-404520	403913-404564
Vad07G000270	LG07:467428-468489	+	3'	468225-468225	468225-468489
Vad07G000330	LG07:505885-508243	-	5'	508146-508146	508146-508243
Vad07G000370	LG07:563319-565242	+	3'	564267-564622	564267-565242
Vad07G000510	LG07:714319-717302	+	3'	717237-717249	717237-717302
Vad07G000550	LG07:759372-761160	+	3'	760891-760891	760891-761160
Vad07G000650	LG07:826968-829924	-	3'	827676-828482	826968-828482
Vad07G001000	LG07:1231552-1237090	+	3'	1236789-1236789	1236789-1237090
Vad07G001030	LG07:1280724-1288686	-	5'	1288255-1288665	1288255-1288686
Vad07G001140	LG07:1394665-1396915	-	5'	1396844-1396844	1396844-1396915
Vad07G001230	LG07:1450534-1455784	+	3'	1455570-1455768	1455570-1455784
Vad07G001290	LG07:1488833-1504251	-	3'	1489033-1489429	1488833-1489429
Vad07G001310	LG07:1514019-1523495	+	5'	1514034-1514187	1514019-1514187
Vad07G001490	LG07:1778340-1786055	+	3'	1785909-1785909	1785909-1786055
Vad07G001510	LG07:1806409-1811827	+	3'	1811516-1811516	1811516-1811827
Vad07G001550	LG07:1844726-1846970	-	5'	1846966-1846966	1846966-1846970
Vad07G001670	LG07:1944782-1954558	-	5'	1954276-1954276	1954276-1954558
Vad07G001700	LG07:1967237-1968552	-	5'	1968309-1968309	1968309-1968552
Vad07G001860	LG07:2134174-2146953	+	5'	2134201-2135238	2134174-2135238
Vad07G001860	LG07:2134174-2146953	+	3'	2146532-2146913	2146532-2146953
Vad07G002070	LG07:2313275-2314741	-	5'	2314623-2314623	2314623-2314741
Vad07G002120	LG07:2352650-2354314	+	3'	2354227-2354227	2354227-2354314
Vad07G002140	LG07:2359242-2382971	+	3'	2382347-2382869	2382347-2382971
Vad07G002180	LG07:2419376-2421776	+	3'	2421549-2421679	2421549-2421776
Vad07G002250	LG07:2482923-2488372	+	3'	2487317-2487809	2487317-2488372
Vad07G002520	LG07:2695583-2697253	-	5'	2697215-2697215	2697215-2697253
Vad07G002580	LG07:2763514-2765530	-	5'	2765166-2765377	2765166-2765530
Vad07G002660	LG07:2849914-2851374	-	5'	2851254-2851254	2851254-2851374
Vad07G002920	LG07:3016484-3029562	-	5'	3029173-3029278	3029173-3029562
Vad07G002930	LG07:3030226-3042501	-	5'	3042310-3042310	3042310-3042501
Vad07G003030	LG07:3209987-3214481	-	5'	3214327-3214327	3214327-3214481
Vad07G003050	LG07:3224089-3228528	-	5'	3228524-3228524	3228524-3228528
Vad07G003160	LG07:3316641-3317511	+	3'	3317497-3317497	3317497-3317511
Vad07G003190	LG07:3331758-3333022	+	3'	3332949-3332949	3332949-3333022
Vad07G003300	LG07:3426256-3431791	-	5'	3431276-3431551	3431276-3431791
Vad07G003370	LG07:3468268-3490232	+	3'	3488767-3489197	3488767-3490232
Vad07G003650	LG07:3791832-3794747	-	5'	3794385-3794686	3794385-3794747
Vad07G003710	LG07:3845340-3856837	-	5'	3856740-3856786	3856740-3856837
Vad07G003720	LG07:3857999-3863195	-	5'	3863100-3863100	3863100-3863195
Vad07G003730	LG07:3870698-3877897	-	5'	3877779-3877779	3877779-3877897
Vad07G004030	LG07:4093204-4099464	-	5'	4098568-4099127	4098568-4099464
Vad07G004100	LG07:4158293-4162639	+	5'	4158339-4158731	4158293-4158731
Vad07G004100	LG07:4158293-4162639	+	3'	4161575-4162637	4161575-4162639
Vad07G004120	LG07:4168350-4172352	+	5'	4168359-4168395	4168350-4168395
Vad07G004120	LG07:4168350-4172352	+	3'	4171856-4172251	4171856-4172352
Vad07G004220	LG07:4229266-4231603	-	5'	4231453-4231586	4231453-4231603
Vad07G004250	LG07:4259051-4263932	-	5'	4262351-4263929	4262351-4263932
Vad07G004330	LG07:4304628-4307145	+	3'	4306632-4306968	4306632-4307145
Vad07G004380	LG07:4375605-4379337	+	3'	4378943-4379149	4378943-4379337
Vad07G004550	LG07:4524798-4549250	-	5'	4549236-4549236	4549236-4549250
Vad07G004800	LG07:4767046-4771016	+	3'	4770489-4770710	4770489-4771016
Vad07G004860	LG07:4822294-4826738	+	3'	4825627-4826684	4825627-4826738
Vad07G004880	LG07:4831178-4834227	+	5'	4831185-4831312	4831178-4831312
Vad07G004880	LG07:4831178-4834227	+	3'	4833809-4834104	4833809-4834227
Vad07G004920	LG07:4870373-4876215	-	5'	4876090-4876090	4876090-4876215
Vad07G005120	LG07:5071569-5073900	+	3'	5073148-5073148	5073148-5073900
Vad07G005170	LG07:5091729-5095108	+	3'	5094839-5094839	5094839-5095108
Vad07G005180	LG07:5095137-5096699	+	3'	5096695-5096695	5096695-5096699
Vad07G005190	LG07:5100677-5104819	+	3'	5104622-5104802	5104622-5104819
Vad07G005250	LG07:5171972-5174707	+	3'	5174300-5174591	5174300-5174707
Vad07G005310	LG07:5213782-5214735	+	3'	5214454-5214454	5214454-5214735
Vad07G005350	LG07:5241005-5247227	+	3'	5246694-5247116	5246694-5247227
Vad07G005370	LG07:5251471-5266762	+	3'	5265951-5266398	5265951-5266762
Vad07G005410	LG07:5291005-5296610	+	3'	5296519-5296519	5296519-5296610
Vad07G005450	LG07:5332499-5335689	-	5'	5335586-5335666	5335586-5335689
Vad07G005580	LG07:5481036-5494186	+	3'	5493839-5493839	5493839-5494186
Vad07G005620	LG07:5512556-5515032	-	5'	5514854-5515026	5514854-5515032
Vad07G005690	LG07:5568079-5568966	+	3'	5568861-5568869	5568861-5568966
Vad07G005770	LG07:5621968-5627768	-	5'	5627216-5627216	5627216-5627768
Vad07G005800	LG07:5637103-5642982	+	3'	5642726-5642868	5642726-5642982
Vad07G005840	LG07:5704020-5707780	+	3'	5706784-5706784	5706784-5707780
Vad07G005870	LG07:5718753-5723297	-	5'	5722282-5722282	5722282-5723297
Vad07G006100	LG07:6643995-6652906	-	5'	6652120-6652320	6652120-6652906
Vad07G006110	LG07:6664497-6667588	+	3'	6666778-6666778	6666778-6667588
Vad07G006120	LG07:6667624-6671181	-	5'	6671127-6671127	6671127-6671181
Vad07G006200	LG07:6786349-6788929	+	3'	6788668-6788668	6788668-6788929
Vad07G006340	LG07:6971059-6983563	+	3'	6982723-6983400	6982723-6983563
Vad07G006440	LG07:7076202-7078077	-	5'	7077838-7077838	7077838-7078077
Vad07G006480	LG07:7170342-7171429	-	5'	7170734-7170734	7170734-7171429
Vad07G006670	LG07:7511578-7531584	+	5'	7511819-7511929	7511578-7511929
Vad07G006710	LG07:7576147-7579508	+	3'	7579315-7579491	7579315-7579508
Vad07G006770	LG07:7697733-7705524	+	3'	7703848-7704457	7703848-7705524
Vad07G006890	LG07:7852391-7857258	-	5'	7857212-7857212	7857212-7857258
Vad07G006910	LG07:7916916-7920183	-	5'	7919629-7919965	7919629-7920183
Vad07G007140	LG07:8219594-8221507	+	3'	8221240-8221484	8221240-8221507
Vad07G007220	LG07:8285805-8295748	+	3'	8294972-8295186	8294972-8295748
Vad07G007240	LG07:8305223-8321118	-	5'	8320879-8320879	8320879-8321118
Vad07G007300	LG07:8369618-8380483	-	5'	8379755-8379755	8379755-8380483
Vad07G007490	LG07:8762005-8770312	-	5'	8769907-8770304	8769907-8770312
Vad07G007500	LG07:8771547-8815063	-	5'	8814719-8814719	8814719-8815063
Vad07G007790	LG07:9434166-9437613	-	5'	9437338-9437490	9437338-9437613
Vad07G007800	LG07:9450778-9491573	+	3'	9491196-9491196	9491196-9491573
Vad07G007860	LG07:9836799-9839011	-	5'	9838964-9838964	9838964-9839011
Vad07G008050	LG07:10825292-10866301	-	5'	10865858-10866278	10865858-10866301
Vad07G008390	LG07:12932123-12945144	-	5'	12944554-12945035	12944554-12945144
Vad07G008500	LG07:13246682-13251539	-	5'	13251405-13251534	13251405-13251539
Vad07G008850	LG07:16016844-16028131	-	5'	16027908-16027908	16027908-16028131
Vad07G008910	LG07:16283765-16297238	-	5'	16296892-16297216	16296892-16297238
Vad07G008960	LG07:16458673-16462838	+	3'	16461560-16462661	16461560-16462838
Vad07G009050	LG07:16876005-16882535	-	5'	16882391-16882517	16882391-16882535
Vad07G009220	LG07:17377715-17442556	-	3'	17378849-17379455	17377715-17379455
Vad07G009240	LG07:17469871-17482391	+	3'	17481927-17482253	17481927-17482391
Vad07G009250	LG07:17484579-17499708	+	3'	17499159-17499640	17499159-17499708
Vad07G009300	LG07:17544285-17546336	-	5'	17546321-17546321	17546321-17546336
Vad07G009750	LG07:18496864-18503943	-	5'	18503896-18503896	18503896-18503943
Vad07G009920	LG07:18891997-18917389	-	5'	18917384-18917384	18917384-18917389
Vad07G009980	LG07:19039886-19040574	+	3'	19040384-19040384	19040384-19040574
Vad07G010000	LG07:19080217-19190475	+	5'	19096939-19096957	19080217-19096957
Vad07G010090	LG07:19246381-19259750	+	3'	19259519-19259749	19259519-19259750
Vad07G010420	LG07:19891424-19895556	+	3'	19895543-19895543	19895543-19895556
Vad07G010550	LG07:20150328-20155364	+	3'	20155114-20155202	20155114-20155364
Vad07G010660	LG07:20283092-20288710	+	3'	20288524-20288524	20288524-20288710
Vad07G010700	LG07:20347000-20354945	+	3'	20353885-20354871	20353885-20354945
Vad07G010710	LG07:20355398-20360120	-	5'	20360111-20360111	20360111-20360120
Vad07G011100	LG07:21294305-21350507	-	3'	21294476-21294476	21294305-21294476
Vad07G011160	LG07:21416353-21418830	+	3'	21418384-21418384	21418384-21418830
Vad07G011210	LG07:21501973-21515937	-	5'	21515731-21515927	21515731-21515937
Vad07G011380	LG07:21735913-21740761	+	3'	21739192-21739882	21739192-21740761
Vad07G011390	LG07:21746361-21753021	+	3'	21752373-21752815	21752373-21753021
Vad07G011500	LG07:21799257-21804556	-	5'	21804171-21804395	21804171-21804556
Vad07G011560	LG07:21828461-21862789	-	5'	21862219-21862784	21862219-21862789
Vad07G011580	LG07:21877017-21885624	+	3'	21884869-21885222	21884869-21885624
Vad07G011670	LG07:21947667-21962306	-	5'	21962064-21962064	21962064-21962306
Vad07G011780	LG07:22094980-22096329	-	5'	22096108-22096258	22096108-22096329
Vad07G011800	LG07:22099186-22100289	-	5'	22100197-22100197	22100197-22100289
Vad07G011890	LG07:22171111-22174723	+	3'	22174615-22174615	22174615-22174723
Vad07G011920	LG07:22234994-22239726	+	3'	22238014-22239067	22238014-22239726
Vad07G011960	LG07:22283855-22313573	+	3'	22312975-22313414	22312975-22313573
Vad07G012020	LG07:22346826-22355028	+	3'	22353797-22354646	22353797-22355028
Vad07G012260	LG07:22607732-22610034	+	3'	22609330-22609678	22609330-22610034
Vad07G012360	LG07:22764023-22765819	+	3'	22765563-22765779	22765563-22765819
Vad07G012380	LG07:22790290-22792815	+	3'	22792450-22792471	22792450-22792815
Vad07G012480	LG07:22913408-22924383	-	3'	22913442-22913722	22913408-22913722
Vad07G012590	LG07:23052571-23076746	+	5'	23052606-23052890	23052571-23052890
Vad07G012590	LG07:23052571-23076746	+	3'	23075780-23076626	23075780-23076746
Vad07G012670	LG07:23228107-23231625	+	3'	23231439-23231439	23231439-23231625
Vad07G012680	LG07:23231968-23233980	-	5'	23233426-23233877	23233426-23233980
Vad07G012810	LG07:23383803-23387261	-	5'	23387180-23387180	23387180-23387261
Vad07G012890	LG07:23456483-23459340	-	5'	23459171-23459333	23459171-23459340
Vad07G013260	LG07:23830274-23843780	+	5'	23832620-23832620	23830274-23832620
Vad07G013370	LG07:23906441-23907227	-	5'	23907211-23907211	23907211-23907227
Vad07G013410	LG07:23976387-23983085	+	3'	23982804-23983061	23982804-23983085
Vad07G013450	LG07:24018090-24043738	-	5'	24042466-24043707	24042466-24043738
Vad07G013470	LG07:24047900-24049164	-	5'	24049129-24049129	24049129-24049164
Vad07G013490	LG07:24062025-24065765	+	3'	24065573-24065573	24065573-24065765
Vad07G013530	LG07:24085524-24092892	+	3'	24092396-24092874	24092396-24092892
Vad07G013540	LG07:24093012-24096819	-	5'	24096345-24096770	24096345-24096819
Vad07G013720	LG07:24268848-24303794	-	3'	24269081-24269081	24268848-24269081
Vad07G013910	LG07:24523207-24540144	+	3'	24540116-24540116	24540116-24540144
Vad07G013950	LG07:24580096-24582038	+	3'	24581821-24581994	24581821-24582038
Vad07G014020	LG07:24629710-24631390	-	5'	24630368-24630368	24630368-24631390
Vad07G014040	LG07:24650174-24651953	-	5'	24651145-24651780	24651145-24651953
Vad07G014240	LG07:24918572-24920455	+	3'	24920423-24920423	24920423-24920455
Vad07G014270	LG07:24948876-24951520	+	3'	24951142-24951445	24951142-24951520
Vad07G014310	LG07:24992711-24996310	+	3'	24996018-24996018	24996018-24996310
Vad07G014330	LG07:25003477-25006920	+	3'	25006665-25006665	25006665-25006920
Vad07G014380	LG07:25037808-25041205	-	5'	25040806-25041016	25040806-25041205
Vad07G014480	LG07:25168410-25170275	-	5'	25170116-25170116	25170116-25170275
Vad07G014520	LG07:25194480-25197970	+	3'	25197628-25197949	25197628-25197970
Vad07G014580	LG07:25236492-25240041	-	5'	25239996-25239996	25239996-25240041
Vad07G014890	LG07:25510992-25517230	+	3'	25515652-25517167	25515652-25517230
Vad07G015040	LG07:25677536-25679014	-	5'	25678938-25678938	25678938-25679014
Vad07G015070	LG07:25696917-25698962	+	3'	25698942-25698942	25698942-25698962
Vad07G015090	LG07:25710463-25719487	+	5'	25710735-25712405	25710463-25712405
Vad07G015090	LG07:25710463-25719487	+	3'	25718817-25719171	25718817-25719487
Vad07G015100	LG07:25720886-25723574	-	5'	25723012-25723354	25723012-25723574
Vad07G015120	LG07:25763281-25769254	+	3'	25768507-25768507	25768507-25769254
Vad07G015220	LG07:25839817-25843561	+	3'	25842805-25843256	25842805-25843561
Vad07G015270	LG07:25888577-25893252	+	3'	25892753-25893125	25892753-25893252
Vad07G015280	LG07:25893760-25899683	+	5'	25893821-25894012	25893760-25894012
Vad07G015280	LG07:25893760-25899683	+	3'	25898798-25899595	25898798-25899683
Vad07G015340	LG07:25945385-25947849	+	3'	25947826-25947826	25947826-25947849
Vad07G015400	LG07:26006885-26022459	+	3'	26022349-26022349	26022349-26022459
Vad07G015480	LG07:26098457-26100501	-	5'	26100457-26100457	26100457-26100501
Vad07G015560	LG07:26261066-26281896	+	5'	26261101-26261101	26261066-26261101
Vad07G015630	LG07:26359704-26364252	+	3'	26363820-26363820	26363820-26364252
Vad07G015670	LG07:26393035-26395631	+	3'	26395622-26395622	26395622-26395631
Vad07G015680	LG07:26396044-26398281	-	5'	26397935-26398234	26397935-26398281
Vad07G015740	LG07:26437274-26438093	+	3'	26437829-26437829	26437829-26438093
Vad07G015780	LG07:26482444-26516260	+	3'	26514198-26515467	26514198-26516260
Vad07G015820	LG07:26543435-26546061	+	3'	26545929-26545929	26545929-26546061
Vad07G015980	LG07:26655499-26671896	-	5'	26671566-26671891	26671566-26671896
Vad07G016050	LG07:26764349-26781575	-	5'	26781408-26781572	26781408-26781575
Vad07G016070	LG07:26798805-26805639	+	3'	26805380-26805635	26805380-26805639
Vad07G016080	LG07:26805885-26809441	-	5'	26809242-26809440	26809242-26809441
Vad07G016150	LG07:26861557-26880547	+	3'	26880278-26880471	26880278-26880547
Vad07G016270	LG07:26982964-26989657	+	3'	26989348-26989595	26989348-26989657
Vad07G016300	LG07:27021653-27024984	+	3'	27024632-27024933	27024632-27024984
Vad07G016350	LG07:27042755-27045732	-	5'	27045660-27045660	27045660-27045732
Vad07G016400	LG07:27101270-27103777	+	3'	27103243-27103693	27103243-27103777
Vad07G016590	LG07:27264616-27265136	+	3'	27264908-27264908	27264908-27265136
Vad07G016620	LG07:27283689-27287766	+	5'	27283690-27283851	27283689-27283851
Vad07G016620	LG07:27283689-27287766	+	3'	27287566-27287752	27287566-27287766
Vad07G016630	LG07:27291592-27294252	-	5'	27294049-27294248	27294049-27294252
Vad07G016650	LG07:27319032-27325174	+	3'	27324808-27324901	27324808-27325174
Vad07G016780	LG07:27469427-27484024	-	5'	27483667-27483958	27483667-27484024
Vad07G016790	LG07:27487685-27490196	-	5'	27490109-27490109	27490109-27490196
Vad07G017100	LG07:27762565-27766167	-	5'	27765681-27766101	27765681-27766167
Vad07G017110	LG07:27770484-27778600	+	5'	27770888-27770888	27770484-27770888
Vad07G017190	LG07:27879137-27884399	+	3'	27883944-27884209	27883944-27884399
Vad07G017260	LG07:27963642-27976951	+	3'	27976257-27976938	27976257-27976951
Vad07G017270	LG07:27976256-27984825	-	3'	27977869-27978216	27976256-27978216
Vad07G017290	LG07:28006011-28009119	+	3'	28008745-28008968	28008745-28009119
Vad07G017460	LG07:28187666-28189675	+	5'	28187667-28187749	28187666-28187749
Vad07G017460	LG07:28187666-28189675	+	3'	28189448-28189638	28189448-28189675
Vad07G017610	LG07:28385797-28391463	+	5'	28385835-28386912	28385797-28386912
Vad07G017610	LG07:28385797-28391463	+	3'	28390897-28391405	28390897-28391463
Vad07G017790	LG07:28602606-28603094	-	5'	28603050-28603050	28603050-28603094
Vad07G017810	LG07:28608505-28643814	+	3'	28643216-28643797	28643216-28643814
Vad07G017850	LG07:28676485-28677953	-	5'	28677752-28677752	28677752-28677953
Vad07G017880	LG07:28699109-28703073	+	3'	28702989-28702989	28702989-28703073
Vad07G018040	LG07:28874128-28880962	+	3'	28880434-28880666	28880434-28880962
Vad07G018230	LG07:29327764-29338138	+	3'	29330970-29332779	29330970-29338138
Vad07G018280	LG07:29412576-29429726	-	5'	29429558-29429717	29429558-29429726
Vad07G018410	LG07:29742500-29743896	-	5'	29743867-29743867	29743867-29743896
Vad07G018450	LG07:29851725-29892534	-	5'	29892327-29892521	29892327-29892534
Vad07G018460	LG07:29909870-29945246	-	5'	29944953-29945216	29944953-29945246
Vad07G018660	LG07:30303214-30336156	-	5'	30336126-30336132	30336126-30336156
Vad07G018790	LG07:30580178-30581937	+	3'	30581692-30581888	30581692-30581937
Vad07G018800	LG07:30595805-30609240	-	5'	30609116-30609192	30609116-30609240
Vad07G018870	LG07:30742642-30749512	+	3'	30749026-30749172	30749026-30749512
Vad07G019030	LG07:30978560-30984126	-	3'	30978590-30978869	30978560-30978869
Vad07G019170	LG07:31153456-31232957	-	5'	31232798-31232937	31232798-31232957
Vad08G000050	LG08:111500-121643	-	5'	119471-121457	119471-121643
Vad08G000080	LG08:247249-251247	+	3'	250946-251231	250946-251247
Vad08G000090	LG08:275921-299844	-	5'	299559-299559	299559-299844
Vad08G000110	LG08:312913-320503	-	5'	319861-320159	319861-320503
Vad08G000290	LG08:570560-571601	+	3'	571313-571555	571313-571601
Vad08G000490	LG08:910974-917353	+	3'	916821-916821	916821-917353
Vad08G000500	LG08:921246-923028	-	5'	922773-923024	922773-923028
Vad08G000550	LG08:1074858-1078512	+	3'	1078112-1078112	1078112-1078512
Vad08G000730	LG08:1449655-1458195	-	5'	1458179-1458179	1458179-1458195
Vad08G000790	LG08:1564079-1587065	-	5'	1587010-1587059	1587010-1587065
Vad08G001000	LG08:2081758-2103959	+	5'	2081773-2081822	2081758-2081822
Vad08G001000	LG08:2081758-2103959	+	3'	2103101-2103843	2103101-2103959
Vad08G001150	LG08:2455601-2462697	-	5'	2462615-2462694	2462615-2462697
Vad08G001210	LG08:2713434-2715129	-	5'	2714840-2715092	2714840-2715129
Vad08G001230	LG08:2760004-2762414	-	5'	2762397-2762397	2762397-2762414
Vad08G001310	LG08:2945562-2977912	+	5'	2945565-2945798	2945562-2945798
Vad08G001310	LG08:2945562-2977912	+	3'	2977505-2977793	2977505-2977912
Vad08G001630	LG08:3716573-3718192	+	3'	3717969-3718154	3717969-3718192
Vad08G001670	LG08:3779571-3780064	-	5'	3779980-3779980	3779980-3780064
Vad08G001840	LG08:4230864-4283496	-	5'	4283164-4283486	4283164-4283496
Vad08G001890	LG08:4370765-4374354	-	5'	4374257-4374257	4374257-4374354
Vad08G001940	LG08:4491989-4500594	+	3'	4500248-4500452	4500248-4500594
Vad08G002330	LG08:5684639-5685355	+	3'	5685184-5685184	5685184-5685355
Vad08G002440	LG08:6248848-6250061	+	3'	6249801-6249801	6249801-6250061
Vad08G002450	LG08:6329130-6343147	+	3'	6342613-6343036	6342613-6343147
Vad08G002510	LG08:6501652-6536812	+	3'	6536455-6536455	6536455-6536812
Vad08G002730	LG08:8778355-8781941	-	5'	8781935-8781935	8781935-8781941
Vad08G002840	LG08:9039839-9050557	-	5'	9050363-9050532	9050363-9050557
Vad08G002880	LG08:9166054-9168599	-	5'	9168528-9168591	9168528-9168599
Vad08G002980	LG08:9332545-9332905	-	5'	9332877-9332877	9332877-9332905
Vad08G003100	LG08:9550272-9557058	+	3'	9556291-9557016	9556291-9557058
Vad08G003140	LG08:9653660-9659646	-	5'	9658782-9659225	9658782-9659646
Vad08G003300	LG08:10046105-10048670	-	5'	10047704-10047704	10047704-10048670
Vad08G003310	LG08:10058863-10061914	-	5'	10061674-10061893	10061674-10061914
Vad08G003540	LG08:10605330-10606928	-	5'	10606916-10606921	10606916-10606928
Vad08G003700	LG08:10861314-10861989	+	3'	10861699-10861699	10861699-10861989
Vad08G003730	LG08:10898730-10907358	+	3'	10905807-10907272	10905807-10907358
Vad08G003750	LG08:10942404-10944774	+	3'	10944569-10944766	10944569-10944774
Vad08G003780	LG08:10973721-10976003	-	5'	10975806-10975806	10975806-10976003
Vad08G003790	LG08:10978480-10980835	-	5'	10980782-10980782	10980782-10980835
Vad08G003800	LG08:10989308-10991350	+	3'	10990749-10991320	10990749-10991350
Vad08G003830	LG08:11059828-11063500	-	5'	11062525-11063455	11062525-11063500
Vad08G003970	LG08:11302598-11310270	+	5'	11302696-11302696	11302598-11302696
Vad08G003990	LG08:11313175-11319260	+	3'	11318882-11319134	11318882-11319260
Vad08G004010	LG08:11398619-11401690	-	5'	11401605-11401605	11401605-11401690
Vad08G004020	LG08:11406713-11418858	-	5'	11418634-11418813	11418634-11418858
Vad08G004050	LG08:11457171-11458903	+	3'	11458584-11458712	11458584-11458903
Vad08G004070	LG08:11491353-11493487	+	3'	11493300-11493486	11493300-11493487
Vad08G004230	LG08:11685736-11698810	-	3'	11685829-11686116	11685736-11686116
Vad08G004370	LG08:11936280-11941367	+	3'	11940946-11941353	11940946-11941367
Vad08G004540	LG08:12113082-12126883	-	3'	12114491-12114711	12113082-12114711
Vad08G004570	LG08:12139888-12144484	-	5'	12144043-12144466	12144043-12144484
Vad08G004650	LG08:12253387-12262671	+	3'	12261721-12262230	12261721-12262671
Vad08G004730	LG08:12405575-12410084	+	3'	12408975-12409951	12408975-12410084
Vad08G004780	LG08:12430914-12444651	-	5'	12444604-12444604	12444604-12444651
Vad08G004800	LG08:12467233-12471259	+	5'	12467238-12467291	12467233-12467291
Vad08G004810	LG08:12479492-12481956	+	3'	12481954-12481954	12481954-12481956
Vad08G005050	LG08:12760570-12777026	-	5'	12765155-12765177	12765155-12777026
Vad08G005180	LG08:12886440-12889948	-	5'	12889489-12889489	12889489-12889948
Vad08G005330	LG08:13020586-13022421	+	3'	13022396-13022396	13022396-13022421
Vad08G005380	LG08:13139947-13165537	-	5'	13165137-13165499	13165137-13165537
Vad08G005400	LG08:13168826-13171770	-	5'	13171558-13171558	13171558-13171770
Vad08G005550	LG08:13407418-13410729	-	5'	13410689-13410689	13410689-13410729
Vad08G005620	LG08:13508343-13514101	-	5'	13512923-13512923	13512923-13514101
Vad08G005680	LG08:13656072-13656654	+	3'	13656634-13656634	13656634-13656654
Vad08G005920	LG08:13895809-13910407	+	3'	13910159-13910363	13910159-13910407
Vad08G006010	LG08:13984816-13988197	-	3'	13985801-13986400	13984816-13986400
Vad08G006020	LG08:13988378-13999593	-	5'	13999296-13999451	13999296-13999593
Vad08G006110	LG08:14068923-14074317	+	3'	14073732-14074196	14073732-14074317
Vad08G006160	LG08:14112423-14113764	-	5'	14113525-14113525	14113525-14113764
Vad08G006210	LG08:14161249-14163312	-	5'	14163164-14163226	14163164-14163312
Vad08G006400	LG08:14308998-14312002	-	5'	14311579-14311914	14311579-14312002
Vad08G006430	LG08:14352865-14366835	+	3'	14365679-14365921	14365679-14366835
Vad08G006530	LG08:14450771-14451652	-	5'	14451439-14451439	14451439-14451652
Vad08G006560	LG08:14478816-14481124	-	5'	14480714-14480714	14480714-14481124
Vad08G006640	LG08:14550663-14556391	+	3'	14556131-14556368	14556131-14556391
Vad08G006740	LG08:14638794-14641651	+	3'	14641121-14641121	14641121-14641651
Vad08G006750	LG08:14652994-14659518	-	5'	14659323-14659515	14659323-14659518
Vad08G006770	LG08:14716332-14724968	+	3'	14724702-14724702	14724702-14724968
Vad08G006880	LG08:14797459-14804502	+	3'	14804418-14804418	14804418-14804502
Vad08G006920	LG08:14868347-14870299	+	3'	14870253-14870253	14870253-14870299
Vad08G006960	LG08:14913345-14913823	+	3'	14913700-14913700	14913700-14913823
Vad08G006970	LG08:14917377-14942422	-	5'	14942407-14942407	14942407-14942422
Vad08G007030	LG08:15010131-15016373	+	5'	15011564-15011564	15010131-15011564
Vad08G007050	LG08:15016374-15018875	+	3'	15017649-15018571	15017649-15018875
Vad08G007150	LG08:15092640-15096350	+	3'	15095488-15095925	15095488-15096350
Vad08G007200	LG08:15125756-15138417	+	3'	15138111-15138111	15138111-15138417
Vad08G007220	LG08:15147216-15154420	-	5'	15154076-15154404	15154076-15154420
Vad08G007410	LG08:15344806-15352576	+	3'	15351652-15352029	15351652-15352576
Vad08G007460	LG08:15427029-15431526	+	3'	15430711-15431476	15430711-15431526
Vad08G007570	LG08:15534159-15544509	+	3'	15544088-15544339	15544088-15544509
Vad08G007580	LG08:15544887-15551444	-	5'	15551080-15551287	15551080-15551444
Vad08G007590	LG08:15557320-15561551	-	5'	15561383-15561408	15561383-15561551
Vad08G007790	LG08:15718554-15723066	-	5'	15722849-15722986	15722849-15723066
Vad08G007830	LG08:15739201-15744064	+	3'	15743108-15744047	15743108-15744064
Vad08G007960	LG08:15881524-15896634	-	5'	15895871-15896404	15895871-15896634
Vad08G008010	LG08:15930383-15934061	+	3'	15933587-15933911	15933587-15934061
Vad08G008060	LG08:15967169-15969213	-	5'	15969056-15969138	15969056-15969213
Vad08G008390	LG08:16255056-16257995	+	3'	16257701-16257985	16257701-16257995
Vad08G008470	LG08:16320164-16323187	+	3'	16322954-16322954	16322954-16323187
Vad08G008560	LG08:16435312-16444907	+	3'	16444489-16444895	16444489-16444907
Vad08G008590	LG08:16475470-16478386	+	3'	16477905-16477905	16477905-16478386
Vad08G008620	LG08:16489368-16497630	+	3'	16497321-16497321	16497321-16497630
Vad08G008640	LG08:16505389-16510142	+	5'	16505393-16507114	16505389-16507114
Vad08G008640	LG08:16505389-16510142	+	3'	16507764-16508064	16507764-16510142
Vad08G008650	LG08:16511778-16517784	-	3'	16511840-16512139	16511778-16512139
Vad08G008650	LG08:16511778-16517784	-	5'	16517472-16517783	16517472-16517784
Vad08G008720	LG08:16587773-16591239	+	3'	16590830-16591234	16590830-16591239
Vad08G008760	LG08:16620606-16621412	+	3'	16621396-16621396	16621396-16621412
Vad08G008830	LG08:16706748-16707922	-	5'	16707755-16707914	16707755-16707922
Vad08G008840	LG08:16708903-16712669	-	5'	16712495-16712495	16712495-16712669
Vad08G008980	LG08:16835830-16838942	-	5'	16837714-16838028	16837714-16838942
Vad08G008990	LG08:16843219-16849404	+	3'	16849244-16849244	16849244-16849404
Vad08G009000	LG08:16855567-16860255	-	5'	16859926-16860131	16859926-16860255
Vad08G009150	LG08:17000670-17001456	-	5'	17000971-17000971	17000971-17001456
Vad08G009210	LG08:17090959-17091436	+	3'	17091410-17091410	17091410-17091436
Vad08G009500	LG08:17328883-17348125	-	3'	17329184-17330087	17328883-17330087
Vad08G009520	LG08:17352555-17359207	-	5'	17358879-17359195	17358879-17359207
Vad08G009590	LG08:17407753-17411234	-	3'	17408100-17408249	17407753-17408249
Vad08G009630	LG08:17447715-17453053	-	3'	17447727-17448260	17447715-17448260
Vad08G009660	LG08:17490396-17495553	+	3'	17495448-17495448	17495448-17495553
Vad08G009710	LG08:17554463-17561689	+	3'	17561178-17561178	17561178-17561689
Vad08G009840	LG08:17798861-17802812	+	3'	17802674-17802674	17802674-17802812
Vad08G009870	LG08:17816233-17822676	+	3'	17821391-17822670	17821391-17822676
Vad08G009880	LG08:17826172-17829572	-	5'	17829435-17829553	17829435-17829572
Vad08G009900	LG08:17832747-17845052	+	3'	17844941-17845000	17844941-17845052
Vad08G009930	LG08:17864587-17866728	-	5'	17866661-17866661	17866661-17866728
Vad08G009950	LG08:17881784-17886471	+	3'	17886336-17886336	17886336-17886471
Vad08G010020	LG08:17974471-17975272	-	5'	17974873-17974873	17974873-17975272
Vad08G010100	LG08:18027275-18029072	-	5'	18028960-18028960	18028960-18029072
Vad08G010240	LG08:18179565-18182491	+	5'	18179734-18179937	18179565-18179937
Vad08G010260	LG08:18209635-18211953	-	5'	18211747-18211912	18211747-18211953
Vad08G010270	LG08:18220400-18221131	-	5'	18221055-18221055	18221055-18221131
Vad08G010350	LG08:18268726-18270700	+	3'	18270586-18270693	18270586-18270700
Vad08G010360	LG08:18273325-18282143	-	3'	18273354-18273354	18273325-18273354
Vad08G010660	LG08:18498438-18503313	-	5'	18502207-18503171	18502207-18503313
Vad08G010670	LG08:18503784-18506925	-	3'	18503834-18504161	18503784-18504161
Vad08G010670	LG08:18503784-18506925	-	5'	18506780-18506921	18506780-18506925
Vad08G010760	LG08:18572635-18574743	+	3'	18574514-18574736	18574514-18574743
Vad08G010900	LG08:18692120-18694017	+	3'	18693916-18693916	18693916-18694017
Vad08G010970	LG08:18775976-18782576	+	3'	18781909-18782360	18781909-18782576
Vad08G011020	LG08:18828583-18834154	-	5'	18833824-18834053	18833824-18834154
Vad08G011100	LG08:18924928-18927544	-	5'	18927474-18927474	18927474-18927544
Vad08G011310	LG08:19175374-19177295	+	3'	19177074-19177074	19177074-19177295
Vad08G011470	LG08:19317705-19327894	-	3'	19317734-19318854	19317705-19318854
Vad08G011470	LG08:19317705-19327894	-	5'	19327374-19327893	19327374-19327894
Vad08G011500	LG08:19342785-19349535	+	3'	19347463-19349013	19347463-19349535
Vad08G011530	LG08:19360805-19368591	+	3'	19367905-19367905	19367905-19368591
Vad08G011580	LG08:19397588-19400265	-	5'	19400238-19400238	19400238-19400265
Vad08G011660	LG08:19458867-19467734	+	3'	19467724-19467724	19467724-19467734
Vad08G011800	LG08:19591554-19593044	-	5'	19593023-19593023	19593023-19593044
Vad08G011810	LG08:19597332-19599036	-	5'	19599010-19599010	19599010-19599036
Vad08G011880	LG08:19647005-19649137	-	5'	19648237-19648237	19648237-19649137
Vad08G011960	LG08:19761306-19762537	+	3'	19762324-19762324	19762324-19762537
Vad08G012090	LG08:19927879-19930211	+	3'	19930209-19930209	19930209-19930211
Vad08G012130	LG08:19953747-19956214	-	5'	19955944-19955944	19955944-19956214
Vad08G012140	LG08:19963074-19968186	-	3'	19963137-19964102	19963074-19964102
Vad08G012140	LG08:19963074-19968186	-	5'	19968037-19968143	19968037-19968186
Vad08G012260	LG08:20081083-20092983	-	5'	20092668-20092801	20092668-20092983
Vad08G012300	LG08:20128261-20136146	+	3'	20135027-20135236	20135027-20136146
Vad08G012320	LG08:20144714-20154733	-	5'	20154516-20154727	20154516-20154733
Vad08G012380	LG08:20218025-20221309	-	5'	20221283-20221283	20221283-20221309
Vad08G012400	LG08:20225768-20237069	-	5'	20236320-20236320	20236320-20237069
Vad08G012420	LG08:20251374-20256340	-	5'	20255914-20255914	20255914-20256340
Vad08G012540	LG08:20446760-20452040	-	5'	20451928-20451928	20451928-20452040
Vad08G012580	LG08:20485871-20496945	+	3'	20494934-20496613	20494934-20496945
Vad08G012690	LG08:20602600-20604129	+	3'	20603781-20603781	20603781-20604129
Vad08G012720	LG08:20618090-20622988	-	5'	20622908-20622908	20622908-20622988
Vad08G012740	LG08:20629442-20639634	+	3'	20639212-20639530	20639212-20639634
Vad08G012750	LG08:20641666-20643300	+	3'	20643143-20643143	20643143-20643300
Vad08G012790	LG08:20709330-20712534	+	3'	20712391-20712524	20712391-20712534
Vad08G012850	LG08:20820739-20821939	-	5'	20821570-20821822	20821570-20821939
Vad08G012990	LG08:20920321-20923039	+	3'	20922203-20922787	20922203-20923039
Vad08G013000	LG08:20922914-20927122	-	5'	20926788-20927114	20926788-20927122
Vad08G013120	LG08:21028789-21049933	-	3'	21028799-21028799	21028789-21028799
Vad08G013150	LG08:21051406-21052710	-	5'	21052687-21052687	21052687-21052710
Vad08G013190	LG08:21059043-21061156	-	5'	21060529-21060529	21060529-21061156
Vad08G013200	LG08:21069081-21070151	-	5'	21070016-21070016	21070016-21070151
Vad08G013310	LG08:21201593-21205659	+	3'	21205346-21205542	21205346-21205659
Vad08G013620	LG08:21484681-21486854	-	5'	21486660-21486660	21486660-21486854
Vad08G013710	LG08:21549801-21551616	+	3'	21551433-21551551	21551433-21551616
Vad08G013740	LG08:21559946-21564146	+	3'	21563979-21563979	21563979-21564146
Vad08G013880	LG08:21686411-21689242	-	5'	21689204-21689235	21689204-21689242
Vad08G014110	LG08:21870958-21876179	-	5'	21875859-21876049	21875859-21876179
Vad08G014130	LG08:21887499-21894508	-	5'	21894441-21894441	21894441-21894508
Vad08G014150	LG08:21916146-21958859	+	3'	21957971-21958516	21957971-21958859
Vad08G014290	LG08:22062333-22065553	+	3'	22065401-22065528	22065401-22065553
Vad08G014320	LG08:22077130-22083225	+	3'	22082654-22083013	22082654-22083225
Vad08G014460	LG08:22151238-22157005	-	5'	22156795-22156944	22156795-22157005
Vad08G014520	LG08:22187912-22189912	-	5'	22189893-22189893	22189893-22189912
Vad08G014590	LG08:22230334-22234247	-	5'	22233270-22234141	22233270-22234247
Vad08G014600	LG08:22237152-22253177	-	5'	22252935-22253158	22252935-22253177
Vad08G014630	LG08:22271610-22274379	+	3'	22273799-22273907	22273799-22274379
Vad08G014650	LG08:22291293-22294207	-	5'	22293473-22294165	22293473-22294207
Vad08G014700	LG08:22315478-22317916	-	5'	22317436-22317668	22317436-22317916
Vad08G014720	LG08:22331241-22333619	-	5'	22333614-22333614	22333614-22333619
Vad08G014870	LG08:22455646-22460573	+	3'	22459812-22460487	22459812-22460573
Vad08G015150	LG08:22706481-22712289	-	5'	22712091-22712271	22712091-22712289
Vad08G015170	LG08:22723132-22753445	-	5'	22753278-22753427	22753278-22753445
Vad08G015190	LG08:22759025-22764776	+	3'	22764619-22764724	22764619-22764776
Vad08G015200	LG08:22768948-22773555	-	5'	22773104-22773374	22773104-22773555
Vad08G015210	LG08:22784584-22787746	+	3'	22787444-22787590	22787444-22787746
Vad08G015220	LG08:22787747-22790751	+	3'	22790369-22790369	22790369-22790751
Vad08G015230	LG08:22795123-22801549	+	3'	22800806-22801528	22800806-22801549
Vad08G015290	LG08:22857093-22864286	+	3'	22863997-22864284	22863997-22864286
Vad08G015300	LG08:22865968-22868620	-	5'	22868547-22868547	22868547-22868620
Vad08G015480	LG08:23040593-23042436	+	3'	23042304-23042304	23042304-23042436
Vad08G015520	LG08:23110294-23112566	+	3'	23112053-23112053	23112053-23112566
Vad08G015580	LG08:23146295-23152284	-	5'	23152073-23152073	23152073-23152284
Vad08G015610	LG08:23167173-23172425	-	5'	23172308-23172411	23172308-23172425
Vad08G015630	LG08:23211189-23212018	-	5'	23211705-23211705	23211705-23212018
Vad08G015650	LG08:23283224-23284120	-	5'	23284116-23284117	23284116-23284120
Vad08G015910	LG08:23576779-23585627	+	3'	23583614-23585093	23583614-23585627
Vad08G015950	LG08:23606232-23623830	-	3'	23606279-23606923	23606232-23606923
Vad08G015990	LG08:23649570-23652638	-	5'	23652609-23652633	23652609-23652638
Vad09G000050	LG09:91572-105776	+	3'	105095-105619	105095-105776
Vad09G000080	LG09:119744-129559	+	3'	129292-129292	129292-129559
Vad09G000170	LG09:183307-192521	-	5'	192317-192509	192317-192521
Vad09G000300	LG09:317472-319753	+	3'	319707-319707	319707-319753
Vad09G000390	LG09:410663-427096	+	3'	426588-426996	426588-427096
Vad09G000490	LG09:485123-485864	-	5'	485813-485813	485813-485864
Vad09G000510	LG09:499479-513776	+	3'	512971-513611	512971-513776
Vad09G000520	LG09:514956-521287	+	3'	521073-521073	521073-521287
Vad09G000580	LG09:553712-558091	+	3'	557941-557941	557941-558091
Vad09G000700	LG09:696326-709355	-	5'	702419-702656	702419-709355
Vad09G000780	LG09:775234-778052	+	3'	777588-777928	777588-778052
Vad09G000880	LG09:907775-910813	+	3'	908829-910668	908829-910813
Vad09G000890	LG09:912132-914158	-	5'	913866-913866	913866-914158
Vad09G000960	LG09:994377-996561	-	5'	996541-996541	996541-996561
Vad09G000970	LG09:1031574-1033731	-	5'	1033656-1033656	1033656-1033731
Vad09G001130	LG09:1302407-1317905	-	5'	1317760-1317760	1317760-1317905
Vad09G001210	LG09:1376917-1379362	-	5'	1379289-1379289	1379289-1379362
Vad09G001220	LG09:1389239-1390835	-	5'	1390450-1390450	1390450-1390835
Vad09G001230	LG09:1397572-1409010	-	5'	1408834-1409009	1408834-1409010
Vad09G001340	LG09:1577583-1578906	+	3'	1578847-1578847	1578847-1578906
Vad09G001380	LG09:1610451-1616772	-	5'	1616739-1616739	1616739-1616772
Vad09G001460	LG09:1689974-1693509	+	5'	1689978-1690087	1689974-1690087
Vad09G001460	LG09:1689974-1693509	+	3'	1692363-1692869	1692363-1693509
Vad09G001660	LG09:1918225-1922749	-	5'	1922743-1922743	1922743-1922749
Vad09G001710	LG09:1985170-1990874	+	3'	1990026-1990628	1990026-1990874
Vad09G001840	LG09:2123066-2126228	-	5'	2126093-2126132	2126093-2126228
Vad09G001860	LG09:2129891-2145932	-	3'	2129894-2130235	2129891-2130235
Vad09G001890	LG09:2177558-2181594	+	3'	2181021-2181246	2181021-2181594
Vad09G001900	LG09:2182255-2186779	-	5'	2186695-2186695	2186695-2186779
Vad09G001950	LG09:2217161-2221360	+	3'	2220899-2221219	2220899-2221360
Vad09G001960	LG09:2221310-2224697	-	5'	2224235-2224572	2224235-2224697
Vad09G002040	LG09:2313635-2319846	+	3'	2319394-2319533	2319394-2319846
Vad09G002110	LG09:2369696-2390537	-	5'	2390438-2390438	2390438-2390537
Vad09G002120	LG09:2394062-2406577	+	5'	2394221-2394357	2394062-2394357
Vad09G002120	LG09:2394062-2406577	+	3'	2405953-2406519	2405953-2406577
Vad09G002140	LG09:2413398-2429746	+	5'	2413404-2414813	2413398-2414813
Vad09G002160	LG09:2447440-2455100	+	3'	2454342-2454699	2454342-2455100
Vad09G002220	LG09:2494839-2495866	-	5'	2495827-2495827	2495827-2495866
Vad09G002240	LG09:2504031-2505055	+	3'	2504856-2505038	2504856-2505055
Vad09G002330	LG09:2579652-2582490	-	5'	2582410-2582410	2582410-2582490
Vad09G002340	LG09:2585371-2587148	-	5'	2586912-2586912	2586912-2587148
Vad09G002520	LG09:2801524-2826864	+	5'	2801703-2801703	2801524-2801703
Vad09G002790	LG09:3035005-3037896	+	3'	3037655-3037655	3037655-3037896
Vad09G002920	LG09:3133151-3135934	+	3'	3135864-3135864	3135864-3135934
Vad09G002950	LG09:3167508-3179520	+	3'	3177382-3177890	3177382-3179520
Vad09G002970	LG09:3190658-3192537	-	5'	3192300-3192502	3192300-3192537
Vad09G002990	LG09:3196950-3220206	+	5'	3205124-3205169	3196950-3205169
Vad09G002990	LG09:3196950-3220206	+	3'	3219068-3220197	3219068-3220206
Vad09G003040	LG09:3287498-3292391	-	5'	3292185-3292361	3292185-3292391
Vad09G003100	LG09:3391324-3398422	-	5'	3398371-3398371	3398371-3398422
Vad09G003140	LG09:3431239-3432329	+	3'	3432208-3432208	3432208-3432329
Vad09G003180	LG09:3470667-3472094	+	3'	3471834-3472052	3471834-3472094
Vad09G003260	LG09:3601743-3622918	+	3'	3622890-3622890	3622890-3622918
Vad09G003290	LG09:3641800-3645194	-	5'	3645133-3645133	3645133-3645194
Vad09G003370	LG09:3703330-3710514	-	5'	3710425-3710425	3710425-3710514
Vad09G003430	LG09:3758980-3763056	+	3'	3762817-3762817	3762817-3763056
Vad09G003460	LG09:3789018-3795745	+	3'	3795345-3795681	3795345-3795745
Vad09G003670	LG09:3990534-3991487	+	3'	3991120-3991120	3991120-3991487
Vad09G003770	LG09:4091190-4096304	+	3'	4096104-4096104	4096104-4096304
Vad09G003820	LG09:4124281-4125429	+	3'	4125161-4125161	4125161-4125429
Vad09G003870	LG09:4164483-4168176	-	5'	4168067-4168067	4168067-4168176
Vad09G003940	LG09:4283086-4286824	-	5'	4286654-4286758	4286654-4286824
Vad09G004090	LG09:4466145-4473368	-	5'	4472952-4473350	4472952-4473368
Vad09G004330	LG09:4842060-4872825	+	3'	4872160-4872820	4872160-4872825
Vad09G004390	LG09:4950267-4951779	+	3'	4951548-4951548	4951548-4951779
Vad09G004410	LG09:4959941-4960889	+	3'	4960726-4960726	4960726-4960889
Vad09G004950	LG09:5702062-5704533	-	5'	5703193-5703193	5703193-5704533
Vad09G005010	LG09:5768607-5822609	-	3'	5808503-5808503	5768607-5808503
Vad09G005080	LG09:5915345-5920064	-	5'	5919686-5920051	5919686-5920064
Vad09G005230	LG09:6070669-6071326	+	3'	6071320-6071320	6071320-6071326
Vad09G005370	LG09:6377600-6381958	-	5'	6381926-6381926	6381926-6381958
Vad09G005400	LG09:6392999-6397956	+	5'	6393006-6394101	6392999-6394101
Vad09G005400	LG09:6392999-6397956	+	3'	6397117-6397947	6397117-6397956
Vad09G005440	LG09:6466785-6480426	-	3'	6466803-6467120	6466785-6467120
Vad09G005490	LG09:6544807-6545798	-	5'	6545706-6545706	6545706-6545798
Vad09G005500	LG09:6556531-6566361	-	3'	6556603-6556603	6556531-6556603
Vad09G005580	LG09:6623475-6629024	+	3'	6628424-6628696	6628424-6629024
Vad09G005610	LG09:6648801-6654631	-	3'	6649033-6649569	6648801-6649569
Vad09G005850	LG09:6903059-6906270	-	5'	6906168-6906168	6906168-6906270
Vad09G005970	LG09:7067543-7069771	-	5'	7069655-7069655	7069655-7069771
Vad09G006040	LG09:7205316-7207691	+	3'	7207427-7207427	7207427-7207691
Vad09G006270	LG09:7725239-7752650	+	3'	7752237-7752624	7752237-7752650
Vad09G006480	LG09:8210950-8219031	-	5'	8218426-8219025	8218426-8219031
Vad09G006540	LG09:8353879-8360137	-	5'	8359626-8360091	8359626-8360137
Vad09G006670	LG09:8547312-8549862	-	5'	8549817-8549817	8549817-8549862
Vad09G006710	LG09:8624158-8660179	+	3'	8659723-8660139	8659723-8660179
Vad09G006830	LG09:9028579-9029126	+	3'	9029029-9029029	9029029-9029126
Vad09G006860	LG09:9077571-9080282	-	5'	9080226-9080226	9080226-9080282
Vad09G006990	LG09:9401939-9404925	+	3'	9404603-9404603	9404603-9404925
Vad09G007320	LG09:10372434-10385737	+	3'	10385365-10385685	10385365-10385737
Vad09G007570	LG09:11391537-11394456	+	3'	11394386-11394386	11394386-11394456
Vad09G008140	LG09:14043721-14045564	+	3'	14044969-14045396	14044969-14045564
Vad09G008210	LG09:14225792-14226077	+	3'	14226065-14226065	14226065-14226077
Vad09G008410	LG09:14632709-14634943	+	3'	14634785-14634785	14634785-14634943
Vad09G008430	LG09:14663942-14685984	+	3'	14685590-14685935	14685590-14685984
Vad09G008520	LG09:14943105-14976715	-	5'	14976643-14976643	14976643-14976715
Vad09G008530	LG09:15010995-15011269	+	3'	15011233-15011233	15011233-15011269
Vad09G008540	LG09:15015978-15038155	+	3'	15025249-15026901	15025249-15038155
Vad09G008610	LG09:15177617-15180624	-	5'	15180328-15180328	15180328-15180624
Vad09G008660	LG09:15423765-15430436	+	5'	15423941-15423941	15423765-15423941
Vad09G008790	LG09:16203299-16210520	-	5'	16210402-16210402	16210402-16210520
Vad09G008980	LG09:17263690-17282673	-	5'	17282558-17282611	17282558-17282673
Vad09G009000	LG09:17393569-17431807	+	5'	17393576-17393606	17393569-17393606
Vad09G009100	LG09:17835287-17836563	-	5'	17836540-17836540	17836540-17836563
Vad09G009210	LG09:18201921-18226782	+	3'	18226667-18226667	18226667-18226782
Vad09G009240	LG09:18369035-18372230	+	3'	18371994-18372203	18371994-18372230
Vad09G009440	LG09:19045133-19048604	+	3'	19048106-19048106	19048106-19048604
Vad09G009450	LG09:19052140-19058337	+	3'	19057562-19058200	19057562-19058337
Vad09G009510	LG09:19245189-19249929	+	3'	19249648-19249648	19249648-19249929
Vad09G009530	LG09:19318674-19324774	+	3'	19323914-19323914	19323914-19324774
Vad09G009540	LG09:19324784-19327202	-	5'	19326990-19327045	19326990-19327202
Vad09G009690	LG09:19663330-19676653	-	5'	19676380-19676651	19676380-19676653
Vad09G009720	LG09:19801605-19807115	+	3'	19806613-19807065	19806613-19807115
Vad09G009730	LG09:19809601-19824582	+	3'	19822506-19824573	19822506-19824582
Vad09G009740	LG09:19827377-19831255	+	3'	19831228-19831228	19831228-19831255
Vad09G009750	LG09:19833455-19846183	-	3'	19833616-19833616	19833455-19833616
Vad09G009980	LG09:20564449-20566958	+	3'	20566869-20566869	20566869-20566958
Vad09G010010	LG09:20610028-20610789	+	3'	20610388-20610388	20610388-20610789
Vad09G010040	LG09:20623152-20628068	+	3'	20627704-20627704	20627704-20628068
Vad09G010160	LG09:20935710-20938480	+	3'	20938437-20938437	20938437-20938480
Vad09G010290	LG09:21263048-21266953	-	5'	21266038-21266085	21266038-21266953
Vad09G010310	LG09:21283274-21284618	+	3'	21283947-21284448	21283947-21284618
Vad09G010380	LG09:21463682-21464781	+	3'	21464460-21464460	21464460-21464781
Vad09G010490	LG09:21788122-21808383	+	5'	21788125-21788308	21788122-21788308
Vad09G010490	LG09:21788122-21808383	+	3'	21807707-21808355	21807707-21808383
Vad09G010570	LG09:21912225-21918077	+	3'	21917035-21917306	21917035-21918077
Vad09G010580	LG09:21918245-21923419	-	5'	21923373-21923409	21923373-21923419
Vad09G010640	LG09:21979504-21982301	+	3'	21982236-21982236	21982236-21982301
Vad09G010710	LG09:22066296-22070933	-	5'	22070861-22070861	22070861-22070933
Vad09G010780	LG09:22134982-22145020	+	3'	22144289-22144695	22144289-22145020
Vad09G011020	LG09:22553846-22585306	+	3'	22585000-22585269	22585000-22585306
Vad09G011060	LG09:22632615-22633926	-	5'	22633885-22633885	22633885-22633926
Vad09G011080	LG09:22656882-22657400	+	3'	22657305-22657305	22657305-22657400
Vad09G011180	LG09:22821588-22834171	-	5'	22832491-22834015	22832491-22834171
Vad09G011230	LG09:22932564-22937821	+	3'	22937185-22937812	22937185-22937821
Vad09G011360	LG09:23362934-23377402	+	3'	23377200-23377200	23377200-23377402
Vad10G000010	LG10:1812-23948	+	5'	1957-2042	1812-2042
Vad10G000010	LG10:1812-23948	+	3'	23222-23786	23222-23948
Vad10G000020	LG10:19309-21695	-	5'	20832-20832	20832-21695
Vad10G000120	LG10:120484-126719	+	3'	126365-126682	126365-126719
Vad10G000150	LG10:152829-154272	-	5'	154084-154084	154084-154272
Vad10G000170	LG10:186204-188318	-	5'	188067-188067	188067-188318
Vad10G000180	LG10:198920-204388	-	5'	202132-204306	202132-204388
Vad10G000220	LG10:234018-235747	+	3'	235269-235269	235269-235747
Vad10G000340	LG10:320309-322772	+	3'	322594-322594	322594-322772
Vad10G000400	LG10:359216-364304	-	5'	364303-364303	364303-364304
Vad10G000430	LG10:387460-395446	+	3'	394697-395363	394697-395446
Vad10G000510	LG10:456734-473554	+	3'	472752-473482	472752-473554
Vad10G000540	LG10:514356-522371	+	3'	522072-522072	522072-522371
Vad10G000680	LG10:657316-658771	-	5'	658709-658754	658709-658771
Vad10G000880	LG10:818399-835327	+	3'	834871-835289	834871-835327
Vad10G000920	LG10:887960-903289	-	5'	903035-903170	903035-903289
Vad10G001030	LG10:965292-971852	+	3'	971264-971757	971264-971852
Vad10G001060	LG10:1001115-1002037	+	3'	1001921-1001921	1001921-1002037
Vad10G001140	LG10:1075624-1076168	+	3'	1076059-1076059	1076059-1076168
Vad10G001150	LG10:1077405-1085528	+	3'	1085148-1085525	1085148-1085528
Vad10G001240	LG10:1153790-1166006	+	3'	1165866-1165866	1165866-1166006
Vad10G001330	LG10:1239132-1244322	-	5'	1244276-1244276	1244276-1244322
Vad10G001400	LG10:1304425-1311064	+	3'	1309794-1310994	1309794-1311064
Vad10G001530	LG10:1439194-1444164	-	5'	1444039-1444086	1444039-1444164
Vad10G001560	LG10:1595493-1617906	-	5'	1617884-1617884	1617884-1617906
Vad10G001570	LG10:1651001-1668921	-	5'	1668839-1668839	1668839-1668921
Vad10G001830	LG10:2447342-2482882	+	5'	2450025-2450025	2447342-2450025
Vad10G001910	LG10:2531659-2541191	-	5'	2540581-2541144	2540581-2541191
Vad10G001930	LG10:2554300-2557435	+	3'	2556609-2557423	2556609-2557435
Vad10G001950	LG10:2569121-2571514	+	3'	2571418-2571511	2571418-2571514
Vad10G001960	LG10:2573082-2577784	+	3'	2577759-2577759	2577759-2577784
Vad10G002190	LG10:2751294-2752738	-	5'	2752348-2752348	2752348-2752738
Vad10G002250	LG10:2780323-2782278	-	5'	2782197-2782241	2782197-2782278
Vad10G002380	LG10:2911046-2912155	+	3'	2911839-2911839	2911839-2912155
Vad10G002520	LG10:3035328-3040131	+	3'	3039385-3039385	3039385-3040131
Vad10G002550	LG10:3052748-3054686	-	5'	3054665-3054665	3054665-3054686
Vad10G002570	LG10:3075629-3077280	-	5'	3076909-3077244	3076909-3077280
Vad10G002820	LG10:3319573-3320484	+	3'	3320221-3320221	3320221-3320484
Vad10G002880	LG10:3346083-3349169	-	5'	3349068-3349133	3349068-3349169
Vad10G002980	LG10:3484288-3486659	+	3'	3486278-3486278	3486278-3486659
Vad10G002990	LG10:3486669-3490607	-	5'	3490472-3490472	3490472-3490607
Vad10G003160	LG10:3630195-3635979	+	3'	3634895-3635394	3634895-3635979
Vad10G003180	LG10:3639477-3643807	-	5'	3643642-3643805	3643642-3643807
Vad10G003190	LG10:3649080-3651682	+	3'	3651343-3651404	3651343-3651682
Vad10G003200	LG10:3653260-3655456	-	5'	3655314-3655314	3655314-3655456
Vad10G003320	LG10:3790737-3794326	+	3'	3794008-3794283	3794008-3794326
Vad10G003330	LG10:3796841-3802487	+	3'	3801785-3802292	3801785-3802487
Vad10G003340	LG10:3802656-3809526	+	3'	3808762-3809184	3808762-3809526
Vad10G003350	LG10:3809598-3821053	-	5'	3819743-3820774	3819743-3821053
Vad10G003530	LG10:4017291-4022628	+	3'	4022436-4022543	4022436-4022628
Vad10G003670	LG10:4138904-4149871	-	5'	4149613-4149613	4149613-4149871
Vad10G003960	LG10:4431717-4433106	+	3'	4431997-4431997	4431997-4433106
Vad10G003980	LG10:4439881-4442204	+	3'	4442166-4442166	4442166-4442204
Vad10G003990	LG10:4454852-4540512	+	5'	4454930-4454930	4454852-4454930
Vad10G004080	LG10:4647208-4649731	+	3'	4649624-4649624	4649624-4649731
Vad10G004100	LG10:4662103-4664612	+	3'	4664390-4664390	4664390-4664612
Vad10G004290	LG10:4951872-4956726	-	3'	4951884-4952474	4951872-4952474
Vad10G004320	LG10:4990769-4995928	-	5'	4995764-4995916	4995764-4995928
Vad10G004450	LG10:5154353-5158831	+	3'	5158144-5158697	5158144-5158831
Vad10G004470	LG10:5174188-5176863	+	5'	5174214-5174522	5174188-5174522
Vad10G004480	LG10:5189660-5191981	-	5'	5191821-5191926	5191821-5191981
Vad10G004490	LG10:5195629-5198841	-	5'	5197611-5197611	5197611-5198841
Vad10G004500	LG10:5204392-5220145	+	3'	5220142-5220142	5220142-5220145
Vad10G004600	LG10:5326384-5330809	+	3'	5330378-5330763	5330378-5330809
Vad10G004660	LG10:5390653-5399079	-	5'	5398860-5398860	5398860-5399079
Vad10G004770	LG10:5529098-5550370	+	3'	5530241-5530826	5530241-5550370
Vad10G004790	LG10:5551014-5559534	-	5'	5559445-5559525	5559445-5559534
Vad10G004830	LG10:5605474-5620041	+	3'	5619625-5620024	5619625-5620041
Vad10G004840	LG10:5621438-5622840	+	3'	5622352-5622352	5622352-5622840
Vad10G004880	LG10:5649750-5661099	-	5'	5660734-5661055	5660734-5661099
Vad10G004900	LG10:5668339-5689602	+	3'	5689065-5689262	5689065-5689602
Vad10G005020	LG10:5763588-5769184	+	3'	5768790-5769091	5768790-5769184
Vad10G005050	LG10:5786165-5798145	-	5'	5797551-5797930	5797551-5798145
Vad10G005200	LG10:5991610-5996069	-	5'	5995780-5995780	5995780-5996069
Vad10G005230	LG10:6012995-6014451	-	5'	6014408-6014408	6014408-6014451
Vad10G005290	LG10:6085431-6087279	-	5'	6087236-6087236	6087236-6087279
Vad10G005410	LG10:6248733-6250553	+	3'	6250247-6250504	6250247-6250553
Vad10G005480	LG10:6356022-6357912	-	5'	6357414-6357476	6357414-6357912
Vad10G005500	LG10:6403304-6405300	+	3'	6404648-6405204	6404648-6405300
Vad10G005550	LG10:6430976-6433670	-	5'	6433556-6433623	6433556-6433670
Vad10G005570	LG10:6444758-6451881	-	5'	6451750-6451870	6451750-6451881
Vad10G005660	LG10:6524421-6528730	-	3'	6524900-6525214	6524421-6525214
Vad10G005710	LG10:6595207-6599230	-	5'	6598876-6598976	6598876-6599230
Vad10G005790	LG10:6675319-6676225	-	5'	6676197-6676197	6676197-6676225
Vad10G005820	LG10:6701625-6706560	-	5'	6702661-6706522	6702661-6706560
Vad10G005840	LG10:6733314-6735713	+	3'	6735478-6735478	6735478-6735713
Vad10G005880	LG10:6780004-6781260	+	3'	6780846-6781235	6780846-6781260
Vad10G005990	LG10:6884248-6892939	-	3'	6884383-6884949	6884248-6884949
Vad10G005990	LG10:6884248-6892939	-	5'	6892698-6892920	6892698-6892939
Vad10G006020	LG10:6910402-6912040	-	5'	6911653-6911862	6911653-6912040
Vad10G006040	LG10:6935289-6945191	+	3'	6944477-6945039	6944477-6945191
Vad10G006060	LG10:6959597-6960446	-	5'	6960364-6960364	6960364-6960446
Vad10G006130	LG10:7010748-7013207	-	5'	7012859-7013205	7012859-7013207
Vad10G006160	LG10:7024724-7029213	-	5'	7029180-7029180	7029180-7029213
Vad10G006220	LG10:7130046-7132441	-	5'	7131265-7131265	7131265-7132441
Vad10G006440	LG10:7353375-7356004	-	5'	7355831-7355831	7355831-7356004
Vad10G006530	LG10:7418977-7423952	+	5'	7418986-7419063	7418977-7419063
Vad10G006600	LG10:7514123-7515694	-	5'	7515606-7515606	7515606-7515694
Vad10G006610	LG10:7544298-7548734	-	5'	7548434-7548610	7548434-7548734
Vad10G006630	LG10:7560421-7587630	+	3'	7587096-7587628	7587096-7587630
Vad10G006680	LG10:7612019-7618592	+	3'	7618021-7618365	7618021-7618592
Vad10G006740	LG10:7663075-7669951	+	3'	7669822-7669822	7669822-7669951
Vad10G006820	LG10:7894757-7896912	+	3'	7896796-7896909	7896796-7896912
Vad10G006830	LG10:7900964-7902971	+	3'	7902786-7902912	7902786-7902971
Vad10G007120	LG10:8179603-8186024	-	5'	8185418-8185418	8185418-8186024
Vad10G007160	LG10:8238518-8241369	-	5'	8240096-8240096	8240096-8241369
Vad10G007170	LG10:8244517-8248831	+	3'	8247652-8248046	8247652-8248831
Vad10G007220	LG10:8301984-8302896	-	5'	8302721-8302721	8302721-8302896
Vad10G007260	LG10:8351395-8370457	+	3'	8369813-8370275	8369813-8370457
Vad10G007310	LG10:8420643-8423346	+	5'	8420787-8421316	8420643-8421316
Vad10G007510	LG10:8694946-8698221	+	3'	8697556-8697823	8697556-8698221
Vad10G007650	LG10:8819789-8865457	+	3'	8864781-8865445	8864781-8865457
Vad10G007800	LG10:9265812-9294879	+	3'	9294714-9294714	9294714-9294879
Vad10G007820	LG10:9306503-9309760	+	3'	9309575-9309575	9309575-9309760
Vad10G007940	LG10:9517982-9524717	+	3'	9524519-9524519	9524519-9524717
Vad10G007970	LG10:9565735-9568785	+	3'	9568164-9568702	9568164-9568785
Vad10G008160	LG10:9985281-9987886	+	3'	9987507-9987857	9987507-9987886
Vad10G008310	LG10:10165349-10166664	-	5'	10166233-10166375	10166233-10166664
Vad10G008430	LG10:10394855-10428386	+	3'	10428007-10428236	10428007-10428386
Vad10G008450	LG10:10437172-10446353	+	3'	10445922-10446269	10445922-10446353
Vad10G008490	LG10:10476347-10478832	+	3'	10477983-10478231	10477983-10478832
Vad10G008590	LG10:10620729-10621701	+	3'	10621522-10621522	10621522-10621701
Vad10G008750	LG10:10813027-10821310	+	3'	10820882-10820991	10820882-10821310
Vad10G008880	LG10:11020251-11025556	+	3'	11025490-11025490	11025490-11025556
Vad10G008890	LG10:11026875-11027352	-	5'	11027323-11027323	11027323-11027352
Vad10G009050	LG10:11490769-11492307	+	3'	11492299-11492299	11492299-11492307
Vad10G009190	LG10:11889379-11891199	-	5'	11891026-11891026	11891026-11891199
Vad10G009230	LG10:11955401-11987939	+	3'	11986963-11986963	11986963-11987939
Vad10G009260	LG10:12055891-12058077	+	3'	12057707-12057707	12057707-12058077
Vad10G009280	LG10:12107750-12110478	-	5'	12110470-12110470	12110470-12110478
Vad10G009330	LG10:12162469-12163433	+	3'	12163260-12163312	12163260-12163433
Vad10G009420	LG10:12319236-12322524	+	3'	12321138-12321567	12321138-12322524
Vad10G009440	LG10:12358707-12365989	+	3'	12365584-12365787	12365584-12365989
Vad10G009690	LG10:12767476-12774042	+	3'	12773603-12773874	12773603-12774042
Vad10G009840	LG10:13103135-13112736	+	3'	13112557-13112557	13112557-13112736
Vad10G009920	LG10:13230192-13266311	+	3'	13264992-13266207	13264992-13266311
Vad10G009940	LG10:13295202-13341235	+	3'	13340877-13340877	13340877-13341235
Vad10G010320	LG10:14421472-14423163	-	5'	14422989-14423140	14422989-14423163
Vad10G010490	LG10:14621709-14624201	-	5'	14624192-14624192	14624192-14624201
Vad10G010500	LG10:14637102-14640137	-	5'	14639700-14639700	14639700-14640137
Vad10G010560	LG10:14847134-14899937	-	3'	14847138-14847299	14847134-14847299
Vad10G010690	LG10:15243695-15246281	-	5'	15246231-15246231	15246231-15246281
Vad10G010720	LG10:15306417-15313836	-	5'	15313459-15313834	15313459-15313836
Vad10G010810	LG10:15433207-15433770	-	5'	15433624-15433624	15433624-15433770
Vad10G010840	LG10:15594799-15642426	-	3'	15595055-15595055	15594799-15595055
Vad10G010920	LG10:15884531-15885888	+	3'	15885810-15885810	15885810-15885888
Vad10G010970	LG10:16054288-16055199	-	5'	16055049-16055049	16055049-16055199
Vad10G011090	LG10:16380753-16381653	+	3'	16381614-16381614	16381614-16381653
Vad10G011110	LG10:16449678-16452437	-	5'	16452238-16452238	16452238-16452437
Vad10G011130	LG10:16478926-16503356	+	5'	16478929-16479020	16478926-16479020
Vad10G011150	LG10:16566210-16569380	-	5'	16569116-16569116	16569116-16569380
Vad10G011210	LG10:16700910-16706823	+	3'	16705292-16706418	16705292-16706823
Vad10G011320	LG10:16883350-16888059	-	5'	16887869-16887869	16887869-16888059
Vad10G012420	LG10:20213404-20219926	-	5'	20219499-20219499	20219499-20219926
Vad10G012600	LG10:20732015-20736192	+	3'	20734494-20736142	20734494-20736192
Vad10G012780	LG10:21359497-21362672	-	5'	21362598-21362598	21362598-21362672
Vad10G012880	LG10:21681898-21689789	-	5'	21689787-21689787	21689787-21689789
Vad10G012890	LG10:21730369-21733895	+	3'	21733797-21733797	21733797-21733895
Vad10G013200	LG10:22675884-22679999	+	3'	22679925-22679953	22679925-22679999
Vad10G013570	LG10:23862531-23869607	+	3'	23868946-23869517	23868946-23869607
Vad10G013620	LG10:24036510-24045979	-	5'	24045685-24045685	24045685-24045979
Vad10G013680	LG10:24158452-24169312	+	3'	24168667-24169116	24168667-24169312
Vad10G013810	LG10:24557590-24569063	+	3'	24568543-24568999	24568543-24569063
Vad10G013850	LG10:24798191-24813403	-	3'	24798214-24798362	24798191-24798362
Vad10G013880	LG10:24842494-24843704	-	5'	24843416-24843416	24843416-24843704
Vad10G013900	LG10:24864028-24865089	+	3'	24864948-24864948	24864948-24865089
Vad10G013920	LG10:24902483-24903399	+	3'	24903378-24903378	24903378-24903399
Vad10G013980	LG10:24942904-24944910	+	3'	24944769-24944769	24944769-24944910
Vad10G013990	LG10:24968422-24969463	+	3'	24969368-24969368	24969368-24969463
Vad10G014270	LG10:25547832-25548295	-	5'	25548293-25548293	25548293-25548295
Vad10G014280	LG10:25555205-25557012	-	5'	25556970-25556970	25556970-25557012
Vad11G000010	LG11:10288-13620	-	5'	13571-13571	13571-13620
Vad11G000060	LG11:235649-272570	-	5'	272331-272568	272331-272570
Vad11G000090	LG11:286996-290980	+	3'	290601-290953	290601-290980
Vad11G000150	LG11:367952-372626	+	3'	372583-372583	372583-372626
Vad11G000260	LG11:471714-481759	-	5'	481746-481746	481746-481759
Vad11G000270	LG11:508593-514169	+	3'	513567-513825	513567-514169
Vad11G000440	LG11:651200-661851	+	3'	661243-661243	661243-661851
Vad11G000690	LG11:822176-825218	+	3'	824626-824938	824626-825218
Vad11G000950	LG11:976887-982967	-	5'	982814-982960	982814-982967
Vad11G001040	LG11:1074313-1078563	+	3'	1078299-1078559	1078299-1078563
Vad11G001270	LG11:1259438-1261858	+	3'	1261738-1261738	1261738-1261858
Vad11G001430	LG11:1516425-1534145	-	5'	1533814-1534139	1533814-1534145
Vad11G001470	LG11:1557002-1559856	+	3'	1559623-1559843	1559623-1559856
Vad11G001600	LG11:1680522-1683624	-	5'	1682699-1682699	1682699-1683624
Vad11G001730	LG11:1789228-1793478	+	3'	1792886-1793121	1792886-1793478
Vad11G001750	LG11:1802549-1811383	-	5'	1810921-1811357	1810921-1811383
Vad11G001880	LG11:1934694-1952947	+	3'	1951827-1952446	1951827-1952947
Vad11G002000	LG11:2041690-2044679	+	3'	2044334-2044334	2044334-2044679
Vad11G002010	LG11:2045071-2049911	+	3'	2049038-2049642	2049038-2049911
Vad11G002050	LG11:2066741-2069287	+	3'	2068644-2068644	2068644-2069287
Vad11G002080	LG11:2079972-2080694	+	3'	2080673-2080673	2080673-2080694
Vad11G002150	LG11:2135145-2136951	-	5'	2136801-2136801	2136801-2136951
Vad11G002160	LG11:2140202-2146008	-	5'	2145886-2145992	2145886-2146008
Vad11G002170	LG11:2147278-2155348	-	3'	2147287-2147519	2147278-2147519
Vad11G002190	LG11:2160998-2162257	+	3'	2161870-2161870	2161870-2162257
Vad11G002240	LG11:2191323-2196856	+	3'	2196693-2196693	2196693-2196856
Vad11G002250	LG11:2201763-2206250	-	5'	2206057-2206229	2206057-2206250
Vad11G002390	LG11:2306741-2320823	+	3'	2319982-2320737	2319982-2320823
Vad11G002490	LG11:2371197-2378740	-	5'	2378638-2378722	2378638-2378740
Vad11G002510	LG11:2390523-2392499	-	5'	2392435-2392435	2392435-2392499
Vad11G002520	LG11:2408267-2410322	+	3'	2410152-2410152	2410152-2410322
Vad11G002540	LG11:2443066-2447404	+	3'	2446904-2447259	2446904-2447404
Vad11G002620	LG11:2498384-2501089	-	5'	2500891-2501077	2500891-2501089
Vad11G002840	LG11:2676474-2684598	+	5'	2676486-2676486	2676474-2676486
Vad11G002900	LG11:2725149-2730890	+	3'	2730433-2730831	2730433-2730890
Vad11G003010	LG11:2870461-2875942	-	5'	2875803-2875938	2875803-2875942
Vad11G003100	LG11:2944183-2947108	+	3'	2946584-2946584	2946584-2947108
Vad11G003380	LG11:3226389-3231121	+	3'	3231014-3231059	3231014-3231121
Vad11G003400	LG11:3239669-3242464	-	5'	3241851-3242451	3241851-3242464
Vad11G003460	LG11:3296674-3298970	+	3'	3298685-3298685	3298685-3298970
Vad11G003490	LG11:3318588-3323340	+	3'	3323128-3323339	3323128-3323340
Vad11G003690	LG11:3452094-3457877	+	3'	3457370-3457869	3457370-3457877
Vad11G003700	LG11:3457878-3459397	+	3'	3459053-3459064	3459053-3459397
Vad11G003710	LG11:3459608-3465487	-	3'	3459856-3460106	3459608-3460106
Vad11G003710	LG11:3459608-3465487	-	5'	3465021-3465267	3465021-3465487
Vad11G003790	LG11:3542086-3559037	+	3'	3558730-3559014	3558730-3559037
Vad11G003880	LG11:3657645-3661882	+	3'	3661345-3661345	3661345-3661882
Vad11G003900	LG11:3685033-3691961	-	5'	3691952-3691952	3691952-3691961
Vad11G003930	LG11:3717786-3720858	+	3'	3720190-3720762	3720190-3720858
Vad11G003990	LG11:3770009-3783616	+	3'	3782838-3783503	3782838-3783616
Vad11G004080	LG11:3872112-3876705	+	3'	3876436-3876543	3876436-3876705
Vad11G004260	LG11:4067697-4071159	-	5'	4070822-4071140	4070822-4071159
Vad11G004300	LG11:4123523-4130444	+	3'	4130276-4130276	4130276-4130444
Vad11G004340	LG11:4148255-4151625	-	3'	4148758-4149035	4148255-4149035
Vad11G004370	LG11:4163094-4167370	+	3'	4167112-4167112	4167112-4167370
Vad11G004400	LG11:4199383-4200667	+	3'	4200318-4200318	4200318-4200667
Vad11G004420	LG11:4255143-4260031	+	3'	4259879-4259879	4259879-4260031
Vad11G004450	LG11:4296015-4299400	-	5'	4299205-4299383	4299205-4299400
Vad11G004500	LG11:4325304-4338409	-	5'	4338189-4338299	4338189-4338409
Vad11G004550	LG11:4391219-4395629	-	3'	4391460-4392288	4391219-4392288
Vad11G004690	LG11:4517368-4518633	+	3'	4517868-4517868	4517868-4518633
Vad11G004780	LG11:4622563-4626637	+	3'	4625520-4626119	4625520-4626637
Vad11G004840	LG11:4691490-4692687	-	5'	4692541-4692541	4692541-4692687
Vad11G004920	LG11:4827654-4842847	-	5'	4842805-4842805	4842805-4842847
Vad11G005140	LG11:5118135-5123305	-	5'	5123275-5123301	5123275-5123305
Vad11G005160	LG11:5164633-5168241	+	3'	5166810-5166939	5166810-5168241
Vad11G005180	LG11:5180016-5181212	-	5'	5181129-5181129	5181129-5181212
Vad11G005190	LG11:5186723-5189180	-	5'	5187219-5187219	5187219-5189180
Vad11G005210	LG11:5200825-5202467	-	5'	5202394-5202394	5202394-5202467
Vad11G005250	LG11:5288781-5292682	+	3'	5292392-5292654	5292392-5292682
Vad11G005260	LG11:5304284-5312368	-	5'	5312259-5312358	5312259-5312368
Vad11G005340	LG11:5450529-5474464	-	3'	5450673-5451028	5450529-5451028
Vad11G005410	LG11:5574340-5583578	+	5'	5574351-5574476	5574340-5574476
Vad11G005510	LG11:5707686-5771194	+	5'	5743596-5743596	5707686-5743596
Vad11G005590	LG11:5990015-6560413	-	3'	5990678-5990678	5990015-5990678
Vad11G005650	LG11:6063627-6067993	-	5'	6067987-6067987	6067987-6067993
Vad11G005960	LG11:6879429-6882122	-	3'	6879611-6879689	6879429-6879689
Vad11G006080	LG11:7123824-7135145	-	5'	7134384-7135104	7134384-7135145
Vad11G006160	LG11:7205944-7207514	+	3'	7206948-7206948	7206948-7207514
Vad11G006170	LG11:7208408-7213680	-	5'	7213203-7213585	7213203-7213680
Vad11G006260	LG11:7277471-7278792	+	3'	7278579-7278579	7278579-7278792
Vad11G006400	LG11:7444680-7446218	-	5'	7445901-7446086	7445901-7446218
Vad11G006560	LG11:7880162-7885509	+	3'	7885426-7885426	7885426-7885509
Vad11G006690	LG11:8022313-8073103	-	3'	8022349-8022404	8022313-8022404
Vad11G006710	LG11:8029636-8033414	-	5'	8032888-8033315	8032888-8033414
Vad11G006810	LG11:8156410-8157325	+	3'	8157179-8157179	8157179-8157325
Vad11G006860	LG11:8243435-8251287	+	3'	8250663-8250875	8250663-8251287
Vad11G006980	LG11:8433680-8439302	-	5'	8439095-8439095	8439095-8439302
Vad11G007060	LG11:8557297-8626845	+	3'	8626529-8626529	8626529-8626845
Vad11G007170	LG11:8794539-8815948	-	5'	8815689-8815946	8815689-8815948
Vad11G007260	LG11:8969048-8973740	-	5'	8972806-8973739	8972806-8973740
Vad11G007460	LG11:9311149-9314595	+	3'	9313309-9314114	9313309-9314595
Vad11G007500	LG11:9353431-9355410	-	5'	9355097-9355353	9355097-9355410
Vad11G007760	LG11:10017442-10022131	-	5'	10022101-10022101	10022101-10022131
Vad11G007780	LG11:10095848-10100145	+	3'	10100022-10100022	10100022-10100145
Vad11G007810	LG11:10202445-10225778	-	5'	10224909-10224909	10224909-10225778
Vad11G007850	LG11:10285203-10298921	+	3'	10298475-10298916	10298475-10298921
Vad11G007910	LG11:10417180-10423854	+	5'	10417195-10417195	10417180-10417195
Vad11G008190	LG11:11160167-11174190	+	3'	11173735-11174060	11173735-11174190
Vad11G008210	LG11:11180069-11182208	-	5'	11182152-11182152	11182152-11182208
Vad11G008230	LG11:11244588-11248759	+	3'	11246580-11248004	11246580-11248759
Vad11G008450	LG11:12161992-12169508	-	5'	12169441-12169507	12169441-12169508
Vad11G008580	LG11:12622238-12634648	-	5'	12634455-12634580	12634455-12634648
Vad11G008620	LG11:12683382-12696132	+	3'	12692288-12695838	12692288-12696132
Vad11G008660	LG11:12773896-12781061	-	5'	12781043-12781059	12781043-12781061
Vad11G008670	LG11:12781817-12789062	-	5'	12788943-12788943	12788943-12789062
Vad11G008750	LG11:12942666-12949423	+	5'	12942670-12942763	12942666-12942763
Vad11G008780	LG11:12978995-13048344	+	3'	13048055-13048270	13048055-13048344
Vad11G008790	LG11:13049066-13058806	-	5'	13058720-13058720	13058720-13058806
Vad11G008800	LG11:13075886-13086994	-	5'	13083459-13083638	13083459-13086994
Vad11G008860	LG11:13309010-13312978	+	3'	13312937-13312937	13312937-13312978
Vad11G009230	LG11:13977336-13979805	+	3'	13979692-13979692	13979692-13979805
Vad11G009310	LG11:14094434-14107186	-	5'	14107155-14107172	14107155-14107186
Vad11G009360	LG11:14186539-14187298	-	5'	14187265-14187265	14187265-14187298
Vad11G009400	LG11:14256848-14263172	+	3'	14262807-14263084	14262807-14263172
Vad11G009420	LG11:14285666-14289389	+	3'	14289115-14289381	14289115-14289389
Vad11G009430	LG11:14289829-14292123	-	5'	14292120-14292120	14292120-14292123
Vad11G009480	LG11:14384783-14396268	-	5'	14395536-14395996	14395536-14396268
Vad11G009570	LG11:14550309-14551439	-	5'	14550987-14550987	14550987-14551439
Vad11G009590	LG11:14592328-14594889	-	5'	14594836-14594836	14594836-14594889
Vad11G009680	LG11:14741458-14744272	-	5'	14744070-14744070	14744070-14744272
Vad11G009690	LG11:14745276-14757415	+	3'	14756936-14757368	14756936-14757415
Vad11G009710	LG11:14766243-14769329	-	5'	14768978-14768978	14768978-14769329
Vad11G009760	LG11:14908947-14914066	-	5'	14914003-14914003	14914003-14914066
Vad11G009910	LG11:15144697-15145852	-	5'	15145739-15145739	15145739-15145852
Vad11G009920	LG11:15147633-15148889	-	5'	15148848-15148879	15148848-15148889
Vad11G009930	LG11:15150138-15151481	-	5'	15151426-15151426	15151426-15151481
Vad11G009950	LG11:15156036-15157474	-	5'	15157185-15157282	15157185-15157474
Vad11G010050	LG11:15210465-15211694	+	3'	15211549-15211549	15211549-15211694
Vad11G010060	LG11:15213264-15214534	+	3'	15214351-15214351	15214351-15214534
Vad11G010070	LG11:15216161-15217442	+	3'	15217257-15217257	15217257-15217442
Vad11G010160	LG11:15341604-15345363	+	3'	15345269-15345269	15345269-15345363
Vad11G010250	LG11:15491562-15496057	-	5'	15496014-15496014	15496014-15496057
Vad11G010360	LG11:15681582-15741502	+	5'	15681955-15682471	15681582-15682471
Vad11G010360	LG11:15681582-15741502	+	3'	15741464-15741484	15741464-15741502
Vad11G010500	LG11:16001545-16020619	+	3'	16019487-16020350	16019487-16020619
Vad11G010530	LG11:16177316-16179574	+	3'	16179093-16179093	16179093-16179574
Vad11G010630	LG11:16400173-16442327	+	3'	16441760-16442179	16441760-16442327
Vad11G010850	LG11:16859548-16921363	+	3'	16920775-16921211	16920775-16921363
Vad11G010940	LG11:17108789-17117067	-	5'	17116882-17116882	17116882-17117067
Vad11G011040	LG11:17369010-17403176	-	5'	17403078-17403153	17403078-17403176
Vad11G011070	LG11:17484230-17518689	-	5'	17518646-17518674	17518646-17518689
Vad11G011120	LG11:17847467-17873452	+	3'	17873114-17873384	17873114-17873452
Vad11G011290	LG11:18815958-18818802	+	3'	18818214-18818800	18818214-18818802
Vad12G000050	LG12:116591-121131	+	3'	120607-121030	120607-121131
Vad12G000110	LG12:335512-352680	+	3'	352264-352569	352264-352680
Vad12G000130	LG12:388817-393986	+	3'	393933-393933	393933-393986
Vad12G000240	LG12:565159-566635	+	3'	566347-566347	566347-566635
Vad12G000510	LG12:917264-921644	+	3'	919142-920391	919142-921644
Vad12G000540	LG12:972513-1059374	+	3'	1059038-1059185	1059038-1059374
Vad12G000560	LG12:1061764-1075914	+	3'	1075621-1075621	1075621-1075914
Vad12G000610	LG12:1100100-1102954	+	3'	1102865-1102865	1102865-1102954
Vad12G000620	LG12:1106270-1108086	-	5'	1107997-1108029	1107997-1108086
Vad12G000690	LG12:1193054-1227567	+	3'	1226894-1227514	1226894-1227567
Vad12G000730	LG12:1243969-1251585	-	3'	1244753-1244753	1243969-1244753
Vad12G000790	LG12:1426920-1428672	-	5'	1428605-1428668	1428605-1428672
Vad12G000860	LG12:1525086-1526773	+	3'	1526480-1526480	1526480-1526773
Vad12G000910	LG12:1634730-1641188	+	3'	1640541-1641152	1640541-1641188
Vad12G000920	LG12:1643541-1647736	+	3'	1646463-1647503	1646463-1647736
Vad12G001000	LG12:1817840-1831782	+	3'	1831237-1831609	1831237-1831782
Vad12G001060	LG12:1931875-1934894	+	3'	1934635-1934635	1934635-1934894
Vad12G001220	LG12:2119889-2121259	+	3'	2121149-2121149	2121149-2121259
Vad12G001280	LG12:2231109-2233203	+	5'	2231790-2232006	2231109-2232006
Vad12G001280	LG12:2231109-2233203	+	3'	2233011-2233136	2233011-2233203
Vad12G001640	LG12:2641492-2650467	-	5'	2650305-2650431	2650305-2650467
Vad12G001650	LG12:2653008-2660265	+	3'	2660086-2660086	2660086-2660265
Vad12G002070	LG12:3148038-3149533	-	5'	3149442-3149442	3149442-3149533
Vad12G002250	LG12:3337556-3345754	+	3'	3345462-3345704	3345462-3345754
Vad12G002280	LG12:3366896-3367986	-	5'	3367926-3367926	3367926-3367986
Vad12G002370	LG12:3471494-3478835	-	5'	3478641-3478802	3478641-3478835
Vad12G002580	LG12:3785998-3796904	-	5'	3795997-3796866	3795997-3796904
Vad12G002590	LG12:3806616-3809306	+	3'	3808773-3809015	3808773-3809306
Vad12G002750	LG12:4006314-4010137	-	5'	4010043-4010043	4010043-4010137
Vad12G002800	LG12:4049804-4104619	+	3'	4103085-4103346	4103085-4104619
Vad12G002860	LG12:4144289-4150652	+	3'	4150370-4150370	4150370-4150652
Vad12G002910	LG12:4236496-4241602	-	5'	4241381-4241381	4241381-4241602
Vad12G003030	LG12:4386513-4388552	-	5'	4387744-4387744	4387744-4388552
Vad12G003080	LG12:4474132-4479855	+	3'	4478200-4479767	4478200-4479855
Vad12G003220	LG12:4685217-4692715	-	5'	4692664-4692680	4692664-4692715
Vad12G003310	LG12:4789619-4791226	+	3'	4790903-4790903	4790903-4791226
Vad12G003430	LG12:5026968-5031852	+	3'	5031510-5031831	5031510-5031852
Vad12G003510	LG12:5073187-5076794	-	5'	5076522-5076721	5076522-5076794
Vad12G003620	LG12:5184639-5185384	-	5'	5185240-5185240	5185240-5185384
Vad12G003910	LG12:5468916-5474741	+	3'	5473797-5474407	5473797-5474741
Vad12G004230	LG12:5871107-5881435	-	5'	5881261-5881261	5881261-5881435
Vad12G004410	LG12:6060548-6067513	-	5'	6067139-6067440	6067139-6067513
Vad12G004510	LG12:6181476-6188762	+	3'	6188222-6188612	6188222-6188762
Vad12G004660	LG12:6352206-6365534	+	3'	6364636-6364879	6364636-6365534
Vad12G004670	LG12:6369324-6390948	+	3'	6390686-6390720	6390686-6390948
Vad12G004730	LG12:6425524-6443082	-	5'	6442977-6442977	6442977-6443082
Vad12G004770	LG12:6461441-6463417	+	3'	6463345-6463345	6463345-6463417
Vad12G004920	LG12:6608094-6610683	-	5'	6610227-6610227	6610227-6610683
Vad12G004940	LG12:6639042-6645074	+	3'	6644100-6644848	6644100-6645074
Vad12G005040	LG12:6740351-6744003	+	3'	6743549-6743999	6743549-6744003
Vad12G005060	LG12:6749716-6750709	+	3'	6750146-6750146	6750146-6750709
Vad12G005410	LG12:7075801-7079041	+	3'	7078947-7078947	7078947-7079041
Vad12G005520	LG12:7131173-7138553	+	3'	7138441-7138533	7138441-7138553
Vad12G005600	LG12:7235214-7237392	+	3'	7237350-7237350	7237350-7237392
Vad12G005690	LG12:7286365-7289072	+	3'	7288814-7288814	7288814-7289072
Vad12G005710	LG12:7294299-7296626	+	3'	7295969-7296086	7295969-7296626
Vad12G005750	LG12:7332268-7338183	+	3'	7335844-7338165	7335844-7338183
Vad12G006340	LG12:8220861-8223632	+	3'	8223625-8223625	8223625-8223632
Vad12G006370	LG12:8255785-8257187	+	3'	8257036-8257169	8257036-8257187
Vad12G006380	LG12:8271924-8273390	+	3'	8273195-8273259	8273195-8273390
Vad12G006460	LG12:8384257-8384615	-	5'	8384443-8384443	8384443-8384615
Vad12G006470	LG12:8387078-8388771	-	5'	8388491-8388491	8388491-8388771
Vad12G006530	LG12:8553853-8555211	-	5'	8555200-8555200	8555200-8555211
Vad12G006560	LG12:8652463-8658015	-	5'	8657950-8657950	8657950-8658015
Vad12G006590	LG12:8709345-8710876	+	3'	8710715-8710715	8710715-8710876
Vad12G006620	LG12:8835341-8839385	+	3'	8839130-8839380	8839130-8839385
Vad12G006850	LG12:9070296-9072612	-	5'	9072590-9072590	9072590-9072612
Vad12G006920	LG12:9203827-9208982	+	3'	9208904-9208904	9208904-9208982
Vad12G006970	LG12:9254606-9259034	+	3'	9257754-9257754	9257754-9259034
Vad12G007000	LG12:9271497-9273560	+	3'	9273348-9273488	9273348-9273560
Vad12G007070	LG12:9333649-9338397	-	5'	9338182-9338393	9338182-9338397
Vad12G007080	LG12:9346347-9353420	+	3'	9352898-9353361	9352898-9353420
Vad12G007130	LG12:9420013-9423625	+	3'	9423504-9423504	9423504-9423625
Vad12G007210	LG12:9492997-9512084	+	5'	9493234-9493234	9492997-9493234
Vad12G007310	LG12:9571817-9575558	-	5'	9575454-9575454	9575454-9575558
Vad12G007330	LG12:9582485-9586828	-	5'	9586722-9586722	9586722-9586828
Vad12G007350	LG12:9642665-9645383	-	5'	9645279-9645331	9645279-9645383
Vad12G007360	LG12:9661972-9674762	-	5'	9674646-9674646	9674646-9674762
Vad12G007420	LG12:9714311-9719779	-	5'	9719632-9719632	9719632-9719779
Vad12G007430	LG12:9721738-9722882	+	3'	9722559-9722840	9722559-9722882
Vad12G007590	LG12:9857029-9874602	-	5'	9868720-9868859	9868720-9874602
Vad12G007620	LG12:9883864-9886725	+	3'	9886608-9886608	9886608-9886725
Vad12G007650	LG12:9976270-9980177	-	5'	9980028-9980170	9980028-9980177
Vad12G007700	LG12:10063478-10066677	-	5'	10066650-10066650	10066650-10066677
Vad12G007810	LG12:10127077-10135959	-	5'	10135810-10135951	10135810-10135959
Vad12G007910	LG12:10196579-10198253	+	3'	10198069-10198146	10198069-10198253
Vad12G007930	LG12:10217022-10228490	+	3'	10228244-10228462	10228244-10228490
Vad12G008190	LG12:12733767-12740599	+	3'	12739717-12739944	12739717-12740599
Vad12G008200	LG12:12740622-12743886	-	5'	12743720-12743881	12743720-12743886
Vad12G008220	LG12:12785742-12788001	-	3'	12785804-12786219	12785742-12786219
Vad12G008300	LG12:13137848-13175181	+	5'	13137960-13137960	13137848-13137960
Vad12G008350	LG12:13394626-13465820	+	5'	13394632-13394863	13394626-13394863
Vad12G008380	LG12:13515105-13523292	+	3'	13521904-13523256	13521904-13523292
Vad12G008390	LG12:13562911-13568626	+	3'	13568036-13568180	13568036-13568626
Vad12G008530	LG12:14168510-14172526	+	3'	14172435-14172435	14172435-14172526
Vad12G008550	LG12:14330826-14335495	-	5'	14335224-14335224	14335224-14335495
Vad12G008730	LG12:15243056-15243484	+	3'	15243359-15243359	15243359-15243484
Vad12G008790	LG12:15368745-15499033	-	3'	15368972-15369059	15368745-15369059
Vad12G008920	LG12:15720964-15724861	-	5'	15724675-15724675	15724675-15724861
Vad12G009150	LG12:16296150-16306315	+	3'	16306088-16306088	16306088-16306315
Vad12G009290	LG12:16751649-16754247	+	3'	16754116-16754116	16754116-16754247
Vad12G009330	LG12:16833914-16837740	+	3'	16836192-16837735	16836192-16837740
Vad12G009340	LG12:16840256-16851860	+	3'	16851243-16851243	16851243-16851860
Vad12G009670	LG12:17745454-17747431	+	3'	17747310-17747393	17747310-17747431
Vad12G009680	LG12:17750520-17751122	+	3'	17750916-17750916	17750916-17751122
Vad12G009690	LG12:17765269-17773125	+	3'	17772851-17773064	17772851-17773125
Vad12G009720	LG12:17880390-17883032	-	5'	17882879-17882966	17882879-17883032
Vad12G009730	LG12:17888453-17901294	+	3'	17901272-17901272	17901272-17901294
Vad12G009770	LG12:17979473-17981826	+	3'	17981322-17981322	17981322-17981826
Vad12G009860	LG12:18113001-18127404	+	3'	18126805-18127362	18126805-18127404
Vad12G010000	LG12:18473459-18542116	+	3'	18541636-18541636	18541636-18542116
Vad12G010110	LG12:18710207-18711736	+	3'	18711415-18711415	18711415-18711736
Vad12G010170	LG12:18824178-18827560	-	5'	18827536-18827536	18827536-18827560
Vad12G010400	LG12:19330798-19355890	-	5'	19355018-19355018	19355018-19355890
Vad12G010450	LG12:19407529-19416361	+	3'	19415716-19415716	19415716-19416361
Vad12G010840	LG12:20335911-20337224	-	5'	20337152-20337210	20337152-20337224
Vad12G010870	LG12:20367493-20371913	-	5'	20371809-20371809	20371809-20371913
[truncated: 1,029 more rows]
