# Supplementary material for: Transcriptome Profiling of Powdery Mildew-Stressed ‘Yeniang No. 2’ Grapevine Reveals Differential Expression, Alternative Splicing, and the Identification of 1232 Annotated Novel Genes
Source: Metabolites. 2026 Mar 9;16(3):182. doi: 10.3390/metabo16030182 (PMC13027967; doi:10.3390/metabo16030182)
Supplement: Supplementary file 1 [file metabolites-16-00182-s001.zip › Supplementary File S4/Vitis_adenoclada.newGene_final.filtered.gff]

#Seq_ID	Source	Type	Start	End	Score	Strand	Phase	Attributes
LG09	StringTie	gene	3850469	3851059	.	-	.	ID=Vitis_adenoclada_newGene_100
LG09	StringTie	mRNA	3850469	3851059	.	-	.	ID=Vitis_adenoclada_newGene_100.1;Parent=Vitis_adenoclada_newGene_100
LG09	StringTie	exon	3850469	3850861	.	-	.	Parent=Vitis_adenoclada_newGene_100.1
LG09	StringTie	exon	3850951	3851059	.	-	.	Parent=Vitis_adenoclada_newGene_100.1
LG13	StringTie	gene	18680001	18682642	.	+	.	ID=Vitis_adenoclada_newGene_1000
LG13	StringTie	mRNA	18680001	18682642	.	+	.	ID=Vitis_adenoclada_newGene_1000.1;Parent=Vitis_adenoclada_newGene_1000
LG13	StringTie	exon	18680001	18680283	.	+	.	Parent=Vitis_adenoclada_newGene_1000.1
LG13	StringTie	exon	18680830	18681139	.	+	.	Parent=Vitis_adenoclada_newGene_1000.1
LG13	StringTie	exon	18681434	18681530	.	+	.	Parent=Vitis_adenoclada_newGene_1000.1
LG13	StringTie	exon	18682423	18682465	.	+	.	Parent=Vitis_adenoclada_newGene_1000.1
LG13	StringTie	exon	18682567	18682642	.	+	.	Parent=Vitis_adenoclada_newGene_1000.1
LG13	StringTie	gene	18829077	18837758	.	-	.	ID=Vitis_adenoclada_newGene_1002
LG13	StringTie	mRNA	18829077	18837758	.	-	.	ID=Vitis_adenoclada_newGene_1002.1;Parent=Vitis_adenoclada_newGene_1002
LG13	StringTie	exon	18829077	18829514	.	-	.	Parent=Vitis_adenoclada_newGene_1002.1
LG13	StringTie	exon	18837366	18837758	.	-	.	Parent=Vitis_adenoclada_newGene_1002.1
LG13	StringTie	mRNA	18829109	18837758	.	-	.	ID=Vitis_adenoclada_newGene_1002.2;Parent=Vitis_adenoclada_newGene_1002
LG13	StringTie	exon	18829109	18829514	.	-	.	Parent=Vitis_adenoclada_newGene_1002.2
LG13	StringTie	exon	18836527	18837758	.	-	.	Parent=Vitis_adenoclada_newGene_1002.2
LG13	StringTie	mRNA	18832109	18837758	.	-	.	ID=Vitis_adenoclada_newGene_1002.3;Parent=Vitis_adenoclada_newGene_1002
LG13	StringTie	exon	18832109	18833120	.	-	.	Parent=Vitis_adenoclada_newGene_1002.3
LG13	StringTie	exon	18837366	18837758	.	-	.	Parent=Vitis_adenoclada_newGene_1002.3
LG13	StringTie	gene	18923443	18927859	.	-	.	ID=Vitis_adenoclada_newGene_1003
LG13	StringTie	mRNA	18923443	18927859	.	-	.	ID=Vitis_adenoclada_newGene_1003.1;Parent=Vitis_adenoclada_newGene_1003
LG13	StringTie	exon	18923443	18924037	.	-	.	Parent=Vitis_adenoclada_newGene_1003.1
LG13	StringTie	exon	18924129	18925146	.	-	.	Parent=Vitis_adenoclada_newGene_1003.1
LG13	StringTie	exon	18925275	18925430	.	-	.	Parent=Vitis_adenoclada_newGene_1003.1
LG13	StringTie	exon	18925776	18926184	.	-	.	Parent=Vitis_adenoclada_newGene_1003.1
LG13	StringTie	exon	18926585	18926843	.	-	.	Parent=Vitis_adenoclada_newGene_1003.1
LG13	StringTie	exon	18926942	18927089	.	-	.	Parent=Vitis_adenoclada_newGene_1003.1
LG13	StringTie	exon	18927326	18927859	.	-	.	Parent=Vitis_adenoclada_newGene_1003.1
LG13	StringTie	gene	18946267	18947603	.	+	.	ID=Vitis_adenoclada_newGene_1005
LG13	StringTie	mRNA	18946267	18947603	.	+	.	ID=Vitis_adenoclada_newGene_1005.1;Parent=Vitis_adenoclada_newGene_1005
LG13	StringTie	exon	18946267	18946442	.	+	.	Parent=Vitis_adenoclada_newGene_1005.1
LG13	StringTie	exon	18947436	18947603	.	+	.	Parent=Vitis_adenoclada_newGene_1005.1
LG13	StringTie	gene	18993877	19008391	.	-	.	ID=Vitis_adenoclada_newGene_1007
LG13	StringTie	mRNA	18993877	19008391	.	-	.	ID=Vitis_adenoclada_newGene_1007.1;Parent=Vitis_adenoclada_newGene_1007
LG13	StringTie	exon	18993877	18993905	.	-	.	Parent=Vitis_adenoclada_newGene_1007.1
LG13	StringTie	exon	19007794	19008391	.	-	.	Parent=Vitis_adenoclada_newGene_1007.1
LG13	StringTie	gene	19008452	19078190	.	+	.	ID=Vitis_adenoclada_newGene_1008
LG13	StringTie	mRNA	19008452	19036832	.	+	.	ID=Vitis_adenoclada_newGene_1008.1;Parent=Vitis_adenoclada_newGene_1008
LG13	StringTie	exon	19008452	19011527	.	+	.	Parent=Vitis_adenoclada_newGene_1008.1
LG13	StringTie	exon	19011652	19011710	.	+	.	Parent=Vitis_adenoclada_newGene_1008.1
LG13	StringTie	exon	19011810	19011927	.	+	.	Parent=Vitis_adenoclada_newGene_1008.1
LG13	StringTie	exon	19012008	19012081	.	+	.	Parent=Vitis_adenoclada_newGene_1008.1
LG13	StringTie	exon	19012210	19012363	.	+	.	Parent=Vitis_adenoclada_newGene_1008.1
LG13	StringTie	exon	19012615	19012774	.	+	.	Parent=Vitis_adenoclada_newGene_1008.1
LG13	StringTie	exon	19013296	19013489	.	+	.	Parent=Vitis_adenoclada_newGene_1008.1
LG13	StringTie	exon	19013585	19013759	.	+	.	Parent=Vitis_adenoclada_newGene_1008.1
LG13	StringTie	exon	19035619	19036163	.	+	.	Parent=Vitis_adenoclada_newGene_1008.1
LG13	StringTie	exon	19036281	19036359	.	+	.	Parent=Vitis_adenoclada_newGene_1008.1
LG13	StringTie	exon	19036463	19036501	.	+	.	Parent=Vitis_adenoclada_newGene_1008.1
LG13	StringTie	exon	19036722	19036832	.	+	.	Parent=Vitis_adenoclada_newGene_1008.1
LG13	StringTie	mRNA	19076441	19078190	.	+	.	ID=Vitis_adenoclada_newGene_1008.2;Parent=Vitis_adenoclada_newGene_1008
LG13	StringTie	exon	19076441	19076796	.	+	.	Parent=Vitis_adenoclada_newGene_1008.2
LG13	StringTie	exon	19077318	19077511	.	+	.	Parent=Vitis_adenoclada_newGene_1008.2
LG13	StringTie	exon	19077760	19078190	.	+	.	Parent=Vitis_adenoclada_newGene_1008.2
LG13	StringTie	mRNA	19035998	19036832	.	+	.	ID=Vitis_adenoclada_newGene_1008.4;Parent=Vitis_adenoclada_newGene_1008
LG13	StringTie	exon	19035998	19036359	.	+	.	Parent=Vitis_adenoclada_newGene_1008.4
LG13	StringTie	exon	19036463	19036501	.	+	.	Parent=Vitis_adenoclada_newGene_1008.4
LG13	StringTie	exon	19036722	19036832	.	+	.	Parent=Vitis_adenoclada_newGene_1008.4
LG13	StringTie	gene	19014068	19014934	.	+	.	ID=Vitis_adenoclada_newGene_1009
LG13	StringTie	mRNA	19014068	19014934	.	+	.	ID=Vitis_adenoclada_newGene_1009.1;Parent=Vitis_adenoclada_newGene_1009
LG13	StringTie	exon	19014068	19014509	.	+	.	Parent=Vitis_adenoclada_newGene_1009.1
LG13	StringTie	exon	19014606	19014934	.	+	.	Parent=Vitis_adenoclada_newGene_1009.1
LG13	StringTie	mRNA	19014349	19014934	.	+	.	ID=Vitis_adenoclada_newGene_1009.2;Parent=Vitis_adenoclada_newGene_1009
LG13	StringTie	exon	19014349	19014509	.	+	.	Parent=Vitis_adenoclada_newGene_1009.2
LG13	StringTie	exon	19014611	19014934	.	+	.	Parent=Vitis_adenoclada_newGene_1009.2
LG13	StringTie	gene	19015393	19016383	.	-	.	ID=Vitis_adenoclada_newGene_1010
LG13	StringTie	mRNA	19015393	19016383	.	-	.	ID=Vitis_adenoclada_newGene_1010.1;Parent=Vitis_adenoclada_newGene_1010
LG13	StringTie	exon	19015393	19015805	.	-	.	Parent=Vitis_adenoclada_newGene_1010.1
LG13	StringTie	exon	19015938	19016383	.	-	.	Parent=Vitis_adenoclada_newGene_1010.1
LG13	StringTie	mRNA	19015442	19016383	.	-	.	ID=Vitis_adenoclada_newGene_1010.2;Parent=Vitis_adenoclada_newGene_1010
LG13	StringTie	exon	19015442	19015805	.	-	.	Parent=Vitis_adenoclada_newGene_1010.2
LG13	StringTie	exon	19015998	19016383	.	-	.	Parent=Vitis_adenoclada_newGene_1010.2
LG13	StringTie	gene	19141001	19147206	.	+	.	ID=Vitis_adenoclada_newGene_1014
LG13	StringTie	mRNA	19141001	19147206	.	+	.	ID=Vitis_adenoclada_newGene_1014.1;Parent=Vitis_adenoclada_newGene_1014
LG13	StringTie	exon	19141001	19142972	.	+	.	Parent=Vitis_adenoclada_newGene_1014.1
LG13	StringTie	exon	19143098	19143156	.	+	.	Parent=Vitis_adenoclada_newGene_1014.1
LG13	StringTie	exon	19143256	19143349	.	+	.	Parent=Vitis_adenoclada_newGene_1014.1
LG13	StringTie	exon	19143619	19143770	.	+	.	Parent=Vitis_adenoclada_newGene_1014.1
LG13	StringTie	exon	19144020	19144180	.	+	.	Parent=Vitis_adenoclada_newGene_1014.1
LG13	StringTie	exon	19144693	19144886	.	+	.	Parent=Vitis_adenoclada_newGene_1014.1
LG13	StringTie	exon	19145382	19145484	.	+	.	Parent=Vitis_adenoclada_newGene_1014.1
LG13	StringTie	exon	19145593	19145695	.	+	.	Parent=Vitis_adenoclada_newGene_1014.1
LG13	StringTie	exon	19145813	19145891	.	+	.	Parent=Vitis_adenoclada_newGene_1014.1
LG13	StringTie	exon	19145995	19146033	.	+	.	Parent=Vitis_adenoclada_newGene_1014.1
LG13	StringTie	exon	19146289	19146399	.	+	.	Parent=Vitis_adenoclada_newGene_1014.1
LG13	StringTie	exon	19146507	19146739	.	+	.	Parent=Vitis_adenoclada_newGene_1014.1
LG13	StringTie	exon	19146847	19147206	.	+	.	Parent=Vitis_adenoclada_newGene_1014.1
LG13	StringTie	gene	19308462	19316493	.	-	.	ID=Vitis_adenoclada_newGene_1018
LG13	StringTie	mRNA	19308462	19316493	.	-	.	ID=Vitis_adenoclada_newGene_1018.1;Parent=Vitis_adenoclada_newGene_1018
LG13	StringTie	exon	19308462	19308621	.	-	.	Parent=Vitis_adenoclada_newGene_1018.1
LG13	StringTie	exon	19308838	19308908	.	-	.	Parent=Vitis_adenoclada_newGene_1018.1
LG13	StringTie	exon	19309030	19309114	.	-	.	Parent=Vitis_adenoclada_newGene_1018.1
LG13	StringTie	exon	19316220	19316493	.	-	.	Parent=Vitis_adenoclada_newGene_1018.1
LG13	StringTie	gene	19336712	19358267	.	-	.	ID=Vitis_adenoclada_newGene_1019
LG13	StringTie	mRNA	19336712	19343061	.	-	.	ID=Vitis_adenoclada_newGene_1019.1;Parent=Vitis_adenoclada_newGene_1019
LG13	StringTie	exon	19336712	19337774	.	-	.	Parent=Vitis_adenoclada_newGene_1019.1
LG13	StringTie	exon	19337884	19337995	.	-	.	Parent=Vitis_adenoclada_newGene_1019.1
LG13	StringTie	exon	19338980	19339043	.	-	.	Parent=Vitis_adenoclada_newGene_1019.1
LG13	StringTie	exon	19339130	19339251	.	-	.	Parent=Vitis_adenoclada_newGene_1019.1
LG13	StringTie	exon	19339351	19343061	.	-	.	Parent=Vitis_adenoclada_newGene_1019.1
LG13	StringTie	mRNA	19353594	19356551	.	-	.	ID=Vitis_adenoclada_newGene_1019.10;Parent=Vitis_adenoclada_newGene_1019
LG13	StringTie	exon	19353594	19354137	.	-	.	Parent=Vitis_adenoclada_newGene_1019.10
LG13	StringTie	exon	19354239	19354334	.	-	.	Parent=Vitis_adenoclada_newGene_1019.10
LG13	StringTie	exon	19354991	19355249	.	-	.	Parent=Vitis_adenoclada_newGene_1019.10
LG13	StringTie	exon	19355354	19355431	.	-	.	Parent=Vitis_adenoclada_newGene_1019.10
LG13	StringTie	exon	19355771	19356551	.	-	.	Parent=Vitis_adenoclada_newGene_1019.10
LG13	StringTie	mRNA	19353594	19356551	.	-	.	ID=Vitis_adenoclada_newGene_1019.11;Parent=Vitis_adenoclada_newGene_1019
LG13	StringTie	exon	19353594	19354150	.	-	.	Parent=Vitis_adenoclada_newGene_1019.11
LG13	StringTie	exon	19354239	19354334	.	-	.	Parent=Vitis_adenoclada_newGene_1019.11
LG13	StringTie	exon	19354991	19355249	.	-	.	Parent=Vitis_adenoclada_newGene_1019.11
LG13	StringTie	exon	19355354	19355431	.	-	.	Parent=Vitis_adenoclada_newGene_1019.11
LG13	StringTie	exon	19355771	19356551	.	-	.	Parent=Vitis_adenoclada_newGene_1019.11
LG13	StringTie	mRNA	19353600	19358267	.	-	.	ID=Vitis_adenoclada_newGene_1019.12;Parent=Vitis_adenoclada_newGene_1019
LG13	StringTie	exon	19353600	19354137	.	-	.	Parent=Vitis_adenoclada_newGene_1019.12
LG13	StringTie	exon	19354239	19354334	.	-	.	Parent=Vitis_adenoclada_newGene_1019.12
LG13	StringTie	exon	19354991	19355431	.	-	.	Parent=Vitis_adenoclada_newGene_1019.12
LG13	StringTie	exon	19355771	19356551	.	-	.	Parent=Vitis_adenoclada_newGene_1019.12
LG13	StringTie	exon	19356724	19356835	.	-	.	Parent=Vitis_adenoclada_newGene_1019.12
LG13	StringTie	exon	19357831	19357893	.	-	.	Parent=Vitis_adenoclada_newGene_1019.12
LG13	StringTie	exon	19357983	19358267	.	-	.	Parent=Vitis_adenoclada_newGene_1019.12
LG13	StringTie	mRNA	19353600	19357749	.	-	.	ID=Vitis_adenoclada_newGene_1019.13;Parent=Vitis_adenoclada_newGene_1019
LG13	StringTie	exon	19353600	19354137	.	-	.	Parent=Vitis_adenoclada_newGene_1019.13
LG13	StringTie	exon	19354239	19354334	.	-	.	Parent=Vitis_adenoclada_newGene_1019.13
LG13	StringTie	exon	19355354	19355431	.	-	.	Parent=Vitis_adenoclada_newGene_1019.13
LG13	StringTie	exon	19355771	19356551	.	-	.	Parent=Vitis_adenoclada_newGene_1019.13
LG13	StringTie	exon	19356724	19357749	.	-	.	Parent=Vitis_adenoclada_newGene_1019.13
LG13	StringTie	mRNA	19353600	19356551	.	-	.	ID=Vitis_adenoclada_newGene_1019.14;Parent=Vitis_adenoclada_newGene_1019
LG13	StringTie	exon	19353600	19354150	.	-	.	Parent=Vitis_adenoclada_newGene_1019.14
LG13	StringTie	exon	19354239	19354334	.	-	.	Parent=Vitis_adenoclada_newGene_1019.14
LG13	StringTie	exon	19355354	19356551	.	-	.	Parent=Vitis_adenoclada_newGene_1019.14
LG13	StringTie	mRNA	19353600	19356551	.	-	.	ID=Vitis_adenoclada_newGene_1019.2;Parent=Vitis_adenoclada_newGene_1019
LG13	StringTie	exon	19353600	19354137	.	-	.	Parent=Vitis_adenoclada_newGene_1019.2
LG13	StringTie	exon	19354239	19354334	.	-	.	Parent=Vitis_adenoclada_newGene_1019.2
LG13	StringTie	exon	19355176	19355431	.	-	.	Parent=Vitis_adenoclada_newGene_1019.2
LG13	StringTie	exon	19355681	19356551	.	-	.	Parent=Vitis_adenoclada_newGene_1019.2
LG13	StringTie	mRNA	19353600	19357749	.	-	.	ID=Vitis_adenoclada_newGene_1019.3;Parent=Vitis_adenoclada_newGene_1019
LG13	StringTie	exon	19353600	19354137	.	-	.	Parent=Vitis_adenoclada_newGene_1019.3
LG13	StringTie	exon	19354239	19355431	.	-	.	Parent=Vitis_adenoclada_newGene_1019.3
LG13	StringTie	exon	19355771	19356551	.	-	.	Parent=Vitis_adenoclada_newGene_1019.3
LG13	StringTie	exon	19356724	19357749	.	-	.	Parent=Vitis_adenoclada_newGene_1019.3
LG13	StringTie	mRNA	19353600	19357749	.	-	.	ID=Vitis_adenoclada_newGene_1019.4;Parent=Vitis_adenoclada_newGene_1019
LG13	StringTie	exon	19353600	19354150	.	-	.	Parent=Vitis_adenoclada_newGene_1019.4
LG13	StringTie	exon	19354239	19355431	.	-	.	Parent=Vitis_adenoclada_newGene_1019.4
LG13	StringTie	exon	19355771	19356551	.	-	.	Parent=Vitis_adenoclada_newGene_1019.4
LG13	StringTie	exon	19356724	19357749	.	-	.	Parent=Vitis_adenoclada_newGene_1019.4
LG13	StringTie	mRNA	19353629	19357749	.	-	.	ID=Vitis_adenoclada_newGene_1019.5;Parent=Vitis_adenoclada_newGene_1019
LG13	StringTie	exon	19353629	19354150	.	-	.	Parent=Vitis_adenoclada_newGene_1019.5
LG13	StringTie	exon	19354239	19354334	.	-	.	Parent=Vitis_adenoclada_newGene_1019.5
LG13	StringTie	exon	19355354	19355431	.	-	.	Parent=Vitis_adenoclada_newGene_1019.5
LG13	StringTie	exon	19355771	19356551	.	-	.	Parent=Vitis_adenoclada_newGene_1019.5
LG13	StringTie	exon	19356724	19357749	.	-	.	Parent=Vitis_adenoclada_newGene_1019.5
LG13	StringTie	mRNA	19353702	19356664	.	-	.	ID=Vitis_adenoclada_newGene_1019.6;Parent=Vitis_adenoclada_newGene_1019
LG13	StringTie	exon	19353702	19354150	.	-	.	Parent=Vitis_adenoclada_newGene_1019.6
LG13	StringTie	exon	19354239	19356664	.	-	.	Parent=Vitis_adenoclada_newGene_1019.6
LG13	StringTie	mRNA	19353772	19358267	.	-	.	ID=Vitis_adenoclada_newGene_1019.7;Parent=Vitis_adenoclada_newGene_1019
LG13	StringTie	exon	19353772	19354137	.	-	.	Parent=Vitis_adenoclada_newGene_1019.7
LG13	StringTie	exon	19354239	19354334	.	-	.	Parent=Vitis_adenoclada_newGene_1019.7
LG13	StringTie	exon	19355354	19355431	.	-	.	Parent=Vitis_adenoclada_newGene_1019.7
LG13	StringTie	exon	19355681	19356551	.	-	.	Parent=Vitis_adenoclada_newGene_1019.7
LG13	StringTie	exon	19356724	19356835	.	-	.	Parent=Vitis_adenoclada_newGene_1019.7
LG13	StringTie	exon	19357831	19357893	.	-	.	Parent=Vitis_adenoclada_newGene_1019.7
LG13	StringTie	exon	19357983	19358267	.	-	.	Parent=Vitis_adenoclada_newGene_1019.7
LG13	StringTie	mRNA	19353772	19358267	.	-	.	ID=Vitis_adenoclada_newGene_1019.8;Parent=Vitis_adenoclada_newGene_1019
LG13	StringTie	exon	19353772	19354137	.	-	.	Parent=Vitis_adenoclada_newGene_1019.8
LG13	StringTie	exon	19354239	19354334	.	-	.	Parent=Vitis_adenoclada_newGene_1019.8
LG13	StringTie	exon	19354991	19355431	.	-	.	Parent=Vitis_adenoclada_newGene_1019.8
LG13	StringTie	exon	19355771	19356551	.	-	.	Parent=Vitis_adenoclada_newGene_1019.8
LG13	StringTie	exon	19357831	19357893	.	-	.	Parent=Vitis_adenoclada_newGene_1019.8
LG13	StringTie	exon	19357983	19358267	.	-	.	Parent=Vitis_adenoclada_newGene_1019.8
LG13	StringTie	mRNA	19336712	19343061	.	-	.	ID=Vitis_adenoclada_newGene_1019.9;Parent=Vitis_adenoclada_newGene_1019
LG13	StringTie	exon	19336712	19337774	.	-	.	Parent=Vitis_adenoclada_newGene_1019.9
LG13	StringTie	exon	19337884	19337995	.	-	.	Parent=Vitis_adenoclada_newGene_1019.9
LG13	StringTie	exon	19338093	19338451	.	-	.	Parent=Vitis_adenoclada_newGene_1019.9
LG13	StringTie	exon	19338980	19339043	.	-	.	Parent=Vitis_adenoclada_newGene_1019.9
LG13	StringTie	exon	19339130	19339251	.	-	.	Parent=Vitis_adenoclada_newGene_1019.9
LG13	StringTie	exon	19339351	19343061	.	-	.	Parent=Vitis_adenoclada_newGene_1019.9
Contig00104	StringTie	gene	69801	72649	.	-	.	ID=Vitis_adenoclada_newGene_102
Contig00104	StringTie	mRNA	69801	72649	.	-	.	ID=Vitis_adenoclada_newGene_102.1;Parent=Vitis_adenoclada_newGene_102
Contig00104	StringTie	exon	69801	70395	.	-	.	Parent=Vitis_adenoclada_newGene_102.1
Contig00104	StringTie	exon	70933	70962	.	-	.	Parent=Vitis_adenoclada_newGene_102.1
Contig00104	StringTie	exon	71431	71798	.	-	.	Parent=Vitis_adenoclada_newGene_102.1
Contig00104	StringTie	exon	71893	72649	.	-	.	Parent=Vitis_adenoclada_newGene_102.1
LG13	StringTie	gene	19472153	19474971	.	+	.	ID=Vitis_adenoclada_newGene_1020
LG13	StringTie	mRNA	19472153	19474971	.	+	.	ID=Vitis_adenoclada_newGene_1020.1;Parent=Vitis_adenoclada_newGene_1020
LG13	StringTie	exon	19472153	19472281	.	+	.	Parent=Vitis_adenoclada_newGene_1020.1
LG13	StringTie	exon	19472444	19472755	.	+	.	Parent=Vitis_adenoclada_newGene_1020.1
LG13	StringTie	exon	19472847	19473541	.	+	.	Parent=Vitis_adenoclada_newGene_1020.1
LG13	StringTie	exon	19473641	19473756	.	+	.	Parent=Vitis_adenoclada_newGene_1020.1
LG13	StringTie	exon	19473934	19474063	.	+	.	Parent=Vitis_adenoclada_newGene_1020.1
LG13	StringTie	exon	19474559	19474971	.	+	.	Parent=Vitis_adenoclada_newGene_1020.1
LG13	StringTie	mRNA	19472153	19474971	.	+	.	ID=Vitis_adenoclada_newGene_1020.2;Parent=Vitis_adenoclada_newGene_1020
LG13	StringTie	exon	19472153	19472281	.	+	.	Parent=Vitis_adenoclada_newGene_1020.2
LG13	StringTie	exon	19472444	19473541	.	+	.	Parent=Vitis_adenoclada_newGene_1020.2
LG13	StringTie	exon	19473641	19473756	.	+	.	Parent=Vitis_adenoclada_newGene_1020.2
LG13	StringTie	exon	19473934	19474063	.	+	.	Parent=Vitis_adenoclada_newGene_1020.2
LG13	StringTie	exon	19474559	19474971	.	+	.	Parent=Vitis_adenoclada_newGene_1020.2
LG13	StringTie	mRNA	19472153	19474971	.	+	.	ID=Vitis_adenoclada_newGene_1020.3;Parent=Vitis_adenoclada_newGene_1020
LG13	StringTie	exon	19472153	19472281	.	+	.	Parent=Vitis_adenoclada_newGene_1020.3
LG13	StringTie	exon	19472444	19472755	.	+	.	Parent=Vitis_adenoclada_newGene_1020.3
LG13	StringTie	exon	19472847	19472993	.	+	.	Parent=Vitis_adenoclada_newGene_1020.3
LG13	StringTie	exon	19473106	19473337	.	+	.	Parent=Vitis_adenoclada_newGene_1020.3
LG13	StringTie	exon	19473497	19473541	.	+	.	Parent=Vitis_adenoclada_newGene_1020.3
LG13	StringTie	exon	19473641	19473756	.	+	.	Parent=Vitis_adenoclada_newGene_1020.3
LG13	StringTie	exon	19473906	19474063	.	+	.	Parent=Vitis_adenoclada_newGene_1020.3
LG13	StringTie	exon	19474559	19474971	.	+	.	Parent=Vitis_adenoclada_newGene_1020.3
LG13	StringTie	mRNA	19472153	19474971	.	+	.	ID=Vitis_adenoclada_newGene_1020.4;Parent=Vitis_adenoclada_newGene_1020
LG13	StringTie	exon	19472153	19472281	.	+	.	Parent=Vitis_adenoclada_newGene_1020.4
LG13	StringTie	exon	19472444	19473337	.	+	.	Parent=Vitis_adenoclada_newGene_1020.4
LG13	StringTie	exon	19473497	19473541	.	+	.	Parent=Vitis_adenoclada_newGene_1020.4
LG13	StringTie	exon	19473641	19473756	.	+	.	Parent=Vitis_adenoclada_newGene_1020.4
LG13	StringTie	exon	19473934	19474063	.	+	.	Parent=Vitis_adenoclada_newGene_1020.4
LG13	StringTie	exon	19474399	19474467	.	+	.	Parent=Vitis_adenoclada_newGene_1020.4
LG13	StringTie	exon	19474559	19474971	.	+	.	Parent=Vitis_adenoclada_newGene_1020.4
LG13	StringTie	mRNA	19472153	19474971	.	+	.	ID=Vitis_adenoclada_newGene_1020.5;Parent=Vitis_adenoclada_newGene_1020
LG13	StringTie	exon	19472153	19473756	.	+	.	Parent=Vitis_adenoclada_newGene_1020.5
LG13	StringTie	exon	19473934	19474063	.	+	.	Parent=Vitis_adenoclada_newGene_1020.5
LG13	StringTie	exon	19474559	19474971	.	+	.	Parent=Vitis_adenoclada_newGene_1020.5
LG13	StringTie	mRNA	19472159	19474971	.	+	.	ID=Vitis_adenoclada_newGene_1020.6;Parent=Vitis_adenoclada_newGene_1020
LG13	StringTie	exon	19472159	19472281	.	+	.	Parent=Vitis_adenoclada_newGene_1020.6
LG13	StringTie	exon	19472444	19472993	.	+	.	Parent=Vitis_adenoclada_newGene_1020.6
LG13	StringTie	exon	19473106	19473541	.	+	.	Parent=Vitis_adenoclada_newGene_1020.6
LG13	StringTie	exon	19473641	19473756	.	+	.	Parent=Vitis_adenoclada_newGene_1020.6
LG13	StringTie	exon	19473934	19474063	.	+	.	Parent=Vitis_adenoclada_newGene_1020.6
LG13	StringTie	exon	19474559	19474971	.	+	.	Parent=Vitis_adenoclada_newGene_1020.6
LG13	StringTie	gene	19642632	19643779	.	-	.	ID=Vitis_adenoclada_newGene_1021
LG13	StringTie	mRNA	19642632	19643779	.	-	.	ID=Vitis_adenoclada_newGene_1021.1;Parent=Vitis_adenoclada_newGene_1021
LG13	StringTie	exon	19642632	19643289	.	-	.	Parent=Vitis_adenoclada_newGene_1021.1
LG13	StringTie	exon	19643521	19643779	.	-	.	Parent=Vitis_adenoclada_newGene_1021.1
LG13	StringTie	gene	19678087	19679725	.	+	.	ID=Vitis_adenoclada_newGene_1022
LG13	StringTie	mRNA	19678087	19679725	.	+	.	ID=Vitis_adenoclada_newGene_1022.1;Parent=Vitis_adenoclada_newGene_1022
LG13	StringTie	exon	19678087	19678290	.	+	.	Parent=Vitis_adenoclada_newGene_1022.1
LG13	StringTie	exon	19678419	19678605	.	+	.	Parent=Vitis_adenoclada_newGene_1022.1
LG13	StringTie	exon	19678701	19678854	.	+	.	Parent=Vitis_adenoclada_newGene_1022.1
LG13	StringTie	exon	19679022	19679725	.	+	.	Parent=Vitis_adenoclada_newGene_1022.1
LG13	StringTie	gene	19695588	19699074	.	+	.	ID=Vitis_adenoclada_newGene_1024
LG13	StringTie	mRNA	19695588	19699074	.	+	.	ID=Vitis_adenoclada_newGene_1024.1;Parent=Vitis_adenoclada_newGene_1024
LG13	StringTie	exon	19695588	19697392	.	+	.	Parent=Vitis_adenoclada_newGene_1024.1
LG13	StringTie	exon	19698943	19699074	.	+	.	Parent=Vitis_adenoclada_newGene_1024.1
LG13	StringTie	gene	19732114	19733157	.	+	.	ID=Vitis_adenoclada_newGene_1025
LG13	StringTie	mRNA	19732114	19733157	.	+	.	ID=Vitis_adenoclada_newGene_1025.1;Parent=Vitis_adenoclada_newGene_1025
LG13	StringTie	exon	19732114	19732175	.	+	.	Parent=Vitis_adenoclada_newGene_1025.1
LG13	StringTie	exon	19732267	19732596	.	+	.	Parent=Vitis_adenoclada_newGene_1025.1
LG13	StringTie	exon	19733125	19733157	.	+	.	Parent=Vitis_adenoclada_newGene_1025.1
LG13	StringTie	gene	19758643	19767097	.	+	.	ID=Vitis_adenoclada_newGene_1026
LG13	StringTie	mRNA	19758643	19767097	.	+	.	ID=Vitis_adenoclada_newGene_1026.1;Parent=Vitis_adenoclada_newGene_1026
LG13	StringTie	exon	19758643	19762745	.	+	.	Parent=Vitis_adenoclada_newGene_1026.1
LG13	StringTie	exon	19763757	19763920	.	+	.	Parent=Vitis_adenoclada_newGene_1026.1
LG13	StringTie	exon	19764040	19764126	.	+	.	Parent=Vitis_adenoclada_newGene_1026.1
LG13	StringTie	exon	19764241	19764732	.	+	.	Parent=Vitis_adenoclada_newGene_1026.1
LG13	StringTie	exon	19764909	19765756	.	+	.	Parent=Vitis_adenoclada_newGene_1026.1
LG13	StringTie	exon	19765856	19766011	.	+	.	Parent=Vitis_adenoclada_newGene_1026.1
LG13	StringTie	exon	19766137	19766209	.	+	.	Parent=Vitis_adenoclada_newGene_1026.1
LG13	StringTie	exon	19766295	19766578	.	+	.	Parent=Vitis_adenoclada_newGene_1026.1
LG13	StringTie	exon	19766669	19767097	.	+	.	Parent=Vitis_adenoclada_newGene_1026.1
LG13	StringTie	mRNA	19758643	19765529	.	+	.	ID=Vitis_adenoclada_newGene_1026.2;Parent=Vitis_adenoclada_newGene_1026
LG13	StringTie	exon	19758643	19762745	.	+	.	Parent=Vitis_adenoclada_newGene_1026.2
LG13	StringTie	exon	19764040	19764126	.	+	.	Parent=Vitis_adenoclada_newGene_1026.2
LG13	StringTie	exon	19764241	19764732	.	+	.	Parent=Vitis_adenoclada_newGene_1026.2
LG13	StringTie	exon	19764909	19765529	.	+	.	Parent=Vitis_adenoclada_newGene_1026.2
LG13	StringTie	mRNA	19760164	19767097	.	+	.	ID=Vitis_adenoclada_newGene_1026.3;Parent=Vitis_adenoclada_newGene_1026
LG13	StringTie	exon	19760164	19762745	.	+	.	Parent=Vitis_adenoclada_newGene_1026.3
LG13	StringTie	exon	19763757	19763920	.	+	.	Parent=Vitis_adenoclada_newGene_1026.3
LG13	StringTie	exon	19764040	19764126	.	+	.	Parent=Vitis_adenoclada_newGene_1026.3
LG13	StringTie	exon	19764241	19764732	.	+	.	Parent=Vitis_adenoclada_newGene_1026.3
LG13	StringTie	exon	19764909	19766209	.	+	.	Parent=Vitis_adenoclada_newGene_1026.3
LG13	StringTie	exon	19766295	19766578	.	+	.	Parent=Vitis_adenoclada_newGene_1026.3
LG13	StringTie	exon	19766669	19767097	.	+	.	Parent=Vitis_adenoclada_newGene_1026.3
LG13	StringTie	mRNA	19761328	19765529	.	+	.	ID=Vitis_adenoclada_newGene_1026.4;Parent=Vitis_adenoclada_newGene_1026
LG13	StringTie	exon	19761328	19762745	.	+	.	Parent=Vitis_adenoclada_newGene_1026.4
LG13	StringTie	exon	19763757	19763920	.	+	.	Parent=Vitis_adenoclada_newGene_1026.4
LG13	StringTie	exon	19764040	19764126	.	+	.	Parent=Vitis_adenoclada_newGene_1026.4
LG13	StringTie	exon	19764388	19764732	.	+	.	Parent=Vitis_adenoclada_newGene_1026.4
LG13	StringTie	exon	19764909	19765529	.	+	.	Parent=Vitis_adenoclada_newGene_1026.4
LG13	StringTie	mRNA	19763601	19765529	.	+	.	ID=Vitis_adenoclada_newGene_1026.5;Parent=Vitis_adenoclada_newGene_1026
LG13	StringTie	exon	19763601	19763920	.	+	.	Parent=Vitis_adenoclada_newGene_1026.5
LG13	StringTie	exon	19764040	19764126	.	+	.	Parent=Vitis_adenoclada_newGene_1026.5
LG13	StringTie	exon	19764241	19765529	.	+	.	Parent=Vitis_adenoclada_newGene_1026.5
LG13	StringTie	mRNA	19765530	19767097	.	+	.	ID=Vitis_adenoclada_newGene_1026.6;Parent=Vitis_adenoclada_newGene_1026
LG13	StringTie	exon	19765530	19766011	.	+	.	Parent=Vitis_adenoclada_newGene_1026.6
LG13	StringTie	exon	19766137	19766209	.	+	.	Parent=Vitis_adenoclada_newGene_1026.6
LG13	StringTie	exon	19766295	19766578	.	+	.	Parent=Vitis_adenoclada_newGene_1026.6
LG13	StringTie	exon	19766669	19767097	.	+	.	Parent=Vitis_adenoclada_newGene_1026.6
LG13	StringTie	mRNA	19765533	19767097	.	+	.	ID=Vitis_adenoclada_newGene_1026.7;Parent=Vitis_adenoclada_newGene_1026
LG13	StringTie	exon	19765533	19766011	.	+	.	Parent=Vitis_adenoclada_newGene_1026.7
LG13	StringTie	exon	19766137	19766209	.	+	.	Parent=Vitis_adenoclada_newGene_1026.7
LG13	StringTie	exon	19766295	19767097	.	+	.	Parent=Vitis_adenoclada_newGene_1026.7
LG13	StringTie	mRNA	19765783	19767097	.	+	.	ID=Vitis_adenoclada_newGene_1026.8;Parent=Vitis_adenoclada_newGene_1026
LG13	StringTie	exon	19765783	19766578	.	+	.	Parent=Vitis_adenoclada_newGene_1026.8
LG13	StringTie	exon	19766669	19767097	.	+	.	Parent=Vitis_adenoclada_newGene_1026.8
LG13	StringTie	gene	19809091	19812425	.	+	.	ID=Vitis_adenoclada_newGene_1027
LG13	StringTie	mRNA	19809091	19812425	.	+	.	ID=Vitis_adenoclada_newGene_1027.1;Parent=Vitis_adenoclada_newGene_1027
LG13	StringTie	exon	19809091	19809373	.	+	.	Parent=Vitis_adenoclada_newGene_1027.1
LG13	StringTie	exon	19809483	19809827	.	+	.	Parent=Vitis_adenoclada_newGene_1027.1
LG13	StringTie	exon	19810441	19810498	.	+	.	Parent=Vitis_adenoclada_newGene_1027.1
LG13	StringTie	exon	19810783	19811066	.	+	.	Parent=Vitis_adenoclada_newGene_1027.1
LG13	StringTie	exon	19811157	19811432	.	+	.	Parent=Vitis_adenoclada_newGene_1027.1
LG13	StringTie	exon	19811705	19811878	.	+	.	Parent=Vitis_adenoclada_newGene_1027.1
LG13	StringTie	exon	19811966	19812425	.	+	.	Parent=Vitis_adenoclada_newGene_1027.1
LG13	StringTie	mRNA	19809091	19812425	.	+	.	ID=Vitis_adenoclada_newGene_1027.2;Parent=Vitis_adenoclada_newGene_1027
LG13	StringTie	exon	19809091	19809230	.	+	.	Parent=Vitis_adenoclada_newGene_1027.2
LG13	StringTie	exon	19809364	19809397	.	+	.	Parent=Vitis_adenoclada_newGene_1027.2
LG13	StringTie	exon	19809483	19809827	.	+	.	Parent=Vitis_adenoclada_newGene_1027.2
LG13	StringTie	exon	19810441	19810498	.	+	.	Parent=Vitis_adenoclada_newGene_1027.2
LG13	StringTie	exon	19810783	19811066	.	+	.	Parent=Vitis_adenoclada_newGene_1027.2
LG13	StringTie	exon	19811157	19811432	.	+	.	Parent=Vitis_adenoclada_newGene_1027.2
LG13	StringTie	exon	19811705	19811878	.	+	.	Parent=Vitis_adenoclada_newGene_1027.2
LG13	StringTie	exon	19811966	19812425	.	+	.	Parent=Vitis_adenoclada_newGene_1027.2
LG13	StringTie	gene	19831634	19833034	.	-	.	ID=Vitis_adenoclada_newGene_1029
LG13	StringTie	mRNA	19831634	19833034	.	-	.	ID=Vitis_adenoclada_newGene_1029.1;Parent=Vitis_adenoclada_newGene_1029
LG13	StringTie	exon	19831634	19832433	.	-	.	Parent=Vitis_adenoclada_newGene_1029.1
LG13	StringTie	exon	19832730	19833034	.	-	.	Parent=Vitis_adenoclada_newGene_1029.1
LG09	StringTie	gene	3931480	3941961	.	-	.	ID=Vitis_adenoclada_newGene_103
LG09	StringTie	mRNA	3931480	3941961	.	-	.	ID=Vitis_adenoclada_newGene_103.1;Parent=Vitis_adenoclada_newGene_103
LG09	StringTie	exon	3931480	3931685	.	-	.	Parent=Vitis_adenoclada_newGene_103.1
LG09	StringTie	exon	3941895	3941961	.	-	.	Parent=Vitis_adenoclada_newGene_103.1
LG13	StringTie	gene	19963039	19964207	.	-	.	ID=Vitis_adenoclada_newGene_1030
LG13	StringTie	mRNA	19963039	19964207	.	-	.	ID=Vitis_adenoclada_newGene_1030.1;Parent=Vitis_adenoclada_newGene_1030
LG13	StringTie	exon	19963039	19963428	.	-	.	Parent=Vitis_adenoclada_newGene_1030.1
LG13	StringTie	exon	19963842	19964207	.	-	.	Parent=Vitis_adenoclada_newGene_1030.1
LG13	StringTie	mRNA	19963090	19964207	.	-	.	ID=Vitis_adenoclada_newGene_1030.2;Parent=Vitis_adenoclada_newGene_1030
LG13	StringTie	exon	19963090	19963428	.	-	.	Parent=Vitis_adenoclada_newGene_1030.2
LG13	StringTie	exon	19963842	19963935	.	-	.	Parent=Vitis_adenoclada_newGene_1030.2
LG13	StringTie	exon	19964016	19964207	.	-	.	Parent=Vitis_adenoclada_newGene_1030.2
LG13	StringTie	gene	20062863	20066169	.	-	.	ID=Vitis_adenoclada_newGene_1034
LG13	StringTie	mRNA	20063248	20063863	.	-	.	ID=Vitis_adenoclada_newGene_1034.2;Parent=Vitis_adenoclada_newGene_1034
LG13	StringTie	exon	20063248	20063395	.	-	.	Parent=Vitis_adenoclada_newGene_1034.2
LG13	StringTie	exon	20063767	20063863	.	-	.	Parent=Vitis_adenoclada_newGene_1034.2
LG13	StringTie	gene	20085096	20175052	.	-	.	ID=Vitis_adenoclada_newGene_1036
LG13	StringTie	mRNA	20085096	20089228	.	-	.	ID=Vitis_adenoclada_newGene_1036.1;Parent=Vitis_adenoclada_newGene_1036
LG13	StringTie	exon	20085096	20085282	.	-	.	Parent=Vitis_adenoclada_newGene_1036.1
LG13	StringTie	exon	20085399	20085512	.	-	.	Parent=Vitis_adenoclada_newGene_1036.1
LG13	StringTie	exon	20087435	20087474	.	-	.	Parent=Vitis_adenoclada_newGene_1036.1
LG13	StringTie	exon	20087749	20087855	.	-	.	Parent=Vitis_adenoclada_newGene_1036.1
LG13	StringTie	exon	20088769	20089018	.	-	.	Parent=Vitis_adenoclada_newGene_1036.1
LG13	StringTie	exon	20089116	20089228	.	-	.	Parent=Vitis_adenoclada_newGene_1036.1
LG13	StringTie	mRNA	20169661	20175052	.	-	.	ID=Vitis_adenoclada_newGene_1036.10;Parent=Vitis_adenoclada_newGene_1036
LG13	StringTie	exon	20169661	20170113	.	-	.	Parent=Vitis_adenoclada_newGene_1036.10
LG13	StringTie	exon	20170219	20170261	.	-	.	Parent=Vitis_adenoclada_newGene_1036.10
LG13	StringTie	exon	20170597	20170673	.	-	.	Parent=Vitis_adenoclada_newGene_1036.10
LG13	StringTie	exon	20170803	20170874	.	-	.	Parent=Vitis_adenoclada_newGene_1036.10
LG13	StringTie	exon	20170983	20171103	.	-	.	Parent=Vitis_adenoclada_newGene_1036.10
LG13	StringTie	exon	20171232	20171383	.	-	.	Parent=Vitis_adenoclada_newGene_1036.10
LG13	StringTie	exon	20173362	20175052	.	-	.	Parent=Vitis_adenoclada_newGene_1036.10
LG13	StringTie	mRNA	20169670	20174029	.	-	.	ID=Vitis_adenoclada_newGene_1036.11;Parent=Vitis_adenoclada_newGene_1036
LG13	StringTie	exon	20169670	20170113	.	-	.	Parent=Vitis_adenoclada_newGene_1036.11
LG13	StringTie	exon	20170219	20170673	.	-	.	Parent=Vitis_adenoclada_newGene_1036.11
LG13	StringTie	exon	20170803	20170874	.	-	.	Parent=Vitis_adenoclada_newGene_1036.11
LG13	StringTie	exon	20170983	20171103	.	-	.	Parent=Vitis_adenoclada_newGene_1036.11
LG13	StringTie	exon	20171232	20171383	.	-	.	Parent=Vitis_adenoclada_newGene_1036.11
LG13	StringTie	exon	20173362	20173518	.	-	.	Parent=Vitis_adenoclada_newGene_1036.11
LG13	StringTie	exon	20173684	20174029	.	-	.	Parent=Vitis_adenoclada_newGene_1036.11
LG13	StringTie	mRNA	20169832	20172167	.	-	.	ID=Vitis_adenoclada_newGene_1036.12;Parent=Vitis_adenoclada_newGene_1036
LG13	StringTie	exon	20169832	20170113	.	-	.	Parent=Vitis_adenoclada_newGene_1036.12
LG13	StringTie	exon	20170597	20170673	.	-	.	Parent=Vitis_adenoclada_newGene_1036.12
LG13	StringTie	exon	20170803	20170874	.	-	.	Parent=Vitis_adenoclada_newGene_1036.12
LG13	StringTie	exon	20170983	20172167	.	-	.	Parent=Vitis_adenoclada_newGene_1036.12
LG13	StringTie	mRNA	20170232	20175052	.	-	.	ID=Vitis_adenoclada_newGene_1036.13;Parent=Vitis_adenoclada_newGene_1036
LG13	StringTie	exon	20170232	20170410	.	-	.	Parent=Vitis_adenoclada_newGene_1036.13
LG13	StringTie	exon	20170597	20170673	.	-	.	Parent=Vitis_adenoclada_newGene_1036.13
LG13	StringTie	exon	20170803	20170874	.	-	.	Parent=Vitis_adenoclada_newGene_1036.13
LG13	StringTie	exon	20171232	20171383	.	-	.	Parent=Vitis_adenoclada_newGene_1036.13
LG13	StringTie	exon	20173684	20175052	.	-	.	Parent=Vitis_adenoclada_newGene_1036.13
LG13	StringTie	mRNA	20085146	20088599	.	-	.	ID=Vitis_adenoclada_newGene_1036.14;Parent=Vitis_adenoclada_newGene_1036
LG13	StringTie	exon	20085146	20085512	.	-	.	Parent=Vitis_adenoclada_newGene_1036.14
LG13	StringTie	exon	20087749	20088599	.	-	.	Parent=Vitis_adenoclada_newGene_1036.14
LG13	StringTie	mRNA	20085146	20088599	.	-	.	ID=Vitis_adenoclada_newGene_1036.15;Parent=Vitis_adenoclada_newGene_1036
LG13	StringTie	exon	20085146	20085512	.	-	.	Parent=Vitis_adenoclada_newGene_1036.15
LG13	StringTie	exon	20087435	20087583	.	-	.	Parent=Vitis_adenoclada_newGene_1036.15
LG13	StringTie	exon	20087749	20088599	.	-	.	Parent=Vitis_adenoclada_newGene_1036.15
LG13	StringTie	mRNA	20089792	20091390	.	-	.	ID=Vitis_adenoclada_newGene_1036.16;Parent=Vitis_adenoclada_newGene_1036
LG13	StringTie	exon	20089792	20089969	.	-	.	Parent=Vitis_adenoclada_newGene_1036.16
LG13	StringTie	exon	20091161	20091390	.	-	.	Parent=Vitis_adenoclada_newGene_1036.16
LG13	StringTie	mRNA	20090956	20113769	.	-	.	ID=Vitis_adenoclada_newGene_1036.17;Parent=Vitis_adenoclada_newGene_1036
LG13	StringTie	exon	20090956	20091041	.	-	.	Parent=Vitis_adenoclada_newGene_1036.17
LG13	StringTie	exon	20113198	20113769	.	-	.	Parent=Vitis_adenoclada_newGene_1036.17
LG13	StringTie	mRNA	20112072	20113769	.	-	.	ID=Vitis_adenoclada_newGene_1036.18;Parent=Vitis_adenoclada_newGene_1036
LG13	StringTie	exon	20112072	20112135	.	-	.	Parent=Vitis_adenoclada_newGene_1036.18
LG13	StringTie	exon	20113317	20113769	.	-	.	Parent=Vitis_adenoclada_newGene_1036.18
LG13	StringTie	mRNA	20149312	20166258	.	-	.	ID=Vitis_adenoclada_newGene_1036.2;Parent=Vitis_adenoclada_newGene_1036
LG13	StringTie	exon	20149312	20151203	.	-	.	Parent=Vitis_adenoclada_newGene_1036.2
LG13	StringTie	exon	20151309	20151805	.	-	.	Parent=Vitis_adenoclada_newGene_1036.2
LG13	StringTie	exon	20151935	20152513	.	-	.	Parent=Vitis_adenoclada_newGene_1036.2
LG13	StringTie	exon	20154776	20154882	.	-	.	Parent=Vitis_adenoclada_newGene_1036.2
LG13	StringTie	exon	20155797	20156052	.	-	.	Parent=Vitis_adenoclada_newGene_1036.2
LG13	StringTie	exon	20156150	20156367	.	-	.	Parent=Vitis_adenoclada_newGene_1036.2
LG13	StringTie	exon	20160050	20160502	.	-	.	Parent=Vitis_adenoclada_newGene_1036.2
LG13	StringTie	exon	20162128	20166258	.	-	.	Parent=Vitis_adenoclada_newGene_1036.2
LG13	StringTie	mRNA	20149312	20166258	.	-	.	ID=Vitis_adenoclada_newGene_1036.3;Parent=Vitis_adenoclada_newGene_1036
LG13	StringTie	exon	20149312	20151203	.	-	.	Parent=Vitis_adenoclada_newGene_1036.3
LG13	StringTie	exon	20151729	20151805	.	-	.	Parent=Vitis_adenoclada_newGene_1036.3
LG13	StringTie	exon	20151935	20152249	.	-	.	Parent=Vitis_adenoclada_newGene_1036.3
LG13	StringTie	exon	20152400	20152513	.	-	.	Parent=Vitis_adenoclada_newGene_1036.3
LG13	StringTie	exon	20154776	20154882	.	-	.	Parent=Vitis_adenoclada_newGene_1036.3
LG13	StringTie	exon	20155797	20156052	.	-	.	Parent=Vitis_adenoclada_newGene_1036.3
LG13	StringTie	exon	20156150	20156367	.	-	.	Parent=Vitis_adenoclada_newGene_1036.3
LG13	StringTie	exon	20160050	20160502	.	-	.	Parent=Vitis_adenoclada_newGene_1036.3
LG13	StringTie	exon	20162128	20166258	.	-	.	Parent=Vitis_adenoclada_newGene_1036.3
LG13	StringTie	mRNA	20149312	20166258	.	-	.	ID=Vitis_adenoclada_newGene_1036.4;Parent=Vitis_adenoclada_newGene_1036
LG13	StringTie	exon	20149312	20151805	.	-	.	Parent=Vitis_adenoclada_newGene_1036.4
LG13	StringTie	exon	20151935	20152249	.	-	.	Parent=Vitis_adenoclada_newGene_1036.4
LG13	StringTie	exon	20152362	20152513	.	-	.	Parent=Vitis_adenoclada_newGene_1036.4
LG13	StringTie	exon	20154776	20154882	.	-	.	Parent=Vitis_adenoclada_newGene_1036.4
LG13	StringTie	exon	20155797	20156052	.	-	.	Parent=Vitis_adenoclada_newGene_1036.4
LG13	StringTie	exon	20156150	20156367	.	-	.	Parent=Vitis_adenoclada_newGene_1036.4
LG13	StringTie	exon	20160050	20160502	.	-	.	Parent=Vitis_adenoclada_newGene_1036.4
LG13	StringTie	exon	20162128	20166258	.	-	.	Parent=Vitis_adenoclada_newGene_1036.4
LG13	StringTie	mRNA	20150459	20172167	.	-	.	ID=Vitis_adenoclada_newGene_1036.5;Parent=Vitis_adenoclada_newGene_1036
LG13	StringTie	exon	20150459	20151203	.	-	.	Parent=Vitis_adenoclada_newGene_1036.5
LG13	StringTie	exon	20151309	20151805	.	-	.	Parent=Vitis_adenoclada_newGene_1036.5
LG13	StringTie	exon	20151935	20151992	.	-	.	Parent=Vitis_adenoclada_newGene_1036.5
LG13	StringTie	exon	20152113	20152249	.	-	.	Parent=Vitis_adenoclada_newGene_1036.5
LG13	StringTie	exon	20171232	20172167	.	-	.	Parent=Vitis_adenoclada_newGene_1036.5
LG13	StringTie	mRNA	20150591	20166258	.	-	.	ID=Vitis_adenoclada_newGene_1036.6;Parent=Vitis_adenoclada_newGene_1036
LG13	StringTie	exon	20150591	20151203	.	-	.	Parent=Vitis_adenoclada_newGene_1036.6
LG13	StringTie	exon	20151309	20151992	.	-	.	Parent=Vitis_adenoclada_newGene_1036.6
LG13	StringTie	exon	20152113	20152513	.	-	.	Parent=Vitis_adenoclada_newGene_1036.6
LG13	StringTie	exon	20154776	20154882	.	-	.	Parent=Vitis_adenoclada_newGene_1036.6
LG13	StringTie	exon	20155797	20156052	.	-	.	Parent=Vitis_adenoclada_newGene_1036.6
LG13	StringTie	exon	20156150	20156367	.	-	.	Parent=Vitis_adenoclada_newGene_1036.6
LG13	StringTie	exon	20160050	20160502	.	-	.	Parent=Vitis_adenoclada_newGene_1036.6
LG13	StringTie	exon	20162128	20166258	.	-	.	Parent=Vitis_adenoclada_newGene_1036.6
LG13	StringTie	mRNA	20150840	20166258	.	-	.	ID=Vitis_adenoclada_newGene_1036.7;Parent=Vitis_adenoclada_newGene_1036
LG13	StringTie	exon	20150840	20151203	.	-	.	Parent=Vitis_adenoclada_newGene_1036.7
LG13	StringTie	exon	20151309	20151805	.	-	.	Parent=Vitis_adenoclada_newGene_1036.7
LG13	StringTie	exon	20151935	20152249	.	-	.	Parent=Vitis_adenoclada_newGene_1036.7
LG13	StringTie	exon	20152400	20152513	.	-	.	Parent=Vitis_adenoclada_newGene_1036.7
LG13	StringTie	exon	20155797	20156052	.	-	.	Parent=Vitis_adenoclada_newGene_1036.7
LG13	StringTie	exon	20156150	20156367	.	-	.	Parent=Vitis_adenoclada_newGene_1036.7
LG13	StringTie	exon	20160050	20160502	.	-	.	Parent=Vitis_adenoclada_newGene_1036.7
LG13	StringTie	exon	20162128	20166258	.	-	.	Parent=Vitis_adenoclada_newGene_1036.7
LG13	StringTie	mRNA	20150904	20152810	.	-	.	ID=Vitis_adenoclada_newGene_1036.8;Parent=Vitis_adenoclada_newGene_1036
LG13	StringTie	exon	20150904	20151203	.	-	.	Parent=Vitis_adenoclada_newGene_1036.8
LG13	StringTie	exon	20151309	20152810	.	-	.	Parent=Vitis_adenoclada_newGene_1036.8
LG13	StringTie	mRNA	20169598	20173518	.	-	.	ID=Vitis_adenoclada_newGene_1036.9;Parent=Vitis_adenoclada_newGene_1036
LG13	StringTie	exon	20169598	20170113	.	-	.	Parent=Vitis_adenoclada_newGene_1036.9
LG13	StringTie	exon	20170219	20170673	.	-	.	Parent=Vitis_adenoclada_newGene_1036.9
LG13	StringTie	exon	20170803	20170874	.	-	.	Parent=Vitis_adenoclada_newGene_1036.9
LG13	StringTie	exon	20170983	20171383	.	-	.	Parent=Vitis_adenoclada_newGene_1036.9
LG13	StringTie	exon	20173362	20173518	.	-	.	Parent=Vitis_adenoclada_newGene_1036.9
LG13	StringTie	gene	20093521	20097908	.	-	.	ID=Vitis_adenoclada_newGene_1037
LG13	StringTie	mRNA	20093521	20097908	.	-	.	ID=Vitis_adenoclada_newGene_1037.1;Parent=Vitis_adenoclada_newGene_1037
LG13	StringTie	exon	20093521	20093646	.	-	.	Parent=Vitis_adenoclada_newGene_1037.1
LG13	StringTie	exon	20094121	20094179	.	-	.	Parent=Vitis_adenoclada_newGene_1037.1
LG13	StringTie	exon	20094756	20094953	.	-	.	Parent=Vitis_adenoclada_newGene_1037.1
LG13	StringTie	exon	20096774	20097908	.	-	.	Parent=Vitis_adenoclada_newGene_1037.1
LG13	StringTie	mRNA	20095361	20097908	.	-	.	ID=Vitis_adenoclada_newGene_1037.2;Parent=Vitis_adenoclada_newGene_1037
LG13	StringTie	exon	20095361	20095416	.	-	.	Parent=Vitis_adenoclada_newGene_1037.2
LG13	StringTie	exon	20096774	20097908	.	-	.	Parent=Vitis_adenoclada_newGene_1037.2
LG13	StringTie	gene	20106245	20107058	.	-	.	ID=Vitis_adenoclada_newGene_1038
LG13	StringTie	mRNA	20106245	20107058	.	-	.	ID=Vitis_adenoclada_newGene_1038.1;Parent=Vitis_adenoclada_newGene_1038
LG13	StringTie	exon	20106245	20106610	.	-	.	Parent=Vitis_adenoclada_newGene_1038.1
LG13	StringTie	exon	20106715	20107058	.	-	.	Parent=Vitis_adenoclada_newGene_1038.1
LG13	StringTie	gene	20107436	20111305	.	-	.	ID=Vitis_adenoclada_newGene_1039
LG13	StringTie	mRNA	20107436	20111305	.	-	.	ID=Vitis_adenoclada_newGene_1039.1;Parent=Vitis_adenoclada_newGene_1039
LG13	StringTie	exon	20107436	20107837	.	-	.	Parent=Vitis_adenoclada_newGene_1039.1
LG13	StringTie	exon	20109780	20109819	.	-	.	Parent=Vitis_adenoclada_newGene_1039.1
LG13	StringTie	exon	20110098	20110315	.	-	.	Parent=Vitis_adenoclada_newGene_1039.1
LG13	StringTie	exon	20110928	20111032	.	-	.	Parent=Vitis_adenoclada_newGene_1039.1
LG13	StringTie	exon	20111281	20111305	.	-	.	Parent=Vitis_adenoclada_newGene_1039.1
LG13	StringTie	mRNA	20107437	20109919	.	-	.	ID=Vitis_adenoclada_newGene_1039.2;Parent=Vitis_adenoclada_newGene_1039
LG13	StringTie	exon	20107437	20107573	.	-	.	Parent=Vitis_adenoclada_newGene_1039.2
LG13	StringTie	exon	20107686	20107837	.	-	.	Parent=Vitis_adenoclada_newGene_1039.2
LG13	StringTie	exon	20109780	20109919	.	-	.	Parent=Vitis_adenoclada_newGene_1039.2
LG13	StringTie	mRNA	20107511	20111201	.	-	.	ID=Vitis_adenoclada_newGene_1039.3;Parent=Vitis_adenoclada_newGene_1039
LG13	StringTie	exon	20107511	20107573	.	-	.	Parent=Vitis_adenoclada_newGene_1039.3
LG13	StringTie	exon	20107686	20107837	.	-	.	Parent=Vitis_adenoclada_newGene_1039.3
LG13	StringTie	exon	20110098	20110315	.	-	.	Parent=Vitis_adenoclada_newGene_1039.3
LG13	StringTie	exon	20110928	20111201	.	-	.	Parent=Vitis_adenoclada_newGene_1039.3
Contig00377	StringTie	gene	15500	17646	.	+	.	ID=Vitis_adenoclada_newGene_1040
Contig00377	StringTie	mRNA	15500	16718	.	+	.	ID=Vitis_adenoclada_newGene_1040.1;Parent=Vitis_adenoclada_newGene_1040
Contig00377	StringTie	exon	15500	15573	.	+	.	Parent=Vitis_adenoclada_newGene_1040.1
Contig00377	StringTie	exon	15658	15938	.	+	.	Parent=Vitis_adenoclada_newGene_1040.1
Contig00377	StringTie	exon	16143	16718	.	+	.	Parent=Vitis_adenoclada_newGene_1040.1
LG13	StringTie	gene	20133484	20135865	.	-	.	ID=Vitis_adenoclada_newGene_1041
LG13	StringTie	mRNA	20133484	20135865	.	-	.	ID=Vitis_adenoclada_newGene_1041.1;Parent=Vitis_adenoclada_newGene_1041
LG13	StringTie	exon	20133484	20134018	.	-	.	Parent=Vitis_adenoclada_newGene_1041.1
LG13	StringTie	exon	20134152	20134285	.	-	.	Parent=Vitis_adenoclada_newGene_1041.1
LG13	StringTie	exon	20134418	20134514	.	-	.	Parent=Vitis_adenoclada_newGene_1041.1
LG13	StringTie	exon	20134639	20134739	.	-	.	Parent=Vitis_adenoclada_newGene_1041.1
LG13	StringTie	exon	20135039	20135164	.	-	.	Parent=Vitis_adenoclada_newGene_1041.1
LG13	StringTie	exon	20135641	20135865	.	-	.	Parent=Vitis_adenoclada_newGene_1041.1
LG13	StringTie	gene	20136134	20139482	.	-	.	ID=Vitis_adenoclada_newGene_1042
LG13	StringTie	mRNA	20136134	20139482	.	-	.	ID=Vitis_adenoclada_newGene_1042.1;Parent=Vitis_adenoclada_newGene_1042
LG13	StringTie	exon	20136134	20136478	.	-	.	Parent=Vitis_adenoclada_newGene_1042.1
LG13	StringTie	exon	20138577	20139482	.	-	.	Parent=Vitis_adenoclada_newGene_1042.1
LG13	StringTie	gene	20285223	20286073	.	-	.	ID=Vitis_adenoclada_newGene_1044
LG13	StringTie	mRNA	20285223	20286073	.	-	.	ID=Vitis_adenoclada_newGene_1044.1;Parent=Vitis_adenoclada_newGene_1044
LG13	StringTie	exon	20285223	20285604	.	-	.	Parent=Vitis_adenoclada_newGene_1044.1
LG13	StringTie	exon	20285709	20285815	.	-	.	Parent=Vitis_adenoclada_newGene_1044.1
LG13	StringTie	exon	20285942	20286073	.	-	.	Parent=Vitis_adenoclada_newGene_1044.1
LG13	StringTie	gene	20286433	20309375	.	-	.	ID=Vitis_adenoclada_newGene_1045
LG13	StringTie	mRNA	20286433	20290060	.	-	.	ID=Vitis_adenoclada_newGene_1045.1;Parent=Vitis_adenoclada_newGene_1045
LG13	StringTie	exon	20286433	20286666	.	-	.	Parent=Vitis_adenoclada_newGene_1045.1
LG13	StringTie	exon	20288600	20288637	.	-	.	Parent=Vitis_adenoclada_newGene_1045.1
LG13	StringTie	exon	20288920	20289137	.	-	.	Parent=Vitis_adenoclada_newGene_1045.1
LG13	StringTie	exon	20289946	20290060	.	-	.	Parent=Vitis_adenoclada_newGene_1045.1
LG13	StringTie	mRNA	20286433	20290060	.	-	.	ID=Vitis_adenoclada_newGene_1045.2;Parent=Vitis_adenoclada_newGene_1045
LG13	StringTie	exon	20286433	20286664	.	-	.	Parent=Vitis_adenoclada_newGene_1045.2
LG13	StringTie	exon	20288920	20289137	.	-	.	Parent=Vitis_adenoclada_newGene_1045.2
LG13	StringTie	exon	20289946	20290060	.	-	.	Parent=Vitis_adenoclada_newGene_1045.2
LG13	StringTie	mRNA	20288600	20292693	.	-	.	ID=Vitis_adenoclada_newGene_1045.3;Parent=Vitis_adenoclada_newGene_1045
LG13	StringTie	exon	20288600	20288637	.	-	.	Parent=Vitis_adenoclada_newGene_1045.3
LG13	StringTie	exon	20288920	20289137	.	-	.	Parent=Vitis_adenoclada_newGene_1045.3
LG13	StringTie	exon	20292360	20292693	.	-	.	Parent=Vitis_adenoclada_newGene_1045.3
LG13	StringTie	mRNA	20288600	20309375	.	-	.	ID=Vitis_adenoclada_newGene_1045.4;Parent=Vitis_adenoclada_newGene_1045
LG13	StringTie	exon	20288600	20288987	.	-	.	Parent=Vitis_adenoclada_newGene_1045.4
LG13	StringTie	exon	20306299	20306337	.	-	.	Parent=Vitis_adenoclada_newGene_1045.4
LG13	StringTie	exon	20307250	20307359	.	-	.	Parent=Vitis_adenoclada_newGene_1045.4
LG13	StringTie	exon	20307597	20309375	.	-	.	Parent=Vitis_adenoclada_newGene_1045.4
LG13	StringTie	mRNA	20288603	20309375	.	-	.	ID=Vitis_adenoclada_newGene_1045.5;Parent=Vitis_adenoclada_newGene_1045
LG13	StringTie	exon	20288603	20289137	.	-	.	Parent=Vitis_adenoclada_newGene_1045.5
LG13	StringTie	exon	20307250	20307499	.	-	.	Parent=Vitis_adenoclada_newGene_1045.5
LG13	StringTie	exon	20307597	20309375	.	-	.	Parent=Vitis_adenoclada_newGene_1045.5
LG13	StringTie	mRNA	20288607	20292693	.	-	.	ID=Vitis_adenoclada_newGene_1045.6;Parent=Vitis_adenoclada_newGene_1045
LG13	StringTie	exon	20288607	20289137	.	-	.	Parent=Vitis_adenoclada_newGene_1045.6
LG13	StringTie	exon	20292360	20292693	.	-	.	Parent=Vitis_adenoclada_newGene_1045.6
LG13	StringTie	mRNA	20290923	20292693	.	-	.	ID=Vitis_adenoclada_newGene_1045.7;Parent=Vitis_adenoclada_newGene_1045
LG13	StringTie	exon	20290923	20291148	.	-	.	Parent=Vitis_adenoclada_newGene_1045.7
LG13	StringTie	exon	20292360	20292693	.	-	.	Parent=Vitis_adenoclada_newGene_1045.7
LG13	StringTie	mRNA	20307250	20309375	.	-	.	ID=Vitis_adenoclada_newGene_1045.8;Parent=Vitis_adenoclada_newGene_1045
LG13	StringTie	exon	20307250	20307519	.	-	.	Parent=Vitis_adenoclada_newGene_1045.8
LG13	StringTie	exon	20307597	20309375	.	-	.	Parent=Vitis_adenoclada_newGene_1045.8
LG13	StringTie	gene	20302096	20306047	.	-	.	ID=Vitis_adenoclada_newGene_1046
LG13	StringTie	mRNA	20302096	20306047	.	-	.	ID=Vitis_adenoclada_newGene_1046.1;Parent=Vitis_adenoclada_newGene_1046
LG13	StringTie	exon	20302096	20302667	.	-	.	Parent=Vitis_adenoclada_newGene_1046.1
LG13	StringTie	exon	20302773	20302879	.	-	.	Parent=Vitis_adenoclada_newGene_1046.1
LG13	StringTie	exon	20303007	20303269	.	-	.	Parent=Vitis_adenoclada_newGene_1046.1
LG13	StringTie	exon	20303399	20303470	.	-	.	Parent=Vitis_adenoclada_newGene_1046.1
LG13	StringTie	exon	20303579	20303979	.	-	.	Parent=Vitis_adenoclada_newGene_1046.1
LG13	StringTie	exon	20305917	20306047	.	-	.	Parent=Vitis_adenoclada_newGene_1046.1
LG13	StringTie	mRNA	20302132	20306047	.	-	.	ID=Vitis_adenoclada_newGene_1046.2;Parent=Vitis_adenoclada_newGene_1046
LG13	StringTie	exon	20302132	20302667	.	-	.	Parent=Vitis_adenoclada_newGene_1046.2
LG13	StringTie	exon	20302773	20302879	.	-	.	Parent=Vitis_adenoclada_newGene_1046.2
LG13	StringTie	exon	20303007	20303098	.	-	.	Parent=Vitis_adenoclada_newGene_1046.2
LG13	StringTie	exon	20303193	20303269	.	-	.	Parent=Vitis_adenoclada_newGene_1046.2
LG13	StringTie	exon	20303399	20303470	.	-	.	Parent=Vitis_adenoclada_newGene_1046.2
LG13	StringTie	exon	20303579	20303715	.	-	.	Parent=Vitis_adenoclada_newGene_1046.2
LG13	StringTie	exon	20303866	20303979	.	-	.	Parent=Vitis_adenoclada_newGene_1046.2
LG13	StringTie	exon	20305917	20306047	.	-	.	Parent=Vitis_adenoclada_newGene_1046.2
LG13	StringTie	mRNA	20302132	20306047	.	-	.	ID=Vitis_adenoclada_newGene_1046.3;Parent=Vitis_adenoclada_newGene_1046
LG13	StringTie	exon	20302132	20302667	.	-	.	Parent=Vitis_adenoclada_newGene_1046.3
LG13	StringTie	exon	20302773	20302879	.	-	.	Parent=Vitis_adenoclada_newGene_1046.3
LG13	StringTie	exon	20303007	20303098	.	-	.	Parent=Vitis_adenoclada_newGene_1046.3
LG13	StringTie	exon	20303193	20303269	.	-	.	Parent=Vitis_adenoclada_newGene_1046.3
LG13	StringTie	exon	20303399	20303470	.	-	.	Parent=Vitis_adenoclada_newGene_1046.3
LG13	StringTie	exon	20303579	20303715	.	-	.	Parent=Vitis_adenoclada_newGene_1046.3
LG13	StringTie	exon	20303828	20303979	.	-	.	Parent=Vitis_adenoclada_newGene_1046.3
LG13	StringTie	exon	20305917	20306047	.	-	.	Parent=Vitis_adenoclada_newGene_1046.3
LG13	StringTie	mRNA	20302132	20306047	.	-	.	ID=Vitis_adenoclada_newGene_1046.4;Parent=Vitis_adenoclada_newGene_1046
LG13	StringTie	exon	20302132	20302667	.	-	.	Parent=Vitis_adenoclada_newGene_1046.4
LG13	StringTie	exon	20302773	20302879	.	-	.	Parent=Vitis_adenoclada_newGene_1046.4
LG13	StringTie	exon	20303007	20303098	.	-	.	Parent=Vitis_adenoclada_newGene_1046.4
LG13	StringTie	exon	20303193	20303269	.	-	.	Parent=Vitis_adenoclada_newGene_1046.4
LG13	StringTie	exon	20303399	20303470	.	-	.	Parent=Vitis_adenoclada_newGene_1046.4
LG13	StringTie	exon	20303579	20303979	.	-	.	Parent=Vitis_adenoclada_newGene_1046.4
LG13	StringTie	exon	20305917	20306047	.	-	.	Parent=Vitis_adenoclada_newGene_1046.4
LG13	StringTie	mRNA	20302132	20306047	.	-	.	ID=Vitis_adenoclada_newGene_1046.5;Parent=Vitis_adenoclada_newGene_1046
LG13	StringTie	exon	20302132	20302667	.	-	.	Parent=Vitis_adenoclada_newGene_1046.5
LG13	StringTie	exon	20302773	20302879	.	-	.	Parent=Vitis_adenoclada_newGene_1046.5
LG13	StringTie	exon	20303011	20303098	.	-	.	Parent=Vitis_adenoclada_newGene_1046.5
LG13	StringTie	exon	20303193	20303269	.	-	.	Parent=Vitis_adenoclada_newGene_1046.5
LG13	StringTie	exon	20303399	20303470	.	-	.	Parent=Vitis_adenoclada_newGene_1046.5
LG13	StringTie	exon	20303579	20303979	.	-	.	Parent=Vitis_adenoclada_newGene_1046.5
LG13	StringTie	exon	20305917	20306047	.	-	.	Parent=Vitis_adenoclada_newGene_1046.5
LG13	StringTie	mRNA	20302216	20304808	.	-	.	ID=Vitis_adenoclada_newGene_1046.6;Parent=Vitis_adenoclada_newGene_1046
LG13	StringTie	exon	20302216	20302667	.	-	.	Parent=Vitis_adenoclada_newGene_1046.6
LG13	StringTie	exon	20302773	20302879	.	-	.	Parent=Vitis_adenoclada_newGene_1046.6
LG13	StringTie	exon	20303007	20303269	.	-	.	Parent=Vitis_adenoclada_newGene_1046.6
LG13	StringTie	exon	20303399	20303470	.	-	.	Parent=Vitis_adenoclada_newGene_1046.6
LG13	StringTie	exon	20303579	20303715	.	-	.	Parent=Vitis_adenoclada_newGene_1046.6
LG13	StringTie	exon	20303828	20304808	.	-	.	Parent=Vitis_adenoclada_newGene_1046.6
LG13	StringTie	mRNA	20302246	20304808	.	-	.	ID=Vitis_adenoclada_newGene_1046.7;Parent=Vitis_adenoclada_newGene_1046
LG13	StringTie	exon	20302246	20302667	.	-	.	Parent=Vitis_adenoclada_newGene_1046.7
LG13	StringTie	exon	20302773	20303006	.	-	.	Parent=Vitis_adenoclada_newGene_1046.7
LG13	StringTie	exon	20303193	20303269	.	-	.	Parent=Vitis_adenoclada_newGene_1046.7
LG13	StringTie	exon	20303399	20303470	.	-	.	Parent=Vitis_adenoclada_newGene_1046.7
LG13	StringTie	exon	20303579	20304808	.	-	.	Parent=Vitis_adenoclada_newGene_1046.7
LG13	StringTie	gene	20704889	20738086	.	+	.	ID=Vitis_adenoclada_newGene_1047
LG13	StringTie	mRNA	20732808	20738086	.	+	.	ID=Vitis_adenoclada_newGene_1047.1;Parent=Vitis_adenoclada_newGene_1047
LG13	StringTie	exon	20732808	20732957	.	+	.	Parent=Vitis_adenoclada_newGene_1047.1
LG13	StringTie	exon	20737651	20738086	.	+	.	Parent=Vitis_adenoclada_newGene_1047.1
LG13	StringTie	mRNA	20704889	20712099	.	+	.	ID=Vitis_adenoclada_newGene_1047.2;Parent=Vitis_adenoclada_newGene_1047
LG13	StringTie	exon	20704889	20709168	.	+	.	Parent=Vitis_adenoclada_newGene_1047.2
LG13	StringTie	exon	20710814	20710881	.	+	.	Parent=Vitis_adenoclada_newGene_1047.2
LG13	StringTie	exon	20710994	20712099	.	+	.	Parent=Vitis_adenoclada_newGene_1047.2
LG13	StringTie	mRNA	20704889	20712099	.	+	.	ID=Vitis_adenoclada_newGene_1047.3;Parent=Vitis_adenoclada_newGene_1047
LG13	StringTie	exon	20704889	20709168	.	+	.	Parent=Vitis_adenoclada_newGene_1047.3
LG13	StringTie	exon	20710814	20712099	.	+	.	Parent=Vitis_adenoclada_newGene_1047.3
LG13	StringTie	gene	20939042	20945265	.	+	.	ID=Vitis_adenoclada_newGene_1050
LG13	StringTie	mRNA	20939042	20945265	.	+	.	ID=Vitis_adenoclada_newGene_1050.1;Parent=Vitis_adenoclada_newGene_1050
LG13	StringTie	exon	20939042	20939199	.	+	.	Parent=Vitis_adenoclada_newGene_1050.1
LG13	StringTie	exon	20945081	20945265	.	+	.	Parent=Vitis_adenoclada_newGene_1050.1
LG13	StringTie	gene	20958486	20959847	.	+	.	ID=Vitis_adenoclada_newGene_1051
LG13	StringTie	mRNA	20958486	20959706	.	+	.	ID=Vitis_adenoclada_newGene_1051.1;Parent=Vitis_adenoclada_newGene_1051
LG13	StringTie	exon	20958486	20958757	.	+	.	Parent=Vitis_adenoclada_newGene_1051.1
LG13	StringTie	exon	20959348	20959706	.	+	.	Parent=Vitis_adenoclada_newGene_1051.1
LG13	StringTie	gene	20987213	20989214	.	+	.	ID=Vitis_adenoclada_newGene_1052
LG13	StringTie	mRNA	20987242	20989214	.	+	.	ID=Vitis_adenoclada_newGene_1052.2;Parent=Vitis_adenoclada_newGene_1052
LG13	StringTie	exon	20987242	20987519	.	+	.	Parent=Vitis_adenoclada_newGene_1052.2
LG13	StringTie	exon	20987613	20989214	.	+	.	Parent=Vitis_adenoclada_newGene_1052.2
LG13	StringTie	gene	20987213	20989214	.	-	.	ID=Vitis_adenoclada_newGene_1053
LG13	StringTie	mRNA	20987293	20989214	.	-	.	ID=Vitis_adenoclada_newGene_1053.2;Parent=Vitis_adenoclada_newGene_1053
LG13	StringTie	exon	20987293	20987696	.	-	.	Parent=Vitis_adenoclada_newGene_1053.2
LG13	StringTie	exon	20988412	20989214	.	-	.	Parent=Vitis_adenoclada_newGene_1053.2
LG13	StringTie	gene	21039390	21048651	.	-	.	ID=Vitis_adenoclada_newGene_1054
LG13	StringTie	mRNA	21039390	21048651	.	-	.	ID=Vitis_adenoclada_newGene_1054.1;Parent=Vitis_adenoclada_newGene_1054
LG13	StringTie	exon	21039390	21039755	.	-	.	Parent=Vitis_adenoclada_newGene_1054.1
LG13	StringTie	exon	21040166	21040348	.	-	.	Parent=Vitis_adenoclada_newGene_1054.1
LG13	StringTie	exon	21040441	21040585	.	-	.	Parent=Vitis_adenoclada_newGene_1054.1
LG13	StringTie	exon	21040635	21040775	.	-	.	Parent=Vitis_adenoclada_newGene_1054.1
LG13	StringTie	exon	21041099	21041296	.	-	.	Parent=Vitis_adenoclada_newGene_1054.1
LG13	StringTie	exon	21041499	21041626	.	-	.	Parent=Vitis_adenoclada_newGene_1054.1
LG13	StringTie	exon	21042273	21042348	.	-	.	Parent=Vitis_adenoclada_newGene_1054.1
LG13	StringTie	exon	21047981	21048130	.	-	.	Parent=Vitis_adenoclada_newGene_1054.1
LG13	StringTie	exon	21048281	21048651	.	-	.	Parent=Vitis_adenoclada_newGene_1054.1
LG13	StringTie	gene	21326366	21328737	.	+	.	ID=Vitis_adenoclada_newGene_1057
LG13	StringTie	mRNA	21326366	21328737	.	+	.	ID=Vitis_adenoclada_newGene_1057.1;Parent=Vitis_adenoclada_newGene_1057
LG13	StringTie	exon	21326366	21326900	.	+	.	Parent=Vitis_adenoclada_newGene_1057.1
LG13	StringTie	exon	21327398	21327846	.	+	.	Parent=Vitis_adenoclada_newGene_1057.1
LG13	StringTie	exon	21328546	21328737	.	+	.	Parent=Vitis_adenoclada_newGene_1057.1
LG13	StringTie	gene	21724709	21725703	.	+	.	ID=Vitis_adenoclada_newGene_1058
LG13	StringTie	mRNA	21724709	21725703	.	+	.	ID=Vitis_adenoclada_newGene_1058.1;Parent=Vitis_adenoclada_newGene_1058
LG13	StringTie	exon	21724709	21725019	.	+	.	Parent=Vitis_adenoclada_newGene_1058.1
LG13	StringTie	exon	21725119	21725703	.	+	.	Parent=Vitis_adenoclada_newGene_1058.1
LG09	StringTie	gene	4210342	4211126	.	-	.	ID=Vitis_adenoclada_newGene_106
LG09	StringTie	mRNA	4210342	4211126	.	-	.	ID=Vitis_adenoclada_newGene_106.1;Parent=Vitis_adenoclada_newGene_106
LG09	StringTie	exon	4210342	4210587	.	-	.	Parent=Vitis_adenoclada_newGene_106.1
LG09	StringTie	exon	4210699	4210901	.	-	.	Parent=Vitis_adenoclada_newGene_106.1
LG09	StringTie	exon	4211017	4211126	.	-	.	Parent=Vitis_adenoclada_newGene_106.1
LG09	StringTie	mRNA	4210353	4211126	.	-	.	ID=Vitis_adenoclada_newGene_106.2;Parent=Vitis_adenoclada_newGene_106
LG09	StringTie	exon	4210353	4210587	.	-	.	Parent=Vitis_adenoclada_newGene_106.2
LG09	StringTie	exon	4210699	4211126	.	-	.	Parent=Vitis_adenoclada_newGene_106.2
LG09	StringTie	mRNA	4210358	4211126	.	-	.	ID=Vitis_adenoclada_newGene_106.3;Parent=Vitis_adenoclada_newGene_106
LG09	StringTie	exon	4210358	4210901	.	-	.	Parent=Vitis_adenoclada_newGene_106.3
LG09	StringTie	exon	4211017	4211126	.	-	.	Parent=Vitis_adenoclada_newGene_106.3
LG13	StringTie	gene	22026267	22031477	.	+	.	ID=Vitis_adenoclada_newGene_1060
LG13	StringTie	mRNA	22026267	22031477	.	+	.	ID=Vitis_adenoclada_newGene_1060.1;Parent=Vitis_adenoclada_newGene_1060
LG13	StringTie	exon	22026267	22026661	.	+	.	Parent=Vitis_adenoclada_newGene_1060.1
LG13	StringTie	exon	22031288	22031477	.	+	.	Parent=Vitis_adenoclada_newGene_1060.1
LG13	StringTie	mRNA	22026414	22027253	.	+	.	ID=Vitis_adenoclada_newGene_1060.2;Parent=Vitis_adenoclada_newGene_1060
LG13	StringTie	exon	22026414	22026863	.	+	.	Parent=Vitis_adenoclada_newGene_1060.2
LG13	StringTie	exon	22026957	22027253	.	+	.	Parent=Vitis_adenoclada_newGene_1060.2
LG13	StringTie	gene	22028518	22033594	.	+	.	ID=Vitis_adenoclada_newGene_1061
LG13	StringTie	mRNA	22028518	22033594	.	+	.	ID=Vitis_adenoclada_newGene_1061.1;Parent=Vitis_adenoclada_newGene_1061
LG13	StringTie	exon	22028518	22028885	.	+	.	Parent=Vitis_adenoclada_newGene_1061.1
LG13	StringTie	exon	22033569	22033594	.	+	.	Parent=Vitis_adenoclada_newGene_1061.1
LG13	StringTie	gene	22439347	22450555	.	-	.	ID=Vitis_adenoclada_newGene_1062
LG13	StringTie	mRNA	22439347	22450555	.	-	.	ID=Vitis_adenoclada_newGene_1062.1;Parent=Vitis_adenoclada_newGene_1062
LG13	StringTie	exon	22439347	22442533	.	-	.	Parent=Vitis_adenoclada_newGene_1062.1
LG13	StringTie	exon	22442648	22442773	.	-	.	Parent=Vitis_adenoclada_newGene_1062.1
LG13	StringTie	exon	22442915	22443015	.	-	.	Parent=Vitis_adenoclada_newGene_1062.1
LG13	StringTie	exon	22443322	22443413	.	-	.	Parent=Vitis_adenoclada_newGene_1062.1
LG13	StringTie	exon	22443661	22443740	.	-	.	Parent=Vitis_adenoclada_newGene_1062.1
LG13	StringTie	exon	22443885	22443985	.	-	.	Parent=Vitis_adenoclada_newGene_1062.1
LG13	StringTie	exon	22444063	22444192	.	-	.	Parent=Vitis_adenoclada_newGene_1062.1
LG13	StringTie	exon	22444517	22444877	.	-	.	Parent=Vitis_adenoclada_newGene_1062.1
LG13	StringTie	exon	22445000	22445145	.	-	.	Parent=Vitis_adenoclada_newGene_1062.1
LG13	StringTie	exon	22445242	22445327	.	-	.	Parent=Vitis_adenoclada_newGene_1062.1
LG13	StringTie	exon	22445906	22445951	.	-	.	Parent=Vitis_adenoclada_newGene_1062.1
LG13	StringTie	exon	22446072	22446128	.	-	.	Parent=Vitis_adenoclada_newGene_1062.1
LG13	StringTie	exon	22446233	22450555	.	-	.	Parent=Vitis_adenoclada_newGene_1062.1
LG13	StringTie	mRNA	22439347	22450555	.	-	.	ID=Vitis_adenoclada_newGene_1062.2;Parent=Vitis_adenoclada_newGene_1062
LG13	StringTie	exon	22439347	22442773	.	-	.	Parent=Vitis_adenoclada_newGene_1062.2
LG13	StringTie	exon	22442915	22443015	.	-	.	Parent=Vitis_adenoclada_newGene_1062.2
LG13	StringTie	exon	22443322	22443413	.	-	.	Parent=Vitis_adenoclada_newGene_1062.2
LG13	StringTie	exon	22443661	22443985	.	-	.	Parent=Vitis_adenoclada_newGene_1062.2
LG13	StringTie	exon	22444063	22444877	.	-	.	Parent=Vitis_adenoclada_newGene_1062.2
LG13	StringTie	exon	22445000	22445145	.	-	.	Parent=Vitis_adenoclada_newGene_1062.2
LG13	StringTie	exon	22445242	22445327	.	-	.	Parent=Vitis_adenoclada_newGene_1062.2
LG13	StringTie	exon	22445906	22445951	.	-	.	Parent=Vitis_adenoclada_newGene_1062.2
LG13	StringTie	exon	22446072	22446128	.	-	.	Parent=Vitis_adenoclada_newGene_1062.2
LG13	StringTie	exon	22446233	22450555	.	-	.	Parent=Vitis_adenoclada_newGene_1062.2
LG13	StringTie	mRNA	22439347	22450555	.	-	.	ID=Vitis_adenoclada_newGene_1062.3;Parent=Vitis_adenoclada_newGene_1062
LG13	StringTie	exon	22439347	22443015	.	-	.	Parent=Vitis_adenoclada_newGene_1062.3
LG13	StringTie	exon	22443661	22443985	.	-	.	Parent=Vitis_adenoclada_newGene_1062.3
LG13	StringTie	exon	22444077	22444877	.	-	.	Parent=Vitis_adenoclada_newGene_1062.3
LG13	StringTie	exon	22445000	22445145	.	-	.	Parent=Vitis_adenoclada_newGene_1062.3
LG13	StringTie	exon	22445242	22445327	.	-	.	Parent=Vitis_adenoclada_newGene_1062.3
LG13	StringTie	exon	22445906	22445951	.	-	.	Parent=Vitis_adenoclada_newGene_1062.3
LG13	StringTie	exon	22446072	22446128	.	-	.	Parent=Vitis_adenoclada_newGene_1062.3
LG13	StringTie	exon	22446233	22450555	.	-	.	Parent=Vitis_adenoclada_newGene_1062.3
LG13	StringTie	mRNA	22440953	22445327	.	-	.	ID=Vitis_adenoclada_newGene_1062.4;Parent=Vitis_adenoclada_newGene_1062
LG13	StringTie	exon	22440953	22442533	.	-	.	Parent=Vitis_adenoclada_newGene_1062.4
LG13	StringTie	exon	22442648	22442773	.	-	.	Parent=Vitis_adenoclada_newGene_1062.4
LG13	StringTie	exon	22442915	22443015	.	-	.	Parent=Vitis_adenoclada_newGene_1062.4
LG13	StringTie	exon	22444077	22444877	.	-	.	Parent=Vitis_adenoclada_newGene_1062.4
LG13	StringTie	exon	22445000	22445145	.	-	.	Parent=Vitis_adenoclada_newGene_1062.4
LG13	StringTie	exon	22445242	22445327	.	-	.	Parent=Vitis_adenoclada_newGene_1062.4
LG13	StringTie	mRNA	22440953	22445327	.	-	.	ID=Vitis_adenoclada_newGene_1062.5;Parent=Vitis_adenoclada_newGene_1062
LG13	StringTie	exon	22440953	22442533	.	-	.	Parent=Vitis_adenoclada_newGene_1062.5
LG13	StringTie	exon	22442648	22442773	.	-	.	Parent=Vitis_adenoclada_newGene_1062.5
LG13	StringTie	exon	22444063	22444877	.	-	.	Parent=Vitis_adenoclada_newGene_1062.5
LG13	StringTie	exon	22445000	22445145	.	-	.	Parent=Vitis_adenoclada_newGene_1062.5
LG13	StringTie	exon	22445242	22445327	.	-	.	Parent=Vitis_adenoclada_newGene_1062.5
LG13	StringTie	mRNA	22441321	22450555	.	-	.	ID=Vitis_adenoclada_newGene_1062.6;Parent=Vitis_adenoclada_newGene_1062
LG13	StringTie	exon	22441321	22442533	.	-	.	Parent=Vitis_adenoclada_newGene_1062.6
LG13	StringTie	exon	22442648	22442773	.	-	.	Parent=Vitis_adenoclada_newGene_1062.6
LG13	StringTie	exon	22442915	22443015	.	-	.	Parent=Vitis_adenoclada_newGene_1062.6
LG13	StringTie	exon	22443322	22443413	.	-	.	Parent=Vitis_adenoclada_newGene_1062.6
LG13	StringTie	exon	22443661	22443985	.	-	.	Parent=Vitis_adenoclada_newGene_1062.6
LG13	StringTie	exon	22444077	22444192	.	-	.	Parent=Vitis_adenoclada_newGene_1062.6
LG13	StringTie	exon	22444517	22444877	.	-	.	Parent=Vitis_adenoclada_newGene_1062.6
LG13	StringTie	exon	22445000	22445145	.	-	.	Parent=Vitis_adenoclada_newGene_1062.6
LG13	StringTie	exon	22445242	22445327	.	-	.	Parent=Vitis_adenoclada_newGene_1062.6
LG13	StringTie	exon	22445906	22445951	.	-	.	Parent=Vitis_adenoclada_newGene_1062.6
LG13	StringTie	exon	22446072	22446128	.	-	.	Parent=Vitis_adenoclada_newGene_1062.6
LG13	StringTie	exon	22446233	22450555	.	-	.	Parent=Vitis_adenoclada_newGene_1062.6
LG13	StringTie	mRNA	22441321	22450555	.	-	.	ID=Vitis_adenoclada_newGene_1062.7;Parent=Vitis_adenoclada_newGene_1062
LG13	StringTie	exon	22441321	22442533	.	-	.	Parent=Vitis_adenoclada_newGene_1062.7
LG13	StringTie	exon	22442648	22442773	.	-	.	Parent=Vitis_adenoclada_newGene_1062.7
LG13	StringTie	exon	22442915	22443015	.	-	.	Parent=Vitis_adenoclada_newGene_1062.7
LG13	StringTie	exon	22443231	22443413	.	-	.	Parent=Vitis_adenoclada_newGene_1062.7
LG13	StringTie	exon	22443661	22443740	.	-	.	Parent=Vitis_adenoclada_newGene_1062.7
LG13	StringTie	exon	22443885	22443985	.	-	.	Parent=Vitis_adenoclada_newGene_1062.7
LG13	StringTie	exon	22444077	22444192	.	-	.	Parent=Vitis_adenoclada_newGene_1062.7
LG13	StringTie	exon	22444517	22444877	.	-	.	Parent=Vitis_adenoclada_newGene_1062.7
LG13	StringTie	exon	22445000	22445145	.	-	.	Parent=Vitis_adenoclada_newGene_1062.7
LG13	StringTie	exon	22445242	22445327	.	-	.	Parent=Vitis_adenoclada_newGene_1062.7
LG13	StringTie	exon	22445906	22445951	.	-	.	Parent=Vitis_adenoclada_newGene_1062.7
LG13	StringTie	exon	22446072	22446128	.	-	.	Parent=Vitis_adenoclada_newGene_1062.7
LG13	StringTie	exon	22446233	22450555	.	-	.	Parent=Vitis_adenoclada_newGene_1062.7
LG13	StringTie	mRNA	22441321	22444516	.	-	.	ID=Vitis_adenoclada_newGene_1062.8;Parent=Vitis_adenoclada_newGene_1062
LG13	StringTie	exon	22441321	22443015	.	-	.	Parent=Vitis_adenoclada_newGene_1062.8
LG13	StringTie	exon	22443231	22443413	.	-	.	Parent=Vitis_adenoclada_newGene_1062.8
LG13	StringTie	exon	22443661	22443985	.	-	.	Parent=Vitis_adenoclada_newGene_1062.8
LG13	StringTie	exon	22444077	22444516	.	-	.	Parent=Vitis_adenoclada_newGene_1062.8
LG13	StringTie	mRNA	22441562	22445145	.	-	.	ID=Vitis_adenoclada_newGene_1062.9;Parent=Vitis_adenoclada_newGene_1062
LG13	StringTie	exon	22441562	22442574	.	-	.	Parent=Vitis_adenoclada_newGene_1062.9
LG13	StringTie	exon	22442648	22442773	.	-	.	Parent=Vitis_adenoclada_newGene_1062.9
LG13	StringTie	exon	22442915	22443413	.	-	.	Parent=Vitis_adenoclada_newGene_1062.9
LG13	StringTie	exon	22443661	22443985	.	-	.	Parent=Vitis_adenoclada_newGene_1062.9
LG13	StringTie	exon	22444077	22444192	.	-	.	Parent=Vitis_adenoclada_newGene_1062.9
LG13	StringTie	exon	22444517	22444877	.	-	.	Parent=Vitis_adenoclada_newGene_1062.9
LG13	StringTie	exon	22445000	22445145	.	-	.	Parent=Vitis_adenoclada_newGene_1062.9
LG13	StringTie	gene	22481761	22484888	.	+	.	ID=Vitis_adenoclada_newGene_1063
LG13	StringTie	mRNA	22481761	22484888	.	+	.	ID=Vitis_adenoclada_newGene_1063.1;Parent=Vitis_adenoclada_newGene_1063
LG13	StringTie	exon	22481761	22484223	.	+	.	Parent=Vitis_adenoclada_newGene_1063.1
LG13	StringTie	exon	22484657	22484888	.	+	.	Parent=Vitis_adenoclada_newGene_1063.1
LG13	StringTie	gene	22490600	22492361	.	+	.	ID=Vitis_adenoclada_newGene_1064
LG13	StringTie	mRNA	22490600	22492361	.	+	.	ID=Vitis_adenoclada_newGene_1064.1;Parent=Vitis_adenoclada_newGene_1064
LG13	StringTie	exon	22490600	22490911	.	+	.	Parent=Vitis_adenoclada_newGene_1064.1
LG13	StringTie	exon	22491944	22492361	.	+	.	Parent=Vitis_adenoclada_newGene_1064.1
LG13	StringTie	gene	22555231	22559236	.	+	.	ID=Vitis_adenoclada_newGene_1067
LG13	StringTie	mRNA	22555231	22559236	.	+	.	ID=Vitis_adenoclada_newGene_1067.1;Parent=Vitis_adenoclada_newGene_1067
LG13	StringTie	exon	22555231	22556026	.	+	.	Parent=Vitis_adenoclada_newGene_1067.1
LG13	StringTie	exon	22557277	22557383	.	+	.	Parent=Vitis_adenoclada_newGene_1067.1
LG13	StringTie	exon	22557914	22559236	.	+	.	Parent=Vitis_adenoclada_newGene_1067.1
LG13	StringTie	mRNA	22555231	22559236	.	+	.	ID=Vitis_adenoclada_newGene_1067.2;Parent=Vitis_adenoclada_newGene_1067
LG13	StringTie	exon	22555231	22556026	.	+	.	Parent=Vitis_adenoclada_newGene_1067.2
LG13	StringTie	exon	22556636	22557383	.	+	.	Parent=Vitis_adenoclada_newGene_1067.2
LG13	StringTie	exon	22557914	22559236	.	+	.	Parent=Vitis_adenoclada_newGene_1067.2
LG13	StringTie	mRNA	22555240	22559236	.	+	.	ID=Vitis_adenoclada_newGene_1067.3;Parent=Vitis_adenoclada_newGene_1067
LG13	StringTie	exon	22555240	22556026	.	+	.	Parent=Vitis_adenoclada_newGene_1067.3
LG13	StringTie	exon	22557914	22559236	.	+	.	Parent=Vitis_adenoclada_newGene_1067.3
LG13	StringTie	mRNA	22555243	22559236	.	+	.	ID=Vitis_adenoclada_newGene_1067.4;Parent=Vitis_adenoclada_newGene_1067
LG13	StringTie	exon	22555243	22556026	.	+	.	Parent=Vitis_adenoclada_newGene_1067.4
LG13	StringTie	exon	22557277	22559236	.	+	.	Parent=Vitis_adenoclada_newGene_1067.4
LG09	StringTie	gene	4278679	4279383	.	-	.	ID=Vitis_adenoclada_newGene_107
LG09	StringTie	mRNA	4278679	4279383	.	-	.	ID=Vitis_adenoclada_newGene_107.1;Parent=Vitis_adenoclada_newGene_107
LG09	StringTie	exon	4278679	4279070	.	-	.	Parent=Vitis_adenoclada_newGene_107.1
LG09	StringTie	exon	4279273	4279383	.	-	.	Parent=Vitis_adenoclada_newGene_107.1
LG13	StringTie	gene	22688890	22690783	.	+	.	ID=Vitis_adenoclada_newGene_1070
LG13	StringTie	mRNA	22688890	22690783	.	+	.	ID=Vitis_adenoclada_newGene_1070.1;Parent=Vitis_adenoclada_newGene_1070
LG13	StringTie	exon	22688890	22689347	.	+	.	Parent=Vitis_adenoclada_newGene_1070.1
LG13	StringTie	exon	22690738	22690783	.	+	.	Parent=Vitis_adenoclada_newGene_1070.1
LG13	StringTie	gene	22695086	22696557	.	+	.	ID=Vitis_adenoclada_newGene_1071
LG13	StringTie	mRNA	22695086	22696557	.	+	.	ID=Vitis_adenoclada_newGene_1071.1;Parent=Vitis_adenoclada_newGene_1071
LG13	StringTie	exon	22695086	22695250	.	+	.	Parent=Vitis_adenoclada_newGene_1071.1
LG13	StringTie	exon	22696503	22696557	.	+	.	Parent=Vitis_adenoclada_newGene_1071.1
LG13	StringTie	gene	23157684	23160642	.	-	.	ID=Vitis_adenoclada_newGene_1073
LG13	StringTie	mRNA	23157684	23160642	.	-	.	ID=Vitis_adenoclada_newGene_1073.1;Parent=Vitis_adenoclada_newGene_1073
LG13	StringTie	exon	23157684	23157732	.	-	.	Parent=Vitis_adenoclada_newGene_1073.1
LG13	StringTie	exon	23158293	23160642	.	-	.	Parent=Vitis_adenoclada_newGene_1073.1
LG13	StringTie	gene	23195305	23204324	.	-	.	ID=Vitis_adenoclada_newGene_1075
LG13	StringTie	mRNA	23195352	23202490	.	-	.	ID=Vitis_adenoclada_newGene_1075.2;Parent=Vitis_adenoclada_newGene_1075
LG13	StringTie	exon	23195352	23195776	.	-	.	Parent=Vitis_adenoclada_newGene_1075.2
LG13	StringTie	exon	23195914	23196027	.	-	.	Parent=Vitis_adenoclada_newGene_1075.2
LG13	StringTie	exon	23196274	23196984	.	-	.	Parent=Vitis_adenoclada_newGene_1075.2
LG13	StringTie	exon	23202172	23202490	.	-	.	Parent=Vitis_adenoclada_newGene_1075.2
LG13	StringTie	mRNA	23195353	23204324	.	-	.	ID=Vitis_adenoclada_newGene_1075.4;Parent=Vitis_adenoclada_newGene_1075
LG13	StringTie	exon	23195353	23195776	.	-	.	Parent=Vitis_adenoclada_newGene_1075.4
LG13	StringTie	exon	23195914	23196027	.	-	.	Parent=Vitis_adenoclada_newGene_1075.4
LG13	StringTie	exon	23204265	23204324	.	-	.	Parent=Vitis_adenoclada_newGene_1075.4
LG13	StringTie	mRNA	23195411	23196027	.	-	.	ID=Vitis_adenoclada_newGene_1075.5;Parent=Vitis_adenoclada_newGene_1075
LG13	StringTie	exon	23195411	23195685	.	-	.	Parent=Vitis_adenoclada_newGene_1075.5
LG13	StringTie	exon	23195914	23196027	.	-	.	Parent=Vitis_adenoclada_newGene_1075.5
LG13	StringTie	gene	23245577	23251444	.	-	.	ID=Vitis_adenoclada_newGene_1076
LG13	StringTie	mRNA	23245577	23251444	.	-	.	ID=Vitis_adenoclada_newGene_1076.1;Parent=Vitis_adenoclada_newGene_1076
LG13	StringTie	exon	23245577	23246341	.	-	.	Parent=Vitis_adenoclada_newGene_1076.1
LG13	StringTie	exon	23248438	23251444	.	-	.	Parent=Vitis_adenoclada_newGene_1076.1
LG13	StringTie	mRNA	23245909	23251444	.	-	.	ID=Vitis_adenoclada_newGene_1076.10;Parent=Vitis_adenoclada_newGene_1076
LG13	StringTie	exon	23245909	23250886	.	-	.	Parent=Vitis_adenoclada_newGene_1076.10
LG13	StringTie	exon	23250987	23251444	.	-	.	Parent=Vitis_adenoclada_newGene_1076.10
LG13	StringTie	mRNA	23245909	23251444	.	-	.	ID=Vitis_adenoclada_newGene_1076.11;Parent=Vitis_adenoclada_newGene_1076
LG13	StringTie	exon	23245909	23246341	.	-	.	Parent=Vitis_adenoclada_newGene_1076.11
LG13	StringTie	exon	23249188	23251444	.	-	.	Parent=Vitis_adenoclada_newGene_1076.11
LG13	StringTie	mRNA	23245909	23251444	.	-	.	ID=Vitis_adenoclada_newGene_1076.12;Parent=Vitis_adenoclada_newGene_1076
LG13	StringTie	exon	23245909	23248712	.	-	.	Parent=Vitis_adenoclada_newGene_1076.12
LG13	StringTie	exon	23248818	23248963	.	-	.	Parent=Vitis_adenoclada_newGene_1076.12
LG13	StringTie	exon	23249188	23250886	.	-	.	Parent=Vitis_adenoclada_newGene_1076.12
LG13	StringTie	exon	23250987	23251444	.	-	.	Parent=Vitis_adenoclada_newGene_1076.12
LG13	StringTie	mRNA	23245912	23251444	.	-	.	ID=Vitis_adenoclada_newGene_1076.2;Parent=Vitis_adenoclada_newGene_1076
LG13	StringTie	exon	23245912	23246341	.	-	.	Parent=Vitis_adenoclada_newGene_1076.2
LG13	StringTie	exon	23248438	23248712	.	-	.	Parent=Vitis_adenoclada_newGene_1076.2
LG13	StringTie	exon	23248818	23248963	.	-	.	Parent=Vitis_adenoclada_newGene_1076.2
LG13	StringTie	exon	23249188	23250064	.	-	.	Parent=Vitis_adenoclada_newGene_1076.2
LG13	StringTie	exon	23250818	23250886	.	-	.	Parent=Vitis_adenoclada_newGene_1076.2
LG13	StringTie	exon	23250987	23251444	.	-	.	Parent=Vitis_adenoclada_newGene_1076.2
LG13	StringTie	mRNA	23245912	23250817	.	-	.	ID=Vitis_adenoclada_newGene_1076.3;Parent=Vitis_adenoclada_newGene_1076
LG13	StringTie	exon	23245912	23246341	.	-	.	Parent=Vitis_adenoclada_newGene_1076.3
LG13	StringTie	exon	23248438	23248712	.	-	.	Parent=Vitis_adenoclada_newGene_1076.3
LG13	StringTie	exon	23249188	23249377	.	-	.	Parent=Vitis_adenoclada_newGene_1076.3
LG13	StringTie	exon	23249477	23250817	.	-	.	Parent=Vitis_adenoclada_newGene_1076.3
LG13	StringTie	mRNA	23245912	23251444	.	-	.	ID=Vitis_adenoclada_newGene_1076.4;Parent=Vitis_adenoclada_newGene_1076
LG13	StringTie	exon	23245912	23246341	.	-	.	Parent=Vitis_adenoclada_newGene_1076.4
LG13	StringTie	exon	23250818	23250886	.	-	.	Parent=Vitis_adenoclada_newGene_1076.4
LG13	StringTie	exon	23250987	23251444	.	-	.	Parent=Vitis_adenoclada_newGene_1076.4
LG13	StringTie	mRNA	23245577	23251444	.	-	.	ID=Vitis_adenoclada_newGene_1076.5;Parent=Vitis_adenoclada_newGene_1076
LG13	StringTie	exon	23245577	23246341	.	-	.	Parent=Vitis_adenoclada_newGene_1076.5
LG13	StringTie	exon	23248438	23248963	.	-	.	Parent=Vitis_adenoclada_newGene_1076.5
LG13	StringTie	exon	23249188	23249377	.	-	.	Parent=Vitis_adenoclada_newGene_1076.5
LG13	StringTie	exon	23249477	23251444	.	-	.	Parent=Vitis_adenoclada_newGene_1076.5
LG13	StringTie	mRNA	23245577	23251444	.	-	.	ID=Vitis_adenoclada_newGene_1076.6;Parent=Vitis_adenoclada_newGene_1076
LG13	StringTie	exon	23245577	23246341	.	-	.	Parent=Vitis_adenoclada_newGene_1076.6
LG13	StringTie	exon	23248438	23248963	.	-	.	Parent=Vitis_adenoclada_newGene_1076.6
LG13	StringTie	exon	23249188	23249377	.	-	.	Parent=Vitis_adenoclada_newGene_1076.6
LG13	StringTie	exon	23249477	23250064	.	-	.	Parent=Vitis_adenoclada_newGene_1076.6
LG13	StringTie	exon	23250818	23250886	.	-	.	Parent=Vitis_adenoclada_newGene_1076.6
LG13	StringTie	exon	23250987	23251444	.	-	.	Parent=Vitis_adenoclada_newGene_1076.6
LG13	StringTie	mRNA	23245607	23251444	.	-	.	ID=Vitis_adenoclada_newGene_1076.7;Parent=Vitis_adenoclada_newGene_1076
LG13	StringTie	exon	23245607	23246341	.	-	.	Parent=Vitis_adenoclada_newGene_1076.7
LG13	StringTie	exon	23248438	23248712	.	-	.	Parent=Vitis_adenoclada_newGene_1076.7
LG13	StringTie	exon	23248818	23248963	.	-	.	Parent=Vitis_adenoclada_newGene_1076.7
LG13	StringTie	exon	23249188	23251444	.	-	.	Parent=Vitis_adenoclada_newGene_1076.7
LG13	StringTie	mRNA	23245607	23251444	.	-	.	ID=Vitis_adenoclada_newGene_1076.8;Parent=Vitis_adenoclada_newGene_1076
LG13	StringTie	exon	23245607	23246341	.	-	.	Parent=Vitis_adenoclada_newGene_1076.8
LG13	StringTie	exon	23248438	23248963	.	-	.	Parent=Vitis_adenoclada_newGene_1076.8
LG13	StringTie	exon	23249188	23251444	.	-	.	Parent=Vitis_adenoclada_newGene_1076.8
LG13	StringTie	mRNA	23245607	23251444	.	-	.	ID=Vitis_adenoclada_newGene_1076.9;Parent=Vitis_adenoclada_newGene_1076
LG13	StringTie	exon	23245607	23246341	.	-	.	Parent=Vitis_adenoclada_newGene_1076.9
LG13	StringTie	exon	23248438	23248712	.	-	.	Parent=Vitis_adenoclada_newGene_1076.9
LG13	StringTie	exon	23249188	23250064	.	-	.	Parent=Vitis_adenoclada_newGene_1076.9
LG13	StringTie	exon	23250818	23251444	.	-	.	Parent=Vitis_adenoclada_newGene_1076.9
LG13	StringTie	gene	23353224	23354113	.	+	.	ID=Vitis_adenoclada_newGene_1078
LG13	StringTie	mRNA	23353224	23354113	.	+	.	ID=Vitis_adenoclada_newGene_1078.1;Parent=Vitis_adenoclada_newGene_1078
LG13	StringTie	exon	23353224	23353591	.	+	.	Parent=Vitis_adenoclada_newGene_1078.1
LG13	StringTie	exon	23353693	23354113	.	+	.	Parent=Vitis_adenoclada_newGene_1078.1
LG13	StringTie	gene	23370032	23430897	.	+	.	ID=Vitis_adenoclada_newGene_1079
LG13	StringTie	mRNA	23370032	23370446	.	+	.	ID=Vitis_adenoclada_newGene_1079.1;Parent=Vitis_adenoclada_newGene_1079
LG13	StringTie	exon	23370032	23370190	.	+	.	Parent=Vitis_adenoclada_newGene_1079.1
LG13	StringTie	exon	23370288	23370446	.	+	.	Parent=Vitis_adenoclada_newGene_1079.1
LG13	StringTie	mRNA	23382955	23383833	.	+	.	ID=Vitis_adenoclada_newGene_1079.2;Parent=Vitis_adenoclada_newGene_1079
LG13	StringTie	exon	23382955	23383278	.	+	.	Parent=Vitis_adenoclada_newGene_1079.2
LG13	StringTie	exon	23383376	23383833	.	+	.	Parent=Vitis_adenoclada_newGene_1079.2
LG13	StringTie	mRNA	23398188	23430897	.	+	.	ID=Vitis_adenoclada_newGene_1079.3;Parent=Vitis_adenoclada_newGene_1079
LG13	StringTie	exon	23398188	23398213	.	+	.	Parent=Vitis_adenoclada_newGene_1079.3
LG13	StringTie	exon	23408992	23409059	.	+	.	Parent=Vitis_adenoclada_newGene_1079.3
LG13	StringTie	exon	23430253	23430278	.	+	.	Parent=Vitis_adenoclada_newGene_1079.3
LG13	StringTie	exon	23430376	23430897	.	+	.	Parent=Vitis_adenoclada_newGene_1079.3
LG13	StringTie	mRNA	23398188	23430897	.	+	.	ID=Vitis_adenoclada_newGene_1079.4;Parent=Vitis_adenoclada_newGene_1079
LG13	StringTie	exon	23398188	23398213	.	+	.	Parent=Vitis_adenoclada_newGene_1079.4
LG13	StringTie	exon	23408992	23409059	.	+	.	Parent=Vitis_adenoclada_newGene_1079.4
LG13	StringTie	exon	23430253	23430897	.	+	.	Parent=Vitis_adenoclada_newGene_1079.4
LG13	StringTie	mRNA	23429966	23430897	.	+	.	ID=Vitis_adenoclada_newGene_1079.5;Parent=Vitis_adenoclada_newGene_1079
LG13	StringTie	exon	23429966	23430072	.	+	.	Parent=Vitis_adenoclada_newGene_1079.5
LG13	StringTie	exon	23430216	23430278	.	+	.	Parent=Vitis_adenoclada_newGene_1079.5
LG13	StringTie	exon	23430376	23430897	.	+	.	Parent=Vitis_adenoclada_newGene_1079.5
LG09	StringTie	gene	4311361	4315018	.	+	.	ID=Vitis_adenoclada_newGene_108
LG09	StringTie	mRNA	4311361	4315018	.	+	.	ID=Vitis_adenoclada_newGene_108.1;Parent=Vitis_adenoclada_newGene_108
LG09	StringTie	exon	4311361	4311828	.	+	.	Parent=Vitis_adenoclada_newGene_108.1
LG09	StringTie	exon	4311909	4312106	.	+	.	Parent=Vitis_adenoclada_newGene_108.1
LG09	StringTie	exon	4312569	4312716	.	+	.	Parent=Vitis_adenoclada_newGene_108.1
LG09	StringTie	exon	4314200	4315018	.	+	.	Parent=Vitis_adenoclada_newGene_108.1
LG09	StringTie	mRNA	4312579	4315018	.	+	.	ID=Vitis_adenoclada_newGene_108.2;Parent=Vitis_adenoclada_newGene_108
LG09	StringTie	exon	4312579	4312658	.	+	.	Parent=Vitis_adenoclada_newGene_108.2
LG09	StringTie	exon	4314200	4315018	.	+	.	Parent=Vitis_adenoclada_newGene_108.2
LG13	StringTie	gene	23372593	23373465	.	+	.	ID=Vitis_adenoclada_newGene_1080
LG13	StringTie	mRNA	23372593	23373465	.	+	.	ID=Vitis_adenoclada_newGene_1080.1;Parent=Vitis_adenoclada_newGene_1080
LG13	StringTie	exon	23372593	23372891	.	+	.	Parent=Vitis_adenoclada_newGene_1080.1
LG13	StringTie	exon	23372989	23373465	.	+	.	Parent=Vitis_adenoclada_newGene_1080.1
LG13	StringTie	gene	23434168	23439210	.	-	.	ID=Vitis_adenoclada_newGene_1081
LG13	StringTie	mRNA	23434168	23439210	.	-	.	ID=Vitis_adenoclada_newGene_1081.1;Parent=Vitis_adenoclada_newGene_1081
LG13	StringTie	exon	23434168	23434532	.	-	.	Parent=Vitis_adenoclada_newGene_1081.1
LG13	StringTie	exon	23438850	23438905	.	-	.	Parent=Vitis_adenoclada_newGene_1081.1
LG13	StringTie	exon	23439101	23439210	.	-	.	Parent=Vitis_adenoclada_newGene_1081.1
LG13	StringTie	mRNA	23434254	23439210	.	-	.	ID=Vitis_adenoclada_newGene_1081.2;Parent=Vitis_adenoclada_newGene_1081
LG13	StringTie	exon	23434254	23434532	.	-	.	Parent=Vitis_adenoclada_newGene_1081.2
LG13	StringTie	exon	23438850	23438905	.	-	.	Parent=Vitis_adenoclada_newGene_1081.2
LG13	StringTie	exon	23439052	23439210	.	-	.	Parent=Vitis_adenoclada_newGene_1081.2
LG13	StringTie	mRNA	23437887	23439210	.	-	.	ID=Vitis_adenoclada_newGene_1081.3;Parent=Vitis_adenoclada_newGene_1081
LG13	StringTie	exon	23437887	23438394	.	-	.	Parent=Vitis_adenoclada_newGene_1081.3
LG13	StringTie	exon	23438850	23439210	.	-	.	Parent=Vitis_adenoclada_newGene_1081.3
LG13	StringTie	mRNA	23437906	23439210	.	-	.	ID=Vitis_adenoclada_newGene_1081.4;Parent=Vitis_adenoclada_newGene_1081
LG13	StringTie	exon	23437906	23438394	.	-	.	Parent=Vitis_adenoclada_newGene_1081.4
LG13	StringTie	exon	23438850	23438905	.	-	.	Parent=Vitis_adenoclada_newGene_1081.4
LG13	StringTie	exon	23439052	23439210	.	-	.	Parent=Vitis_adenoclada_newGene_1081.4
LG13	StringTie	gene	23731229	23732508	.	-	.	ID=Vitis_adenoclada_newGene_1084
LG13	StringTie	mRNA	23731229	23732508	.	-	.	ID=Vitis_adenoclada_newGene_1084.1;Parent=Vitis_adenoclada_newGene_1084
LG13	StringTie	exon	23731229	23731425	.	-	.	Parent=Vitis_adenoclada_newGene_1084.1
LG13	StringTie	exon	23731876	23732252	.	-	.	Parent=Vitis_adenoclada_newGene_1084.1
LG13	StringTie	exon	23732483	23732508	.	-	.	Parent=Vitis_adenoclada_newGene_1084.1
LG13	StringTie	gene	23805350	23806102	.	-	.	ID=Vitis_adenoclada_newGene_1085
LG13	StringTie	mRNA	23805350	23806102	.	-	.	ID=Vitis_adenoclada_newGene_1085.1;Parent=Vitis_adenoclada_newGene_1085
LG13	StringTie	exon	23805350	23805523	.	-	.	Parent=Vitis_adenoclada_newGene_1085.1
LG13	StringTie	exon	23805700	23806102	.	-	.	Parent=Vitis_adenoclada_newGene_1085.1
LG13	StringTie	gene	24540502	24541762	.	-	.	ID=Vitis_adenoclada_newGene_1091
LG13	StringTie	mRNA	24540509	24541762	.	-	.	ID=Vitis_adenoclada_newGene_1091.2;Parent=Vitis_adenoclada_newGene_1091
LG13	StringTie	exon	24540509	24540764	.	-	.	Parent=Vitis_adenoclada_newGene_1091.2
LG13	StringTie	exon	24540869	24540953	.	-	.	Parent=Vitis_adenoclada_newGene_1091.2
LG13	StringTie	exon	24541264	24541368	.	-	.	Parent=Vitis_adenoclada_newGene_1091.2
LG13	StringTie	exon	24541466	24541530	.	-	.	Parent=Vitis_adenoclada_newGene_1091.2
LG13	StringTie	exon	24541658	24541762	.	-	.	Parent=Vitis_adenoclada_newGene_1091.2
LG13	StringTie	mRNA	24540623	24541762	.	-	.	ID=Vitis_adenoclada_newGene_1091.3;Parent=Vitis_adenoclada_newGene_1091
LG13	StringTie	exon	24540623	24541071	.	-	.	Parent=Vitis_adenoclada_newGene_1091.3
LG13	StringTie	exon	24541264	24541368	.	-	.	Parent=Vitis_adenoclada_newGene_1091.3
LG13	StringTie	exon	24541466	24541530	.	-	.	Parent=Vitis_adenoclada_newGene_1091.3
LG13	StringTie	exon	24541658	24541762	.	-	.	Parent=Vitis_adenoclada_newGene_1091.3
LG13	StringTie	gene	24547925	24548816	.	-	.	ID=Vitis_adenoclada_newGene_1092
LG13	StringTie	mRNA	24547925	24548816	.	-	.	ID=Vitis_adenoclada_newGene_1092.1;Parent=Vitis_adenoclada_newGene_1092
LG13	StringTie	exon	24547925	24548308	.	-	.	Parent=Vitis_adenoclada_newGene_1092.1
LG13	StringTie	exon	24548541	24548816	.	-	.	Parent=Vitis_adenoclada_newGene_1092.1
LG13	StringTie	gene	24549044	24549554	.	-	.	ID=Vitis_adenoclada_newGene_1093
LG13	StringTie	mRNA	24549044	24549554	.	-	.	ID=Vitis_adenoclada_newGene_1093.1;Parent=Vitis_adenoclada_newGene_1093
LG13	StringTie	exon	24549044	24549110	.	-	.	Parent=Vitis_adenoclada_newGene_1093.1
LG13	StringTie	exon	24549203	24549554	.	-	.	Parent=Vitis_adenoclada_newGene_1093.1
LG13	StringTie	gene	24816341	24816692	.	-	.	ID=Vitis_adenoclada_newGene_1095
LG13	StringTie	mRNA	24816341	24816692	.	-	.	ID=Vitis_adenoclada_newGene_1095.1;Parent=Vitis_adenoclada_newGene_1095
LG13	StringTie	exon	24816341	24816422	.	-	.	Parent=Vitis_adenoclada_newGene_1095.1
LG13	StringTie	exon	24816545	24816692	.	-	.	Parent=Vitis_adenoclada_newGene_1095.1
LG13	StringTie	gene	24817746	24818294	.	-	.	ID=Vitis_adenoclada_newGene_1096
LG13	StringTie	mRNA	24817746	24818294	.	-	.	ID=Vitis_adenoclada_newGene_1096.1;Parent=Vitis_adenoclada_newGene_1096
LG13	StringTie	exon	24817746	24818129	.	-	.	Parent=Vitis_adenoclada_newGene_1096.1
LG13	StringTie	exon	24818223	24818294	.	-	.	Parent=Vitis_adenoclada_newGene_1096.1
LG13	StringTie	gene	25319635	25331427	.	+	.	ID=Vitis_adenoclada_newGene_1099
LG13	StringTie	mRNA	25319635	25331427	.	+	.	ID=Vitis_adenoclada_newGene_1099.1;Parent=Vitis_adenoclada_newGene_1099
LG13	StringTie	exon	25319635	25320079	.	+	.	Parent=Vitis_adenoclada_newGene_1099.1
LG13	StringTie	exon	25330289	25331427	.	+	.	Parent=Vitis_adenoclada_newGene_1099.1
LG13	StringTie	mRNA	25319637	25331427	.	+	.	ID=Vitis_adenoclada_newGene_1099.2;Parent=Vitis_adenoclada_newGene_1099
LG13	StringTie	exon	25319637	25320079	.	+	.	Parent=Vitis_adenoclada_newGene_1099.2
LG13	StringTie	exon	25330357	25331427	.	+	.	Parent=Vitis_adenoclada_newGene_1099.2
LG08	StringTie	gene	17729953	17734305	.	-	.	ID=Vitis_adenoclada_newGene_11
LG08	StringTie	mRNA	17729953	17734305	.	-	.	ID=Vitis_adenoclada_newGene_11.1;Parent=Vitis_adenoclada_newGene_11
LG08	StringTie	exon	17729953	17731000	.	-	.	Parent=Vitis_adenoclada_newGene_11.1
LG08	StringTie	exon	17734215	17734305	.	-	.	Parent=Vitis_adenoclada_newGene_11.1
LG13	StringTie	gene	25354367	25356272	.	+	.	ID=Vitis_adenoclada_newGene_1101
LG13	StringTie	mRNA	25354367	25356272	.	+	.	ID=Vitis_adenoclada_newGene_1101.1;Parent=Vitis_adenoclada_newGene_1101
LG13	StringTie	exon	25354367	25354686	.	+	.	Parent=Vitis_adenoclada_newGene_1101.1
LG13	StringTie	exon	25354832	25355466	.	+	.	Parent=Vitis_adenoclada_newGene_1101.1
LG13	StringTie	exon	25355829	25356272	.	+	.	Parent=Vitis_adenoclada_newGene_1101.1
LG13	StringTie	gene	25363739	25365221	.	-	.	ID=Vitis_adenoclada_newGene_1102
LG13	StringTie	mRNA	25363739	25365221	.	-	.	ID=Vitis_adenoclada_newGene_1102.1;Parent=Vitis_adenoclada_newGene_1102
LG13	StringTie	exon	25363739	25364882	.	-	.	Parent=Vitis_adenoclada_newGene_1102.1
LG13	StringTie	exon	25365164	25365221	.	-	.	Parent=Vitis_adenoclada_newGene_1102.1
LG13	StringTie	gene	25363740	25368225	.	+	.	ID=Vitis_adenoclada_newGene_1103
LG13	StringTie	mRNA	25363740	25368225	.	+	.	ID=Vitis_adenoclada_newGene_1103.1;Parent=Vitis_adenoclada_newGene_1103
LG13	StringTie	exon	25363740	25364072	.	+	.	Parent=Vitis_adenoclada_newGene_1103.1
LG13	StringTie	exon	25366575	25367207	.	+	.	Parent=Vitis_adenoclada_newGene_1103.1
LG13	StringTie	exon	25367573	25368225	.	+	.	Parent=Vitis_adenoclada_newGene_1103.1
LG13	StringTie	mRNA	25365441	25368225	.	+	.	ID=Vitis_adenoclada_newGene_1103.2;Parent=Vitis_adenoclada_newGene_1103
LG13	StringTie	exon	25365441	25366429	.	+	.	Parent=Vitis_adenoclada_newGene_1103.2
LG13	StringTie	exon	25366575	25367207	.	+	.	Parent=Vitis_adenoclada_newGene_1103.2
LG13	StringTie	exon	25367573	25368225	.	+	.	Parent=Vitis_adenoclada_newGene_1103.2
LG01	StringTie	gene	11466437	11467033	.	-	.	ID=Vitis_adenoclada_newGene_1104
LG01	StringTie	mRNA	11466437	11467033	.	-	.	ID=Vitis_adenoclada_newGene_1104.1;Parent=Vitis_adenoclada_newGene_1104
LG01	StringTie	exon	11466437	11466800	.	-	.	Parent=Vitis_adenoclada_newGene_1104.1
LG01	StringTie	exon	11466884	11467033	.	-	.	Parent=Vitis_adenoclada_newGene_1104.1
LG13	StringTie	gene	25394436	25395682	.	-	.	ID=Vitis_adenoclada_newGene_1105
LG13	StringTie	mRNA	25394436	25395682	.	-	.	ID=Vitis_adenoclada_newGene_1105.1;Parent=Vitis_adenoclada_newGene_1105
LG13	StringTie	exon	25394436	25394721	.	-	.	Parent=Vitis_adenoclada_newGene_1105.1
LG13	StringTie	exon	25395589	25395682	.	-	.	Parent=Vitis_adenoclada_newGene_1105.1
LG13	StringTie	gene	25519175	25520635	.	-	.	ID=Vitis_adenoclada_newGene_1106
LG13	StringTie	mRNA	25519175	25520635	.	-	.	ID=Vitis_adenoclada_newGene_1106.1;Parent=Vitis_adenoclada_newGene_1106
LG13	StringTie	exon	25519175	25519764	.	-	.	Parent=Vitis_adenoclada_newGene_1106.1
LG13	StringTie	exon	25520030	25520635	.	-	.	Parent=Vitis_adenoclada_newGene_1106.1
LG13	StringTie	gene	25521647	25524133	.	-	.	ID=Vitis_adenoclada_newGene_1107
LG13	StringTie	mRNA	25521647	25524133	.	-	.	ID=Vitis_adenoclada_newGene_1107.1;Parent=Vitis_adenoclada_newGene_1107
LG13	StringTie	exon	25521647	25521937	.	-	.	Parent=Vitis_adenoclada_newGene_1107.1
LG13	StringTie	exon	25523139	25523414	.	-	.	Parent=Vitis_adenoclada_newGene_1107.1
LG13	StringTie	exon	25523656	25524133	.	-	.	Parent=Vitis_adenoclada_newGene_1107.1
LG13	StringTie	mRNA	25523081	25524133	.	-	.	ID=Vitis_adenoclada_newGene_1107.2;Parent=Vitis_adenoclada_newGene_1107
LG13	StringTie	exon	25523081	25523258	.	-	.	Parent=Vitis_adenoclada_newGene_1107.2
LG13	StringTie	exon	25523656	25524133	.	-	.	Parent=Vitis_adenoclada_newGene_1107.2
LG13	StringTie	gene	25541967	25543194	.	+	.	ID=Vitis_adenoclada_newGene_1108
LG13	StringTie	mRNA	25541967	25543194	.	+	.	ID=Vitis_adenoclada_newGene_1108.1;Parent=Vitis_adenoclada_newGene_1108
LG13	StringTie	exon	25541967	25542075	.	+	.	Parent=Vitis_adenoclada_newGene_1108.1
LG13	StringTie	exon	25542945	25543194	.	+	.	Parent=Vitis_adenoclada_newGene_1108.1
LG01	StringTie	gene	11466437	11467494	.	+	.	ID=Vitis_adenoclada_newGene_1111
LG01	StringTie	mRNA	11466437	11467494	.	+	.	ID=Vitis_adenoclada_newGene_1111.1;Parent=Vitis_adenoclada_newGene_1111
LG01	StringTie	exon	11466437	11467132	.	+	.	Parent=Vitis_adenoclada_newGene_1111.1
LG01	StringTie	exon	11467287	11467345	.	+	.	Parent=Vitis_adenoclada_newGene_1111.1
LG01	StringTie	exon	11467426	11467494	.	+	.	Parent=Vitis_adenoclada_newGene_1111.1
LG13	StringTie	gene	26028639	26032429	.	-	.	ID=Vitis_adenoclada_newGene_1112
LG13	StringTie	mRNA	26028639	26032429	.	-	.	ID=Vitis_adenoclada_newGene_1112.1;Parent=Vitis_adenoclada_newGene_1112
LG13	StringTie	exon	26028639	26029017	.	-	.	Parent=Vitis_adenoclada_newGene_1112.1
LG13	StringTie	exon	26029112	26032429	.	-	.	Parent=Vitis_adenoclada_newGene_1112.1
LG13	StringTie	mRNA	26028639	26032429	.	-	.	ID=Vitis_adenoclada_newGene_1112.2;Parent=Vitis_adenoclada_newGene_1112
LG13	StringTie	exon	26028639	26029017	.	-	.	Parent=Vitis_adenoclada_newGene_1112.2
LG13	StringTie	exon	26029112	26029345	.	-	.	Parent=Vitis_adenoclada_newGene_1112.2
LG13	StringTie	exon	26030702	26032429	.	-	.	Parent=Vitis_adenoclada_newGene_1112.2
LG13	StringTie	mRNA	26028677	26032429	.	-	.	ID=Vitis_adenoclada_newGene_1112.3;Parent=Vitis_adenoclada_newGene_1112
LG13	StringTie	exon	26028677	26029017	.	-	.	Parent=Vitis_adenoclada_newGene_1112.3
LG13	StringTie	exon	26029112	26030325	.	-	.	Parent=Vitis_adenoclada_newGene_1112.3
LG13	StringTie	exon	26030702	26032429	.	-	.	Parent=Vitis_adenoclada_newGene_1112.3
LG13	StringTie	gene	25755287	25758812	.	-	.	ID=Vitis_adenoclada_newGene_1113
LG13	StringTie	mRNA	25755287	25758812	.	-	.	ID=Vitis_adenoclada_newGene_1113.1;Parent=Vitis_adenoclada_newGene_1113
LG13	StringTie	exon	25755287	25755450	.	-	.	Parent=Vitis_adenoclada_newGene_1113.1
LG13	StringTie	exon	25755546	25755749	.	-	.	Parent=Vitis_adenoclada_newGene_1113.1
LG13	StringTie	exon	25758260	25758364	.	-	.	Parent=Vitis_adenoclada_newGene_1113.1
LG13	StringTie	exon	25758630	25758812	.	-	.	Parent=Vitis_adenoclada_newGene_1113.1
LG13	StringTie	mRNA	25755500	25758415	.	-	.	ID=Vitis_adenoclada_newGene_1113.2;Parent=Vitis_adenoclada_newGene_1113
LG13	StringTie	exon	25755500	25755689	.	-	.	Parent=Vitis_adenoclada_newGene_1113.2
LG13	StringTie	exon	25758260	25758415	.	-	.	Parent=Vitis_adenoclada_newGene_1113.2
LG13	StringTie	gene	25762273	25767688	.	-	.	ID=Vitis_adenoclada_newGene_1114
LG13	StringTie	mRNA	25762273	25767688	.	-	.	ID=Vitis_adenoclada_newGene_1114.1;Parent=Vitis_adenoclada_newGene_1114
LG13	StringTie	exon	25762273	25762725	.	-	.	Parent=Vitis_adenoclada_newGene_1114.1
LG13	StringTie	exon	25762822	25762979	.	-	.	Parent=Vitis_adenoclada_newGene_1114.1
LG13	StringTie	exon	25767254	25767688	.	-	.	Parent=Vitis_adenoclada_newGene_1114.1
LG13	StringTie	gene	25808269	25809550	.	+	.	ID=Vitis_adenoclada_newGene_1115
LG13	StringTie	mRNA	25808269	25809550	.	+	.	ID=Vitis_adenoclada_newGene_1115.1;Parent=Vitis_adenoclada_newGene_1115
LG13	StringTie	exon	25808269	25808395	.	+	.	Parent=Vitis_adenoclada_newGene_1115.1
LG13	StringTie	exon	25809411	25809550	.	+	.	Parent=Vitis_adenoclada_newGene_1115.1
LG13	StringTie	gene	25869921	25871007	.	-	.	ID=Vitis_adenoclada_newGene_1116
LG13	StringTie	mRNA	25869921	25871007	.	-	.	ID=Vitis_adenoclada_newGene_1116.1;Parent=Vitis_adenoclada_newGene_1116
LG13	StringTie	exon	25869921	25870247	.	-	.	Parent=Vitis_adenoclada_newGene_1116.1
LG13	StringTie	exon	25870490	25871007	.	-	.	Parent=Vitis_adenoclada_newGene_1116.1
LG13	StringTie	gene	25871102	25875830	.	-	.	ID=Vitis_adenoclada_newGene_1117
LG13	StringTie	mRNA	25871102	25875830	.	-	.	ID=Vitis_adenoclada_newGene_1117.1;Parent=Vitis_adenoclada_newGene_1117
LG13	StringTie	exon	25871102	25871259	.	-	.	Parent=Vitis_adenoclada_newGene_1117.1
LG13	StringTie	exon	25875543	25875830	.	-	.	Parent=Vitis_adenoclada_newGene_1117.1
LG13	StringTie	gene	25951838	25952371	.	-	.	ID=Vitis_adenoclada_newGene_1118
LG13	StringTie	mRNA	25951838	25952371	.	-	.	ID=Vitis_adenoclada_newGene_1118.1;Parent=Vitis_adenoclada_newGene_1118
LG13	StringTie	exon	25951838	25952067	.	-	.	Parent=Vitis_adenoclada_newGene_1118.1
LG13	StringTie	exon	25952158	25952371	.	-	.	Parent=Vitis_adenoclada_newGene_1118.1
LG09	StringTie	gene	5065227	5073376	.	-	.	ID=Vitis_adenoclada_newGene_112
LG09	StringTie	mRNA	5065227	5073376	.	-	.	ID=Vitis_adenoclada_newGene_112.1;Parent=Vitis_adenoclada_newGene_112
LG09	StringTie	exon	5065227	5065872	.	-	.	Parent=Vitis_adenoclada_newGene_112.1
LG09	StringTie	exon	5072031	5072164	.	-	.	Parent=Vitis_adenoclada_newGene_112.1
LG09	StringTie	exon	5073221	5073376	.	-	.	Parent=Vitis_adenoclada_newGene_112.1
LG13	StringTie	gene	26229561	26230921	.	-	.	ID=Vitis_adenoclada_newGene_1124
LG13	StringTie	mRNA	26229561	26230921	.	-	.	ID=Vitis_adenoclada_newGene_1124.1;Parent=Vitis_adenoclada_newGene_1124
LG13	StringTie	exon	26229561	26229857	.	-	.	Parent=Vitis_adenoclada_newGene_1124.1
LG13	StringTie	exon	26229947	26230228	.	-	.	Parent=Vitis_adenoclada_newGene_1124.1
LG13	StringTie	exon	26230322	26230349	.	-	.	Parent=Vitis_adenoclada_newGene_1124.1
LG13	StringTie	exon	26230469	26230921	.	-	.	Parent=Vitis_adenoclada_newGene_1124.1
LG13	StringTie	gene	26873690	26937004	.	-	.	ID=Vitis_adenoclada_newGene_1128
LG13	StringTie	mRNA	26873690	26937004	.	-	.	ID=Vitis_adenoclada_newGene_1128.1;Parent=Vitis_adenoclada_newGene_1128
LG13	StringTie	exon	26873690	26874582	.	-	.	Parent=Vitis_adenoclada_newGene_1128.1
LG13	StringTie	exon	26874867	26875044	.	-	.	Parent=Vitis_adenoclada_newGene_1128.1
LG13	StringTie	exon	26936951	26937004	.	-	.	Parent=Vitis_adenoclada_newGene_1128.1
LG13	StringTie	mRNA	26873690	26876224	.	-	.	ID=Vitis_adenoclada_newGene_1128.2;Parent=Vitis_adenoclada_newGene_1128
LG13	StringTie	exon	26873690	26874726	.	-	.	Parent=Vitis_adenoclada_newGene_1128.2
LG13	StringTie	exon	26874867	26876224	.	-	.	Parent=Vitis_adenoclada_newGene_1128.2
LG13	StringTie	mRNA	26873695	26876224	.	-	.	ID=Vitis_adenoclada_newGene_1128.3;Parent=Vitis_adenoclada_newGene_1128
LG13	StringTie	exon	26873695	26874726	.	-	.	Parent=Vitis_adenoclada_newGene_1128.3
LG13	StringTie	exon	26874867	26875082	.	-	.	Parent=Vitis_adenoclada_newGene_1128.3
LG13	StringTie	exon	26875226	26876224	.	-	.	Parent=Vitis_adenoclada_newGene_1128.3
LG13	StringTie	gene	27336130	27385553	.	+	.	ID=Vitis_adenoclada_newGene_1129
LG13	StringTie	mRNA	27336130	27359694	.	+	.	ID=Vitis_adenoclada_newGene_1129.1;Parent=Vitis_adenoclada_newGene_1129
LG13	StringTie	exon	27336130	27336248	.	+	.	Parent=Vitis_adenoclada_newGene_1129.1
LG13	StringTie	exon	27336630	27336696	.	+	.	Parent=Vitis_adenoclada_newGene_1129.1
LG13	StringTie	exon	27336874	27336957	.	+	.	Parent=Vitis_adenoclada_newGene_1129.1
LG13	StringTie	exon	27359452	27359694	.	+	.	Parent=Vitis_adenoclada_newGene_1129.1
LG13	StringTie	mRNA	27383873	27385553	.	+	.	ID=Vitis_adenoclada_newGene_1129.2;Parent=Vitis_adenoclada_newGene_1129
LG13	StringTie	exon	27383873	27384002	.	+	.	Parent=Vitis_adenoclada_newGene_1129.2
LG13	StringTie	exon	27384393	27384459	.	+	.	Parent=Vitis_adenoclada_newGene_1129.2
LG13	StringTie	exon	27384637	27384720	.	+	.	Parent=Vitis_adenoclada_newGene_1129.2
LG13	StringTie	exon	27385479	27385553	.	+	.	Parent=Vitis_adenoclada_newGene_1129.2
LG13	StringTie	mRNA	27383884	27385553	.	+	.	ID=Vitis_adenoclada_newGene_1129.3;Parent=Vitis_adenoclada_newGene_1129
LG13	StringTie	exon	27383884	27384002	.	+	.	Parent=Vitis_adenoclada_newGene_1129.3
LG13	StringTie	exon	27384393	27384459	.	+	.	Parent=Vitis_adenoclada_newGene_1129.3
LG13	StringTie	exon	27384637	27384720	.	+	.	Parent=Vitis_adenoclada_newGene_1129.3
LG13	StringTie	exon	27385458	27385553	.	+	.	Parent=Vitis_adenoclada_newGene_1129.3
LG13	StringTie	mRNA	27383884	27385553	.	+	.	ID=Vitis_adenoclada_newGene_1129.4;Parent=Vitis_adenoclada_newGene_1129
LG13	StringTie	exon	27383884	27384002	.	+	.	Parent=Vitis_adenoclada_newGene_1129.4
LG13	StringTie	exon	27384393	27384459	.	+	.	Parent=Vitis_adenoclada_newGene_1129.4
LG13	StringTie	exon	27384637	27384720	.	+	.	Parent=Vitis_adenoclada_newGene_1129.4
LG13	StringTie	exon	27385482	27385553	.	+	.	Parent=Vitis_adenoclada_newGene_1129.4
LG13	StringTie	mRNA	27383884	27385553	.	+	.	ID=Vitis_adenoclada_newGene_1129.5;Parent=Vitis_adenoclada_newGene_1129
LG13	StringTie	exon	27383884	27384002	.	+	.	Parent=Vitis_adenoclada_newGene_1129.5
LG13	StringTie	exon	27384379	27384459	.	+	.	Parent=Vitis_adenoclada_newGene_1129.5
LG13	StringTie	exon	27384637	27384720	.	+	.	Parent=Vitis_adenoclada_newGene_1129.5
LG13	StringTie	exon	27385479	27385553	.	+	.	Parent=Vitis_adenoclada_newGene_1129.5
LG09	StringTie	gene	5194205	5194504	.	-	.	ID=Vitis_adenoclada_newGene_113
LG09	StringTie	mRNA	5194205	5194504	.	-	.	ID=Vitis_adenoclada_newGene_113.1;Parent=Vitis_adenoclada_newGene_113
LG09	StringTie	exon	5194205	5194283	.	-	.	Parent=Vitis_adenoclada_newGene_113.1
LG09	StringTie	exon	5194368	5194504	.	-	.	Parent=Vitis_adenoclada_newGene_113.1
LG14	StringTie	gene	254562	256040	.	-	.	ID=Vitis_adenoclada_newGene_1131
LG14	StringTie	mRNA	254562	256040	.	-	.	ID=Vitis_adenoclada_newGene_1131.1;Parent=Vitis_adenoclada_newGene_1131
LG14	StringTie	exon	254562	255221	.	-	.	Parent=Vitis_adenoclada_newGene_1131.1
LG14	StringTie	exon	255362	256040	.	-	.	Parent=Vitis_adenoclada_newGene_1131.1
LG14	StringTie	gene	566387	569356	.	-	.	ID=Vitis_adenoclada_newGene_1132
LG14	StringTie	mRNA	566387	569356	.	-	.	ID=Vitis_adenoclada_newGene_1132.1;Parent=Vitis_adenoclada_newGene_1132
LG14	StringTie	exon	566387	567587	.	-	.	Parent=Vitis_adenoclada_newGene_1132.1
LG14	StringTie	exon	568886	568920	.	-	.	Parent=Vitis_adenoclada_newGene_1132.1
LG14	StringTie	exon	569006	569356	.	-	.	Parent=Vitis_adenoclada_newGene_1132.1
LG14	StringTie	gene	747485	757797	.	-	.	ID=Vitis_adenoclada_newGene_1134
LG14	StringTie	mRNA	747485	748474	.	-	.	ID=Vitis_adenoclada_newGene_1134.1;Parent=Vitis_adenoclada_newGene_1134
LG14	StringTie	exon	747485	747748	.	-	.	Parent=Vitis_adenoclada_newGene_1134.1
LG14	StringTie	exon	748417	748474	.	-	.	Parent=Vitis_adenoclada_newGene_1134.1
LG14	StringTie	mRNA	752119	757232	.	-	.	ID=Vitis_adenoclada_newGene_1134.2;Parent=Vitis_adenoclada_newGene_1134
LG14	StringTie	exon	752119	752759	.	-	.	Parent=Vitis_adenoclada_newGene_1134.2
LG14	StringTie	exon	756832	757232	.	-	.	Parent=Vitis_adenoclada_newGene_1134.2
LG14	StringTie	mRNA	752548	757797	.	-	.	ID=Vitis_adenoclada_newGene_1134.3;Parent=Vitis_adenoclada_newGene_1134
LG14	StringTie	exon	752548	752759	.	-	.	Parent=Vitis_adenoclada_newGene_1134.3
LG14	StringTie	exon	757486	757797	.	-	.	Parent=Vitis_adenoclada_newGene_1134.3
LG14	StringTie	gene	750895	757081	.	+	.	ID=Vitis_adenoclada_newGene_1135
LG14	StringTie	mRNA	750895	757081	.	+	.	ID=Vitis_adenoclada_newGene_1135.1;Parent=Vitis_adenoclada_newGene_1135
LG14	StringTie	exon	750895	751213	.	+	.	Parent=Vitis_adenoclada_newGene_1135.1
LG14	StringTie	exon	756239	757081	.	+	.	Parent=Vitis_adenoclada_newGene_1135.1
Contig00387	StringTie	gene	9106	43449	.	-	.	ID=Vitis_adenoclada_newGene_1138
Contig00387	StringTie	mRNA	9106	11972	.	-	.	ID=Vitis_adenoclada_newGene_1138.1;Parent=Vitis_adenoclada_newGene_1138
Contig00387	StringTie	exon	9106	9639	.	-	.	Parent=Vitis_adenoclada_newGene_1138.1
Contig00387	StringTie	exon	10174	11972	.	-	.	Parent=Vitis_adenoclada_newGene_1138.1
Contig00387	StringTie	mRNA	9106	12799	.	-	.	ID=Vitis_adenoclada_newGene_1138.2;Parent=Vitis_adenoclada_newGene_1138
Contig00387	StringTie	exon	9106	9639	.	-	.	Parent=Vitis_adenoclada_newGene_1138.2
Contig00387	StringTie	exon	12550	12799	.	-	.	Parent=Vitis_adenoclada_newGene_1138.2
Contig00387	StringTie	mRNA	9107	43449	.	-	.	ID=Vitis_adenoclada_newGene_1138.3;Parent=Vitis_adenoclada_newGene_1138
Contig00387	StringTie	exon	9107	10014	.	-	.	Parent=Vitis_adenoclada_newGene_1138.3
Contig00387	StringTie	exon	41161	43449	.	-	.	Parent=Vitis_adenoclada_newGene_1138.3
Contig00387	StringTie	mRNA	9135	43449	.	-	.	ID=Vitis_adenoclada_newGene_1138.4;Parent=Vitis_adenoclada_newGene_1138
Contig00387	StringTie	exon	9135	9639	.	-	.	Parent=Vitis_adenoclada_newGene_1138.4
Contig00387	StringTie	exon	41319	43449	.	-	.	Parent=Vitis_adenoclada_newGene_1138.4
LG14	StringTie	gene	1567273	1568111	.	-	.	ID=Vitis_adenoclada_newGene_1139
LG14	StringTie	mRNA	1567273	1568111	.	-	.	ID=Vitis_adenoclada_newGene_1139.1;Parent=Vitis_adenoclada_newGene_1139
LG14	StringTie	exon	1567273	1567604	.	-	.	Parent=Vitis_adenoclada_newGene_1139.1
LG14	StringTie	exon	1567780	1567816	.	-	.	Parent=Vitis_adenoclada_newGene_1139.1
LG14	StringTie	exon	1567918	1568111	.	-	.	Parent=Vitis_adenoclada_newGene_1139.1
LG09	StringTie	gene	5195218	5196239	.	-	.	ID=Vitis_adenoclada_newGene_114
LG09	StringTie	mRNA	5195218	5196239	.	-	.	ID=Vitis_adenoclada_newGene_114.1;Parent=Vitis_adenoclada_newGene_114
LG09	StringTie	exon	5195218	5195301	.	-	.	Parent=Vitis_adenoclada_newGene_114.1
LG09	StringTie	exon	5196010	5196239	.	-	.	Parent=Vitis_adenoclada_newGene_114.1
LG14	StringTie	gene	1767820	1770417	.	+	.	ID=Vitis_adenoclada_newGene_1141
LG14	StringTie	mRNA	1767820	1770417	.	+	.	ID=Vitis_adenoclada_newGene_1141.1;Parent=Vitis_adenoclada_newGene_1141
LG14	StringTie	exon	1767820	1768212	.	+	.	Parent=Vitis_adenoclada_newGene_1141.1
LG14	StringTie	exon	1768881	1768999	.	+	.	Parent=Vitis_adenoclada_newGene_1141.1
LG14	StringTie	exon	1769123	1769188	.	+	.	Parent=Vitis_adenoclada_newGene_1141.1
LG14	StringTie	exon	1769335	1769532	.	+	.	Parent=Vitis_adenoclada_newGene_1141.1
LG14	StringTie	exon	1770132	1770417	.	+	.	Parent=Vitis_adenoclada_newGene_1141.1
LG14	StringTie	mRNA	1767820	1770417	.	+	.	ID=Vitis_adenoclada_newGene_1141.2;Parent=Vitis_adenoclada_newGene_1141
LG14	StringTie	exon	1767820	1768212	.	+	.	Parent=Vitis_adenoclada_newGene_1141.2
LG14	StringTie	exon	1768881	1768999	.	+	.	Parent=Vitis_adenoclada_newGene_1141.2
LG14	StringTie	exon	1769123	1769188	.	+	.	Parent=Vitis_adenoclada_newGene_1141.2
LG14	StringTie	exon	1769335	1769532	.	+	.	Parent=Vitis_adenoclada_newGene_1141.2
LG14	StringTie	exon	1770122	1770417	.	+	.	Parent=Vitis_adenoclada_newGene_1141.2
LG14	StringTie	mRNA	1767830	1770417	.	+	.	ID=Vitis_adenoclada_newGene_1141.3;Parent=Vitis_adenoclada_newGene_1141
LG14	StringTie	exon	1767830	1769018	.	+	.	Parent=Vitis_adenoclada_newGene_1141.3
LG14	StringTie	exon	1769123	1769188	.	+	.	Parent=Vitis_adenoclada_newGene_1141.3
LG14	StringTie	exon	1769335	1769532	.	+	.	Parent=Vitis_adenoclada_newGene_1141.3
LG14	StringTie	exon	1770132	1770417	.	+	.	Parent=Vitis_adenoclada_newGene_1141.3
LG14	StringTie	mRNA	1767857	1770417	.	+	.	ID=Vitis_adenoclada_newGene_1141.4;Parent=Vitis_adenoclada_newGene_1141
LG14	StringTie	exon	1767857	1768999	.	+	.	Parent=Vitis_adenoclada_newGene_1141.4
LG14	StringTie	exon	1769123	1769188	.	+	.	Parent=Vitis_adenoclada_newGene_1141.4
LG14	StringTie	exon	1769335	1769532	.	+	.	Parent=Vitis_adenoclada_newGene_1141.4
LG14	StringTie	exon	1770122	1770417	.	+	.	Parent=Vitis_adenoclada_newGene_1141.4
LG14	StringTie	mRNA	1767857	1770417	.	+	.	ID=Vitis_adenoclada_newGene_1141.5;Parent=Vitis_adenoclada_newGene_1141
LG14	StringTie	exon	1767857	1769018	.	+	.	Parent=Vitis_adenoclada_newGene_1141.5
LG14	StringTie	exon	1769123	1769188	.	+	.	Parent=Vitis_adenoclada_newGene_1141.5
LG14	StringTie	exon	1769335	1769544	.	+	.	Parent=Vitis_adenoclada_newGene_1141.5
LG14	StringTie	exon	1770122	1770417	.	+	.	Parent=Vitis_adenoclada_newGene_1141.5
LG14	StringTie	mRNA	1767857	1770417	.	+	.	ID=Vitis_adenoclada_newGene_1141.6;Parent=Vitis_adenoclada_newGene_1141
LG14	StringTie	exon	1767857	1768212	.	+	.	Parent=Vitis_adenoclada_newGene_1141.6
LG14	StringTie	exon	1768881	1769018	.	+	.	Parent=Vitis_adenoclada_newGene_1141.6
LG14	StringTie	exon	1769123	1769188	.	+	.	Parent=Vitis_adenoclada_newGene_1141.6
LG14	StringTie	exon	1769335	1769532	.	+	.	Parent=Vitis_adenoclada_newGene_1141.6
LG14	StringTie	exon	1770132	1770417	.	+	.	Parent=Vitis_adenoclada_newGene_1141.6
LG14	StringTie	mRNA	1767863	1770417	.	+	.	ID=Vitis_adenoclada_newGene_1141.7;Parent=Vitis_adenoclada_newGene_1141
LG14	StringTie	exon	1767863	1768212	.	+	.	Parent=Vitis_adenoclada_newGene_1141.7
LG14	StringTie	exon	1768881	1769018	.	+	.	Parent=Vitis_adenoclada_newGene_1141.7
LG14	StringTie	exon	1769123	1769188	.	+	.	Parent=Vitis_adenoclada_newGene_1141.7
LG14	StringTie	exon	1769335	1769532	.	+	.	Parent=Vitis_adenoclada_newGene_1141.7
LG14	StringTie	exon	1770122	1770417	.	+	.	Parent=Vitis_adenoclada_newGene_1141.7
LG14	StringTie	gene	2717733	2718798	.	-	.	ID=Vitis_adenoclada_newGene_1145
LG14	StringTie	mRNA	2717733	2718798	.	-	.	ID=Vitis_adenoclada_newGene_1145.1;Parent=Vitis_adenoclada_newGene_1145
LG14	StringTie	exon	2717733	2718505	.	-	.	Parent=Vitis_adenoclada_newGene_1145.1
LG14	StringTie	exon	2718589	2718798	.	-	.	Parent=Vitis_adenoclada_newGene_1145.1
LG14	StringTie	gene	2963438	2964603	.	-	.	ID=Vitis_adenoclada_newGene_1146
LG14	StringTie	mRNA	2963438	2964603	.	-	.	ID=Vitis_adenoclada_newGene_1146.1;Parent=Vitis_adenoclada_newGene_1146
LG14	StringTie	exon	2963438	2963686	.	-	.	Parent=Vitis_adenoclada_newGene_1146.1
LG14	StringTie	exon	2964349	2964442	.	-	.	Parent=Vitis_adenoclada_newGene_1146.1
LG14	StringTie	exon	2964519	2964603	.	-	.	Parent=Vitis_adenoclada_newGene_1146.1
LG09	StringTie	gene	5630879	5632083	.	-	.	ID=Vitis_adenoclada_newGene_115
LG09	StringTie	mRNA	5630879	5632083	.	-	.	ID=Vitis_adenoclada_newGene_115.1;Parent=Vitis_adenoclada_newGene_115
LG09	StringTie	exon	5630879	5631516	.	-	.	Parent=Vitis_adenoclada_newGene_115.1
LG09	StringTie	exon	5631626	5632083	.	-	.	Parent=Vitis_adenoclada_newGene_115.1
LG14	StringTie	gene	3386746	3387074	.	+	.	ID=Vitis_adenoclada_newGene_1151
LG14	StringTie	mRNA	3386746	3387074	.	+	.	ID=Vitis_adenoclada_newGene_1151.1;Parent=Vitis_adenoclada_newGene_1151
LG14	StringTie	exon	3386746	3386872	.	+	.	Parent=Vitis_adenoclada_newGene_1151.1
LG14	StringTie	exon	3386944	3387074	.	+	.	Parent=Vitis_adenoclada_newGene_1151.1
LG14	StringTie	gene	3491642	3494224	.	-	.	ID=Vitis_adenoclada_newGene_1152
LG14	StringTie	mRNA	3491642	3494224	.	-	.	ID=Vitis_adenoclada_newGene_1152.1;Parent=Vitis_adenoclada_newGene_1152
LG14	StringTie	exon	3491642	3491779	.	-	.	Parent=Vitis_adenoclada_newGene_1152.1
LG14	StringTie	exon	3493916	3494224	.	-	.	Parent=Vitis_adenoclada_newGene_1152.1
LG14	StringTie	gene	3597782	3600815	.	-	.	ID=Vitis_adenoclada_newGene_1153
LG14	StringTie	mRNA	3597782	3600815	.	-	.	ID=Vitis_adenoclada_newGene_1153.1;Parent=Vitis_adenoclada_newGene_1153
LG14	StringTie	exon	3597782	3597964	.	-	.	Parent=Vitis_adenoclada_newGene_1153.1
LG14	StringTie	exon	3599835	3599915	.	-	.	Parent=Vitis_adenoclada_newGene_1153.1
LG14	StringTie	exon	3600679	3600815	.	-	.	Parent=Vitis_adenoclada_newGene_1153.1
LG14	StringTie	gene	3600930	3601905	.	-	.	ID=Vitis_adenoclada_newGene_1154
LG14	StringTie	mRNA	3600930	3601905	.	-	.	ID=Vitis_adenoclada_newGene_1154.1;Parent=Vitis_adenoclada_newGene_1154
LG14	StringTie	exon	3600930	3601314	.	-	.	Parent=Vitis_adenoclada_newGene_1154.1
LG14	StringTie	exon	3601631	3601905	.	-	.	Parent=Vitis_adenoclada_newGene_1154.1
LG14	StringTie	gene	3620848	3623578	.	-	.	ID=Vitis_adenoclada_newGene_1155
LG14	StringTie	mRNA	3620848	3623578	.	-	.	ID=Vitis_adenoclada_newGene_1155.1;Parent=Vitis_adenoclada_newGene_1155
LG14	StringTie	exon	3620848	3621311	.	-	.	Parent=Vitis_adenoclada_newGene_1155.1
LG14	StringTie	exon	3621941	3622402	.	-	.	Parent=Vitis_adenoclada_newGene_1155.1
LG14	StringTie	exon	3623375	3623578	.	-	.	Parent=Vitis_adenoclada_newGene_1155.1
LG14	StringTie	gene	3666499	3667240	.	-	.	ID=Vitis_adenoclada_newGene_1156
LG14	StringTie	mRNA	3666499	3667240	.	-	.	ID=Vitis_adenoclada_newGene_1156.1;Parent=Vitis_adenoclada_newGene_1156
LG14	StringTie	exon	3666499	3666761	.	-	.	Parent=Vitis_adenoclada_newGene_1156.1
LG14	StringTie	exon	3666891	3667240	.	-	.	Parent=Vitis_adenoclada_newGene_1156.1
LG14	StringTie	gene	4057454	4063604	.	+	.	ID=Vitis_adenoclada_newGene_1157
LG14	StringTie	mRNA	4057454	4063604	.	+	.	ID=Vitis_adenoclada_newGene_1157.1;Parent=Vitis_adenoclada_newGene_1157
LG14	StringTie	exon	4057454	4058048	.	+	.	Parent=Vitis_adenoclada_newGene_1157.1
LG14	StringTie	exon	4063507	4063604	.	+	.	Parent=Vitis_adenoclada_newGene_1157.1
LG14	StringTie	gene	4104961	4112075	.	+	.	ID=Vitis_adenoclada_newGene_1158
LG14	StringTie	mRNA	4104961	4112075	.	+	.	ID=Vitis_adenoclada_newGene_1158.1;Parent=Vitis_adenoclada_newGene_1158
LG14	StringTie	exon	4104961	4105386	.	+	.	Parent=Vitis_adenoclada_newGene_1158.1
LG14	StringTie	exon	4111582	4112075	.	+	.	Parent=Vitis_adenoclada_newGene_1158.1
LG14	StringTie	gene	4197118	4199769	.	+	.	ID=Vitis_adenoclada_newGene_1159
LG14	StringTie	mRNA	4197118	4199769	.	+	.	ID=Vitis_adenoclada_newGene_1159.1;Parent=Vitis_adenoclada_newGene_1159
LG14	StringTie	exon	4197118	4197206	.	+	.	Parent=Vitis_adenoclada_newGene_1159.1
LG14	StringTie	exon	4199576	4199769	.	+	.	Parent=Vitis_adenoclada_newGene_1159.1
LG14	StringTie	gene	4613532	4614910	.	+	.	ID=Vitis_adenoclada_newGene_1162
LG14	StringTie	mRNA	4613532	4614910	.	+	.	ID=Vitis_adenoclada_newGene_1162.1;Parent=Vitis_adenoclada_newGene_1162
LG14	StringTie	exon	4613532	4613671	.	+	.	Parent=Vitis_adenoclada_newGene_1162.1
LG14	StringTie	exon	4614648	4614910	.	+	.	Parent=Vitis_adenoclada_newGene_1162.1
LG14	StringTie	gene	4688186	4691031	.	+	.	ID=Vitis_adenoclada_newGene_1164
LG14	StringTie	mRNA	4688186	4691031	.	+	.	ID=Vitis_adenoclada_newGene_1164.1;Parent=Vitis_adenoclada_newGene_1164
LG14	StringTie	exon	4688186	4688689	.	+	.	Parent=Vitis_adenoclada_newGene_1164.1
LG14	StringTie	exon	4690523	4691031	.	+	.	Parent=Vitis_adenoclada_newGene_1164.1
LG14	StringTie	gene	4691874	4694879	.	+	.	ID=Vitis_adenoclada_newGene_1165
LG14	StringTie	mRNA	4691874	4694879	.	+	.	ID=Vitis_adenoclada_newGene_1165.1;Parent=Vitis_adenoclada_newGene_1165
LG14	StringTie	exon	4691874	4692397	.	+	.	Parent=Vitis_adenoclada_newGene_1165.1
LG14	StringTie	exon	4694217	4694501	.	+	.	Parent=Vitis_adenoclada_newGene_1165.1
LG14	StringTie	exon	4694628	4694879	.	+	.	Parent=Vitis_adenoclada_newGene_1165.1
LG14	StringTie	gene	4703195	4707156	.	+	.	ID=Vitis_adenoclada_newGene_1166
LG14	StringTie	mRNA	4703195	4707156	.	+	.	ID=Vitis_adenoclada_newGene_1166.1;Parent=Vitis_adenoclada_newGene_1166
LG14	StringTie	exon	4703195	4703883	.	+	.	Parent=Vitis_adenoclada_newGene_1166.1
LG14	StringTie	exon	4704321	4705054	.	+	.	Parent=Vitis_adenoclada_newGene_1166.1
LG14	StringTie	exon	4706873	4707156	.	+	.	Parent=Vitis_adenoclada_newGene_1166.1
LG14	StringTie	gene	4862119	4863712	.	-	.	ID=Vitis_adenoclada_newGene_1167
LG14	StringTie	mRNA	4862119	4863712	.	-	.	ID=Vitis_adenoclada_newGene_1167.1;Parent=Vitis_adenoclada_newGene_1167
LG14	StringTie	exon	4862119	4862420	.	-	.	Parent=Vitis_adenoclada_newGene_1167.1
LG14	StringTie	exon	4862818	4863712	.	-	.	Parent=Vitis_adenoclada_newGene_1167.1
LG14	StringTie	gene	4864122	4866481	.	+	.	ID=Vitis_adenoclada_newGene_1168
LG14	StringTie	mRNA	4864122	4866481	.	+	.	ID=Vitis_adenoclada_newGene_1168.1;Parent=Vitis_adenoclada_newGene_1168
LG14	StringTie	exon	4864122	4864352	.	+	.	Parent=Vitis_adenoclada_newGene_1168.1
LG14	StringTie	exon	4865974	4866079	.	+	.	Parent=Vitis_adenoclada_newGene_1168.1
LG14	StringTie	exon	4866192	4866481	.	+	.	Parent=Vitis_adenoclada_newGene_1168.1
LG14	StringTie	mRNA	4864300	4866481	.	+	.	ID=Vitis_adenoclada_newGene_1168.2;Parent=Vitis_adenoclada_newGene_1168
LG14	StringTie	exon	4864300	4864432	.	+	.	Parent=Vitis_adenoclada_newGene_1168.2
LG14	StringTie	exon	4865974	4866079	.	+	.	Parent=Vitis_adenoclada_newGene_1168.2
LG14	StringTie	exon	4866192	4866481	.	+	.	Parent=Vitis_adenoclada_newGene_1168.2
LG14	StringTie	gene	4866585	4867342	.	+	.	ID=Vitis_adenoclada_newGene_1169
LG14	StringTie	mRNA	4866585	4867342	.	+	.	ID=Vitis_adenoclada_newGene_1169.1;Parent=Vitis_adenoclada_newGene_1169
LG14	StringTie	exon	4866585	4866759	.	+	.	Parent=Vitis_adenoclada_newGene_1169.1
LG14	StringTie	exon	4866885	4867025	.	+	.	Parent=Vitis_adenoclada_newGene_1169.1
LG14	StringTie	exon	4867138	4867221	.	+	.	Parent=Vitis_adenoclada_newGene_1169.1
LG14	StringTie	exon	4867313	4867342	.	+	.	Parent=Vitis_adenoclada_newGene_1169.1
LG14	StringTie	mRNA	4866585	4867342	.	+	.	ID=Vitis_adenoclada_newGene_1169.2;Parent=Vitis_adenoclada_newGene_1169
LG14	StringTie	exon	4866585	4866759	.	+	.	Parent=Vitis_adenoclada_newGene_1169.2
LG14	StringTie	exon	4866885	4867025	.	+	.	Parent=Vitis_adenoclada_newGene_1169.2
LG14	StringTie	exon	4867132	4867221	.	+	.	Parent=Vitis_adenoclada_newGene_1169.2
LG14	StringTie	exon	4867313	4867342	.	+	.	Parent=Vitis_adenoclada_newGene_1169.2
LG14	StringTie	mRNA	4866585	4867342	.	+	.	ID=Vitis_adenoclada_newGene_1169.3;Parent=Vitis_adenoclada_newGene_1169
LG14	StringTie	exon	4866585	4866759	.	+	.	Parent=Vitis_adenoclada_newGene_1169.3
LG14	StringTie	exon	4866885	4867025	.	+	.	Parent=Vitis_adenoclada_newGene_1169.3
LG14	StringTie	exon	4867132	4867342	.	+	.	Parent=Vitis_adenoclada_newGene_1169.3
LG14	StringTie	mRNA	4866585	4867221	.	+	.	ID=Vitis_adenoclada_newGene_1169.4;Parent=Vitis_adenoclada_newGene_1169
LG14	StringTie	exon	4866585	4866759	.	+	.	Parent=Vitis_adenoclada_newGene_1169.4
LG14	StringTie	exon	4866885	4867221	.	+	.	Parent=Vitis_adenoclada_newGene_1169.4
LG14	StringTie	gene	5285293	5286427	.	+	.	ID=Vitis_adenoclada_newGene_1171
LG14	StringTie	mRNA	5285293	5286427	.	+	.	ID=Vitis_adenoclada_newGene_1171.1;Parent=Vitis_adenoclada_newGene_1171
LG14	StringTie	exon	5285293	5285361	.	+	.	Parent=Vitis_adenoclada_newGene_1171.1
LG14	StringTie	exon	5286031	5286427	.	+	.	Parent=Vitis_adenoclada_newGene_1171.1
LG14	StringTie	gene	5292295	5294582	.	+	.	ID=Vitis_adenoclada_newGene_1172
LG14	StringTie	mRNA	5292295	5294582	.	+	.	ID=Vitis_adenoclada_newGene_1172.1;Parent=Vitis_adenoclada_newGene_1172
LG14	StringTie	exon	5292295	5292336	.	+	.	Parent=Vitis_adenoclada_newGene_1172.1
LG14	StringTie	exon	5294088	5294582	.	+	.	Parent=Vitis_adenoclada_newGene_1172.1
LG14	StringTie	gene	5295799	5297249	.	+	.	ID=Vitis_adenoclada_newGene_1173
LG14	StringTie	mRNA	5295799	5297249	.	+	.	ID=Vitis_adenoclada_newGene_1173.1;Parent=Vitis_adenoclada_newGene_1173
LG14	StringTie	exon	5295799	5296473	.	+	.	Parent=Vitis_adenoclada_newGene_1173.1
LG14	StringTie	exon	5297103	5297249	.	+	.	Parent=Vitis_adenoclada_newGene_1173.1
LG14	StringTie	gene	5297447	5298439	.	+	.	ID=Vitis_adenoclada_newGene_1174
LG14	StringTie	mRNA	5297447	5298439	.	+	.	ID=Vitis_adenoclada_newGene_1174.1;Parent=Vitis_adenoclada_newGene_1174
LG14	StringTie	exon	5297447	5297538	.	+	.	Parent=Vitis_adenoclada_newGene_1174.1
LG14	StringTie	exon	5298290	5298439	.	+	.	Parent=Vitis_adenoclada_newGene_1174.1
LG14	StringTie	gene	5311361	5311796	.	-	.	ID=Vitis_adenoclada_newGene_1175
LG14	StringTie	mRNA	5311361	5311796	.	-	.	ID=Vitis_adenoclada_newGene_1175.1;Parent=Vitis_adenoclada_newGene_1175
LG14	StringTie	exon	5311361	5311434	.	-	.	Parent=Vitis_adenoclada_newGene_1175.1
LG14	StringTie	exon	5311556	5311796	.	-	.	Parent=Vitis_adenoclada_newGene_1175.1
LG14	StringTie	gene	5318613	5321950	.	+	.	ID=Vitis_adenoclada_newGene_1177
LG14	StringTie	mRNA	5318613	5321950	.	+	.	ID=Vitis_adenoclada_newGene_1177.1;Parent=Vitis_adenoclada_newGene_1177
LG14	StringTie	exon	5318613	5318715	.	+	.	Parent=Vitis_adenoclada_newGene_1177.1
LG14	StringTie	exon	5318826	5318902	.	+	.	Parent=Vitis_adenoclada_newGene_1177.1
LG14	StringTie	exon	5319187	5319234	.	+	.	Parent=Vitis_adenoclada_newGene_1177.1
LG14	StringTie	exon	5320008	5320473	.	+	.	Parent=Vitis_adenoclada_newGene_1177.1
LG14	StringTie	exon	5321291	5321950	.	+	.	Parent=Vitis_adenoclada_newGene_1177.1
LG14	StringTie	mRNA	5318613	5320473	.	+	.	ID=Vitis_adenoclada_newGene_1177.2;Parent=Vitis_adenoclada_newGene_1177
LG14	StringTie	exon	5318613	5318707	.	+	.	Parent=Vitis_adenoclada_newGene_1177.2
LG14	StringTie	exon	5318826	5318902	.	+	.	Parent=Vitis_adenoclada_newGene_1177.2
LG14	StringTie	exon	5319187	5319234	.	+	.	Parent=Vitis_adenoclada_newGene_1177.2
LG14	StringTie	exon	5320008	5320473	.	+	.	Parent=Vitis_adenoclada_newGene_1177.2
LG14	StringTie	gene	5347423	5348814	.	+	.	ID=Vitis_adenoclada_newGene_1178
LG14	StringTie	mRNA	5347423	5348814	.	+	.	ID=Vitis_adenoclada_newGene_1178.1;Parent=Vitis_adenoclada_newGene_1178
LG14	StringTie	exon	5347423	5347570	.	+	.	Parent=Vitis_adenoclada_newGene_1178.1
LG14	StringTie	exon	5347910	5348814	.	+	.	Parent=Vitis_adenoclada_newGene_1178.1
LG14	StringTie	gene	5438839	5441072	.	+	.	ID=Vitis_adenoclada_newGene_1179
LG14	StringTie	mRNA	5438839	5441072	.	+	.	ID=Vitis_adenoclada_newGene_1179.1;Parent=Vitis_adenoclada_newGene_1179
LG14	StringTie	exon	5438839	5438959	.	+	.	Parent=Vitis_adenoclada_newGene_1179.1
LG14	StringTie	exon	5439068	5439143	.	+	.	Parent=Vitis_adenoclada_newGene_1179.1
LG14	StringTie	exon	5440262	5440315	.	+	.	Parent=Vitis_adenoclada_newGene_1179.1
LG14	StringTie	exon	5440796	5441072	.	+	.	Parent=Vitis_adenoclada_newGene_1179.1
LG09	StringTie	gene	5866644	5867384	.	-	.	ID=Vitis_adenoclada_newGene_118
LG09	StringTie	mRNA	5866644	5867384	.	-	.	ID=Vitis_adenoclada_newGene_118.1;Parent=Vitis_adenoclada_newGene_118
LG09	StringTie	exon	5866644	5866814	.	-	.	Parent=Vitis_adenoclada_newGene_118.1
LG09	StringTie	exon	5866930	5867384	.	-	.	Parent=Vitis_adenoclada_newGene_118.1
LG14	StringTie	gene	5452991	5463704	.	-	.	ID=Vitis_adenoclada_newGene_1180
LG14	StringTie	mRNA	5452991	5463704	.	-	.	ID=Vitis_adenoclada_newGene_1180.1;Parent=Vitis_adenoclada_newGene_1180
LG14	StringTie	exon	5452991	5453239	.	-	.	Parent=Vitis_adenoclada_newGene_1180.1
LG14	StringTie	exon	5455888	5456364	.	-	.	Parent=Vitis_adenoclada_newGene_1180.1
LG14	StringTie	exon	5457064	5457540	.	-	.	Parent=Vitis_adenoclada_newGene_1180.1
LG14	StringTie	exon	5458241	5458717	.	-	.	Parent=Vitis_adenoclada_newGene_1180.1
LG14	StringTie	exon	5459420	5459896	.	-	.	Parent=Vitis_adenoclada_newGene_1180.1
LG14	StringTie	exon	5461835	5463704	.	-	.	Parent=Vitis_adenoclada_newGene_1180.1
LG14	StringTie	mRNA	5453026	5463704	.	-	.	ID=Vitis_adenoclada_newGene_1180.2;Parent=Vitis_adenoclada_newGene_1180
LG14	StringTie	exon	5453026	5453239	.	-	.	Parent=Vitis_adenoclada_newGene_1180.2
LG14	StringTie	exon	5455888	5456364	.	-	.	Parent=Vitis_adenoclada_newGene_1180.2
LG14	StringTie	exon	5457064	5457506	.	-	.	Parent=Vitis_adenoclada_newGene_1180.2
LG14	StringTie	exon	5458684	5458717	.	-	.	Parent=Vitis_adenoclada_newGene_1180.2
LG14	StringTie	exon	5459420	5459896	.	-	.	Parent=Vitis_adenoclada_newGene_1180.2
LG14	StringTie	exon	5461835	5463704	.	-	.	Parent=Vitis_adenoclada_newGene_1180.2
LG14	StringTie	mRNA	5456933	5459896	.	-	.	ID=Vitis_adenoclada_newGene_1180.3;Parent=Vitis_adenoclada_newGene_1180
LG14	StringTie	exon	5456933	5457063	.	-	.	Parent=Vitis_adenoclada_newGene_1180.3
LG14	StringTie	exon	5458241	5458717	.	-	.	Parent=Vitis_adenoclada_newGene_1180.3
LG14	StringTie	exon	5459420	5459896	.	-	.	Parent=Vitis_adenoclada_newGene_1180.3
LG14	StringTie	gene	5530102	5537775	.	-	.	ID=Vitis_adenoclada_newGene_1181
LG14	StringTie	mRNA	5530102	5535633	.	-	.	ID=Vitis_adenoclada_newGene_1181.1;Parent=Vitis_adenoclada_newGene_1181
LG14	StringTie	exon	5530102	5530243	.	-	.	Parent=Vitis_adenoclada_newGene_1181.1
LG14	StringTie	exon	5535214	5535633	.	-	.	Parent=Vitis_adenoclada_newGene_1181.1
LG14	StringTie	mRNA	5532874	5537775	.	-	.	ID=Vitis_adenoclada_newGene_1181.2;Parent=Vitis_adenoclada_newGene_1181
LG14	StringTie	exon	5532874	5532913	.	-	.	Parent=Vitis_adenoclada_newGene_1181.2
LG14	StringTie	exon	5533543	5535906	.	-	.	Parent=Vitis_adenoclada_newGene_1181.2
LG14	StringTie	exon	5537660	5537775	.	-	.	Parent=Vitis_adenoclada_newGene_1181.2
LG14	StringTie	gene	5545075	5561722	.	-	.	ID=Vitis_adenoclada_newGene_1182
LG14	StringTie	mRNA	5545075	5549860	.	-	.	ID=Vitis_adenoclada_newGene_1182.1;Parent=Vitis_adenoclada_newGene_1182
LG14	StringTie	exon	5545075	5545551	.	-	.	Parent=Vitis_adenoclada_newGene_1182.1
LG14	StringTie	exon	5549759	5549860	.	-	.	Parent=Vitis_adenoclada_newGene_1182.1
LG14	StringTie	gene	5850663	5852029	.	+	.	ID=Vitis_adenoclada_newGene_1183
LG14	StringTie	mRNA	5850663	5852029	.	+	.	ID=Vitis_adenoclada_newGene_1183.1;Parent=Vitis_adenoclada_newGene_1183
LG14	StringTie	exon	5850663	5851085	.	+	.	Parent=Vitis_adenoclada_newGene_1183.1
LG14	StringTie	exon	5851716	5852029	.	+	.	Parent=Vitis_adenoclada_newGene_1183.1
LG14	StringTie	gene	5950400	5952338	.	+	.	ID=Vitis_adenoclada_newGene_1184
LG14	StringTie	mRNA	5950400	5952338	.	+	.	ID=Vitis_adenoclada_newGene_1184.1;Parent=Vitis_adenoclada_newGene_1184
LG14	StringTie	exon	5950400	5950502	.	+	.	Parent=Vitis_adenoclada_newGene_1184.1
LG14	StringTie	exon	5950618	5952338	.	+	.	Parent=Vitis_adenoclada_newGene_1184.1
LG14	StringTie	gene	6304310	6305651	.	-	.	ID=Vitis_adenoclada_newGene_1186
LG14	StringTie	mRNA	6304310	6305651	.	-	.	ID=Vitis_adenoclada_newGene_1186.1;Parent=Vitis_adenoclada_newGene_1186
LG14	StringTie	exon	6304310	6304985	.	-	.	Parent=Vitis_adenoclada_newGene_1186.1
LG14	StringTie	exon	6305188	6305651	.	-	.	Parent=Vitis_adenoclada_newGene_1186.1
LG14	StringTie	gene	6663853	6671610	.	-	.	ID=Vitis_adenoclada_newGene_1187
LG14	StringTie	mRNA	6663853	6671610	.	-	.	ID=Vitis_adenoclada_newGene_1187.1;Parent=Vitis_adenoclada_newGene_1187
LG14	StringTie	exon	6663853	6663949	.	-	.	Parent=Vitis_adenoclada_newGene_1187.1
LG14	StringTie	exon	6671262	6671332	.	-	.	Parent=Vitis_adenoclada_newGene_1187.1
LG14	StringTie	exon	6671485	6671610	.	-	.	Parent=Vitis_adenoclada_newGene_1187.1
LG14	StringTie	gene	6852530	6864856	.	-	.	ID=Vitis_adenoclada_newGene_1188
LG14	StringTie	mRNA	6852530	6864856	.	-	.	ID=Vitis_adenoclada_newGene_1188.1;Parent=Vitis_adenoclada_newGene_1188
LG14	StringTie	exon	6852530	6852651	.	-	.	Parent=Vitis_adenoclada_newGene_1188.1
LG14	StringTie	exon	6853246	6853399	.	-	.	Parent=Vitis_adenoclada_newGene_1188.1
LG14	StringTie	exon	6864608	6864856	.	-	.	Parent=Vitis_adenoclada_newGene_1188.1
LG01	StringTie	gene	12527276	12528331	.	+	.	ID=Vitis_adenoclada_newGene_1190
LG01	StringTie	mRNA	12527276	12528331	.	+	.	ID=Vitis_adenoclada_newGene_1190.1;Parent=Vitis_adenoclada_newGene_1190
LG01	StringTie	exon	12527276	12527644	.	+	.	Parent=Vitis_adenoclada_newGene_1190.1
LG01	StringTie	exon	12527772	12528331	.	+	.	Parent=Vitis_adenoclada_newGene_1190.1
LG14	StringTie	gene	7307103	7307740	.	-	.	ID=Vitis_adenoclada_newGene_1193
LG14	StringTie	mRNA	7307103	7307740	.	-	.	ID=Vitis_adenoclada_newGene_1193.1;Parent=Vitis_adenoclada_newGene_1193
LG14	StringTie	exon	7307103	7307552	.	-	.	Parent=Vitis_adenoclada_newGene_1193.1
LG14	StringTie	exon	7307632	7307740	.	-	.	Parent=Vitis_adenoclada_newGene_1193.1
LG14	StringTie	gene	7531289	7990132	.	-	.	ID=Vitis_adenoclada_newGene_1195
LG14	StringTie	mRNA	7531289	7542931	.	-	.	ID=Vitis_adenoclada_newGene_1195.1;Parent=Vitis_adenoclada_newGene_1195
LG14	StringTie	exon	7531289	7531580	.	-	.	Parent=Vitis_adenoclada_newGene_1195.1
LG14	StringTie	exon	7531781	7531961	.	-	.	Parent=Vitis_adenoclada_newGene_1195.1
LG14	StringTie	exon	7532549	7532593	.	-	.	Parent=Vitis_adenoclada_newGene_1195.1
LG14	StringTie	exon	7532733	7532822	.	-	.	Parent=Vitis_adenoclada_newGene_1195.1
LG14	StringTie	exon	7533072	7533256	.	-	.	Parent=Vitis_adenoclada_newGene_1195.1
LG14	StringTie	exon	7533864	7533944	.	-	.	Parent=Vitis_adenoclada_newGene_1195.1
LG14	StringTie	exon	7534094	7534182	.	-	.	Parent=Vitis_adenoclada_newGene_1195.1
LG14	StringTie	exon	7534272	7534373	.	-	.	Parent=Vitis_adenoclada_newGene_1195.1
LG14	StringTie	exon	7534493	7534530	.	-	.	Parent=Vitis_adenoclada_newGene_1195.1
LG14	StringTie	exon	7535426	7535606	.	-	.	Parent=Vitis_adenoclada_newGene_1195.1
LG14	StringTie	exon	7536148	7536258	.	-	.	Parent=Vitis_adenoclada_newGene_1195.1
LG14	StringTie	exon	7537345	7538175	.	-	.	Parent=Vitis_adenoclada_newGene_1195.1
LG14	StringTie	exon	7539004	7539747	.	-	.	Parent=Vitis_adenoclada_newGene_1195.1
LG14	StringTie	exon	7541041	7542931	.	-	.	Parent=Vitis_adenoclada_newGene_1195.1
LG14	StringTie	mRNA	7531291	7556454	.	-	.	ID=Vitis_adenoclada_newGene_1195.10;Parent=Vitis_adenoclada_newGene_1195
LG14	StringTie	exon	7531291	7531580	.	-	.	Parent=Vitis_adenoclada_newGene_1195.10
LG14	StringTie	exon	7531781	7531961	.	-	.	Parent=Vitis_adenoclada_newGene_1195.10
LG14	StringTie	exon	7532733	7532822	.	-	.	Parent=Vitis_adenoclada_newGene_1195.10
LG14	StringTie	exon	7533072	7533256	.	-	.	Parent=Vitis_adenoclada_newGene_1195.10
LG14	StringTie	exon	7533864	7533944	.	-	.	Parent=Vitis_adenoclada_newGene_1195.10
LG14	StringTie	exon	7534094	7534182	.	-	.	Parent=Vitis_adenoclada_newGene_1195.10
LG14	StringTie	exon	7534272	7534530	.	-	.	Parent=Vitis_adenoclada_newGene_1195.10
LG14	StringTie	exon	7535426	7535606	.	-	.	Parent=Vitis_adenoclada_newGene_1195.10
LG14	StringTie	exon	7536148	7536258	.	-	.	Parent=Vitis_adenoclada_newGene_1195.10
LG14	StringTie	exon	7552615	7553470	.	-	.	Parent=Vitis_adenoclada_newGene_1195.10
LG14	StringTie	exon	7554283	7554819	.	-	.	Parent=Vitis_adenoclada_newGene_1195.10
LG14	StringTie	exon	7556104	7556454	.	-	.	Parent=Vitis_adenoclada_newGene_1195.10
LG14	StringTie	mRNA	7531291	7539747	.	-	.	ID=Vitis_adenoclada_newGene_1195.11;Parent=Vitis_adenoclada_newGene_1195
LG14	StringTie	exon	7531291	7531580	.	-	.	Parent=Vitis_adenoclada_newGene_1195.11
LG14	StringTie	exon	7531781	7531961	.	-	.	Parent=Vitis_adenoclada_newGene_1195.11
LG14	StringTie	exon	7532733	7532822	.	-	.	Parent=Vitis_adenoclada_newGene_1195.11
LG14	StringTie	exon	7533072	7533256	.	-	.	Parent=Vitis_adenoclada_newGene_1195.11
LG14	StringTie	exon	7533864	7533944	.	-	.	Parent=Vitis_adenoclada_newGene_1195.11
LG14	StringTie	exon	7534094	7534182	.	-	.	Parent=Vitis_adenoclada_newGene_1195.11
LG14	StringTie	exon	7534272	7535606	.	-	.	Parent=Vitis_adenoclada_newGene_1195.11
LG14	StringTie	exon	7536148	7536258	.	-	.	Parent=Vitis_adenoclada_newGene_1195.11
LG14	StringTie	exon	7537345	7538175	.	-	.	Parent=Vitis_adenoclada_newGene_1195.11
LG14	StringTie	exon	7539004	7539747	.	-	.	Parent=Vitis_adenoclada_newGene_1195.11
LG14	StringTie	mRNA	7531291	7542931	.	-	.	ID=Vitis_adenoclada_newGene_1195.12;Parent=Vitis_adenoclada_newGene_1195
LG14	StringTie	exon	7531291	7531580	.	-	.	Parent=Vitis_adenoclada_newGene_1195.12
LG14	StringTie	exon	7531781	7531961	.	-	.	Parent=Vitis_adenoclada_newGene_1195.12
LG14	StringTie	exon	7532733	7532822	.	-	.	Parent=Vitis_adenoclada_newGene_1195.12
LG14	StringTie	exon	7535426	7535606	.	-	.	Parent=Vitis_adenoclada_newGene_1195.12
LG14	StringTie	exon	7536148	7536258	.	-	.	Parent=Vitis_adenoclada_newGene_1195.12
LG14	StringTie	exon	7539004	7539747	.	-	.	Parent=Vitis_adenoclada_newGene_1195.12
LG14	StringTie	exon	7541041	7541498	.	-	.	Parent=Vitis_adenoclada_newGene_1195.12
LG14	StringTie	exon	7541825	7542931	.	-	.	Parent=Vitis_adenoclada_newGene_1195.12
LG14	StringTie	mRNA	7531291	7556454	.	-	.	ID=Vitis_adenoclada_newGene_1195.13;Parent=Vitis_adenoclada_newGene_1195
LG14	StringTie	exon	7531291	7531580	.	-	.	Parent=Vitis_adenoclada_newGene_1195.13
LG14	StringTie	exon	7531781	7531961	.	-	.	Parent=Vitis_adenoclada_newGene_1195.13
LG14	StringTie	exon	7532733	7532822	.	-	.	Parent=Vitis_adenoclada_newGene_1195.13
LG14	StringTie	exon	7533072	7533256	.	-	.	Parent=Vitis_adenoclada_newGene_1195.13
LG14	StringTie	exon	7533864	7533944	.	-	.	Parent=Vitis_adenoclada_newGene_1195.13
LG14	StringTie	exon	7534094	7535606	.	-	.	Parent=Vitis_adenoclada_newGene_1195.13
LG14	StringTie	exon	7536148	7536258	.	-	.	Parent=Vitis_adenoclada_newGene_1195.13
LG14	StringTie	exon	7537345	7537656	.	-	.	Parent=Vitis_adenoclada_newGene_1195.13
LG14	StringTie	exon	7552951	7553470	.	-	.	Parent=Vitis_adenoclada_newGene_1195.13
LG14	StringTie	exon	7554283	7554819	.	-	.	Parent=Vitis_adenoclada_newGene_1195.13
LG14	StringTie	exon	7556104	7556454	.	-	.	Parent=Vitis_adenoclada_newGene_1195.13
LG14	StringTie	mRNA	7531291	7553609	.	-	.	ID=Vitis_adenoclada_newGene_1195.14;Parent=Vitis_adenoclada_newGene_1195
LG14	StringTie	exon	7531291	7531961	.	-	.	Parent=Vitis_adenoclada_newGene_1195.14
LG14	StringTie	exon	7532733	7532822	.	-	.	Parent=Vitis_adenoclada_newGene_1195.14
LG14	StringTie	exon	7533072	7533256	.	-	.	Parent=Vitis_adenoclada_newGene_1195.14
LG14	StringTie	exon	7533864	7533944	.	-	.	Parent=Vitis_adenoclada_newGene_1195.14
LG14	StringTie	exon	7534094	7535606	.	-	.	Parent=Vitis_adenoclada_newGene_1195.14
LG14	StringTie	exon	7536148	7536258	.	-	.	Parent=Vitis_adenoclada_newGene_1195.14
LG14	StringTie	exon	7552615	7553609	.	-	.	Parent=Vitis_adenoclada_newGene_1195.14
LG14	StringTie	mRNA	7531291	7535802	.	-	.	ID=Vitis_adenoclada_newGene_1195.15;Parent=Vitis_adenoclada_newGene_1195
LG14	StringTie	exon	7531291	7531961	.	-	.	Parent=Vitis_adenoclada_newGene_1195.15
LG14	StringTie	exon	7532733	7532822	.	-	.	Parent=Vitis_adenoclada_newGene_1195.15
LG14	StringTie	exon	7533072	7533256	.	-	.	Parent=Vitis_adenoclada_newGene_1195.15
LG14	StringTie	exon	7533864	7535802	.	-	.	Parent=Vitis_adenoclada_newGene_1195.15
LG14	StringTie	mRNA	7531292	7538175	.	-	.	ID=Vitis_adenoclada_newGene_1195.2;Parent=Vitis_adenoclada_newGene_1195
LG14	StringTie	exon	7531292	7531580	.	-	.	Parent=Vitis_adenoclada_newGene_1195.2
LG14	StringTie	exon	7531781	7531961	.	-	.	Parent=Vitis_adenoclada_newGene_1195.2
LG14	StringTie	exon	7532733	7532822	.	-	.	Parent=Vitis_adenoclada_newGene_1195.2
LG14	StringTie	exon	7533072	7533256	.	-	.	Parent=Vitis_adenoclada_newGene_1195.2
LG14	StringTie	exon	7533864	7533944	.	-	.	Parent=Vitis_adenoclada_newGene_1195.2
LG14	StringTie	exon	7534094	7534182	.	-	.	Parent=Vitis_adenoclada_newGene_1195.2
LG14	StringTie	exon	7534272	7534373	.	-	.	Parent=Vitis_adenoclada_newGene_1195.2
LG14	StringTie	exon	7534493	7534530	.	-	.	Parent=Vitis_adenoclada_newGene_1195.2
LG14	StringTie	exon	7535426	7535606	.	-	.	Parent=Vitis_adenoclada_newGene_1195.2
LG14	StringTie	exon	7536148	7536258	.	-	.	Parent=Vitis_adenoclada_newGene_1195.2
LG14	StringTie	exon	7537345	7538175	.	-	.	Parent=Vitis_adenoclada_newGene_1195.2
LG14	StringTie	mRNA	7531301	7535802	.	-	.	ID=Vitis_adenoclada_newGene_1195.3;Parent=Vitis_adenoclada_newGene_1195
LG14	StringTie	exon	7531301	7531580	.	-	.	Parent=Vitis_adenoclada_newGene_1195.3
LG14	StringTie	exon	7531781	7531961	.	-	.	Parent=Vitis_adenoclada_newGene_1195.3
LG14	StringTie	exon	7532733	7532822	.	-	.	Parent=Vitis_adenoclada_newGene_1195.3
LG14	StringTie	exon	7533864	7533944	.	-	.	Parent=Vitis_adenoclada_newGene_1195.3
LG14	StringTie	exon	7534094	7534182	.	-	.	Parent=Vitis_adenoclada_newGene_1195.3
LG14	StringTie	exon	7534272	7534373	.	-	.	Parent=Vitis_adenoclada_newGene_1195.3
LG14	StringTie	exon	7534493	7534530	.	-	.	Parent=Vitis_adenoclada_newGene_1195.3
LG14	StringTie	exon	7535426	7535802	.	-	.	Parent=Vitis_adenoclada_newGene_1195.3
LG14	StringTie	mRNA	7857361	7862404	.	-	.	ID=Vitis_adenoclada_newGene_1195.4;Parent=Vitis_adenoclada_newGene_1195
LG14	StringTie	exon	7857361	7857550	.	-	.	Parent=Vitis_adenoclada_newGene_1195.4
LG14	StringTie	exon	7857809	7862404	.	-	.	Parent=Vitis_adenoclada_newGene_1195.4
LG14	StringTie	mRNA	7980722	7990132	.	-	.	ID=Vitis_adenoclada_newGene_1195.5;Parent=Vitis_adenoclada_newGene_1195
LG14	StringTie	exon	7980722	7980937	.	-	.	Parent=Vitis_adenoclada_newGene_1195.5
LG14	StringTie	exon	7981256	7983040	.	-	.	Parent=Vitis_adenoclada_newGene_1195.5
LG14	StringTie	exon	7984313	7984864	.	-	.	Parent=Vitis_adenoclada_newGene_1195.5
LG14	StringTie	exon	7986060	7990132	.	-	.	Parent=Vitis_adenoclada_newGene_1195.5
LG14	StringTie	mRNA	7980723	7990132	.	-	.	ID=Vitis_adenoclada_newGene_1195.6;Parent=Vitis_adenoclada_newGene_1195
LG14	StringTie	exon	7980723	7980937	.	-	.	Parent=Vitis_adenoclada_newGene_1195.6
LG14	StringTie	exon	7981256	7982069	.	-	.	Parent=Vitis_adenoclada_newGene_1195.6
LG14	StringTie	exon	7982607	7982876	.	-	.	Parent=Vitis_adenoclada_newGene_1195.6
LG14	StringTie	exon	7984698	7984864	.	-	.	Parent=Vitis_adenoclada_newGene_1195.6
LG14	StringTie	exon	7986060	7990132	.	-	.	Parent=Vitis_adenoclada_newGene_1195.6
LG14	StringTie	mRNA	7980906	7985137	.	-	.	ID=Vitis_adenoclada_newGene_1195.7;Parent=Vitis_adenoclada_newGene_1195
LG14	StringTie	exon	7980906	7980937	.	-	.	Parent=Vitis_adenoclada_newGene_1195.7
LG14	StringTie	exon	7981256	7982069	.	-	.	Parent=Vitis_adenoclada_newGene_1195.7
LG14	StringTie	exon	7982595	7983040	.	-	.	Parent=Vitis_adenoclada_newGene_1195.7
LG14	StringTie	exon	7984313	7985137	.	-	.	Parent=Vitis_adenoclada_newGene_1195.7
LG14	StringTie	mRNA	7980909	7984864	.	-	.	ID=Vitis_adenoclada_newGene_1195.8;Parent=Vitis_adenoclada_newGene_1195
LG14	StringTie	exon	7980909	7980937	.	-	.	Parent=Vitis_adenoclada_newGene_1195.8
LG14	StringTie	exon	7981256	7982069	.	-	.	Parent=Vitis_adenoclada_newGene_1195.8
LG14	StringTie	exon	7982595	7982876	.	-	.	Parent=Vitis_adenoclada_newGene_1195.8
LG14	StringTie	exon	7984698	7984864	.	-	.	Parent=Vitis_adenoclada_newGene_1195.8
LG14	StringTie	mRNA	7531289	7539747	.	-	.	ID=Vitis_adenoclada_newGene_1195.9;Parent=Vitis_adenoclada_newGene_1195
LG14	StringTie	exon	7531289	7531580	.	-	.	Parent=Vitis_adenoclada_newGene_1195.9
LG14	StringTie	exon	7531781	7531961	.	-	.	Parent=Vitis_adenoclada_newGene_1195.9
LG14	StringTie	exon	7532733	7532822	.	-	.	Parent=Vitis_adenoclada_newGene_1195.9
LG14	StringTie	exon	7533864	7533944	.	-	.	Parent=Vitis_adenoclada_newGene_1195.9
LG14	StringTie	exon	7534094	7534182	.	-	.	Parent=Vitis_adenoclada_newGene_1195.9
LG14	StringTie	exon	7534272	7534530	.	-	.	Parent=Vitis_adenoclada_newGene_1195.9
LG14	StringTie	exon	7535426	7535606	.	-	.	Parent=Vitis_adenoclada_newGene_1195.9
LG14	StringTie	exon	7536148	7536258	.	-	.	Parent=Vitis_adenoclada_newGene_1195.9
LG14	StringTie	exon	7537345	7538175	.	-	.	Parent=Vitis_adenoclada_newGene_1195.9
LG14	StringTie	exon	7539004	7539747	.	-	.	Parent=Vitis_adenoclada_newGene_1195.9
LG14	StringTie	gene	7547430	7551537	.	-	.	ID=Vitis_adenoclada_newGene_1196
LG14	StringTie	mRNA	7547430	7550907	.	-	.	ID=Vitis_adenoclada_newGene_1196.1;Parent=Vitis_adenoclada_newGene_1196
LG14	StringTie	exon	7547430	7547472	.	-	.	Parent=Vitis_adenoclada_newGene_1196.1
LG14	StringTie	exon	7548000	7548039	.	-	.	Parent=Vitis_adenoclada_newGene_1196.1
LG14	StringTie	exon	7548295	7548479	.	-	.	Parent=Vitis_adenoclada_newGene_1196.1
LG14	StringTie	exon	7549055	7549135	.	-	.	Parent=Vitis_adenoclada_newGene_1196.1
LG14	StringTie	exon	7549283	7549719	.	-	.	Parent=Vitis_adenoclada_newGene_1196.1
LG14	StringTie	exon	7550711	7550907	.	-	.	Parent=Vitis_adenoclada_newGene_1196.1
LG14	StringTie	mRNA	7547437	7551537	.	-	.	ID=Vitis_adenoclada_newGene_1196.2;Parent=Vitis_adenoclada_newGene_1196
LG14	StringTie	exon	7547437	7547472	.	-	.	Parent=Vitis_adenoclada_newGene_1196.2
LG14	StringTie	exon	7548000	7548039	.	-	.	Parent=Vitis_adenoclada_newGene_1196.2
LG14	StringTie	exon	7548295	7548479	.	-	.	Parent=Vitis_adenoclada_newGene_1196.2
LG14	StringTie	exon	7549055	7549135	.	-	.	Parent=Vitis_adenoclada_newGene_1196.2
LG14	StringTie	exon	7549461	7549562	.	-	.	Parent=Vitis_adenoclada_newGene_1196.2
LG14	StringTie	exon	7549682	7549719	.	-	.	Parent=Vitis_adenoclada_newGene_1196.2
LG14	StringTie	exon	7550711	7550891	.	-	.	Parent=Vitis_adenoclada_newGene_1196.2
LG14	StringTie	exon	7551432	7551537	.	-	.	Parent=Vitis_adenoclada_newGene_1196.2
LG14	StringTie	mRNA	7548000	7550907	.	-	.	ID=Vitis_adenoclada_newGene_1196.4;Parent=Vitis_adenoclada_newGene_1196
LG14	StringTie	exon	7548000	7548039	.	-	.	Parent=Vitis_adenoclada_newGene_1196.4
LG14	StringTie	exon	7548295	7548479	.	-	.	Parent=Vitis_adenoclada_newGene_1196.4
LG14	StringTie	exon	7549055	7549135	.	-	.	Parent=Vitis_adenoclada_newGene_1196.4
LG14	StringTie	exon	7549283	7549371	.	-	.	Parent=Vitis_adenoclada_newGene_1196.4
LG14	StringTie	exon	7549461	7549562	.	-	.	Parent=Vitis_adenoclada_newGene_1196.4
LG14	StringTie	exon	7549682	7549719	.	-	.	Parent=Vitis_adenoclada_newGene_1196.4
LG14	StringTie	exon	7550711	7550907	.	-	.	Parent=Vitis_adenoclada_newGene_1196.4
LG14	StringTie	gene	7634270	7634900	.	+	.	ID=Vitis_adenoclada_newGene_1197
LG14	StringTie	mRNA	7634273	7634900	.	+	.	ID=Vitis_adenoclada_newGene_1197.2;Parent=Vitis_adenoclada_newGene_1197
LG14	StringTie	exon	7634273	7634489	.	+	.	Parent=Vitis_adenoclada_newGene_1197.2
LG14	StringTie	exon	7634726	7634900	.	+	.	Parent=Vitis_adenoclada_newGene_1197.2
LG14	StringTie	gene	7722082	7723668	.	+	.	ID=Vitis_adenoclada_newGene_1198
LG14	StringTie	mRNA	7722082	7723668	.	+	.	ID=Vitis_adenoclada_newGene_1198.1;Parent=Vitis_adenoclada_newGene_1198
LG14	StringTie	exon	7722082	7722172	.	+	.	Parent=Vitis_adenoclada_newGene_1198.1
LG14	StringTie	exon	7722333	7722413	.	+	.	Parent=Vitis_adenoclada_newGene_1198.1
LG14	StringTie	exon	7723025	7723207	.	+	.	Parent=Vitis_adenoclada_newGene_1198.1
LG14	StringTie	exon	7723461	7723668	.	+	.	Parent=Vitis_adenoclada_newGene_1198.1
LG14	StringTie	mRNA	7722082	7723668	.	+	.	ID=Vitis_adenoclada_newGene_1198.2;Parent=Vitis_adenoclada_newGene_1198
LG14	StringTie	exon	7722082	7722172	.	+	.	Parent=Vitis_adenoclada_newGene_1198.2
LG14	StringTie	exon	7722333	7722413	.	+	.	Parent=Vitis_adenoclada_newGene_1198.2
LG14	StringTie	exon	7723461	7723668	.	+	.	Parent=Vitis_adenoclada_newGene_1198.2
LG14	StringTie	gene	7745399	7746074	.	-	.	ID=Vitis_adenoclada_newGene_1199
LG14	StringTie	mRNA	7745399	7746074	.	-	.	ID=Vitis_adenoclada_newGene_1199.1;Parent=Vitis_adenoclada_newGene_1199
LG14	StringTie	exon	7745399	7745650	.	-	.	Parent=Vitis_adenoclada_newGene_1199.1
LG14	StringTie	exon	7745750	7746074	.	-	.	Parent=Vitis_adenoclada_newGene_1199.1
Contig00137	StringTie	gene	83664	84290	.	+	.	ID=Vitis_adenoclada_newGene_1200
Contig00137	StringTie	mRNA	83664	84290	.	+	.	ID=Vitis_adenoclada_newGene_1200.1;Parent=Vitis_adenoclada_newGene_1200
Contig00137	StringTie	exon	83664	83760	.	+	.	Parent=Vitis_adenoclada_newGene_1200.1
Contig00137	StringTie	exon	84111	84290	.	+	.	Parent=Vitis_adenoclada_newGene_1200.1
LG14	StringTie	gene	7845698	7846330	.	+	.	ID=Vitis_adenoclada_newGene_1201
LG14	StringTie	mRNA	7845698	7846330	.	+	.	ID=Vitis_adenoclada_newGene_1201.1;Parent=Vitis_adenoclada_newGene_1201
LG14	StringTie	exon	7845698	7845994	.	+	.	Parent=Vitis_adenoclada_newGene_1201.1
LG14	StringTie	exon	7846078	7846330	.	+	.	Parent=Vitis_adenoclada_newGene_1201.1
LG14	StringTie	gene	7851416	7852904	.	-	.	ID=Vitis_adenoclada_newGene_1202
LG14	StringTie	mRNA	7851416	7852904	.	-	.	ID=Vitis_adenoclada_newGene_1202.1;Parent=Vitis_adenoclada_newGene_1202
LG14	StringTie	exon	7851416	7851543	.	-	.	Parent=Vitis_adenoclada_newGene_1202.1
LG14	StringTie	exon	7852290	7852904	.	-	.	Parent=Vitis_adenoclada_newGene_1202.1
LG14	StringTie	gene	7853729	7855486	.	-	.	ID=Vitis_adenoclada_newGene_1203
LG14	StringTie	mRNA	7853729	7855486	.	-	.	ID=Vitis_adenoclada_newGene_1203.1;Parent=Vitis_adenoclada_newGene_1203
LG14	StringTie	exon	7853729	7854063	.	-	.	Parent=Vitis_adenoclada_newGene_1203.1
LG14	StringTie	exon	7855307	7855486	.	-	.	Parent=Vitis_adenoclada_newGene_1203.1
LG14	StringTie	gene	7855635	7857266	.	-	.	ID=Vitis_adenoclada_newGene_1204
LG14	StringTie	mRNA	7855635	7857266	.	-	.	ID=Vitis_adenoclada_newGene_1204.1;Parent=Vitis_adenoclada_newGene_1204
LG14	StringTie	exon	7855635	7855852	.	-	.	Parent=Vitis_adenoclada_newGene_1204.1
LG14	StringTie	exon	7857101	7857266	.	-	.	Parent=Vitis_adenoclada_newGene_1204.1
LG14	StringTie	gene	7864543	7865344	.	+	.	ID=Vitis_adenoclada_newGene_1205
LG14	StringTie	mRNA	7864543	7865344	.	+	.	ID=Vitis_adenoclada_newGene_1205.1;Parent=Vitis_adenoclada_newGene_1205
LG14	StringTie	exon	7864543	7864660	.	+	.	Parent=Vitis_adenoclada_newGene_1205.1
LG14	StringTie	exon	7864765	7865344	.	+	.	Parent=Vitis_adenoclada_newGene_1205.1
LG14	StringTie	gene	7984134	7987415	.	+	.	ID=Vitis_adenoclada_newGene_1206
LG14	StringTie	mRNA	7984134	7987415	.	+	.	ID=Vitis_adenoclada_newGene_1206.1;Parent=Vitis_adenoclada_newGene_1206
LG14	StringTie	exon	7984134	7984162	.	+	.	Parent=Vitis_adenoclada_newGene_1206.1
LG14	StringTie	exon	7985910	7987415	.	+	.	Parent=Vitis_adenoclada_newGene_1206.1
LG14	StringTie	gene	8839456	8847665	.	+	.	ID=Vitis_adenoclada_newGene_1208
LG14	StringTie	mRNA	8839456	8847665	.	+	.	ID=Vitis_adenoclada_newGene_1208.1;Parent=Vitis_adenoclada_newGene_1208
LG14	StringTie	exon	8839456	8839820	.	+	.	Parent=Vitis_adenoclada_newGene_1208.1
LG14	StringTie	exon	8846187	8847665	.	+	.	Parent=Vitis_adenoclada_newGene_1208.1
LG14	StringTie	gene	9541554	9542720	.	-	.	ID=Vitis_adenoclada_newGene_1209
LG14	StringTie	mRNA	9541554	9542720	.	-	.	ID=Vitis_adenoclada_newGene_1209.1;Parent=Vitis_adenoclada_newGene_1209
LG14	StringTie	exon	9541554	9541816	.	-	.	Parent=Vitis_adenoclada_newGene_1209.1
LG14	StringTie	exon	9542133	9542720	.	-	.	Parent=Vitis_adenoclada_newGene_1209.1
LG09	StringTie	gene	6073235	6077604	.	-	.	ID=Vitis_adenoclada_newGene_121
LG09	StringTie	mRNA	6073235	6077604	.	-	.	ID=Vitis_adenoclada_newGene_121.1;Parent=Vitis_adenoclada_newGene_121
LG09	StringTie	exon	6073235	6073516	.	-	.	Parent=Vitis_adenoclada_newGene_121.1
LG09	StringTie	exon	6077274	6077604	.	-	.	Parent=Vitis_adenoclada_newGene_121.1
LG14	StringTie	gene	10095381	10099242	.	+	.	ID=Vitis_adenoclada_newGene_1211
LG14	StringTie	mRNA	10095381	10099242	.	+	.	ID=Vitis_adenoclada_newGene_1211.1;Parent=Vitis_adenoclada_newGene_1211
LG14	StringTie	exon	10095381	10096875	.	+	.	Parent=Vitis_adenoclada_newGene_1211.1
LG14	StringTie	exon	10097502	10097944	.	+	.	Parent=Vitis_adenoclada_newGene_1211.1
LG14	StringTie	exon	10099062	10099242	.	+	.	Parent=Vitis_adenoclada_newGene_1211.1
LG14	StringTie	gene	10186333	10191123	.	+	.	ID=Vitis_adenoclada_newGene_1212
LG14	StringTie	mRNA	10186333	10191123	.	+	.	ID=Vitis_adenoclada_newGene_1212.1;Parent=Vitis_adenoclada_newGene_1212
LG14	StringTie	exon	10186333	10186592	.	+	.	Parent=Vitis_adenoclada_newGene_1212.1
LG14	StringTie	exon	10189969	10190028	.	+	.	Parent=Vitis_adenoclada_newGene_1212.1
LG14	StringTie	exon	10190117	10190198	.	+	.	Parent=Vitis_adenoclada_newGene_1212.1
LG14	StringTie	exon	10190337	10191123	.	+	.	Parent=Vitis_adenoclada_newGene_1212.1
LG14	StringTie	mRNA	10186333	10191123	.	+	.	ID=Vitis_adenoclada_newGene_1212.2;Parent=Vitis_adenoclada_newGene_1212
LG14	StringTie	exon	10186333	10186592	.	+	.	Parent=Vitis_adenoclada_newGene_1212.2
LG14	StringTie	exon	10186680	10186890	.	+	.	Parent=Vitis_adenoclada_newGene_1212.2
LG14	StringTie	exon	10189969	10190028	.	+	.	Parent=Vitis_adenoclada_newGene_1212.2
LG14	StringTie	exon	10190117	10190198	.	+	.	Parent=Vitis_adenoclada_newGene_1212.2
LG14	StringTie	exon	10190337	10191123	.	+	.	Parent=Vitis_adenoclada_newGene_1212.2
LG14	StringTie	mRNA	10186333	10191123	.	+	.	ID=Vitis_adenoclada_newGene_1212.3;Parent=Vitis_adenoclada_newGene_1212
LG14	StringTie	exon	10186333	10186592	.	+	.	Parent=Vitis_adenoclada_newGene_1212.3
LG14	StringTie	exon	10186771	10186890	.	+	.	Parent=Vitis_adenoclada_newGene_1212.3
LG14	StringTie	exon	10189969	10190028	.	+	.	Parent=Vitis_adenoclada_newGene_1212.3
LG14	StringTie	exon	10190117	10190198	.	+	.	Parent=Vitis_adenoclada_newGene_1212.3
LG14	StringTie	exon	10190337	10191123	.	+	.	Parent=Vitis_adenoclada_newGene_1212.3
LG14	StringTie	mRNA	10186334	10191123	.	+	.	ID=Vitis_adenoclada_newGene_1212.4;Parent=Vitis_adenoclada_newGene_1212
LG14	StringTie	exon	10186334	10186592	.	+	.	Parent=Vitis_adenoclada_newGene_1212.4
LG14	StringTie	exon	10189969	10190028	.	+	.	Parent=Vitis_adenoclada_newGene_1212.4
LG14	StringTie	exon	10190143	10190198	.	+	.	Parent=Vitis_adenoclada_newGene_1212.4
LG14	StringTie	exon	10190337	10191123	.	+	.	Parent=Vitis_adenoclada_newGene_1212.4
LG14	StringTie	mRNA	10186339	10191123	.	+	.	ID=Vitis_adenoclada_newGene_1212.5;Parent=Vitis_adenoclada_newGene_1212
LG14	StringTie	exon	10186339	10190028	.	+	.	Parent=Vitis_adenoclada_newGene_1212.5
LG14	StringTie	exon	10190117	10190198	.	+	.	Parent=Vitis_adenoclada_newGene_1212.5
LG14	StringTie	exon	10190337	10191123	.	+	.	Parent=Vitis_adenoclada_newGene_1212.5
LG14	StringTie	mRNA	10186339	10191123	.	+	.	ID=Vitis_adenoclada_newGene_1212.6;Parent=Vitis_adenoclada_newGene_1212
LG14	StringTie	exon	10186339	10186890	.	+	.	Parent=Vitis_adenoclada_newGene_1212.6
LG14	StringTie	exon	10189969	10190028	.	+	.	Parent=Vitis_adenoclada_newGene_1212.6
LG14	StringTie	exon	10190117	10190198	.	+	.	Parent=Vitis_adenoclada_newGene_1212.6
LG14	StringTie	exon	10190337	10191123	.	+	.	Parent=Vitis_adenoclada_newGene_1212.6
LG14	StringTie	mRNA	10186361	10191123	.	+	.	ID=Vitis_adenoclada_newGene_1212.7;Parent=Vitis_adenoclada_newGene_1212
LG14	StringTie	exon	10186361	10186592	.	+	.	Parent=Vitis_adenoclada_newGene_1212.7
LG14	StringTie	exon	10186668	10186890	.	+	.	Parent=Vitis_adenoclada_newGene_1212.7
LG14	StringTie	exon	10189969	10190028	.	+	.	Parent=Vitis_adenoclada_newGene_1212.7
LG14	StringTie	exon	10190117	10190198	.	+	.	Parent=Vitis_adenoclada_newGene_1212.7
LG14	StringTie	exon	10190337	10191123	.	+	.	Parent=Vitis_adenoclada_newGene_1212.7
LG14	StringTie	mRNA	10189466	10191123	.	+	.	ID=Vitis_adenoclada_newGene_1212.8;Parent=Vitis_adenoclada_newGene_1212
LG14	StringTie	exon	10189466	10190198	.	+	.	Parent=Vitis_adenoclada_newGene_1212.8
LG14	StringTie	exon	10190337	10191123	.	+	.	Parent=Vitis_adenoclada_newGene_1212.8
LG14	StringTie	gene	10630281	10630616	.	+	.	ID=Vitis_adenoclada_newGene_1219
LG14	StringTie	mRNA	10630281	10630616	.	+	.	ID=Vitis_adenoclada_newGene_1219.1;Parent=Vitis_adenoclada_newGene_1219
LG14	StringTie	exon	10630281	10630421	.	+	.	Parent=Vitis_adenoclada_newGene_1219.1
LG14	StringTie	exon	10630533	10630616	.	+	.	Parent=Vitis_adenoclada_newGene_1219.1
LG14	StringTie	gene	10881950	10883133	.	-	.	ID=Vitis_adenoclada_newGene_1220
LG14	StringTie	mRNA	10881950	10883133	.	-	.	ID=Vitis_adenoclada_newGene_1220.1;Parent=Vitis_adenoclada_newGene_1220
LG14	StringTie	exon	10881950	10882852	.	-	.	Parent=Vitis_adenoclada_newGene_1220.1
LG14	StringTie	exon	10883078	10883133	.	-	.	Parent=Vitis_adenoclada_newGene_1220.1
LG14	StringTie	gene	10759655	10761266	.	-	.	ID=Vitis_adenoclada_newGene_1221
LG14	StringTie	mRNA	10759655	10761266	.	-	.	ID=Vitis_adenoclada_newGene_1221.1;Parent=Vitis_adenoclada_newGene_1221
LG14	StringTie	exon	10759655	10760112	.	-	.	Parent=Vitis_adenoclada_newGene_1221.1
LG14	StringTie	exon	10761083	10761266	.	-	.	Parent=Vitis_adenoclada_newGene_1221.1
LG14	StringTie	gene	12945212	12946971	.	-	.	ID=Vitis_adenoclada_newGene_1226
LG14	StringTie	mRNA	12945212	12946971	.	-	.	ID=Vitis_adenoclada_newGene_1226.1;Parent=Vitis_adenoclada_newGene_1226
LG14	StringTie	exon	12945212	12945275	.	-	.	Parent=Vitis_adenoclada_newGene_1226.1
LG14	StringTie	exon	12945382	12945457	.	-	.	Parent=Vitis_adenoclada_newGene_1226.1
LG14	StringTie	exon	12945571	12945674	.	-	.	Parent=Vitis_adenoclada_newGene_1226.1
LG14	StringTie	exon	12945758	12945889	.	-	.	Parent=Vitis_adenoclada_newGene_1226.1
LG14	StringTie	exon	12945982	12946089	.	-	.	Parent=Vitis_adenoclada_newGene_1226.1
LG14	StringTie	exon	12946196	12946464	.	-	.	Parent=Vitis_adenoclada_newGene_1226.1
LG14	StringTie	exon	12946543	12946729	.	-	.	Parent=Vitis_adenoclada_newGene_1226.1
LG14	StringTie	exon	12946830	12946971	.	-	.	Parent=Vitis_adenoclada_newGene_1226.1
LG14	StringTie	mRNA	12945381	12946089	.	-	.	ID=Vitis_adenoclada_newGene_1226.2;Parent=Vitis_adenoclada_newGene_1226
LG14	StringTie	exon	12945381	12945457	.	-	.	Parent=Vitis_adenoclada_newGene_1226.2
LG14	StringTie	exon	12945571	12945674	.	-	.	Parent=Vitis_adenoclada_newGene_1226.2
LG14	StringTie	exon	12945758	12946089	.	-	.	Parent=Vitis_adenoclada_newGene_1226.2
LG14	StringTie	gene	12947446	12947941	.	-	.	ID=Vitis_adenoclada_newGene_1227
LG14	StringTie	mRNA	12947446	12947941	.	-	.	ID=Vitis_adenoclada_newGene_1227.1;Parent=Vitis_adenoclada_newGene_1227
LG14	StringTie	exon	12947446	12947595	.	-	.	Parent=Vitis_adenoclada_newGene_1227.1
LG14	StringTie	exon	12947694	12947941	.	-	.	Parent=Vitis_adenoclada_newGene_1227.1
LG14	StringTie	gene	12968757	12974680	.	-	.	ID=Vitis_adenoclada_newGene_1228
LG14	StringTie	mRNA	12969162	12974680	.	-	.	ID=Vitis_adenoclada_newGene_1228.2;Parent=Vitis_adenoclada_newGene_1228
LG14	StringTie	exon	12969162	12969304	.	-	.	Parent=Vitis_adenoclada_newGene_1228.2
LG14	StringTie	exon	12970495	12970802	.	-	.	Parent=Vitis_adenoclada_newGene_1228.2
LG14	StringTie	exon	12970912	12971049	.	-	.	Parent=Vitis_adenoclada_newGene_1228.2
LG14	StringTie	exon	12973450	12974680	.	-	.	Parent=Vitis_adenoclada_newGene_1228.2
LG14	StringTie	gene	13050287	13052962	.	+	.	ID=Vitis_adenoclada_newGene_1229
LG14	StringTie	mRNA	13050287	13052962	.	+	.	ID=Vitis_adenoclada_newGene_1229.1;Parent=Vitis_adenoclada_newGene_1229
LG14	StringTie	exon	13050287	13050489	.	+	.	Parent=Vitis_adenoclada_newGene_1229.1
LG14	StringTie	exon	13052883	13052962	.	+	.	Parent=Vitis_adenoclada_newGene_1229.1
LG09	StringTie	gene	6867760	6873294	.	-	.	ID=Vitis_adenoclada_newGene_123
LG09	StringTie	mRNA	6867760	6873294	.	-	.	ID=Vitis_adenoclada_newGene_123.1;Parent=Vitis_adenoclada_newGene_123
LG09	StringTie	exon	6867760	6867830	.	-	.	Parent=Vitis_adenoclada_newGene_123.1
LG09	StringTie	exon	6867918	6868127	.	-	.	Parent=Vitis_adenoclada_newGene_123.1
LG09	StringTie	exon	6869263	6871461	.	-	.	Parent=Vitis_adenoclada_newGene_123.1
LG09	StringTie	exon	6871744	6871824	.	-	.	Parent=Vitis_adenoclada_newGene_123.1
LG09	StringTie	exon	6871932	6872301	.	-	.	Parent=Vitis_adenoclada_newGene_123.1
LG09	StringTie	exon	6873151	6873294	.	-	.	Parent=Vitis_adenoclada_newGene_123.1
LG09	StringTie	mRNA	6869263	6873294	.	-	.	ID=Vitis_adenoclada_newGene_123.2;Parent=Vitis_adenoclada_newGene_123
LG09	StringTie	exon	6869263	6869316	.	-	.	Parent=Vitis_adenoclada_newGene_123.2
LG09	StringTie	exon	6869481	6871461	.	-	.	Parent=Vitis_adenoclada_newGene_123.2
LG09	StringTie	exon	6871744	6871824	.	-	.	Parent=Vitis_adenoclada_newGene_123.2
LG09	StringTie	exon	6871932	6872282	.	-	.	Parent=Vitis_adenoclada_newGene_123.2
LG09	StringTie	exon	6873151	6873294	.	-	.	Parent=Vitis_adenoclada_newGene_123.2
LG09	StringTie	mRNA	6869317	6873294	.	-	.	ID=Vitis_adenoclada_newGene_123.3;Parent=Vitis_adenoclada_newGene_123
LG09	StringTie	exon	6869317	6869392	.	-	.	Parent=Vitis_adenoclada_newGene_123.3
LG09	StringTie	exon	6869481	6870820	.	-	.	Parent=Vitis_adenoclada_newGene_123.3
LG09	StringTie	exon	6870918	6871461	.	-	.	Parent=Vitis_adenoclada_newGene_123.3
LG09	StringTie	exon	6871744	6871824	.	-	.	Parent=Vitis_adenoclada_newGene_123.3
LG09	StringTie	exon	6871932	6872282	.	-	.	Parent=Vitis_adenoclada_newGene_123.3
LG09	StringTie	exon	6873151	6873294	.	-	.	Parent=Vitis_adenoclada_newGene_123.3
LG09	StringTie	mRNA	6870456	6872282	.	-	.	ID=Vitis_adenoclada_newGene_123.4;Parent=Vitis_adenoclada_newGene_123
LG09	StringTie	exon	6870456	6871484	.	-	.	Parent=Vitis_adenoclada_newGene_123.4
LG09	StringTie	exon	6871744	6871824	.	-	.	Parent=Vitis_adenoclada_newGene_123.4
LG09	StringTie	exon	6871932	6872282	.	-	.	Parent=Vitis_adenoclada_newGene_123.4
LG14	StringTie	gene	13221592	13230813	.	-	.	ID=Vitis_adenoclada_newGene_1231
LG14	StringTie	mRNA	13221592	13230813	.	-	.	ID=Vitis_adenoclada_newGene_1231.1;Parent=Vitis_adenoclada_newGene_1231
LG14	StringTie	exon	13221592	13223512	.	-	.	Parent=Vitis_adenoclada_newGene_1231.1
LG14	StringTie	exon	13223662	13223780	.	-	.	Parent=Vitis_adenoclada_newGene_1231.1
LG14	StringTie	exon	13224408	13224816	.	-	.	Parent=Vitis_adenoclada_newGene_1231.1
LG14	StringTie	exon	13227055	13227231	.	-	.	Parent=Vitis_adenoclada_newGene_1231.1
LG14	StringTie	exon	13229936	13230121	.	-	.	Parent=Vitis_adenoclada_newGene_1231.1
LG14	StringTie	exon	13230223	13230460	.	-	.	Parent=Vitis_adenoclada_newGene_1231.1
LG14	StringTie	exon	13230650	13230813	.	-	.	Parent=Vitis_adenoclada_newGene_1231.1
LG14	StringTie	gene	16533726	16534622	.	+	.	ID=Vitis_adenoclada_newGene_1237
LG14	StringTie	mRNA	16533726	16534622	.	+	.	ID=Vitis_adenoclada_newGene_1237.1;Parent=Vitis_adenoclada_newGene_1237
LG14	StringTie	exon	16533726	16533856	.	+	.	Parent=Vitis_adenoclada_newGene_1237.1
LG14	StringTie	exon	16534371	16534622	.	+	.	Parent=Vitis_adenoclada_newGene_1237.1
LG01	StringTie	gene	12837287	12840984	.	+	.	ID=Vitis_adenoclada_newGene_1238
LG01	StringTie	mRNA	12837782	12840984	.	+	.	ID=Vitis_adenoclada_newGene_1238.2;Parent=Vitis_adenoclada_newGene_1238
LG01	StringTie	exon	12837782	12838155	.	+	.	Parent=Vitis_adenoclada_newGene_1238.2
LG01	StringTie	exon	12840516	12840984	.	+	.	Parent=Vitis_adenoclada_newGene_1238.2
LG09	StringTie	gene	6967852	6968273	.	-	.	ID=Vitis_adenoclada_newGene_124
LG09	StringTie	mRNA	6967852	6968273	.	-	.	ID=Vitis_adenoclada_newGene_124.1;Parent=Vitis_adenoclada_newGene_124
LG09	StringTie	exon	6967852	6967965	.	-	.	Parent=Vitis_adenoclada_newGene_124.1
LG09	StringTie	exon	6968058	6968273	.	-	.	Parent=Vitis_adenoclada_newGene_124.1
LG14	StringTie	gene	17390283	17391209	.	-	.	ID=Vitis_adenoclada_newGene_1240
LG14	StringTie	mRNA	17390283	17391209	.	-	.	ID=Vitis_adenoclada_newGene_1240.1;Parent=Vitis_adenoclada_newGene_1240
LG14	StringTie	exon	17390283	17390885	.	-	.	Parent=Vitis_adenoclada_newGene_1240.1
LG14	StringTie	exon	17391088	17391209	.	-	.	Parent=Vitis_adenoclada_newGene_1240.1
LG14	StringTie	gene	17325740	17327538	.	-	.	ID=Vitis_adenoclada_newGene_1241
LG14	StringTie	mRNA	17325740	17327538	.	-	.	ID=Vitis_adenoclada_newGene_1241.1;Parent=Vitis_adenoclada_newGene_1241
LG14	StringTie	exon	17325740	17326068	.	-	.	Parent=Vitis_adenoclada_newGene_1241.1
LG14	StringTie	exon	17327293	17327538	.	-	.	Parent=Vitis_adenoclada_newGene_1241.1
LG14	StringTie	gene	17359090	17363040	.	+	.	ID=Vitis_adenoclada_newGene_1242
LG14	StringTie	mRNA	17359090	17363040	.	+	.	ID=Vitis_adenoclada_newGene_1242.1;Parent=Vitis_adenoclada_newGene_1242
LG14	StringTie	exon	17359090	17359516	.	+	.	Parent=Vitis_adenoclada_newGene_1242.1
LG14	StringTie	exon	17362677	17363040	.	+	.	Parent=Vitis_adenoclada_newGene_1242.1
LG14	StringTie	mRNA	17361310	17363040	.	+	.	ID=Vitis_adenoclada_newGene_1242.2;Parent=Vitis_adenoclada_newGene_1242
LG14	StringTie	exon	17361310	17361437	.	+	.	Parent=Vitis_adenoclada_newGene_1242.2
LG14	StringTie	exon	17362677	17363040	.	+	.	Parent=Vitis_adenoclada_newGene_1242.2
LG14	StringTie	mRNA	17361797	17363040	.	+	.	ID=Vitis_adenoclada_newGene_1242.3;Parent=Vitis_adenoclada_newGene_1242
LG14	StringTie	exon	17361797	17362355	.	+	.	Parent=Vitis_adenoclada_newGene_1242.3
LG14	StringTie	exon	17362677	17363040	.	+	.	Parent=Vitis_adenoclada_newGene_1242.3
LG14	StringTie	gene	17400207	17401155	.	-	.	ID=Vitis_adenoclada_newGene_1243
LG14	StringTie	mRNA	17400207	17401155	.	-	.	ID=Vitis_adenoclada_newGene_1243.1;Parent=Vitis_adenoclada_newGene_1243
LG14	StringTie	exon	17400207	17400828	.	-	.	Parent=Vitis_adenoclada_newGene_1243.1
LG14	StringTie	exon	17401054	17401155	.	-	.	Parent=Vitis_adenoclada_newGene_1243.1
LG14	StringTie	gene	17443303	17445040	.	-	.	ID=Vitis_adenoclada_newGene_1244
LG14	StringTie	mRNA	17443303	17445040	.	-	.	ID=Vitis_adenoclada_newGene_1244.1;Parent=Vitis_adenoclada_newGene_1244
LG14	StringTie	exon	17443303	17443647	.	-	.	Parent=Vitis_adenoclada_newGene_1244.1
LG14	StringTie	exon	17444877	17445040	.	-	.	Parent=Vitis_adenoclada_newGene_1244.1
LG14	StringTie	gene	17564576	17566416	.	-	.	ID=Vitis_adenoclada_newGene_1245
LG14	StringTie	mRNA	17564576	17566416	.	-	.	ID=Vitis_adenoclada_newGene_1245.1;Parent=Vitis_adenoclada_newGene_1245
LG14	StringTie	exon	17564576	17565770	.	-	.	Parent=Vitis_adenoclada_newGene_1245.1
LG14	StringTie	exon	17565801	17566416	.	-	.	Parent=Vitis_adenoclada_newGene_1245.1
LG14	StringTie	gene	17668621	17669670	.	-	.	ID=Vitis_adenoclada_newGene_1246
LG14	StringTie	mRNA	17668621	17669670	.	-	.	ID=Vitis_adenoclada_newGene_1246.1;Parent=Vitis_adenoclada_newGene_1246
LG14	StringTie	exon	17668621	17668732	.	-	.	Parent=Vitis_adenoclada_newGene_1246.1
LG14	StringTie	exon	17668819	17669670	.	-	.	Parent=Vitis_adenoclada_newGene_1246.1
LG14	StringTie	gene	17947783	17948254	.	-	.	ID=Vitis_adenoclada_newGene_1248
LG14	StringTie	mRNA	17947783	17948254	.	-	.	ID=Vitis_adenoclada_newGene_1248.1;Parent=Vitis_adenoclada_newGene_1248
LG14	StringTie	exon	17947783	17947877	.	-	.	Parent=Vitis_adenoclada_newGene_1248.1
LG14	StringTie	exon	17948086	17948254	.	-	.	Parent=Vitis_adenoclada_newGene_1248.1
LG01	StringTie	gene	13056689	13060214	.	+	.	ID=Vitis_adenoclada_newGene_1254
LG01	StringTie	mRNA	13056689	13060214	.	+	.	ID=Vitis_adenoclada_newGene_1254.1;Parent=Vitis_adenoclada_newGene_1254
LG01	StringTie	exon	13056689	13057330	.	+	.	Parent=Vitis_adenoclada_newGene_1254.1
LG01	StringTie	exon	13059160	13059222	.	+	.	Parent=Vitis_adenoclada_newGene_1254.1
LG01	StringTie	exon	13059299	13059370	.	+	.	Parent=Vitis_adenoclada_newGene_1254.1
LG01	StringTie	exon	13059460	13060214	.	+	.	Parent=Vitis_adenoclada_newGene_1254.1
LG01	StringTie	mRNA	13056692	13060214	.	+	.	ID=Vitis_adenoclada_newGene_1254.2;Parent=Vitis_adenoclada_newGene_1254
LG01	StringTie	exon	13056692	13057330	.	+	.	Parent=Vitis_adenoclada_newGene_1254.2
LG01	StringTie	exon	13059160	13059222	.	+	.	Parent=Vitis_adenoclada_newGene_1254.2
LG01	StringTie	exon	13059299	13059370	.	+	.	Parent=Vitis_adenoclada_newGene_1254.2
LG01	StringTie	exon	13059469	13060214	.	+	.	Parent=Vitis_adenoclada_newGene_1254.2
LG14	StringTie	gene	18570411	18571132	.	+	.	ID=Vitis_adenoclada_newGene_1255
LG14	StringTie	mRNA	18570411	18571132	.	+	.	ID=Vitis_adenoclada_newGene_1255.1;Parent=Vitis_adenoclada_newGene_1255
LG14	StringTie	exon	18570411	18570601	.	+	.	Parent=Vitis_adenoclada_newGene_1255.1
LG14	StringTie	exon	18570748	18571132	.	+	.	Parent=Vitis_adenoclada_newGene_1255.1
LG14	StringTie	gene	18586099	18589024	.	+	.	ID=Vitis_adenoclada_newGene_1256
LG14	StringTie	mRNA	18586099	18589024	.	+	.	ID=Vitis_adenoclada_newGene_1256.1;Parent=Vitis_adenoclada_newGene_1256
LG14	StringTie	exon	18586099	18586478	.	+	.	Parent=Vitis_adenoclada_newGene_1256.1
LG14	StringTie	exon	18588520	18589024	.	+	.	Parent=Vitis_adenoclada_newGene_1256.1
LG14	StringTie	gene	18711993	18712538	.	+	.	ID=Vitis_adenoclada_newGene_1257
LG14	StringTie	mRNA	18711993	18712538	.	+	.	ID=Vitis_adenoclada_newGene_1257.1;Parent=Vitis_adenoclada_newGene_1257
LG14	StringTie	exon	18711993	18712383	.	+	.	Parent=Vitis_adenoclada_newGene_1257.1
LG14	StringTie	exon	18712474	18712538	.	+	.	Parent=Vitis_adenoclada_newGene_1257.1
LG14	StringTie	gene	19494976	19496166	.	+	.	ID=Vitis_adenoclada_newGene_1264
LG14	StringTie	mRNA	19494976	19496166	.	+	.	ID=Vitis_adenoclada_newGene_1264.1;Parent=Vitis_adenoclada_newGene_1264
LG14	StringTie	exon	19494976	19495058	.	+	.	Parent=Vitis_adenoclada_newGene_1264.1
LG14	StringTie	exon	19495179	19496166	.	+	.	Parent=Vitis_adenoclada_newGene_1264.1
LG14	StringTie	gene	19549864	19554806	.	+	.	ID=Vitis_adenoclada_newGene_1265
LG14	StringTie	mRNA	19549864	19554806	.	+	.	ID=Vitis_adenoclada_newGene_1265.1;Parent=Vitis_adenoclada_newGene_1265
LG14	StringTie	exon	19549864	19550477	.	+	.	Parent=Vitis_adenoclada_newGene_1265.1
LG14	StringTie	exon	19553607	19554806	.	+	.	Parent=Vitis_adenoclada_newGene_1265.1
LG14	StringTie	gene	19586539	19587298	.	+	.	ID=Vitis_adenoclada_newGene_1268
LG14	StringTie	mRNA	19586539	19587298	.	+	.	ID=Vitis_adenoclada_newGene_1268.1;Parent=Vitis_adenoclada_newGene_1268
LG14	StringTie	exon	19586539	19586648	.	+	.	Parent=Vitis_adenoclada_newGene_1268.1
LG14	StringTie	exon	19586972	19587298	.	+	.	Parent=Vitis_adenoclada_newGene_1268.1
LG14	StringTie	gene	19980263	19980653	.	+	.	ID=Vitis_adenoclada_newGene_1269
LG14	StringTie	mRNA	19980263	19980653	.	+	.	ID=Vitis_adenoclada_newGene_1269.1;Parent=Vitis_adenoclada_newGene_1269
LG14	StringTie	exon	19980263	19980360	.	+	.	Parent=Vitis_adenoclada_newGene_1269.1
LG14	StringTie	exon	19980438	19980653	.	+	.	Parent=Vitis_adenoclada_newGene_1269.1
LG01	StringTie	gene	4220752	4225942	.	-	.	ID=Vitis_adenoclada_newGene_127
LG01	StringTie	mRNA	4220752	4225942	.	-	.	ID=Vitis_adenoclada_newGene_127.1;Parent=Vitis_adenoclada_newGene_127
LG01	StringTie	exon	4220752	4223070	.	-	.	Parent=Vitis_adenoclada_newGene_127.1
LG01	StringTie	exon	4223211	4225942	.	-	.	Parent=Vitis_adenoclada_newGene_127.1
LG01	StringTie	mRNA	4220792	4225942	.	-	.	ID=Vitis_adenoclada_newGene_127.2;Parent=Vitis_adenoclada_newGene_127
LG01	StringTie	exon	4220792	4223061	.	-	.	Parent=Vitis_adenoclada_newGene_127.2
LG01	StringTie	exon	4223211	4225942	.	-	.	Parent=Vitis_adenoclada_newGene_127.2
LG14	StringTie	gene	20908208	20909994	.	-	.	ID=Vitis_adenoclada_newGene_1271
LG14	StringTie	mRNA	20908208	20909994	.	-	.	ID=Vitis_adenoclada_newGene_1271.1;Parent=Vitis_adenoclada_newGene_1271
LG14	StringTie	exon	20908208	20908787	.	-	.	Parent=Vitis_adenoclada_newGene_1271.1
LG14	StringTie	exon	20909625	20909994	.	-	.	Parent=Vitis_adenoclada_newGene_1271.1
LG14	StringTie	gene	21133642	21134256	.	+	.	ID=Vitis_adenoclada_newGene_1272
LG14	StringTie	mRNA	21133642	21134256	.	+	.	ID=Vitis_adenoclada_newGene_1272.1;Parent=Vitis_adenoclada_newGene_1272
LG14	StringTie	exon	21133642	21133845	.	+	.	Parent=Vitis_adenoclada_newGene_1272.1
LG14	StringTie	exon	21133985	21134103	.	+	.	Parent=Vitis_adenoclada_newGene_1272.1
LG14	StringTie	exon	21134225	21134256	.	+	.	Parent=Vitis_adenoclada_newGene_1272.1
LG14	StringTie	gene	21478019	21479475	.	+	.	ID=Vitis_adenoclada_newGene_1275
LG14	StringTie	mRNA	21478019	21479475	.	+	.	ID=Vitis_adenoclada_newGene_1275.1;Parent=Vitis_adenoclada_newGene_1275
LG14	StringTie	exon	21478019	21478311	.	+	.	Parent=Vitis_adenoclada_newGene_1275.1
LG14	StringTie	exon	21478959	21479475	.	+	.	Parent=Vitis_adenoclada_newGene_1275.1
LG14	StringTie	gene	21859013	21859922	.	+	.	ID=Vitis_adenoclada_newGene_1279
LG14	StringTie	mRNA	21859013	21859922	.	+	.	ID=Vitis_adenoclada_newGene_1279.1;Parent=Vitis_adenoclada_newGene_1279
LG14	StringTie	exon	21859013	21859059	.	+	.	Parent=Vitis_adenoclada_newGene_1279.1
LG14	StringTie	exon	21859159	21859922	.	+	.	Parent=Vitis_adenoclada_newGene_1279.1
LG09	StringTie	gene	7933134	7946938	.	+	.	ID=Vitis_adenoclada_newGene_128
LG09	StringTie	mRNA	7933134	7946938	.	+	.	ID=Vitis_adenoclada_newGene_128.1;Parent=Vitis_adenoclada_newGene_128
LG09	StringTie	exon	7933134	7933574	.	+	.	Parent=Vitis_adenoclada_newGene_128.1
LG09	StringTie	exon	7934598	7934753	.	+	.	Parent=Vitis_adenoclada_newGene_128.1
LG09	StringTie	exon	7934856	7934930	.	+	.	Parent=Vitis_adenoclada_newGene_128.1
LG09	StringTie	exon	7938028	7938182	.	+	.	Parent=Vitis_adenoclada_newGene_128.1
LG09	StringTie	exon	7938262	7938337	.	+	.	Parent=Vitis_adenoclada_newGene_128.1
LG09	StringTie	exon	7943841	7943996	.	+	.	Parent=Vitis_adenoclada_newGene_128.1
LG09	StringTie	exon	7944085	7944159	.	+	.	Parent=Vitis_adenoclada_newGene_128.1
LG09	StringTie	exon	7946691	7946938	.	+	.	Parent=Vitis_adenoclada_newGene_128.1
LG14	StringTie	gene	21879714	21884418	.	+	.	ID=Vitis_adenoclada_newGene_1280
LG14	StringTie	mRNA	21879714	21884418	.	+	.	ID=Vitis_adenoclada_newGene_1280.1;Parent=Vitis_adenoclada_newGene_1280
LG14	StringTie	exon	21879714	21879872	.	+	.	Parent=Vitis_adenoclada_newGene_1280.1
LG14	StringTie	exon	21883067	21883174	.	+	.	Parent=Vitis_adenoclada_newGene_1280.1
LG14	StringTie	exon	21883670	21884418	.	+	.	Parent=Vitis_adenoclada_newGene_1280.1
LG14	StringTie	mRNA	21879714	21884418	.	+	.	ID=Vitis_adenoclada_newGene_1280.2;Parent=Vitis_adenoclada_newGene_1280
LG14	StringTie	exon	21879714	21879960	.	+	.	Parent=Vitis_adenoclada_newGene_1280.2
LG14	StringTie	exon	21883067	21883174	.	+	.	Parent=Vitis_adenoclada_newGene_1280.2
LG14	StringTie	exon	21883670	21884418	.	+	.	Parent=Vitis_adenoclada_newGene_1280.2
LG14	StringTie	mRNA	21879714	21884418	.	+	.	ID=Vitis_adenoclada_newGene_1280.3;Parent=Vitis_adenoclada_newGene_1280
LG14	StringTie	exon	21879714	21879872	.	+	.	Parent=Vitis_adenoclada_newGene_1280.3
LG14	StringTie	exon	21883067	21883174	.	+	.	Parent=Vitis_adenoclada_newGene_1280.3
LG14	StringTie	exon	21883670	21883729	.	+	.	Parent=Vitis_adenoclada_newGene_1280.3
LG14	StringTie	exon	21884176	21884418	.	+	.	Parent=Vitis_adenoclada_newGene_1280.3
LG14	StringTie	mRNA	21879734	21884175	.	+	.	ID=Vitis_adenoclada_newGene_1280.4;Parent=Vitis_adenoclada_newGene_1280
LG14	StringTie	exon	21879734	21879960	.	+	.	Parent=Vitis_adenoclada_newGene_1280.4
LG14	StringTie	exon	21883670	21884175	.	+	.	Parent=Vitis_adenoclada_newGene_1280.4
LG14	StringTie	gene	21938478	21939316	.	-	.	ID=Vitis_adenoclada_newGene_1281
LG14	StringTie	mRNA	21938478	21939316	.	-	.	ID=Vitis_adenoclada_newGene_1281.1;Parent=Vitis_adenoclada_newGene_1281
LG14	StringTie	exon	21938478	21938798	.	-	.	Parent=Vitis_adenoclada_newGene_1281.1
LG14	StringTie	exon	21938917	21939316	.	-	.	Parent=Vitis_adenoclada_newGene_1281.1
LG01	StringTie	gene	15754626	15762604	.	+	.	ID=Vitis_adenoclada_newGene_1282
LG01	StringTie	mRNA	15754626	15762604	.	+	.	ID=Vitis_adenoclada_newGene_1282.1;Parent=Vitis_adenoclada_newGene_1282
LG01	StringTie	exon	15754626	15754668	.	+	.	Parent=Vitis_adenoclada_newGene_1282.1
LG01	StringTie	exon	15762057	15762604	.	+	.	Parent=Vitis_adenoclada_newGene_1282.1
LG14	StringTie	gene	21980614	21982080	.	+	.	ID=Vitis_adenoclada_newGene_1283
LG14	StringTie	mRNA	21980614	21982080	.	+	.	ID=Vitis_adenoclada_newGene_1283.1;Parent=Vitis_adenoclada_newGene_1283
LG14	StringTie	exon	21980614	21980666	.	+	.	Parent=Vitis_adenoclada_newGene_1283.1
LG14	StringTie	exon	21980756	21982080	.	+	.	Parent=Vitis_adenoclada_newGene_1283.1
LG14	StringTie	gene	22304800	22308643	.	+	.	ID=Vitis_adenoclada_newGene_1284
LG14	StringTie	mRNA	22304800	22308643	.	+	.	ID=Vitis_adenoclada_newGene_1284.1;Parent=Vitis_adenoclada_newGene_1284
LG14	StringTie	exon	22304800	22305105	.	+	.	Parent=Vitis_adenoclada_newGene_1284.1
LG14	StringTie	exon	22305313	22305887	.	+	.	Parent=Vitis_adenoclada_newGene_1284.1
LG14	StringTie	exon	22307860	22307908	.	+	.	Parent=Vitis_adenoclada_newGene_1284.1
LG14	StringTie	exon	22308001	22308643	.	+	.	Parent=Vitis_adenoclada_newGene_1284.1
LG14	StringTie	mRNA	22304803	22308643	.	+	.	ID=Vitis_adenoclada_newGene_1284.2;Parent=Vitis_adenoclada_newGene_1284
LG14	StringTie	exon	22304803	22305105	.	+	.	Parent=Vitis_adenoclada_newGene_1284.2
LG14	StringTie	exon	22305313	22307908	.	+	.	Parent=Vitis_adenoclada_newGene_1284.2
LG14	StringTie	exon	22308001	22308643	.	+	.	Parent=Vitis_adenoclada_newGene_1284.2
LG14	StringTie	mRNA	22304806	22308643	.	+	.	ID=Vitis_adenoclada_newGene_1284.3;Parent=Vitis_adenoclada_newGene_1284
LG14	StringTie	exon	22304806	22305105	.	+	.	Parent=Vitis_adenoclada_newGene_1284.3
LG14	StringTie	exon	22305313	22307706	.	+	.	Parent=Vitis_adenoclada_newGene_1284.3
LG14	StringTie	exon	22307860	22307908	.	+	.	Parent=Vitis_adenoclada_newGene_1284.3
LG14	StringTie	exon	22308001	22308643	.	+	.	Parent=Vitis_adenoclada_newGene_1284.3
LG14	StringTie	gene	22509723	22519259	.	-	.	ID=Vitis_adenoclada_newGene_1285
LG14	StringTie	mRNA	22509723	22519259	.	-	.	ID=Vitis_adenoclada_newGene_1285.1;Parent=Vitis_adenoclada_newGene_1285
LG14	StringTie	exon	22509723	22510188	.	-	.	Parent=Vitis_adenoclada_newGene_1285.1
LG14	StringTie	exon	22510261	22510321	.	-	.	Parent=Vitis_adenoclada_newGene_1285.1
LG14	StringTie	exon	22510596	22510687	.	-	.	Parent=Vitis_adenoclada_newGene_1285.1
LG14	StringTie	exon	22511178	22511244	.	-	.	Parent=Vitis_adenoclada_newGene_1285.1
LG14	StringTie	exon	22511576	22511792	.	-	.	Parent=Vitis_adenoclada_newGene_1285.1
LG14	StringTie	exon	22511884	22511970	.	-	.	Parent=Vitis_adenoclada_newGene_1285.1
LG14	StringTie	exon	22512436	22512576	.	-	.	Parent=Vitis_adenoclada_newGene_1285.1
LG14	StringTie	exon	22512755	22512862	.	-	.	Parent=Vitis_adenoclada_newGene_1285.1
LG14	StringTie	exon	22514108	22514183	.	-	.	Parent=Vitis_adenoclada_newGene_1285.1
LG14	StringTie	exon	22515275	22515387	.	-	.	Parent=Vitis_adenoclada_newGene_1285.1
LG14	StringTie	exon	22515483	22515585	.	-	.	Parent=Vitis_adenoclada_newGene_1285.1
LG14	StringTie	exon	22518003	22518344	.	-	.	Parent=Vitis_adenoclada_newGene_1285.1
LG14	StringTie	exon	22518691	22518824	.	-	.	Parent=Vitis_adenoclada_newGene_1285.1
LG14	StringTie	exon	22518943	22519005	.	-	.	Parent=Vitis_adenoclada_newGene_1285.1
LG14	StringTie	exon	22519086	22519259	.	-	.	Parent=Vitis_adenoclada_newGene_1285.1
LG14	StringTie	gene	23461506	23462468	.	-	.	ID=Vitis_adenoclada_newGene_1289
LG14	StringTie	mRNA	23461506	23462468	.	-	.	ID=Vitis_adenoclada_newGene_1289.1;Parent=Vitis_adenoclada_newGene_1289
LG14	StringTie	exon	23461506	23461879	.	-	.	Parent=Vitis_adenoclada_newGene_1289.1
LG14	StringTie	exon	23462022	23462468	.	-	.	Parent=Vitis_adenoclada_newGene_1289.1
LG09	StringTie	gene	7874707	7875901	.	+	.	ID=Vitis_adenoclada_newGene_129
LG09	StringTie	mRNA	7874707	7875901	.	+	.	ID=Vitis_adenoclada_newGene_129.1;Parent=Vitis_adenoclada_newGene_129
LG09	StringTie	exon	7874707	7875090	.	+	.	Parent=Vitis_adenoclada_newGene_129.1
LG09	StringTie	exon	7875864	7875901	.	+	.	Parent=Vitis_adenoclada_newGene_129.1
LG14	StringTie	gene	23491572	23492395	.	+	.	ID=Vitis_adenoclada_newGene_1290
LG14	StringTie	mRNA	23491572	23492395	.	+	.	ID=Vitis_adenoclada_newGene_1290.1;Parent=Vitis_adenoclada_newGene_1290
LG14	StringTie	exon	23491572	23491634	.	+	.	Parent=Vitis_adenoclada_newGene_1290.1
LG14	StringTie	exon	23491753	23492395	.	+	.	Parent=Vitis_adenoclada_newGene_1290.1
LG14	StringTie	gene	23516502	23524518	.	-	.	ID=Vitis_adenoclada_newGene_1291
LG14	StringTie	mRNA	23516502	23524518	.	-	.	ID=Vitis_adenoclada_newGene_1291.1;Parent=Vitis_adenoclada_newGene_1291
LG14	StringTie	exon	23516502	23516567	.	-	.	Parent=Vitis_adenoclada_newGene_1291.1
LG14	StringTie	exon	23524246	23524518	.	-	.	Parent=Vitis_adenoclada_newGene_1291.1
LG14	StringTie	gene	23691604	23697896	.	+	.	ID=Vitis_adenoclada_newGene_1293
LG14	StringTie	mRNA	23691604	23697896	.	+	.	ID=Vitis_adenoclada_newGene_1293.1;Parent=Vitis_adenoclada_newGene_1293
LG14	StringTie	exon	23691604	23691709	.	+	.	Parent=Vitis_adenoclada_newGene_1293.1
LG14	StringTie	exon	23697527	23697896	.	+	.	Parent=Vitis_adenoclada_newGene_1293.1
LG14	StringTie	mRNA	23691604	23694298	.	+	.	ID=Vitis_adenoclada_newGene_1293.2;Parent=Vitis_adenoclada_newGene_1293
LG14	StringTie	exon	23691604	23691709	.	+	.	Parent=Vitis_adenoclada_newGene_1293.2
LG14	StringTie	exon	23694023	23694298	.	+	.	Parent=Vitis_adenoclada_newGene_1293.2
LG14	StringTie	mRNA	23693332	23694298	.	+	.	ID=Vitis_adenoclada_newGene_1293.3;Parent=Vitis_adenoclada_newGene_1293
LG14	StringTie	exon	23693332	23693925	.	+	.	Parent=Vitis_adenoclada_newGene_1293.3
LG14	StringTie	exon	23694023	23694298	.	+	.	Parent=Vitis_adenoclada_newGene_1293.3
LG14	StringTie	gene	24441653	24445916	.	-	.	ID=Vitis_adenoclada_newGene_1296
LG14	StringTie	mRNA	24441653	24445916	.	-	.	ID=Vitis_adenoclada_newGene_1296.1;Parent=Vitis_adenoclada_newGene_1296
LG14	StringTie	exon	24441653	24442044	.	-	.	Parent=Vitis_adenoclada_newGene_1296.1
LG14	StringTie	exon	24442281	24444859	.	-	.	Parent=Vitis_adenoclada_newGene_1296.1
LG14	StringTie	exon	24445772	24445916	.	-	.	Parent=Vitis_adenoclada_newGene_1296.1
LG14	StringTie	mRNA	24441653	24445916	.	-	.	ID=Vitis_adenoclada_newGene_1296.2;Parent=Vitis_adenoclada_newGene_1296
LG14	StringTie	exon	24441653	24442044	.	-	.	Parent=Vitis_adenoclada_newGene_1296.2
LG14	StringTie	exon	24442281	24445916	.	-	.	Parent=Vitis_adenoclada_newGene_1296.2
LG14	StringTie	mRNA	24441653	24445916	.	-	.	ID=Vitis_adenoclada_newGene_1296.3;Parent=Vitis_adenoclada_newGene_1296
LG14	StringTie	exon	24441653	24442044	.	-	.	Parent=Vitis_adenoclada_newGene_1296.3
LG14	StringTie	exon	24444805	24444859	.	-	.	Parent=Vitis_adenoclada_newGene_1296.3
LG14	StringTie	exon	24445772	24445916	.	-	.	Parent=Vitis_adenoclada_newGene_1296.3
LG14	StringTie	mRNA	24441653	24445771	.	-	.	ID=Vitis_adenoclada_newGene_1296.4;Parent=Vitis_adenoclada_newGene_1296
LG14	StringTie	exon	24441653	24443741	.	-	.	Parent=Vitis_adenoclada_newGene_1296.4
LG14	StringTie	exon	24443814	24445771	.	-	.	Parent=Vitis_adenoclada_newGene_1296.4
LG14	StringTie	mRNA	24441654	24445916	.	-	.	ID=Vitis_adenoclada_newGene_1296.5;Parent=Vitis_adenoclada_newGene_1296
LG14	StringTie	exon	24441654	24442044	.	-	.	Parent=Vitis_adenoclada_newGene_1296.5
LG14	StringTie	exon	24442281	24444584	.	-	.	Parent=Vitis_adenoclada_newGene_1296.5
LG14	StringTie	exon	24444805	24444859	.	-	.	Parent=Vitis_adenoclada_newGene_1296.5
LG14	StringTie	exon	24445772	24445916	.	-	.	Parent=Vitis_adenoclada_newGene_1296.5
LG14	StringTie	mRNA	24441654	24445916	.	-	.	ID=Vitis_adenoclada_newGene_1296.6;Parent=Vitis_adenoclada_newGene_1296
LG14	StringTie	exon	24441654	24442044	.	-	.	Parent=Vitis_adenoclada_newGene_1296.6
LG14	StringTie	exon	24442281	24444584	.	-	.	Parent=Vitis_adenoclada_newGene_1296.6
LG14	StringTie	exon	24444805	24444913	.	-	.	Parent=Vitis_adenoclada_newGene_1296.6
LG14	StringTie	exon	24445772	24445916	.	-	.	Parent=Vitis_adenoclada_newGene_1296.6
LG14	StringTie	mRNA	24441654	24445916	.	-	.	ID=Vitis_adenoclada_newGene_1296.7;Parent=Vitis_adenoclada_newGene_1296
LG14	StringTie	exon	24441654	24444859	.	-	.	Parent=Vitis_adenoclada_newGene_1296.7
LG14	StringTie	exon	24445772	24445916	.	-	.	Parent=Vitis_adenoclada_newGene_1296.7
LG14	StringTie	mRNA	24441734	24445916	.	-	.	ID=Vitis_adenoclada_newGene_1296.8;Parent=Vitis_adenoclada_newGene_1296
LG14	StringTie	exon	24441734	24442044	.	-	.	Parent=Vitis_adenoclada_newGene_1296.8
LG14	StringTie	exon	24442281	24444584	.	-	.	Parent=Vitis_adenoclada_newGene_1296.8
LG14	StringTie	exon	24445772	24445916	.	-	.	Parent=Vitis_adenoclada_newGene_1296.8
LG14	StringTie	mRNA	24441734	24445916	.	-	.	ID=Vitis_adenoclada_newGene_1296.9;Parent=Vitis_adenoclada_newGene_1296
LG14	StringTie	exon	24441734	24442044	.	-	.	Parent=Vitis_adenoclada_newGene_1296.9
LG14	StringTie	exon	24442281	24444913	.	-	.	Parent=Vitis_adenoclada_newGene_1296.9
LG14	StringTie	exon	24445772	24445916	.	-	.	Parent=Vitis_adenoclada_newGene_1296.9
LG14	StringTie	gene	24455717	24457864	.	-	.	ID=Vitis_adenoclada_newGene_1297
LG14	StringTie	mRNA	24455717	24457864	.	-	.	ID=Vitis_adenoclada_newGene_1297.1;Parent=Vitis_adenoclada_newGene_1297
LG14	StringTie	exon	24455717	24457287	.	-	.	Parent=Vitis_adenoclada_newGene_1297.1
LG14	StringTie	exon	24457494	24457864	.	-	.	Parent=Vitis_adenoclada_newGene_1297.1
LG14	StringTie	mRNA	24456315	24457864	.	-	.	ID=Vitis_adenoclada_newGene_1297.2;Parent=Vitis_adenoclada_newGene_1297
LG14	StringTie	exon	24456315	24457287	.	-	.	Parent=Vitis_adenoclada_newGene_1297.2
LG14	StringTie	exon	24457398	24457408	.	-	.	Parent=Vitis_adenoclada_newGene_1297.2
LG14	StringTie	exon	24457494	24457864	.	-	.	Parent=Vitis_adenoclada_newGene_1297.2
LG14	StringTie	gene	24495247	24496424	.	-	.	ID=Vitis_adenoclada_newGene_1298
LG14	StringTie	mRNA	24495247	24496424	.	-	.	ID=Vitis_adenoclada_newGene_1298.1;Parent=Vitis_adenoclada_newGene_1298
LG14	StringTie	exon	24495247	24495831	.	-	.	Parent=Vitis_adenoclada_newGene_1298.1
LG14	StringTie	exon	24496233	24496424	.	-	.	Parent=Vitis_adenoclada_newGene_1298.1
LG15	StringTie	gene	241828	243574	.	+	.	ID=Vitis_adenoclada_newGene_1300
LG15	StringTie	mRNA	241828	243574	.	+	.	ID=Vitis_adenoclada_newGene_1300.1;Parent=Vitis_adenoclada_newGene_1300
LG15	StringTie	exon	241828	242705	.	+	.	Parent=Vitis_adenoclada_newGene_1300.1
LG15	StringTie	exon	243434	243574	.	+	.	Parent=Vitis_adenoclada_newGene_1300.1
LG01	StringTie	gene	17514097	17533681	.	+	.	ID=Vitis_adenoclada_newGene_1301
LG01	StringTie	mRNA	17514097	17533681	.	+	.	ID=Vitis_adenoclada_newGene_1301.1;Parent=Vitis_adenoclada_newGene_1301
LG01	StringTie	exon	17514097	17514675	.	+	.	Parent=Vitis_adenoclada_newGene_1301.1
LG01	StringTie	exon	17515069	17515401	.	+	.	Parent=Vitis_adenoclada_newGene_1301.1
LG01	StringTie	exon	17532688	17533681	.	+	.	Parent=Vitis_adenoclada_newGene_1301.1
LG01	StringTie	mRNA	17514297	17521493	.	+	.	ID=Vitis_adenoclada_newGene_1301.2;Parent=Vitis_adenoclada_newGene_1301
LG01	StringTie	exon	17514297	17514675	.	+	.	Parent=Vitis_adenoclada_newGene_1301.2
LG01	StringTie	exon	17520672	17521493	.	+	.	Parent=Vitis_adenoclada_newGene_1301.2
LG15	StringTie	gene	254045	259052	.	-	.	ID=Vitis_adenoclada_newGene_1302
LG15	StringTie	mRNA	254045	259052	.	-	.	ID=Vitis_adenoclada_newGene_1302.1;Parent=Vitis_adenoclada_newGene_1302
LG15	StringTie	exon	254045	254185	.	-	.	Parent=Vitis_adenoclada_newGene_1302.1
LG15	StringTie	exon	254318	254418	.	-	.	Parent=Vitis_adenoclada_newGene_1302.1
LG15	StringTie	exon	254534	254707	.	-	.	Parent=Vitis_adenoclada_newGene_1302.1
LG15	StringTie	exon	256925	257098	.	-	.	Parent=Vitis_adenoclada_newGene_1302.1
LG15	StringTie	exon	257777	257856	.	-	.	Parent=Vitis_adenoclada_newGene_1302.1
LG15	StringTie	exon	257929	257989	.	-	.	Parent=Vitis_adenoclada_newGene_1302.1
LG15	StringTie	exon	258516	259052	.	-	.	Parent=Vitis_adenoclada_newGene_1302.1
LG15	StringTie	gene	517434	540967	.	+	.	ID=Vitis_adenoclada_newGene_1303
LG15	StringTie	mRNA	517434	540967	.	+	.	ID=Vitis_adenoclada_newGene_1303.1;Parent=Vitis_adenoclada_newGene_1303
LG15	StringTie	exon	517434	517629	.	+	.	Parent=Vitis_adenoclada_newGene_1303.1
LG15	StringTie	exon	518300	518397	.	+	.	Parent=Vitis_adenoclada_newGene_1303.1
LG15	StringTie	exon	518484	518572	.	+	.	Parent=Vitis_adenoclada_newGene_1303.1
LG15	StringTie	exon	540579	540967	.	+	.	Parent=Vitis_adenoclada_newGene_1303.1
LG01	StringTie	gene	17519011	17534808	.	-	.	ID=Vitis_adenoclada_newGene_1305
[truncated: 15,906 more rows]
