# Supplementary material for: Transcriptome Profiling of Powdery Mildew-Stressed ‘Yeniang No. 2’ Grapevine Reveals Differential Expression, Alternative Splicing, and the Identification of 1232 Annotated Novel Genes
Source: Metabolites. 2026 Mar 9;16(3):182. doi: 10.3390/metabo16030182 (PMC13027967; doi:10.3390/metabo16030182)
Supplement: Supplementary file 1 [file metabolites-16-00182-s001.zip › Supplementary File S5/newGene.longest_transcript.pep.fa.Cog.txt]

#Gene name	Portein ID in COG	E_value	Identity	Score	COG id	COG class defination	Function code	Functional categories	Function class defination
Vitis_adenoclada_newGene_1002	gi|479127724|ref|YP_005067684.1|	6.00e-08	60/215(27.91)	60	COG0457	Tetratricopeptide (TPR) repeat	[R]	POORLY CHARACTERIZED	General function prediction only
Vitis_adenoclada_newGene_1005	gi|183222524|ref|YP_001840520.1|	6.95e-11	34/60(56.67)	60	COG0451	Nucleoside-diphosphate-sugar epimerase	[M]	CELLULAR PROCESSES AND SIGNALING	Cell wall/membrane/envelope biogenesis
Vitis_adenoclada_newGene_1036	gi|166368518|ref|YP_001660791.1|	5.82e-12	90/344(26.16)	76	COG3903	Predicted ATPase	[R]	POORLY CHARACTERIZED	General function prediction only
Vitis_adenoclada_newGene_1063	gi|296133478|ref|YP_003640725.1|	7.57e-09	45/153(29.41)	64	COG0515	Serine/threonine protein kinase	[T]	CELLULAR PROCESSES AND SIGNALING	Signal transduction mechanisms
Vitis_adenoclada_newGene_1101	gi|159899479|ref|YP_001545726.1|	7.84e-23	71/201(35.32)	103	COG2815	PASTA domain	[M]	CELLULAR PROCESSES AND SIGNALING	Cell wall/membrane/envelope biogenesis
Vitis_adenoclada_newGene_1190	gi|430762081|ref|YP_007217938.1|	5.01e-12	52/205(25.37)	67	COG0625	Glutathione S-transferase	[O]	CELLULAR PROCESSES AND SIGNALING	Posttranslational modification, protein turnover, chaperones
Vitis_adenoclada_newGene_1254	gi|183220814|ref|YP_001838810.1|	3.45e-15	54/158(34.18)	74	COG4539	Uncharacterized membrane protein YGL010W	[S]	POORLY CHARACTERIZED	Function unknown
Vitis_adenoclada_newGene_129	gi|182411995|ref|YP_001817061.1|	2.99e-11	32/53(60.38)	62	COG0604	NADPH:quinone reductase or related Zn-dependent oxidoreductase	[CR]	--	--
Vitis_adenoclada_newGene_1296	gi|521464512|ref|YP_008151634.1|	3.65e-14	52/175(29.71)	79	COG0515	Serine/threonine protein kinase	[T]	CELLULAR PROCESSES AND SIGNALING	Signal transduction mechanisms
Vitis_adenoclada_newGene_1302	gi|328950675|ref|YP_004368010.1|	1.42e-71	124/295(42.03)	229	COG0685	5	[E]	METABOLISM	Amino acid transport and metabolism
Vitis_adenoclada_newGene_1371	gi|194333519|ref|YP_002015379.1|	8.78e-44	100/258(38.76)	158	COG0451	Nucleoside-diphosphate-sugar epimerase	[M]	CELLULAR PROCESSES AND SIGNALING	Cell wall/membrane/envelope biogenesis
Vitis_adenoclada_newGene_1373	gi|262199173|ref|YP_003270382.1|	1.05e-11	86/331(25.98)	70	COG2124	Cytochrome P450	[QV]	--	--
Vitis_adenoclada_newGene_1375	gi|337749462|ref|YP_004643624.1|	2.55e-10	69/297(23.23)	66	COG2124	Cytochrome P450	[QV]	--	--
Vitis_adenoclada_newGene_1387	gi|189502232|ref|YP_001957949.1|	1.92e-08	28/64(43.75)	62	COG5627	SUMO ligase MMS21	[L]	INFORMATION STORAGE AND PROCESSING	Replication, recombination and repair
Vitis_adenoclada_newGene_1405	gi|428308232|ref|YP_007145055.1|	1.05e-28	132/468(28.21)	129	COG0457	Tetratricopeptide (TPR) repeat	[R]	POORLY CHARACTERIZED	General function prediction only
Vitis_adenoclada_newGene_141	gi|166368518|ref|YP_001660791.1|	6.61e-15	93/334(27.84)	84	COG3903	Predicted ATPase	[R]	POORLY CHARACTERIZED	General function prediction only
Vitis_adenoclada_newGene_1412	gi|217976993|ref|YP_002361140.1|	3.16e-36	73/142(51.41)	134	COG0513	Superfamily II DNA and RNA helicase	[L]	INFORMATION STORAGE AND PROCESSING	Replication, recombination and repair
Vitis_adenoclada_newGene_1418	gi|148657238|ref|YP_001277443.1|	2.32e-09	60/215(27.91)	63	COG3903	Predicted ATPase	[R]	POORLY CHARACTERIZED	General function prediction only
Vitis_adenoclada_newGene_1488	gi|256828343|ref|YP_003157071.1|	1.22e-14	31/78(39.74)	73	COG0205	6-phosphofructokinase	[G]	METABOLISM	Carbohydrate transport and metabolism
Vitis_adenoclada_newGene_1512	gi|339484857|ref|YP_004696643.1|	5.98e-17	50/154(32.47)	84	COG0515	Serine/threonine protein kinase	[T]	CELLULAR PROCESSES AND SIGNALING	Signal transduction mechanisms
Vitis_adenoclada_newGene_1523	gi|338175532|ref|YP_004652342.1|	3.94e-45	121/376(32.18)	163	COG3424	Predicted naringenin-chalcone synthase	[Q]	METABOLISM	Secondary metabolites biosynthesis, transport and catabolism
Vitis_adenoclada_newGene_1548	gi|189502744|ref|YP_001958461.1|	1.36e-31	101/298(33.89)	133	COG5113	--	--	--	--
Vitis_adenoclada_newGene_1566	gi|32474038|ref|NP_867032.1|	2.36e-19	70/204(34.31)	94	COG0515	Serine/threonine protein kinase	[T]	CELLULAR PROCESSES AND SIGNALING	Signal transduction mechanisms
Vitis_adenoclada_newGene_1571	gi|189502744|ref|YP_001958461.1|	5.35e-27	80/220(36.36)	115	COG5113	--	--	--	--
Vitis_adenoclada_newGene_1573	gi|189502744|ref|YP_001958461.1|	1.57e-27	89/229(38.86)	123	COG5113	--	--	--	--
Vitis_adenoclada_newGene_1578	gi|189502744|ref|YP_001958461.1|	1.40e-25	77/220(35.00)	112	COG5113	--	--	--	--
Vitis_adenoclada_newGene_1591	gi|189502744|ref|YP_001958461.1|	1.94e-19	66/204(32.35)	93	COG5113	--	--	--	--
Vitis_adenoclada_newGene_1613	gi|302037062|ref|YP_003797384.1|	6.11e-08	20/49(40.82)	52	COG0484	DnaJ-class molecular chaperone with C-terminal Zn finger domain	[O]	CELLULAR PROCESSES AND SIGNALING	Posttranslational modification, protein turnover, chaperones
Vitis_adenoclada_newGene_1617	gi|262197744|ref|YP_003268953.1|	5.72e-07	39/106(36.79)	51	COG1413	HEAT repeat	[R]	POORLY CHARACTERIZED	General function prediction only
Vitis_adenoclada_newGene_1625	gi|317133044|ref|YP_004092358.1|	3.82e-14	45/131(34.35)	76	COG2815	PASTA domain	[M]	CELLULAR PROCESSES AND SIGNALING	Cell wall/membrane/envelope biogenesis
Vitis_adenoclada_newGene_1629	gi|428305487|ref|YP_007142312.1|	1.41e-16	104/440(23.64)	87	COG2124	Cytochrome P450	[QV]	--	--
Vitis_adenoclada_newGene_1630	gi|159899041|ref|YP_001545288.1|	2.10e-17	58/198(29.29)	88	COG2124	Cytochrome P450	[QV]	--	--
Vitis_adenoclada_newGene_1657	gi|434387879|ref|YP_007098490.1|	9.71e-10	30/71(42.25)	56	COG0580	Glycerol uptake facilitator and related aquaporins (Major Intrinsic Protein Family)	[G]	METABOLISM	Carbohydrate transport and metabolism
Vitis_adenoclada_newGene_1782	gi|159900690|ref|YP_001546937.1|	1.26e-27	122/432(28.24)	119	COG2124	Cytochrome P450	[QV]	--	--
Vitis_adenoclada_newGene_1787	gi|428312740|ref|YP_007123717.1|	2.55e-34	69/141(48.94)	126	COG0756	dUTPase	[FV]	--	--
Vitis_adenoclada_newGene_1828	gi|375011120|ref|YP_004988108.1|	5.03e-23	52/97(53.61)	96	COG0451	Nucleoside-diphosphate-sugar epimerase	[M]	CELLULAR PROCESSES AND SIGNALING	Cell wall/membrane/envelope biogenesis
Vitis_adenoclada_newGene_1849	gi|158339692|ref|YP_001520699.1|	8.44e-09	62/231(26.84)	65	COG3903	Predicted ATPase	[R]	POORLY CHARACTERIZED	General function prediction only
Vitis_adenoclada_newGene_1875	gi|326801277|ref|YP_004319096.1|	9.03e-20	39/51(76.47)	85	COG0057	Glyceraldehyde-3-phosphate dehydrogenase/erythrose-4-phosphate dehydrogenase	[G]	METABOLISM	Carbohydrate transport and metabolism
Vitis_adenoclada_newGene_1902	gi|158339692|ref|YP_001520699.1|	6.49e-11	83/378(21.96)	70	COG3903	Predicted ATPase	[R]	POORLY CHARACTERIZED	General function prediction only
Vitis_adenoclada_newGene_1948	gi|158339692|ref|YP_001520699.1|	2.75e-11	68/266(25.56)	72	COG3903	Predicted ATPase	[R]	POORLY CHARACTERIZED	General function prediction only
Vitis_adenoclada_newGene_1955	gi|430741268|ref|YP_007200397.1|	4.02e-119	358/1212(29.54)	405	COG4631	Xanthine dehydrogenase	[F]	METABOLISM	Nucleotide transport and metabolism
Vitis_adenoclada_newGene_1998	gi|430744324|ref|YP_007203453.1|	6.43e-08	32/91(35.16)	53	COG2226	Ubiquinone/menaquinone biosynthesis C-methylase UbiE	[H]	METABOLISM	Coenzyme transport and metabolism
Vitis_adenoclada_newGene_1999	gi|430744324|ref|YP_007203453.1|	8.39e-13	33/93(35.48)	66	COG2226	Ubiquinone/menaquinone biosynthesis C-methylase UbiE	[H]	METABOLISM	Coenzyme transport and metabolism
Vitis_adenoclada_newGene_2010	gi|479128753|ref|YP_005068713.1|	2.50e-13	85/324(26.23)	80	COG3903	Predicted ATPase	[R]	POORLY CHARACTERIZED	General function prediction only
Vitis_adenoclada_newGene_2029	gi|521462539|ref|YP_008149401.1|	5.56e-09	34/97(35.05)	56	COG0515	Serine/threonine protein kinase	[T]	CELLULAR PROCESSES AND SIGNALING	Signal transduction mechanisms
Vitis_adenoclada_newGene_2034	gi|414344450|ref|YP_006985971.1|	2.24e-14	28/61(45.90)	69	COG1062	Zn-dependent alcohol dehydrogenase	[R]	POORLY CHARACTERIZED	General function prediction only
Vitis_adenoclada_newGene_2035	gi|189502744|ref|YP_001958461.1|	3.06e-21	60/162(37.04)	99	COG5113	--	--	--	--
Vitis_adenoclada_newGene_2037	gi|189502744|ref|YP_001958461.1|	7.45e-27	84/229(36.68)	122	COG5113	--	--	--	--
Vitis_adenoclada_newGene_2059	gi|325108064|ref|YP_004269132.1|	2.79e-21	68/200(34.00)	104	COG3121	P pilus assembly protein	[W]	CELLULAR PROCESSES AND SIGNALING	Extracellular structures
Vitis_adenoclada_newGene_2073	gi|427704242|ref|YP_007047464.1|	1.59e-14	43/129(33.33)	73	COG1141	Ferredoxin	[C]	METABOLISM	Energy production and conversion
Vitis_adenoclada_newGene_2092	gi|260596142|ref|YP_003208713.1|	2.43e-101	154/295(52.20)	310	COG1012	Acyl-CoA reductase or other NAD-dependent aldehyde dehydrogenase	[C]	METABOLISM	Energy production and conversion
Vitis_adenoclada_newGene_2093	gi|392378340|ref|YP_004985500.1|	1.77e-191	270/475(56.84)	546	COG1012	Acyl-CoA reductase or other NAD-dependent aldehyde dehydrogenase	[C]	METABOLISM	Energy production and conversion
Vitis_adenoclada_newGene_2102	gi|383762648|ref|YP_005441630.1|	2.24e-29	51/101(50.50)	112	COG4992	Acetylornithine/succinyldiaminopimelate/putrescine aminotransferase	[E]	METABOLISM	Amino acid transport and metabolism
Vitis_adenoclada_newGene_2140	gi|166368518|ref|YP_001660791.1|	3.98e-12	86/326(26.38)	74	COG3903	Predicted ATPase	[R]	POORLY CHARACTERIZED	General function prediction only
Vitis_adenoclada_newGene_2151	gi|83647448|ref|YP_435883.1|	4.47e-18	42/114(36.84)	81	COG3217	Uncharacterized conserved protein YcbX	[R]	POORLY CHARACTERIZED	General function prediction only
Vitis_adenoclada_newGene_2152	gi|20090798|ref|NP_616873.1|	5.84e-34	76/219(34.70)	132	COG0520	Selenocysteine lyase/Cysteine desulfurase	[E]	METABOLISM	Amino acid transport and metabolism
Vitis_adenoclada_newGene_2164	gi|338737984|ref|YP_004674946.1|	2.56e-26	55/139(39.57)	106	COG2124	Cytochrome P450	[QV]	--	--
Vitis_adenoclada_newGene_2200	gi|189502744|ref|YP_001958461.1|	3.01e-20	66/182(36.26)	99	COG5113	--	--	--	--
Vitis_adenoclada_newGene_2201	gi|271966535|ref|YP_003340731.1|	2.46e-17	75/258(29.07)	86	COG1404	Serine protease	[O]	CELLULAR PROCESSES AND SIGNALING	Posttranslational modification, protein turnover, chaperones
Vitis_adenoclada_newGene_2228	gi|32474038|ref|NP_867032.1|	2.94e-19	71/204(34.80)	94	COG0515	Serine/threonine protein kinase	[T]	CELLULAR PROCESSES AND SIGNALING	Signal transduction mechanisms
Vitis_adenoclada_newGene_2236	gi|90020903|ref|YP_526730.1|	3.39e-35	63/107(58.88)	132	COG0249	DNA mismatch repair ATPase MutS	[L]	INFORMATION STORAGE AND PROCESSING	Replication, recombination and repair
Vitis_adenoclada_newGene_227	gi|310822657|ref|YP_003955015.1|	9.94e-16	37/83(44.58)	74	COG1657	Squalene cyclase	[I]	METABOLISM	Lipid transport and metabolism
Vitis_adenoclada_newGene_2292	gi|269928661|ref|YP_003320982.1|	4.25e-32	61/107(57.01)	120	COG0388	Predicted amidohydrolase	[R]	POORLY CHARACTERIZED	General function prediction only
Vitis_adenoclada_newGene_2311	gi|189502744|ref|YP_001958461.1|	5.48e-21	59/164(35.98)	95	COG5113	--	--	--	--
Vitis_adenoclada_newGene_2349	gi|55377009|ref|YP_134859.1|	1.31e-19	56/178(31.46)	90	COG2124	Cytochrome P450	[QV]	--	--
Vitis_adenoclada_newGene_2385	gi|218779469|ref|YP_002430787.1|	9.96e-23	89/395(22.53)	105	COG2939	Carboxypeptidase C (cathepsin A)	[E]	METABOLISM	Amino acid transport and metabolism
Vitis_adenoclada_newGene_2463	gi|374997146|ref|YP_004972645.1|	2.71e-13	35/74(47.30)	67	COG2815	PASTA domain	[M]	CELLULAR PROCESSES AND SIGNALING	Cell wall/membrane/envelope biogenesis
Vitis_adenoclada_newGene_2466	gi|521464512|ref|YP_008151634.1|	2.62e-24	67/209(32.06)	107	COG0515	Serine/threonine protein kinase	[T]	CELLULAR PROCESSES AND SIGNALING	Signal transduction mechanisms
Vitis_adenoclada_newGene_2475	gi|116626708|ref|YP_828864.1|	1.07e-07	29/77(37.66)	53	COG0823	Periplasmic component of the Tol biopolymer transport system	[U]	CELLULAR PROCESSES AND SIGNALING	Intracellular trafficking, secretion, and vesicular transport
Vitis_adenoclada_newGene_2498	gi|312136603|ref|YP_004003940.1|	3.79e-13	29/53(54.72)	62	COG2126	Ribosomal protein L37E	[J]	INFORMATION STORAGE AND PROCESSING	Translation, ribosomal structure and biogenesis
Vitis_adenoclada_newGene_2523	gi|428206233|ref|YP_007090586.1|	1.16e-16	33/54(61.11)	75	COG0667	Predicted oxidoreductase (related to aryl-alcohol dehydrogenase)	[R]	POORLY CHARACTERIZED	General function prediction only
Vitis_adenoclada_newGene_2527	gi|57641568|ref|YP_184046.1|	1.14e-14	38/91(41.76)	71	COG2123	Exosome complex RNA-binding protein Rrp42	[J]	INFORMATION STORAGE AND PROCESSING	Translation, ribosomal structure and biogenesis
Vitis_adenoclada_newGene_2540	gi|224371922|ref|YP_002606088.1|	3.18e-06	60/294(20.41)	53	COG0683	ABC-type branched-chain amino acid transport system	[E]	METABOLISM	Amino acid transport and metabolism
Vitis_adenoclada_newGene_2594	gi|29348178|ref|NP_811681.1|	1.45e-09	45/148(30.41)	60	COG3209	Uncharacterized conserved protein RhaS	[R]	POORLY CHARACTERIZED	General function prediction only
Vitis_adenoclada_newGene_2619	gi|91778292|ref|YP_553500.1|	1.17e-33	93/282(32.98)	132	COG3491	Isopenicillin N synthase and related dioxygenases	[Q]	METABOLISM	Secondary metabolites biosynthesis, transport and catabolism
Vitis_adenoclada_newGene_2627	gi|116749281|ref|YP_845968.1|	1.18e-08	55/163(33.74)	63	COG3631	Ketosteroid isomerase-related protein	[R]	POORLY CHARACTERIZED	General function prediction only
Vitis_adenoclada_newGene_2674	gi|322436463|ref|YP_004218675.1|	5.58e-11	37/83(44.58)	61	COG3648	Uricase (urate oxidase)	[Q]	METABOLISM	Secondary metabolites biosynthesis, transport and catabolism
Vitis_adenoclada_newGene_2697	gi|347754987|ref|YP_004862551.1|	4.71e-25	50/90(55.56)	102	COG2234	Zn-dependent amino- or carboxypeptidase	[O]	CELLULAR PROCESSES AND SIGNALING	Posttranslational modification, protein turnover, chaperones
Vitis_adenoclada_newGene_2732	gi|17231249|ref|NP_487797.1|	2.27e-17	115/462(24.89)	90	COG1215	Glycosyltransferase	[N]	CELLULAR PROCESSES AND SIGNALING	Cell motility
Vitis_adenoclada_newGene_2743	gi|91783341|ref|YP_558547.1|	6.23e-15	32/57(56.14)	73	COG0667	Predicted oxidoreductase (related to aryl-alcohol dehydrogenase)	[R]	POORLY CHARACTERIZED	General function prediction only
Vitis_adenoclada_newGene_2760	gi|352516239|ref|YP_004885556.1|	4.34e-24	65/201(32.34)	110	COG2815	PASTA domain	[M]	CELLULAR PROCESSES AND SIGNALING	Cell wall/membrane/envelope biogenesis
Vitis_adenoclada_newGene_2778	gi|347754236|ref|YP_004861800.1|	9.56e-15	29/43(67.44)	70	COG0596	Pimeloyl-ACP methyl ester carboxylesterase	[HR]	--	--
Vitis_adenoclada_newGene_2862	gi|256396302|ref|YP_003117866.1|	5.51e-45	91/208(43.75)	159	COG3979	Chitodextrinase	[G]	METABOLISM	Carbohydrate transport and metabolism
Vitis_adenoclada_newGene_294	gi|189502744|ref|YP_001958461.1|	6.84e-20	57/147(38.78)	100	COG5113	--	--	--	--
Vitis_adenoclada_newGene_2961	gi|307595626|ref|YP_003901943.1|	4.08e-06	23/66(34.85)	49	COG0639	Diadenosine tetraphosphatase ApaH/serine/threonine protein phosphatase	[T]	CELLULAR PROCESSES AND SIGNALING	Signal transduction mechanisms
Vitis_adenoclada_newGene_2963	gi|159042302|ref|YP_001541554.1|	3.11e-15	38/125(30.40)	75	COG0639	Diadenosine tetraphosphatase ApaH/serine/threonine protein phosphatase	[T]	CELLULAR PROCESSES AND SIGNALING	Signal transduction mechanisms
Vitis_adenoclada_newGene_299	gi|71907234|ref|YP_284821.1|	4.20e-26	80/205(39.02)	114	COG2203	GAF domain	[T]	CELLULAR PROCESSES AND SIGNALING	Signal transduction mechanisms
Vitis_adenoclada_newGene_3024	gi|347524507|ref|YP_004782077.1|	3.90e-43	70/146(47.95)	144	COG0099	Ribosomal protein S13	[J]	INFORMATION STORAGE AND PROCESSING	Translation, ribosomal structure and biogenesis
Vitis_adenoclada_newGene_3036	gi|257785138|ref|YP_003180355.1|	3.39e-11	39/107(36.45)	64	COG0515	Serine/threonine protein kinase	[T]	CELLULAR PROCESSES AND SIGNALING	Signal transduction mechanisms
Vitis_adenoclada_newGene_3142	gi|15678053|ref|NP_275167.1|	8.67e-25	66/166(39.76)	99	COG0256	Ribosomal protein L18	[J]	INFORMATION STORAGE AND PROCESSING	Translation, ribosomal structure and biogenesis
Vitis_adenoclada_newGene_3147	gi|339328685|ref|YP_004688377.1|	2.58e-19	45/103(43.69)	85	COG2267	Lysophospholipase	[I]	METABOLISM	Lipid transport and metabolism
Vitis_adenoclada_newGene_3166	gi|91776558|ref|YP_546314.1|	1.30e-129	184/353(52.12)	379	COG1064	D-arabinose 1-dehydrogenase	[G]	METABOLISM	Carbohydrate transport and metabolism
Vitis_adenoclada_newGene_3167	gi|427720710|ref|YP_007068704.1|	2.26e-64	107/189(56.61)	206	COG1064	D-arabinose 1-dehydrogenase	[G]	METABOLISM	Carbohydrate transport and metabolism
Vitis_adenoclada_newGene_3168	gi|428316726|ref|YP_007114608.1|	3.54e-73	117/215(54.42)	229	COG1064	D-arabinose 1-dehydrogenase	[G]	METABOLISM	Carbohydrate transport and metabolism
Vitis_adenoclada_newGene_3182	gi|328543573|ref|YP_004303682.1|	7.50e-33	121/401(30.17)	134	COG2124	Cytochrome P450	[QV]	--	--
Vitis_adenoclada_newGene_3186	gi|268315832|ref|YP_003289551.1|	2.34e-34	66/121(54.55)	127	COG0436	Aspartate/methionine/tyrosine aminotransferase	[E]	METABOLISM	Amino acid transport and metabolism
Vitis_adenoclada_newGene_3190	gi|332796931|ref|YP_004458431.1|	8.90e-21	47/92(51.09)	83	COG1631	Ribosomal protein L44E	[J]	INFORMATION STORAGE AND PROCESSING	Translation, ribosomal structure and biogenesis
Vitis_adenoclada_newGene_3194	gi|186686347|ref|YP_001869543.1|	5.51e-26	133/504(26.39)	115	COG2124	Cytochrome P450	[QV]	--	--
Vitis_adenoclada_newGene_321	gi|189502744|ref|YP_001958461.1|	2.86e-28	74/202(36.63)	117	COG5113	--	--	--	--
Vitis_adenoclada_newGene_3254	gi|310822657|ref|YP_003955015.1|	8.18e-13	32/64(50.00)	65	COG1657	Squalene cyclase	[I]	METABOLISM	Lipid transport and metabolism
Vitis_adenoclada_newGene_328	gi|310817798|ref|YP_003950156.1|	1.30e-102	152/234(64.96)	306	COG0378	Ni2+-binding GTPase involved in regulation of expression and maturation of urease and hydrogenase	[O]	CELLULAR PROCESSES AND SIGNALING	Posttranslational modification, protein turnover, chaperones
Vitis_adenoclada_newGene_3282	gi|158339692|ref|YP_001520699.1|	1.92e-08	31/113(27.43)	57	COG3903	Predicted ATPase	[R]	POORLY CHARACTERIZED	General function prediction only
Vitis_adenoclada_newGene_330	gi|57641439|ref|YP_183917.1|	3.12e-56	83/124(66.94)	176	COG0100	Ribosomal protein S11	[J]	INFORMATION STORAGE AND PROCESSING	Translation, ribosomal structure and biogenesis
Vitis_adenoclada_newGene_331	gi|327405187|ref|YP_004346025.1|	4.62e-39	81/234(34.62)	148	COG1657	Squalene cyclase	[I]	METABOLISM	Lipid transport and metabolism
Vitis_adenoclada_newGene_332	gi|357404136|ref|YP_004916060.1|	1.44e-63	122/304(40.13)	218	COG1657	Squalene cyclase	[I]	METABOLISM	Lipid transport and metabolism
Vitis_adenoclada_newGene_345	gi|117927604|ref|YP_872155.1|	3.10e-19	60/168(35.71)	92	COG0515	Serine/threonine protein kinase	[T]	CELLULAR PROCESSES AND SIGNALING	Signal transduction mechanisms
Vitis_adenoclada_newGene_347	gi|189502744|ref|YP_001958461.1|	4.60e-20	83/275(30.18)	99	COG5113	--	--	--	--
Vitis_adenoclada_newGene_349	gi|189502744|ref|YP_001958461.1|	1.46e-17	56/158(35.44)	85	COG5113	--	--	--	--
Vitis_adenoclada_newGene_351	gi|158337832|ref|YP_001519008.1|	1.41e-12	52/146(35.62)	76	COG0515	Serine/threonine protein kinase	[T]	CELLULAR PROCESSES AND SIGNALING	Signal transduction mechanisms
Vitis_adenoclada_newGene_359	gi|352516239|ref|YP_004885556.1|	6.57e-19	54/181(29.83)	89	COG2815	PASTA domain	[M]	CELLULAR PROCESSES AND SIGNALING	Cell wall/membrane/envelope biogenesis
Vitis_adenoclada_newGene_373	gi|124485450|ref|YP_001030066.1|	2.63e-06	35/114(30.70)	55	COG1222	ATP-dependent 26S proteasome regulatory subunit	[O]	CELLULAR PROCESSES AND SIGNALING	Posttranslational modification, protein turnover, chaperones
Vitis_adenoclada_newGene_403	gi|183222788|ref|YP_001840784.1|	6.71e-22	63/127(49.61)	95	COG3808	Na+ or H+-translocating membrane pyrophosphatase	[C]	METABOLISM	Energy production and conversion
Vitis_adenoclada_newGene_445	gi|556564855|ref|YP_008733280.1|	5.36e-07	32/78(41.03)	55	COG2815	PASTA domain	[M]	CELLULAR PROCESSES AND SIGNALING	Cell wall/membrane/envelope biogenesis
Vitis_adenoclada_newGene_479	gi|385806300|ref|YP_005842698.1|	1.49e-07	21/49(42.86)	46	COG2167	Ribosomal protein L39E	[J]	INFORMATION STORAGE AND PROCESSING	Translation, ribosomal structure and biogenesis
Vitis_adenoclada_newGene_531	gi|261417477|ref|YP_003251160.1|	2.05e-06	76/297(25.59)	54	COG1597	Diacylglycerol kinase family enzyme	[IR]	--	--
Vitis_adenoclada_newGene_552	gi|269839232|ref|YP_003323924.1|	1.37e-09	29/50(58.00)	63	COG0153	Galactokinase	[G]	METABOLISM	Carbohydrate transport and metabolism
Vitis_adenoclada_newGene_599	gi|284038019|ref|YP_003387949.1|	1.86e-71	126/340(37.06)	230	COG2130	NADPH-dependent curcumin reductase CurA	[QR]	--	--
Vitis_adenoclada_newGene_670	gi|440679838|ref|YP_007154633.1|	5.38e-77	154/339(45.43)	257	COG2608	Copper chaperone CopZ	[P]	METABOLISM	Inorganic ion transport and metabolism
Vitis_adenoclada_newGene_717	gi|428311869|ref|YP_007122846.1|	1.93e-34	63/80(78.75)	124	COG0473	Isocitrate/isopropylmalate dehydrogenase	[CE]	--	--
Vitis_adenoclada_newGene_720	gi|166368518|ref|YP_001660791.1|	7.38e-12	87/348(25.00)	74	COG3903	Predicted ATPase	[R]	POORLY CHARACTERIZED	General function prediction only
Vitis_adenoclada_newGene_721	gi|166368518|ref|YP_001660791.1|	5.66e-09	62/239(25.94)	64	COG3903	Predicted ATPase	[R]	POORLY CHARACTERIZED	General function prediction only
Vitis_adenoclada_newGene_733	gi|521464512|ref|YP_008151634.1|	3.03e-19	62/205(30.24)	95	COG0515	Serine/threonine protein kinase	[T]	CELLULAR PROCESSES AND SIGNALING	Signal transduction mechanisms
Vitis_adenoclada_newGene_751	gi|78485294|ref|YP_391219.1|	5.64e-14	34/70(48.57)	69	COG1643	HrpA-like RNA helicase	[J]	INFORMATION STORAGE AND PROCESSING	Translation, ribosomal structure and biogenesis
Vitis_adenoclada_newGene_757	gi|347539400|ref|YP_004846825.1|	3.33e-28	108/362(29.83)	123	COG1643	HrpA-like RNA helicase	[J]	INFORMATION STORAGE AND PROCESSING	Translation, ribosomal structure and biogenesis
Vitis_adenoclada_newGene_795	gi|430744371|ref|YP_007203500.1|	2.57e-19	66/208(31.73)	92	COG0515	Serine/threonine protein kinase	[T]	CELLULAR PROCESSES AND SIGNALING	Signal transduction mechanisms
Vitis_adenoclada_newGene_802	gi|521465440|ref|YP_008152665.1|	3.53e-06	28/91(30.77)	48	COG3899	Predicted ATPase	[R]	POORLY CHARACTERIZED	General function prediction only
Vitis_adenoclada_newGene_817	gi|158339692|ref|YP_001520699.1|	1.79e-13	98/389(25.19)	79	COG3903	Predicted ATPase	[R]	POORLY CHARACTERIZED	General function prediction only
Vitis_adenoclada_newGene_94	gi|325108064|ref|YP_004269132.1|	1.91e-20	67/201(33.33)	97	COG3121	P pilus assembly protein	[W]	CELLULAR PROCESSES AND SIGNALING	Extracellular structures
Vitis_adenoclada_newGene_947	gi|194333519|ref|YP_002015379.1|	6.69e-60	122/268(45.52)	197	COG0451	Nucleoside-diphosphate-sugar epimerase	[M]	CELLULAR PROCESSES AND SIGNALING	Cell wall/membrane/envelope biogenesis
Vitis_adenoclada_newGene_968	gi|194333519|ref|YP_002015379.1|	6.23e-57	131/341(38.42)	192	COG0451	Nucleoside-diphosphate-sugar epimerase	[M]	CELLULAR PROCESSES AND SIGNALING	Cell wall/membrane/envelope biogenesis
Vitis_adenoclada_newGene_995	gi|110638802|ref|YP_679011.1|	2.19e-16	38/81(46.91)	77	COG0451	Nucleoside-diphosphate-sugar epimerase	[M]	CELLULAR PROCESSES AND SIGNALING	Cell wall/membrane/envelope biogenesis
