# Supplementary material for: Transcriptome Profiling of Powdery Mildew-Stressed ‘Yeniang No. 2’ Grapevine Reveals Differential Expression, Alternative Splicing, and the Identification of 1232 Annotated Novel Genes
Source: Metabolites. 2026 Mar 9;16(3):182. doi: 10.3390/metabo16030182 (PMC13027967; doi:10.3390/metabo16030182)
Supplement: Supplementary file 1 [file metabolites-16-00182-s001.zip › Supplementary File S5/newGene.longest_transcript.pep.fa.eggNOG.txt]

#Query	eggNOG	evalue	score	Functional Category	Description	Function class defination
Vitis_adenoclada_newGene_1002	3983.cassava4.1_000645m	7.8e-114	414.1	T	Belongs to the disease resistance NB-LRR family	Signal transduction mechanisms
Vitis_adenoclada_newGene_1005	29760.VIT_13s0047g00540.t01	2.8e-27	124.0	V	reductase 1-like	Defense mechanisms
Vitis_adenoclada_newGene_1007	29760.VIT_13s0067g00650.t01	2.5e-73	278.5	T	disease resistance	Signal transduction mechanisms
Vitis_adenoclada_newGene_1008	29760.VIT_13s0101g00300.t01	9.3e-256	886.7	T	disease resistance	Signal transduction mechanisms
Vitis_adenoclada_newGene_1014	29760.VIT_18s0041g00270.t01	9.2e-186	653.7	T	disease resistance	Signal transduction mechanisms
Vitis_adenoclada_newGene_1019	29760.VIT_13s0064g00060.t01	1.1e-88	330.1	T	disease resistance	Signal transduction mechanisms
Vitis_adenoclada_newGene_102	29760.VIT_00s0424g00010.t01	8.8e-100	366.7	T	receptor-like protein kinase	Signal transduction mechanisms
Vitis_adenoclada_newGene_1024	29760.VIT_13s0158g00430.t01	1.7e-67	259.2	T	disease resistance	Signal transduction mechanisms
Vitis_adenoclada_newGene_1026	29760.VIT_13s0158g00290.t01	1.2e-306	1055.0	T	disease resistance	Signal transduction mechanisms
Vitis_adenoclada_newGene_1030	29760.VIT_18s0072g00010.t01	5e-25	116.7	E	Aminotransferase	Amino acid transport and metabolism
Vitis_adenoclada_newGene_1036	29760.VIT_00s0467g00010.t01	0.0	2259.6	T	disease resistance	Signal transduction mechanisms
Vitis_adenoclada_newGene_1041	29760.VIT_13s0158g00420.t01	2.2e-13	77.8	E	Ribonuclease H protein	Amino acid transport and metabolism
Vitis_adenoclada_newGene_1042	29760.VIT_13s0158g00440.t01	1.7e-88	328.9	T	disease resistance	Signal transduction mechanisms
Vitis_adenoclada_newGene_1047	29760.VIT_13s0019g01140.t01	0.0	2139.8	T	disease resistance	Signal transduction mechanisms
Vitis_adenoclada_newGene_1052	3983.cassava4.1_000645m	7.3e-75	284.3	T	Belongs to the disease resistance NB-LRR family	Signal transduction mechanisms
Vitis_adenoclada_newGene_1053	29760.VIT_19s0027g00660.t01	6.5e-80	300.8	T	Belongs to the disease resistance NB-LRR family	Signal transduction mechanisms
Vitis_adenoclada_newGene_1054	29760.VIT_13s0064g00590.t01	8.8e-139	496.5	V	isoform X1	Defense mechanisms
Vitis_adenoclada_newGene_1057	29760.VIT_08s0058g00490.t01	1.2e-21	105.9	S	Protein trichome birefringence-like 35	Function unknown
Vitis_adenoclada_newGene_1062	29760.VIT_13s0064g01870.t01	0.0	2203.3	T	disease resistance	Signal transduction mechanisms
Vitis_adenoclada_newGene_1063	29760.VIT_13s0156g00610.t01	0.0	1199.5	T	G-type lectin S-receptor-like serine threonine-protein kinase	Signal transduction mechanisms
Vitis_adenoclada_newGene_1067	3694.POPTR_0001s23540.1	5.6e-24	113.6	T	Bulb-type mannose-specific lectin	Signal transduction mechanisms
Vitis_adenoclada_newGene_107	29760.VIT_18s0001g12880.t01	9.5e-79	296.2	S	Jasmonate	Function unknown
Vitis_adenoclada_newGene_108	29760.VIT_18s0001g12910.t01	1.3e-62	242.3	T	Phosphorylates Ins(1,3,4,5,6)P5 at position 2 to form Ins(1,2,3,4,5,6)P6 (InsP6 or phytate)	Signal transduction mechanisms
Vitis_adenoclada_newGene_1092	29760.VIT_13s0084g00750.t01	1.4e-43	178.7	T	disease resistance	Signal transduction mechanisms
Vitis_adenoclada_newGene_1095	29760.VIT_03s0038g00530.t01	8.9e-30	132.1	S	Ulp1 protease family, C-terminal catalytic domain	Function unknown
Vitis_adenoclada_newGene_1099	29760.VIT_13s0084g00580.t01	8.7e-57	222.6	L	exonuclease activity	Replication, recombination and repair
Vitis_adenoclada_newGene_1101	29760.VIT_13s0084g00560.t01	7e-169	596.7	T	LRR receptor-like serine threonine-protein kinase	Signal transduction mechanisms
Vitis_adenoclada_newGene_1102	29760.VIT_13s0084g00570.t01	2e-208	728.4	T	LRR receptor-like serine threonine-protein kinase	Signal transduction mechanisms
Vitis_adenoclada_newGene_1103	29760.VIT_13s0084g00560.t01	1.3e-107	392.5	T	LRR receptor-like serine threonine-protein kinase	Signal transduction mechanisms
Vitis_adenoclada_newGene_1112	29760.VIT_13s0084g00360.t01	4.8e-246	853.6	T	disease resistance	Signal transduction mechanisms
Vitis_adenoclada_newGene_1117	29760.VIT_13s0084g00420.t01	4.2e-16	87.8	T	disease resistance	Signal transduction mechanisms
Vitis_adenoclada_newGene_1124	71139.XP_010055717.1	1.4e-13	80.1	K	mediator of RNA polymerase II transcription subunit	Transcription
Vitis_adenoclada_newGene_1128	29760.VIT_13s0084g00570.t01	9.4e-84	313.2	T	LRR receptor-like serine threonine-protein kinase	Signal transduction mechanisms
Vitis_adenoclada_newGene_113	4432.XP_010249929.1	2.6e-23	110.9	Q	Belongs to the ABC transporter superfamily. ABCG family. PDR (TC 3.A.1.205) subfamily	Secondary metabolites biosynthesis, transport and catabolism
Vitis_adenoclada_newGene_1132	3988.XP_002512555.1	5.4e-10	67.4	S	NPR1 interacting	Function unknown
Vitis_adenoclada_newGene_1138	29760.VIT_08s0007g08420.t01	3.9e-107	392.1	T	Belongs to the disease resistance NB-LRR family	Signal transduction mechanisms
Vitis_adenoclada_newGene_1139	29760.VIT_14s0060g01910.t01	1.2e-08	62.0	U	Mediates both low-affinity uptake and efflux of sugar across the membrane	Intracellular trafficking, secretion, and vesicular transport
Vitis_adenoclada_newGene_114	29760.VIT_09s0002g05360.t01	2.2e-36	154.5	Q	Belongs to the ABC transporter superfamily. ABCG family. PDR (TC 3.A.1.205) subfamily	Secondary metabolites biosynthesis, transport and catabolism
Vitis_adenoclada_newGene_1141	29760.VIT_14s0060g02200.t01	5.5e-31	137.5	I	phospholipid glycerol acyltransferase family protein	Lipid transport and metabolism
Vitis_adenoclada_newGene_1145	29760.VIT_14s0128g00790.t01	1.6e-72	275.4	E	Plant lipoxygenase may be involved in a number of diverse aspects of plant physiology including growth and development, pest resistance, and senescence or responses to wounding	Amino acid transport and metabolism
Vitis_adenoclada_newGene_115	3659.XP_004145718.1	1.6e-40	169.5	S	Protein of unknown function (DUF 659)	Function unknown
Vitis_adenoclada_newGene_1152	40149.OMERI01G27650.2	5.8e-10	67.0	S	isoform X1	Function unknown
Vitis_adenoclada_newGene_1154	29760.VIT_14s0036g00100.t01	8.8e-35	150.6	T	Disease resistance protein	Signal transduction mechanisms
Vitis_adenoclada_newGene_1155	29760.VIT_15s0045g00710.t01	1.1e-67	260.8	T	Disease resistance protein	Signal transduction mechanisms
Vitis_adenoclada_newGene_1156	29760.VIT_14s0030g00160.t01	2.3e-40	168.7	V	Protein of unknown function (DUF1068)	Defense mechanisms
Vitis_adenoclada_newGene_1164	29760.VIT_15s0045g00710.t01	2.7e-62	242.7	T	Disease resistance protein	Signal transduction mechanisms
Vitis_adenoclada_newGene_1165	29760.VIT_14s0030g00140.t01	2.3e-31	139.4	T	Disease resistance protein	Signal transduction mechanisms
Vitis_adenoclada_newGene_1166	29760.VIT_14s0030g00520.t01	9.3e-64	247.3	T	Disease resistance protein	Signal transduction mechanisms
Vitis_adenoclada_newGene_1171	29760.VIT_14s0030g00960.t01	1.1e-60	236.1	T	Disease resistance protein	Signal transduction mechanisms
Vitis_adenoclada_newGene_1172	29760.VIT_14s0030g01160.t01	2.6e-68	261.5	T	Disease resistance protein	Signal transduction mechanisms
Vitis_adenoclada_newGene_1173	29760.VIT_14s0030g01160.t01	1.5e-86	322.4	T	Disease resistance protein	Signal transduction mechanisms
Vitis_adenoclada_newGene_1175	29760.VIT_14s0030g00030.t01	2.4e-13	77.4	Q	glutathione synthetase	Secondary metabolites biosynthesis, transport and catabolism
Vitis_adenoclada_newGene_118	29760.VIT_09s0002g05850.t01	2.2e-44	181.8	S	ADP binding	Function unknown
Vitis_adenoclada_newGene_1180	29760.VIT_14s0030g00960.t01	4.4e-256	888.3	T	Disease resistance protein	Signal transduction mechanisms
Vitis_adenoclada_newGene_1181	29760.VIT_14s0030g01160.t01	0.0	1414.1	T	Disease resistance protein	Signal transduction mechanisms
Vitis_adenoclada_newGene_1182	29760.VIT_14s0030g01050.t01	1.6e-27	124.8	S	ADP binding	Function unknown
Vitis_adenoclada_newGene_1183	29760.VIT_14s0081g00050.t01	5e-34	147.5	S	hel,pr-4,pr4	Function unknown
Vitis_adenoclada_newGene_1186	29760.VIT_14s0081g00350.t01	1.2e-102	376.7	M	ankyrin repeat-containing protein	Cell wall/membrane/envelope biogenesis
Vitis_adenoclada_newGene_1190	29760.VIT_01s0026g02390.t01	1.1e-126	456.1	O	glutathione s-transferase	Posttranslational modification, protein turnover, chaperones
Vitis_adenoclada_newGene_1195	29760.VIT_14s0036g00310.t01	4.1e-224	780.8	T	Disease resistance protein	Signal transduction mechanisms
Vitis_adenoclada_newGene_1198	2711.XP_006483816.1	2.1e-12	74.3	S	NHL domain-containing protein	Function unknown
Vitis_adenoclada_newGene_1199	2711.XP_006464842.1	2.3e-53	212.2	S	Myb/SANT-like DNA-binding domain	Function unknown
Vitis_adenoclada_newGene_1200	29760.VIT_09s0054g00080.t01	6.9e-10	65.9	S	LRR receptor-like serine threonine-protein kinase	Function unknown
Vitis_adenoclada_newGene_1201	2711.XP_006465495.1	2.6e-58	228.0	L	DDE superfamily endonuclease	Replication, recombination and repair
Vitis_adenoclada_newGene_1202	29760.VIT_14s0036g00070.t01	9.5e-55	216.1	T	Disease resistance protein	Signal transduction mechanisms
Vitis_adenoclada_newGene_1203	29760.VIT_14s0036g00330.t01	5.1e-51	203.8	T	Disease resistance protein	Signal transduction mechanisms
Vitis_adenoclada_newGene_1204	29760.VIT_14s0036g00100.t01	8.3e-52	206.5	T	Disease resistance protein	Signal transduction mechanisms
Vitis_adenoclada_newGene_1205	981085.XP_010088408.1	1.6e-32	142.1	L	Retrovirus-related Pol polyprotein from transposon TNT 1-94	Replication, recombination and repair
Vitis_adenoclada_newGene_1206	29760.VIT_14s0036g00310.t01	1.6e-79	299.3	T	Disease resistance protein	Signal transduction mechanisms
Vitis_adenoclada_newGene_1209	29760.VIT_14s0081g00800.t01	6.9e-55	216.5	T	Disease resistance protein	Signal transduction mechanisms
Vitis_adenoclada_newGene_1211	29760.VIT_14s0036g01180.t01	0.0	1095.5	T	Disease resistance protein	Signal transduction mechanisms
Vitis_adenoclada_newGene_1226	4432.XP_010276781.1	3.1e-11	72.0	O	protein modification by small protein removal	Posttranslational modification, protein turnover, chaperones
Vitis_adenoclada_newGene_1228	29760.VIT_00s1261g00020.t01	7.6e-27	123.2	T	disease resistance	Signal transduction mechanisms
Vitis_adenoclada_newGene_123	4098.XP_009628897.1	8.1e-126	454.9	S	isoform X1	Function unknown
Vitis_adenoclada_newGene_1231	3983.cassava4.1_001810m	4.2e-157	557.8	S	WD repeat-containing protein	Function unknown
Vitis_adenoclada_newGene_1242	29760.VIT_16s0098g00690.t01	8.8e-30	133.3	S	UNC93-like protein	Function unknown
Vitis_adenoclada_newGene_1248	29760.VIT_19s0014g00210.t01	9.5e-37	155.6	O	Belongs to the peptidase C19 family	Posttranslational modification, protein turnover, chaperones
Vitis_adenoclada_newGene_1254	57918.XP_004297289.1	2.8e-78	295.0	S	Endoplasmic reticulum membrane protein	Function unknown
Vitis_adenoclada_newGene_128	29760.VIT_09s0070g00560.t01	2.5e-148	528.9	A	LRR receptor-like serine threonine-protein kinase	RNA processing and modification
Vitis_adenoclada_newGene_129	29760.VIT_09s0002g07620.t01	5.1e-38	160.2	C	Quinone oxidoreductase	Energy production and conversion
Vitis_adenoclada_newGene_1296	29760.VIT_14s0066g02680.t01	0.0	1126.3	T	LRR receptor-like serine threonine-protein kinase	Signal transduction mechanisms
Vitis_adenoclada_newGene_1300	29760.VIT_02s0087g01020.t01	1.1e-126	456.4	T	Cysteine-rich receptor-like protein kinase	Signal transduction mechanisms
Vitis_adenoclada_newGene_1302	29760.VIT_15s0024g00070.t01	1.1e-221	772.3	E	Methylenetetrahydrofolate reductase	Amino acid transport and metabolism
Vitis_adenoclada_newGene_1303	29760.VIT_15s0024g00280.t01	5.4e-40	166.8	P	Sodium hydrogen exchanger	Inorganic ion transport and metabolism
Vitis_adenoclada_newGene_1308	3750.XP_008385105.1	2.7e-09	64.3	L	transposition	Replication, recombination and repair
Vitis_adenoclada_newGene_1324	29760.VIT_18s0041g01370.t01	1.5e-43	179.9	S	regulation of response to stimulus	Function unknown
Vitis_adenoclada_newGene_1325	3847.GLYMA10G34561.1	2.7e-23	112.1	K	Seven in absentia protein family	Transcription
Vitis_adenoclada_newGene_1328	29760.VIT_11s0065g00310.t01	1.5e-08	62.0	K	Auxin response factors (ARFs) are transcriptional factors that bind specifically to the DNA sequence 5'-TGTCTC-3' found in the auxin-responsive promoter elements (AuxREs)	Transcription
Vitis_adenoclada_newGene_1334	29760.VIT_09s0054g00100.t01	3.6e-24	114.0	S	LRR receptor-like serine threonine-protein kinase	Function unknown
Vitis_adenoclada_newGene_1336	29760.VIT_10s0042g00220.t01	2.9e-136	488.0	S	PPR repeat	Function unknown
Vitis_adenoclada_newGene_1339	29760.VIT_06s0009g02530.t01	1.1e-32	142.5	S	Domain of unknown function (DUF4602)	Function unknown
Vitis_adenoclada_newGene_1340	29760.VIT_01s0026g01560.t01	3.1e-28	127.9	G	Pentatricopeptide repeat-containing protein	Carbohydrate transport and metabolism
Vitis_adenoclada_newGene_1347	29760.VIT_15s0021g01260.t01	3.6e-90	334.3	S	Domain of unknown function	Function unknown
Vitis_adenoclada_newGene_1351	4432.XP_010244060.1	5e-09	63.2	T	serine threonine-protein kinase cdc7	Signal transduction mechanisms
Vitis_adenoclada_newGene_1356	3847.GLYMA10G34561.1	3.5e-13	78.2	K	Seven in absentia protein family	Transcription
Vitis_adenoclada_newGene_1357	29760.VIT_12s0121g00240.t01	1.6e-37	159.5	G	protein kinase C-activating G-protein coupled receptor signaling pathway	Carbohydrate transport and metabolism
Vitis_adenoclada_newGene_1365	29760.VIT_13s0156g00650.t01	3.5e-41	170.6	S	Box C D snoRNA protein	Function unknown
Vitis_adenoclada_newGene_1367	90675.XP_010495637.1	1.3e-32	142.9	S	hAT family C-terminal dimerisation region	Function unknown
Vitis_adenoclada_newGene_1371	29760.VIT_15s0048g01000.t01	1.1e-186	656.0	V	vestitone reductase-like	Defense mechanisms
Vitis_adenoclada_newGene_1373	29760.VIT_15s0048g01600.t01	3.4e-119	431.8	Q	Belongs to the cytochrome P450 family	Secondary metabolites biosynthesis, transport and catabolism
Vitis_adenoclada_newGene_1375	29760.VIT_15s0048g01530.t01	3.2e-140	501.5	Q	Belongs to the cytochrome P450 family	Secondary metabolites biosynthesis, transport and catabolism
Vitis_adenoclada_newGene_1380	29760.VIT_15s0048g02300.t01	3e-70	269.2	G	(NAC) domain-containing protein	Carbohydrate transport and metabolism
Vitis_adenoclada_newGene_1387	29760.VIT_15s0046g00020.t01	4.4e-264	913.7	S	RING-type E3 ubiquitin transferase	Function unknown
Vitis_adenoclada_newGene_139	29760.VIT_09s0002g08290.t01	2.6e-127	458.4	T	Disease resistance protein	Signal transduction mechanisms
Vitis_adenoclada_newGene_1390	29760.VIT_15s0046g00480.t01	4.4e-93	344.0	S	O-acyltransferase (WSD1-like)	Function unknown
Vitis_adenoclada_newGene_1392	29760.VIT_15s0046g01150.t01	2.2e-40	167.9	V	Anthocyanidin reductase-like	Defense mechanisms
Vitis_adenoclada_newGene_1396	29760.VIT_15s0046g01620.t01	8.6e-64	246.1	S	Glycosyl transferase family 1 protein	Function unknown
Vitis_adenoclada_newGene_1397	29760.VIT_15s0046g01570.t01	1.5e-131	472.2	G	chitinase activity	Carbohydrate transport and metabolism
Vitis_adenoclada_newGene_1402	29760.VIT_15s0046g01620.t01	3.6e-52	207.2	S	Glycosyl transferase family 1 protein	Function unknown
Vitis_adenoclada_newGene_1403	29760.VIT_15s0046g01620.t01	5e-74	280.4	S	Glycosyl transferase family 1 protein	Function unknown
Vitis_adenoclada_newGene_1405	29760.VIT_01s0010g01850.t01	0.0	1673.3	A	superfamily. Protein	RNA processing and modification
Vitis_adenoclada_newGene_1408	29760.VIT_05s0029g00870.t01	2.3e-26	121.7	S	regulation of response to stimulus	Function unknown
Vitis_adenoclada_newGene_141	29760.VIT_09s0002g08300.t01	3e-249	864.8	T	Disease resistance protein	Signal transduction mechanisms
Vitis_adenoclada_newGene_1411	218851.Aquca_013_00743.1	2.5e-18	94.7	A	superfamily. Protein	RNA processing and modification
Vitis_adenoclada_newGene_1412	29760.VIT_11s0065g01090.t01	1.7e-83	312.0	A	Belongs to the DEAD box helicase family	RNA processing and modification
Vitis_adenoclada_newGene_1417	29760.VIT_15s0046g01590.t01	1.2e-30	135.2	S	maturation of SSU-rRNA from tricistronic rRNA transcript (SSU-rRNA, 5.8S rRNA, LSU-rRNA)	Function unknown
Vitis_adenoclada_newGene_1418	29760.VIT_00s0448g00020.t01	2.2e-109	399.4	T	disease resistance	Signal transduction mechanisms
Vitis_adenoclada_newGene_142	3656.XP_008460615.1	1.1e-25	119.8	H	transposition, RNA-mediated	Coenzyme transport and metabolism
Vitis_adenoclada_newGene_1420	29760.VIT_15s0046g03120.t01	7.3e-240	832.8	S	O-glucosyltransferase rumi homolog	Function unknown
Vitis_adenoclada_newGene_1424	29760.VIT_15s0046g02820.t01	4.7e-48	194.1	T	disease resistance	Signal transduction mechanisms
Vitis_adenoclada_newGene_1428	29760.VIT_15s0046g03420.t01	1.2e-45	185.7	L	transposition, RNA-mediated	Replication, recombination and repair
Vitis_adenoclada_newGene_1429	3694.POPTR_0004s09080.1	1.5e-17	92.8	K	Seven in absentia protein family	Transcription
Vitis_adenoclada_newGene_1430	29760.VIT_13s0084g00060.t01	5.3e-60	234.2	T	Belongs to the disease resistance NB-LRR family	Signal transduction mechanisms
Vitis_adenoclada_newGene_1432	29760.VIT_17s0000g08960.t01	2.7e-16	88.2	S	galactinol--sucrose	Function unknown
Vitis_adenoclada_newGene_1433	29760.VIT_15s0046g03730.t01	3e-84	314.7	S	Digalactosyldiacylglycerol synthase 2	Function unknown
Vitis_adenoclada_newGene_1435	29760.VIT_16s0039g00080.t01	8e-90	333.2	S	lipid binding	Function unknown
Vitis_adenoclada_newGene_1441	2711.XP_006464842.1	2.8e-37	157.9	S	Myb/SANT-like DNA-binding domain	Function unknown
Vitis_adenoclada_newGene_1449	29760.VIT_16s0039g01910.t01	2.4e-32	141.0	F	Mta sah nucleosidase	Nucleotide transport and metabolism
Vitis_adenoclada_newGene_1451	29760.VIT_16s0039g01910.t01	2.8e-40	167.5	F	Mta sah nucleosidase	Nucleotide transport and metabolism
Vitis_adenoclada_newGene_1459	29760.VIT_16s0022g00310.t01	6.5e-23	109.4	P	LRR receptor-like serine threonine-protein kinase	Inorganic ion transport and metabolism
Vitis_adenoclada_newGene_146	29760.VIT_09s0002g08640.t01	6.3e-50	199.9	T	Belongs to the protein kinase superfamily. Ser Thr protein kinase family	Signal transduction mechanisms
Vitis_adenoclada_newGene_1460	29760.VIT_16s0050g02120.t01	2.5e-27	124.8	S	Leucine rich repeat	Function unknown
Vitis_adenoclada_newGene_1463	29760.VIT_16s0022g00080.t01	9.6e-28	127.1	P	LRR receptor-like serine threonine-protein kinase	Inorganic ion transport and metabolism
Vitis_adenoclada_newGene_1464	29760.VIT_16s0022g00080.t01	3.1e-49	198.4	P	LRR receptor-like serine threonine-protein kinase	Inorganic ion transport and metabolism
Vitis_adenoclada_newGene_1465	29760.VIT_16s0022g00310.t01	4.7e-39	163.7	P	LRR receptor-like serine threonine-protein kinase	Inorganic ion transport and metabolism
Vitis_adenoclada_newGene_1467	29760.VIT_16s0022g00310.t01	2.9e-23	110.5	P	LRR receptor-like serine threonine-protein kinase	Inorganic ion transport and metabolism
Vitis_adenoclada_newGene_1469	4432.XP_010248811.1	2.9e-15	85.1	S	isoform X1	Function unknown
Vitis_adenoclada_newGene_1478	29760.VIT_16s0013g00070.t01	9.9e-60	232.6	S	Probable lipid transfer	Function unknown
Vitis_adenoclada_newGene_1479	29760.VIT_16s0013g00070.t01	9.9e-60	232.6	S	Probable lipid transfer	Function unknown
Vitis_adenoclada_newGene_1482	29760.VIT_01s0010g02290.t01	1e-47	193.0	O	Belongs to the small heat shock protein (HSP20) family	Posttranslational modification, protein turnover, chaperones
Vitis_adenoclada_newGene_1487	71139.XP_010069795.1	9.1e-93	343.6	L	calmodulin binding	Replication, recombination and repair
Vitis_adenoclada_newGene_1488	29760.VIT_16s0013g01140.t01	6.3e-54	213.4	G	Catalyzes the phosphorylation of D-fructose 6-phosphate to fructose 1,6-bisphosphate by ATP, the first committing step of glycolysis	Carbohydrate transport and metabolism
Vitis_adenoclada_newGene_1498	29760.VIT_12s0057g00780.t01	1.5e-83	312.8	S	Leucine Rich Repeat	Function unknown
Vitis_adenoclada_newGene_1499	29760.VIT_12s0057g00860.t01	2.7e-285	984.6	B	receptor-like protein 12	Chromatin structure and dynamics
Vitis_adenoclada_newGene_150	29760.VIT_09s0002g08750.t01	1.3e-42	175.6	S	ankyrin repeat-containing protein	Function unknown
Vitis_adenoclada_newGene_1504	29760.VIT_16s0022g00310.t01	6.5e-23	109.4	P	LRR receptor-like serine threonine-protein kinase	Inorganic ion transport and metabolism
Vitis_adenoclada_newGene_1506	102107.XP_008237846.1	1.2e-57	226.1	L	DDE superfamily endonuclease	Replication, recombination and repair
Vitis_adenoclada_newGene_1509	3827.XP_004513130.1	3.3e-17	90.9	L	gag-polypeptide of LTR copia-type	Replication, recombination and repair
Vitis_adenoclada_newGene_1510	29760.VIT_16s0022g01240.t01	2.7e-54	214.5	T	serine threonine protein kinase IRE	Signal transduction mechanisms
Vitis_adenoclada_newGene_1512	29760.VIT_16s0022g01640.t01	6e-153	543.5	T	receptor-like protein kinase	Signal transduction mechanisms
Vitis_adenoclada_newGene_1522	29760.VIT_16s0100g00780.t01	3.9e-39	163.7	H	Belongs to the chalcone stilbene synthases family	Coenzyme transport and metabolism
Vitis_adenoclada_newGene_1523	29760.VIT_16s0100g01010.t01	3e-225	784.3	H	Belongs to the chalcone stilbene synthases family	Coenzyme transport and metabolism
Vitis_adenoclada_newGene_1524	29760.VIT_16s0100g00770.t01	2.9e-83	311.2	H	Belongs to the chalcone stilbene synthases family	Coenzyme transport and metabolism
Vitis_adenoclada_newGene_1525	29760.VIT_16s0100g00840.t01	9.8e-27	122.1	H	Belongs to the chalcone stilbene synthases family	Coenzyme transport and metabolism
Vitis_adenoclada_newGene_1526	29760.VIT_16s0100g01140.t01	4.1e-64	247.3	H	Belongs to the chalcone stilbene synthases family	Coenzyme transport and metabolism
Vitis_adenoclada_newGene_1527	29760.VIT_16s0100g00940.t01	9.2e-103	376.3	H	Belongs to the chalcone stilbene synthases family	Coenzyme transport and metabolism
Vitis_adenoclada_newGene_1529	3694.POPTR_0013s10690.1	1.1e-18	96.7	L	gag-polypeptide of LTR copia-type	Replication, recombination and repair
Vitis_adenoclada_newGene_1532	29760.VIT_01s0010g02640.t01	3.1e-51	204.5	E	lysine histidine transporter	Amino acid transport and metabolism
Vitis_adenoclada_newGene_1533	71139.XP_010059289.1	1.7e-26	122.1	S	gag-polypeptide of LTR copia-type	Function unknown
Vitis_adenoclada_newGene_1538	29760.VIT_16s0050g01240.t01	2.7e-34	147.9	P	Fk506-binding protein	Inorganic ion transport and metabolism
Vitis_adenoclada_newGene_1540	29760.VIT_00s0144g00170.t01	1.2e-21	105.1	Q	LRR receptor-like serine threonine-protein kinase	Secondary metabolites biosynthesis, transport and catabolism
Vitis_adenoclada_newGene_1545	29760.VIT_16s0022g00310.t01	1.3e-202	709.9	P	LRR receptor-like serine threonine-protein kinase	Inorganic ion transport and metabolism
Vitis_adenoclada_newGene_1548	29760.VIT_16s0098g00240.t01	6.7e-269	929.5	T	receptor-like protein kinase	Signal transduction mechanisms
Vitis_adenoclada_newGene_1555	29760.VIT_16s0148g00020.t01	1.8e-13	78.2	T	receptor-like protein kinase	Signal transduction mechanisms
Vitis_adenoclada_newGene_1556	29760.VIT_00s0424g00010.t01	3.1e-54	214.5	T	receptor-like protein kinase	Signal transduction mechanisms
Vitis_adenoclada_newGene_1558	29760.VIT_16s0148g00030.t01	4.3e-166	587.4	T	receptor-like protein kinase	Signal transduction mechanisms
Vitis_adenoclada_newGene_1560	29760.VIT_16s0148g00010.t01	9.3e-64	246.1	T	receptor-like protein kinase	Signal transduction mechanisms
Vitis_adenoclada_newGene_1562	29760.VIT_16s0148g00020.t01	1.9e-23	111.3	T	receptor-like protein kinase	Signal transduction mechanisms
Vitis_adenoclada_newGene_1563	29760.VIT_16s0039g01210.t01	9e-135	483.0	T	receptor-like protein kinase	Signal transduction mechanisms
Vitis_adenoclada_newGene_1566	29760.VIT_16s0148g00020.t01	2.5e-210	734.6	T	receptor-like protein kinase	Signal transduction mechanisms
Vitis_adenoclada_newGene_1567	29760.VIT_00s0425g00030.t01	3e-119	431.4	T	receptor-like protein kinase	Signal transduction mechanisms
Vitis_adenoclada_newGene_1569	29760.VIT_16s0148g00290.t01	8.6e-133	476.9	T	receptor-like protein kinase	Signal transduction mechanisms
Vitis_adenoclada_newGene_1571	29760.VIT_16s0039g01330.t01	1.6e-173	612.1	T	receptor-like protein kinase	Signal transduction mechanisms
Vitis_adenoclada_newGene_1573	29760.VIT_16s0039g01310.t01	5.2e-261	903.7	T	receptor-like protein kinase	Signal transduction mechanisms
Vitis_adenoclada_newGene_1576	29760.VIT_00s0424g00010.t01	8e-105	383.6	T	receptor-like protein kinase	Signal transduction mechanisms
Vitis_adenoclada_newGene_1578	29760.VIT_16s0148g00160.t01	1.3e-175	619.0	T	receptor-like protein kinase	Signal transduction mechanisms
Vitis_adenoclada_newGene_1580	29760.VIT_16s0148g00060.t01	3.7e-16	87.0	T	receptor-like protein kinase	Signal transduction mechanisms
Vitis_adenoclada_newGene_1582	29760.VIT_00s0424g00020.t01	1.8e-47	191.8	T	receptor-like protein kinase	Signal transduction mechanisms
Vitis_adenoclada_newGene_1583	29760.VIT_00s0424g00010.t01	8.3e-118	426.8	T	receptor-like protein kinase	Signal transduction mechanisms
Vitis_adenoclada_newGene_1585	29760.VIT_16s0098g00010.t01	3.7e-92	340.9	T	receptor-like protein kinase	Signal transduction mechanisms
Vitis_adenoclada_newGene_1587	29760.VIT_16s0098g00200.t01	7.9e-47	191.0	T	receptor-like protein kinase	Signal transduction mechanisms
Vitis_adenoclada_newGene_1589	29760.VIT_16s0148g00040.t01	1e-42	176.0	T	receptor-like protein kinase	Signal transduction mechanisms
Vitis_adenoclada_newGene_1590	29760.VIT_00s0424g00010.t01	6.7e-56	220.3	T	receptor-like protein kinase	Signal transduction mechanisms
Vitis_adenoclada_newGene_1591	29760.VIT_00s0294g00040.t01	1.2e-162	575.9	T	receptor-like protein kinase	Signal transduction mechanisms
Vitis_adenoclada_newGene_1594	29760.VIT_00s0424g00010.t01	7.4e-56	220.3	T	receptor-like protein kinase	Signal transduction mechanisms
Vitis_adenoclada_newGene_160	29760.VIT_01s0011g01590.t01	8.9e-51	203.4	T	Its function is described as protein serine threonine kinase activity, protein kinase activity, kinase activity, ATP binding	Signal transduction mechanisms
Vitis_adenoclada_newGene_1613	29760.VIT_17s0000g02030.t01	2.2e-40	167.9	O	Chaperone protein DNAj	Posttranslational modification, protein turnover, chaperones
Vitis_adenoclada_newGene_1615	29760.VIT_17s0000g02100.t01	5.9e-55	217.2	T	Wall-associated receptor kinase	Signal transduction mechanisms
Vitis_adenoclada_newGene_1617	29760.VIT_17s0000g02360.t01	1.2e-55	219.2	T	LRR receptor-like serine threonine-protein kinase	Signal transduction mechanisms
Vitis_adenoclada_newGene_1624	29760.VIT_17s0000g03320.t01	1.8e-56	223.4	T	Wall-associated receptor kinase C-terminal	Signal transduction mechanisms
Vitis_adenoclada_newGene_1625	29760.VIT_17s0000g03340.t01	1e-114	416.4	T	serine threonine-protein kinase	Signal transduction mechanisms
Vitis_adenoclada_newGene_1629	29760.VIT_17s0000g03940.t01	9.2e-216	753.1	Q	cytochrome P450	Secondary metabolites biosynthesis, transport and catabolism
Vitis_adenoclada_newGene_1630	29760.VIT_17s0000g03940.t01	9e-159	563.1	Q	cytochrome P450	Secondary metabolites biosynthesis, transport and catabolism
Vitis_adenoclada_newGene_1635	29760.VIT_11s0016g02740.t01	5.4e-10	67.4	Q	Carotenoid 910(9'10')-cleavage dioxygenase	Secondary metabolites biosynthesis, transport and catabolism
Vitis_adenoclada_newGene_164	29760.VIT_09s0096g00930.t01	1.9e-127	459.1	T	disease resistance	Signal transduction mechanisms
Vitis_adenoclada_newGene_1641	29760.VIT_17s0000g04180.t01	1.5e-16	89.0	K	Transcription factor	Transcription
Vitis_adenoclada_newGene_1644	29760.VIT_17s0000g04410.t01	3e-32	141.7	A	G patch domain-containing protein	RNA processing and modification
Vitis_adenoclada_newGene_1646	29760.VIT_17s0000g07440.t01	1.4e-49	199.1	L	DNA recombination	Replication, recombination and repair
Vitis_adenoclada_newGene_165	3885.XP_007139456.1	1.2e-23	112.5	T	disease resistance	Signal transduction mechanisms
Vitis_adenoclada_newGene_1652	3983.cassava4.1_027872m	3e-42	174.9	S	COBRA-like protein	Function unknown
Vitis_adenoclada_newGene_1657	29760.VIT_05s0020g02740.t01	3.9e-32	140.6	G	Belongs to the MIP aquaporin (TC 1.A.8) family	Carbohydrate transport and metabolism
Vitis_adenoclada_newGene_1665	29760.VIT_17s0000g05300.t01	7e-32	139.4	S	polynucleotide 5'-hydroxyl-kinase activity	Function unknown
Vitis_adenoclada_newGene_1672	102107.XP_008239993.1	1.2e-233	812.8	S	PPR repeat family	Function unknown
Vitis_adenoclada_newGene_1673	102107.XP_008239993.1	4e-93	344.7	S	PPR repeat family	Function unknown
Vitis_adenoclada_newGene_1686	3656.XP_008460604.1	8e-08	61.2	S	Encoded by	Function unknown
Vitis_adenoclada_newGene_169	3760.EMJ00529	2.5e-14	80.9	L	Domain of unknown function (DUF4413)	Replication, recombination and repair
Vitis_adenoclada_newGene_1691	57918.XP_004299162.1	7e-46	186.8	E	Proline transporter 2-like	Amino acid transport and metabolism
Vitis_adenoclada_newGene_17	29760.VIT_08s0007g04630.t01	2.3e-71	271.9	S	Protein SHOOT GRAVITROPISM	Function unknown
Vitis_adenoclada_newGene_1734	57918.XP_004292715.1	3.1e-08	61.2	D	Cyclin_C	Cell cycle control, cell division, chromosome partitioning
Vitis_adenoclada_newGene_1736	29760.VIT_18s0001g02780.t01	6.1e-83	310.1	S	Belongs to the 'GDSL' lipolytic enzyme family	Function unknown
Vitis_adenoclada_newGene_174	102107.XP_008238988.1	3.9e-35	151.8	S	Myb/SANT-like DNA-binding domain	Function unknown
Vitis_adenoclada_newGene_1740	3659.XP_004142685.1	5e-19	97.8	G	Belongs to the glycosyl hydrolase 17 family	Carbohydrate transport and metabolism
Vitis_adenoclada_newGene_1769	218851.Aquca_083_00013.1	4.9e-12	73.6	Q	Belongs to the cytochrome P450 family	Secondary metabolites biosynthesis, transport and catabolism
Vitis_adenoclada_newGene_178	29760.VIT_09s0070g00620.t01	8e-44	180.6	A	LRR receptor-like serine threonine-protein kinase	RNA processing and modification
Vitis_adenoclada_newGene_1782	29760.VIT_18s0001g11560.t01	5.4e-255	883.2	Q	cytochrome P450	Secondary metabolites biosynthesis, transport and catabolism
Vitis_adenoclada_newGene_1783	29760.VIT_18s0001g11570.t01	5.5e-161	570.5	Q	cytochrome P450	Secondary metabolites biosynthesis, transport and catabolism
Vitis_adenoclada_newGene_1787	29760.VIT_06s0009g02710.t01	5.5e-113	410.6	F	Deoxyuridine 5'-triphosphate	Nucleotide transport and metabolism
Vitis_adenoclada_newGene_179	29760.VIT_09s0070g00560.t01	6.3e-77	290.4	A	LRR receptor-like serine threonine-protein kinase	RNA processing and modification
Vitis_adenoclada_newGene_180	29760.VIT_06s0080g00580.t01	5.5e-14	80.1	T	rho GTPase-activating protein	Signal transduction mechanisms
Vitis_adenoclada_newGene_181	29760.VIT_09s0070g00620.t01	2.4e-30	134.4	A	LRR receptor-like serine threonine-protein kinase	RNA processing and modification
Vitis_adenoclada_newGene_1817	29760.VIT_00s1212g00010.t01	4.4e-32	139.8	Q	Belongs to the multicopper oxidase family	Secondary metabolites biosynthesis, transport and catabolism
Vitis_adenoclada_newGene_1822	29760.VIT_00s0444g00010.t01	1.3e-64	248.8	Q	Belongs to the multicopper oxidase family	Secondary metabolites biosynthesis, transport and catabolism
Vitis_adenoclada_newGene_1824	29760.VIT_00s0731g00010.t01	4.4e-187	657.1	Q	Belongs to the multicopper oxidase family	Secondary metabolites biosynthesis, transport and catabolism
Vitis_adenoclada_newGene_1829	29760.VIT_18s0117g00140.t01	3.3e-128	461.5	S	Protein FAR1-RELATED SEQUENCE 5-like	Function unknown
Vitis_adenoclada_newGene_1831	29760.VIT_18s0117g00050.t01	3.8e-240	834.3	S	TMV resistance protein N-like	Function unknown
Vitis_adenoclada_newGene_1832	4572.TRIUR3_12450-P1	2.9e-45	184.9	L	transposition, RNA-mediated	Replication, recombination and repair
Vitis_adenoclada_newGene_1838	29760.VIT_18s0001g03260.t01	2.4e-177	625.2	S	TMV resistance protein N-like	Function unknown
Vitis_adenoclada_newGene_1839	29760.VIT_18s0001g03260.t01	8.9e-41	169.5	S	TMV resistance protein N-like	Function unknown
Vitis_adenoclada_newGene_1840	29760.VIT_18s0001g03260.t01	5.1e-146	520.4	S	TMV resistance protein N-like	Function unknown
Vitis_adenoclada_newGene_1845	29760.VIT_12s0034g00910.t01	1.2e-55	219.9	S	RESISTANCE protein	Function unknown
Vitis_adenoclada_newGene_1847	29760.VIT_18s0117g00050.t01	2.7e-25	118.2	S	TMV resistance protein N-like	Function unknown
Vitis_adenoclada_newGene_1849	29760.VIT_18s0117g00360.t01	2.4e-305	1052.0	S	TMV resistance protein N-like	Function unknown
Vitis_adenoclada_newGene_1851	29760.VIT_18s0041g02120.t01	1.5e-14	81.6	S	RESISTANCE protein	Function unknown
Vitis_adenoclada_newGene_1852	29760.VIT_18s0117g00080.t01	4.2e-63	243.8	S	TMV resistance protein N-like	Function unknown
Vitis_adenoclada_newGene_1854	29760.VIT_18s0117g00080.t01	1.4e-91	339.0	S	TMV resistance protein N-like	Function unknown
Vitis_adenoclada_newGene_1856	2711.XP_006478274.1	2.6e-58	228.8	S	RESISTANCE protein	Function unknown
Vitis_adenoclada_newGene_1857	3649.evm.model.supercontig_54.81	2.8e-10	68.2	L	transposition	Replication, recombination and repair
Vitis_adenoclada_newGene_1863	29760.VIT_18s0089g01020.t01	4.8e-256	886.7	S	F-box LRR-repeat protein	Function unknown
Vitis_adenoclada_newGene_1864	29760.VIT_18s0089g01020.t01	5.9e-25	117.1	S	F-box LRR-repeat protein	Function unknown
Vitis_adenoclada_newGene_1865	29760.VIT_18s0089g01020.t01	2.6e-29	131.7	S	F-box LRR-repeat protein	Function unknown
Vitis_adenoclada_newGene_1866	29760.VIT_18s0089g01000.t01	1.5e-33	144.8	S	F-box LRR-repeat protein	Function unknown
Vitis_adenoclada_newGene_1867	29760.VIT_18s0089g01020.t01	1.8e-56	222.6	S	F-box LRR-repeat protein	Function unknown
Vitis_adenoclada_newGene_1870	29760.VIT_14s0128g00460.t01	4.7e-51	204.1	Z	Belongs to the TRAFAC class myosin-kinesin ATPase superfamily. Kinesin family	Cytoskeleton
Vitis_adenoclada_newGene_1871	29760.VIT_14s0128g00460.t01	2.9e-19	97.8	Z	Belongs to the TRAFAC class myosin-kinesin ATPase superfamily. Kinesin family	Cytoskeleton
Vitis_adenoclada_newGene_1875	29760.VIT_18s0089g00590.t01	1.5e-26	122.1	I	Belongs to the thiolase family	Lipid transport and metabolism
Vitis_adenoclada_newGene_188	29760.VIT_16s0013g01500.t01	3.7e-42	174.9	A	LRR receptor-like serine threonine-protein kinase	RNA processing and modification
Vitis_adenoclada_newGene_1882	29760.VIT_18s0001g03710.t01	5.3e-24	113.6	S	RESISTANCE protein	Function unknown
Vitis_adenoclada_newGene_1883	29760.VIT_18s0041g01370.t01	1.8e-19	99.4	S	regulation of response to stimulus	Function unknown
Vitis_adenoclada_newGene_1884	29760.VIT_18s0041g01370.t01	4.5e-82	308.5	S	regulation of response to stimulus	Function unknown
Vitis_adenoclada_newGene_1885	29760.VIT_18s0001g03710.t01	4.9e-57	224.6	S	RESISTANCE protein	Function unknown
Vitis_adenoclada_newGene_1892	29760.VIT_18s0041g01370.t01	1.1e-36	156.4	S	regulation of response to stimulus	Function unknown
Vitis_adenoclada_newGene_1893	29760.VIT_18s0041g01370.t01	2.1e-125	453.0	S	regulation of response to stimulus	Function unknown
Vitis_adenoclada_newGene_1898	29760.VIT_18s0001g03810.t01	6e-46	186.8	T	Inactive serine threonine-protein kinase At1g67470-like	Signal transduction mechanisms
Vitis_adenoclada_newGene_1899	29760.VIT_18s0117g00050.t01	1.4e-18	96.3	S	TMV resistance protein N-like	Function unknown
Vitis_adenoclada_newGene_1900	29760.VIT_18s0089g00030.t01	9.7e-89	329.7	T	SCY1-like protein 2	Signal transduction mechanisms
Vitis_adenoclada_newGene_1904	2711.XP_006465495.1	1.5e-73	279.3	L	DDE superfamily endonuclease	Replication, recombination and repair
Vitis_adenoclada_newGene_1906	29760.VIT_18s0001g04050.t01	4.6e-47	190.3	S	synthase	Function unknown
Vitis_adenoclada_newGene_1908	29760.VIT_05s0136g00210.t01	1.4e-32	143.7	L	Retrotransposon gag protein	Replication, recombination and repair
Vitis_adenoclada_newGene_1909	29760.VIT_18s0001g04170.t01	2.2e-49	198.4	S	synthase	Function unknown
Vitis_adenoclada_newGene_1911	29760.VIT_18s0001g04430.t01	1.4e-36	155.2	L	transposition, RNA-mediated	Replication, recombination and repair
Vitis_adenoclada_newGene_1912	29760.VIT_18s0001g05230.t01	3.1e-127	458.0	S	synthase	Function unknown
Vitis_adenoclada_newGene_1913	29760.VIT_18s0001g05230.t01	2.7e-79	298.1	S	synthase	Function unknown
Vitis_adenoclada_newGene_1914	29760.VIT_18s0001g04280.t01	2e-54	214.9	S	synthase	Function unknown
Vitis_adenoclada_newGene_1915	29760.VIT_18s0001g04120.t01	2.5e-134	481.5	S	synthase	Function unknown
Vitis_adenoclada_newGene_1916	29760.VIT_18s0001g04530.t01	1e-40	169.1	S	synthase	Function unknown
Vitis_adenoclada_newGene_1917	29760.VIT_18s0001g04280.t01	7.8e-75	283.1	S	synthase	Function unknown
Vitis_adenoclada_newGene_1918	29760.VIT_18s0001g04280.t01	5.3e-49	196.8	S	synthase	Function unknown
Vitis_adenoclada_newGene_1919	29760.VIT_18s0001g04280.t01	1.4e-39	165.2	S	synthase	Function unknown
Vitis_adenoclada_newGene_1920	29760.VIT_18s0001g05230.t01	1.5e-28	128.3	S	synthase	Function unknown
Vitis_adenoclada_newGene_1921	2711.XP_006480520.1	2.9e-17	91.3	S	Plant transposase (Ptta/En/Spm family)	Function unknown
Vitis_adenoclada_newGene_1925	29760.VIT_18s0001g05230.t01	3.1e-58	227.6	S	synthase	Function unknown
Vitis_adenoclada_newGene_1927	29760.VIT_18s0001g05290.t01	8.3e-95	349.7	S	synthase	Function unknown
Vitis_adenoclada_newGene_1928	29760.VIT_18s0001g05290.t01	1.7e-95	352.1	S	synthase	Function unknown
Vitis_adenoclada_newGene_1929	29760.VIT_18s0001g05520.t01	5.3e-24	113.6	S	synthase	Function unknown
Vitis_adenoclada_newGene_1933	29760.VIT_18s0001g06240.t01	1.3e-297	1025.8	S	TMV resistance protein N-like	Function unknown
Vitis_adenoclada_newGene_1934	29760.VIT_18s0041g01340.t01	8.1e-61	238.4	S	TMV resistance protein N-like	Function unknown
Vitis_adenoclada_newGene_1936	29760.VIT_00s0238g00130.t01	1.4e-30	136.0	S	TMV resistance protein N-like	Function unknown
Vitis_adenoclada_newGene_1938	29760.VIT_18s0041g01790.t01	2e-75	286.2	S	regulation of response to stimulus	Function unknown
Vitis_adenoclada_newGene_1943	29760.VIT_18s0001g06160.t01	3e-12	74.3	S	TMV resistance protein N-like	Function unknown
Vitis_adenoclada_newGene_1945	29760.VIT_18s0001g06160.t01	3.3e-105	385.2	S	TMV resistance protein N-like	Function unknown
Vitis_adenoclada_newGene_1946	29760.VIT_18s0001g06340.t01	3.2e-17	90.9	S	TMV resistance protein N-like	Function unknown
Vitis_adenoclada_newGene_1947	29760.VIT_18s0001g06280.t01	3.8e-64	248.4	S	TMV resistance protein N-like	Function unknown
Vitis_adenoclada_newGene_1948	29760.VIT_00s0238g00130.t01	2.6e-207	725.3	S	TMV resistance protein N-like	Function unknown
Vitis_adenoclada_newGene_1949	29760.VIT_18s0001g06900.t01	1.9e-47	191.8	O	Glutathione S-transferase, N-terminal domain	Posttranslational modification, protein turnover, chaperones
Vitis_adenoclada_newGene_1951	29760.VIT_00s0238g00130.t01	3.4e-88	327.8	S	TMV resistance protein N-like	Function unknown
Vitis_adenoclada_newGene_1955	29760.VIT_18s0041g02430.t01	0.0	2286.1	F	aldehyde oxidase	Nucleotide transport and metabolism
Vitis_adenoclada_newGene_1956	29760.VIT_00s0238g00040.t01	6.4e-60	234.2	S	TMV resistance protein N-like	Function unknown
Vitis_adenoclada_newGene_1958	29760.VIT_18s0041g02450.t01	1.1e-74	282.7	S	ADP binding	Function unknown
Vitis_adenoclada_newGene_196	29760.VIT_09s0018g00780.t01	0.0	1246.5	S	LRR receptor-like serine threonine-protein kinase	Function unknown
Vitis_adenoclada_newGene_1965	29760.VIT_18s0041g01750.t01	1.2e-297	1025.4	S	regulation of response to stimulus	Function unknown
Vitis_adenoclada_newGene_1966	29760.VIT_18s0041g01750.t01	1.8e-221	771.9	S	regulation of response to stimulus	Function unknown
Vitis_adenoclada_newGene_1967	29760.VIT_18s0041g01620.t01	7.6e-70	266.9	S	regulation of response to stimulus	Function unknown
Vitis_adenoclada_newGene_1969	29760.VIT_18s0041g01620.t01	5e-114	414.1	S	regulation of response to stimulus	Function unknown
Vitis_adenoclada_newGene_197	29760.VIT_09s0018g00780.t01	3.5e-217	758.1	S	LRR receptor-like serine threonine-protein kinase	Function unknown
Vitis_adenoclada_newGene_1975	29760.VIT_18s0041g01340.t01	2.9e-245	851.3	S	TMV resistance protein N-like	Function unknown
Vitis_adenoclada_newGene_1977	29760.VIT_18s0041g00730.t01	1.1e-31	138.7	J	eukaryotic peptide chain release factor subunit	Translation, ribosomal structure and biogenesis
Vitis_adenoclada_newGene_1981	29760.VIT_12s0034g01350.t01	6.8e-48	194.1	S	TMV resistance protein N-like	Function unknown
Vitis_adenoclada_newGene_1983	29760.VIT_18s0041g00200.t01	9.1e-18	92.0	S	TMV resistance protein N-like	Function unknown
Vitis_adenoclada_newGene_1987	29760.VIT_15s0045g00440.t01	8.1e-199	697.2	S	TMV resistance protein N-like	Function unknown
Vitis_adenoclada_newGene_1988	29760.VIT_15s0045g00440.t01	1.6e-35	151.8	S	TMV resistance protein N-like	Function unknown
Vitis_adenoclada_newGene_1994	29760.VIT_18s0041g01750.t01	2.3e-110	403.3	S	regulation of response to stimulus	Function unknown
Vitis_adenoclada_newGene_1998	29760.VIT_18s0072g00920.t01	5e-49	196.8	S	Belongs to the class I-like SAM-binding methyltransferase superfamily. Cation-independent O- methyltransferase family	Function unknown
Vitis_adenoclada_newGene_1999	29760.VIT_18s0072g00920.t01	3.2e-44	180.6	S	Belongs to the class I-like SAM-binding methyltransferase superfamily. Cation-independent O- methyltransferase family	Function unknown
Vitis_adenoclada_newGene_2010	29760.VIT_19s0014g00870.t01	0.0	1708.0	S	ADP binding	Function unknown
Vitis_adenoclada_newGene_2011	29760.VIT_19s0014g00870.t01	4.8e-26	119.8	S	ADP binding	Function unknown
Vitis_adenoclada_newGene_2012	29760.VIT_19s0014g00870.t01	3.4e-84	314.7	S	ADP binding	Function unknown
Vitis_adenoclada_newGene_2029	29760.VIT_19s0014g00680.t01	2.6e-50	201.1	T	LRR receptor-like serine threonine-protein kinase	Signal transduction mechanisms
Vitis_adenoclada_newGene_2034	29760.VIT_02s0025g02730.t01	3e-31	137.1	Q	Alcohol dehydrogenase-like	Secondary metabolites biosynthesis, transport and catabolism
Vitis_adenoclada_newGene_2035	29760.VIT_19s0014g00500.t01	2.5e-137	491.9	T	leucine-rich repeat receptor-like serine threonine-protein kinase	Signal transduction mechanisms
Vitis_adenoclada_newGene_2036	29760.VIT_19s0014g00920.t01	2.3e-145	519.2	S	ADP binding	Function unknown
Vitis_adenoclada_newGene_2037	29760.VIT_19s0014g00470.t01	0.0	1379.4	T	leucine-rich repeat receptor-like serine threonine-protein kinase	Signal transduction mechanisms
Vitis_adenoclada_newGene_2038	29760.VIT_19s0014g00480.t01	8.8e-82	306.6	T	leucine-rich repeat receptor-like serine threonine-protein kinase	Signal transduction mechanisms
Vitis_adenoclada_newGene_2040	29760.VIT_19s0014g00470.t01	2.3e-15	85.1	T	leucine-rich repeat receptor-like serine threonine-protein kinase	Signal transduction mechanisms
Vitis_adenoclada_newGene_2041	29760.VIT_19s0014g00470.t01	1.1e-58	229.2	T	leucine-rich repeat receptor-like serine threonine-protein kinase	Signal transduction mechanisms
Vitis_adenoclada_newGene_2047	29760.VIT_19s0014g04090.t01	1.3e-168	595.9	T	serine threonine-protein kinase	Signal transduction mechanisms
Vitis_adenoclada_newGene_2048	29760.VIT_19s0014g04080.t01	7.1e-190	666.8	T	serine threonine-protein kinase	Signal transduction mechanisms
Vitis_adenoclada_newGene_2050	29760.VIT_19s0014g04080.t01	4.5e-194	680.6	T	serine threonine-protein kinase	Signal transduction mechanisms
Vitis_adenoclada_newGene_2051	29760.VIT_19s0014g04080.t01	6.2e-115	417.2	T	serine threonine-protein kinase	Signal transduction mechanisms
Vitis_adenoclada_newGene_2052	29760.VIT_19s0014g04080.t01	5.3e-94	347.4	T	serine threonine-protein kinase	Signal transduction mechanisms
Vitis_adenoclada_newGene_2053	29760.VIT_10s0071g00440.t01	1.8e-28	127.9	T	serine threonine-protein kinase	Signal transduction mechanisms
Vitis_adenoclada_newGene_2054	29760.VIT_19s0014g04130.t01	2.1e-210	734.9	T	serine threonine-protein kinase	Signal transduction mechanisms
Vitis_adenoclada_newGene_2055	29760.VIT_19s0014g04080.t01	3.5e-222	774.2	T	serine threonine-protein kinase	Signal transduction mechanisms
Vitis_adenoclada_newGene_2058	29760.VIT_19s0014g04220.t01	3.1e-243	844.3	T	G-type lectin S-receptor-like serine threonine-protein kinase	Signal transduction mechanisms
Vitis_adenoclada_newGene_2059	29760.VIT_19s0014g04240.t01	0.0	1560.8	T	serine threonine-protein kinase	Signal transduction mechanisms
Vitis_adenoclada_newGene_2060	29760.VIT_19s0014g04280.t01	1.8e-244	848.2	T	Serine threonine-protein kinase	Signal transduction mechanisms
Vitis_adenoclada_newGene_2062	29760.VIT_19s0014g04530.t01	2.6e-55	218.0	T	Serine threonine-protein kinase	Signal transduction mechanisms
Vitis_adenoclada_newGene_2065	29760.VIT_19s0014g04930.t01	2e-166	588.6	S	synthase	Function unknown
Vitis_adenoclada_newGene_2068	29760.VIT_19s0014g05340.t01	8e-43	177.9	L	ankyrin repeat-containing protein	Replication, recombination and repair
Vitis_adenoclada_newGene_2073	29760.VIT_19s0177g00280.t01	5e-110	401.0	O	4Fe-4S single cluster domain	Posttranslational modification, protein turnover, chaperones
Vitis_adenoclada_newGene_2086	3641.EOY17116	7.5e-39	163.7	L	Cysteine-rich RLK (RECEPTOR-like protein kinase) 8	Replication, recombination and repair
Vitis_adenoclada_newGene_2088	29760.VIT_19s0015g01650.t01	7.6e-37	157.1	S	Domain of unknown function (DUF2431)	Function unknown
Vitis_adenoclada_newGene_2092	29760.VIT_19s0085g00870.t01	1.6e-162	575.5	C	Belongs to the aldehyde dehydrogenase family	Energy production and conversion
Vitis_adenoclada_newGene_2093	29760.VIT_19s0085g00860.t01	1.3e-273	945.3	C	Belongs to the aldehyde dehydrogenase family	Energy production and conversion
Vitis_adenoclada_newGene_210	29760.VIT_09s0054g00080.t01	4.5e-309	1063.9	S	LRR receptor-like serine threonine-protein kinase	Function unknown
Vitis_adenoclada_newGene_2102	29760.VIT_19s0027g01790.t01	8.2e-50	199.5	E	Belongs to the class-III pyridoxal-phosphate-dependent aminotransferase family	Amino acid transport and metabolism
Vitis_adenoclada_newGene_2105	102107.XP_008218735.1	4.7e-12	73.6	K	bromo domain	Transcription
Vitis_adenoclada_newGene_2107	4096.XP_009770886.1	2.7e-43	177.9	S	Protein of unknown function (DUF 659)	Function unknown
Vitis_adenoclada_newGene_2108	981085.XP_010112165.1	1.8e-28	129.0	A	DNA polymerase	RNA processing and modification
Vitis_adenoclada_newGene_211	29760.VIT_09s0054g00080.t01	6.6e-92	340.5	S	LRR receptor-like serine threonine-protein kinase	Function unknown
Vitis_adenoclada_newGene_2113	29760.VIT_19s0027g00580.t01	1.5e-19	99.8	S	BTB POZ domain-containing protein	Function unknown
Vitis_adenoclada_newGene_2114	29760.VIT_19s0027g00570.t01	3.1e-11	70.9	S	BTB POZ domain-containing protein	Function unknown
Vitis_adenoclada_newGene_212	29760.VIT_09s0054g00080.t01	0.0	1157.5	S	LRR receptor-like serine threonine-protein kinase	Function unknown
Vitis_adenoclada_newGene_2120	3641.EOY30391	2.5e-08	61.2	I	Adds a myristoyl group to the N-terminal glycine residue of certain cellular proteins	Lipid transport and metabolism
Vitis_adenoclada_newGene_2123	29760.VIT_19s0014g02820.t01	2.9e-35	151.0	L	Retrotransposon gag protein	Replication, recombination and repair
Vitis_adenoclada_newGene_2128	29760.VIT_19s0027g01350.t01	6.5e-99	364.8	T	Belongs to the disease resistance NB-LRR family	Signal transduction mechanisms
Vitis_adenoclada_newGene_2129	29760.VIT_19s0027g01490.t01	4.9e-18	94.4	T	Belongs to the disease resistance NB-LRR family	Signal transduction mechanisms
Vitis_adenoclada_newGene_2132	29760.VIT_19s0027g01330.t01	2.8e-46	189.1	T	Belongs to the disease resistance NB-LRR family	Signal transduction mechanisms
Vitis_adenoclada_newGene_2139	29760.VIT_19s0027g01490.t01	2.7e-51	206.5	T	Belongs to the disease resistance NB-LRR family	Signal transduction mechanisms
Vitis_adenoclada_newGene_214	29760.VIT_09s0054g00010.t01	5.1e-33	143.7	J	60S ribosomal Protein	Translation, ribosomal structure and biogenesis
Vitis_adenoclada_newGene_2140	29760.VIT_13s0084g00060.t01	2.2e-140	502.7	T	Belongs to the disease resistance NB-LRR family	Signal transduction mechanisms
Vitis_adenoclada_newGene_2148	29760.VIT_19s0027g01090.t01	1.3e-29	131.7	H	Sulfurates the molybdenum cofactor. Sulfation of molybdenum is essential for xanthine dehydrogenase (XDH) and aldehyde oxidase (ADO) enzymes in which molybdenum cofactor is liganded by 1 oxygen and 1 sulfur atom in active form	Coenzyme transport and metabolism
Vitis_adenoclada_newGene_2149	29760.VIT_19s0027g01090.t01	4.9e-19	96.3	H	Sulfurates the molybdenum cofactor. Sulfation of molybdenum is essential for xanthine dehydrogenase (XDH) and aldehyde oxidase (ADO) enzymes in which molybdenum cofactor is liganded by 1 oxygen and 1 sulfur atom in active form	Coenzyme transport and metabolism
Vitis_adenoclada_newGene_215	29760.VIT_09s0054g00080.t01	0.0	1295.4	S	LRR receptor-like serine threonine-protein kinase	Function unknown
Vitis_adenoclada_newGene_2150	29760.VIT_19s0027g01090.t01	3.1e-42	174.1	H	Sulfurates the molybdenum cofactor. Sulfation of molybdenum is essential for xanthine dehydrogenase (XDH) and aldehyde oxidase (ADO) enzymes in which molybdenum cofactor is liganded by 1 oxygen and 1 sulfur atom in active form	Coenzyme transport and metabolism
Vitis_adenoclada_newGene_2151	29760.VIT_19s0027g01090.t01	1.2e-60	235.7	H	Sulfurates the molybdenum cofactor. Sulfation of molybdenum is essential for xanthine dehydrogenase (XDH) and aldehyde oxidase (ADO) enzymes in which molybdenum cofactor is liganded by 1 oxygen and 1 sulfur atom in active form	Coenzyme transport and metabolism
Vitis_adenoclada_newGene_2152	29760.VIT_19s0027g01090.t01	4.7e-133	477.2	H	Sulfurates the molybdenum cofactor. Sulfation of molybdenum is essential for xanthine dehydrogenase (XDH) and aldehyde oxidase (ADO) enzymes in which molybdenum cofactor is liganded by 1 oxygen and 1 sulfur atom in active form	Coenzyme transport and metabolism
Vitis_adenoclada_newGene_2153	29760.VIT_19s0027g01350.t01	7e-211	737.6	T	Belongs to the disease resistance NB-LRR family	Signal transduction mechanisms
Vitis_adenoclada_newGene_2155	29760.VIT_01s0137g00250.t01	9.9e-32	139.0	O	assists the folding of proteins upon ATP hydrolysis	Posttranslational modification, protein turnover, chaperones
Vitis_adenoclada_newGene_2156	29760.VIT_19s0027g01190.t01	6e-41	170.2	J	phenylalanine--tRNA ligase, chloroplastic	Translation, ribosomal structure and biogenesis
Vitis_adenoclada_newGene_2160	29760.VIT_19s0027g01490.t01	5.2e-28	126.7	T	Belongs to the disease resistance NB-LRR family	Signal transduction mechanisms
Vitis_adenoclada_newGene_2164	29760.VIT_19s0015g02780.t01	4.9e-74	280.4	Q	Belongs to the cytochrome P450 family	Secondary metabolites biosynthesis, transport and catabolism
Vitis_adenoclada_newGene_2175	4098.XP_009628897.1	6.3e-32	141.4	S	isoform X1	Function unknown
Vitis_adenoclada_newGene_2183	28532.XP_010520710.1	4.7e-136	488.4	L	GAG-pre-integrase domain	Replication, recombination and repair
Vitis_adenoclada_newGene_2191	4081.Solyc01g005700.2.1	8.4e-89	331.3	S	isoform X1	Function unknown
Vitis_adenoclada_newGene_2193	3694.POPTR_0004s23230.1	2.9e-29	132.5	K	Plant transposase (Ptta/En/Spm family)	Transcription
Vitis_adenoclada_newGene_2194	29760.VIT_13s0019g01850.t01	1.8e-32	142.5	S	source UniProtKB	Function unknown
Vitis_adenoclada_newGene_2195	29760.VIT_19s0015g02230.t01	1.5e-138	496.1	S	Domain of unknown function	Function unknown
Vitis_adenoclada_newGene_2196	29760.VIT_19s0015g02500.t01	5.9e-39	163.3	Q	Belongs to the cytochrome P450 family	Secondary metabolites biosynthesis, transport and catabolism
Vitis_adenoclada_newGene_2197	29760.VIT_19s0015g02500.t01	1.4e-44	182.2	Q	Belongs to the cytochrome P450 family	Secondary metabolites biosynthesis, transport and catabolism
Vitis_adenoclada_newGene_2198	29760.VIT_19s0135g00250.t01	5.5e-21	103.6	S	Ankyrin repeats (3 copies)	Function unknown
Vitis_adenoclada_newGene_2200	29760.VIT_00s0258g00100.t01	1.7e-229	798.5	T	receptor-like protein kinase	Signal transduction mechanisms
Vitis_adenoclada_newGene_2201	3760.EMJ11924	3e-112	408.3	O	subtilisin-like protease	Posttranslational modification, protein turnover, chaperones
Vitis_adenoclada_newGene_2205	29760.VIT_14s0030g00550.t01	1.1e-57	225.7	T	BONZAI 3-like	Signal transduction mechanisms
Vitis_adenoclada_newGene_2212	29760.VIT_17s0000g07280.t01	2.1e-18	94.7	B	histone deacetylase	Chromatin structure and dynamics
Vitis_adenoclada_newGene_2213	161934.XP_010677943.1	5.3e-09	63.5	O	RING-H2 finger protein	Posttranslational modification, protein turnover, chaperones
Vitis_adenoclada_newGene_2222	29760.VIT_18s0001g05240.t01	3.3e-30	133.7	S	synthase	Function unknown
Vitis_adenoclada_newGene_2228	29760.VIT_16s0148g00020.t01	1.4e-211	738.8	T	receptor-like protein kinase	Signal transduction mechanisms
Vitis_adenoclada_newGene_2236	102107.XP_008238446.1	1.2e-53	212.6	L	DNA mismatch repair protein	Replication, recombination and repair
Vitis_adenoclada_newGene_2240	3694.POPTR_0003s07800.1	1.8e-84	316.2	S	RING-H2 finger protein	Function unknown
Vitis_adenoclada_newGene_2242	29760.VIT_03s0088g00210.t01	7.3e-15	82.8	O	Dolichyl-diphosphooligosaccharide--protein glycosyltransferase subunit	Posttranslational modification, protein turnover, chaperones
Vitis_adenoclada_newGene_2244	4432.XP_010274498.1	1.4e-38	162.2	O	Belongs to the peptidase S8 family	Posttranslational modification, protein turnover, chaperones
Vitis_adenoclada_newGene_2252	29760.VIT_12s0121g00060.t01	2.9e-21	104.8	T	disease resistance	Signal transduction mechanisms
Vitis_adenoclada_newGene_2256	29760.VIT_12s0034g01480.t01	5e-146	521.2	T	disease resistance	Signal transduction mechanisms
Vitis_adenoclada_newGene_2260	29760.VIT_02s0012g01030.t01	1.4e-134	482.3	S	aluminum-activated malate transporter	Function unknown
Vitis_adenoclada_newGene_2269	29760.VIT_02s0012g02790.t01	3.4e-23	110.5	U	Probably involved in membrane trafficking	Intracellular trafficking, secretion, and vesicular transport
Vitis_adenoclada_newGene_227	29760.VIT_09s0054g01230.t01	4.1e-44	180.3	I	Belongs to the terpene cyclase mutase family	Lipid transport and metabolism
Vitis_adenoclada_newGene_2272	29760.VIT_19s0027g00660.t01	1.4e-21	105.9	T	Belongs to the disease resistance NB-LRR family	Signal transduction mechanisms
Vitis_adenoclada_newGene_2276	29760.VIT_19s0027g01330.t01	1e-54	216.5	T	Belongs to the disease resistance NB-LRR family	Signal transduction mechanisms
Vitis_adenoclada_newGene_2279	29760.VIT_02s0012g02780.t01	3e-67	257.7	S	Belongs to the cytochrome b5 family	Function unknown
Vitis_adenoclada_newGene_229	4432.XP_010278433.1	2.9e-41	171.8	S	Protein of unknown function (DUF 659)	Function unknown
Vitis_adenoclada_newGene_2292	29760.VIT_02s0033g00770.t01	5.1e-59	230.3	E	Bifunctional nitrilase nitrile hydratase	Amino acid transport and metabolism
Vitis_adenoclada_newGene_2298	29760.VIT_05s0029g01380.t01	2.9e-31	138.7	S	UV radiation resistance-associated gene	Function unknown
Vitis_adenoclada_newGene_2299	29760.VIT_13s0067g00090.t01	7.2e-78	293.5	S	synthase	Function unknown
Vitis_adenoclada_newGene_230	4432.XP_010278433.1	7.9e-37	157.1	S	Protein of unknown function (DUF 659)	Function unknown
Vitis_adenoclada_newGene_2303	29760.VIT_02s0087g00740.t01	3.2e-79	297.7	S	expressed protein	Function unknown
Vitis_adenoclada_newGene_2308	29760.VIT_18s0117g00360.t01	2.7e-35	152.1	S	TMV resistance protein N-like	Function unknown
Vitis_adenoclada_newGene_2311	29760.VIT_16s0098g00020.t01	1e-112	409.5	T	receptor-like protein kinase	Signal transduction mechanisms
Vitis_adenoclada_newGene_2312	29760.VIT_03s0038g01550.t01	3.6e-131	471.9	T	disease resistance	Signal transduction mechanisms
Vitis_adenoclada_newGene_2315	29760.VIT_18s0041g00200.t01	3.8e-127	458.0	S	TMV resistance protein N-like	Function unknown
Vitis_adenoclada_newGene_2319	2711.XP_006486713.1	1.5e-15	85.1	C	Zeaxanthin epoxidase, chloroplastic-like	Energy production and conversion
Vitis_adenoclada_newGene_2323	29760.VIT_03s0038g03190.t01	2.2e-42	174.9	Q	flavin-containing monooxygenase	Secondary metabolites biosynthesis, transport and catabolism
Vitis_adenoclada_newGene_2324	29760.VIT_02s0033g01030.t01	1.5e-96	355.5	S	Methanol O-anthraniloyltransferase-like	Function unknown
Vitis_adenoclada_newGene_2325	29760.VIT_19s0085g00560.t01	2.1e-181	638.3	S	Pentatricopeptide repeat-containing protein	Function unknown
Vitis_adenoclada_newGene_2330	29760.VIT_12s0034g01480.t01	1.4e-12	75.9	T	disease resistance	Signal transduction mechanisms
Vitis_adenoclada_newGene_2332	29760.VIT_02s0087g01020.t01	1.1e-54	216.5	T	Cysteine-rich receptor-like protein kinase	Signal transduction mechanisms
Vitis_adenoclada_newGene_2334	29760.VIT_08s0056g01110.t01	2e-108	395.2	L	Intron-binding protein	Replication, recombination and repair
Vitis_adenoclada_newGene_2335	29760.VIT_03s0038g04500.t01	8e-27	122.5	H	Bifunctional enzyme. Involved in de novo dTMP biosynthesis. Key enzyme in folate metabolism	Coenzyme transport and metabolism
Vitis_adenoclada_newGene_2336	29760.VIT_08s0056g01110.t01	8.1e-101	369.8	L	Intron-binding protein	Replication, recombination and repair
Vitis_adenoclada_newGene_2337	29760.VIT_08s0056g01110.t01	4.7e-223	776.9	L	Intron-binding protein	Replication, recombination and repair
Vitis_adenoclada_newGene_2339	3827.XP_004507725.1	2.3e-20	100.9	K	phosphoprotein phosphatase activity	Transcription
Vitis_adenoclada_newGene_2346	29760.VIT_14s0060g01430.t01	1.6e-11	72.0	S	DUF761-associated sequence motif	Function unknown
Vitis_adenoclada_newGene_2347	3694.POPTR_0008s08210.1	1.9e-51	206.5	L	gag-polypeptide of LTR copia-type	Replication, recombination and repair
Vitis_adenoclada_newGene_2349	29760.VIT_03s0063g01690.t01	2.2e-115	418.3	Q	Belongs to the cytochrome P450 family	Secondary metabolites biosynthesis, transport and catabolism
Vitis_adenoclada_newGene_2353	29760.VIT_03s0132g00080.t01	3.9e-32	140.2	U	endoplasmic reticulum tubular network membrane organization	Intracellular trafficking, secretion, and vesicular transport
Vitis_adenoclada_newGene_2369	29760.VIT_03s0091g00190.t01	4.9e-39	163.7	L	Autophagy-related protein	Replication, recombination and repair
Vitis_adenoclada_newGene_2370	29760.VIT_14s0030g00960.t01	2.6e-43	177.9	T	Disease resistance protein	Signal transduction mechanisms
Vitis_adenoclada_newGene_2374	29760.VIT_03s0091g00420.t01	3.8e-09	65.5	D	structural constituent of cuticle	Cell cycle control, cell division, chromosome partitioning
Vitis_adenoclada_newGene_238	3712.Bo6g049300.1	1.7e-34	148.3	O	Mitochondrial protein	Posttranslational modification, protein turnover, chaperones
Vitis_adenoclada_newGene_2384	29760.VIT_07s0185g00130.t01	1.5e-90	335.5	V	Protein-tyrosine-phosphatase MKP1-like	Defense mechanisms
Vitis_adenoclada_newGene_2386	29760.VIT_11s0016g04420.t01	6.5e-58	227.3	O	DnaJ homolog subfamily C	Posttranslational modification, protein turnover, chaperones
Vitis_adenoclada_newGene_2389	29760.VIT_13s0156g00650.t01	3.2e-08	60.5	S	Box C D snoRNA protein	Function unknown
Vitis_adenoclada_newGene_239	4432.XP_010252495.1	3.9e-293	1010.7	S	endonuclease activity	Function unknown
Vitis_adenoclada_newGene_2392	29760.VIT_04s0008g04520.t01	6.5e-245	849.7	L	transposition, RNA-mediated	Replication, recombination and repair
Vitis_adenoclada_newGene_2394	29760.VIT_07s0005g06030.t01	7.5e-57	223.0	O	Mitochondrial protein	Posttranslational modification, protein turnover, chaperones
Vitis_adenoclada_newGene_2398	29760.VIT_03s0097g00670.t01	8.5e-62	239.6	U	exocyst complex component	Intracellular trafficking, secretion, and vesicular transport
Vitis_adenoclada_newGene_2400	29760.VIT_03s0097g00670.t01	0.0	1372.5	U	exocyst complex component	Intracellular trafficking, secretion, and vesicular transport
Vitis_adenoclada_newGene_2402	29760.VIT_03s0097g00510.t01	8.4e-10	66.2	T	oligopeptide transporter	Signal transduction mechanisms
Vitis_adenoclada_newGene_2406	3983.cassava4.1_028779m	8.2e-11	70.1	K	MADS-box transcription factor	Transcription
Vitis_adenoclada_newGene_2411	29760.VIT_03s0038g01600.t01	2.2e-222	775.8	U	HVA22-like protein	Intracellular trafficking, secretion, and vesicular transport
Vitis_adenoclada_newGene_2423	2711.XP_006464842.1	1e-21	107.1	S	Myb/SANT-like DNA-binding domain	Function unknown
Vitis_adenoclada_newGene_2428	29760.VIT_03s0110g00080.t01	5.4e-65	250.4	L	ankyrin repeat-containing protein	Replication, recombination and repair
Vitis_adenoclada_newGene_2432	29760.VIT_18s0117g00370.t01	5.3e-113	411.4	S	TMV resistance protein N-like	Function unknown
Vitis_adenoclada_newGene_2434	29760.VIT_12s0034g00770.t01	3.1e-21	103.6	S	Disease resistance protein (TIR-NBS-LRR class)	Function unknown
Vitis_adenoclada_newGene_2442	29760.VIT_05s0102g01010.t01	1.8e-207	725.3	T	Belongs to the disease resistance NB-LRR family	Signal transduction mechanisms
Vitis_adenoclada_newGene_2446	3649.evm.model.supercontig_116.14	4.1e-12	74.3	K	Seven in absentia protein family	Transcription
Vitis_adenoclada_newGene_245	29760.VIT_03s0110g00080.t01	2.8e-168	595.5	L	ankyrin repeat-containing protein	Replication, recombination and repair
Vitis_adenoclada_newGene_2450	29760.VIT_13s0067g01490.t01	2.8e-14	80.5	T	disease resistance	Signal transduction mechanisms
Vitis_adenoclada_newGene_2455	29760.VIT_03s0017g01840.t01	6.5e-22	106.3	T	NB-ARC domain	Signal transduction mechanisms
Vitis_adenoclada_newGene_2463	29760.VIT_04s0008g00420.t01	5.7e-38	159.8	T	Belongs to the protein kinase superfamily. Ser Thr protein kinase family	Signal transduction mechanisms
Vitis_adenoclada_newGene_2465	29760.VIT_04s0008g00310.t01	3.8e-284	980.3	T	Belongs to the protein kinase superfamily. Ser Thr protein kinase family	Signal transduction mechanisms
Vitis_adenoclada_newGene_2466	29760.VIT_04s0008g00290.t01	1.3e-195	685.6	T	Belongs to the protein kinase superfamily. Ser Thr protein kinase family	Signal transduction mechanisms
Vitis_adenoclada_newGene_2468	29760.VIT_04s0008g00370.t01	3.8e-249	864.0	T	Belongs to the protein kinase superfamily. Ser Thr protein kinase family	Signal transduction mechanisms
Vitis_adenoclada_newGene_247	29760.VIT_00s0256g00030.t01	1.7e-59	231.9	L	ankyrin repeat-containing protein	Replication, recombination and repair
Vitis_adenoclada_newGene_2473	4096.XP_009769481.1	4.9e-16	86.7	E	protein dimerization activity	Amino acid transport and metabolism
Vitis_adenoclada_newGene_2475	29760.VIT_04s0008g00300.t01	6.6e-43	176.8	T	Belongs to the protein kinase superfamily. Ser Thr protein kinase family	Signal transduction mechanisms
Vitis_adenoclada_newGene_2478	981085.XP_010088656.1	2.5e-42	174.5	L	transposition	Replication, recombination and repair
Vitis_adenoclada_newGene_248	29760.VIT_00s0256g00030.t01	1.5e-69	265.8	L	ankyrin repeat-containing protein	Replication, recombination and repair
Vitis_adenoclada_newGene_2485	29760.VIT_13s0073g00330.t01	1e-37	159.5	U	Belongs to the SNF7 family	Intracellular trafficking, secretion, and vesicular transport
Vitis_adenoclada_newGene_2486	29760.VIT_04s0008g02620.t01	4.4e-60	233.8	S	Small nuclear ribonucleoprotein-associated protein	Function unknown
Vitis_adenoclada_newGene_2487	29760.VIT_13s0084g00370.t01	9.6e-47	189.9	Y	THO complex subunit	Nuclear structure
Vitis_adenoclada_newGene_2488	42345.XP_008777336.1	1.5e-10	68.6	L	transposition	Replication, recombination and repair
Vitis_adenoclada_newGene_2498	29760.VIT_04s0008g03900.t01	1.1e-48	195.7	J	binds to the 23S rRNA	Translation, ribosomal structure and biogenesis
Vitis_adenoclada_newGene_251	29760.VIT_03s0110g00080.t01	8.7e-118	427.6	L	ankyrin repeat-containing protein	Replication, recombination and repair
Vitis_adenoclada_newGene_2514	29760.VIT_07s0031g00450.t01	1.4e-23	112.8	K	transcription factor	Transcription
Vitis_adenoclada_newGene_2515	3711.Bra015746.1-P	5.1e-12	73.6	L	cysteine-rich RLK (RECEPTOR-like protein kinase) 8	Replication, recombination and repair
Vitis_adenoclada_newGene_2517	29760.VIT_19s0027g00550.t01	1.9e-58	228.8	S	BTB POZ domain-containing protein	Function unknown
Vitis_adenoclada_newGene_2519	28532.XP_010541181.1	3.4e-30	134.0	I	3-hydroxyisobutyryl-CoA hydrolase activity	Lipid transport and metabolism
Vitis_adenoclada_newGene_2523	29760.VIT_06s0080g00030.t01	3.5e-23	110.2	C	Aldo/keto reductase family	Energy production and conversion
Vitis_adenoclada_newGene_2527	29760.VIT_04s0008g06260.t01	3.2e-46	187.6	J	U1 snRNA 3'-end processing	Translation, ribosomal structure and biogenesis
Vitis_adenoclada_newGene_253	29760.VIT_03s0110g00080.t01	5.6e-43	177.6	L	ankyrin repeat-containing protein	Replication, recombination and repair
Vitis_adenoclada_newGene_2530	29760.VIT_19s0027g01190.t01	3.8e-41	170.6	J	phenylalanine--tRNA ligase, chloroplastic	Translation, ribosomal structure and biogenesis
Vitis_adenoclada_newGene_254	29760.VIT_03s0017g00100.t01	1.9e-18	95.5	L	ankyrin repeat-containing protein	Replication, recombination and repair
Vitis_adenoclada_newGene_2544	29760.VIT_16s0013g01530.t01	2.7e-32	141.7	J	rRNA processing	Translation, ribosomal structure and biogenesis
Vitis_adenoclada_newGene_255	29760.VIT_03s0110g00080.t01	1.8e-185	652.9	L	ankyrin repeat-containing protein	Replication, recombination and repair
Vitis_adenoclada_newGene_2559	29760.VIT_04s0079g00280.t01	6.2e-137	490.3	K	NAC domain-containing protein	Transcription
Vitis_adenoclada_newGene_256	29760.VIT_03s0110g00080.t01	4.8e-218	761.1	L	ankyrin repeat-containing protein	Replication, recombination and repair
Vitis_adenoclada_newGene_2568	4096.XP_009804893.1	1.4e-12	75.9	K	high mobility group	Transcription
Vitis_adenoclada_newGene_2570	29760.VIT_07s0005g05990.t01	7e-34	146.0	M	N-acetylglucosaminyl-phosphatidylinositol	Cell wall/membrane/envelope biogenesis
Vitis_adenoclada_newGene_2575	2711.XP_006491826.1	9.5e-11	69.7	S	F-Box protein	Function unknown
Vitis_adenoclada_newGene_2576	29730.Gorai.005G169400.1	6.5e-14	80.5	S	Zinc knuckle family protein	Function unknown
Vitis_adenoclada_newGene_2577	3760.EMJ12450	1e-11	72.4	S	Viral movement protein (MP)	Function unknown
Vitis_adenoclada_newGene_2578	29760.VIT_00s0214g00130.t01	6.4e-139	496.9	S	F-Box protein	Function unknown
Vitis_adenoclada_newGene_258	29760.VIT_00s0281g00020.t01	3.9e-25	117.9	L	ankyrin repeat-containing protein	Replication, recombination and repair
Vitis_adenoclada_newGene_2581	29760.VIT_07s0151g00100.t01	3.2e-27	124.0	S	ankyrin repeat-containing protein	Function unknown
Vitis_adenoclada_newGene_259	29760.VIT_03s0017g00100.t01	1.5e-58	229.6	L	ankyrin repeat-containing protein	Replication, recombination and repair
Vitis_adenoclada_newGene_2594	2711.XP_006466703.1	7.2e-69	263.5	T	protein kinase activity	Signal transduction mechanisms
Vitis_adenoclada_newGene_2597	29760.VIT_12s0035g00760.t01	7.5e-20	99.4	E	ATP phosphoribosyltransferase	Amino acid transport and metabolism
Vitis_adenoclada_newGene_2613	29760.VIT_12s0059g00120.t01	1.2e-232	808.9	L	ankyrin repeat-containing protein	Replication, recombination and repair
Vitis_adenoclada_newGene_2619	981085.XP_010113349.1	3.1e-153	545.0	Q	Belongs to the iron ascorbate-dependent oxidoreductase family	Secondary metabolites biosynthesis, transport and catabolism
Vitis_adenoclada_newGene_262	4432.XP_010264436.1	1.7e-27	126.3	O	Belongs to the plant LTP family	Posttranslational modification, protein turnover, chaperones
Vitis_adenoclada_newGene_2624	29760.VIT_04s0023g03590.t01	1.2e-20	101.7	P	Rhodanese-like domain-containing protein 19	Inorganic ion transport and metabolism
Vitis_adenoclada_newGene_2625	29760.VIT_04s0023g03760.t01	1.7e-246	855.1	S	Protein of unknown function (DUF632)	Function unknown
Vitis_adenoclada_newGene_2627	29760.VIT_12s0028g04030.t01	3.1e-265	918.3	M	ankyrin repeat-containing protein	Cell wall/membrane/envelope biogenesis
Vitis_adenoclada_newGene_2631	3983.cassava4.1_024206m	4.9e-35	151.0	E	Lysine histidine transporter-like	Amino acid transport and metabolism
Vitis_adenoclada_newGene_2637	29760.VIT_11s0065g00710.t01	3e-24	114.0	A	Cleavage stimulation factor subunit	RNA processing and modification
Vitis_adenoclada_newGene_2638	29760.VIT_04s0044g00410.t01	2.1e-121	439.1	S	WAT1-related protein	Function unknown
Vitis_adenoclada_newGene_2639	29760.VIT_13s0047g01220.t01	3.6e-165	584.3	L	ankyrin repeat-containing protein	Replication, recombination and repair
Vitis_adenoclada_newGene_2644	29760.VIT_12s0028g03960.t01	7.5e-09	62.8	L	ankyrin repeat-containing protein	Replication, recombination and repair
Vitis_adenoclada_newGene_2651	29760.VIT_00s1349g00010.t01	1.3e-25	118.2	G	Belongs to the glycosyltransferase 2 family	Carbohydrate transport and metabolism
Vitis_adenoclada_newGene_2653	29760.VIT_04s0044g00920.t01	5.9e-11	69.7	S	ankyrin repeat family protein	Function unknown
Vitis_adenoclada_newGene_2654	29760.VIT_12s0028g01850.t01	3.9e-79	297.7	T	Belongs to the protein kinase superfamily. Ser Thr protein kinase family	Signal transduction mechanisms
Vitis_adenoclada_newGene_2658	29760.VIT_04s0044g01710.t01	3.9e-21	104.0	D	MORC family CW-type zinc finger protein	Cell cycle control, cell division, chromosome partitioning
Vitis_adenoclada_newGene_2666	29760.VIT_05s0020g01640.t01	8.7e-156	553.5	K	Mitochondrial transcription termination factor family protein	Transcription
Vitis_adenoclada_newGene_2667	29760.VIT_05s0020g01640.t01	8.7e-156	553.5	K	Mitochondrial transcription termination factor family protein	Transcription
Vitis_adenoclada_newGene_2669	3641.EOY06452	5.1e-145	517.7	K	Protein ALWAYS EARLY	Transcription
Vitis_adenoclada_newGene_2670	2711.XP_006464842.1	3.8e-54	215.3	S	Myb/SANT-like DNA-binding domain	Function unknown
Vitis_adenoclada_newGene_2674	29760.VIT_13s0073g00250.t01	3.6e-50	200.7	Q	Catalyzes the oxidation of uric acid to 5- hydroxyisourate, which is further processed to form (S)-allantoin	Secondary metabolites biosynthesis, transport and catabolism
Vitis_adenoclada_newGene_2676	29760.VIT_14s0036g01350.t01	5.7e-178	627.1	T	Disease resistance protein	Signal transduction mechanisms
Vitis_adenoclada_newGene_2684	3847.GLYMA18G04760.1	1.5e-25	118.6	K	Agamous-like MADS-box protein	Transcription
Vitis_adenoclada_newGene_2703	29760.VIT_05s0077g01720.t01	0.0	1096.3	S	Senescence-associated carboxylesterase 101-like	Function unknown
Vitis_adenoclada_newGene_2704	29760.VIT_05s0077g01740.t01	4.1e-54	214.9	G	Belongs to the glycosyl hydrolase 28 family	Carbohydrate transport and metabolism
Vitis_adenoclada_newGene_2707	29760.VIT_05s0062g00010.t01	8.9e-28	125.6	J	pumilio homolog	Translation, ribosomal structure and biogenesis
Vitis_adenoclada_newGene_2711	29760.VIT_05s0077g02380.t01	6.8e-76	286.6	O	Chaperone protein DNAj	Posttranslational modification, protein turnover, chaperones
Vitis_adenoclada_newGene_2721	102107.XP_008235681.1	1.1e-15	86.7	L	gag-polypeptide of LTR copia-type	Replication, recombination and repair
Vitis_adenoclada_newGene_2730	29760.VIT_05s0020g05000.t01	2.5e-34	147.5	S	serine-type endopeptidase inhibitor activity	Function unknown
Vitis_adenoclada_newGene_2732	29760.VIT_05s0020g05060.t01	0.0	1102.4	G	Belongs to the glycosyltransferase 2 family	Carbohydrate transport and metabolism
Vitis_adenoclada_newGene_2734	29760.VIT_05s0062g00010.t01	1.7e-128	462.2	J	pumilio homolog	Translation, ribosomal structure and biogenesis
Vitis_adenoclada_newGene_2743	29760.VIT_05s0049g01110.t01	6.4e-48	193.4	C	oxidoreductase activity	Energy production and conversion
Vitis_adenoclada_newGene_2746	29760.VIT_18s0089g00030.t01	2.5e-31	137.5	T	SCY1-like protein 2	Signal transduction mechanisms
Vitis_adenoclada_newGene_2751	29760.VIT_03s0063g01750.t01	1.9e-33	145.6	L	Belongs to the PI3 PI4-kinase family	Replication, recombination and repair
Vitis_adenoclada_newGene_2752	29760.VIT_03s0063g01750.t01	3.2e-09	64.3	L	Belongs to the PI3 PI4-kinase family	Replication, recombination and repair
Vitis_adenoclada_newGene_2753	29760.VIT_05s0049g01420.t01	8.2e-61	236.5	S	Belongs to the peroxisomal membrane protein PXMP2 4 family	Function unknown
Vitis_adenoclada_newGene_2758	29760.VIT_05s0049g02070.t01	6.6e-54	214.2	T	EF hand	Signal transduction mechanisms
Vitis_adenoclada_newGene_2760	29760.VIT_00s0658g00020.t01	1.1e-239	832.4	T	Belongs to the protein kinase superfamily. Ser Thr protein kinase family	Signal transduction mechanisms
Vitis_adenoclada_newGene_2761	29760.VIT_12s0028g01860.t01	2e-96	355.9	T	Belongs to the protein kinase superfamily. Ser Thr protein kinase family	Signal transduction mechanisms
Vitis_adenoclada_newGene_2764	29760.VIT_05s0051g00050.t01	1.1e-35	152.1	Z	translation initiation factor activity	Cytoskeleton
Vitis_adenoclada_newGene_2769	3711.Bra017917.1-P	9.6e-174	613.2	L	Retroviral aspartyl protease	Replication, recombination and repair
Vitis_adenoclada_newGene_2778	29760.VIT_03s0088g01170.t01	2e-26	120.9	S	Proline iminopeptidase	Function unknown
Vitis_adenoclada_newGene_278	29760.VIT_00s1349g00010.t01	5.6e-80	300.8	G	Belongs to the glycosyltransferase 2 family	Carbohydrate transport and metabolism
Vitis_adenoclada_newGene_2783	29760.VIT_05s0136g00210.t01	4.3e-30	133.7	L	Retrotransposon gag protein	Replication, recombination and repair
Vitis_adenoclada_newGene_279	29760.VIT_00s1349g00010.t01	1e-52	209.5	G	Belongs to the glycosyltransferase 2 family	Carbohydrate transport and metabolism
Vitis_adenoclada_newGene_2790	28532.XP_010528520.1	8.1e-10	66.2	K	Seven in absentia protein family	Transcription
Vitis_adenoclada_newGene_2791	29760.VIT_05s0029g00870.t01	3.9e-96	354.8	S	regulation of response to stimulus	Function unknown
Vitis_adenoclada_newGene_2792	3659.XP_004148556.1	6.7e-60	234.2	L	gag-polypeptide of LTR copia-type	Replication, recombination and repair
Vitis_adenoclada_newGene_2799	29760.VIT_16s0050g00500.t01	1.5e-22	108.6	G	LRR receptor-like serine threonine-protein kinase	Carbohydrate transport and metabolism
Vitis_adenoclada_newGene_280	29760.VIT_00s0508g00030.t01	5.5e-22	106.3	T	stress-associated endoplasmic reticulum protein	Signal transduction mechanisms
Vitis_adenoclada_newGene_2800	29760.VIT_16s0050g00500.t01	3.5e-168	594.7	G	LRR receptor-like serine threonine-protein kinase	Carbohydrate transport and metabolism
Vitis_adenoclada_newGene_2804	29760.VIT_09s0002g08160.t01	8.1e-53	209.5	T	Disease resistance protein	Signal transduction mechanisms
Vitis_adenoclada_newGene_2806	29760.VIT_12s0035g00420.t01	9e-36	152.9	T	disease resistance	Signal transduction mechanisms
Vitis_adenoclada_newGene_281	29760.VIT_00s0262g00010.t01	8.8e-41	169.5	T	Cysteine-rich receptor-like protein kinase	Signal transduction mechanisms
Vitis_adenoclada_newGene_2810	71139.XP_010065142.1	4.4e-85	318.2	L	Mitochondrial protein	Replication, recombination and repair
Vitis_adenoclada_newGene_2811	90675.XP_010430787.1	2.6e-32	141.4	L	transposition	Replication, recombination and repair
Vitis_adenoclada_newGene_2813	29760.VIT_13s0147g00100.t01	4.4e-54	213.8	S	Replication protein A 14 kDa subunit	Function unknown
Vitis_adenoclada_newGene_2823	3988.XP_002520622.1	2.5e-56	221.9	G	Belongs to the glycosyl hydrolase 17 family	Carbohydrate transport and metabolism
Vitis_adenoclada_newGene_2828	29760.VIT_05s0124g00010.t01	2.8e-21	105.5	F	Clathrin interactor EPSIN	Nucleotide transport and metabolism
Vitis_adenoclada_newGene_2829	29760.VIT_05s0124g00670.t01	1e-102	376.7	L	ankyrin repeat-containing protein	Replication, recombination and repair
Vitis_adenoclada_newGene_2834	29760.VIT_05s0124g00670.t01	2e-182	642.1	L	ankyrin repeat-containing protein	Replication, recombination and repair
Vitis_adenoclada_newGene_2835	29760.VIT_05s0124g00720.t01	3.5e-163	578.2	L	ankyrin repeat-containing protein	Replication, recombination and repair
Vitis_adenoclada_newGene_2836	161934.XP_010674610.1	3.4e-53	211.1	L	transposition	Replication, recombination and repair
Vitis_adenoclada_newGene_2839	29760.VIT_05s0165g00220.t01	1.5e-41	172.9	G	response to abiotic stimulus	Carbohydrate transport and metabolism
Vitis_adenoclada_newGene_2844	29760.VIT_05s0165g00290.t01	3.2e-94	347.8	L	ankyrin repeat-containing protein	Replication, recombination and repair
Vitis_adenoclada_newGene_2848	29760.VIT_05s0102g01100.t01	1.8e-63	245.7	T	Belongs to the disease resistance NB-LRR family	Signal transduction mechanisms
Vitis_adenoclada_newGene_285	29760.VIT_07s0005g00750.t01	2e-08	62.4	M	Sucrose-cleaving enzyme that provides UDP-glucose and fructose for various metabolic pathways	Cell wall/membrane/envelope biogenesis
Vitis_adenoclada_newGene_2853	29760.VIT_05s0102g01040.t01	2.8e-131	471.5	T	Belongs to the disease resistance NB-LRR family	Signal transduction mechanisms
Vitis_adenoclada_newGene_2856	29760.VIT_12s0028g04010.t01	5.6e-34	146.7	L	ankyrin repeat-containing protein	Replication, recombination and repair
Vitis_adenoclada_newGene_2862	29760.VIT_05s0094g00200.t01	1e-125	453.0	L	Endochitinase	Replication, recombination and repair
Vitis_adenoclada_newGene_2871	29760.VIT_05s0094g01250.t01	7.4e-08	60.1	S	2-alkenal reductase (NADP( )-dependent)-like	Function unknown
Vitis_adenoclada_newGene_2878	29760.VIT_06s0004g00330.t01	2.4e-98	361.7	S	LRR receptor-like serine threonine-protein kinase	Function unknown
Vitis_adenoclada_newGene_288	29760.VIT_00s0372g00020.t01	2.4e-111	404.8	S	synthase	Function unknown
Vitis_adenoclada_newGene_2880	29760.VIT_06s0004g00340.t01	2.5e-53	211.5	S	LRR receptor-like serine threonine-protein kinase	Function unknown
Vitis_adenoclada_newGene_2881	29760.VIT_06s0004g00340.t01	3.6e-245	850.9	S	LRR receptor-like serine threonine-protein kinase	Function unknown
Vitis_adenoclada_newGene_2882	29760.VIT_06s0004g00340.t01	5.6e-266	920.6	S	LRR receptor-like serine threonine-protein kinase	Function unknown
Vitis_adenoclada_newGene_2886	3641.EOY32341	3.1e-12	74.3	S	Protein of unknown function, DUF538	Function unknown
Vitis_adenoclada_newGene_2889	4432.XP_010276795.1	2.7e-08	61.6	O	protein modification by small protein removal	Posttranslational modification, protein turnover, chaperones
Vitis_adenoclada_newGene_2899	29760.VIT_06s0004g03100.t01	2e-30	135.2	O	Sec61beta family	Posttranslational modification, protein turnover, chaperones
Vitis_adenoclada_newGene_290	29760.VIT_00s0572g00010.t01	1.6e-71	271.9	S	synthase	Function unknown
Vitis_adenoclada_newGene_2901	29760.VIT_06s0004g03450.t01	0.0	1150.6	C	Essential component of the vacuolar proton pump (V- ATPase), a multimeric enzyme that catalyzes the translocation of protons across the membranes. Required for assembly and activity of the V-ATPase	Energy production and conversion
Vitis_adenoclada_newGene_292	29760.VIT_00s0385g00010.t01	1.2e-125	452.6	S	synthase	Function unknown
Vitis_adenoclada_newGene_2922	225117.XP_009341690.1	2.2e-70	268.5	S	mitotic sister chromatid biorientation	Function unknown
Vitis_adenoclada_newGene_2923	29760.VIT_14s0060g02620.t01	5.2e-99	364.8	S	Plant protein of unknown function	Function unknown
Vitis_adenoclada_newGene_2924	4098.XP_009599592.1	5.3e-27	124.0	S	zinc-binding in reverse transcriptase	Function unknown
Vitis_adenoclada_newGene_2930	981085.XP_010110616.1	3.6e-36	154.8	L	Retrovirus-related Pol polyprotein from transposon TNT 1-94	Replication, recombination and repair
Vitis_adenoclada_newGene_2933	29760.VIT_06s0004g06630.t01	1.8e-33	144.8	S	O-glucosyltransferase rumi homolog	Function unknown
Vitis_adenoclada_newGene_2937	225117.XP_009341690.1	2.2e-70	268.5	S	mitotic sister chromatid biorientation	Function unknown
Vitis_adenoclada_newGene_294	29760.VIT_00s0286g00140.t01	0.0	1199.1	T	G-type lectin S-receptor-like serine threonine-protein kinase	Signal transduction mechanisms
Vitis_adenoclada_newGene_2941	29760.VIT_02s0033g00750.t01	6.2e-32	139.8	Z	microtubule motor activity	Cytoskeleton
Vitis_adenoclada_newGene_2942	29760.VIT_02s0033g00910.t01	8.9e-17	89.4	Z	Belongs to the TRAFAC class myosin-kinesin ATPase superfamily. Kinesin family	Cytoskeleton
Vitis_adenoclada_newGene_2945	29760.VIT_06s0004g07930.t01	2.3e-71	271.9	L	RNA uridylyltransferase activity	Replication, recombination and repair
Vitis_adenoclada_newGene_2957	4098.XP_009612367.1	6.8e-15	83.6	S	Ribonuclease H protein	Function unknown
Vitis_adenoclada_newGene_2961	29760.VIT_13s0073g00490.t01	9.6e-84	312.8	T	serine threonine-protein phosphatase	Signal transduction mechanisms
Vitis_adenoclada_newGene_2963	38727.Pavir.Ia01149.1.p	6.6e-80	300.1	T	serine threonine-protein phosphatase	Signal transduction mechanisms
Vitis_adenoclada_newGene_2967	29760.VIT_06s0009g01350.t01	2.7e-100	368.2	T	Belongs to the disease resistance NB-LRR family	Signal transduction mechanisms
Vitis_adenoclada_newGene_2968	29760.VIT_07s0005g06180.t01	8.3e-39	163.3	T	Belongs to the disease resistance NB-LRR family	Signal transduction mechanisms
Vitis_adenoclada_newGene_297	3641.EOY28498	2.5e-24	114.8	T	G-type lectin S-receptor-like serine threonine-protein kinase	Signal transduction mechanisms
Vitis_adenoclada_newGene_2976	161934.XP_010683840.1	1.8e-09	65.9	S	Plant transposase (Ptta/En/Spm family)	Function unknown
Vitis_adenoclada_newGene_2978	29760.VIT_06s0009g02460.t01	1.9e-40	168.3	B	DNA binding	Chromatin structure and dynamics
Vitis_adenoclada_newGene_2979	29760.VIT_06s0009g02460.t01	3.7e-117	424.5	B	DNA binding	Chromatin structure and dynamics
Vitis_adenoclada_newGene_298	3641.EOY28488	2.3e-66	255.8	T	G-type lectin S-receptor-like serine threonine-protein kinase	Signal transduction mechanisms
Vitis_adenoclada_newGene_2981	29760.VIT_06s0009g02520.t01	6e-35	151.0	L	Replication factor C subunit	Replication, recombination and repair
Vitis_adenoclada_newGene_2985	71139.XP_010051209.1	6.1e-25	116.7	L	lipid metabolic process	Replication, recombination and repair
Vitis_adenoclada_newGene_2989	29760.VIT_07s0141g00250.t01	2.5e-126	456.1	O	calmodulin-binding transcription activator	Posttranslational modification, protein turnover, chaperones
Vitis_adenoclada_newGene_299	29760.VIT_00s2380g00010.t01	1.7e-166	589.0	T	Serine threonine-protein kinase	Signal transduction mechanisms
Vitis_adenoclada_newGene_2999	29760.VIT_06s0061g01610.t01	7.3e-165	583.2	L	DNA polymerase epsilon catalytic subunit	Replication, recombination and repair
Vitis_adenoclada_newGene_3	29760.VIT_08s0007g01580.t01	6.8e-32	139.4	S	MIP18 family protein At1g68310-like	Function unknown
Vitis_adenoclada_newGene_300	29760.VIT_00s0762g00040.t01	5.2e-19	97.1	T	G-type lectin S-receptor-like serine threonine-protein kinase	Signal transduction mechanisms
Vitis_adenoclada_newGene_3006	29760.VIT_15s0046g03730.t01	1.7e-69	265.4	S	Digalactosyldiacylglycerol synthase 2	Function unknown
Vitis_adenoclada_newGene_3010	42345.XP_008784206.1	2.1e-10	68.2	S	Filament-like plant protein	Function unknown
Vitis_adenoclada_newGene_3013	29760.VIT_19s0027g00660.t01	8.8e-15	82.8	T	Belongs to the disease resistance NB-LRR family	Signal transduction mechanisms
Vitis_adenoclada_newGene_3017	29760.VIT_00s0179g00030.t01	5.5e-33	144.1	S	ankyrin repeat-containing protein	Function unknown
Vitis_adenoclada_newGene_3018	29760.VIT_07s0005g03950.t01	1.3e-11	72.8	S	ankyrin repeat-containing protein	Function unknown
Vitis_adenoclada_newGene_302	3641.EOY28436	1.2e-23	112.5	S	LysM domain	Function unknown
Vitis_adenoclada_newGene_3020	29760.VIT_07s0005g03950.t01	4.4e-09	64.3	S	ankyrin repeat-containing protein	Function unknown
Vitis_adenoclada_newGene_3024	29760.VIT_05s0020g03450.t01	1e-80	302.8	J	Belongs to the universal ribosomal protein uS13 family	Translation, ribosomal structure and biogenesis
Vitis_adenoclada_newGene_3025	29760.VIT_07s0151g01060.t01	2.4e-36	154.5	S	Fatty-acid-binding protein	Function unknown
Vitis_adenoclada_newGene_3026	3847.GLYMA05G25290.1	5.6e-25	116.7	T	Mitogen-activated protein kinase kinase kinase 1-like	Signal transduction mechanisms
Vitis_adenoclada_newGene_3028	29760.VIT_05s0020g02320.t01	1.2e-07	60.5	O	E3 ubiquitin-protein ligase RF298	Posttranslational modification, protein turnover, chaperones
Vitis_adenoclada_newGene_3030	29760.VIT_18s0001g09780.t01	7.8e-69	263.1	L	transposition	Replication, recombination and repair
Vitis_adenoclada_newGene_3036	29760.VIT_07s0104g01740.t01	2.7e-72	274.6	T	belongs to the protein kinase superfamily	Signal transduction mechanisms
Vitis_adenoclada_newGene_3044	4155.Migut.D00092.1.p	5.4e-15	82.8	L	twin BRCT domain	Replication, recombination and repair
Vitis_adenoclada_newGene_3064	3750.XP_008358630.1	4.2e-25	117.5	S	Protein of unknown function (DUF 659)	Function unknown
Vitis_adenoclada_newGene_3065	102107.XP_008232629.1	2.4e-25	118.2	S	Protein of unknown function (DUF 659)	Function unknown
Vitis_adenoclada_newGene_3066	29760.VIT_01s0011g01120.t01	3.9e-104	382.1	T	Belongs to the disease resistance NB-LRR family	Signal transduction mechanisms
Vitis_adenoclada_newGene_3076	225117.XP_009363071.1	8.9e-13	75.9	P	Potassium channel	Inorganic ion transport and metabolism
Vitis_adenoclada_newGene_3080	29760.VIT_07s0005g05850.t01	2.6e-31	137.5	S	protein At4g13200, chloroplastic	Function unknown
Vitis_adenoclada_newGene_3089	29760.VIT_07s0005g06220.t01	4.9e-66	253.8	T	Belongs to the disease resistance NB-LRR family	Signal transduction mechanisms
Vitis_adenoclada_newGene_3090	29760.VIT_07s0005g06200.t01	2.3e-200	701.8	T	NB-ARC domain	Signal transduction mechanisms
Vitis_adenoclada_newGene_3091	29760.VIT_07s0005g06220.t01	1.2e-55	219.2	T	Belongs to the disease resistance NB-LRR family	Signal transduction mechanisms
Vitis_adenoclada_newGene_3093	3983.cassava4.1_027478m	3.9e-19	97.4	S	Viral movement protein (MP)	Function unknown
Vitis_adenoclada_newGene_3095	29760.VIT_07s0005g06200.t01	8.8e-92	340.1	T	NB-ARC domain	Signal transduction mechanisms
Vitis_adenoclada_newGene_3096	13333.ERM98798	9e-16	85.9	Z	Tubulin is the major constituent of microtubules. The gamma chain is found at microtubule organizing centers (MTOC) such as the spindle poles or the centrosome	Cytoskeleton
Vitis_adenoclada_newGene_31	29760.VIT_08s0007g05670.t01	1.7e-65	253.8	S	UPF0481 protein At3g47200-like	Function unknown
Vitis_adenoclada_newGene_310	29760.VIT_10s0003g00270.t01	2.9e-130	468.4	K	isoform X1	Transcription
Vitis_adenoclada_newGene_3102	29760.VIT_07s0095g00640.t01	3e-215	751.1	T	G-type lectin S-receptor-like serine threonine-protein kinase	Signal transduction mechanisms
Vitis_adenoclada_newGene_3103	29760.VIT_07s0095g00640.t01	1.9e-232	808.5	T	G-type lectin S-receptor-like serine threonine-protein kinase	Signal transduction mechanisms
Vitis_adenoclada_newGene_3105	29760.VIT_07s0095g00550.t01	1.2e-228	795.8	T	G-type lectin S-receptor-like serine threonine-protein kinase	Signal transduction mechanisms
Vitis_adenoclada_newGene_3119	102107.XP_008235446.1	2.2e-19	100.9	S	Membrane protein of ER	Function unknown
Vitis_adenoclada_newGene_3129	29760.VIT_07s0141g01030.t01	5.3e-75	284.3	T	disease resistance	Signal transduction mechanisms
Vitis_adenoclada_newGene_3130	29760.VIT_07s0141g00620.t01	5.8e-68	260.4	P	sodium metabolite cotransporter BASS3	Inorganic ion transport and metabolism
Vitis_adenoclada_newGene_3133	4432.XP_010268333.1	5e-68	260.8	E	Plant lipoxygenase may be involved in a number of diverse aspects of plant physiology including growth and development, pest resistance, and senescence or responses to wounding	Amino acid transport and metabolism
Vitis_adenoclada_newGene_3135	29760.VIT_00s0193g00150.t01	4.7e-78	294.7	S	ankyrin repeat-containing protein	Function unknown
Vitis_adenoclada_newGene_3142	3988.XP_002524859.1	1.3e-93	345.9	J	60S ribosomal Protein	Translation, ribosomal structure and biogenesis
Vitis_adenoclada_newGene_3143	29760.VIT_00s0340g00080.t01	0.0	1498.4	I	Conserved oligomeric Golgi complex subunit	Lipid transport and metabolism
Vitis_adenoclada_newGene_3147	29760.VIT_00s0253g00170.t01	1.4e-63	245.7	S	esterase	Function unknown
Vitis_adenoclada_newGene_3163	29760.VIT_01s0011g01740.t01	2.6e-37	157.5	S	Protein PHLOEM PROTEIN 2-LIKE	Function unknown
Vitis_adenoclada_newGene_3164	29760.VIT_00s0313g00050.t01	1.6e-59	231.9	O	Rab GDP-dissociation inhibitor activity	Posttranslational modification, protein turnover, chaperones
Vitis_adenoclada_newGene_3166	29760.VIT_00s0615g00020.t01	3.6e-209	730.7	Q	Dehydrogenase	Secondary metabolites biosynthesis, transport and catabolism
Vitis_adenoclada_newGene_3167	29760.VIT_00s0346g00110.t01	1e-101	372.9	Q	Dehydrogenase	Secondary metabolites biosynthesis, transport and catabolism
Vitis_adenoclada_newGene_3168	29760.VIT_00s0346g00100.t01	1.6e-119	432.2	Q	Dehydrogenase	Secondary metabolites biosynthesis, transport and catabolism
Vitis_adenoclada_newGene_3175	2711.XP_006466406.1	3.3e-68	261.2	O	E3 ubiquitin-protein ligase	Posttranslational modification, protein turnover, chaperones
Vitis_adenoclada_newGene_318	29760.VIT_10s0003g01570.t01	3.3e-57	224.2	S	WD repeat-containing protein	Function unknown
Vitis_adenoclada_newGene_3182	29760.VIT_07s0129g00730.t01	1.7e-256	888.3	Q	Belongs to the cytochrome P450 family	Secondary metabolites biosynthesis, transport and catabolism
Vitis_adenoclada_newGene_3186	29760.VIT_07s0031g00980.t01	3.5e-50	201.1	E	Bifunctional aspartate aminotransferase and glutamate aspartate-prephenate	Amino acid transport and metabolism
Vitis_adenoclada_newGene_3190	2711.XP_006478803.1	1.7e-55	218.4	J	Belongs to the eukaryotic ribosomal protein eL42 family	Translation, ribosomal structure and biogenesis
Vitis_adenoclada_newGene_3192	29760.VIT_07s0031g01380.t01	8e-146	520.0	Q	cytochrome P450	Secondary metabolites biosynthesis, transport and catabolism
Vitis_adenoclada_newGene_3193	29760.VIT_07s0031g01380.t01	9.6e-95	349.7	Q	cytochrome P450	Secondary metabolites biosynthesis, transport and catabolism
Vitis_adenoclada_newGene_3194	29760.VIT_07s0031g01390.t01	6.1e-284	979.5	Q	cytochrome P450	Secondary metabolites biosynthesis, transport and catabolism
Vitis_adenoclada_newGene_32	29760.VIT_01s0011g03680.t01	2.8e-37	158.7	T	Universal stress protein A-like protein	Signal transduction mechanisms
Vitis_adenoclada_newGene_3204	29760.VIT_15s0045g01110.t01	3.4e-41	171.8	K	Pre-mRNA-splicing factor CWC22 homolog	Transcription
Vitis_adenoclada_newGene_321	3694.POPTR_0011s06130.1	4.2e-113	411.0	T	Protein tyrosine kinase	Signal transduction mechanisms
Vitis_adenoclada_newGene_3210	29760.VIT_18s0117g00370.t01	3.5e-134	482.3	S	TMV resistance protein N-like	Function unknown
Vitis_adenoclada_newGene_3215	3641.EOY17116	8.1e-54	213.4	L	Cysteine-rich RLK (RECEPTOR-like protein kinase) 8	Replication, recombination and repair
Vitis_adenoclada_newGene_3219	29760.VIT_03s0038g00530.t01	1.6e-32	141.4	S	Ulp1 protease family, C-terminal catalytic domain	Function unknown
Vitis_adenoclada_newGene_3225	29760.VIT_08s0032g00150.t01	8.1e-43	176.0	S	F-box LRR-repeat protein	Function unknown
Vitis_adenoclada_newGene_3226	29760.VIT_08s0032g00190.t01	3.6e-53	210.7	S	F-box LRR-repeat protein	Function unknown
Vitis_adenoclada_newGene_3227	29760.VIT_18s0089g01020.t01	8.3e-41	169.9	S	F-box LRR-repeat protein	Function unknown
Vitis_adenoclada_newGene_323	29760.VIT_14s0066g00610.t01	2.1e-10	67.8	S	tissue development	Function unknown
Vitis_adenoclada_newGene_3234	37682.EMT28872	3.3e-14	80.5	I	Catalyzes the reduction of fatty acyl-CoA to fatty alcohols	Lipid transport and metabolism
Vitis_adenoclada_newGene_3240	102107.XP_008224448.1	9.5e-12	72.8	L	gag-polypeptide of LTR copia-type	Replication, recombination and repair
Vitis_adenoclada_newGene_3246	29760.VIT_08s0058g00730.t01	1.6e-129	465.7	P	Solute carrier family 40 member	Inorganic ion transport and metabolism
Vitis_adenoclada_newGene_3249	29760.VIT_08s0058g00900.t01	1.7e-16	88.6	D	Regulatory-associated protein of TOR	Cell cycle control, cell division, chromosome partitioning
Vitis_adenoclada_newGene_3254	29760.VIT_09s0054g01520.t01	2.3e-31	137.5	I	Belongs to the terpene cyclase mutase family	Lipid transport and metabolism
Vitis_adenoclada_newGene_326	161934.XP_010684448.1	2e-128	463.4	S	Encoded by	Function unknown
Vitis_adenoclada_newGene_3279	29760.VIT_08s0040g02930.t01	3e-106	387.9	K	protease binding	Transcription
Vitis_adenoclada_newGene_328	29760.VIT_10s0003g03120.t01	1.2e-148	529.6	T	CobW/HypB/UreG, nucleotide-binding domain	Signal transduction mechanisms
Vitis_adenoclada_newGene_3284	102107.XP_008240759.1	3.1e-13	78.2	O	ATP-dependent zinc metalloprotease FTSH 10, mitochondrial-like	Posttranslational modification, protein turnover, chaperones
Vitis_adenoclada_newGene_3285	29760.VIT_17s0000g07440.t01	3.2e-50	201.1	L	DNA recombination	Replication, recombination and repair
Vitis_adenoclada_newGene_329	29760.VIT_10s0003g03120.t01	1.1e-29	132.5	T	CobW/HypB/UreG, nucleotide-binding domain	Signal transduction mechanisms
Vitis_adenoclada_newGene_330	29760.VIT_10s0003g03180.t01	1.2e-78	295.8	J	Ribosomal protein S11	Translation, ribosomal structure and biogenesis
Vitis_adenoclada_newGene_331	29760.VIT_10s0003g03520.t01	4.8e-141	503.8	I	Belongs to the terpene cyclase mutase family	Lipid transport and metabolism
Vitis_adenoclada_newGene_332	29760.VIT_10s0003g03660.t01	4.5e-181	637.1	I	Belongs to the terpene cyclase mutase family	Lipid transport and metabolism
Vitis_adenoclada_newGene_337	29760.VIT_10s0003g04030.t01	3.6e-50	200.7	G	atilp1,ilp1	Carbohydrate transport and metabolism
Vitis_adenoclada_newGene_338	981085.XP_010088408.1	2.8e-14	80.9	L	Retrovirus-related Pol polyprotein from transposon TNT 1-94	Replication, recombination and repair
Vitis_adenoclada_newGene_345	29760.VIT_10s0003g05080.t01	1.3e-156	555.8	T	Wall-associated receptor	Signal transduction mechanisms
Vitis_adenoclada_newGene_346	29760.VIT_18s0001g13830.t01	2e-19	98.2	Q	Belongs to the cytochrome P450 family	Secondary metabolites biosynthesis, transport and catabolism
Vitis_adenoclada_newGene_347	29760.VIT_10s0003g05080.t01	5.3e-214	747.3	T	Wall-associated receptor	Signal transduction mechanisms
Vitis_adenoclada_newGene_349	29760.VIT_10s0003g05090.t01	7.7e-100	366.7	T	Wall-associated receptor	Signal transduction mechanisms
Vitis_adenoclada_newGene_351	29760.VIT_10s0003g04840.t01	0.0	1286.9	T	Belongs to the protein kinase superfamily. Ser Thr protein kinase family	Signal transduction mechanisms
Vitis_adenoclada_newGene_352	29760.VIT_10s0003g04770.t01	1.8e-59	231.9	T	Belongs to the protein kinase superfamily. Ser Thr protein kinase family	Signal transduction mechanisms
Vitis_adenoclada_newGene_353	29760.VIT_10s0003g04830.t01	1.4e-75	285.8	T	Belongs to the protein kinase superfamily. Ser Thr protein kinase family	Signal transduction mechanisms
Vitis_adenoclada_newGene_359	29760.VIT_00s0658g00020.t01	6.7e-104	380.2	T	Belongs to the protein kinase superfamily. Ser Thr protein kinase family	Signal transduction mechanisms
Vitis_adenoclada_newGene_365	2711.XP_006464842.1	1.3e-27	125.6	S	Myb/SANT-like DNA-binding domain	Function unknown
Vitis_adenoclada_newGene_373	29760.VIT_00s0125g00170.t01	0.0	1085.1	O	Peroxisome biogenesis protein	Posttranslational modification, protein turnover, chaperones
Vitis_adenoclada_newGene_376	2711.XP_006470154.1	1.3e-09	66.6	L	transposition, RNA-mediated	Replication, recombination and repair
Vitis_adenoclada_newGene_380	29760.VIT_07s0031g02350.t01	2.4e-20	101.7	S	Auxilin-related protein	Function unknown
Vitis_adenoclada_newGene_384	29760.VIT_07s0031g02480.t01	1.2e-17	92.0	G	beta-galactosidase	Carbohydrate transport and metabolism
Vitis_adenoclada_newGene_386	29760.VIT_02s0012g00190.t01	9.9e-22	106.7	U	Vacuolar protein sorting-associated protein	Intracellular trafficking, secretion, and vesicular transport
Vitis_adenoclada_newGene_389	29760.VIT_10s0042g00920.t01	2.9e-28	127.5	H	Belongs to the chalcone stilbene synthases family	Coenzyme transport and metabolism
Vitis_adenoclada_newGene_39	225117.XP_009371068.1	7.7e-10	66.2	L	transposition, RNA-mediated	Replication, recombination and repair
Vitis_adenoclada_newGene_391	29760.VIT_10s0042g00770.t01	7.3e-38	159.5	T	Encoded by	Signal transduction mechanisms
Vitis_adenoclada_newGene_395	29760.VIT_10s0042g01390.t01	6.1e-284	979.5	S	PPR repeat	Function unknown
Vitis_adenoclada_newGene_403	29760.VIT_10s0071g01200.t01	1.9e-55	218.8	T	Cysteine-rich receptor-like protein kinase	Signal transduction mechanisms
Vitis_adenoclada_newGene_407	29760.VIT_10s0071g00430.t01	5.2e-27	123.6	S	GEM-like protein	Function unknown
Vitis_adenoclada_newGene_408	29760.VIT_10s0071g00470.t01	3.3e-18	93.6	S	GEM-like protein	Function unknown
Vitis_adenoclada_newGene_425	71139.XP_010064348.1	6.6e-46	186.8	L	Retroviral aspartyl protease	Replication, recombination and repair
Vitis_adenoclada_newGene_433	29760.VIT_05s0029g00180.t01	4.2e-33	144.1	U	ER lumen	Intracellular trafficking, secretion, and vesicular transport
Vitis_adenoclada_newGene_440	29760.VIT_11s0016g01670.t01	1.2e-99	365.9	S	Ankyrin repeat-containing protein At3g12360-like	Function unknown
Vitis_adenoclada_newGene_441	29760.VIT_11s0016g01550.t01	1e-145	520.4	S	Ankyrin repeat	Function unknown
Vitis_adenoclada_newGene_444	71139.XP_010051434.1	2.3e-118	429.5	S	Ankyrin repeat-containing protein	Function unknown
Vitis_adenoclada_newGene_445	29760.VIT_11s0016g02150.t01	2.1e-136	488.4	T	receptor-like serine threonine-protein kinase	Signal transduction mechanisms
Vitis_adenoclada_newGene_46	29760.VIT_08s0007g08150.t01	1.6e-40	168.7	K	Dehydration-responsive element-binding protein	Transcription
Vitis_adenoclada_newGene_466	29760.VIT_11s0118g00090.t01	3.5e-64	248.1	A	LRR receptor-like serine threonine-protein kinase	RNA processing and modification
Vitis_adenoclada_newGene_469	29760.VIT_11s0118g00090.t01	3.6e-57	225.3	A	LRR receptor-like serine threonine-protein kinase	RNA processing and modification
Vitis_adenoclada_newGene_474	29760.VIT_11s0118g00090.t01	6.6e-20	100.9	A	LRR receptor-like serine threonine-protein kinase	RNA processing and modification
Vitis_adenoclada_newGene_479	2711.XP_006473965.1	7.2e-23	109.0	J	60s ribosomal protein	Translation, ribosomal structure and biogenesis
Vitis_adenoclada_newGene_482	29760.VIT_06s0004g02050.t01	1.6e-18	95.9	L	Origin recognition complex subunit	Replication, recombination and repair
Vitis_adenoclada_newGene_49	29760.VIT_01s0011g03960.t01	2.9e-134	481.5	T	serine threonine-protein kinase	Signal transduction mechanisms
Vitis_adenoclada_newGene_510	3750.XP_008390959.1	7.3e-12	73.2	L	transposition	Replication, recombination and repair
Vitis_adenoclada_newGene_513	29760.VIT_11s0052g00240.t01	3.7e-57	224.2	S	glycolipid transfer	Function unknown
Vitis_adenoclada_newGene_515	29760.VIT_11s0052g00240.t01	1.4e-40	168.7	S	glycolipid transfer	Function unknown
Vitis_adenoclada_newGene_524	29760.VIT_07s0005g04710.t01	4.7e-42	174.5	T	Receptor-like serine threonine-protein kinase ALE2	Signal transduction mechanisms
Vitis_adenoclada_newGene_534	29760.VIT_09s0002g01610.t01	9.6e-40	166.8	S	ATPase activity	Function unknown
Vitis_adenoclada_newGene_536	4113.PGSC0003DMT400084256	6.3e-18	94.0	S	Reverse transcriptase (RNA-dependent DNA polymerase)	Function unknown
Vitis_adenoclada_newGene_537	981085.XP_010092506.1	2.3e-41	171.4	Z	Belongs to the TRAFAC class myosin-kinesin ATPase superfamily. Kinesin family	Cytoskeleton
Vitis_adenoclada_newGene_539	2711.XP_006464842.1	5.8e-29	130.6	S	Myb/SANT-like DNA-binding domain	Function unknown
Vitis_adenoclada_newGene_541	29760.VIT_11s0065g00710.t01	6.1e-265	916.4	A	Cleavage stimulation factor subunit	RNA processing and modification
Vitis_adenoclada_newGene_542	29760.VIT_19s0090g01440.t01	1e-26	122.5	Z	fimbrin-like protein 2	Cytoskeleton
Vitis_adenoclada_newGene_549	29760.VIT_18s0041g00330.t01	3.1e-12	73.9	L	transposition	Replication, recombination and repair
Vitis_adenoclada_newGene_552	29760.VIT_11s0065g00290.t01	2.2e-150	535.0	G	L-arabinokinase-like	Carbohydrate transport and metabolism
Vitis_adenoclada_newGene_564	3649.evm.model.supercontig_148.30	1.1e-20	102.4	O	transposition, RNA-mediated	Posttranslational modification, protein turnover, chaperones
Vitis_adenoclada_newGene_572	29760.VIT_12s0028g01520.t01	4.1e-27	124.0	T	G-type lectin S-receptor-like serine threonine-protein kinase SD2-5	Signal transduction mechanisms
Vitis_adenoclada_newGene_575	29760.VIT_12s0028g01850.t01	3.5e-119	431.4	T	Belongs to the protein kinase superfamily. Ser Thr protein kinase family	Signal transduction mechanisms
Vitis_adenoclada_newGene_577	4432.XP_010274476.1	2.3e-17	92.4	K	MYB family transcription factor	Transcription
Vitis_adenoclada_newGene_578	29760.VIT_01s0127g00150.t01	1.1e-16	89.0	H	Involved in the biosynthesis of phylloquinone (vitamin K1). Methyltransferase required for the conversion of 2-phytyl- 1,4-beta-naphthoquinol to phylloquinol	Coenzyme transport and metabolism
Vitis_adenoclada_newGene_580	29760.VIT_01s0127g00160.t01	1.2e-40	169.5	T	Cysteine-rich receptor-like protein kinase	Signal transduction mechanisms
Vitis_adenoclada_newGene_585	29760.VIT_12s0028g02810.t01	7.6e-108	393.3	J	Belongs to the class I-like SAM-binding methyltransferase superfamily. Cation-independent O- methyltransferase family	Translation, ribosomal structure and biogenesis
Vitis_adenoclada_newGene_587	4432.XP_010274494.1	2.4e-17	91.7	L	Cysteine-rich RLK (RECEPTOR-like protein kinase) 8	Replication, recombination and repair
Vitis_adenoclada_newGene_588	29760.VIT_12s0028g03330.t01	1.9e-54	215.7	S	Cell cycle regulated microtubule associated protein	Function unknown
Vitis_adenoclada_newGene_595	102107.XP_008234076.1	2.8e-40	167.9	L	gag-polypeptide of LTR copia-type	Replication, recombination and repair
Vitis_adenoclada_newGene_599	29760.VIT_12s0059g00690.t01	4.4e-199	697.2	S	2-alkenal reductase (NADP( )-dependent)-like	Function unknown
Vitis_adenoclada_newGene_603	29760.VIT_12s0059g01480.t01	6.1e-90	333.6	I	Belongs to the AB hydrolase superfamily. Lipase family	Lipid transport and metabolism
Vitis_adenoclada_newGene_618	29760.VIT_12s0134g00010.t01	4.1e-280	966.8	S	Belongs to the NPH3 family	Function unknown
Vitis_adenoclada_newGene_619	29760.VIT_12s0134g00020.t01	4.4e-159	564.7	S	synthase	Function unknown
Vitis_adenoclada_newGene_62	3641.EOY08968	1.5e-32	142.1	L	transposition	Replication, recombination and repair
Vitis_adenoclada_newGene_620	3847.GLYMA12G32370.2	1.4e-19	98.6	C	synthase	Energy production and conversion
Vitis_adenoclada_newGene_622	29760.VIT_16s0050g01950.t01	6.4e-30	133.7	S	regulation of response to stimulus	Function unknown
Vitis_adenoclada_newGene_629	29760.VIT_12s0134g00270.t01	1.9e-139	498.8	T	G-type lectin S-receptor-like serine threonine-protein kinase	Signal transduction mechanisms
Vitis_adenoclada_newGene_63	3641.EOY04135	7.4e-17	91.3	T	receptor-like protein kinase	Signal transduction mechanisms
Vitis_adenoclada_newGene_631	29760.VIT_12s0134g00390.t01	2e-28	128.6	T	G-type lectin S-receptor-like serine threonine-protein kinase	Signal transduction mechanisms
Vitis_adenoclada_newGene_639	29760.VIT_12s0057g00020.t01	1.6e-115	419.1	S	Protein THYLAKOID FORMATION1	Function unknown
Vitis_adenoclada_newGene_646	29760.VIT_12s0057g00370.t01	5.5e-57	223.4	G	Belongs to the glycosyl hydrolase 28 family	Carbohydrate transport and metabolism
Vitis_adenoclada_newGene_647	29760.VIT_12s0057g00370.t01	6e-31	136.3	G	Belongs to the glycosyl hydrolase 28 family	Carbohydrate transport and metabolism
Vitis_adenoclada_newGene_652	4098.XP_009591762.1	9.3e-14	79.3	S	Plant transposase (Ptta/En/Spm family)	Function unknown
Vitis_adenoclada_newGene_655	29760.VIT_12s0057g01140.t01	5.4e-55	216.9	I	aarF domain-containing protein kinase At1g79600	Lipid transport and metabolism
Vitis_adenoclada_newGene_657	29760.VIT_12s0057g01430.t01	6.8e-30	133.7	L	transposition, RNA-mediated	Replication, recombination and repair
Vitis_adenoclada_newGene_669	3827.XP_004513812.1	4.2e-13	77.0	L	cysteine-rich RLK (RECEPTOR-like protein kinase) 8	Replication, recombination and repair
Vitis_adenoclada_newGene_670	29760.VIT_12s0142g00330.t01	3.4e-199	697.6	P	Copper-transporting ATPase PAA1	Inorganic ion transport and metabolism
Vitis_adenoclada_newGene_680	29760.VIT_12s0055g01280.t01	1.3e-44	182.2	T	Belongs to the protein kinase superfamily. Ser Thr protein kinase family	Signal transduction mechanisms
Vitis_adenoclada_newGene_699	29760.VIT_12s0034g01270.t01	6.5e-41	169.9	S	TMV resistance protein N-like	Function unknown
Vitis_adenoclada_newGene_700	29760.VIT_12s0034g01330.t01	6.1e-69	263.5	S	Protein RETICULATA-related	Function unknown
Vitis_adenoclada_newGene_703	29760.VIT_18s0041g00200.t01	1.1e-136	490.0	S	TMV resistance protein N-like	Function unknown
Vitis_adenoclada_newGene_705	29760.VIT_18s0041g00200.t01	1.1e-212	743.0	S	TMV resistance protein N-like	Function unknown
Vitis_adenoclada_newGene_706	29760.VIT_12s0034g01350.t01	1.4e-53	212.2	S	TMV resistance protein N-like	Function unknown
Vitis_adenoclada_newGene_711	29760.VIT_03s0017g02090.t01	6.1e-21	103.2	L	gag-polypeptide of LTR copia-type	Replication, recombination and repair
Vitis_adenoclada_newGene_712	29760.VIT_12s0034g01370.t01	2.3e-140	501.9	S	Protein RETICULATA-related	Function unknown
Vitis_adenoclada_newGene_713	29760.VIT_12s0034g01350.t01	3.4e-54	214.2	S	TMV resistance protein N-like	Function unknown
Vitis_adenoclada_newGene_717	29760.VIT_12s0034g01080.t01	3.1e-36	154.1	E	Catalyzes the oxidation of 3-carboxy-2-hydroxy-4- methylpentanoate (3-isopropylmalate) to 3-carboxy-4-methyl-2- oxopentanoate. The product decarboxylates to 4-methyl-2 oxopentanoate	Amino acid transport and metabolism
Vitis_adenoclada_newGene_720	29760.VIT_12s0034g01660.t01	0.0	1246.5	T	disease resistance	Signal transduction mechanisms
Vitis_adenoclada_newGene_721	29760.VIT_12s0034g01750.t01	1.1e-269	932.2	T	disease resistance	Signal transduction mechanisms
Vitis_adenoclada_newGene_725	29760.VIT_12s0034g02310.t01	0.0	1700.3	T	disease resistance	Signal transduction mechanisms
Vitis_adenoclada_newGene_729	29760.VIT_00s0131g00310.t01	4.2e-42	173.7	U	Annexin D4-like	Intracellular trafficking, secretion, and vesicular transport
Vitis_adenoclada_newGene_73	29760.VIT_09s0002g01200.t01	7.2e-99	363.2	S	Domain of unknown function (DUF4220)	Function unknown
Vitis_adenoclada_newGene_733	29760.VIT_12s0142g00760.t01	0.0	1253.0	T	LRR receptor-like serine threonine-protein kinase	Signal transduction mechanisms
Vitis_adenoclada_newGene_734	29760.VIT_12s0035g00080.t01	1.5e-177	625.9	J	nuclease activity	Translation, ribosomal structure and biogenesis
Vitis_adenoclada_newGene_736	29760.VIT_12s0035g00080.t01	3.2e-85	318.2	J	nuclease activity	Translation, ribosomal structure and biogenesis
Vitis_adenoclada_newGene_74	29760.VIT_09s0002g01200.t01	3.7e-27	123.6	S	Domain of unknown function (DUF4220)	Function unknown
Vitis_adenoclada_newGene_742	29760.VIT_12s0035g00410.t01	2.9e-32	141.0	T	NB-ARC domain	Signal transduction mechanisms
Vitis_adenoclada_newGene_745	29760.VIT_12s0035g00720.t01	3e-48	194.5	P	Acts as a Mg(2 ) transporter. Can also transport other divalent cations such as Fe(2 ), Sr(2 ), Ba(2 ), Mn(2 ) and Co(2 ) but to a much less extent than Mg(2 )	Inorganic ion transport and metabolism
Vitis_adenoclada_newGene_750	29760.VIT_12s0035g00800.t01	5.2e-104	380.6	A	ATP-dependent RNA helicase	RNA processing and modification
Vitis_adenoclada_newGene_751	29760.VIT_12s0035g00800.t01	4.6e-32	140.2	A	ATP-dependent RNA helicase	RNA processing and modification
Vitis_adenoclada_newGene_752	29760.VIT_12s0035g00720.t01	1e-48	196.1	P	Acts as a Mg(2 ) transporter. Can also transport other divalent cations such as Fe(2 ), Sr(2 ), Ba(2 ), Mn(2 ) and Co(2 ) but to a much less extent than Mg(2 )	Inorganic ion transport and metabolism
Vitis_adenoclada_newGene_753	29760.VIT_12s0035g00760.t01	7.1e-70	266.5	E	ATP phosphoribosyltransferase	Amino acid transport and metabolism
Vitis_adenoclada_newGene_756	29760.VIT_12s0035g00800.t01	2.9e-56	221.1	A	ATP-dependent RNA helicase	RNA processing and modification
Vitis_adenoclada_newGene_757	29760.VIT_12s0035g00800.t01	4.1e-255	883.6	A	ATP-dependent RNA helicase	RNA processing and modification
Vitis_adenoclada_newGene_762	29760.VIT_12s0035g01130.t01	1.1e-94	349.7	J	Elongation factor	Translation, ribosomal structure and biogenesis
Vitis_adenoclada_newGene_763	29760.VIT_02s0033g00520.t01	6.2e-108	394.0	T	Belongs to the disease resistance NB-LRR family	Signal transduction mechanisms
Vitis_adenoclada_newGene_768	29760.VIT_12s0035g01330.t01	3.2e-157	558.5	T	Belongs to the disease resistance NB-LRR family	Signal transduction mechanisms
Vitis_adenoclada_newGene_770	29760.VIT_12s0035g01260.t01	1.8e-40	169.5	T	Belongs to the disease resistance NB-LRR family	Signal transduction mechanisms
Vitis_adenoclada_newGene_772	29760.VIT_12s0035g01330.t01	0.0	1907.5	T	Belongs to the disease resistance NB-LRR family	Signal transduction mechanisms
Vitis_adenoclada_newGene_776	29760.VIT_12s0035g01920.t01	5.6e-43	177.2	S	Methionine S-methyltransferase	Function unknown
Vitis_adenoclada_newGene_78	29760.VIT_09s0002g01610.t01	1.8e-189	665.2	S	ATPase activity	Function unknown
Vitis_adenoclada_newGene_780	3760.EMJ20368	9.6e-18	92.0	L	transposition	Replication, recombination and repair
Vitis_adenoclada_newGene_785	29760.VIT_12s0035g01680.t01	7.1e-295	1016.9	T	Belongs to the disease resistance NB-LRR family	Signal transduction mechanisms
Vitis_adenoclada_newGene_788	29760.VIT_12s0035g01630.t01	0.0	2089.3	T	Belongs to the disease resistance NB-LRR family	Signal transduction mechanisms
Vitis_adenoclada_newGene_789	29760.VIT_12s0035g01630.t01	7.8e-41	170.2	T	Belongs to the disease resistance NB-LRR family	Signal transduction mechanisms
Vitis_adenoclada_newGene_790	29760.VIT_12s0121g00240.t01	4.5e-71	270.8	G	protein kinase C-activating G-protein coupled receptor signaling pathway	Carbohydrate transport and metabolism
Vitis_adenoclada_newGene_795	29760.VIT_12s0055g00580.t01	2.9e-139	498.0	T	LRR receptor-like serine threonine-protein kinase	Signal transduction mechanisms
Vitis_adenoclada_newGene_802	29760.VIT_12s0034g00240.t01	2.9e-61	237.7	T	Mitogen-Activated Protein Kinase Kinase Kinase	Signal transduction mechanisms
Vitis_adenoclada_newGene_804	29760.VIT_12s0034g00910.t01	2.9e-125	451.4	S	RESISTANCE protein	Function unknown
Vitis_adenoclada_newGene_810	29760.VIT_01s0010g03210.t01	1.5e-188	662.9	Q	LRR receptor-like serine threonine-protein kinase	Secondary metabolites biosynthesis, transport and catabolism
Vitis_adenoclada_newGene_811	29760.VIT_12s0034g00910.t01	5.7e-137	490.3	S	RESISTANCE protein	Function unknown
Vitis_adenoclada_newGene_812	29760.VIT_12s0034g00910.t01	7.4e-65	250.0	S	RESISTANCE protein	Function unknown
Vitis_adenoclada_newGene_814	29760.VIT_12s0034g00950.t01	1.6e-48	195.3	D	Kinetochore protein ndc80	Cell cycle control, cell division, chromosome partitioning
Vitis_adenoclada_newGene_815	57918.XP_004298469.1	6.8e-91	337.8	S	Receptor-like protein	Function unknown
Vitis_adenoclada_newGene_817	29760.VIT_12s0034g00850.t01	2.1e-290	1001.5	S	Toll - interleukin 1 - resistance	Function unknown
Vitis_adenoclada_newGene_819	29760.VIT_12s0034g00770.t01	1.4e-266	922.2	S	Disease resistance protein (TIR-NBS-LRR class)	Function unknown
Vitis_adenoclada_newGene_823	29760.VIT_13s0067g00490.t01	1.8e-219	765.8	T	Belongs to the protein kinase superfamily. Ser Thr protein kinase family	Signal transduction mechanisms
Vitis_adenoclada_newGene_824	29760.VIT_13s0067g00780.t01	5.6e-102	373.6	T	disease resistance	Signal transduction mechanisms
Vitis_adenoclada_newGene_825	29760.VIT_13s0067g00810.t01	2.5e-34	147.5	T	disease resistance	Signal transduction mechanisms
Vitis_adenoclada_newGene_826	29760.VIT_13s0067g00810.t01	6.3e-122	440.3	T	disease resistance	Signal transduction mechanisms
Vitis_adenoclada_newGene_829	29760.VIT_00s0125g00170.t01	1.4e-130	469.2	O	Peroxisome biogenesis protein	Posttranslational modification, protein turnover, chaperones
Vitis_adenoclada_newGene_840	29760.VIT_13s0019g00090.t01	1.5e-57	225.7	L	Protein of unknown function (DUF674)	Replication, recombination and repair
Vitis_adenoclada_newGene_841	29760.VIT_13s0019g00090.t01	1.2e-100	369.4	L	Protein of unknown function (DUF674)	Replication, recombination and repair
Vitis_adenoclada_newGene_844	29760.VIT_13s0019g00230.t01	1.1e-29	132.9	L	Protein of unknown function (DUF674)	Replication, recombination and repair
Vitis_adenoclada_newGene_855	218851.Aquca_027_00335.1	5.8e-21	102.8	S	Domain of unknown function (DUF4516)	Function unknown
Vitis_adenoclada_newGene_86	4113.PGSC0003DMT400084256	4e-16	87.8	S	Reverse transcriptase (RNA-dependent DNA polymerase)	Function unknown
Vitis_adenoclada_newGene_88	29760.VIT_09s0002g02840.t01	4.6e-21	103.2	T	Protein kinase; unclassified specificity.	Signal transduction mechanisms
Vitis_adenoclada_newGene_894	29760.VIT_18s0041g02120.t01	4.5e-21	103.2	S	RESISTANCE protein	Function unknown
Vitis_adenoclada_newGene_895	29760.VIT_18s0041g02120.t01	7e-35	149.8	S	RESISTANCE protein	Function unknown
Vitis_adenoclada_newGene_896	28532.XP_010527600.1	2.9e-08	61.6	L	gag-polypeptide of LTR copia-type	Replication, recombination and repair
Vitis_adenoclada_newGene_908	29760.VIT_18s0001g04280.t01	1.4e-36	155.2	S	synthase	Function unknown
Vitis_adenoclada_newGene_919	29760.VIT_13s0047g00020.t01	2.4e-26	120.9	J	Protein ZINC INDUCED	Translation, ribosomal structure and biogenesis
Vitis_adenoclada_newGene_92	29760.VIT_09s0002g02980.t01	8e-37	156.4	T	receptor-like serine threonine-protein kinase	Signal transduction mechanisms
Vitis_adenoclada_newGene_925	29760.VIT_13s0047g00250.t01	4.1e-46	187.2	S	ETHYLENE INSENSITIVE 3-like	Function unknown
Vitis_adenoclada_newGene_936	29760.VIT_13s0101g00300.t01	3.1e-83	311.6	T	disease resistance	Signal transduction mechanisms
Vitis_adenoclada_newGene_94	29760.VIT_01s0011g04290.t01	2.1e-155	552.0	T	receptor-like protein kinase	Signal transduction mechanisms
Vitis_adenoclada_newGene_943	29760.VIT_13s0101g00300.t01	6e-138	493.8	T	disease resistance	Signal transduction mechanisms
Vitis_adenoclada_newGene_947	29760.VIT_13s0047g00990.t01	6.1e-150	533.5	V	Male sterility protein	Defense mechanisms
Vitis_adenoclada_newGene_95	29760.VIT_03s0038g03820.t01	7.5e-50	199.9	S	Bromodomain-containing protein	Function unknown
Vitis_adenoclada_newGene_951	29760.VIT_13s0047g01240.t01	1.5e-43	179.1	S	mediator of RNA polymerase II transcription subunit	Function unknown
Vitis_adenoclada_newGene_954	29760.VIT_13s0067g02320.t01	9.9e-49	196.8	S	mediator of RNA polymerase II transcription subunit	Function unknown
Vitis_adenoclada_newGene_955	4432.XP_010276783.1	1e-19	101.3	O	protein modification by small protein removal	Posttranslational modification, protein turnover, chaperones
Vitis_adenoclada_newGene_956	29760.VIT_13s0067g02180.t01	2.6e-30	135.2	S	KIX domain	Function unknown
Vitis_adenoclada_newGene_960	29760.VIT_13s0067g00950.t01	2.7e-24	114.0	S	isoform X1	Function unknown
Vitis_adenoclada_newGene_966	29760.VIT_13s0067g00910.t01	1.5e-40	168.7	T	disease resistance	Signal transduction mechanisms
Vitis_adenoclada_newGene_967	29760.VIT_13s0067g02580.t01	5.2e-168	594.0	T	disease resistance	Signal transduction mechanisms
Vitis_adenoclada_newGene_968	29760.VIT_13s0067g00620.t01	8.3e-181	636.3	V	reductase 1-like	Defense mechanisms
Vitis_adenoclada_newGene_970	29760.VIT_13s0084g00010.t01	4.6e-36	153.3	S	synthase	Function unknown
Vitis_adenoclada_newGene_973	29760.VIT_00s0131g00350.t01	3.9e-68	260.8	U	Annexin D4-like	Intracellular trafficking, secretion, and vesicular transport
Vitis_adenoclada_newGene_976	29760.VIT_13s0019g01050.t01	1.4e-47	192.2	T	disease resistance	Signal transduction mechanisms
Vitis_adenoclada_newGene_979	29760.VIT_13s0139g00230.t01	1e-120	436.8	T	disease resistance	Signal transduction mechanisms
Vitis_adenoclada_newGene_981	29760.VIT_13s0139g00130.t01	7.4e-66	253.1	T	disease resistance	Signal transduction mechanisms
Vitis_adenoclada_newGene_988	29760.VIT_13s0101g00300.t01	4.5e-82	308.1	T	disease resistance	Signal transduction mechanisms
Vitis_adenoclada_newGene_995	29760.VIT_03s0110g00350.t01	9.6e-35	149.4	V	reductase 1-like	Defense mechanisms
Vitis_adenoclada_newGene_997	29760.VIT_19s0027g00660.t01	2.5e-83	312.4	T	Belongs to the disease resistance NB-LRR family	Signal transduction mechanisms
