# Supplementary material for: Transcriptome Profiling of Powdery Mildew-Stressed ‘Yeniang No. 2’ Grapevine Reveals Differential Expression, Alternative Splicing, and the Identification of 1232 Annotated Novel Genes
Source: Metabolites. 2026 Mar 9;16(3):182. doi: 10.3390/metabo16030182 (PMC13027967; doi:10.3390/metabo16030182)
Supplement: Supplementary file 1 [file metabolites-16-00182-s001.zip › Supplementary File S5/newGene.longest_transcript.pep.fa.GO.anno.txt]

#Gene	Number	GO_Anno
Vitis_adenoclada_newGene_1002	2	Biological Process: defense response (GO:0006952);	Molecular Function: ADP binding (GO:0043531);	
Vitis_adenoclada_newGene_1005	1	Molecular Function: catalytic activity (GO:0003824);	
Vitis_adenoclada_newGene_1007	2	Biological Process: defense response (GO:0006952);	Molecular Function: ADP binding (GO:0043531);	
Vitis_adenoclada_newGene_1008	2	Biological Process: defense response (GO:0006952);	Molecular Function: ADP binding (GO:0043531);	
Vitis_adenoclada_newGene_1014	2	Biological Process: defense response (GO:0006952);	Molecular Function: ADP binding (GO:0043531);	
Vitis_adenoclada_newGene_102	3	Molecular Function: protein kinase activity (GO:0004672);	Molecular Function: ATP binding (GO:0005524);	Molecular Function: polysaccharide binding (GO:0030247);	
Vitis_adenoclada_newGene_1026	1	Molecular Function: ADP binding (GO:0043531);	
Vitis_adenoclada_newGene_1027	2	Biological Process: defense response (GO:0006952);	Molecular Function: ADP binding (GO:0043531);	
Vitis_adenoclada_newGene_1030	1	Molecular Function: transaminase activity (GO:0008483);	
Vitis_adenoclada_newGene_1036	2	Biological Process: defense response (GO:0006952);	Molecular Function: ADP binding (GO:0043531);	
Vitis_adenoclada_newGene_1047	2	Biological Process: defense response (GO:0006952);	Molecular Function: ADP binding (GO:0043531);	
Vitis_adenoclada_newGene_1052	1	Molecular Function: ADP binding (GO:0043531);	
Vitis_adenoclada_newGene_1053	1	Molecular Function: ADP binding (GO:0043531);	
Vitis_adenoclada_newGene_1057	3	Cellular Component: Golgi apparatus (GO:0005794);	Cellular Component: integral component of membrane (GO:0016021);	Molecular Function: O-acetyltransferase activity (GO:0016413);	
Vitis_adenoclada_newGene_1062	2	Cellular Component: integral component of membrane (GO:0016021);	Molecular Function: ADP binding (GO:0043531);	
Vitis_adenoclada_newGene_1063	5	Molecular Function: protein serine/threonine kinase activity (GO:0004674);	Molecular Function: ATP binding (GO:0005524);	Cellular Component: integral component of membrane (GO:0016021);	Molecular Function: carbohydrate binding (GO:0030246);	Biological Process: recognition of pollen (GO:0048544);	
Vitis_adenoclada_newGene_1064	2	Molecular Function: kinase activity (GO:0016301);	Molecular Function: carbohydrate binding (GO:0030246);	
Vitis_adenoclada_newGene_1067	2	Molecular Function: kinase activity (GO:0016301);	Molecular Function: carbohydrate binding (GO:0030246);	
Vitis_adenoclada_newGene_107	2	Molecular Function: methyltransferase activity (GO:0008168);	Biological Process: methylation (GO:0032259);	
Vitis_adenoclada_newGene_108	5	Molecular Function: ATP binding (GO:0005524);	Cellular Component: integral component of membrane (GO:0016021);	Biological Process: metal ion transport (GO:0030001);	Molecular Function: inositol pentakisphosphate 2-kinase activity (GO:0035299);	Molecular Function: metal ion binding (GO:0046872);	
Vitis_adenoclada_newGene_1084	3	Biological Process: defense response (GO:0006952);	Cellular Component: integral component of membrane (GO:0016021);	Molecular Function: ADP binding (GO:0043531);	
Vitis_adenoclada_newGene_1085	2	Biological Process: defense response (GO:0006952);	Molecular Function: ADP binding (GO:0043531);	
Vitis_adenoclada_newGene_1092	2	Biological Process: defense response (GO:0006952);	Molecular Function: ADP binding (GO:0043531);	
Vitis_adenoclada_newGene_1095	1	Molecular Function: cysteine-type peptidase activity (GO:0008234);	
Vitis_adenoclada_newGene_1099	1	Molecular Function: nucleic acid binding (GO:0003676);	
Vitis_adenoclada_newGene_1101	5	Molecular Function: protein kinase activity (GO:0004672);	Molecular Function: ATP binding (GO:0005524);	Cellular Component: plasma membrane (GO:0005886);	Biological Process: hormone-mediated signaling pathway (GO:0009755);	Cellular Component: integral component of membrane (GO:0016021);	
Vitis_adenoclada_newGene_1102	3	Molecular Function: protein kinase activity (GO:0004672);	Molecular Function: ATP binding (GO:0005524);	Cellular Component: integral component of membrane (GO:0016021);	
Vitis_adenoclada_newGene_1103	1	Molecular Function: protein binding (GO:0005515);	
Vitis_adenoclada_newGene_1105	1	Molecular Function: nucleic acid binding (GO:0003676);	
Vitis_adenoclada_newGene_1112	2	Biological Process: defense response (GO:0006952);	Molecular Function: ADP binding (GO:0043531);	
Vitis_adenoclada_newGene_1128	1	Molecular Function: kinase activity (GO:0016301);	
Vitis_adenoclada_newGene_113	6	Molecular Function: ATP binding (GO:0005524);	Cellular Component: plasma membrane (GO:0005886);	Cellular Component: integral component of membrane (GO:0016021);	Molecular Function: ATPase activity (GO:0016887);	Molecular Function: ATPase-coupled transmembrane transporter activity (GO:0042626);	Biological Process: transmembrane transport (GO:0055085);	
Vitis_adenoclada_newGene_1132	1	Biological Process: regulation of systemic acquired resistance (GO:0010112);	
Vitis_adenoclada_newGene_1138	1	Molecular Function: protein binding (GO:0005515);	
Vitis_adenoclada_newGene_1139	2	Biological Process: carbohydrate transport (GO:0008643);	Cellular Component: integral component of membrane (GO:0016021);	
Vitis_adenoclada_newGene_114	2	Molecular Function: ATP binding (GO:0005524);	Molecular Function: ATPase activity (GO:0016887);	
Vitis_adenoclada_newGene_1141	2	Biological Process: phospholipid metabolic process (GO:0006644);	Molecular Function: transferase activity, transferring acyl groups (GO:0016746);	
Vitis_adenoclada_newGene_1145	2	Molecular Function: oxidoreductase activity, acting on single donors with incorporation of molecular oxygen, incorporation of two atoms of oxygen (GO:0016702);	Molecular Function: metal ion binding (GO:0046872);	
Vitis_adenoclada_newGene_115	1	Molecular Function: protein dimerization activity (GO:0046983);	
Vitis_adenoclada_newGene_1152	19	Biological Process: karyogamy (GO:0000741);	Biological Process: organelle organization (GO:0006996);	Biological Process: nucleus organization (GO:0006997);	Biological Process: multicellular organism development (GO:0007275);	Biological Process: biological_process (GO:0008150);	Biological Process: embryo sac development (GO:0009553);	Biological Process: embryo sac central cell differentiation (GO:0009559);	Biological Process: megagametogenesis (GO:0009561);	Biological Process: cellular process (GO:0009987);	Biological Process: polar nucleus fusion (GO:0010197);	Biological Process: cellular component organization (GO:0016043);	Biological Process: cell differentiation (GO:0030154);	Biological Process: multicellular organismal process (GO:0032501);	Biological Process: developmental process (GO:0032502);	Biological Process: gametophyte development (GO:0048229);	Biological Process: organelle fusion (GO:0048284);	Biological Process: anatomical structure development (GO:0048856);	Biological Process: cellular developmental process (GO:0048869);	Biological Process: cellular component organization or biogenesis (GO:0071840);	
Vitis_adenoclada_newGene_1155	1	Molecular Function: ADP binding (GO:0043531);	
Vitis_adenoclada_newGene_1156	1	Molecular Function: catalytic activity (GO:0003824);	
Vitis_adenoclada_newGene_1171	1	Cellular Component: integral component of membrane (GO:0016021);	
Vitis_adenoclada_newGene_1172	1	Molecular Function: ADP binding (GO:0043531);	
Vitis_adenoclada_newGene_1173	1	Molecular Function: ADP binding (GO:0043531);	
Vitis_adenoclada_newGene_1175	3	Molecular Function: glutathione synthase activity (GO:0004363);	Molecular Function: ATP binding (GO:0005524);	Cellular Component: integral component of membrane (GO:0016021);	
Vitis_adenoclada_newGene_118	18	Cellular Component: cellular_component (GO:0005575);	Cellular Component: obsolete cell (GO:0005623);	Cellular Component: plasma membrane (GO:0005886);	Biological Process: response to stress (GO:0006950);	Biological Process: defense response (GO:0006952);	Biological Process: cell communication (GO:0007154);	Biological Process: signal transduction (GO:0007165);	Biological Process: biological_process (GO:0008150);	Biological Process: cellular process (GO:0009987);	Cellular Component: membrane (GO:0016020);	Biological Process: signaling (GO:0023052);	Cellular Component: obsolete cell part (GO:0044464);	Biological Process: regulation of biological process (GO:0050789);	Biological Process: regulation of cellular process (GO:0050794);	Biological Process: response to stimulus (GO:0050896);	Biological Process: cellular response to stimulus (GO:0051716);	Biological Process: biological regulation (GO:0065007);	Cellular Component: cell periphery (GO:0071944);	
Vitis_adenoclada_newGene_1180	3	Molecular Function: double-stranded DNA binding (GO:0003690);	Biological Process: regulation of transcription, DNA-templated (GO:0006355);	Molecular Function: ADP binding (GO:0043531);	
Vitis_adenoclada_newGene_1181	1	Molecular Function: ADP binding (GO:0043531);	
Vitis_adenoclada_newGene_1182	2	Molecular Function: double-stranded DNA binding (GO:0003690);	Biological Process: regulation of transcription, DNA-templated (GO:0006355);	
Vitis_adenoclada_newGene_1183	3	Molecular Function: chitin binding (GO:0008061);	Biological Process: defense response to bacterium (GO:0042742);	Biological Process: defense response to fungus (GO:0050832);	
Vitis_adenoclada_newGene_1186	3	Molecular Function: nucleic acid binding (GO:0003676);	Biological Process: DNA integration (GO:0015074);	Cellular Component: integral component of membrane (GO:0016021);	
Vitis_adenoclada_newGene_1190	35	Molecular Function: molecular_function (GO:0003674);	Molecular Function: catalytic activity (GO:0003824);	Molecular Function: glutathione transferase activity (GO:0004364);	Molecular Function: protein binding (GO:0005515);	Cellular Component: cellular_component (GO:0005575);	Cellular Component: intracellular (GO:0005622);	Cellular Component: obsolete cell (GO:0005623);	Cellular Component: cytoplasm (GO:0005737);	Biological Process: peptide metabolic process (GO:0006518);	Biological Process: cellular modified amino acid metabolic process (GO:0006575);	Biological Process: glutathione metabolic process (GO:0006749);	Biological Process: sulfur compound metabolic process (GO:0006790);	Biological Process: nitrogen compound metabolic process (GO:0006807);	Biological Process: biological_process (GO:0008150);	Biological Process: metabolic process (GO:0008152);	Biological Process: catabolic process (GO:0009056);	Biological Process: toxin metabolic process (GO:0009404);	Biological Process: toxin catabolic process (GO:0009407);	Biological Process: response to toxic substance (GO:0009636);	Biological Process: cellular process (GO:0009987);	Molecular Function: transferase activity (GO:0016740);	Molecular Function: transferase activity, transferring alkyl or aryl (other than methyl) groups (GO:0016765);	Biological Process: secondary metabolic process (GO:0019748);	Biological Process: cellular nitrogen compound metabolic process (GO:0034641);	Biological Process: response to chemical (GO:0042221);	Biological Process: cellular amide metabolic process (GO:0043603);	Biological Process: cellular metabolic process (GO:0044237);	Biological Process: cellular catabolic process (GO:0044248);	Cellular Component: obsolete intracellular part (GO:0044424);	Cellular Component: obsolete cell part (GO:0044464);	Biological Process: response to stimulus (GO:0050896);	Biological Process: obsolete cofactor metabolic process (GO:0051186);	Biological Process: organic substance metabolic process (GO:0071704);	Biological Process: detoxification (GO:0098754);	Biological Process: organonitrogen compound metabolic process (GO:1901564);	
Vitis_adenoclada_newGene_1195	1	Molecular Function: ADP binding (GO:0043531);	
Vitis_adenoclada_newGene_1198	1	Molecular Function: ADP binding (GO:0043531);	
Vitis_adenoclada_newGene_1200	147	Biological Process: regionalization (GO:0003002);	Molecular Function: molecular_function (GO:0003674);	Molecular Function: catalytic activity (GO:0003824);	Molecular Function: protein kinase activity (GO:0004672);	Molecular Function: protein serine/threonine kinase activity (GO:0004674);	Molecular Function: transmembrane receptor protein serine/threonine kinase activity (GO:0004675);	Molecular Function: transmembrane signaling receptor activity (GO:0004888);	Cellular Component: cellular_component (GO:0005575);	Cellular Component: intracellular (GO:0005622);	Cellular Component: obsolete cell (GO:0005623);	Cellular Component: cytoplasm (GO:0005737);	Cellular Component: endosome (GO:0005768);	Cellular Component: plasma membrane (GO:0005886);	Biological Process: cellular protein modification process (GO:0006464);	Biological Process: protein phosphorylation (GO:0006468);	Biological Process: phosphorus metabolic process (GO:0006793);	Biological Process: phosphate-containing compound metabolic process (GO:0006796);	Biological Process: nitrogen compound metabolic process (GO:0006807);	Biological Process: transport (GO:0006810);	Biological Process: endocytosis (GO:0006897);	Biological Process: receptor-mediated endocytosis (GO:0006898);	Biological Process: response to stress (GO:0006950);	Biological Process: defense response (GO:0006952);	Biological Process: cell communication (GO:0007154);	Biological Process: signal transduction (GO:0007165);	Biological Process: cell surface receptor signaling pathway (GO:0007166);	Biological Process: enzyme linked receptor protein signaling pathway (GO:0007167);	Biological Process: transmembrane receptor protein serine/threonine kinase signaling pathway (GO:0007178);	Biological Process: multicellular organism development (GO:0007275);	Biological Process: pattern specification process (GO:0007389);	Biological Process: biological_process (GO:0008150);	Biological Process: metabolic process (GO:0008152);	Biological Process: detection of biotic stimulus (GO:0009595);	Biological Process: response to external stimulus (GO:0009605);	Biological Process: response to biotic stimulus (GO:0009607);	Biological Process: response to bacterium (GO:0009617);	Biological Process: response to endogenous stimulus (GO:0009719);	Biological Process: response to hormone (GO:0009725);	Biological Process: response to auxin (GO:0009733);	Biological Process: auxin-activated signaling pathway (GO:0009734);	Biological Process: response to brassinosteroid (GO:0009741);	Biological Process: brassinosteroid mediated signaling pathway (GO:0009742);	Biological Process: hormone-mediated signaling pathway (GO:0009755);	Biological Process: cellular process (GO:0009987);	Biological Process: response to organic substance (GO:0010033);	Biological Process: xylem and phloem pattern formation (GO:0010051);	Biological Process: vascular transport (GO:0010232);	Biological Process: phloem transport (GO:0010233);	Biological Process: leaf vascular tissue pattern formation (GO:0010305);	Biological Process: regulation of anion channel activity (GO:0010359);	Cellular Component: endomembrane system (GO:0012505);	Biological Process: response to organic cyclic compound (GO:0014070);	Cellular Component: membrane (GO:0016020);	Biological Process: cellular component organization (GO:0016043);	Biological Process: detection of bacterium (GO:0016045);	Biological Process: vesicle-mediated transport (GO:0016192);	Molecular Function: kinase activity (GO:0016301);	Biological Process: phosphorylation (GO:0016310);	Molecular Function: transferase activity (GO:0016740);	Molecular Function: transferase activity, transferring phosphorus-containing groups (GO:0016772);	Molecular Function: phosphotransferase activity, alcohol group as acceptor (GO:0016773);	Molecular Function: transmembrane receptor protein kinase activity (GO:0019199);	Biological Process: protein metabolic process (GO:0019538);	Biological Process: regulation of transmembrane transporter activity (GO:0022898);	Biological Process: signaling (GO:0023052);	Cellular Component: cytoplasmic vesicle (GO:0031410);	Cellular Component: vesicle (GO:0031982);	Biological Process: regulation of transporter activity (GO:0032409);	Biological Process: regulation of ion transmembrane transporter activity (GO:0032412);	Biological Process: multicellular organismal process (GO:0032501);	Biological Process: developmental process (GO:0032502);	Biological Process: cellular response to hormone stimulus (GO:0032870);	Biological Process: regulation of localization (GO:0032879);	Biological Process: macromolecule localization (GO:0033036);	Biological Process: polysaccharide localization (GO:0033037);	Biological Process: cellular response to stress (GO:0033554);	Biological Process: response to lipid (GO:0033993);	Biological Process: regulation of transmembrane transport (GO:0034762);	Biological Process: regulation of ion transmembrane transport (GO:0034765);	Biological Process: protein modification process (GO:0036211);	Molecular Function: signaling receptor activity (GO:0038023);	Biological Process: response to chemical (GO:0042221);	Biological Process: cell wall modification (GO:0042545);	Biological Process: defense response to bacterium (GO:0042742);	Biological Process: macromolecule metabolic process (GO:0043170);	Biological Process: response to external biotic stimulus (GO:0043207);	Cellular Component: organelle (GO:0043226);	Cellular Component: membrane-bounded organelle (GO:0043227);	Cellular Component: intracellular organelle (GO:0043229);	Biological Process: regulation of ion transport (GO:0043269);	Biological Process: steroid hormone mediated signaling pathway (GO:0043401);	Biological Process: macromolecule modification (GO:0043412);	Biological Process: regulation of anion transport (GO:0044070);	Biological Process: cellular metabolic process (GO:0044237);	Biological Process: primary metabolic process (GO:0044238);	Biological Process: cellular macromolecule metabolic process (GO:0044260);	Biological Process: cellular protein metabolic process (GO:0044267);	Cellular Component: obsolete intracellular part (GO:0044424);	Cellular Component: obsolete cytoplasmic part (GO:0044444);	Cellular Component: obsolete cell part (GO:0044464);	Biological Process: external encapsulating structure organization (GO:0045229);	Biological Process: response to steroid hormone (GO:0048545);	Biological Process: anatomical structure development (GO:0048856);	Biological Process: regulation of biological process (GO:0050789);	Biological Process: regulation of cellular process (GO:0050794);	Biological Process: response to stimulus (GO:0050896);	Biological Process: regulation of transport (GO:0051049);	Biological Process: localization (GO:0051179);	Biological Process: establishment of localization (GO:0051234);	Biological Process: detection of stimulus (GO:0051606);	Biological Process: cellular localization (GO:0051641);	Biological Process: multi-organism process (GO:0051704);	Biological Process: response to other organism (GO:0051707);	Biological Process: cellular response to stimulus (GO:0051716);	Biological Process: cell wall thickening (GO:0052386);	Biological Process: defense response by cell wall thickening (GO:0052482);	Biological Process: defense response by callose deposition (GO:0052542);	Biological Process: callose deposition in cell wall (GO:0052543);	Biological Process: defense response by callose deposition in cell wall (GO:0052544);	Biological Process: callose localization (GO:0052545);	Molecular Function: molecular transducer activity (GO:0060089);	Biological Process: biological regulation (GO:0065007);	Biological Process: regulation of molecular function (GO:0065009);	Biological Process: cellular macromolecule localization (GO:0070727);	Biological Process: cellular response to chemical stimulus (GO:0070887);	Biological Process: cellular response to organic substance (GO:0071310);	Biological Process: cellular response to auxin stimulus (GO:0071365);	Biological Process: cellular response to brassinosteroid stimulus (GO:0071367);	Biological Process: cellular response to steroid hormone stimulus (GO:0071383);	Biological Process: cellular response to lipid (GO:0071396);	Biological Process: cellular response to organic cyclic compound (GO:0071407);	Biological Process: cellular response to endogenous stimulus (GO:0071495);	Biological Process: cell wall organization or biogenesis (GO:0071554);	Biological Process: cell wall organization (GO:0071555);	Biological Process: organic substance metabolic process (GO:0071704);	Biological Process: cellular component organization or biogenesis (GO:0071840);	Cellular Component: cell periphery (GO:0071944);	Cellular Component: intracellular vesicle (GO:0097708);	Biological Process: defense response to other organism (GO:0098542);	Biological Process: detection of other organism (GO:0098543);	Biological Process: detection of external biotic stimulus (GO:0098581);	Biological Process: import into cell (GO:0098657);	Molecular Function: catalytic activity, acting on a protein (GO:0140096);	Biological Process: organonitrogen compound metabolic process (GO:1901564);	Biological Process: response to oxygen-containing compound (GO:1901700);	Biological Process: cellular response to oxygen-containing compound (GO:1901701);	Biological Process: regulation of anion transmembrane transport (GO:1903959);	
Vitis_adenoclada_newGene_1203	1	Molecular Function: ADP binding (GO:0043531);	
Vitis_adenoclada_newGene_1205	3	Molecular Function: nucleic acid binding (GO:0003676);	Molecular Function: zinc ion binding (GO:0008270);	Biological Process: DNA integration (GO:0015074);	
Vitis_adenoclada_newGene_1206	1	Molecular Function: ADP binding (GO:0043531);	
Vitis_adenoclada_newGene_121	7	Molecular Function: structural constituent of ribosome (GO:0003735);	Cellular Component: ribosome (GO:0005840);	Biological Process: translation (GO:0006412);	Biological Process: cysteine biosynthetic process from serine (GO:0006535);	Molecular Function: serine O-acetyltransferase activity (GO:0009001);	Cellular Component: chloroplast (GO:0009507);	Molecular Function: rRNA binding (GO:0019843);	
Vitis_adenoclada_newGene_1211	1	Molecular Function: protein binding (GO:0005515);	
Vitis_adenoclada_newGene_1221	2	Cellular Component: cytoplasm (GO:0005737);	Biological Process: autophagy (GO:0006914);	
Vitis_adenoclada_newGene_1226	2	Molecular Function: cysteine-type peptidase activity (GO:0008234);	Molecular Function: zinc ion binding (GO:0008270);	
Vitis_adenoclada_newGene_123	1	Molecular Function: zinc ion binding (GO:0008270);	
Vitis_adenoclada_newGene_1231	1	Molecular Function: protein binding (GO:0005515);	
Vitis_adenoclada_newGene_124	1	Molecular Function: cysteine-type peptidase activity (GO:0008234);	
Vitis_adenoclada_newGene_1248	6	Molecular Function: cysteine-type endopeptidase activity (GO:0004197);	Molecular Function: thiol-dependent ubiquitin-specific protease activity (GO:0004843);	Cellular Component: nucleus (GO:0005634);	Cellular Component: cytosol (GO:0005829);	Biological Process: ubiquitin-dependent protein catabolic process (GO:0006511);	Biological Process: protein deubiquitination (GO:0016579);	
Vitis_adenoclada_newGene_1254	1	Cellular Component: integral component of membrane (GO:0016021);	
Vitis_adenoclada_newGene_1264	1	Molecular Function: UDP-glycosyltransferase activity (GO:0008194);	
Vitis_adenoclada_newGene_1265	2	Molecular Function: UDP-glycosyltransferase activity (GO:0008194);	Cellular Component: intracellular membrane-bounded organelle (GO:0043231);	
Vitis_adenoclada_newGene_128	1	Molecular Function: protein binding (GO:0005515);	
Vitis_adenoclada_newGene_1285	1	Cellular Component: integral component of membrane (GO:0016021);	
Vitis_adenoclada_newGene_129	1	Molecular Function: oxidoreductase activity (GO:0016491);	
Vitis_adenoclada_newGene_1290	1	Cellular Component: integral component of membrane (GO:0016021);	
Vitis_adenoclada_newGene_1296	3	Molecular Function: protein kinase activity (GO:0004672);	Molecular Function: ATP binding (GO:0005524);	Cellular Component: integral component of membrane (GO:0016021);	
Vitis_adenoclada_newGene_1300	6	Molecular Function: protein serine/threonine kinase activity (GO:0004674);	Molecular Function: ATP binding (GO:0005524);	Cellular Component: plasma membrane (GO:0005886);	Biological Process: protein phosphorylation (GO:0006468);	Cellular Component: integral component of membrane (GO:0016021);	Biological Process: defense response to bacterium (GO:0042742);	
Vitis_adenoclada_newGene_1302	3	Molecular Function: methylenetetrahydrofolate reductase (NAD(P)H) activity (GO:0004489);	Biological Process: methionine metabolic process (GO:0006555);	Biological Process: tetrahydrofolate interconversion (GO:0035999);	
Vitis_adenoclada_newGene_1303	8	Cellular Component: endosome (GO:0005768);	Cellular Component: plasma membrane (GO:0005886);	Molecular Function: sodium:proton antiporter activity (GO:0015385);	Molecular Function: potassium:proton antiporter activity (GO:0015386);	Cellular Component: integral component of membrane (GO:0016021);	Biological Process: regulation of intracellular pH (GO:0051453);	Biological Process: potassium ion transmembrane transport (GO:0071805);	Biological Process: sodium ion import across plasma membrane (GO:0098719);	
Vitis_adenoclada_newGene_1309	1	Molecular Function: cysteine-type peptidase activity (GO:0008234);	
Vitis_adenoclada_newGene_1314	1	Cellular Component: integral component of membrane (GO:0016021);	
Vitis_adenoclada_newGene_1316	1	Cellular Component: integral component of membrane (GO:0016021);	
Vitis_adenoclada_newGene_1324	1	Molecular Function: ADP binding (GO:0043531);	
Vitis_adenoclada_newGene_1325	1	Molecular Function: cysteine-type peptidase activity (GO:0008234);	
Vitis_adenoclada_newGene_1328	2	Cellular Component: nucleus (GO:0005634);	Biological Process: auxin-activated signaling pathway (GO:0009734);	
Vitis_adenoclada_newGene_1334	147	Biological Process: regionalization (GO:0003002);	Molecular Function: molecular_function (GO:0003674);	Molecular Function: catalytic activity (GO:0003824);	Molecular Function: protein kinase activity (GO:0004672);	Molecular Function: protein serine/threonine kinase activity (GO:0004674);	Molecular Function: transmembrane receptor protein serine/threonine kinase activity (GO:0004675);	Molecular Function: transmembrane signaling receptor activity (GO:0004888);	Cellular Component: cellular_component (GO:0005575);	Cellular Component: intracellular (GO:0005622);	Cellular Component: obsolete cell (GO:0005623);	Cellular Component: cytoplasm (GO:0005737);	Cellular Component: endosome (GO:0005768);	Cellular Component: plasma membrane (GO:0005886);	Biological Process: cellular protein modification process (GO:0006464);	Biological Process: protein phosphorylation (GO:0006468);	Biological Process: phosphorus metabolic process (GO:0006793);	Biological Process: phosphate-containing compound metabolic process (GO:0006796);	Biological Process: nitrogen compound metabolic process (GO:0006807);	Biological Process: transport (GO:0006810);	Biological Process: endocytosis (GO:0006897);	Biological Process: receptor-mediated endocytosis (GO:0006898);	Biological Process: response to stress (GO:0006950);	Biological Process: defense response (GO:0006952);	Biological Process: cell communication (GO:0007154);	Biological Process: signal transduction (GO:0007165);	Biological Process: cell surface receptor signaling pathway (GO:0007166);	Biological Process: enzyme linked receptor protein signaling pathway (GO:0007167);	Biological Process: transmembrane receptor protein serine/threonine kinase signaling pathway (GO:0007178);	Biological Process: multicellular organism development (GO:0007275);	Biological Process: pattern specification process (GO:0007389);	Biological Process: biological_process (GO:0008150);	Biological Process: metabolic process (GO:0008152);	Biological Process: detection of biotic stimulus (GO:0009595);	Biological Process: response to external stimulus (GO:0009605);	Biological Process: response to biotic stimulus (GO:0009607);	Biological Process: response to bacterium (GO:0009617);	Biological Process: response to endogenous stimulus (GO:0009719);	Biological Process: response to hormone (GO:0009725);	Biological Process: response to auxin (GO:0009733);	Biological Process: auxin-activated signaling pathway (GO:0009734);	Biological Process: response to brassinosteroid (GO:0009741);	Biological Process: brassinosteroid mediated signaling pathway (GO:0009742);	Biological Process: hormone-mediated signaling pathway (GO:0009755);	Biological Process: cellular process (GO:0009987);	Biological Process: response to organic substance (GO:0010033);	Biological Process: xylem and phloem pattern formation (GO:0010051);	Biological Process: vascular transport (GO:0010232);	Biological Process: phloem transport (GO:0010233);	Biological Process: leaf vascular tissue pattern formation (GO:0010305);	Biological Process: regulation of anion channel activity (GO:0010359);	Cellular Component: endomembrane system (GO:0012505);	Biological Process: response to organic cyclic compound (GO:0014070);	Cellular Component: membrane (GO:0016020);	Biological Process: cellular component organization (GO:0016043);	Biological Process: detection of bacterium (GO:0016045);	Biological Process: vesicle-mediated transport (GO:0016192);	Molecular Function: kinase activity (GO:0016301);	Biological Process: phosphorylation (GO:0016310);	Molecular Function: transferase activity (GO:0016740);	Molecular Function: transferase activity, transferring phosphorus-containing groups (GO:0016772);	Molecular Function: phosphotransferase activity, alcohol group as acceptor (GO:0016773);	Molecular Function: transmembrane receptor protein kinase activity (GO:0019199);	Biological Process: protein metabolic process (GO:0019538);	Biological Process: regulation of transmembrane transporter activity (GO:0022898);	Biological Process: signaling (GO:0023052);	Cellular Component: cytoplasmic vesicle (GO:0031410);	Cellular Component: vesicle (GO:0031982);	Biological Process: regulation of transporter activity (GO:0032409);	Biological Process: regulation of ion transmembrane transporter activity (GO:0032412);	Biological Process: multicellular organismal process (GO:0032501);	Biological Process: developmental process (GO:0032502);	Biological Process: cellular response to hormone stimulus (GO:0032870);	Biological Process: regulation of localization (GO:0032879);	Biological Process: macromolecule localization (GO:0033036);	Biological Process: polysaccharide localization (GO:0033037);	Biological Process: cellular response to stress (GO:0033554);	Biological Process: response to lipid (GO:0033993);	Biological Process: regulation of transmembrane transport (GO:0034762);	Biological Process: regulation of ion transmembrane transport (GO:0034765);	Biological Process: protein modification process (GO:0036211);	Molecular Function: signaling receptor activity (GO:0038023);	Biological Process: response to chemical (GO:0042221);	Biological Process: cell wall modification (GO:0042545);	Biological Process: defense response to bacterium (GO:0042742);	Biological Process: macromolecule metabolic process (GO:0043170);	Biological Process: response to external biotic stimulus (GO:0043207);	Cellular Component: organelle (GO:0043226);	Cellular Component: membrane-bounded organelle (GO:0043227);	Cellular Component: intracellular organelle (GO:0043229);	Biological Process: regulation of ion transport (GO:0043269);	Biological Process: steroid hormone mediated signaling pathway (GO:0043401);	Biological Process: macromolecule modification (GO:0043412);	Biological Process: regulation of anion transport (GO:0044070);	Biological Process: cellular metabolic process (GO:0044237);	Biological Process: primary metabolic process (GO:0044238);	Biological Process: cellular macromolecule metabolic process (GO:0044260);	Biological Process: cellular protein metabolic process (GO:0044267);	Cellular Component: obsolete intracellular part (GO:0044424);	Cellular Component: obsolete cytoplasmic part (GO:0044444);	Cellular Component: obsolete cell part (GO:0044464);	Biological Process: external encapsulating structure organization (GO:0045229);	Biological Process: response to steroid hormone (GO:0048545);	Biological Process: anatomical structure development (GO:0048856);	Biological Process: regulation of biological process (GO:0050789);	Biological Process: regulation of cellular process (GO:0050794);	Biological Process: response to stimulus (GO:0050896);	Biological Process: regulation of transport (GO:0051049);	Biological Process: localization (GO:0051179);	Biological Process: establishment of localization (GO:0051234);	Biological Process: detection of stimulus (GO:0051606);	Biological Process: cellular localization (GO:0051641);	Biological Process: multi-organism process (GO:0051704);	Biological Process: response to other organism (GO:0051707);	Biological Process: cellular response to stimulus (GO:0051716);	Biological Process: cell wall thickening (GO:0052386);	Biological Process: defense response by cell wall thickening (GO:0052482);	Biological Process: defense response by callose deposition (GO:0052542);	Biological Process: callose deposition in cell wall (GO:0052543);	Biological Process: defense response by callose deposition in cell wall (GO:0052544);	Biological Process: callose localization (GO:0052545);	Molecular Function: molecular transducer activity (GO:0060089);	Biological Process: biological regulation (GO:0065007);	Biological Process: regulation of molecular function (GO:0065009);	Biological Process: cellular macromolecule localization (GO:0070727);	Biological Process: cellular response to chemical stimulus (GO:0070887);	Biological Process: cellular response to organic substance (GO:0071310);	Biological Process: cellular response to auxin stimulus (GO:0071365);	Biological Process: cellular response to brassinosteroid stimulus (GO:0071367);	Biological Process: cellular response to steroid hormone stimulus (GO:0071383);	Biological Process: cellular response to lipid (GO:0071396);	Biological Process: cellular response to organic cyclic compound (GO:0071407);	Biological Process: cellular response to endogenous stimulus (GO:0071495);	Biological Process: cell wall organization or biogenesis (GO:0071554);	Biological Process: cell wall organization (GO:0071555);	Biological Process: organic substance metabolic process (GO:0071704);	Biological Process: cellular component organization or biogenesis (GO:0071840);	Cellular Component: cell periphery (GO:0071944);	Cellular Component: intracellular vesicle (GO:0097708);	Biological Process: defense response to other organism (GO:0098542);	Biological Process: detection of other organism (GO:0098543);	Biological Process: detection of external biotic stimulus (GO:0098581);	Biological Process: import into cell (GO:0098657);	Molecular Function: catalytic activity, acting on a protein (GO:0140096);	Biological Process: organonitrogen compound metabolic process (GO:1901564);	Biological Process: response to oxygen-containing compound (GO:1901700);	Biological Process: cellular response to oxygen-containing compound (GO:1901701);	Biological Process: regulation of anion transmembrane transport (GO:1903959);	
Vitis_adenoclada_newGene_1336	3	Molecular Function: zinc ion binding (GO:0008270);	Biological Process: RNA modification (GO:0009451);	Cellular Component: intracellular membrane-bounded organelle (GO:0043231);	
Vitis_adenoclada_newGene_1339	2	Biological Process: maturation of SSU-rRNA from tricistronic rRNA transcript (SSU-rRNA, 5.8S rRNA, LSU-rRNA) (GO:0000462);	Cellular Component: nucleolus (GO:0005730);	
Vitis_adenoclada_newGene_1340	38	Molecular Function: molecular_function (GO:0003674);	Molecular Function: nucleic acid binding (GO:0003676);	Molecular Function: RNA binding (GO:0003723);	Molecular Function: catalytic activity (GO:0003824);	Molecular Function: nuclease activity (GO:0004518);	Molecular Function: endonuclease activity (GO:0004519);	Molecular Function: binding (GO:0005488);	Cellular Component: cellular_component (GO:0005575);	Cellular Component: intracellular (GO:0005622);	Cellular Component: obsolete cell (GO:0005623);	Biological Process: nucleobase-containing compound metabolic process (GO:0006139);	Biological Process: cellular aromatic compound metabolic process (GO:0006725);	Biological Process: nitrogen compound metabolic process (GO:0006807);	Biological Process: biological_process (GO:0008150);	Biological Process: metabolic process (GO:0008152);	Biological Process: RNA modification (GO:0009451);	Biological Process: cellular process (GO:0009987);	Biological Process: RNA metabolic process (GO:0016070);	Molecular Function: hydrolase activity (GO:0016787);	Molecular Function: hydrolase activity, acting on ester bonds (GO:0016788);	Biological Process: cellular nitrogen compound metabolic process (GO:0034641);	Biological Process: macromolecule metabolic process (GO:0043170);	Cellular Component: organelle (GO:0043226);	Cellular Component: membrane-bounded organelle (GO:0043227);	Cellular Component: intracellular organelle (GO:0043229);	Cellular Component: intracellular membrane-bounded organelle (GO:0043231);	Biological Process: macromolecule modification (GO:0043412);	Biological Process: cellular metabolic process (GO:0044237);	Biological Process: primary metabolic process (GO:0044238);	Cellular Component: obsolete intracellular part (GO:0044424);	Cellular Component: obsolete cell part (GO:0044464);	Biological Process: heterocycle metabolic process (GO:0046483);	Biological Process: organic substance metabolic process (GO:0071704);	Biological Process: nucleic acid metabolic process (GO:0090304);	Biological Process: nucleic acid phosphodiester bond hydrolysis (GO:0090305);	Molecular Function: organic cyclic compound binding (GO:0097159);	Biological Process: organic cyclic compound metabolic process (GO:1901360);	Molecular Function: heterocyclic compound binding (GO:1901363);	
Vitis_adenoclada_newGene_1347	1	Cellular Component: integral component of membrane (GO:0016021);	
Vitis_adenoclada_newGene_1348	2	Molecular Function: N-acetyltransferase activity (GO:0008080);	Cellular Component: integral component of membrane (GO:0016021);	
Vitis_adenoclada_newGene_1351	160	Biological Process: G1/S transition of mitotic cell cycle (GO:0000082);	Biological Process: mitotic cell cycle (GO:0000278);	Biological Process: double-strand break repair via homologous recombination (GO:0000724);	Biological Process: recombinational repair (GO:0000725);	Biological Process: double-strand break repair via break-induced replication (GO:0000727);	Molecular Function: molecular_function (GO:0003674);	Molecular Function: catalytic activity (GO:0003824);	Molecular Function: protein kinase activity (GO:0004672);	Molecular Function: protein serine/threonine kinase activity (GO:0004674);	Cellular Component: cellular_component (GO:0005575);	Cellular Component: extracellular region (GO:0005576);	Cellular Component: intracellular (GO:0005622);	Cellular Component: obsolete cell (GO:0005623);	Cellular Component: nucleus (GO:0005634);	Cellular Component: nucleoplasm (GO:0005654);	Cellular Component: cytoplasm (GO:0005737);	Cellular Component: spindle (GO:0005819);	Cellular Component: cytoskeleton (GO:0005856);	Biological Process: nucleobase-containing compound metabolic process (GO:0006139);	Biological Process: DNA metabolic process (GO:0006259);	Biological Process: DNA replication (GO:0006260);	Biological Process: DNA-dependent DNA replication (GO:0006261);	Biological Process: DNA replication initiation (GO:0006270);	Biological Process: regulation of DNA replication (GO:0006275);	Biological Process: DNA repair (GO:0006281);	Biological Process: double-strand break repair (GO:0006302);	Biological Process: DNA recombination (GO:0006310);	Biological Process: cellular protein modification process (GO:0006464);	Biological Process: protein phosphorylation (GO:0006468);	Biological Process: cellular aromatic compound metabolic process (GO:0006725);	Biological Process: phosphorus metabolic process (GO:0006793);	Biological Process: phosphate-containing compound metabolic process (GO:0006796);	Biological Process: nitrogen compound metabolic process (GO:0006807);	Biological Process: transport (GO:0006810);	Biological Process: endocytosis (GO:0006897);	Biological Process: phagocytosis (GO:0006909);	Biological Process: response to stress (GO:0006950);	Biological Process: cellular response to DNA damage stimulus (GO:0006974);	Biological Process: cell cycle (GO:0007049);	Biological Process: regulation of mitotic cell cycle (GO:0007346);	Biological Process: biological_process (GO:0008150);	Biological Process: metabolic process (GO:0008152);	Biological Process: positive regulation of cell population proliferation (GO:0008284);	Biological Process: regulation of cell shape (GO:0008360);	Biological Process: biosynthetic process (GO:0009058);	Biological Process: macromolecule biosynthetic process (GO:0009059);	Biological Process: regulation of biosynthetic process (GO:0009889);	Biological Process: positive regulation of biosynthetic process (GO:0009891);	Biological Process: positive regulation of metabolic process (GO:0009893);	Biological Process: cellular process (GO:0009987);	Biological Process: regulation of G2/M transition of mitotic cell cycle (GO:0010389);	Biological Process: regulation of macromolecule biosynthetic process (GO:0010556);	Biological Process: positive regulation of macromolecule biosynthetic process (GO:0010557);	Biological Process: regulation of cell cycle process (GO:0010564);	Biological Process: positive regulation of nuclear cell cycle DNA replication (GO:0010571);	Biological Process: positive regulation of macromolecule metabolic process (GO:0010604);	Biological Process: negative regulation of cell cycle process (GO:0010948);	Biological Process: positive regulation of G2/M transition of mitotic cell cycle (GO:0010971);	Cellular Component: microtubule cytoskeleton (GO:0015630);	Biological Process: vesicle-mediated transport (GO:0016192);	Molecular Function: kinase activity (GO:0016301);	Biological Process: phosphorylation (GO:0016310);	Molecular Function: transferase activity (GO:0016740);	Molecular Function: transferase activity, transferring phosphorus-containing groups (GO:0016772);	Molecular Function: phosphotransferase activity, alcohol group as acceptor (GO:0016773);	Biological Process: peptidyl-serine phosphorylation (GO:0018105);	Biological Process: peptidyl-amino acid modification (GO:0018193);	Biological Process: peptidyl-serine modification (GO:0018209);	Biological Process: regulation of nucleobase-containing compound metabolic process (GO:0019219);	Biological Process: regulation of metabolic process (GO:0019222);	Biological Process: protein metabolic process (GO:0019538);	Biological Process: cell cycle process (GO:0022402);	Biological Process: regulation of anatomical structure morphogenesis (GO:0022603);	Biological Process: regulation of cell morphogenesis (GO:0022604);	Biological Process: regulation of cellular metabolic process (GO:0031323);	Biological Process: positive regulation of cellular metabolic process (GO:0031325);	Biological Process: regulation of cellular biosynthetic process (GO:0031326);	Biological Process: positive regulation of cellular biosynthetic process (GO:0031328);	Cellular Component: membrane-enclosed lumen (GO:0031974);	Cellular Component: nuclear lumen (GO:0031981);	Biological Process: regulation of nuclear cell cycle DNA replication (GO:0033262);	Biological Process: cellular response to stress (GO:0033554);	Biological Process: cellular nitrogen compound metabolic process (GO:0034641);	Biological Process: cellular macromolecule biosynthetic process (GO:0034645);	Biological Process: protein modification process (GO:0036211);	Biological Process: regulation of cell population proliferation (GO:0042127);	Biological Process: macromolecule metabolic process (GO:0043170);	Cellular Component: organelle (GO:0043226);	Cellular Component: membrane-bounded organelle (GO:0043227);	Cellular Component: non-membrane-bounded organelle (GO:0043228);	Cellular Component: intracellular organelle (GO:0043229);	Cellular Component: intracellular membrane-bounded organelle (GO:0043231);	Cellular Component: intracellular non-membrane-bounded organelle (GO:0043232);	Cellular Component: organelle lumen (GO:0043233);	Biological Process: macromolecule modification (GO:0043412);	Biological Process: cellular metabolic process (GO:0044237);	Biological Process: primary metabolic process (GO:0044238);	Biological Process: cellular biosynthetic process (GO:0044249);	Biological Process: cellular macromolecule metabolic process (GO:0044260);	Biological Process: cellular protein metabolic process (GO:0044267);	Cellular Component: obsolete extracellular region part (GO:0044421);	Cellular Component: obsolete organelle part (GO:0044422);	Cellular Component: obsolete intracellular part (GO:0044424);	Cellular Component: obsolete nuclear part (GO:0044428);	Cellular Component: obsolete cytoskeletal part (GO:0044430);	Cellular Component: obsolete intracellular organelle part (GO:0044446);	Cellular Component: obsolete cell part (GO:0044464);	Biological Process: cell cycle phase transition (GO:0044770);	Biological Process: mitotic cell cycle phase transition (GO:0044772);	Biological Process: cell cycle G1/S phase transition (GO:0044843);	Cellular Component: intercellular bridge (GO:0045171);	Biological Process: positive regulation of DNA replication (GO:0045740);	Biological Process: negative regulation of cell cycle (GO:0045786);	Biological Process: positive regulation of cell cycle (GO:0045787);	Biological Process: positive regulation of mitotic cell cycle (GO:0045931);	Biological Process: positive regulation of nucleobase-containing compound metabolic process (GO:0045935);	Biological Process: heterocycle metabolic process (GO:0046483);	Biological Process: positive regulation of biological process (GO:0048518);	Biological Process: negative regulation of biological process (GO:0048519);	Biological Process: positive regulation of cellular process (GO:0048522);	Biological Process: negative regulation of cellular process (GO:0048523);	Biological Process: regulation of biological process (GO:0050789);	Biological Process: regulation of developmental process (GO:0050793);	Biological Process: regulation of cellular process (GO:0050794);	Biological Process: response to stimulus (GO:0050896);	Biological Process: regulation of DNA metabolic process (GO:0051052);	Biological Process: positive regulation of DNA metabolic process (GO:0051054);	Biological Process: regulation of cellular component organization (GO:0051128);	Biological Process: regulation of nitrogen compound metabolic process (GO:0051171);	Biological Process: positive regulation of nitrogen compound metabolic process (GO:0051173);	Biological Process: localization (GO:0051179);	Biological Process: establishment of localization (GO:0051234);	Biological Process: cellular response to stimulus (GO:0051716);	Biological Process: regulation of cell cycle (GO:0051726);	Biological Process: regulation of macromolecule metabolic process (GO:0060255);	Biological Process: biological regulation (GO:0065007);	Biological Process: regulation of biological quality (GO:0065008);	Cellular Component: intracellular organelle lumen (GO:0070013);	Biological Process: regulation of G0 to G1 transition (GO:0070316);	Biological Process: negative regulation of G0 to G1 transition (GO:0070317);	Biological Process: organic substance metabolic process (GO:0071704);	Cellular Component: mitotic spindle (GO:0072686);	Biological Process: regulation of primary metabolic process (GO:0080090);	Biological Process: positive regulation of cell cycle process (GO:0090068);	Biological Process: nucleic acid metabolic process (GO:0090304);	Biological Process: regulation of DNA-dependent DNA replication (GO:0090329);	Biological Process: import into cell (GO:0098657);	Molecular Function: catalytic activity, acting on a protein (GO:0140096);	Biological Process: organic cyclic compound metabolic process (GO:1901360);	Biological Process: organonitrogen compound metabolic process (GO:1901564);	Biological Process: organic substance biosynthetic process (GO:1901576);	Biological Process: regulation of cell cycle phase transition (GO:1901987);	Biological Process: positive regulation of cell cycle phase transition (GO:1901989);	Biological Process: regulation of mitotic cell cycle phase transition (GO:1901990);	Biological Process: positive regulation of mitotic cell cycle phase transition (GO:1901992);	Biological Process: regulation of cell cycle G2/M phase transition (GO:1902749);	Biological Process: positive regulation of cell cycle G2/M phase transition (GO:1902751);	Biological Process: mitotic cell cycle process (GO:1903047);	Biological Process: positive regulation of DNA-dependent DNA replication (GO:2000105);	Biological Process: regulation of cellular macromolecule biosynthetic process (GO:2000112);	
Vitis_adenoclada_newGene_1356	3	Molecular Function: DNA binding (GO:0003677);	Cellular Component: nucleus (GO:0005634);	Molecular Function: cysteine-type peptidase activity (GO:0008234);	
Vitis_adenoclada_newGene_1357	3	Molecular Function: diacylglycerol kinase activity (GO:0004143);	Biological Process: signal transduction (GO:0007165);	Molecular Function: ADP binding (GO:0043531);	
Vitis_adenoclada_newGene_1365	6	Biological Process: maturation of LSU-rRNA from tricistronic rRNA transcript (SSU-rRNA, 5.8S rRNA, LSU-rRNA) (GO:0000463);	Biological Process: box C/D snoRNP assembly (GO:0000492);	Cellular Component: nucleus (GO:0005634);	Molecular Function: metal ion binding (GO:0046872);	Biological Process: snoRNA localization (GO:0048254);	Cellular Component: pre-snoRNP complex (GO:0070761);	
Vitis_adenoclada_newGene_1367	1	Molecular Function: protein dimerization activity (GO:0046983);	
Vitis_adenoclada_newGene_1371	1	Molecular Function: catalytic activity (GO:0003824);	
Vitis_adenoclada_newGene_1373	4	Molecular Function: iron ion binding (GO:0005506);	Cellular Component: membrane (GO:0016020);	Molecular Function: oxidoreductase activity, acting on paired donors, with incorporation or reduction of molecular oxygen, NAD(P)H as one donor, and incorporation of one atom of oxygen (GO:0016709);	Molecular Function: heme binding (GO:0020037);	
Vitis_adenoclada_newGene_1375	4	Molecular Function: monooxygenase activity (GO:0004497);	Molecular Function: iron ion binding (GO:0005506);	Molecular Function: oxidoreductase activity, acting on paired donors, with incorporation or reduction of molecular oxygen (GO:0016705);	Molecular Function: heme binding (GO:0020037);	
Vitis_adenoclada_newGene_1380	4	Molecular Function: DNA binding (GO:0003677);	Cellular Component: nucleus (GO:0005634);	Biological Process: regulation of transcription, DNA-templated (GO:0006355);	Cellular Component: integral component of membrane (GO:0016021);	
Vitis_adenoclada_newGene_1384	1	Molecular Function: cysteine-type peptidase activity (GO:0008234);	
Vitis_adenoclada_newGene_1387	1	Molecular Function: ubiquitin-protein transferase activity (GO:0004842);	
Vitis_adenoclada_newGene_139	2	Biological Process: defense response (GO:0006952);	Molecular Function: ADP binding (GO:0043531);	
Vitis_adenoclada_newGene_1390	2	Molecular Function: diacylglycerol O-acyltransferase activity (GO:0004144);	Biological Process: glycerolipid biosynthetic process (GO:0045017);	
Vitis_adenoclada_newGene_1392	2	Molecular Function: oxidoreductase activity (GO:0016491);	Molecular Function: oxidoreductase activity, acting on the CH-OH group of donors, NAD or NADP as acceptor (GO:0016616);	
Vitis_adenoclada_newGene_1396	3	Cellular Component: endosome (GO:0005768);	Cellular Component: trans-Golgi network (GO:0005802);	Cellular Component: integral component of membrane (GO:0016021);	
Vitis_adenoclada_newGene_1397	2	Molecular Function: hydrolase activity, hydrolyzing O-glycosyl compounds (GO:0004553);	Biological Process: carbohydrate metabolic process (GO:0005975);	
Vitis_adenoclada_newGene_1402	3	Cellular Component: endosome (GO:0005768);	Cellular Component: trans-Golgi network (GO:0005802);	Cellular Component: integral component of membrane (GO:0016021);	
Vitis_adenoclada_newGene_1403	3	Cellular Component: endosome (GO:0005768);	Cellular Component: trans-Golgi network (GO:0005802);	Cellular Component: integral component of membrane (GO:0016021);	
Vitis_adenoclada_newGene_1404	1	Cellular Component: integral component of membrane (GO:0016021);	
Vitis_adenoclada_newGene_1405	1	Molecular Function: ATP binding (GO:0005524);	
Vitis_adenoclada_newGene_1408	1	Molecular Function: ADP binding (GO:0043531);	
Vitis_adenoclada_newGene_141	2	Biological Process: defense response (GO:0006952);	Molecular Function: ADP binding (GO:0043531);	
Vitis_adenoclada_newGene_1411	1	Molecular Function: helicase activity (GO:0004386);	
Vitis_adenoclada_newGene_1412	2	Molecular Function: nucleic acid binding (GO:0003676);	Molecular Function: ATP binding (GO:0005524);	
Vitis_adenoclada_newGene_1417	1	Cellular Component: small-subunit processome (GO:0032040);	
Vitis_adenoclada_newGene_1418	2	Biological Process: defense response (GO:0006952);	Molecular Function: ADP binding (GO:0043531);	
Vitis_adenoclada_newGene_1424	2	Biological Process: defense response (GO:0006952);	Molecular Function: ADP binding (GO:0043531);	
Vitis_adenoclada_newGene_1425	1	Molecular Function: ADP binding (GO:0043531);	
Vitis_adenoclada_newGene_1427	1	Molecular Function: ADP binding (GO:0043531);	
Vitis_adenoclada_newGene_1428	35	Molecular Function: molecular_function (GO:0003674);	Molecular Function: binding (GO:0005488);	Cellular Component: cellular_component (GO:0005575);	Cellular Component: intracellular (GO:0005622);	Cellular Component: obsolete cell (GO:0005623);	Cellular Component: cytoplasm (GO:0005737);	Biological Process: transport (GO:0006810);	Biological Process: ion transport (GO:0006811);	Biological Process: cation transport (GO:0006812);	Biological Process: cellular ion homeostasis (GO:0006873);	Biological Process: cellular metal ion homeostasis (GO:0006875);	Biological Process: biological_process (GO:0008150);	Biological Process: cellular process (GO:0009987);	Biological Process: cellular homeostasis (GO:0019725);	Biological Process: metal ion transport (GO:0030001);	Biological Process: cellular cation homeostasis (GO:0030003);	Biological Process: homeostatic process (GO:0042592);	Molecular Function: ion binding (GO:0043167);	Molecular Function: cation binding (GO:0043169);	Cellular Component: obsolete intracellular part (GO:0044424);	Cellular Component: obsolete cell part (GO:0044464);	Molecular Function: metal ion binding (GO:0046872);	Molecular Function: transition metal ion binding (GO:0046914);	Biological Process: cellular transition metal ion homeostasis (GO:0046916);	Biological Process: chemical homeostasis (GO:0048878);	Biological Process: ion homeostasis (GO:0050801);	Biological Process: localization (GO:0051179);	Biological Process: establishment of localization (GO:0051234);	Biological Process: metal ion homeostasis (GO:0055065);	Biological Process: transition metal ion homeostasis (GO:0055076);	Biological Process: cation homeostasis (GO:0055080);	Biological Process: cellular chemical homeostasis (GO:0055082);	Biological Process: biological regulation (GO:0065007);	Biological Process: regulation of biological quality (GO:0065008);	Biological Process: inorganic ion homeostasis (GO:0098771);	
Vitis_adenoclada_newGene_1429	26	Molecular Function: molecular_function (GO:0003674);	Molecular Function: catalytic activity (GO:0003824);	Molecular Function: ubiquitin-protein transferase activity (GO:0004842);	Biological Process: cellular protein modification process (GO:0006464);	Biological Process: nitrogen compound metabolic process (GO:0006807);	Biological Process: biological_process (GO:0008150);	Biological Process: metabolic process (GO:0008152);	Biological Process: cellular process (GO:0009987);	Biological Process: protein ubiquitination (GO:0016567);	Molecular Function: transferase activity (GO:0016740);	Biological Process: protein metabolic process (GO:0019538);	Molecular Function: ubiquitin-like protein transferase activity (GO:0019787);	Biological Process: protein modification by small protein conjugation (GO:0032446);	Biological Process: protein modification process (GO:0036211);	Biological Process: macromolecule metabolic process (GO:0043170);	Biological Process: macromolecule modification (GO:0043412);	Biological Process: cellular metabolic process (GO:0044237);	Biological Process: primary metabolic process (GO:0044238);	Biological Process: cellular macromolecule metabolic process (GO:0044260);	Biological Process: cellular protein metabolic process (GO:0044267);	Molecular Function: ubiquitin protein ligase activity (GO:0061630);	Molecular Function: ubiquitin-like protein ligase activity (GO:0061659);	Biological Process: protein modification by small protein conjugation or removal (GO:0070647);	Biological Process: organic substance metabolic process (GO:0071704);	Molecular Function: catalytic activity, acting on a protein (GO:0140096);	Biological Process: organonitrogen compound metabolic process (GO:1901564);	
Vitis_adenoclada_newGene_143	1	Molecular Function: cysteine-type peptidase activity (GO:0008234);	
Vitis_adenoclada_newGene_1430	1	Molecular Function: ADP binding (GO:0043531);	
Vitis_adenoclada_newGene_1432	1	Molecular Function: transferase activity, transferring glycosyl groups (GO:0016757);	
Vitis_adenoclada_newGene_1433	3	Cellular Component: chloroplast outer membrane (GO:0009707);	Biological Process: galactolipid biosynthetic process (GO:0019375);	Molecular Function: UDP-galactosyltransferase activity (GO:0035250);	
Vitis_adenoclada_newGene_1434	4	Cellular Component: nucleus (GO:0005634);	Cellular Component: cytoplasm (GO:0005737);	Biological Process: mRNA export from nucleus (GO:0006406);	Cellular Component: transcription export complex 2 (GO:0070390);	
Vitis_adenoclada_newGene_1435	3	Biological Process: lipid transport (GO:0006869);	Molecular Function: lipid binding (GO:0008289);	Cellular Component: integral component of membrane (GO:0016021);	
Vitis_adenoclada_newGene_1439	1	Molecular Function: DNA binding (GO:0003677);	
Vitis_adenoclada_newGene_1445	1	Molecular Function: DNA binding (GO:0003677);	
Vitis_adenoclada_newGene_1449	2	Molecular Function: catalytic activity (GO:0003824);	Biological Process: nucleoside metabolic process (GO:0009116);	
Vitis_adenoclada_newGene_1451	2	Molecular Function: catalytic activity (GO:0003824);	Biological Process: nucleoside metabolic process (GO:0009116);	
Vitis_adenoclada_newGene_1452	1	Molecular Function: hydrolase activity, acting on ester bonds (GO:0016788);	
Vitis_adenoclada_newGene_1459	1	Cellular Component: integral component of membrane (GO:0016021);	
Vitis_adenoclada_newGene_146	3	Molecular Function: protein kinase activity (GO:0004672);	Molecular Function: ATP binding (GO:0005524);	Cellular Component: integral component of membrane (GO:0016021);	
Vitis_adenoclada_newGene_1460	1	Molecular Function: protein binding (GO:0005515);	
Vitis_adenoclada_newGene_1462	1	Cellular Component: integral component of membrane (GO:0016021);	
Vitis_adenoclada_newGene_1463	2	Cellular Component: integral component of membrane (GO:0016021);	Molecular Function: kinase activity (GO:0016301);	
Vitis_adenoclada_newGene_1464	2	Cellular Component: integral component of membrane (GO:0016021);	Molecular Function: kinase activity (GO:0016301);	
Vitis_adenoclada_newGene_1465	1	Cellular Component: integral component of membrane (GO:0016021);	
Vitis_adenoclada_newGene_1467	1	Cellular Component: integral component of membrane (GO:0016021);	
Vitis_adenoclada_newGene_1473	1	Cellular Component: integral component of membrane (GO:0016021);	
Vitis_adenoclada_newGene_1484	4	Cellular Component: nucleus (GO:0005634);	Cellular Component: chromosome (GO:0005694);	Molecular Function: zinc ion binding (GO:0008270);	Molecular Function: histone-lysine N-methyltransferase activity (GO:0018024);	
Vitis_adenoclada_newGene_1487	2	Molecular Function: nucleic acid binding (GO:0003676);	Biological Process: DNA integration (GO:0015074);	
Vitis_adenoclada_newGene_1488	1	Molecular Function: 6-phosphofructokinase activity (GO:0003872);	
Vitis_adenoclada_newGene_1499	1	Cellular Component: integral component of membrane (GO:0016021);	
Vitis_adenoclada_newGene_1504	2	Cellular Component: integral component of membrane (GO:0016021);	Molecular Function: kinase activity (GO:0016301);	
Vitis_adenoclada_newGene_1509	2	Molecular Function: nucleic acid binding (GO:0003676);	Biological Process: DNA integration (GO:0015074);	
Vitis_adenoclada_newGene_1510	2	Molecular Function: protein serine/threonine kinase activity (GO:0004674);	Molecular Function: ATP binding (GO:0005524);	
Vitis_adenoclada_newGene_1512	3	Molecular Function: protein serine/threonine kinase activity (GO:0004674);	Molecular Function: ATP binding (GO:0005524);	Cellular Component: integral component of membrane (GO:0016021);	
Vitis_adenoclada_newGene_1520	1	Biological Process: oxidation-reduction process (GO:0055114);	
Vitis_adenoclada_newGene_1522	2	Biological Process: biosynthetic process (GO:0009058);	Molecular Function: transferase activity, transferring acyl groups other than amino-acyl groups (GO:0016747);	
Vitis_adenoclada_newGene_1523	2	Biological Process: biosynthetic process (GO:0009058);	Molecular Function: transferase activity, transferring acyl groups other than amino-acyl groups (GO:0016747);	
Vitis_adenoclada_newGene_1524	2	Biological Process: biosynthetic process (GO:0009058);	Molecular Function: transferase activity, transferring acyl groups other than amino-acyl groups (GO:0016747);	
Vitis_adenoclada_newGene_1525	2	Biological Process: biosynthetic process (GO:0009058);	Molecular Function: transferase activity, transferring acyl groups other than amino-acyl groups (GO:0016747);	
Vitis_adenoclada_newGene_1526	2	Biological Process: biosynthetic process (GO:0009058);	Molecular Function: transferase activity, transferring acyl groups other than amino-acyl groups (GO:0016747);	
Vitis_adenoclada_newGene_1527	2	Biological Process: biosynthetic process (GO:0009058);	Molecular Function: transferase activity, transferring acyl groups other than amino-acyl groups (GO:0016747);	
Vitis_adenoclada_newGene_1532	1	Cellular Component: integral component of membrane (GO:0016021);	
Vitis_adenoclada_newGene_1533	2	Molecular Function: nucleic acid binding (GO:0003676);	Biological Process: DNA integration (GO:0015074);	
Vitis_adenoclada_newGene_1537	1	Molecular Function: ATP binding (GO:0005524);	
Vitis_adenoclada_newGene_1538	2	Biological Process: metal ion transport (GO:0030001);	Molecular Function: metal ion binding (GO:0046872);	
Vitis_adenoclada_newGene_1540	1	Molecular Function: protein binding (GO:0005515);	
Vitis_adenoclada_newGene_1545	2	Cellular Component: integral component of membrane (GO:0016021);	Molecular Function: kinase activity (GO:0016301);	
Vitis_adenoclada_newGene_1547	1	Cellular Component: integral component of membrane (GO:0016021);	
Vitis_adenoclada_newGene_1548	3	Molecular Function: protein serine/threonine kinase activity (GO:0004674);	Molecular Function: ATP binding (GO:0005524);	Cellular Component: integral component of membrane (GO:0016021);	
Vitis_adenoclada_newGene_1552	1	Molecular Function: calcium ion binding (GO:0005509);	
Vitis_adenoclada_newGene_1556	3	Molecular Function: protein kinase activity (GO:0004672);	Molecular Function: ATP binding (GO:0005524);	Molecular Function: polysaccharide binding (GO:0030247);	
Vitis_adenoclada_newGene_1558	4	Molecular Function: protein kinase activity (GO:0004672);	Molecular Function: ATP binding (GO:0005524);	Cellular Component: integral component of membrane (GO:0016021);	Molecular Function: polysaccharide binding (GO:0030247);	
Vitis_adenoclada_newGene_1559	3	Molecular Function: protein kinase activity (GO:0004672);	Molecular Function: ATP binding (GO:0005524);	Cellular Component: integral component of membrane (GO:0016021);	
Vitis_adenoclada_newGene_1560	4	Molecular Function: protein kinase activity (GO:0004672);	Molecular Function: ATP binding (GO:0005524);	Cellular Component: integral component of membrane (GO:0016021);	Molecular Function: polysaccharide binding (GO:0030247);	
Vitis_adenoclada_newGene_1562	4	Molecular Function: protein kinase activity (GO:0004672);	Molecular Function: ATP binding (GO:0005524);	Cellular Component: integral component of membrane (GO:0016021);	Molecular Function: polysaccharide binding (GO:0030247);	
Vitis_adenoclada_newGene_1563	4	Molecular Function: protein serine/threonine kinase activity (GO:0004674);	Molecular Function: ATP binding (GO:0005524);	Cellular Component: integral component of membrane (GO:0016021);	Molecular Function: polysaccharide binding (GO:0030247);	
Vitis_adenoclada_newGene_1566	2	Molecular Function: protein serine/threonine kinase activity (GO:0004674);	Molecular Function: ATP binding (GO:0005524);	
Vitis_adenoclada_newGene_1567	4	Molecular Function: protein kinase activity (GO:0004672);	Molecular Function: ATP binding (GO:0005524);	Cellular Component: integral component of membrane (GO:0016021);	Molecular Function: polysaccharide binding (GO:0030247);	
Vitis_adenoclada_newGene_1569	3	Molecular Function: protein kinase activity (GO:0004672);	Molecular Function: ATP binding (GO:0005524);	Molecular Function: polysaccharide binding (GO:0030247);	
Vitis_adenoclada_newGene_1571	3	Molecular Function: protein kinase activity (GO:0004672);	Molecular Function: ATP binding (GO:0005524);	Molecular Function: polysaccharide binding (GO:0030247);	
Vitis_adenoclada_newGene_1573	4	Molecular Function: protein kinase activity (GO:0004672);	Molecular Function: ATP binding (GO:0005524);	Cellular Component: integral component of membrane (GO:0016021);	Molecular Function: polysaccharide binding (GO:0030247);	
Vitis_adenoclada_newGene_1576	3	Molecular Function: protein kinase activity (GO:0004672);	Molecular Function: ATP binding (GO:0005524);	Molecular Function: polysaccharide binding (GO:0030247);	
Vitis_adenoclada_newGene_1577	4	Molecular Function: protein serine/threonine kinase activity (GO:0004674);	Molecular Function: ATP binding (GO:0005524);	Cellular Component: integral component of membrane (GO:0016021);	Molecular Function: polysaccharide binding (GO:0030247);	
Vitis_adenoclada_newGene_1578	2	Molecular Function: protein serine/threonine kinase activity (GO:0004674);	Molecular Function: ATP binding (GO:0005524);	
Vitis_adenoclada_newGene_1580	3	Molecular Function: protein serine/threonine kinase activity (GO:0004674);	Molecular Function: ATP binding (GO:0005524);	Cellular Component: integral component of membrane (GO:0016021);	
Vitis_adenoclada_newGene_1582	4	Molecular Function: protein kinase activity (GO:0004672);	Molecular Function: ATP binding (GO:0005524);	Cellular Component: integral component of membrane (GO:0016021);	Molecular Function: polysaccharide binding (GO:0030247);	
Vitis_adenoclada_newGene_1583	3	Molecular Function: protein kinase activity (GO:0004672);	Molecular Function: ATP binding (GO:0005524);	Molecular Function: polysaccharide binding (GO:0030247);	
Vitis_adenoclada_newGene_1585	3	Molecular Function: protein serine/threonine kinase activity (GO:0004674);	Molecular Function: ATP binding (GO:0005524);	Cellular Component: integral component of membrane (GO:0016021);	
Vitis_adenoclada_newGene_1587	4	Molecular Function: protein serine/threonine kinase activity (GO:0004674);	Molecular Function: ATP binding (GO:0005524);	Cellular Component: integral component of membrane (GO:0016021);	Molecular Function: polysaccharide binding (GO:0030247);	
Vitis_adenoclada_newGene_1589	1	Molecular Function: polysaccharide binding (GO:0030247);	
Vitis_adenoclada_newGene_1590	3	Molecular Function: protein kinase activity (GO:0004672);	Molecular Function: ATP binding (GO:0005524);	Molecular Function: polysaccharide binding (GO:0030247);	
Vitis_adenoclada_newGene_1591	3	Molecular Function: protein kinase activity (GO:0004672);	Molecular Function: ATP binding (GO:0005524);	Cellular Component: integral component of membrane (GO:0016021);	
Vitis_adenoclada_newGene_1592	4	Molecular Function: protein serine/threonine kinase activity (GO:0004674);	Molecular Function: ATP binding (GO:0005524);	Cellular Component: integral component of membrane (GO:0016021);	Molecular Function: polysaccharide binding (GO:0030247);	
Vitis_adenoclada_newGene_1594	4	Molecular Function: protein kinase activity (GO:0004672);	Molecular Function: ATP binding (GO:0005524);	Cellular Component: integral component of membrane (GO:0016021);	Molecular Function: polysaccharide binding (GO:0030247);	
Vitis_adenoclada_newGene_1613	6	Molecular Function: ATP binding (GO:0005524);	Biological Process: protein folding (GO:0006457);	Biological Process: response to heat (GO:0009408);	Molecular Function: heat shock protein binding (GO:0031072);	Molecular Function: metal ion binding (GO:0046872);	Molecular Function: unfolded protein binding (GO:0051082);	
Vitis_adenoclada_newGene_1615	2	Molecular Function: calcium ion binding (GO:0005509);	Molecular Function: kinase activity (GO:0016301);	
Vitis_adenoclada_newGene_1617	3	Molecular Function: protein kinase activity (GO:0004672);	Molecular Function: ATP binding (GO:0005524);	Cellular Component: integral component of membrane (GO:0016021);	
Vitis_adenoclada_newGene_1624	2	Molecular Function: kinase activity (GO:0016301);	Molecular Function: polysaccharide binding (GO:0030247);	
Vitis_adenoclada_newGene_1625	3	Molecular Function: protein kinase activity (GO:0004672);	Molecular Function: ATP binding (GO:0005524);	Cellular Component: integral component of membrane (GO:0016021);	
Vitis_adenoclada_newGene_1629	4	Molecular Function: monooxygenase activity (GO:0004497);	Molecular Function: iron ion binding (GO:0005506);	Molecular Function: oxidoreductase activity, acting on paired donors, with incorporation or reduction of molecular oxygen (GO:0016705);	Molecular Function: heme binding (GO:0020037);	
Vitis_adenoclada_newGene_1630	4	Molecular Function: monooxygenase activity (GO:0004497);	Molecular Function: iron ion binding (GO:0005506);	Molecular Function: oxidoreductase activity, acting on paired donors, with incorporation or reduction of molecular oxygen (GO:0016705);	Molecular Function: heme binding (GO:0020037);	
Vitis_adenoclada_newGene_1635	5	Cellular Component: chloroplast (GO:0009507);	Cellular Component: chloroplast stroma (GO:0009570);	Molecular Function: carotenoid dioxygenase activity (GO:0010436);	Biological Process: carotene catabolic process (GO:0016121);	Molecular Function: metal ion binding (GO:0046872);	
Vitis_adenoclada_newGene_164	2	Biological Process: defense response (GO:0006952);	Molecular Function: ADP binding (GO:0043531);	
Vitis_adenoclada_newGene_1641	1	Molecular Function: DNA-binding transcription factor activity (GO:0003700);	
Vitis_adenoclada_newGene_1644	3	Molecular Function: RNA binding (GO:0003723);	Cellular Component: nucleus (GO:0005634);	Biological Process: mRNA processing (GO:0006397);	
Vitis_adenoclada_newGene_1646	14	Biological Process: telomere maintenance (GO:0000723);	Biological Process: double-strand break repair via homologous recombination (GO:0000724);	Cellular Component: nuclear chromosome, telomeric region (GO:0000784);	Molecular Function: damaged DNA binding (GO:0003684);	Molecular Function: single-stranded DNA binding (GO:0003697);	Cellular Component: DNA replication factor A complex (GO:0005662);	Biological Process: DNA-dependent DNA replication (GO:0006261);	Biological Process: DNA unwinding involved in DNA replication (GO:0006268);	Biological Process: DNA repair (GO:0006281);	Biological Process: nucleotide-excision repair (GO:0006289);	Biological Process: telomere maintenance via telomerase (GO:0007004);	Molecular Function: single-stranded telomeric DNA binding (GO:0043047);	Molecular Function: sequence-specific DNA binding (GO:0043565);	Biological Process: meiotic cell cycle (GO:0051321);	
Vitis_adenoclada_newGene_1649	1	Molecular Function: peptidase activity (GO:0008233);	
Vitis_adenoclada_newGene_165	2	Biological Process: defense response (GO:0006952);	Molecular Function: ADP binding (GO:0043531);	
Vitis_adenoclada_newGene_1652	2	Biological Process: cellulose microfibril organization (GO:0010215);	Cellular Component: anchored component of membrane (GO:0031225);	
Vitis_adenoclada_newGene_1657	2	Molecular Function: channel activity (GO:0015267);	Cellular Component: integral component of membrane (GO:0016021);	
Vitis_adenoclada_newGene_166	1	Cellular Component: integral component of membrane (GO:0016021);	
Vitis_adenoclada_newGene_1665	4	Biological Process: cleavage in ITS2 between 5.8S rRNA and LSU-rRNA of tricistronic rRNA transcript (SSU-rRNA, 5.8S rRNA, LSU-rRNA) (GO:0000448);	Cellular Component: nucleus (GO:0005634);	Biological Process: RNA processing (GO:0006396);	Molecular Function: polynucleotide 5'-hydroxyl-kinase activity (GO:0051731);	
Vitis_adenoclada_newGene_1691	1	Cellular Component: integral component of membrane (GO:0016021);	
Vitis_adenoclada_newGene_17	1	Cellular Component: integral component of membrane (GO:0016021);	
Vitis_adenoclada_newGene_1715	1	Cellular Component: integral component of membrane (GO:0016021);	
Vitis_adenoclada_newGene_1734	1	Cellular Component: integral component of membrane (GO:0016021);	
Vitis_adenoclada_newGene_1736	1	Molecular Function: hydrolase activity, acting on ester bonds (GO:0016788);	
Vitis_adenoclada_newGene_1740	2	Molecular Function: hydrolase activity, hydrolyzing O-glycosyl compounds (GO:0004553);	Biological Process: carbohydrate metabolic process (GO:0005975);	
Vitis_adenoclada_newGene_1769	3	Molecular Function: iron ion binding (GO:0005506);	Molecular Function: oxidoreductase activity, acting on paired donors, with incorporation or reduction of molecular oxygen (GO:0016705);	Molecular Function: heme binding (GO:0020037);	
Vitis_adenoclada_newGene_1775	3	Molecular Function: ligand-gated ion channel activity (GO:0015276);	Cellular Component: integral component of membrane (GO:0016021);	Cellular Component: host cell nucleus (GO:0042025);	
Vitis_adenoclada_newGene_178	1	Molecular Function: protein binding (GO:0005515);	
Vitis_adenoclada_newGene_1782	6	Molecular Function: iron ion binding (GO:0005506);	Cellular Component: membrane (GO:0016020);	Cellular Component: integral component of membrane (GO:0016021);	Molecular Function: oxidoreductase activity, acting on paired donors, with incorporation or reduction of molecular oxygen, NAD(P)H as one donor, and incorporation of one atom of oxygen (GO:0016709);	Molecular Function: heme binding (GO:0020037);	Biological Process: defense response to other organism (GO:0098542);	
Vitis_adenoclada_newGene_1783	5	Molecular Function: iron ion binding (GO:0005506);	Cellular Component: membrane (GO:0016020);	Molecular Function: oxidoreductase activity, acting on paired donors, with incorporation or reduction of molecular oxygen, NAD(P)H as one donor, and incorporation of one atom of oxygen (GO:0016709);	Molecular Function: heme binding (GO:0020037);	Biological Process: defense response to other organism (GO:0098542);	
Vitis_adenoclada_newGene_1787	4	Molecular Function: magnesium ion binding (GO:0000287);	Molecular Function: dUTP diphosphatase activity (GO:0004170);	Biological Process: dUMP biosynthetic process (GO:0006226);	Biological Process: dUTP catabolic process (GO:0046081);	
Vitis_adenoclada_newGene_180	1	Biological Process: signal transduction (GO:0007165);	
Vitis_adenoclada_newGene_1801	4	Molecular Function: microtubule motor activity (GO:0003777);	Molecular Function: ATP binding (GO:0005524);	Biological Process: microtubule-based movement (GO:0007018);	Molecular Function: microtubule binding (GO:0008017);	
Vitis_adenoclada_newGene_181	1	Molecular Function: protein binding (GO:0005515);	
Vitis_adenoclada_newGene_1811	2	Molecular Function: structural constituent of cell wall (GO:0005199);	Biological Process: plant-type cell wall organization (GO:0009664);	
Vitis_adenoclada_newGene_1812	1	Cellular Component: integral component of membrane (GO:0016021);	
Vitis_adenoclada_newGene_1815	1	Cellular Component: integral component of membrane (GO:0016021);	
Vitis_adenoclada_newGene_1817	5	Molecular Function: ferroxidase activity (GO:0004322);	Molecular Function: copper ion binding (GO:0005507);	Cellular Component: plasma membrane (GO:0005886);	Biological Process: iron ion transport (GO:0006826);	Biological Process: iron ion homeostasis (GO:0055072);	
Vitis_adenoclada_newGene_1822	2	Molecular Function: copper ion binding (GO:0005507);	Biological Process: oxidation-reduction process (GO:0055114);	
Vitis_adenoclada_newGene_1824	8	Molecular Function: ferroxidase activity (GO:0004322);	Molecular Function: copper ion binding (GO:0005507);	Cellular Component: plasma membrane (GO:0005886);	Biological Process: iron ion transport (GO:0006826);	Biological Process: lignin catabolic process (GO:0046274);	Cellular Component: apoplast (GO:0048046);	Molecular Function: hydroquinone:oxygen oxidoreductase activity (GO:0052716);	Biological Process: iron ion homeostasis (GO:0055072);	
Vitis_adenoclada_newGene_1828	2	Molecular Function: 3-beta-hydroxy-delta5-steroid dehydrogenase activity (GO:0003854);	Biological Process: steroid biosynthetic process (GO:0006694);	
Vitis_adenoclada_newGene_1829	3	Cellular Component: nucleus (GO:0005634);	Biological Process: regulation of transcription, DNA-templated (GO:0006355);	Molecular Function: zinc ion binding (GO:0008270);	
Vitis_adenoclada_newGene_1831	2	Biological Process: signal transduction (GO:0007165);	Molecular Function: ADP binding (GO:0043531);	
Vitis_adenoclada_newGene_1836	5	Molecular Function: tRNA binding (GO:0000049);	Molecular Function: ribosomal large subunit binding (GO:0043023);	Biological Process: rescue of stalled ribosome (GO:0072344);	Cellular Component: RQC complex (GO:1990112);	Biological Process: ribosome-associated ubiquitin-dependent protein catabolic process (GO:1990116);	
Vitis_adenoclada_newGene_1839	1	Molecular Function: ADP binding (GO:0043531);	
Vitis_adenoclada_newGene_1841	2	Biological Process: signal transduction (GO:0007165);	Molecular Function: ADP binding (GO:0043531);	
Vitis_adenoclada_newGene_1845	2	Biological Process: signal transduction (GO:0007165);	Molecular Function: ADP binding (GO:0043531);	
Vitis_adenoclada_newGene_1847	2	Biological Process: signal transduction (GO:0007165);	Molecular Function: ADP binding (GO:0043531);	
Vitis_adenoclada_newGene_1849	2	Biological Process: signal transduction (GO:0007165);	Molecular Function: ADP binding (GO:0043531);	
Vitis_adenoclada_newGene_1852	1	Molecular Function: ADP binding (GO:0043531);	
Vitis_adenoclada_newGene_1854	1	Molecular Function: ADP binding (GO:0043531);	
Vitis_adenoclada_newGene_1856	2	Biological Process: signal transduction (GO:0007165);	Molecular Function: ADP binding (GO:0043531);	
Vitis_adenoclada_newGene_1857	2	Molecular Function: nucleic acid binding (GO:0003676);	Biological Process: DNA integration (GO:0015074);	
Vitis_adenoclada_newGene_1864	1	Molecular Function: protein binding (GO:0005515);	
Vitis_adenoclada_newGene_1870	4	Molecular Function: microtubule motor activity (GO:0003777);	Molecular Function: ATP binding (GO:0005524);	Biological Process: microtubule-based movement (GO:0007018);	Molecular Function: microtubule binding (GO:0008017);	
Vitis_adenoclada_newGene_1871	32	Molecular Function: molecular_function (GO:0003674);	Molecular Function: motor activity (GO:0003774);	Molecular Function: microtubule motor activity (GO:0003777);	Molecular Function: catalytic activity (GO:0003824);	Cellular Component: cellular_component (GO:0005575);	Cellular Component: intracellular (GO:0005622);	Cellular Component: obsolete cell (GO:0005623);	Cellular Component: cytoskeleton (GO:0005856);	Cellular Component: kinesin complex (GO:0005871);	Cellular Component: microtubule associated complex (GO:0005875);	Biological Process: movement of cell or subcellular component (GO:0006928);	Biological Process: microtubule-based process (GO:0007017);	Biological Process: microtubule-based movement (GO:0007018);	Biological Process: biological_process (GO:0008150);	Biological Process: cellular process (GO:0009987);	Cellular Component: microtubule cytoskeleton (GO:0015630);	Molecular Function: pyrophosphatase activity (GO:0016462);	Molecular Function: hydrolase activity (GO:0016787);	Molecular Function: hydrolase activity, acting on acid anhydrides (GO:0016817);	Molecular Function: hydrolase activity, acting on acid anhydrides, in phosphorus-containing anhydrides (GO:0016818);	Molecular Function: ATPase activity (GO:0016887);	Molecular Function: nucleoside-triphosphatase activity (GO:0017111);	Cellular Component: protein-containing complex (GO:0032991);	Cellular Component: organelle (GO:0043226);	Cellular Component: non-membrane-bounded organelle (GO:0043228);	Cellular Component: intracellular organelle (GO:0043229);	Cellular Component: intracellular non-membrane-bounded organelle (GO:0043232);	Cellular Component: obsolete organelle part (GO:0044422);	Cellular Component: obsolete intracellular part (GO:0044424);	Cellular Component: obsolete cytoskeletal part (GO:0044430);	Cellular Component: obsolete intracellular organelle part (GO:0044446);	Cellular Component: obsolete cell part (GO:0044464);	
Vitis_adenoclada_newGene_1875	2	Molecular Function: oxidoreductase activity, acting on the aldehyde or oxo group of donors, NAD or NADP as acceptor (GO:0016620);	Molecular Function: transferase activity, transferring acyl groups other than amino-acyl groups (GO:0016747);	
Vitis_adenoclada_newGene_1876	2	Cellular Component: integral component of membrane (GO:0016021);	Molecular Function: ADP binding (GO:0043531);	
Vitis_adenoclada_newGene_188	1	Cellular Component: integral component of membrane (GO:0016021);	
Vitis_adenoclada_newGene_1883	1	Molecular Function: ADP binding (GO:0043531);	
Vitis_adenoclada_newGene_1884	1	Molecular Function: ADP binding (GO:0043531);	
Vitis_adenoclada_newGene_1885	2	Biological Process: signal transduction (GO:0007165);	Molecular Function: ADP binding (GO:0043531);	
Vitis_adenoclada_newGene_1892	1	Molecular Function: protein binding (GO:0005515);	
Vitis_adenoclada_newGene_1893	1	Molecular Function: ADP binding (GO:0043531);	
Vitis_adenoclada_newGene_1898	2	Molecular Function: protein kinase activity (GO:0004672);	Molecular Function: ATP binding (GO:0005524);	
Vitis_adenoclada_newGene_1900	77	Biological Process: regulation of receptor internalization (GO:0002090);	Biological Process: positive regulation of receptor internalization (GO:0002092);	Molecular Function: molecular_function (GO:0003674);	Molecular Function: signaling receptor binding (GO:0005102);	Molecular Function: binding (GO:0005488);	Molecular Function: protein binding (GO:0005515);	Biological Process: transport (GO:0006810);	Biological Process: endocytosis (GO:0006897);	Biological Process: receptor-mediated endocytosis (GO:0006898);	Biological Process: vacuolar transport (GO:0007034);	Biological Process: lysosomal transport (GO:0007041);	Biological Process: cell communication (GO:0007154);	Biological Process: signal transduction (GO:0007165);	Biological Process: cell surface receptor signaling pathway (GO:0007166);	Biological Process: cell-cell signaling (GO:0007267);	Biological Process: biological_process (GO:0008150);	Biological Process: metabolic process (GO:0008152);	Biological Process: endosome to lysosome transport (GO:0008333);	Biological Process: positive regulation of metabolic process (GO:0009893);	Biological Process: regulation of signal transduction (GO:0009966);	Biological Process: negative regulation of signal transduction (GO:0009968);	Biological Process: cellular process (GO:0009987);	Biological Process: positive regulation of macromolecule metabolic process (GO:0010604);	Biological Process: regulation of cell communication (GO:0010646);	Biological Process: negative regulation of cell communication (GO:0010648);	Biological Process: Wnt signaling pathway (GO:0016055);	Biological Process: vesicle-mediated transport (GO:0016192);	Biological Process: regulation of metabolic process (GO:0019222);	Biological Process: regulation of signaling (GO:0023051);	Biological Process: signaling (GO:0023052);	Biological Process: negative regulation of signaling (GO:0023057);	Biological Process: regulation of endocytosis (GO:0030100);	Biological Process: regulation of Wnt signaling pathway (GO:0030111);	Biological Process: negative regulation of Wnt signaling pathway (GO:0030178);	Biological Process: regulation of cellular metabolic process (GO:0031323);	Biological Process: positive regulation of cellular metabolic process (GO:0031325);	Biological Process: receptor internalization (GO:0031623);	Biological Process: regulation of localization (GO:0032879);	Biological Process: receptor metabolic process (GO:0043112);	Biological Process: macromolecule metabolic process (GO:0043170);	Biological Process: cellular metabolic process (GO:0044237);	Biological Process: cellular macromolecule metabolic process (GO:0044260);	Biological Process: positive regulation of endocytosis (GO:0045807);	Biological Process: intracellular transport (GO:0046907);	Biological Process: regulation of receptor-mediated endocytosis (GO:0048259);	Biological Process: positive regulation of receptor-mediated endocytosis (GO:0048260);	Biological Process: positive regulation of biological process (GO:0048518);	Biological Process: negative regulation of biological process (GO:0048519);	Biological Process: positive regulation of cellular process (GO:0048522);	Biological Process: negative regulation of cellular process (GO:0048523);	Biological Process: regulation of response to stimulus (GO:0048583);	Biological Process: negative regulation of response to stimulus (GO:0048585);	Biological Process: regulation of biological process (GO:0050789);	Biological Process: regulation of cellular process (GO:0050794);	Biological Process: response to stimulus (GO:0050896);	Biological Process: regulation of transport (GO:0051049);	Biological Process: positive regulation of transport (GO:0051050);	Biological Process: regulation of cellular component organization (GO:0051128);	Biological Process: positive regulation of cellular component organization (GO:0051130);	Biological Process: localization (GO:0051179);	Biological Process: establishment of localization (GO:0051234);	Biological Process: cellular localization (GO:0051641);	Biological Process: establishment of localization in cell (GO:0051649);	Biological Process: cellular response to stimulus (GO:0051716);	Biological Process: canonical Wnt signaling pathway (GO:0060070);	Biological Process: regulation of macromolecule metabolic process (GO:0060255);	Biological Process: regulation of vesicle-mediated transport (GO:0060627);	Biological Process: regulation of canonical Wnt signaling pathway (GO:0060828);	Biological Process: biological regulation (GO:0065007);	Biological Process: organic substance metabolic process (GO:0071704);	Biological Process: negative regulation of canonical Wnt signaling pathway (GO:0090090);	Biological Process: import into cell (GO:0098657);	Biological Process: cell-cell signaling by wnt (GO:0198738);	Biological Process: cell surface receptor signaling pathway involved in cell-cell signaling (GO:1905114);	Biological Process: receptor internalization involved in canonical Wnt signaling pathway (GO:2000286);	Biological Process: regulation of clathrin-dependent endocytosis (GO:2000369);	Biological Process: positive regulation of clathrin-dependent endocytosis (GO:2000370);	
Vitis_adenoclada_newGene_1902	2	Biological Process: signal transduction (GO:0007165);	Molecular Function: ADP binding (GO:0043531);	
Vitis_adenoclada_newGene_1906	2	Molecular Function: magnesium ion binding (GO:0000287);	Molecular Function: terpene synthase activity (GO:0010333);	
Vitis_adenoclada_newGene_1909	2	Molecular Function: magnesium ion binding (GO:0000287);	Molecular Function: terpene synthase activity (GO:0010333);	
Vitis_adenoclada_newGene_1911	2	Molecular Function: magnesium ion binding (GO:0000287);	Molecular Function: terpene synthase activity (GO:0010333);	
Vitis_adenoclada_newGene_1912	2	Molecular Function: magnesium ion binding (GO:0000287);	Molecular Function: terpene synthase activity (GO:0010333);	
Vitis_adenoclada_newGene_1913	2	Molecular Function: magnesium ion binding (GO:0000287);	Molecular Function: terpene synthase activity (GO:0010333);	
Vitis_adenoclada_newGene_1914	2	Molecular Function: magnesium ion binding (GO:0000287);	Molecular Function: terpene synthase activity (GO:0010333);	
Vitis_adenoclada_newGene_1915	2	Molecular Function: magnesium ion binding (GO:0000287);	Molecular Function: terpene synthase activity (GO:0010333);	
Vitis_adenoclada_newGene_1916	2	Molecular Function: magnesium ion binding (GO:0000287);	Molecular Function: terpene synthase activity (GO:0010333);	
Vitis_adenoclada_newGene_1917	2	Molecular Function: magnesium ion binding (GO:0000287);	Molecular Function: terpene synthase activity (GO:0010333);	
Vitis_adenoclada_newGene_1918	2	Molecular Function: magnesium ion binding (GO:0000287);	Molecular Function: terpene synthase activity (GO:0010333);	
Vitis_adenoclada_newGene_1919	2	Molecular Function: magnesium ion binding (GO:0000287);	Molecular Function: terpene synthase activity (GO:0010333);	
Vitis_adenoclada_newGene_1920	2	Molecular Function: magnesium ion binding (GO:0000287);	Molecular Function: terpene synthase activity (GO:0010333);	
Vitis_adenoclada_newGene_1925	2	Molecular Function: magnesium ion binding (GO:0000287);	Molecular Function: terpene synthase activity (GO:0010333);	
Vitis_adenoclada_newGene_1927	2	Molecular Function: magnesium ion binding (GO:0000287);	Molecular Function: terpene synthase activity (GO:0010333);	
Vitis_adenoclada_newGene_1928	2	Molecular Function: magnesium ion binding (GO:0000287);	Molecular Function: terpene synthase activity (GO:0010333);	
Vitis_adenoclada_newGene_1929	2	Molecular Function: magnesium ion binding (GO:0000287);	Molecular Function: terpene synthase activity (GO:0010333);	
Vitis_adenoclada_newGene_1933	1	Molecular Function: ADP binding (GO:0043531);	
Vitis_adenoclada_newGene_1934	1	Biological Process: signal transduction (GO:0007165);	
Vitis_adenoclada_newGene_1936	1	Molecular Function: ADP binding (GO:0043531);	
Vitis_adenoclada_newGene_1938	4	Cellular Component: endosome (GO:0005768);	Cellular Component: trans-Golgi network (GO:0005802);	Biological Process: signal transduction (GO:0007165);	Molecular Function: ADP binding (GO:0043531);	
Vitis_adenoclada_newGene_1945	2	Biological Process: signal transduction (GO:0007165);	Molecular Function: ADP binding (GO:0043531);	
Vitis_adenoclada_newGene_1946	2	Biological Process: signal transduction (GO:0007165);	Molecular Function: ADP binding (GO:0043531);	
Vitis_adenoclada_newGene_1948	2	Biological Process: signal transduction (GO:0007165);	Molecular Function: ADP binding (GO:0043531);	
Vitis_adenoclada_newGene_1949	1	Cellular Component: chloroplast (GO:0009507);	
Vitis_adenoclada_newGene_1951	2	Biological Process: signal transduction (GO:0007165);	Molecular Function: ADP binding (GO:0043531);	
Vitis_adenoclada_newGene_1955	4	Molecular Function: iron ion binding (GO:0005506);	Molecular Function: electron transfer activity (GO:0009055);	Molecular Function: 2 iron, 2 sulfur cluster binding (GO:0051537);	Molecular Function: FAD binding (GO:0071949);	
Vitis_adenoclada_newGene_1956	1	Molecular Function: ADP binding (GO:0043531);	
Vitis_adenoclada_newGene_1958	1	Biological Process: signal transduction (GO:0007165);	
Vitis_adenoclada_newGene_196	2	Cellular Component: integral component of membrane (GO:0016021);	Molecular Function: kinase activity (GO:0016301);	
Vitis_adenoclada_newGene_1965	1	Molecular Function: ADP binding (GO:0043531);	
Vitis_adenoclada_newGene_1966	1	Molecular Function: ADP binding (GO:0043531);	
Vitis_adenoclada_newGene_1967	2	Biological Process: signal transduction (GO:0007165);	Molecular Function: ADP binding (GO:0043531);	
Vitis_adenoclada_newGene_1969	1	Molecular Function: ADP binding (GO:0043531);	
Vitis_adenoclada_newGene_197	2	Cellular Component: integral component of membrane (GO:0016021);	Molecular Function: kinase activity (GO:0016301);	
Vitis_adenoclada_newGene_1971	2	Biological Process: signal transduction (GO:0007165);	Molecular Function: ADP binding (GO:0043531);	
Vitis_adenoclada_newGene_1975	2	Biological Process: signal transduction (GO:0007165);	Molecular Function: ADP binding (GO:0043531);	
Vitis_adenoclada_newGene_1977	1	Molecular Function: translation release factor activity (GO:0003747);	
Vitis_adenoclada_newGene_1979	1	Biological Process: signal transduction (GO:0007165);	
Vitis_adenoclada_newGene_1981	2	Biological Process: signal transduction (GO:0007165);	Molecular Function: ADP binding (GO:0043531);	
Vitis_adenoclada_newGene_1987	1	Molecular Function: ADP binding (GO:0043531);	
Vitis_adenoclada_newGene_1988	1	Biological Process: signal transduction (GO:0007165);	
Vitis_adenoclada_newGene_1991	1	Molecular Function: cysteine-type peptidase activity (GO:0008234);	
Vitis_adenoclada_newGene_1994	1	Molecular Function: ADP binding (GO:0043531);	
Vitis_adenoclada_newGene_1998	3	Molecular Function: O-methyltransferase activity (GO:0008171);	Biological Process: methylation (GO:0032259);	Molecular Function: protein dimerization activity (GO:0046983);	
Vitis_adenoclada_newGene_1999	3	Molecular Function: O-methyltransferase activity (GO:0008171);	Biological Process: methylation (GO:0032259);	Molecular Function: protein dimerization activity (GO:0046983);	
Vitis_adenoclada_newGene_2005	1	Molecular Function: cysteine-type peptidase activity (GO:0008234);	
Vitis_adenoclada_newGene_2010	1	Molecular Function: ADP binding (GO:0043531);	
Vitis_adenoclada_newGene_2011	24	Cellular Component: cellular_component (GO:0005575);	Cellular Component: obsolete cell (GO:0005623);	Cellular Component: plasma membrane (GO:0005886);	Biological Process: response to stress (GO:0006950);	Biological Process: defense response (GO:0006952);	Biological Process: cell communication (GO:0007154);	Biological Process: signal transduction (GO:0007165);	Biological Process: biological_process (GO:0008150);	Biological Process: response to external stimulus (GO:0009605);	Biological Process: response to biotic stimulus (GO:0009607);	Biological Process: response to bacterium (GO:0009617);	Biological Process: cellular process (GO:0009987);	Cellular Component: membrane (GO:0016020);	Biological Process: signaling (GO:0023052);	Biological Process: response to external biotic stimulus (GO:0043207);	Cellular Component: obsolete cell part (GO:0044464);	Biological Process: regulation of biological process (GO:0050789);	Biological Process: regulation of cellular process (GO:0050794);	Biological Process: response to stimulus (GO:0050896);	Biological Process: multi-organism process (GO:0051704);	Biological Process: response to other organism (GO:0051707);	Biological Process: cellular response to stimulus (GO:0051716);	Biological Process: biological regulation (GO:0065007);	Cellular Component: cell periphery (GO:0071944);	
Vitis_adenoclada_newGene_2012	1	Molecular Function: ADP binding (GO:0043531);	
Vitis_adenoclada_newGene_2021	3	Cellular Component: microtubule (GO:0005874);	Biological Process: microtubule-based process (GO:0007017);	Cellular Component: integral component of membrane (GO:0016021);	
Vitis_adenoclada_newGene_2025	1	Cellular Component: integral component of membrane (GO:0016021);	
Vitis_adenoclada_newGene_2029	2	Molecular Function: protein kinase activity (GO:0004672);	Molecular Function: ATP binding (GO:0005524);	
Vitis_adenoclada_newGene_2032	1	Molecular Function: cysteine-type peptidase activity (GO:0008234);	
Vitis_adenoclada_newGene_2034	1	Biological Process: oxidation-reduction process (GO:0055114);	
Vitis_adenoclada_newGene_2035	3	Molecular Function: protein kinase activity (GO:0004672);	Molecular Function: ATP binding (GO:0005524);	Cellular Component: integral component of membrane (GO:0016021);	
Vitis_adenoclada_newGene_2036	1	Molecular Function: ADP binding (GO:0043531);	
Vitis_adenoclada_newGene_2037	5	Molecular Function: protein serine/threonine kinase activity (GO:0004674);	Molecular Function: ATP binding (GO:0005524);	Cellular Component: plasma membrane (GO:0005886);	Cellular Component: integral component of membrane (GO:0016021);	Biological Process: protein autophosphorylation (GO:0046777);	
Vitis_adenoclada_newGene_2038	4	Molecular Function: protein serine/threonine kinase activity (GO:0004674);	Molecular Function: ATP binding (GO:0005524);	Cellular Component: plasma membrane (GO:0005886);	Biological Process: protein autophosphorylation (GO:0046777);	
Vitis_adenoclada_newGene_2040	1	Molecular Function: kinase activity (GO:0016301);	
Vitis_adenoclada_newGene_2041	1	Molecular Function: kinase activity (GO:0016301);	
Vitis_adenoclada_newGene_2045	1	Molecular Function: zinc ion binding (GO:0008270);	
Vitis_adenoclada_newGene_2047	5	Molecular Function: protein serine/threonine kinase activity (GO:0004674);	Molecular Function: ATP binding (GO:0005524);	Cellular Component: plasma membrane (GO:0005886);	Biological Process: protein phosphorylation (GO:0006468);	Biological Process: recognition of pollen (GO:0048544);	
Vitis_adenoclada_newGene_2048	6	Molecular Function: protein serine/threonine kinase activity (GO:0004674);	Molecular Function: ATP binding (GO:0005524);	Cellular Component: plasma membrane (GO:0005886);	Biological Process: protein phosphorylation (GO:0006468);	Cellular Component: integral component of membrane (GO:0016021);	Biological Process: recognition of pollen (GO:0048544);	
Vitis_adenoclada_newGene_205	1	Cellular Component: integral component of membrane (GO:0016021);	
Vitis_adenoclada_newGene_2050	1	Biological Process: recognition of pollen (GO:0048544);	
Vitis_adenoclada_newGene_2051	6	Molecular Function: protein serine/threonine kinase activity (GO:0004674);	Molecular Function: ATP binding (GO:0005524);	Cellular Component: plasma membrane (GO:0005886);	Biological Process: protein phosphorylation (GO:0006468);	Cellular Component: integral component of membrane (GO:0016021);	Biological Process: recognition of pollen (GO:0048544);	
Vitis_adenoclada_newGene_2052	5	Molecular Function: protein kinase activity (GO:0004672);	Molecular Function: ATP binding (GO:0005524);	Cellular Component: integral component of membrane (GO:0016021);	Molecular Function: carbohydrate binding (GO:0030246);	Biological Process: recognition of pollen (GO:0048544);	
Vitis_adenoclada_newGene_2053	6	Molecular Function: protein serine/threonine kinase activity (GO:0004674);	Molecular Function: ATP binding (GO:0005524);	Cellular Component: plasma membrane (GO:0005886);	Biological Process: protein phosphorylation (GO:0006468);	Cellular Component: integral component of membrane (GO:0016021);	Biological Process: recognition of pollen (GO:0048544);	
Vitis_adenoclada_newGene_2054	4	Molecular Function: protein kinase activity (GO:0004672);	Molecular Function: ATP binding (GO:0005524);	Molecular Function: carbohydrate binding (GO:0030246);	Biological Process: recognition of pollen (GO:0048544);	
Vitis_adenoclada_newGene_2055	6	Molecular Function: protein serine/threonine kinase activity (GO:0004674);	Molecular Function: ATP binding (GO:0005524);	Cellular Component: plasma membrane (GO:0005886);	Biological Process: protein phosphorylation (GO:0006468);	Cellular Component: integral component of membrane (GO:0016021);	Biological Process: recognition of pollen (GO:0048544);	
Vitis_adenoclada_newGene_2058	5	Molecular Function: protein serine/threonine kinase activity (GO:0004674);	Molecular Function: ATP binding (GO:0005524);	Cellular Component: integral component of membrane (GO:0016021);	Molecular Function: carbohydrate binding (GO:0030246);	Biological Process: recognition of pollen (GO:0048544);	
Vitis_adenoclada_newGene_2059	6	Molecular Function: protein serine/threonine kinase activity (GO:0004674);	Molecular Function: ATP binding (GO:0005524);	Cellular Component: plasma membrane (GO:0005886);	Biological Process: protein phosphorylation (GO:0006468);	Cellular Component: integral component of membrane (GO:0016021);	Biological Process: recognition of pollen (GO:0048544);	
Vitis_adenoclada_newGene_2060	4	Molecular Function: protein serine/threonine kinase activity (GO:0004674);	Molecular Function: ATP binding (GO:0005524);	Molecular Function: carbohydrate binding (GO:0030246);	Biological Process: recognition of pollen (GO:0048544);	
Vitis_adenoclada_newGene_2062	5	Molecular Function: protein serine/threonine kinase activity (GO:0004674);	Molecular Function: ATP binding (GO:0005524);	Cellular Component: integral component of membrane (GO:0016021);	Molecular Function: carbohydrate binding (GO:0030246);	Biological Process: recognition of pollen (GO:0048544);	
Vitis_adenoclada_newGene_2065	2	Molecular Function: magnesium ion binding (GO:0000287);	Molecular Function: terpene synthase activity (GO:0010333);	
Vitis_adenoclada_newGene_2068	1	Cellular Component: integral component of membrane (GO:0016021);	
Vitis_adenoclada_newGene_2079	1	Cellular Component: integral component of membrane (GO:0016021);	
Vitis_adenoclada_newGene_2092	2	Molecular Function: succinate-semialdehyde dehydrogenase (NAD+) activity (GO:0004777);	Molecular Function: succinate-semialdehyde dehydrogenase [NAD(P)+] activity (GO:0009013);	
Vitis_adenoclada_newGene_2093	2	Molecular Function: succinate-semialdehyde dehydrogenase (NAD+) activity (GO:0004777);	Molecular Function: succinate-semialdehyde dehydrogenase [NAD(P)+] activity (GO:0009013);	
Vitis_adenoclada_newGene_2095	1	Molecular Function: zinc ion binding (GO:0008270);	
Vitis_adenoclada_newGene_210	2	Cellular Component: integral component of membrane (GO:0016021);	Molecular Function: kinase activity (GO:0016301);	
Vitis_adenoclada_newGene_2102	2	Molecular Function: transaminase activity (GO:0008483);	Molecular Function: pyridoxal phosphate binding (GO:0030170);	
Vitis_adenoclada_newGene_2107	1	Molecular Function: protein dimerization activity (GO:0046983);	
Vitis_adenoclada_newGene_2108	171	Biological Process: regulation of DNA recombination (GO:0000018);	Biological Process: double-strand break repair via homologous recombination (GO:0000724);	Biological Process: recombinational repair (GO:0000725);	Biological Process: non-recombinational repair (GO:0000726);	Biological Process: somatic diversification of immune receptors (GO:0002200);	Biological Process: immune system process (GO:0002376);	Biological Process: immunoglobulin production (GO:0002377);	Biological Process: production of molecular mediator of immune response (GO:0002440);	Biological Process: immune system development (GO:0002520);	Biological Process: somatic diversification of immune receptors via somatic mutation (GO:0002566);	Molecular Function: molecular_function (GO:0003674);	Molecular Function: nucleic acid binding (GO:0003676);	Molecular Function: DNA binding (GO:0003677);	Molecular Function: chromatin binding (GO:0003682);	Molecular Function: damaged DNA binding (GO:0003684);	Molecular Function: catalytic activity (GO:0003824);	Molecular Function: DNA-directed DNA polymerase activity (GO:0003887);	Molecular Function: nuclease activity (GO:0004518);	Molecular Function: exonuclease activity (GO:0004527);	Molecular Function: binding (GO:0005488);	Molecular Function: protein binding (GO:0005515);	Cellular Component: cellular_component (GO:0005575);	Cellular Component: intracellular (GO:0005622);	Cellular Component: obsolete cell (GO:0005623);	Cellular Component: nucleus (GO:0005634);	Cellular Component: nucleoplasm (GO:0005654);	Cellular Component: cytoplasm (GO:0005737);	Biological Process: nucleobase-containing compound metabolic process (GO:0006139);	Biological Process: DNA metabolic process (GO:0006259);	Biological Process: DNA replication (GO:0006260);	Biological Process: DNA-dependent DNA replication (GO:0006261);	Biological Process: DNA repair (GO:0006281);	Biological Process: regulation of DNA repair (GO:0006282);	Biological Process: base-excision repair (GO:0006284);	Biological Process: double-strand break repair (GO:0006302);	Biological Process: double-strand break repair via nonhomologous end joining (GO:0006303);	Biological Process: DNA recombination (GO:0006310);	Biological Process: cellular aromatic compound metabolic process (GO:0006725);	Biological Process: nitrogen compound metabolic process (GO:0006807);	Biological Process: response to stress (GO:0006950);	Biological Process: cellular response to DNA damage stimulus (GO:0006974);	Biological Process: multicellular organism development (GO:0007275);	Molecular Function: DNA-dependent ATPase activity (GO:0008094);	Biological Process: biological_process (GO:0008150);	Biological Process: metabolic process (GO:0008152);	Molecular Function: 5'-3' exonuclease activity (GO:0008409);	Biological Process: biosynthetic process (GO:0009058);	Biological Process: macromolecule biosynthetic process (GO:0009059);	Biological Process: response to radiation (GO:0009314);	Biological Process: response to light stimulus (GO:0009416);	Biological Process: response to abiotic stimulus (GO:0009628);	Biological Process: response to red or far red light (GO:0009639);	Biological Process: photomorphogenesis (GO:0009640);	Biological Process: anatomical structure morphogenesis (GO:0009653);	Biological Process: post-embryonic development (GO:0009791);	Biological Process: tissue development (GO:0009888);	Biological Process: negative regulation of metabolic process (GO:0009892);	Biological Process: meristem structural organization (GO:0009933);	Biological Process: cellular process (GO:0009987);	Biological Process: regulation of gene expression (GO:0010468);	Biological Process: regulation of cell cycle process (GO:0010564);	Biological Process: regulation of double-strand break repair via homologous recombination (GO:0010569);	Biological Process: negative regulation of macromolecule metabolic process (GO:0010605);	Biological Process: cellular component organization (GO:0016043);	Biological Process: somatic diversification of immunoglobulins (GO:0016445);	Biological Process: somatic hypermutation of immunoglobulin genes (GO:0016446);	Molecular Function: pyrophosphatase activity (GO:0016462);	Molecular Function: transferase activity (GO:0016740);	Molecular Function: transferase activity, transferring phosphorus-containing groups (GO:0016772);	Molecular Function: nucleotidyltransferase activity (GO:0016779);	Molecular Function: hydrolase activity (GO:0016787);	Molecular Function: hydrolase activity, acting on ester bonds (GO:0016788);	Molecular Function: hydrolase activity, acting on acid anhydrides (GO:0016817);	Molecular Function: hydrolase activity, acting on acid anhydrides, in phosphorus-containing anhydrides (GO:0016818);	Molecular Function: lyase activity (GO:0016829);	Molecular Function: carbon-oxygen lyase activity (GO:0016835);	Molecular Function: ATPase activity (GO:0016887);	Molecular Function: nucleoside-triphosphatase activity (GO:0017111);	Biological Process: heterocycle biosynthetic process (GO:0018130);	Biological Process: regulation of nucleobase-containing compound metabolic process (GO:0019219);	Biological Process: regulation of metabolic process (GO:0019222);	Biological Process: aromatic compound biosynthetic process (GO:0019438);	Biological Process: cellular component assembly (GO:0022607);	Biological Process: regulation of cellular metabolic process (GO:0031323);	Biological Process: negative regulation of cellular metabolic process (GO:0031324);	Cellular Component: membrane-enclosed lumen (GO:0031974);	Cellular Component: nuclear lumen (GO:0031981);	Biological Process: multicellular organismal process (GO:0032501);	Biological Process: developmental process (GO:0032502);	Biological Process: cellular response to stress (GO:0033554);	Molecular Function: DNA polymerase activity (GO:0034061);	Biological Process: cellular nitrogen compound metabolic process (GO:0034641);	Biological Process: cellular macromolecule biosynthetic process (GO:0034645);	Biological Process: nucleobase-containing compound biosynthetic process (GO:0034654);	Molecular Function: ATPase activity (GO:0042623);	Molecular Function: identical protein binding (GO:0042802);	Molecular Function: single-stranded DNA helicase activity (GO:0043142);	Biological Process: macromolecule metabolic process (GO:0043170);	Cellular Component: organelle (GO:0043226);	Cellular Component: membrane-bounded organelle (GO:0043227);	Cellular Component: intracellular organelle (GO:0043229);	Cellular Component: intracellular membrane-bounded organelle (GO:0043231);	Cellular Component: organelle lumen (GO:0043233);	Biological Process: protein-containing complex subunit organization (GO:0043933);	Biological Process: cellular component biogenesis (GO:0044085);	Biological Process: cellular metabolic process (GO:0044237);	Biological Process: primary metabolic process (GO:0044238);	Biological Process: cellular biosynthetic process (GO:0044249);	Biological Process: cellular macromolecule metabolic process (GO:0044260);	Biological Process: cellular nitrogen compound biosynthetic process (GO:0044271);	Cellular Component: obsolete organelle part (GO:0044422);	Cellular Component: obsolete intracellular part (GO:0044424);	Cellular Component: obsolete nuclear part (GO:0044428);	Cellular Component: obsolete intracellular organelle part (GO:0044446);	Cellular Component: obsolete cell part (GO:0044464);	Biological Process: negative regulation of DNA repair (GO:0045738);	Biological Process: negative regulation of DNA recombination (GO:0045910);	Biological Process: negative regulation of nucleobase-containing compound metabolic process (GO:0045934);	Biological Process: heterocycle metabolic process (GO:0046483);	Biological Process: meristem development (GO:0048507);	Biological Process: negative regulation of biological process (GO:0048519);	Biological Process: negative regulation of cellular process (GO:0048523);	Biological Process: anatomical structure arrangement (GO:0048532);	Biological Process: regulation of response to stimulus (GO:0048583);	Biological Process: negative regulation of response to stimulus (GO:0048585);	Biological Process: system development (GO:0048731);	Biological Process: anatomical structure development (GO:0048856);	Biological Process: regulation of biological process (GO:0050789);	Biological Process: regulation of developmental process (GO:0050793);	Biological Process: regulation of cellular process (GO:0050794);	Biological Process: response to stimulus (GO:0050896);	Biological Process: regulation of DNA metabolic process (GO:0051052);	Biological Process: negative regulation of DNA metabolic process (GO:0051053);	Biological Process: regulation of nitrogen compound metabolic process (GO:0051171);	Biological Process: negative regulation of nitrogen compound metabolic process (GO:0051172);	Biological Process: regulation of multicellular organismal process (GO:0051239);	Biological Process: protein complex oligomerization (GO:0051259);	Biological Process: protein homooligomerization (GO:0051260);	Biological Process: cell division (GO:0051301);	Molecular Function: 5'-deoxyribose-5-phosphate lyase activity (GO:0051575);	Biological Process: cellular response to stimulus (GO:0051716);	Biological Process: regulation of cell cycle (GO:0051726);	Biological Process: regulation of macromolecule metabolic process (GO:0060255);	Biological Process: protein-containing complex assembly (GO:0065003);	Biological Process: biological regulation (GO:0065007);	Cellular Component: intracellular organelle lumen (GO:0070013);	Biological Process: organic substance metabolic process (GO:0071704);	Biological Process: cellular component organization or biogenesis (GO:0071840);	Biological Process: DNA biosynthetic process (GO:0071897);	Biological Process: regulation of primary metabolic process (GO:0080090);	Biological Process: regulation of response to stress (GO:0080134);	Biological Process: regulation of cellular response to stress (GO:0080135);	Biological Process: nucleic acid metabolic process (GO:0090304);	Biological Process: nucleic acid phosphodiester bond hydrolysis (GO:0090305);	Molecular Function: organic cyclic compound binding (GO:0097159);	Biological Process: double-strand break repair via alternative nonhomologous end joining (GO:0097681);	Molecular Function: catalytic activity, acting on DNA (GO:0140097);	Biological Process: organic cyclic compound metabolic process (GO:1901360);	Biological Process: organic cyclic compound biosynthetic process (GO:1901362);	Molecular Function: heterocyclic compound binding (GO:1901363);	Biological Process: organic substance biosynthetic process (GO:1901576);	Biological Process: regulation of cell cycle phase transition (GO:1901987);	Biological Process: regulation of cell cycle G2/M phase transition (GO:1902749);	Biological Process: intrachromosomal DNA recombination (GO:1990067);	Biological Process: regulation of adaxial/abaxial pattern formation (GO:2000011);	Biological Process: regulation of multicellular organismal development (GO:2000026);	Biological Process: negative regulation of double-strand break repair via homologous recombination (GO:2000042);	Biological Process: regulation of double-strand break repair (GO:2000779);	Biological Process: negative regulation of double-strand break repair (GO:2000780);	Biological Process: regulation of response to DNA damage stimulus (GO:2001020);	Biological Process: negative regulation of response to DNA damage stimulus (GO:2001021);	
Vitis_adenoclada_newGene_2109	1	Biological Process: phosphorelay signal transduction system (GO:0000160);	
Vitis_adenoclada_newGene_211	2	Cellular Component: integral component of membrane (GO:0016021);	Molecular Function: kinase activity (GO:0016301);	
Vitis_adenoclada_newGene_2112	1	Cellular Component: integral component of membrane (GO:0016021);	
Vitis_adenoclada_newGene_212	1	Cellular Component: integral component of membrane (GO:0016021);	
Vitis_adenoclada_newGene_2120	3	Molecular Function: glycylpeptide N-tetradecanoyltransferase activity (GO:0004379);	Cellular Component: cytoplasm (GO:0005737);	Biological Process: N-terminal peptidyl-glycine N-myristoylation (GO:0018008);	
Vitis_adenoclada_newGene_2125	1	Cellular Component: integral component of membrane (GO:0016021);	
Vitis_adenoclada_newGene_2126	1	Molecular Function: ADP binding (GO:0043531);	
Vitis_adenoclada_newGene_2129	1	Molecular Function: ADP binding (GO:0043531);	
Vitis_adenoclada_newGene_2132	1	Molecular Function: ADP binding (GO:0043531);	
Vitis_adenoclada_newGene_2139	1	Molecular Function: ADP binding (GO:0043531);	
Vitis_adenoclada_newGene_214	3	Biological Process: maturation of LSU-rRNA from tricistronic rRNA transcript (SSU-rRNA, 5.8S rRNA, LSU-rRNA) (GO:0000463);	Molecular Function: structural constituent of ribosome (GO:0003735);	Cellular Component: cytosolic large ribosomal subunit (GO:0022625);	
Vitis_adenoclada_newGene_2140	1	Molecular Function: ADP binding (GO:0043531);	
Vitis_adenoclada_newGene_2146	1	Cellular Component: integral component of membrane (GO:0016021);	
Vitis_adenoclada_newGene_2148	3	Molecular Function: catalytic activity (GO:0003824);	Molecular Function: molybdenum ion binding (GO:0030151);	Molecular Function: pyridoxal phosphate binding (GO:0030170);	
Vitis_adenoclada_newGene_2149	6	Biological Process: Mo-molybdopterin cofactor biosynthetic process (GO:0006777);	Molecular Function: Mo-molybdopterin cofactor sulfurase activity (GO:0008265);	Molecular Function: lyase activity (GO:0016829);	Molecular Function: molybdenum ion binding (GO:0030151);	Molecular Function: pyridoxal phosphate binding (GO:0030170);	Molecular Function: molybdenum cofactor sulfurtransferase activity (GO:0102867);	
Vitis_adenoclada_newGene_215	2	Cellular Component: integral component of membrane (GO:0016021);	Molecular Function: kinase activity (GO:0016301);	
Vitis_adenoclada_newGene_2150	6	Biological Process: Mo-molybdopterin cofactor biosynthetic process (GO:0006777);	Molecular Function: Mo-molybdopterin cofactor sulfurase activity (GO:0008265);	Molecular Function: lyase activity (GO:0016829);	Molecular Function: molybdenum ion binding (GO:0030151);	Molecular Function: pyridoxal phosphate binding (GO:0030170);	Molecular Function: molybdenum cofactor sulfurtransferase activity (GO:0102867);	
Vitis_adenoclada_newGene_2151	6	Biological Process: Mo-molybdopterin cofactor biosynthetic process (GO:0006777);	Molecular Function: Mo-molybdopterin cofactor sulfurase activity (GO:0008265);	Molecular Function: lyase activity (GO:0016829);	Molecular Function: molybdenum ion binding (GO:0030151);	Molecular Function: pyridoxal phosphate binding (GO:0030170);	Molecular Function: molybdenum cofactor sulfurtransferase activity (GO:0102867);	
Vitis_adenoclada_newGene_2152	6	Biological Process: Mo-molybdopterin cofactor biosynthetic process (GO:0006777);	Molecular Function: Mo-molybdopterin cofactor sulfurase activity (GO:0008265);	Molecular Function: lyase activity (GO:0016829);	Molecular Function: molybdenum ion binding (GO:0030151);	Molecular Function: pyridoxal phosphate binding (GO:0030170);	Molecular Function: molybdenum cofactor sulfurtransferase activity (GO:0102867);	
Vitis_adenoclada_newGene_2153	1	Molecular Function: ADP binding (GO:0043531);	
Vitis_adenoclada_newGene_2155	29	Molecular Function: molecular_function (GO:0003674);	Molecular Function: binding (GO:0005488);	Molecular Function: protein binding (GO:0005515);	Cellular Component: cellular_component (GO:0005575);	Cellular Component: intracellular (GO:0005622);	Cellular Component: obsolete cell (GO:0005623);	Cellular Component: cytoplasm (GO:0005737);	Cellular Component: cytosol (GO:0005829);	Cellular Component: chaperonin-containing T-complex (GO:0005832);	Cellular Component: plasma membrane (GO:0005886);	Cellular Component: cell-cell junction (GO:0005911);	Biological Process: protein folding (GO:0006457);	Biological Process: 'de novo' protein folding (GO:0006458);	Biological Process: biological_process (GO:0008150);	Cellular Component: plasmodesma (GO:0009506);	Biological Process: cellular process (GO:0009987);	Cellular Component: membrane (GO:0016020);	Cellular Component: cell junction (GO:0030054);	Cellular Component: protein-containing complex (GO:0032991);	Molecular Function: protein folding chaperone (GO:0044183);	Cellular Component: obsolete intracellular part (GO:0044424);	Cellular Component: obsolete cytoplasmic part (GO:0044444);	Cellular Component: obsolete cytosolic part (GO:0044445);	Cellular Component: obsolete cell part (GO:0044464);	Molecular Function: unfolded protein binding (GO:0051082);	Cellular Component: symplast (GO:0055044);	Biological Process: chaperone-mediated protein folding (GO:0061077);	Cellular Component: cell periphery (GO:0071944);	Cellular Component: chaperone complex (GO:0101031);	
Vitis_adenoclada_newGene_2156	3	Cellular Component: cytoplasm (GO:0005737);	Molecular Function: rRNA (uridine-N3-)-methyltransferase activity (GO:0070042);	Biological Process: rRNA base methylation (GO:0070475);	
Vitis_adenoclada_newGene_2159	1	Molecular Function: ADP binding (GO:0043531);	
Vitis_adenoclada_newGene_2160	2	Biological Process: defense response (GO:0006952);	Molecular Function: ADP binding (GO:0043531);	
Vitis_adenoclada_newGene_2164	4	Molecular Function: monooxygenase activity (GO:0004497);	Molecular Function: iron ion binding (GO:0005506);	Molecular Function: oxidoreductase activity, acting on paired donors, with incorporation or reduction of molecular oxygen (GO:0016705);	Molecular Function: heme binding (GO:0020037);	
Vitis_adenoclada_newGene_2175	1	Molecular Function: zinc ion binding (GO:0008270);	
Vitis_adenoclada_newGene_2183	2	Molecular Function: nucleic acid binding (GO:0003676);	Biological Process: DNA integration (GO:0015074);	
Vitis_adenoclada_newGene_2191	1	Molecular Function: zinc ion binding (GO:0008270);	
Vitis_adenoclada_newGene_2195	1	Cellular Component: integral component of membrane (GO:0016021);	
Vitis_adenoclada_newGene_2196	3	Molecular Function: iron ion binding (GO:0005506);	Molecular Function: oxidoreductase activity, acting on paired donors, with incorporation or reduction of molecular oxygen (GO:0016705);	Molecular Function: heme binding (GO:0020037);	
Vitis_adenoclada_newGene_2197	4	Molecular Function: monooxygenase activity (GO:0004497);	Molecular Function: iron ion binding (GO:0005506);	Molecular Function: oxidoreductase activity, acting on paired donors, with incorporation or reduction of molecular oxygen (GO:0016705);	Molecular Function: heme binding (GO:0020037);	
Vitis_adenoclada_newGene_2200	4	Molecular Function: protein kinase activity (GO:0004672);	Molecular Function: ATP binding (GO:0005524);	Cellular Component: integral component of membrane (GO:0016021);	Molecular Function: polysaccharide binding (GO:0030247);	
Vitis_adenoclada_newGene_2201	1	Molecular Function: serine-type endopeptidase activity (GO:0004252);	
Vitis_adenoclada_newGene_2205	4	Molecular Function: calcium-dependent phospholipid binding (GO:0005544);	Cellular Component: plasma membrane (GO:0005886);	Biological Process: negative regulation of cell death (GO:0060548);	Biological Process: cellular response to calcium ion (GO:0071277);	
Vitis_adenoclada_newGene_221	1	Cellular Component: integral component of membrane (GO:0016021);	
Vitis_adenoclada_newGene_2212	74	Molecular Function: molecular_function (GO:0003674);	Molecular Function: catalytic activity (GO:0003824);	Molecular Function: histone deacetylase activity (GO:0004407);	Cellular Component: cellular_component (GO:0005575);	Cellular Component: intracellular (GO:0005622);	Cellular Component: obsolete cell (GO:0005623);	Cellular Component: nucleus (GO:0005634);	Cellular Component: cytoplasm (GO:0005737);	Biological Process: chromatin organization (GO:0006325);	Biological Process: chromatin remodeling (GO:0006338);	Biological Process: cellular protein modification process (GO:0006464);	Biological Process: protein deacetylation (GO:0006476);	Biological Process: nitrogen compound metabolic process (GO:0006807);	Biological Process: organelle organization (GO:0006996);	Biological Process: multicellular organism development (GO:0007275);	Biological Process: biological_process (GO:0008150);	Biological Process: metabolic process (GO:0008152);	Biological Process: anatomical structure morphogenesis (GO:0009653);	Biological Process: tissue development (GO:0009888);	Biological Process: cellular process (GO:0009987);	Biological Process: root morphogenesis (GO:0010015);	Biological Process: root epidermal cell differentiation (GO:0010053);	Biological Process: cellular component organization (GO:0016043);	Biological Process: covalent chromatin modification (GO:0016569);	Biological Process: histone modification (GO:0016570);	Biological Process: histone deacetylation (GO:0016575);	Molecular Function: hydrolase activity (GO:0016787);	Molecular Function: hydrolase activity, acting on carbon-nitrogen (but not peptide) bonds (GO:0016810);	Molecular Function: hydrolase activity, acting on carbon-nitrogen (but not peptide) bonds, in linear amides (GO:0016811);	Molecular Function: deacetylase activity (GO:0019213);	Biological Process: protein metabolic process (GO:0019538);	Biological Process: root system development (GO:0022622);	Biological Process: cell differentiation (GO:0030154);	Biological Process: regulation of epithelial cell differentiation (GO:0030856);	Biological Process: multicellular organismal process (GO:0032501);	Biological Process: developmental process (GO:0032502);	Molecular Function: protein deacetylase activity (GO:0033558);	Biological Process: protein deacylation (GO:0035601);	Biological Process: protein modification process (GO:0036211);	Biological Process: macromolecule metabolic process (GO:0043170);	Cellular Component: organelle (GO:0043226);	Cellular Component: membrane-bounded organelle (GO:0043227);	Cellular Component: intracellular organelle (GO:0043229);	Cellular Component: intracellular membrane-bounded organelle (GO:0043231);	Biological Process: macromolecule modification (GO:0043412);	Biological Process: cellular metabolic process (GO:0044237);	Biological Process: primary metabolic process (GO:0044238);	Biological Process: cellular macromolecule metabolic process (GO:0044260);	Biological Process: cellular protein metabolic process (GO:0044267);	Cellular Component: obsolete intracellular part (GO:0044424);	Cellular Component: obsolete cell part (GO:0044464);	Biological Process: regulation of cell differentiation (GO:0045595);	Biological Process: regulation of epidermal cell differentiation (GO:0045604);	Biological Process: regulation of epidermis development (GO:0045682);	Biological Process: root development (GO:0048364);	Biological Process: system development (GO:0048731);	Biological Process: anatomical structure development (GO:0048856);	Biological Process: cellular developmental process (GO:0048869);	Biological Process: regulation of biological process (GO:0050789);	Biological Process: regulation of developmental process (GO:0050793);	Biological Process: regulation of cellular process (GO:0050794);	Biological Process: regulation of multicellular organismal process (GO:0051239);	Biological Process: chromosome organization (GO:0051276);	Biological Process: biological regulation (GO:0065007);	Biological Process: organic substance metabolic process (GO:0071704);	Biological Process: cellular component organization or biogenesis (GO:0071840);	Biological Process: plant epidermis development (GO:0090558);	Biological Process: plant epidermal cell differentiation (GO:0090627);	Biological Process: macromolecule deacylation (GO:0098732);	Biological Process: plant organ development (GO:0099402);	Molecular Function: catalytic activity, acting on a protein (GO:0140096);	Biological Process: organonitrogen compound metabolic process (GO:1901564);	Biological Process: plant organ morphogenesis (GO:1905392);	Biological Process: regulation of multicellular organismal development (GO:2000026);	
Vitis_adenoclada_newGene_2213	71	Biological Process: response to acid chemical (GO:0001101);	Molecular Function: molecular_function (GO:0003674);	Molecular Function: catalytic activity (GO:0003824);	Molecular Function: ubiquitin-protein transferase activity (GO:0004842);	Biological Process: cellular protein modification process (GO:0006464);	Biological Process: proteolysis (GO:0006508);	Biological Process: ubiquitin-dependent protein catabolic process (GO:0006511);	Biological Process: nitrogen compound metabolic process (GO:0006807);	Biological Process: response to stress (GO:0006950);	Biological Process: defense response (GO:0006952);	Biological Process: response to nutrient (GO:0007584);	Biological Process: biological_process (GO:0008150);	Biological Process: metabolic process (GO:0008152);	Biological Process: catabolic process (GO:0009056);	Biological Process: macromolecule catabolic process (GO:0009057);	Biological Process: response to radiation (GO:0009314);	Biological Process: response to light stimulus (GO:0009416);	Biological Process: response to external stimulus (GO:0009605);	Biological Process: response to biotic stimulus (GO:0009607);	Biological Process: response to fungus (GO:0009620);	Biological Process: response to abiotic stimulus (GO:0009628);	Biological Process: response to carbohydrate (GO:0009743);	Biological Process: cellular process (GO:0009987);	Biological Process: response to extracellular stimulus (GO:0009991);	Biological Process: response to organic substance (GO:0010033);	Biological Process: response to chitin (GO:0010200);	Biological Process: response to organonitrogen compound (GO:0010243);	Biological Process: proteasomal protein catabolic process (GO:0010498);	Cellular Component: integral component of membrane (GO:0016021);	Biological Process: protein ubiquitination (GO:0016567);	Molecular Function: transferase activity (GO:0016740);	Biological Process: protein metabolic process (GO:0019538);	Molecular Function: ubiquitin-like protein transferase activity (GO:0019787);	Biological Process: modification-dependent protein catabolic process (GO:0019941);	Biological Process: protein catabolic process (GO:0030163);	Biological Process: response to nutrient levels (GO:0031667);	Biological Process: protein modification by small protein conjugation (GO:0032446);	Biological Process: response to vitamin (GO:0033273);	Biological Process: response to L-ascorbic acid (GO:0033591);	Biological Process: response to monosaccharide (GO:0034284);	Biological Process: protein modification process (GO:0036211);	Biological Process: response to chemical (GO:0042221);	Biological Process: response to drug (GO:0042493);	Biological Process: proteasome-mediated ubiquitin-dependent protein catabolic process (GO:0043161);	Biological Process: macromolecule metabolic process (GO:0043170);	Biological Process: response to external biotic stimulus (GO:0043207);	Biological Process: macromolecule modification (GO:0043412);	Biological Process: modification-dependent macromolecule catabolic process (GO:0043632);	Biological Process: cellular metabolic process (GO:0044237);	Biological Process: primary metabolic process (GO:0044238);	Biological Process: cellular catabolic process (GO:0044248);	Biological Process: cellular protein catabolic process (GO:0044257);	Biological Process: cellular macromolecule metabolic process (GO:0044260);	Biological Process: cellular macromolecule catabolic process (GO:0044265);	Biological Process: cellular protein metabolic process (GO:0044267);	Biological Process: defense response to fungus (GO:0050832);	Biological Process: response to stimulus (GO:0050896);	Biological Process: proteolysis involved in cellular protein catabolic process (GO:0051603);	Biological Process: multi-organism process (GO:0051704);	Biological Process: response to other organism (GO:0051707);	Molecular Function: ubiquitin protein ligase activity (GO:0061630);	Molecular Function: ubiquitin-like protein ligase activity (GO:0061659);	Biological Process: protein modification by small protein conjugation or removal (GO:0070647);	Biological Process: organic substance metabolic process (GO:0071704);	Biological Process: defense response to other organism (GO:0098542);	Molecular Function: catalytic activity, acting on a protein (GO:0140096);	Biological Process: organonitrogen compound metabolic process (GO:1901564);	Biological Process: organonitrogen compound catabolic process (GO:1901565);	Biological Process: organic substance catabolic process (GO:1901575);	Biological Process: response to nitrogen compound (GO:1901698);	Biological Process: response to oxygen-containing compound (GO:1901700);	
Vitis_adenoclada_newGene_2222	2	Molecular Function: magnesium ion binding (GO:0000287);	Molecular Function: terpene synthase activity (GO:0010333);	
Vitis_adenoclada_newGene_2224	1	Molecular Function: cysteine-type peptidase activity (GO:0008234);	
Vitis_adenoclada_newGene_2228	2	Molecular Function: protein serine/threonine kinase activity (GO:0004674);	Molecular Function: ATP binding (GO:0005524);	
Vitis_adenoclada_newGene_2232	5	Molecular Function: protein serine/threonine kinase activity (GO:0004674);	Molecular Function: ATP binding (GO:0005524);	Cellular Component: integral component of membrane (GO:0016021);	Molecular Function: carbohydrate binding (GO:0030246);	Biological Process: recognition of pollen (GO:0048544);	
Vitis_adenoclada_newGene_2236	7	Cellular Component: condensed nuclear chromosome (GO:0000794);	Molecular Function: ATP binding (GO:0005524);	Biological Process: synapsis (GO:0007129);	Cellular Component: plasmodesma (GO:0009506);	Biological Process: meiotic mismatch repair involved in reciprocal meiotic recombination (GO:0010777);	Molecular Function: mismatched DNA binding (GO:0030983);	Cellular Component: germ cell nucleus (GO:0043073);	
Vitis_adenoclada_newGene_2240	1	Cellular Component: integral component of membrane (GO:0016021);	
Vitis_adenoclada_newGene_2242	1	Molecular Function: transferase activity (GO:0016740);	
Vitis_adenoclada_newGene_2244	1	Molecular Function: serine-type endopeptidase activity (GO:0004252);	
Vitis_adenoclada_newGene_2253	2	Molecular Function: protein serine/threonine phosphatase activity (GO:0004722);	Molecular Function: magnesium-dependent protein serine/threonine phosphatase activity (GO:0004724);	
Vitis_adenoclada_newGene_2254	1	Cellular Component: integral component of membrane (GO:0016021);	
Vitis_adenoclada_newGene_2256	1	Molecular Function: ADP binding (GO:0043531);	
Vitis_adenoclada_newGene_2260	56	Cellular Component: plant-type vacuole (GO:0000325);	Molecular Function: molecular_function (GO:0003674);	Molecular Function: transporter activity (GO:0005215);	Molecular Function: dicarboxylic acid transmembrane transporter activity (GO:0005310);	Molecular Function: organic acid transmembrane transporter activity (GO:0005342);	Cellular Component: cellular_component (GO:0005575);	Cellular Component: intracellular (GO:0005622);	Cellular Component: obsolete cell (GO:0005623);	Cellular Component: cytoplasm (GO:0005737);	Cellular Component: vacuole (GO:0005773);	Cellular Component: vacuolar membrane (GO:0005774);	Biological Process: transport (GO:0006810);	Biological Process: ion transport (GO:0006811);	Biological Process: anion transport (GO:0006820);	Biological Process: dicarboxylic acid transport (GO:0006835);	Biological Process: biological_process (GO:0008150);	Molecular Function: anion transmembrane transporter activity (GO:0008509);	Molecular Function: organic anion transmembrane transporter activity (GO:0008514);	Cellular Component: plant-type vacuole membrane (GO:0009705);	Biological Process: cellular process (GO:0009987);	Biological Process: stomatal movement (GO:0010118);	Cellular Component: endomembrane system (GO:0012505);	Molecular Function: ion transmembrane transporter activity (GO:0015075);	Molecular Function: malate transmembrane transporter activity (GO:0015140);	Molecular Function: inorganic molecular entity transmembrane transporter activity (GO:0015318);	Molecular Function: C4-dicarboxylate transmembrane transporter activity (GO:0015556);	Biological Process: organic anion transport (GO:0015711);	Biological Process: C4-dicarboxylate transport (GO:0015740);	Biological Process: malate transport (GO:0015743);	Biological Process: organic acid transport (GO:0015849);	Cellular Component: membrane (GO:0016020);	Molecular Function: transmembrane transporter activity (GO:0022857);	Cellular Component: organelle membrane (GO:0031090);	Biological Process: ion transmembrane transport (GO:0034220);	Cellular Component: organelle (GO:0043226);	Cellular Component: membrane-bounded organelle (GO:0043227);	Cellular Component: intracellular organelle (GO:0043229);	Cellular Component: intracellular membrane-bounded organelle (GO:0043231);	Cellular Component: obsolete organelle part (GO:0044422);	Cellular Component: obsolete intracellular part (GO:0044424);	Cellular Component: obsolete vacuolar part (GO:0044437);	Cellular Component: obsolete cytoplasmic part (GO:0044444);	Cellular Component: obsolete intracellular organelle part (GO:0044446);	Cellular Component: obsolete cell part (GO:0044464);	Biological Process: carboxylic acid transport (GO:0046942);	Molecular Function: carboxylic acid transmembrane transporter activity (GO:0046943);	Biological Process: localization (GO:0051179);	Biological Process: establishment of localization (GO:0051234);	Biological Process: transmembrane transport (GO:0055085);	Biological Process: malate transmembrane transport (GO:0071423);	Biological Process: organic substance transport (GO:0071702);	Cellular Component: bounding membrane of organelle (GO:0098588);	Biological Process: anion transmembrane transport (GO:0098656);	Cellular Component: whole membrane (GO:0098805);	Biological Process: organic acid transmembrane transport (GO:1903825);	Biological Process: carboxylic acid transmembrane transport (GO:1905039);	
Vitis_adenoclada_newGene_2266	2	Cellular Component: integral component of membrane (GO:0016021);	Biological Process: vacuolar proton-transporting V-type ATPase complex assembly (GO:0070072);	
Vitis_adenoclada_newGene_2269	8	Cellular Component: Golgi membrane (GO:0000139);	Cellular Component: Golgi apparatus (GO:0005794);	Cellular Component: plasma membrane (GO:0005886);	Biological Process: protein transport (GO:0015031);	Cellular Component: integral component of membrane (GO:0016021);	Cellular Component: transport vesicle membrane (GO:0030658);	Cellular Component: trans-Golgi network membrane (GO:0032588);	Cellular Component: recycling endosome membrane (GO:0055038);	
Vitis_adenoclada_newGene_227	4	Molecular Function: lanosterol synthase activity (GO:0000250);	Cellular Component: lipid droplet (GO:0005811);	Biological Process: triterpenoid biosynthetic process (GO:0016104);	Molecular Function: beta-amyrin synthase activity (GO:0042300);	
Vitis_adenoclada_newGene_2277	1	Cellular Component: integral component of membrane (GO:0016021);	
Vitis_adenoclada_newGene_2279	3	Cellular Component: endomembrane system (GO:0012505);	Cellular Component: membrane (GO:0016020);	Cellular Component: integral component of membrane (GO:0016021);	
Vitis_adenoclada_newGene_2286	3	Molecular Function: nucleic acid binding (GO:0003676);	Molecular Function: zinc ion binding (GO:0008270);	Biological Process: DNA integration (GO:0015074);	
Vitis_adenoclada_newGene_2288	2	Molecular Function: nucleic acid binding (GO:0003676);	Biological Process: DNA integration (GO:0015074);	
Vitis_adenoclada_newGene_2290	2	Cellular Component: integral component of membrane (GO:0016021);	Biological Process: transmembrane transport (GO:0055085);	
Vitis_adenoclada_newGene_2292	2	Biological Process: nitrogen compound metabolic process (GO:0006807);	Molecular Function: hydrolase activity, acting on carbon-nitrogen (but not peptide) bonds (GO:0016810);	
Vitis_adenoclada_newGene_2299	2	Molecular Function: magnesium ion binding (GO:0000287);	Molecular Function: terpene synthase activity (GO:0010333);	
Vitis_adenoclada_newGene_2303	1	Molecular Function: transferase activity (GO:0016740);	
Vitis_adenoclada_newGene_2307	2	Molecular Function: nucleic acid binding (GO:0003676);	Molecular Function: zinc ion binding (GO:0008270);	
Vitis_adenoclada_newGene_2308	2	Biological Process: signal transduction (GO:0007165);	Molecular Function: ADP binding (GO:0043531);	
Vitis_adenoclada_newGene_2311	2	Molecular Function: protein serine/threonine kinase activity (GO:0004674);	Molecular Function: ATP binding (GO:0005524);	
Vitis_adenoclada_newGene_2312	2	Biological Process: defense response (GO:0006952);	Molecular Function: ADP binding (GO:0043531);	
Vitis_adenoclada_newGene_2315	3	Biological Process: signal transduction (GO:0007165);	Cellular Component: integral component of membrane (GO:0016021);	Molecular Function: ADP binding (GO:0043531);	
Vitis_adenoclada_newGene_2319	1	Molecular Function: monooxygenase activity (GO:0004497);	
Vitis_adenoclada_newGene_2323	4	Molecular Function: N,N-dimethylaniline monooxygenase activity (GO:0004499);	Molecular Function: flavin adenine dinucleotide binding (GO:0050660);	Molecular Function: NADP binding (GO:0050661);	Biological Process: oxidation-reduction process (GO:0055114);	
Vitis_adenoclada_newGene_2324	1	Molecular Function: transferase activity, transferring acyl groups other than amino-acyl groups (GO:0016747);	
Vitis_adenoclada_newGene_2325	3	Molecular Function: zinc ion binding (GO:0008270);	Biological Process: RNA modification (GO:0009451);	Cellular Component: intracellular membrane-bounded organelle (GO:0043231);	
Vitis_adenoclada_newGene_2330	2	Biological Process: defense response (GO:0006952);	Molecular Function: ADP binding (GO:0043531);	
Vitis_adenoclada_newGene_2332	6	Molecular Function: protein serine/threonine kinase activity (GO:0004674);	Molecular Function: ATP binding (GO:0005524);	Cellular Component: plasma membrane (GO:0005886);	Biological Process: protein phosphorylation (GO:0006468);	Cellular Component: integral component of membrane (GO:0016021);	Biological Process: defense response to bacterium (GO:0042742);	
Vitis_adenoclada_newGene_2335	2	Molecular Function: dihydrofolate reductase activity (GO:0004146);	Biological Process: tetrahydrofolate biosynthetic process (GO:0046654);	
Vitis_adenoclada_newGene_2336	6	Biological Process: mRNA splicing, via spliceosome (GO:0000398);	Molecular Function: RNA binding (GO:0003723);	Molecular Function: mRNA binding (GO:0003729);	Cellular Component: nucleus (GO:0005634);	Cellular Component: spliceosomal complex (GO:0005681);	Cellular Component: catalytic step 2 spliceosome (GO:0071013);	
Vitis_adenoclada_newGene_2337	6	Biological Process: mRNA splicing, via spliceosome (GO:0000398);	Molecular Function: RNA binding (GO:0003723);	Molecular Function: mRNA binding (GO:0003729);	Cellular Component: nucleus (GO:0005634);	Cellular Component: spliceosomal complex (GO:0005681);	Cellular Component: catalytic step 2 spliceosome (GO:0071013);	
Vitis_adenoclada_newGene_2339	2	Molecular Function: RNA polymerase II CTD heptapeptide repeat phosphatase activity (GO:0008420);	Biological Process: dephosphorylation of RNA polymerase II C-terminal domain (GO:0070940);	
Vitis_adenoclada_newGene_2346	5	Molecular Function: magnesium ion binding (GO:0000287);	Molecular Function: ATP binding (GO:0005524);	Biological Process: phospholipid transport (GO:0015914);	Cellular Component: integral component of membrane (GO:0016021);	Molecular Function: ATPase-coupled intramembrane lipid transporter activity (GO:0140326);	
Vitis_adenoclada_newGene_2347	2	Molecular Function: nucleic acid binding (GO:0003676);	Molecular Function: zinc ion binding (GO:0008270);	
Vitis_adenoclada_newGene_2349	5	Molecular Function: monooxygenase activity (GO:0004497);	Molecular Function: iron ion binding (GO:0005506);	Cellular Component: integral component of membrane (GO:0016021);	Molecular Function: oxidoreductase activity, acting on paired donors, with incorporation or reduction of molecular oxygen (GO:0016705);	Molecular Function: heme binding (GO:0020037);	
Vitis_adenoclada_newGene_2353	1	Cellular Component: integral component of membrane (GO:0016021);	
Vitis_adenoclada_newGene_236	1	Cellular Component: integral component of membrane (GO:0016021);	
Vitis_adenoclada_newGene_2368	1	Cellular Component: integral component of membrane (GO:0016021);	
Vitis_adenoclada_newGene_2369	10	Biological Process: autophagosome assembly (GO:0000045);	Biological Process: autophagy of mitochondrion (GO:0000422);	Cellular Component: cytosol (GO:0005829);	Biological Process: protein lipidation (GO:0006497);	Cellular Component: extrinsic component of membrane (GO:0019898);	Molecular Function: phosphatidylinositol-3-phosphate binding (GO:0032266);	Cellular Component: phagophore assembly site membrane (GO:0034045);	Biological Process: protein localization to phagophore assembly site (GO:0034497);	Biological Process: autophagy of nucleus (GO:0044804);	Molecular Function: phosphatidylinositol-3,5-bisphosphate binding (GO:0080025);	
Vitis_adenoclada_newGene_2370	1	Cellular Component: integral component of membrane (GO:0016021);	
Vitis_adenoclada_newGene_238	3	Molecular Function: nucleic acid binding (GO:0003676);	Molecular Function: zinc ion binding (GO:0008270);	Biological Process: DNA integration (GO:0015074);	
Vitis_adenoclada_newGene_2384	2	Molecular Function: protein tyrosine/serine/threonine phosphatase activity (GO:0008138);	Molecular Function: actin filament binding (GO:0051015);	
Vitis_adenoclada_newGene_2385	3	Molecular Function: serine-type carboxypeptidase activity (GO:0004185);	Molecular Function: transferase activity, transferring acyl groups other than amino-acyl groups (GO:0016747);	Biological Process: secondary metabolic process (GO:0019748);	
Vitis_adenoclada_newGene_2386	163	Biological Process: reproduction (GO:0000003);	Cellular Component: lytic vacuole (GO:0000323);	Biological Process: embryonic axis specification (GO:0000578);	Biological Process: cell activation (GO:0001775);	Biological Process: immune effector process (GO:0002252);	Biological Process: cell activation involved in immune response (GO:0002263);	Biological Process: myeloid leukocyte activation (GO:0002274);	Biological Process: myeloid cell activation involved in immune response (GO:0002275);	Biological Process: neutrophil activation involved in immune response (GO:0002283);	Biological Process: leukocyte activation involved in immune response (GO:0002366);	Biological Process: immune system process (GO:0002376);	Biological Process: leukocyte mediated immunity (GO:0002443);	Biological Process: myeloid leukocyte mediated immunity (GO:0002444);	Biological Process: neutrophil mediated immunity (GO:0002446);	Biological Process: developmental process involved in reproduction (GO:0003006);	Cellular Component: cellular_component (GO:0005575);	Cellular Component: intracellular (GO:0005622);	Cellular Component: obsolete cell (GO:0005623);	Cellular Component: cytoplasm (GO:0005737);	Cellular Component: lysosome (GO:0005764);	Cellular Component: lysosomal membrane (GO:0005765);	Cellular Component: primary lysosome (GO:0005766);	Cellular Component: endosome (GO:0005768);	Cellular Component: early endosome (GO:0005769);	Cellular Component: late endosome (GO:0005770);	Cellular Component: vacuole (GO:0005773);	Cellular Component: vacuolar membrane (GO:0005774);	Cellular Component: endoplasmic reticulum (GO:0005783);	Cellular Component: Golgi apparatus (GO:0005794);	Cellular Component: trans-Golgi network (GO:0005802);	Cellular Component: cytosol (GO:0005829);	Cellular Component: plasma membrane (GO:0005886);	Biological Process: protein targeting (GO:0006605);	Biological Process: protein targeting to vacuole (GO:0006623);	Biological Process: transport (GO:0006810);	Biological Process: intracellular protein transport (GO:0006886);	Biological Process: exocytosis (GO:0006887);	Biological Process: endocytosis (GO:0006897);	Biological Process: receptor-mediated endocytosis (GO:0006898);	Biological Process: response to stress (GO:0006950);	Biological Process: immune response (GO:0006955);	Biological Process: organelle organization (GO:0006996);	Biological Process: endosome organization (GO:0007032);	Biological Process: vacuole organization (GO:0007033);	Biological Process: vacuolar transport (GO:0007034);	Biological Process: multicellular organism development (GO:0007275);	Biological Process: pattern specification process (GO:0007389);	Biological Process: protein localization (GO:0008104);	Biological Process: biological_process (GO:0008150);	Biological Process: response to radiation (GO:0009314);	Biological Process: response to light stimulus (GO:0009416);	Biological Process: response to external stimulus (GO:0009605);	Biological Process: tropism (GO:0009606);	Biological Process: response to abiotic stimulus (GO:0009628);	Biological Process: response to gravity (GO:0009629);	Biological Process: gravitropism (GO:0009630);	Biological Process: response to blue light (GO:0009637);	Biological Process: phototropism (GO:0009638);	Biological Process: plastid organization (GO:0009657);	Biological Process: amyloplast organization (GO:0009660);	Biological Process: embryo development (GO:0009790);	Biological Process: post-embryonic development (GO:0009791);	Biological Process: embryo development ending in seed dormancy (GO:0009793);	Biological Process: axis specification (GO:0009798);	Biological Process: embryonic pattern specification (GO:0009880);	Biological Process: negative gravitropism (GO:0009959);	Biological Process: cellular process (GO:0009987);	Biological Process: response to extracellular stimulus (GO:0009991);	Cellular Component: endosome membrane (GO:0010008);	Biological Process: fruit development (GO:0010154);	Biological Process: endomembrane system organization (GO:0010256);	Cellular Component: endomembrane system (GO:0012505);	Cellular Component: vesicle membrane (GO:0012506);	Biological Process: protein transport (GO:0015031);	Biological Process: peptide transport (GO:0015833);	Cellular Component: membrane (GO:0016020);	Biological Process: cellular component organization (GO:0016043);	Biological Process: vesicle organization (GO:0016050);	Biological Process: vesicle-mediated transport (GO:0016192);	Biological Process: cytosolic transport (GO:0016482);	Biological Process: reproductive process (GO:0022414);	Cellular Component: secretory granule (GO:0030141);	Cellular Component: cytoplasmic vesicle membrane (GO:0030659);	Cellular Component: secretory granule membrane (GO:0030667);	Cellular Component: organelle membrane (GO:0031090);	Cellular Component: cytoplasmic vesicle (GO:0031410);	Biological Process: response to nutrient levels (GO:0031667);	Cellular Component: early endosome membrane (GO:0031901);	Cellular Component: late endosome membrane (GO:0031902);	Cellular Component: vesicle (GO:0031982);	Cellular Component: organelle subcompartment (GO:0031984);	Biological Process: regulation of intracellular transport (GO:0032386);	Biological Process: multicellular organismal process (GO:0032501);	Biological Process: developmental process (GO:0032502);	Biological Process: regulation of localization (GO:0032879);	Biological Process: secretion by cell (GO:0032940);	Biological Process: macromolecule localization (GO:0033036);	Biological Process: protein localization to organelle (GO:0033365);	Biological Process: cellular protein localization (GO:0034613);	Cellular Component: azurophil granule membrane (GO:0035577);	Biological Process: granulocyte activation (GO:0036230);	Biological Process: neutrophil activation (GO:0042119);	Cellular Component: azurophil granule (GO:0042582);	Biological Process: response to starvation (GO:0042594);	Biological Process: amide transport (GO:0042886);	Cellular Component: organelle (GO:0043226);	Cellular Component: membrane-bounded organelle (GO:0043227);	Cellular Component: intracellular organelle (GO:0043229);	Cellular Component: intracellular membrane-bounded organelle (GO:0043231);	Biological Process: leukocyte degranulation (GO:0043299);	Biological Process: neutrophil degranulation (GO:0043312);	Cellular Component: obsolete organelle part (GO:0044422);	Cellular Component: obsolete intracellular part (GO:0044424);	Cellular Component: obsolete Golgi apparatus part (GO:0044431);	Cellular Component: obsolete cytoplasmic vesicle part (GO:0044433);	Cellular Component: obsolete vacuolar part (GO:0044437);	Cellular Component: obsolete endosomal part (GO:0044440);	Cellular Component: obsolete cytoplasmic part (GO:0044444);	Cellular Component: obsolete intracellular organelle part (GO:0044446);	Cellular Component: obsolete cell part (GO:0044464);	Biological Process: early endosome to late endosome transport (GO:0045022);	Biological Process: regulated exocytosis (GO:0045055);	Biological Process: establishment of protein localization (GO:0045184);	Biological Process: leukocyte activation (GO:0045321);	Biological Process: late endosome to vacuole transport (GO:0045324);	Biological Process: secretion (GO:0046903);	Biological Process: intracellular transport (GO:0046907);	Biological Process: seed development (GO:0048316);	Biological Process: reproductive structure development (GO:0048608);	Biological Process: system development (GO:0048731);	Biological Process: anatomical structure development (GO:0048856);	Biological Process: regulation of biological process (GO:0050789);	Biological Process: regulation of cellular process (GO:0050794);	Biological Process: response to stimulus (GO:0050896);	Biological Process: regulation of transport (GO:0051049);	Biological Process: localization (GO:0051179);	Biological Process: establishment of localization (GO:0051234);	Biological Process: cell division (GO:0051301);	Biological Process: cellular localization (GO:0051641);	Biological Process: establishment of localization in cell (GO:0051649);	Biological Process: regulation of cellular localization (GO:0060341);	Biological Process: regulation of vesicle-mediated transport (GO:0060627);	Biological Process: reproductive system development (GO:0061458);	Biological Process: biological regulation (GO:0065007);	Biological Process: cellular macromolecule localization (GO:0070727);	Biological Process: organic substance transport (GO:0071702);	Biological Process: nitrogen compound transport (GO:0071705);	Biological Process: cellular component organization or biogenesis (GO:0071840);	Cellular Component: cell periphery (GO:0071944);	Biological Process: establishment of protein localization to organelle (GO:0072594);	Biological Process: protein localization to vacuole (GO:0072665);	Biological Process: establishment of protein localization to vacuole (GO:0072666);	Cellular Component: intracellular vesicle (GO:0097708);	Cellular Component: bounding membrane of organelle (GO:0098588);	Biological Process: import into cell (GO:0098657);	Cellular Component: Golgi apparatus subcompartment (GO:0098791);	Cellular Component: whole membrane (GO:0098805);	Cellular Component: lytic vacuole membrane (GO:0098852);	Biological Process: vesicle-mediated transport between endosomal compartments (GO:0098927);	Cellular Component: secretory vesicle (GO:0099503);	Biological Process: regulation of early endosome to recycling endosome transport (GO:1902954);	Biological Process: regulation of cytoplasmic transport (GO:1903649);	Biological Process: regulation of early endosome to late endosome transport (GO:2000641);	
Vitis_adenoclada_newGene_2389	6	Biological Process: maturation of LSU-rRNA from tricistronic rRNA transcript (SSU-rRNA, 5.8S rRNA, LSU-rRNA) (GO:0000463);	Biological Process: box C/D snoRNP assembly (GO:0000492);	Cellular Component: nucleus (GO:0005634);	Molecular Function: metal ion binding (GO:0046872);	Biological Process: snoRNA localization (GO:0048254);	Cellular Component: pre-snoRNP complex (GO:0070761);	
Vitis_adenoclada_newGene_239	1	Molecular Function: zinc ion binding (GO:0008270);	
Vitis_adenoclada_newGene_2394	2	Molecular Function: nucleic acid binding (GO:0003676);	Biological Process: DNA integration (GO:0015074);	
Vitis_adenoclada_newGene_2397	7	Cellular Component: cytosol (GO:0005829);	Biological Process: carbohydrate metabolic process (GO:0005975);	Molecular Function: glycogen phosphorylase activity (GO:0008184);	Biological Process: response to water deprivation (GO:0009414);	Cellular Component: chloroplast (GO:0009507);	Molecular Function: kinase activity (GO:0016301);	Biological Process: response to cadmium ion (GO:0046686);	
Vitis_adenoclada_newGene_2398	2	Cellular Component: exocyst (GO:0000145);	Biological Process: exocytosis (GO:0006887);	
Vitis_adenoclada_newGene_2399	1	Molecular Function: zinc ion binding (GO:0008270);	
Vitis_adenoclada_newGene_2400	4	Cellular Component: exocyst (GO:0000145);	Molecular Function: SNARE binding (GO:0000149);	Biological Process: exocytosis (GO:0006887);	Biological Process: exocyst localization (GO:0051601);	
Vitis_adenoclada_newGene_2402	2	Cellular Component: integral component of membrane (GO:0016021);	Biological Process: transmembrane transport (GO:0055085);	
Vitis_adenoclada_newGene_2406	2	Molecular Function: DNA-binding transcription factor activity (GO:0003700);	Cellular Component: nucleus (GO:0005634);	
Vitis_adenoclada_newGene_2407	3	Molecular Function: nucleic acid binding (GO:0003676);	Molecular Function: zinc ion binding (GO:0008270);	Biological Process: DNA integration (GO:0015074);	
Vitis_adenoclada_newGene_2411	2	Molecular Function: nucleic acid binding (GO:0003676);	Molecular Function: zinc ion binding (GO:0008270);	
Vitis_adenoclada_newGene_2428	2	Cellular Component: membrane (GO:0016020);	Cellular Component: integral component of membrane (GO:0016021);	
Vitis_adenoclada_newGene_2432	2	Biological Process: signal transduction (GO:0007165);	Molecular Function: ADP binding (GO:0043531);	
Vitis_adenoclada_newGene_2434	2	Biological Process: signal transduction (GO:0007165);	Molecular Function: ADP binding (GO:0043531);	
Vitis_adenoclada_newGene_2441	1	Molecular Function: cysteine-type peptidase activity (GO:0008234);	
Vitis_adenoclada_newGene_2442	2	Biological Process: defense response (GO:0006952);	Molecular Function: ADP binding (GO:0043531);	
Vitis_adenoclada_newGene_2444	1	Molecular Function: cysteine-type peptidase activity (GO:0008234);	
Vitis_adenoclada_newGene_2446	26	Molecular Function: molecular_function (GO:0003674);	Molecular Function: catalytic activity (GO:0003824);	Molecular Function: ubiquitin-protein transferase activity (GO:0004842);	Biological Process: cellular protein modification process (GO:0006464);	Biological Process: nitrogen compound metabolic process (GO:0006807);	Biological Process: biological_process (GO:0008150);	Biological Process: metabolic process (GO:0008152);	Biological Process: cellular process (GO:0009987);	Biological Process: protein ubiquitination (GO:0016567);	Molecular Function: transferase activity (GO:0016740);	Biological Process: protein metabolic process (GO:0019538);	Molecular Function: ubiquitin-like protein transferase activity (GO:0019787);	Biological Process: protein modification by small protein conjugation (GO:0032446);	Biological Process: protein modification process (GO:0036211);	Biological Process: macromolecule metabolic process (GO:0043170);	Biological Process: macromolecule modification (GO:0043412);	Biological Process: cellular metabolic process (GO:0044237);	Biological Process: primary metabolic process (GO:0044238);	Biological Process: cellular macromolecule metabolic process (GO:0044260);	Biological Process: cellular protein metabolic process (GO:0044267);	Molecular Function: ubiquitin protein ligase activity (GO:0061630);	Molecular Function: ubiquitin-like protein ligase activity (GO:0061659);	Biological Process: protein modification by small protein conjugation or removal (GO:0070647);	Biological Process: organic substance metabolic process (GO:0071704);	Molecular Function: catalytic activity, acting on a protein (GO:0140096);	Biological Process: organonitrogen compound metabolic process (GO:1901564);	
Vitis_adenoclada_newGene_245	2	Cellular Component: membrane (GO:0016020);	Cellular Component: integral component of membrane (GO:0016021);	
Vitis_adenoclada_newGene_2453	2	Molecular Function: kinase activity (GO:0016301);	Molecular Function: ADP binding (GO:0043531);	
Vitis_adenoclada_newGene_2454	1	Cellular Component: integral component of membrane (GO:0016021);	
Vitis_adenoclada_newGene_2455	1	Molecular Function: ADP binding (GO:0043531);	
Vitis_adenoclada_newGene_2463	2	Molecular Function: protein kinase activity (GO:0004672);	Molecular Function: ATP binding (GO:0005524);	
Vitis_adenoclada_newGene_2465	5	Molecular Function: protein serine/threonine kinase activity (GO:0004674);	Molecular Function: ATP binding (GO:0005524);	Cellular Component: plasma membrane (GO:0005886);	Biological Process: hormone-mediated signaling pathway (GO:0009755);	Cellular Component: integral component of membrane (GO:0016021);	
Vitis_adenoclada_newGene_2466	5	Molecular Function: protein kinase activity (GO:0004672);	Molecular Function: ATP binding (GO:0005524);	Cellular Component: plasma membrane (GO:0005886);	Biological Process: hormone-mediated signaling pathway (GO:0009755);	Cellular Component: integral component of membrane (GO:0016021);	
Vitis_adenoclada_newGene_2468	3	Molecular Function: protein serine/threonine kinase activity (GO:0004674);	Molecular Function: ATP binding (GO:0005524);	Cellular Component: integral component of membrane (GO:0016021);	
Vitis_adenoclada_newGene_247	2	Cellular Component: membrane (GO:0016020);	Cellular Component: integral component of membrane (GO:0016021);	
Vitis_adenoclada_newGene_2473	1	Molecular Function: protein dimerization activity (GO:0046983);	
Vitis_adenoclada_newGene_2475	2	Molecular Function: protein kinase activity (GO:0004672);	Molecular Function: ATP binding (GO:0005524);	
Vitis_adenoclada_newGene_2485	1	Biological Process: vacuolar transport (GO:0007034);	
Vitis_adenoclada_newGene_2486	1	Cellular Component: NatC complex (GO:0031417);	
Vitis_adenoclada_newGene_2487	121	Biological Process: phosphorelay signal transduction system (GO:0000160);	Cellular Component: THO complex (GO:0000347);	Cellular Component: cellular_component (GO:0005575);	Cellular Component: intracellular (GO:0005622);	Cellular Component: obsolete cell (GO:0005623);	Cellular Component: nucleus (GO:0005634);	Biological Process: nucleobase-containing compound metabolic process (GO:0006139);	Biological Process: RNA processing (GO:0006396);	Biological Process: RNA localization (GO:0006403);	Biological Process: RNA export from nucleus (GO:0006405);	Biological Process: mRNA export from nucleus (GO:0006406);	Biological Process: protein export from nucleus (GO:0006611);	Biological Process: cellular aromatic compound metabolic process (GO:0006725);	Biological Process: nitrogen compound metabolic process (GO:0006807);	Biological Process: transport (GO:0006810);	Biological Process: intracellular protein transport (GO:0006886);	Biological Process: nucleocytoplasmic transport (GO:0006913);	Biological Process: response to stress (GO:0006950);	Biological Process: defense response (GO:0006952);	Biological Process: cell communication (GO:0007154);	Biological Process: signal transduction (GO:0007165);	Biological Process: protein localization (GO:0008104);	Biological Process: biological_process (GO:0008150);	Biological Process: metabolic process (GO:0008152);	Biological Process: response to external stimulus (GO:0009605);	Biological Process: response to biotic stimulus (GO:0009607);	Biological Process: response to fungus (GO:0009620);	Biological Process: response to endogenous stimulus (GO:0009719);	Biological Process: response to ethylene (GO:0009723);	Biological Process: response to hormone (GO:0009725);	Biological Process: hormone-mediated signaling pathway (GO:0009755);	Biological Process: ethylene-activated signaling pathway (GO:0009873);	Biological Process: negative regulation of metabolic process (GO:0009892);	Biological Process: cellular process (GO:0009987);	Biological Process: response to organic substance (GO:0010033);	Biological Process: production of ta-siRNAs involved in RNA interference (GO:0010267);	Biological Process: gene expression (GO:0010467);	Biological Process: regulation of gene expression (GO:0010468);	Biological Process: negative regulation of macromolecule metabolic process (GO:0010605);	Biological Process: posttranscriptional regulation of gene expression (GO:0010608);	Biological Process: negative regulation of gene expression (GO:0010629);	Biological Process: response to organic cyclic compound (GO:0014070);	Biological Process: protein transport (GO:0015031);	Biological Process: peptide transport (GO:0015833);	Biological Process: nucleobase-containing compound transport (GO:0015931);	Biological Process: RNA metabolic process (GO:0016070);	Biological Process: RNA interference (GO:0016246);	Biological Process: posttranscriptional gene silencing (GO:0016441);	Biological Process: gene silencing (GO:0016458);	Biological Process: regulation of metabolic process (GO:0019222);	Biological Process: signaling (GO:0023052);	Biological Process: production of siRNA involved in RNA interference (GO:0030422);	Biological Process: gene silencing by RNA (GO:0031047);	Biological Process: dsRNA processing (GO:0031050);	Biological Process: protein-containing complex localization (GO:0031503);	Biological Process: cellular response to hormone stimulus (GO:0032870);	Cellular Component: protein-containing complex (GO:0032991);	Biological Process: macromolecule localization (GO:0033036);	Biological Process: cellular protein localization (GO:0034613);	Biological Process: cellular nitrogen compound metabolic process (GO:0034641);	Biological Process: post-transcriptional gene silencing by RNA (GO:0035194);	Biological Process: intracellular signal transduction (GO:0035556);	Biological Process: regulation of gene expression, epigenetic (GO:0040029);	Biological Process: response to chemical (GO:0042221);	Biological Process: amide transport (GO:0042886);	Biological Process: macromolecule metabolic process (GO:0043170);	Biological Process: response to external biotic stimulus (GO:0043207);	Cellular Component: organelle (GO:0043226);	Cellular Component: membrane-bounded organelle (GO:0043227);	Cellular Component: intracellular organelle (GO:0043229);	Cellular Component: intracellular membrane-bounded organelle (GO:0043231);	Biological Process: response to dsRNA (GO:0043331);	Biological Process: cellular metabolic process (GO:0044237);	Biological Process: primary metabolic process (GO:0044238);	Cellular Component: obsolete organelle part (GO:0044422);	Cellular Component: obsolete intracellular part (GO:0044424);	Cellular Component: obsolete nuclear part (GO:0044428);	Cellular Component: obsolete intracellular organelle part (GO:0044446);	Cellular Component: obsolete cell part (GO:0044464);	Biological Process: establishment of protein localization (GO:0045184);	Biological Process: heterocycle metabolic process (GO:0046483);	Biological Process: intracellular transport (GO:0046907);	Biological Process: negative regulation of biological process (GO:0048519);	Biological Process: nucleic acid transport (GO:0050657);	Biological Process: RNA transport (GO:0050658);	Biological Process: regulation of biological process (GO:0050789);	Biological Process: regulation of cellular process (GO:0050794);	Biological Process: defense response to fungus (GO:0050832);	Biological Process: response to stimulus (GO:0050896);	Biological Process: mRNA transport (GO:0051028);	Biological Process: nuclear export (GO:0051168);	Biological Process: nuclear transport (GO:0051169);	Biological Process: localization (GO:0051179);	Biological Process: establishment of localization (GO:0051234);	Biological Process: establishment of RNA localization (GO:0051236);	Biological Process: cellular localization (GO:0051641);	Biological Process: establishment of localization in cell (GO:0051649);	Biological Process: multi-organism process (GO:0051704);	Biological Process: response to other organism (GO:0051707);	Biological Process: cellular response to stimulus (GO:0051716);	Biological Process: regulation of macromolecule metabolic process (GO:0060255);	Biological Process: biological regulation (GO:0065007);	Biological Process: cellular macromolecule localization (GO:0070727);	Biological Process: cellular response to chemical stimulus (GO:0070887);	Biological Process: production of small RNA involved in gene silencing by RNA (GO:0070918);	Biological Process: ribonucleoprotein complex localization (GO:0071166);	Biological Process: cellular response to organic substance (GO:0071310);	Biological Process: cellular response to dsRNA (GO:0071359);	Biological Process: cellular response to ethylene stimulus (GO:0071369);	Biological Process: cellular response to organic cyclic compound (GO:0071407);	Biological Process: ribonucleoprotein complex export from nucleus (GO:0071426);	Biological Process: mRNA-containing ribonucleoprotein complex export from nucleus (GO:0071427);	Biological Process: cellular response to endogenous stimulus (GO:0071495);	Biological Process: organic substance transport (GO:0071702);	Biological Process: organic substance metabolic process (GO:0071704);	Biological Process: nitrogen compound transport (GO:0071705);	Biological Process: nucleic acid metabolic process (GO:0090304);	Biological Process: defense response to other organism (GO:0098542);	Biological Process: organic cyclic compound metabolic process (GO:1901360);	Biological Process: response to nitrogen compound (GO:1901698);	Biological Process: cellular response to nitrogen compound (GO:1901699);	
Vitis_adenoclada_newGene_2488	3	Molecular Function: nucleic acid binding (GO:0003676);	Molecular Function: zinc ion binding (GO:0008270);	Biological Process: DNA integration (GO:0015074);	
Vitis_adenoclada_newGene_2493	3	Biological Process: negative regulation of flower development (GO:0009910);	Biological Process: negative regulation of transcription, DNA-templated (GO:0045892);	Biological Process: shoot system development (GO:0048367);	
Vitis_adenoclada_newGene_2498	5	Molecular Function: structural constituent of ribosome (GO:0003735);	Cellular Component: ribosome (GO:0005840);	Biological Process: translation (GO:0006412);	Molecular Function: rRNA binding (GO:0019843);	Molecular Function: metal ion binding (GO:0046872);	
Vitis_adenoclada_newGene_251	1	Cellular Component: integral component of membrane (GO:0016021);	
Vitis_adenoclada_newGene_2514	75	Biological Process: reproduction (GO:0000003);	Biological Process: developmental process involved in reproduction (GO:0003006);	Molecular Function: molecular_function (GO:0003674);	Molecular Function: DNA-binding transcription factor activity (GO:0003700);	Cellular Component: cellular_component (GO:0005575);	Cellular Component: intracellular (GO:0005622);	Cellular Component: obsolete cell (GO:0005623);	Cellular Component: nucleus (GO:0005634);	Biological Process: regulation of transcription, DNA-templated (GO:0006355);	Biological Process: response to stress (GO:0006950);	Biological Process: multicellular organism development (GO:0007275);	Biological Process: circadian rhythm (GO:0007623);	Biological Process: biological_process (GO:0008150);	Biological Process: response to temperature stimulus (GO:0009266);	Biological Process: response to radiation (GO:0009314);	Biological Process: response to cold (GO:0009409);	Biological Process: response to light stimulus (GO:0009416);	Biological Process: response to abiotic stimulus (GO:0009628);	Biological Process: response to red or far red light (GO:0009639);	Biological Process: post-embryonic development (GO:0009791);	Biological Process: regulation of biosynthetic process (GO:0009889);	Biological Process: flower development (GO:0009908);	Biological Process: regulation of seed germination (GO:0010029);	Biological Process: response to red light (GO:0010114);	Biological Process: fruit development (GO:0010154);	Biological Process: negative regulation of seed germination (GO:0010187);	Biological Process: regulation of gene expression (GO:0010468);	Biological Process: regulation of macromolecule biosynthetic process (GO:0010556);	Biological Process: regulation of nucleobase-containing compound metabolic process (GO:0019219);	Biological Process: regulation of metabolic process (GO:0019222);	Biological Process: reproductive process (GO:0022414);	Biological Process: regulation of cellular metabolic process (GO:0031323);	Biological Process: regulation of cellular biosynthetic process (GO:0031326);	Biological Process: multicellular organismal process (GO:0032501);	Biological Process: developmental process (GO:0032502);	Cellular Component: organelle (GO:0043226);	Cellular Component: membrane-bounded organelle (GO:0043227);	Cellular Component: intracellular organelle (GO:0043229);	Cellular Component: intracellular membrane-bounded organelle (GO:0043231);	Cellular Component: obsolete intracellular part (GO:0044424);	Cellular Component: obsolete cell part (GO:0044464);	Biological Process: shoot system development (GO:0048367);	Biological Process: floral organ development (GO:0048437);	Biological Process: floral whorl development (GO:0048438);	Biological Process: carpel development (GO:0048440);	Biological Process: gynoecium development (GO:0048467);	Biological Process: rhythmic process (GO:0048511);	Biological Process: negative regulation of biological process (GO:0048519);	Biological Process: regulation of post-embryonic development (GO:0048580);	Biological Process: negative regulation of post-embryonic development (GO:0048581);	Biological Process: reproductive structure development (GO:0048608);	Biological Process: system development (GO:0048731);	Biological Process: phyllome development (GO:0048827);	Biological Process: anatomical structure development (GO:0048856);	Biological Process: regulation of biological process (GO:0050789);	Biological Process: regulation of developmental process (GO:0050793);	Biological Process: regulation of cellular process (GO:0050794);	Biological Process: response to stimulus (GO:0050896);	Biological Process: negative regulation of developmental process (GO:0051093);	Biological Process: regulation of nitrogen compound metabolic process (GO:0051171);	Biological Process: regulation of multicellular organismal process (GO:0051239);	Biological Process: negative regulation of multicellular organismal process (GO:0051241);	Biological Process: regulation of RNA metabolic process (GO:0051252);	Biological Process: regulation of macromolecule metabolic process (GO:0060255);	Biological Process: reproductive system development (GO:0061458);	Biological Process: biological regulation (GO:0065007);	Biological Process: regulation of primary metabolic process (GO:0080090);	Biological Process: reproductive shoot system development (GO:0090567);	Biological Process: plant organ development (GO:0099402);	Molecular Function: transcription regulator activity (GO:0140110);	Biological Process: regulation of seedling development (GO:1900140);	Biological Process: regulation of nucleic acid-templated transcription (GO:1903506);	Biological Process: regulation of multicellular organismal development (GO:2000026);	Biological Process: regulation of cellular macromolecule biosynthetic process (GO:2000112);	Biological Process: regulation of RNA biosynthetic process (GO:2001141);	
Vitis_adenoclada_newGene_2519	2	Molecular Function: nucleic acid binding (GO:0003676);	Biological Process: DNA integration (GO:0015074);	
Vitis_adenoclada_newGene_2527	14	Cellular Component: nuclear exosome (RNase complex) (GO:0000176);	Cellular Component: cytoplasmic exosome (RNase complex) (GO:0000177);	Biological Process: exonucleolytic trimming to generate mature 3'-end of 5.8S rRNA from tricistronic rRNA transcript (SSU-rRNA, 5.8S rRNA, LSU-rRNA) (GO:0000467);	Biological Process: rRNA catabolic process (GO:0016075);	Molecular Function: AU-rich element binding (GO:0017091);	Biological Process: nuclear-transcribed mRNA catabolic process, exonucleolytic, 3'-5' (GO:0034427);	Biological Process: U1 snRNA 3'-end processing (GO:0034473);	Biological Process: U4 snRNA 3'-end processing (GO:0034475);	Biological Process: U5 snRNA 3'-end processing (GO:0034476);	Biological Process: exonucleolytic catabolism of deadenylated mRNA (GO:0043928);	Biological Process: nuclear mRNA surveillance (GO:0071028);	Biological Process: nuclear polyadenylation-dependent rRNA catabolic process (GO:0071035);	Biological Process: nuclear polyadenylation-dependent tRNA catabolic process (GO:0071038);	Biological Process: nuclear polyadenylation-dependent mRNA catabolic process (GO:0071042);	
Vitis_adenoclada_newGene_253	2	Cellular Component: membrane (GO:0016020);	Cellular Component: integral component of membrane (GO:0016021);	
Vitis_adenoclada_newGene_2530	3	Cellular Component: cytoplasm (GO:0005737);	Molecular Function: rRNA (uridine-N3-)-methyltransferase activity (GO:0070042);	Biological Process: rRNA base methylation (GO:0070475);	
Vitis_adenoclada_newGene_2536	1	Cellular Component: integral component of membrane (GO:0016021);	
Vitis_adenoclada_newGene_2539	2	Molecular Function: ligand-gated ion channel activity (GO:0015276);	Cellular Component: integral component of membrane (GO:0016021);	
Vitis_adenoclada_newGene_254	1	Cellular Component: integral component of membrane (GO:0016021);	
Vitis_adenoclada_newGene_2540	2	Molecular Function: ligand-gated ion channel activity (GO:0015276);	Cellular Component: integral component of membrane (GO:0016021);	
Vitis_adenoclada_newGene_2541	2	Molecular Function: ligand-gated ion channel activity (GO:0015276);	Cellular Component: integral component of membrane (GO:0016021);	
Vitis_adenoclada_newGene_2542	4	Cellular Component: plasma membrane (GO:0005886);	Molecular Function: ligand-gated ion channel activity (GO:0015276);	Cellular Component: integral component of membrane (GO:0016021);	Molecular Function: signaling receptor activity (GO:0038023);	
Vitis_adenoclada_newGene_2544	97	Biological Process: maturation of SSU-rRNA from tricistronic rRNA transcript (SSU-rRNA, 5.8S rRNA, LSU-rRNA) (GO:0000462);	Molecular Function: molecular_function (GO:0003674);	Molecular Function: nucleic acid binding (GO:0003676);	Molecular Function: RNA binding (GO:0003723);	Molecular Function: binding (GO:0005488);	Cellular Component: cellular_component (GO:0005575);	Cellular Component: intracellular (GO:0005622);	Cellular Component: obsolete cell (GO:0005623);	Cellular Component: nucleus (GO:0005634);	Cellular Component: nucleolus (GO:0005730);	Biological Process: nucleobase-containing compound metabolic process (GO:0006139);	Biological Process: regulation of transcription, DNA-templated (GO:0006355);	Biological Process: regulation of transcription by RNA polymerase I (GO:0006356);	Biological Process: rRNA processing (GO:0006364);	Biological Process: RNA processing (GO:0006396);	Biological Process: cellular aromatic compound metabolic process (GO:0006725);	Biological Process: nitrogen compound metabolic process (GO:0006807);	Biological Process: biological_process (GO:0008150);	Biological Process: metabolic process (GO:0008152);	Biological Process: regulation of biosynthetic process (GO:0009889);	Biological Process: positive regulation of biosynthetic process (GO:0009891);	Biological Process: positive regulation of metabolic process (GO:0009893);	Biological Process: cellular process (GO:0009987);	Biological Process: gene expression (GO:0010467);	Biological Process: regulation of gene expression (GO:0010468);	Biological Process: regulation of macromolecule biosynthetic process (GO:0010556);	Biological Process: positive regulation of macromolecule biosynthetic process (GO:0010557);	Biological Process: positive regulation of macromolecule metabolic process (GO:0010604);	Biological Process: positive regulation of gene expression (GO:0010628);	Biological Process: RNA metabolic process (GO:0016070);	Biological Process: rRNA metabolic process (GO:0016072);	Biological Process: regulation of nucleobase-containing compound metabolic process (GO:0019219);	Biological Process: regulation of metabolic process (GO:0019222);	Biological Process: ribonucleoprotein complex biogenesis (GO:0022613);	Biological Process: maturation of SSU-rRNA (GO:0030490);	Molecular Function: snoRNA binding (GO:0030515);	Cellular Component: preribosome (GO:0030684);	Cellular Component: 90S preribosome (GO:0030686);	Biological Process: regulation of cellular metabolic process (GO:0031323);	Biological Process: positive regulation of cellular metabolic process (GO:0031325);	Biological Process: regulation of cellular biosynthetic process (GO:0031326);	Biological Process: positive regulation of cellular biosynthetic process (GO:0031328);	Cellular Component: membrane-enclosed lumen (GO:0031974);	Cellular Component: nuclear lumen (GO:0031981);	Cellular Component: small-subunit processome (GO:0032040);	Cellular Component: protein-containing complex (GO:0032991);	Cellular Component: t-UTP complex (GO:0034455);	Biological Process: ncRNA processing (GO:0034470);	Biological Process: cellular nitrogen compound metabolic process (GO:0034641);	Biological Process: ncRNA metabolic process (GO:0034660);	Biological Process: ribosome biogenesis (GO:0042254);	Biological Process: ribosomal small subunit biogenesis (GO:0042274);	Biological Process: macromolecule metabolic process (GO:0043170);	Cellular Component: organelle (GO:0043226);	Cellular Component: membrane-bounded organelle (GO:0043227);	Cellular Component: non-membrane-bounded organelle (GO:0043228);	Cellular Component: intracellular organelle (GO:0043229);	Cellular Component: intracellular membrane-bounded organelle (GO:0043231);	Cellular Component: intracellular non-membrane-bounded organelle (GO:0043232);	Cellular Component: organelle lumen (GO:0043233);	Biological Process: cellular component biogenesis (GO:0044085);	Biological Process: cellular metabolic process (GO:0044237);	Biological Process: primary metabolic process (GO:0044238);	Cellular Component: obsolete organelle part (GO:0044422);	Cellular Component: obsolete intracellular part (GO:0044424);	Cellular Component: obsolete nuclear part (GO:0044428);	Cellular Component: obsolete intracellular organelle part (GO:0044446);	Cellular Component: obsolete nucleolar part (GO:0044452);	Cellular Component: obsolete cell part (GO:0044464);	Biological Process: positive regulation of transcription, DNA-templated (GO:0045893);	Biological Process: positive regulation of nucleobase-containing compound metabolic process (GO:0045935);	Biological Process: positive regulation of transcription by RNA polymerase I (GO:0045943);	Biological Process: heterocycle metabolic process (GO:0046483);	Biological Process: positive regulation of biological process (GO:0048518);	Biological Process: positive regulation of cellular process (GO:0048522);	Biological Process: regulation of biological process (GO:0050789);	Biological Process: regulation of cellular process (GO:0050794);	Biological Process: regulation of nitrogen compound metabolic process (GO:0051171);	Biological Process: positive regulation of nitrogen compound metabolic process (GO:0051173);	Biological Process: regulation of RNA metabolic process (GO:0051252);	Biological Process: positive regulation of RNA metabolic process (GO:0051254);	Biological Process: regulation of macromolecule metabolic process (GO:0060255);	Biological Process: biological regulation (GO:0065007);	Cellular Component: intracellular organelle lumen (GO:0070013);	Biological Process: organic substance metabolic process (GO:0071704);	Biological Process: cellular component organization or biogenesis (GO:0071840);	Biological Process: regulation of primary metabolic process (GO:0080090);	Biological Process: nucleic acid metabolic process (GO:0090304);	Molecular Function: organic cyclic compound binding (GO:0097159);	Biological Process: organic cyclic compound metabolic process (GO:1901360);	Molecular Function: heterocyclic compound binding (GO:1901363);	Biological Process: positive regulation of RNA biosynthetic process (GO:1902680);	Biological Process: regulation of nucleic acid-templated transcription (GO:1903506);	Biological Process: positive regulation of nucleic acid-templated transcription (GO:1903508);	Cellular Component: ribonucleoprotein complex (GO:1990904);	Biological Process: regulation of cellular macromolecule biosynthetic process (GO:2000112);	Biological Process: regulation of RNA biosynthetic process (GO:2001141);	
Vitis_adenoclada_newGene_2546	1	Cellular Component: integral component of membrane (GO:0016021);	
Vitis_adenoclada_newGene_2547	1	Molecular Function: cysteine-type peptidase activity (GO:0008234);	
Vitis_adenoclada_newGene_255	2	Cellular Component: membrane (GO:0016020);	Cellular Component: integral component of membrane (GO:0016021);	
Vitis_adenoclada_newGene_2559	3	Molecular Function: DNA binding (GO:0003677);	Cellular Component: nucleus (GO:0005634);	Biological Process: regulation of transcription, DNA-templated (GO:0006355);	
Vitis_adenoclada_newGene_256	2	Cellular Component: membrane (GO:0016020);	Cellular Component: integral component of membrane (GO:0016021);	
Vitis_adenoclada_newGene_2568	1	Molecular Function: cysteine-type peptidase activity (GO:0008234);	
Vitis_adenoclada_newGene_2569	2	Molecular Function: cysteine-type peptidase activity (GO:0008234);	Molecular Function: zinc ion binding (GO:0008270);	
Vitis_adenoclada_newGene_257	1	Cellular Component: membrane (GO:0016020);	
Vitis_adenoclada_newGene_2570	2	Molecular Function: N-acetylglucosaminylphosphatidylinositol deacetylase activity (GO:0000225);	Biological Process: GPI anchor biosynthetic process (GO:0006506);	
Vitis_adenoclada_newGene_2575	3	Molecular Function: molecular_function (GO:0003674);	Molecular Function: binding (GO:0005488);	Molecular Function: carbohydrate binding (GO:0030246);	
Vitis_adenoclada_newGene_2580	2	Biological Process: metal ion transport (GO:0030001);	Molecular Function: metal ion binding (GO:0046872);	
Vitis_adenoclada_newGene_2581	1	Cellular Component: integral component of membrane (GO:0016021);	
Vitis_adenoclada_newGene_2583	3	Molecular Function: nucleic acid binding (GO:0003676);	Molecular Function: zinc ion binding (GO:0008270);	Biological Process: DNA integration (GO:0015074);	
Vitis_adenoclada_newGene_259	1	Cellular Component: integral component of membrane (GO:0016021);	
Vitis_adenoclada_newGene_2594	3	Molecular Function: protein tyrosine kinase activity (GO:0004713);	Molecular Function: ATP binding (GO:0005524);	Cellular Component: integral component of membrane (GO:0016021);	
Vitis_adenoclada_newGene_2597	3	Biological Process: histidine biosynthetic process (GO:0000105);	Molecular Function: ATP phosphoribosyltransferase activity (GO:0003879);	Cellular Component: cytoplasm (GO:0005737);	
Vitis_adenoclada_newGene_2613	1	Cellular Component: integral component of membrane (GO:0016021);	
Vitis_adenoclada_newGene_2619	2	Molecular Function: metal ion binding (GO:0046872);	Molecular Function: dioxygenase activity (GO:0051213);	
Vitis_adenoclada_newGene_262	2	Biological Process: lipid transport (GO:0006869);	Molecular Function: lipid binding (GO:0008289);	
Vitis_adenoclada_newGene_2624	12	Molecular Function: molecular_function (GO:0003674);	Molecular Function: catalytic activity (GO:0003824);	Molecular Function: thiosulfate sulfurtransferase activity (GO:0004792);	Cellular Component: cellular_component (GO:0005575);	Cellular Component: intracellular (GO:0005622);	Cellular Component: obsolete cell (GO:0005623);	Cellular Component: cytoplasm (GO:0005737);	Molecular Function: transferase activity (GO:0016740);	Molecular Function: transferase activity, transferring sulfur-containing groups (GO:0016782);	Molecular Function: sulfurtransferase activity (GO:0016783);	Cellular Component: obsolete intracellular part (GO:0044424);	Cellular Component: obsolete cell part (GO:0044464);	
Vitis_adenoclada_newGene_2627	2	Cellular Component: membrane (GO:0016020);	Cellular Component: integral component of membrane (GO:0016021);	
Vitis_adenoclada_newGene_2631	1	Cellular Component: integral component of membrane (GO:0016021);	
Vitis_adenoclada_newGene_2637	8	Molecular Function: mRNA binding (GO:0003729);	Cellular Component: nucleus (GO:0005634);	Biological Process: mRNA processing (GO:0006397);	Biological Process: gene silencing by RNA (GO:0031047);	Biological Process: RNA 3'-end processing (GO:0031123);	Biological Process: antisense RNA metabolic process (GO:0042868);	Biological Process: negative regulation of transcription, DNA-templated (GO:0045892);	Biological Process: regulation of gene silencing (GO:0060968);	
Vitis_adenoclada_newGene_2638	2	Cellular Component: integral component of membrane (GO:0016021);	Molecular Function: transmembrane transporter activity (GO:0022857);	
Vitis_adenoclada_newGene_2639	1	Cellular Component: integral component of membrane (GO:0016021);	
Vitis_adenoclada_newGene_2644	4	Cellular Component: integral component of membrane (GO:0016021);	Biological Process: regulation of defense response (GO:0031347);	Biological Process: cellular response to salicylic acid stimulus (GO:0071446);	Biological Process: regulation of salicylic acid mediated signaling pathway (GO:2000031);	
Vitis_adenoclada_newGene_2645	1	Cellular Component: integral component of membrane (GO:0016021);	
Vitis_adenoclada_newGene_2651	3	Cellular Component: integral component of membrane (GO:0016021);	Molecular Function: cellulose synthase (UDP-forming) activity (GO:0016760);	Biological Process: cellulose biosynthetic process (GO:0030244);	
Vitis_adenoclada_newGene_2654	3	Molecular Function: protein kinase activity (GO:0004672);	Molecular Function: ATP binding (GO:0005524);	Cellular Component: integral component of membrane (GO:0016021);	
Vitis_adenoclada_newGene_2658	1	Molecular Function: zinc ion binding (GO:0008270);	
Vitis_adenoclada_newGene_2659	4	Molecular Function: protein kinase activity (GO:0004672);	Molecular Function: protein tyrosine kinase activity (GO:0004713);	Cellular Component: nucleus (GO:0005634);	Biological Process: mitotic cell cycle checkpoint (GO:0007093);	
Vitis_adenoclada_newGene_2666	2	Molecular Function: double-stranded DNA binding (GO:0003690);	Biological Process: regulation of transcription, DNA-templated (GO:0006355);	
Vitis_adenoclada_newGene_2667	2	Molecular Function: double-stranded DNA binding (GO:0003690);	Biological Process: regulation of transcription, DNA-templated (GO:0006355);	
Vitis_adenoclada_newGene_2669	4	Molecular Function: DNA binding (GO:0003677);	Cellular Component: nucleus (GO:0005634);	Biological Process: transcription, DNA-templated (GO:0006351);	Cellular Component: transcription repressor complex (GO:0017053);	
Vitis_adenoclada_newGene_267	3	Molecular Function: nucleic acid binding (GO:0003676);	Molecular Function: zinc ion binding (GO:0008270);	Biological Process: DNA integration (GO:0015074);	
Vitis_adenoclada_newGene_2671	1	Molecular Function: zinc ion binding (GO:0008270);	
Vitis_adenoclada_newGene_2673	1	Molecular Function: transcription corepressor activity (GO:0003714);	
Vitis_adenoclada_newGene_2674	4	Molecular Function: urate oxidase activity (GO:0004846);	Cellular Component: peroxisome (GO:0005777);	Biological Process: purine nucleobase metabolic process (GO:0006144);	Biological Process: urate catabolic process (GO:0019628);	
Vitis_adenoclada_newGene_2676	1	Molecular Function: ADP binding (GO:0043531);	
Vitis_adenoclada_newGene_2684	5	Molecular Function: DNA-binding transcription factor activity, RNA polymerase II-specific (GO:0000981);	Molecular Function: cis-regulatory region sequence-specific DNA binding (GO:0000987);	Cellular Component: nucleus (GO:0005634);	Biological Process: positive regulation of transcription by RNA polymerase II (GO:0045944);	Molecular Function: protein dimerization activity (GO:0046983);	
Vitis_adenoclada_newGene_2685	1	Cellular Component: integral component of membrane (GO:0016021);	
Vitis_adenoclada_newGene_2690	1	Molecular Function: [protein-PII] uridylyltransferase activity (GO:0008773);	
Vitis_adenoclada_newGene_2697	1	Molecular Function: carboxypeptidase activity (GO:0004180);	
Vitis_adenoclada_newGene_2703	1	Biological Process: lipid metabolic process (GO:0006629);	
Vitis_adenoclada_newGene_2704	2	Molecular Function: polygalacturonase activity (GO:0004650);	Biological Process: carbohydrate metabolic process (GO:0005975);	
Vitis_adenoclada_newGene_2707	3	Molecular Function: mRNA binding (GO:0003729);	Cellular Component: cytoplasm (GO:0005737);	Biological Process: posttranscriptional regulation of gene expression (GO:0010608);	
Vitis_adenoclada_newGene_2711	6	Cellular Component: endoplasmic reticulum membrane (GO:0005789);	Cellular Component: integral component of membrane (GO:0016021);	Biological Process: ubiquitin-dependent ERAD pathway (GO:0030433);	Molecular Function: Hsp70 protein binding (GO:0030544);	Biological Process: chaperone cofactor-dependent protein refolding (GO:0051085);	Biological Process: cellular response to misfolded protein (GO:0071218);	
Vitis_adenoclada_newGene_2730	2	Molecular Function: serine-type endopeptidase inhibitor activity (GO:0004867);	Biological Process: response to wounding (GO:0009611);	
Vitis_adenoclada_newGene_2732	8	Cellular Component: Golgi apparatus (GO:0005794);	Cellular Component: trans-Golgi network (GO:0005802);	Cellular Component: plasma membrane (GO:0005886);	Biological Process: plant-type primary cell wall biogenesis (GO:0009833);	Cellular Component: integral component of membrane (GO:0016021);	Molecular Function: cellulose synthase activity (GO:0016759);	Molecular Function: cellulose synthase (UDP-forming) activity (GO:0016760);	Biological Process: cellulose biosynthetic process (GO:0030244);	
Vitis_adenoclada_newGene_2734	3	Molecular Function: mRNA binding (GO:0003729);	Cellular Component: cytoplasm (GO:0005737);	Biological Process: posttranscriptional regulation of gene expression (GO:0010608);	
Vitis_adenoclada_newGene_2741	1	Molecular Function: structural constituent of cell wall (GO:0005199);	
Vitis_adenoclada_newGene_2743	7	Molecular Function: molecular_function (GO:0003674);	Molecular Function: catalytic activity (GO:0003824);	Biological Process: biological_process (GO:0008150);	Biological Process: metabolic process (GO:0008152);	Molecular Function: oxidoreductase activity (GO:0016491);	Molecular Function: oxidoreductase activity, acting on CH-OH group of donors (GO:0016614);	Biological Process: oxidation-reduction process (GO:0055114);	
Vitis_adenoclada_newGene_2746	2	Molecular Function: protein kinase activity (GO:0004672);	Molecular Function: ATP binding (GO:0005524);	
Vitis_adenoclada_newGene_2751	157	Biological Process: nuclear-transcribed mRNA catabolic process, nonsense-mediated decay (GO:0000184);	Biological Process: nuclear-transcribed mRNA catabolic process (GO:0000956);	Molecular Function: molecular_function (GO:0003674);	Molecular Function: nucleic acid binding (GO:0003676);	Molecular Function: DNA binding (GO:0003677);	Molecular Function: catalytic activity (GO:0003824);	Molecular Function: protein kinase activity (GO:0004672);	Molecular Function: protein serine/threonine kinase activity (GO:0004674);	Molecular Function: binding (GO:0005488);	Cellular Component: cellular_component (GO:0005575);	Cellular Component: intracellular (GO:0005622);	Cellular Component: obsolete cell (GO:0005623);	Cellular Component: nucleus (GO:0005634);	Cellular Component: nucleoplasm (GO:0005654);	Cellular Component: cytoplasm (GO:0005737);	Cellular Component: cytosol (GO:0005829);	Biological Process: nucleobase-containing compound metabolic process (GO:0006139);	Biological Process: DNA metabolic process (GO:0006259);	Biological Process: DNA repair (GO:0006281);	Biological Process: RNA catabolic process (GO:0006401);	Biological Process: mRNA catabolic process (GO:0006402);	Biological Process: RNA localization (GO:0006403);	Biological Process: RNA export from nucleus (GO:0006405);	Biological Process: mRNA export from nucleus (GO:0006406);	Biological Process: cellular protein modification process (GO:0006464);	Biological Process: protein phosphorylation (GO:0006468);	Biological Process: protein export from nucleus (GO:0006611);	Biological Process: lipid metabolic process (GO:0006629);	Biological Process: phospholipid metabolic process (GO:0006644);	Biological Process: glycerophospholipid metabolic process (GO:0006650);	Biological Process: cellular aromatic compound metabolic process (GO:0006725);	Biological Process: phosphorus metabolic process (GO:0006793);	Biological Process: phosphate-containing compound metabolic process (GO:0006796);	Biological Process: nitrogen compound metabolic process (GO:0006807);	Biological Process: transport (GO:0006810);	Biological Process: intracellular protein transport (GO:0006886);	Biological Process: nucleocytoplasmic transport (GO:0006913);	Biological Process: response to stress (GO:0006950);	Biological Process: cellular response to DNA damage stimulus (GO:0006974);	Biological Process: protein localization (GO:0008104);	Biological Process: biological_process (GO:0008150);	Biological Process: metabolic process (GO:0008152);	Biological Process: catabolic process (GO:0009056);	Biological Process: macromolecule catabolic process (GO:0009057);	Biological Process: negative regulation of metabolic process (GO:0009892);	Biological Process: cellular process (GO:0009987);	Biological Process: gene expression (GO:0010467);	Biological Process: regulation of gene expression (GO:0010468);	Biological Process: negative regulation of macromolecule metabolic process (GO:0010605);	Biological Process: negative regulation of gene expression (GO:0010629);	Biological Process: protein transport (GO:0015031);	Biological Process: peptide transport (GO:0015833);	Biological Process: nucleobase-containing compound transport (GO:0015931);	Biological Process: RNA metabolic process (GO:0016070);	Biological Process: mRNA metabolic process (GO:0016071);	Molecular Function: kinase activity (GO:0016301);	Biological Process: phosphorylation (GO:0016310);	Molecular Function: transferase activity (GO:0016740);	Molecular Function: transferase activity, transferring phosphorus-containing groups (GO:0016772);	Molecular Function: phosphotransferase activity, alcohol group as acceptor (GO:0016773);	Biological Process: peptidyl-serine phosphorylation (GO:0018105);	Biological Process: peptidyl-amino acid modification (GO:0018193);	Biological Process: peptidyl-serine modification (GO:0018209);	Biological Process: regulation of nucleobase-containing compound metabolic process (GO:0019219);	Biological Process: regulation of metabolic process (GO:0019222);	Biological Process: aromatic compound catabolic process (GO:0019439);	Biological Process: protein metabolic process (GO:0019538);	Biological Process: organophosphate metabolic process (GO:0019637);	Biological Process: lipid modification (GO:0030258);	Biological Process: regulation of cellular metabolic process (GO:0031323);	Biological Process: protein-containing complex localization (GO:0031503);	Cellular Component: membrane-enclosed lumen (GO:0031974);	Cellular Component: nuclear lumen (GO:0031981);	Biological Process: regulation of telomere maintenance (GO:0032204);	Biological Process: macromolecule localization (GO:0033036);	Biological Process: regulation of organelle organization (GO:0033043);	Biological Process: regulation of chromosome organization (GO:0033044);	Biological Process: cellular response to stress (GO:0033554);	Biological Process: cellular protein localization (GO:0034613);	Biological Process: cellular nitrogen compound metabolic process (GO:0034641);	Biological Process: nucleobase-containing compound catabolic process (GO:0034655);	Biological Process: protein modification process (GO:0036211);	Molecular Function: telomeric DNA binding (GO:0042162);	Biological Process: amide transport (GO:0042886);	Biological Process: macromolecule metabolic process (GO:0043170);	Cellular Component: organelle (GO:0043226);	Cellular Component: membrane-bounded organelle (GO:0043227);	Cellular Component: intracellular organelle (GO:0043229);	Cellular Component: intracellular membrane-bounded organelle (GO:0043231);	Cellular Component: organelle lumen (GO:0043233);	Biological Process: macromolecule modification (GO:0043412);	Molecular Function: sequence-specific DNA binding (GO:0043565);	Biological Process: cellular metabolic process (GO:0044237);	Biological Process: primary metabolic process (GO:0044238);	Biological Process: cellular catabolic process (GO:0044248);	Biological Process: cellular lipid metabolic process (GO:0044255);	Biological Process: cellular macromolecule metabolic process (GO:0044260);	Biological Process: cellular macromolecule catabolic process (GO:0044265);	Biological Process: cellular protein metabolic process (GO:0044267);	Biological Process: cellular nitrogen compound catabolic process (GO:0044270);	Cellular Component: obsolete organelle part (GO:0044422);	Cellular Component: obsolete intracellular part (GO:0044424);	Cellular Component: obsolete nuclear part (GO:0044428);	Cellular Component: obsolete cytoplasmic part (GO:0044444);	Cellular Component: obsolete intracellular organelle part (GO:0044446);	Cellular Component: obsolete cell part (GO:0044464);	Biological Process: establishment of protein localization (GO:0045184);	Biological Process: heterocycle metabolic process (GO:0046483);	Biological Process: glycerolipid metabolic process (GO:0046486);	Biological Process: phosphatidylinositol metabolic process (GO:0046488);	Biological Process: heterocycle catabolic process (GO:0046700);	Biological Process: protein autophosphorylation (GO:0046777);	Biological Process: lipid phosphorylation (GO:0046834);	Biological Process: phosphatidylinositol phosphorylation (GO:0046854);	Biological Process: intracellular transport (GO:0046907);	Biological Process: negative regulation of biological process (GO:0048519);	Biological Process: regulation of response to stimulus (GO:0048583);	Biological Process: nucleic acid transport (GO:0050657);	Biological Process: RNA transport (GO:0050658);	Biological Process: regulation of biological process (GO:0050789);	Biological Process: regulation of cellular process (GO:0050794);	Biological Process: response to stimulus (GO:0050896);	Biological Process: mRNA transport (GO:0051028);	Biological Process: regulation of DNA metabolic process (GO:0051052);	Biological Process: regulation of cellular component organization (GO:0051128);	Biological Process: nuclear export (GO:0051168);	Biological Process: nuclear transport (GO:0051169);	Biological Process: regulation of nitrogen compound metabolic process (GO:0051171);	Biological Process: localization (GO:0051179);	Biological Process: establishment of localization (GO:0051234);	Biological Process: establishment of RNA localization (GO:0051236);	Biological Process: cellular localization (GO:0051641);	Biological Process: establishment of localization in cell (GO:0051649);	Biological Process: cellular response to stimulus (GO:0051716);	Biological Process: regulation of macromolecule metabolic process (GO:0060255);	Biological Process: biological regulation (GO:0065007);	Biological Process: regulation of biological quality (GO:0065008);	Cellular Component: intracellular organelle lumen (GO:0070013);	Biological Process: cellular macromolecule localization (GO:0070727);	Biological Process: ribonucleoprotein complex localization (GO:0071166);	Biological Process: ribonucleoprotein complex export from nucleus (GO:0071426);	Biological Process: mRNA-containing ribonucleoprotein complex export from nucleus (GO:0071427);	Biological Process: organic substance transport (GO:0071702);	Biological Process: organic substance metabolic process (GO:0071704);	Biological Process: nitrogen compound transport (GO:0071705);	Biological Process: regulation of primary metabolic process (GO:0080090);	Biological Process: regulation of response to stress (GO:0080134);	Biological Process: regulation of cellular response to stress (GO:0080135);	Biological Process: nucleic acid metabolic process (GO:0090304);	Molecular Function: organic cyclic compound binding (GO:0097159);	Molecular Function: catalytic activity, acting on a protein (GO:0140096);	Biological Process: organic cyclic compound metabolic process (GO:1901360);	Biological Process: organic cyclic compound catabolic process (GO:1901361);	Molecular Function: heterocyclic compound binding (GO:1901363);	Biological Process: organonitrogen compound metabolic process (GO:1901564);	Biological Process: organic substance catabolic process (GO:1901575);	Biological Process: regulation of response to DNA damage stimulus (GO:2001020);	
Vitis_adenoclada_newGene_2752	157	Biological Process: nuclear-transcribed mRNA catabolic process, nonsense-mediated decay (GO:0000184);	Biological Process: nuclear-transcribed mRNA catabolic process (GO:0000956);	Molecular Function: molecular_function (GO:0003674);	Molecular Function: nucleic acid binding (GO:0003676);	Molecular Function: DNA binding (GO:0003677);	Molecular Function: catalytic activity (GO:0003824);	Molecular Function: protein kinase activity (GO:0004672);	Molecular Function: protein serine/threonine kinase activity (GO:0004674);	Molecular Function: binding (GO:0005488);	Cellular Component: cellular_component (GO:0005575);	Cellular Component: intracellular (GO:0005622);	Cellular Component: obsolete cell (GO:0005623);	Cellular Component: nucleus (GO:0005634);	Cellular Component: nucleoplasm (GO:0005654);	Cellular Component: cytoplasm (GO:0005737);	Cellular Component: cytosol (GO:0005829);	Biological Process: nucleobase-containing compound metabolic process (GO:0006139);	Biological Process: DNA metabolic process (GO:0006259);	Biological Process: DNA repair (GO:0006281);	Biological Process: RNA catabolic process (GO:0006401);	Biological Process: mRNA catabolic process (GO:0006402);	Biological Process: RNA localization (GO:0006403);	Biological Process: RNA export from nucleus (GO:0006405);	Biological Process: mRNA export from nucleus (GO:0006406);	Biological Process: cellular protein modification process (GO:0006464);	Biological Process: protein phosphorylation (GO:0006468);	Biological Process: protein export from nucleus (GO:0006611);	Biological Process: lipid metabolic process (GO:0006629);	Biological Process: phospholipid metabolic process (GO:0006644);	Biological Process: glycerophospholipid metabolic process (GO:0006650);	Biological Process: cellular aromatic compound metabolic process (GO:0006725);	Biological Process: phosphorus metabolic process (GO:0006793);	Biological Process: phosphate-containing compound metabolic process (GO:0006796);	Biological Process: nitrogen compound metabolic process (GO:0006807);	Biological Process: transport (GO:0006810);	Biological Process: intracellular protein transport (GO:0006886);	Biological Process: nucleocytoplasmic transport (GO:0006913);	Biological Process: response to stress (GO:0006950);	Biological Process: cellular response to DNA damage stimulus (GO:0006974);	Biological Process: protein localization (GO:0008104);	Biological Process: biological_process (GO:0008150);	Biological Process: metabolic process (GO:0008152);	Biological Process: catabolic process (GO:0009056);	Biological Process: macromolecule catabolic process (GO:0009057);	Biological Process: negative regulation of metabolic process (GO:0009892);	Biological Process: cellular process (GO:0009987);	Biological Process: gene expression (GO:0010467);	Biological Process: regulation of gene expression (GO:0010468);	Biological Process: negative regulation of macromolecule metabolic process (GO:0010605);	Biological Process: negative regulation of gene expression (GO:0010629);	Biological Process: protein transport (GO:0015031);	Biological Process: peptide transport (GO:0015833);	Biological Process: nucleobase-containing compound transport (GO:0015931);	Biological Process: RNA metabolic process (GO:0016070);	Biological Process: mRNA metabolic process (GO:0016071);	Molecular Function: kinase activity (GO:0016301);	Biological Process: phosphorylation (GO:0016310);	Molecular Function: transferase activity (GO:0016740);	Molecular Function: transferase activity, transferring phosphorus-containing groups (GO:0016772);	Molecular Function: phosphotransferase activity, alcohol group as acceptor (GO:0016773);	Biological Process: peptidyl-serine phosphorylation (GO:0018105);	Biological Process: peptidyl-amino acid modification (GO:0018193);	Biological Process: peptidyl-serine modification (GO:0018209);	Biological Process: regulation of nucleobase-containing compound metabolic process (GO:0019219);	Biological Process: regulation of metabolic process (GO:0019222);	Biological Process: aromatic compound catabolic process (GO:0019439);	Biological Process: protein metabolic process (GO:0019538);	Biological Process: organophosphate metabolic process (GO:0019637);	Biological Process: lipid modification (GO:0030258);	Biological Process: regulation of cellular metabolic process (GO:0031323);	Biological Process: protein-containing complex localization (GO:0031503);	Cellular Component: membrane-enclosed lumen (GO:0031974);	Cellular Component: nuclear lumen (GO:0031981);	Biological Process: regulation of telomere maintenance (GO:0032204);	Biological Process: macromolecule localization (GO:0033036);	Biological Process: regulation of organelle organization (GO:0033043);	Biological Process: regulation of chromosome organization (GO:0033044);	Biological Process: cellular response to stress (GO:0033554);	Biological Process: cellular protein localization (GO:0034613);	Biological Process: cellular nitrogen compound metabolic process (GO:0034641);	Biological Process: nucleobase-containing compound catabolic process (GO:0034655);	Biological Process: protein modification process (GO:0036211);	Molecular Function: telomeric DNA binding (GO:0042162);	Biological Process: amide transport (GO:0042886);	Biological Process: macromolecule metabolic process (GO:0043170);	Cellular Component: organelle (GO:0043226);	Cellular Component: membrane-bounded organelle (GO:0043227);	Cellular Component: intracellular organelle (GO:0043229);	Cellular Component: intracellular membrane-bounded organelle (GO:0043231);	Cellular Component: organelle lumen (GO:0043233);	Biological Process: macromolecule modification (GO:0043412);	Molecular Function: sequence-specific DNA binding (GO:0043565);	Biological Process: cellular metabolic process (GO:0044237);	Biological Process: primary metabolic process (GO:0044238);	Biological Process: cellular catabolic process (GO:0044248);	Biological Process: cellular lipid metabolic process (GO:0044255);	Biological Process: cellular macromolecule metabolic process (GO:0044260);	Biological Process: cellular macromolecule catabolic process (GO:0044265);	Biological Process: cellular protein metabolic process (GO:0044267);	Biological Process: cellular nitrogen compound catabolic process (GO:0044270);	Cellular Component: obsolete organelle part (GO:0044422);	Cellular Component: obsolete intracellular part (GO:0044424);	Cellular Component: obsolete nuclear part (GO:0044428);	Cellular Component: obsolete cytoplasmic part (GO:0044444);	Cellular Component: obsolete intracellular organelle part (GO:0044446);	Cellular Component: obsolete cell part (GO:0044464);	Biological Process: establishment of protein localization (GO:0045184);	Biological Process: heterocycle metabolic process (GO:0046483);	Biological Process: glycerolipid metabolic process (GO:0046486);	Biological Process: phosphatidylinositol metabolic process (GO:0046488);	Biological Process: heterocycle catabolic process (GO:0046700);	Biological Process: protein autophosphorylation (GO:0046777);	Biological Process: lipid phosphorylation (GO:0046834);	Biological Process: phosphatidylinositol phosphorylation (GO:0046854);	Biological Process: intracellular transport (GO:0046907);	Biological Process: negative regulation of biological process (GO:0048519);	Biological Process: regulation of response to stimulus (GO:0048583);	Biological Process: nucleic acid transport (GO:0050657);	Biological Process: RNA transport (GO:0050658);	Biological Process: regulation of biological process (GO:0050789);	Biological Process: regulation of cellular process (GO:0050794);	Biological Process: response to stimulus (GO:0050896);	Biological Process: mRNA transport (GO:0051028);	Biological Process: regulation of DNA metabolic process (GO:0051052);	Biological Process: regulation of cellular component organization (GO:0051128);	Biological Process: nuclear export (GO:0051168);	Biological Process: nuclear transport (GO:0051169);	Biological Process: regulation of nitrogen compound metabolic process (GO:0051171);	Biological Process: localization (GO:0051179);	Biological Process: establishment of localization (GO:0051234);	Biological Process: establishment of RNA localization (GO:0051236);	Biological Process: cellular localization (GO:0051641);	Biological Process: establishment of localization in cell (GO:0051649);	Biological Process: cellular response to stimulus (GO:0051716);	Biological Process: regulation of macromolecule metabolic process (GO:0060255);	Biological Process: biological regulation (GO:0065007);	Biological Process: regulation of biological quality (GO:0065008);	Cellular Component: intracellular organelle lumen (GO:0070013);	Biological Process: cellular macromolecule localization (GO:0070727);	Biological Process: ribonucleoprotein complex localization (GO:0071166);	Biological Process: ribonucleoprotein complex export from nucleus (GO:0071426);	Biological Process: mRNA-containing ribonucleoprotein complex export from nucleus (GO:0071427);	Biological Process: organic substance transport (GO:0071702);	Biological Process: organic substance metabolic process (GO:0071704);	Biological Process: nitrogen compound transport (GO:0071705);	Biological Process: regulation of primary metabolic process (GO:0080090);	Biological Process: regulation of response to stress (GO:0080134);	Biological Process: regulation of cellular response to stress (GO:0080135);	Biological Process: nucleic acid metabolic process (GO:0090304);	Molecular Function: organic cyclic compound binding (GO:0097159);	Molecular Function: catalytic activity, acting on a protein (GO:0140096);	Biological Process: organic cyclic compound metabolic process (GO:1901360);	Biological Process: organic cyclic compound catabolic process (GO:1901361);	Molecular Function: heterocyclic compound binding (GO:1901363);	Biological Process: organonitrogen compound metabolic process (GO:1901564);	Biological Process: organic substance catabolic process (GO:1901575);	Biological Process: regulation of response to DNA damage stimulus (GO:2001020);	
Vitis_adenoclada_newGene_2753	2	Cellular Component: cytoplasm (GO:0005737);	Cellular Component: integral component of membrane (GO:0016021);	
Vitis_adenoclada_newGene_2758	1	Molecular Function: calcium ion binding (GO:0005509);	
Vitis_adenoclada_newGene_2760	3	Molecular Function: protein kinase activity (GO:0004672);	Molecular Function: ATP binding (GO:0005524);	Cellular Component: integral component of membrane (GO:0016021);	
Vitis_adenoclada_newGene_2761	1	Molecular Function: kinase activity (GO:0016301);	
Vitis_adenoclada_newGene_2764	11	Molecular Function: microfilament motor activity (GO:0000146);	Molecular Function: ATP binding (GO:0005524);	Cellular Component: cytoplasm (GO:0005737);	Biological Process: actin filament organization (GO:0007015);	Cellular Component: actin cytoskeleton (GO:0015629);	Cellular Component: integral component of membrane (GO:0016021);	Cellular Component: myosin complex (GO:0016459);	Biological Process: vesicle transport along actin filament (GO:0030050);	Molecular Function: actin-dependent ATPase activity (GO:0030898);	Cellular Component: vesicle (GO:0031982);	Molecular Function: actin filament binding (GO:0051015);	
Vitis_adenoclada_newGene_2769	2	Molecular Function: nucleic acid binding (GO:0003676);	Biological Process: DNA integration (GO:0015074);	
Vitis_adenoclada_newGene_2771	4	Cellular Component: plasma membrane (GO:0005886);	Molecular Function: ligand-gated ion channel activity (GO:0015276);	Cellular Component: integral component of membrane (GO:0016021);	Molecular Function: signaling receptor activity (GO:0038023);	
Vitis_adenoclada_newGene_2778	2	Molecular Function: aminopeptidase activity (GO:0004177);	Cellular Component: cytoplasm (GO:0005737);	
Vitis_adenoclada_newGene_278	4	Cellular Component: integral component of membrane (GO:0016021);	Molecular Function: cellulose synthase (UDP-forming) activity (GO:0016760);	Biological Process: cellulose biosynthetic process (GO:0030244);	Biological Process: cell wall organization (GO:0071555);	
Vitis_adenoclada_newGene_2788	2	Cellular Component: nucleus (GO:0005634);	Biological Process: nuclear DNA replication (GO:0033260);	
Vitis_adenoclada_newGene_279	4	Cellular Component: integral component of membrane (GO:0016021);	Molecular Function: cellulose synthase (UDP-forming) activity (GO:0016760);	Biological Process: cellulose biosynthetic process (GO:0030244);	Biological Process: cell wall organization (GO:0071555);	
Vitis_adenoclada_newGene_2790	26	Molecular Function: molecular_function (GO:0003674);	Molecular Function: catalytic activity (GO:0003824);	Molecular Function: ubiquitin-protein transferase activity (GO:0004842);	Biological Process: cellular protein modification process (GO:0006464);	Biological Process: nitrogen compound metabolic process (GO:0006807);	Biological Process: biological_process (GO:0008150);	Biological Process: metabolic process (GO:0008152);	Biological Process: cellular process (GO:0009987);	Biological Process: protein ubiquitination (GO:0016567);	Molecular Function: transferase activity (GO:0016740);	Biological Process: protein metabolic process (GO:0019538);	Molecular Function: ubiquitin-like protein transferase activity (GO:0019787);	Biological Process: protein modification by small protein conjugation (GO:0032446);	Biological Process: protein modification process (GO:0036211);	Biological Process: macromolecule metabolic process (GO:0043170);	Biological Process: macromolecule modification (GO:0043412);	Biological Process: cellular metabolic process (GO:0044237);	Biological Process: primary metabolic process (GO:0044238);	Biological Process: cellular macromolecule metabolic process (GO:0044260);	Biological Process: cellular protein metabolic process (GO:0044267);	Molecular Function: ubiquitin protein ligase activity (GO:0061630);	Molecular Function: ubiquitin-like protein ligase activity (GO:0061659);	Biological Process: protein modification by small protein conjugation or removal (GO:0070647);	Biological Process: organic substance metabolic process (GO:0071704);	Molecular Function: catalytic activity, acting on a protein (GO:0140096);	Biological Process: organonitrogen compound metabolic process (GO:1901564);	
Vitis_adenoclada_newGene_2791	1	Molecular Function: protein binding (GO:0005515);	
Vitis_adenoclada_newGene_2799	1	Cellular Component: integral component of membrane (GO:0016021);	
Vitis_adenoclada_newGene_280	4	Cellular Component: endoplasmic reticulum (GO:0005783);	Biological Process: protein glycosylation (GO:0006486);	Cellular Component: integral component of membrane (GO:0016021);	Biological Process: endoplasmic reticulum unfolded protein response (GO:0030968);	
Vitis_adenoclada_newGene_2800	1	Cellular Component: integral component of membrane (GO:0016021);	
Vitis_adenoclada_newGene_2804	18	Cellular Component: cellular_component (GO:0005575);	Cellular Component: obsolete cell (GO:0005623);	Cellular Component: plasma membrane (GO:0005886);	Biological Process: response to stress (GO:0006950);	Biological Process: defense response (GO:0006952);	Biological Process: cell communication (GO:0007154);	Biological Process: signal transduction (GO:0007165);	Biological Process: biological_process (GO:0008150);	Biological Process: cellular process (GO:0009987);	Cellular Component: membrane (GO:0016020);	Biological Process: signaling (GO:0023052);	Cellular Component: obsolete cell part (GO:0044464);	Biological Process: regulation of biological process (GO:0050789);	Biological Process: regulation of cellular process (GO:0050794);	Biological Process: response to stimulus (GO:0050896);	Biological Process: cellular response to stimulus (GO:0051716);	Biological Process: biological regulation (GO:0065007);	Cellular Component: cell periphery (GO:0071944);	
Vitis_adenoclada_newGene_281	3	Molecular Function: protein kinase activity (GO:0004672);	Molecular Function: ATP binding (GO:0005524);	Cellular Component: integral component of membrane (GO:0016021);	
Vitis_adenoclada_newGene_2813	5	Molecular Function: DNA binding (GO:0003677);	Cellular Component: nucleus (GO:0005634);	Biological Process: DNA replication (GO:0006260);	Biological Process: DNA repair (GO:0006281);	Biological Process: DNA recombination (GO:0006310);	
Vitis_adenoclada_newGene_2823	2	Molecular Function: hydrolase activity, hydrolyzing O-glycosyl compounds (GO:0004553);	Biological Process: carbohydrate metabolic process (GO:0005975);	
Vitis_adenoclada_newGene_2824	1	Cellular Component: integral component of membrane (GO:0016021);	
Vitis_adenoclada_newGene_2828	32	Molecular Function: molecular_function (GO:0003674);	Molecular Function: binding (GO:0005488);	Molecular Function: protein binding (GO:0005515);	Molecular Function: phospholipid binding (GO:0005543);	Cellular Component: cellular_component (GO:0005575);	Cellular Component: intracellular (GO:0005622);	Cellular Component: obsolete cell (GO:0005623);	Cellular Component: cytoplasm (GO:0005737);	Cellular Component: vacuole (GO:0005773);	Cellular Component: vacuolar membrane (GO:0005774);	Cellular Component: Golgi apparatus (GO:0005794);	Cellular Component: plasma membrane (GO:0005886);	Molecular Function: lipid binding (GO:0008289);	Cellular Component: endomembrane system (GO:0012505);	Cellular Component: membrane (GO:0016020);	Molecular Function: clathrin binding (GO:0030276);	Cellular Component: organelle membrane (GO:0031090);	Molecular Function: ion binding (GO:0043167);	Molecular Function: anion binding (GO:0043168);	Cellular Component: organelle (GO:0043226);	Cellular Component: membrane-bounded organelle (GO:0043227);	Cellular Component: intracellular organelle (GO:0043229);	Cellular Component: intracellular membrane-bounded organelle (GO:0043231);	Cellular Component: obsolete organelle part (GO:0044422);	Cellular Component: obsolete intracellular part (GO:0044424);	Cellular Component: obsolete vacuolar part (GO:0044437);	Cellular Component: obsolete cytoplasmic part (GO:0044444);	Cellular Component: obsolete intracellular organelle part (GO:0044446);	Cellular Component: obsolete cell part (GO:0044464);	Cellular Component: cell periphery (GO:0071944);	Cellular Component: bounding membrane of organelle (GO:0098588);	Cellular Component: whole membrane (GO:0098805);	
Vitis_adenoclada_newGene_2829	1	Cellular Component: integral component of membrane (GO:0016021);	
Vitis_adenoclada_newGene_2831	1	Cellular Component: integral component of membrane (GO:0016021);	
Vitis_adenoclada_newGene_2833	2	Cellular Component: integral component of membrane (GO:0016021);	Molecular Function: transmembrane transporter activity (GO:0022857);	
Vitis_adenoclada_newGene_2834	1	Cellular Component: integral component of membrane (GO:0016021);	
Vitis_adenoclada_newGene_2836	2	Molecular Function: nucleic acid binding (GO:0003676);	Biological Process: DNA integration (GO:0015074);	
Vitis_adenoclada_newGene_2839	2	Cellular Component: membrane (GO:0016020);	Cellular Component: integral component of membrane (GO:0016021);	
Vitis_adenoclada_newGene_284	2	Molecular Function: protein kinase activity (GO:0004672);	Molecular Function: ATP binding (GO:0005524);	
Vitis_adenoclada_newGene_2844	1	Cellular Component: integral component of membrane (GO:0016021);	
Vitis_adenoclada_newGene_2846	1	Molecular Function: cysteine-type peptidase activity (GO:0008234);	
Vitis_adenoclada_newGene_2848	41	Molecular Function: nucleotide binding (GO:0000166);	Biological Process: immune system process (GO:0002376);	Molecular Function: molecular_function (GO:0003674);	Molecular Function: binding (GO:0005488);	Cellular Component: cellular_component (GO:0005575);	Cellular Component: obsolete cell (GO:0005623);	Cellular Component: plasma membrane (GO:0005886);	Cellular Component: cell-cell junction (GO:0005911);	Biological Process: response to stress (GO:0006950);	Biological Process: defense response (GO:0006952);	Biological Process: immune response (GO:0006955);	Biological Process: cell communication (GO:0007154);	Biological Process: signal transduction (GO:0007165);	Biological Process: biological_process (GO:0008150);	Biological Process: cell death (GO:0008219);	Cellular Component: plasmodesma (GO:0009506);	Biological Process: plant-type hypersensitive response (GO:0009626);	Biological Process: cellular process (GO:0009987);	Biological Process: programmed cell death (GO:0012501);	Cellular Component: membrane (GO:0016020);	Cellular Component: extrinsic component of plasma membrane (GO:0019897);	Cellular Component: extrinsic component of membrane (GO:0019898);	Biological Process: signaling (GO:0023052);	Cellular Component: cell junction (GO:0030054);	Biological Process: cellular response to stress (GO:0033554);	Biological Process: host programmed cell death induced by symbiont (GO:0034050);	Molecular Function: small molecule binding (GO:0036094);	Cellular Component: obsolete membrane part (GO:0044425);	Cellular Component: obsolete plasma membrane part (GO:0044459);	Cellular Component: obsolete cell part (GO:0044464);	Biological Process: innate immune response (GO:0045087);	Biological Process: regulation of biological process (GO:0050789);	Biological Process: regulation of cellular process (GO:0050794);	Biological Process: response to stimulus (GO:0050896);	Biological Process: cellular response to stimulus (GO:0051716);	Cellular Component: symplast (GO:0055044);	Biological Process: biological regulation (GO:0065007);	Cellular Component: cell periphery (GO:0071944);	Molecular Function: organic cyclic compound binding (GO:0097159);	Molecular Function: nucleoside phosphate binding (GO:1901265);	Molecular Function: heterocyclic compound binding (GO:1901363);	
Vitis_adenoclada_newGene_285	6	Biological Process: starch metabolic process (GO:0005982);	Biological Process: sucrose metabolic process (GO:0005985);	Biological Process: response to water deprivation (GO:0009414);	Biological Process: seed maturation (GO:0010431);	Biological Process: response to mannitol (GO:0010555);	Molecular Function: sucrose synthase activity (GO:0016157);	
Vitis_adenoclada_newGene_2853	1	Cellular Component: integral component of membrane (GO:0016021);	
Vitis_adenoclada_newGene_2862	4	Molecular Function: chitinase activity (GO:0004568);	Biological Process: carbohydrate metabolic process (GO:0005975);	Biological Process: chitin catabolic process (GO:0006032);	Biological Process: cell wall macromolecule catabolic process (GO:0016998);	
Vitis_adenoclada_newGene_2869	1	Cellular Component: integral component of membrane (GO:0016021);	
Vitis_adenoclada_newGene_2878	1	Molecular Function: protein binding (GO:0005515);	
Vitis_adenoclada_newGene_288	2	Molecular Function: magnesium ion binding (GO:0000287);	Molecular Function: terpene synthase activity (GO:0010333);	
Vitis_adenoclada_newGene_2880	2	Cellular Component: integral component of membrane (GO:0016021);	Molecular Function: kinase activity (GO:0016301);	
Vitis_adenoclada_newGene_2881	2	Cellular Component: integral component of membrane (GO:0016021);	Molecular Function: kinase activity (GO:0016301);	
Vitis_adenoclada_newGene_2882	1	Cellular Component: integral component of membrane (GO:0016021);	
Vitis_adenoclada_newGene_2889	1	Molecular Function: cysteine-type peptidase activity (GO:0008234);	
Vitis_adenoclada_newGene_289	6	Molecular Function: protein serine/threonine kinase activity (GO:0004674);	Molecular Function: ATP binding (GO:0005524);	Cellular Component: plasma membrane (GO:0005886);	Biological Process: protein phosphorylation (GO:0006468);	Cellular Component: integral component of membrane (GO:0016021);	Molecular Function: ubiquitin protein ligase binding (GO:0031625);	
Vitis_adenoclada_newGene_2891	3	Molecular Function: DNA binding (GO:0003677);	Cellular Component: nucleus (GO:0005634);	Biological Process: regulation of transcription, DNA-templated (GO:0006355);	
Vitis_adenoclada_newGene_2899	3	Cellular Component: Sec61 translocon complex (GO:0005784);	Biological Process: intracellular protein transport (GO:0006886);	Cellular Component: integral component of membrane (GO:0016021);	
Vitis_adenoclada_newGene_290	2	Molecular Function: magnesium ion binding (GO:0000287);	Molecular Function: terpene synthase activity (GO:0010333);	
Vitis_adenoclada_newGene_2901	6	Cellular Component: vacuolar proton-transporting V-type ATPase, V0 domain (GO:0000220);	Biological Process: vacuolar acidification (GO:0007035);	Cellular Component: integral component of membrane (GO:0016021);	Cellular Component: vacuolar proton-transporting V-type ATPase complex (GO:0016471);	Molecular Function: proton-transporting ATPase activity, rotational mechanism (GO:0046961);	Molecular Function: ATPase binding (GO:0051117);	
Vitis_adenoclada_newGene_2913	1	Biological Process: regulation of DNA endoreduplication (GO:0032875);	
Vitis_adenoclada_newGene_292	2	Molecular Function: magnesium ion binding (GO:0000287);	Molecular Function: terpene synthase activity (GO:0010333);	
Vitis_adenoclada_newGene_2923	1	Cellular Component: integral component of membrane (GO:0016021);	
Vitis_adenoclada_newGene_2930	3	Molecular Function: nucleic acid binding (GO:0003676);	Molecular Function: zinc ion binding (GO:0008270);	Biological Process: DNA integration (GO:0015074);	
Vitis_adenoclada_newGene_2933	1	Cellular Component: integral component of membrane (GO:0016021);	
Vitis_adenoclada_newGene_2938	1	Cellular Component: integral component of membrane (GO:0016021);	
Vitis_adenoclada_newGene_294	5	Molecular Function: protein serine/threonine kinase activity (GO:0004674);	Molecular Function: ATP binding (GO:0005524);	Cellular Component: integral component of membrane (GO:0016021);	Molecular Function: carbohydrate binding (GO:0030246);	Biological Process: recognition of pollen (GO:0048544);	
Vitis_adenoclada_newGene_2941	7	Molecular Function: microtubule motor activity (GO:0003777);	Molecular Function: ATP binding (GO:0005524);	Cellular Component: kinesin complex (GO:0005871);	Cellular Component: microtubule (GO:0005874);	Biological Process: microtubule-based movement (GO:0007018);	Molecular Function: microtubule binding (GO:0008017);	Molecular Function: ATPase activity (GO:0016887);	
Vitis_adenoclada_newGene_2942	4	Molecular Function: microtubule motor activity (GO:0003777);	Molecular Function: ATP binding (GO:0005524);	Biological Process: microtubule-based movement (GO:0007018);	Molecular Function: microtubule binding (GO:0008017);	
Vitis_adenoclada_newGene_296	5	Molecular Function: protein kinase activity (GO:0004672);	Molecular Function: ATP binding (GO:0005524);	Cellular Component: integral component of membrane (GO:0016021);	Molecular Function: carbohydrate binding (GO:0030246);	Biological Process: recognition of pollen (GO:0048544);	
Vitis_adenoclada_newGene_2961	3	Molecular Function: protein serine/threonine phosphatase activity (GO:0004722);	Cellular Component: nucleus (GO:0005634);	Cellular Component: cytoplasm (GO:0005737);	
Vitis_adenoclada_newGene_2963	1	Molecular Function: phosphoprotein phosphatase activity (GO:0004721);	
Vitis_adenoclada_newGene_2967	2	Biological Process: defense response (GO:0006952);	Molecular Function: ADP binding (GO:0043531);	
Vitis_adenoclada_newGene_2968	2	Biological Process: defense response (GO:0006952);	Molecular Function: ADP binding (GO:0043531);	
Vitis_adenoclada_newGene_297	3	Molecular Function: protein serine/threonine kinase activity (GO:0004674);	Molecular Function: ATP binding (GO:0005524);	Biological Process: recognition of pollen (GO:0048544);	
Vitis_adenoclada_newGene_2973	2	Molecular Function: nucleic acid binding (GO:0003676);	Biological Process: DNA integration (GO:0015074);	
Vitis_adenoclada_newGene_298	2	Cellular Component: integral component of membrane (GO:0016021);	Biological Process: recognition of pollen (GO:0048544);	
Vitis_adenoclada_newGene_2981	5	Molecular Function: DNA clamp loader activity (GO:0003689);	Molecular Function: ATP binding (GO:0005524);	Cellular Component: DNA replication factor C complex (GO:0005663);	Biological Process: DNA replication (GO:0006260);	Biological Process: DNA repair (GO:0006281);	
Vitis_adenoclada_newGene_2985	2	Molecular Function: nucleic acid binding (GO:0003676);	Biological Process: DNA integration (GO:0015074);	
Vitis_adenoclada_newGene_2988	2	Molecular Function: nucleic acid binding (GO:0003676);	Biological Process: DNA integration (GO:0015074);	
Vitis_adenoclada_newGene_2989	10	Molecular Function: DNA-binding transcription factor activity (GO:0003700);	Molecular Function: calmodulin binding (GO:0005516);	Cellular Component: nucleus (GO:0005634);	Biological Process: leaf senescence (GO:0010150);	Biological Process: defense response to bacterium (GO:0042742);	Molecular Function: sequence-specific DNA binding (GO:0043565);	Biological Process: defense response to fungus (GO:0050832);	Biological Process: cellular response to cold (GO:0070417);	Biological Process: extracellular ATP signaling (GO:0106167);	Biological Process: positive regulation of defense response to insect (GO:1900367);	
Vitis_adenoclada_newGene_299	3	Molecular Function: protein serine/threonine kinase activity (GO:0004674);	Molecular Function: ATP binding (GO:0005524);	Biological Process: recognition of pollen (GO:0048544);	
Vitis_adenoclada_newGene_2999	7	Molecular Function: DNA binding (GO:0003677);	Molecular Function: DNA-directed DNA polymerase activity (GO:0003887);	Biological Process: DNA replication (GO:0006260);	Biological Process: DNA repair (GO:0006281);	Cellular Component: epsilon DNA polymerase complex (GO:0008622);	Molecular Function: metal ion binding (GO:0046872);	Molecular Function: 4 iron, 4 sulfur cluster binding (GO:0051539);	
Vitis_adenoclada_newGene_3	2	Biological Process: iron-sulfur cluster assembly (GO:0016226);	Biological Process: protein maturation by [4Fe-4S] cluster transfer (GO:0106035);	
Vitis_adenoclada_newGene_30	1	Molecular Function: nucleic acid binding (GO:0003676);	
Vitis_adenoclada_newGene_300	4	Molecular Function: protein serine/threonine kinase activity (GO:0004674);	Molecular Function: ATP binding (GO:0005524);	Cellular Component: integral component of membrane (GO:0016021);	Molecular Function: carbohydrate binding (GO:0030246);	
Vitis_adenoclada_newGene_3006	3	Cellular Component: chloroplast outer membrane (GO:0009707);	Biological Process: galactolipid biosynthetic process (GO:0019375);	Molecular Function: UDP-galactosyltransferase activity (GO:0035250);	
Vitis_adenoclada_newGene_301	4	Molecular Function: protein kinase activity (GO:0004672);	Molecular Function: ATP binding (GO:0005524);	Cellular Component: integral component of membrane (GO:0016021);	Molecular Function: polysaccharide binding (GO:0030247);	
Vitis_adenoclada_newGene_3010	26	Molecular Function: molecular_function (GO:0003674);	Molecular Function: binding (GO:0005488);	Molecular Function: protein binding (GO:0005515);	Cellular Component: cellular_component (GO:0005575);	Cellular Component: intracellular (GO:0005622);	Cellular Component: obsolete cell (GO:0005623);	Cellular Component: cytoplasm (GO:0005737);	Biological Process: biological_process (GO:0008150);	Molecular Function: protein-macromolecule adaptor activity (GO:0030674);	Cellular Component: cytoplasmic vesicle (GO:0031410);	Cellular Component: vesicle (GO:0031982);	Biological Process: regulation of localization (GO:0032879);	Biological Process: regulation of protein localization (GO:0032880);	Cellular Component: organelle (GO:0043226);	Cellular Component: membrane-bounded organelle (GO:0043227);	Cellular Component: intracellular organelle (GO:0043229);	Cellular Component: obsolete intracellular part (GO:0044424);	Cellular Component: obsolete cytoplasmic part (GO:0044444);	Cellular Component: obsolete cell part (GO:0044464);	Biological Process: regulation of biological process (GO:0050789);	Molecular Function: molecular adaptor activity (GO:0060090);	Biological Process: regulation of exocyst localization (GO:0060178);	Biological Process: regulation of cellular localization (GO:0060341);	Biological Process: biological regulation (GO:0065007);	Cellular Component: intracellular vesicle (GO:0097708);	Biological Process: regulation of cellular protein localization (GO:1903827);	
Vitis_adenoclada_newGene_3017	1	Cellular Component: integral component of membrane (GO:0016021);	
Vitis_adenoclada_newGene_3018	1	Cellular Component: integral component of membrane (GO:0016021);	
Vitis_adenoclada_newGene_3020	1	Cellular Component: integral component of membrane (GO:0016021);	
Vitis_adenoclada_newGene_3024	5	Molecular Function: RNA binding (GO:0003723);	Molecular Function: structural constituent of ribosome (GO:0003735);	Cellular Component: cytosol (GO:0005829);	Biological Process: translation (GO:0006412);	Cellular Component: small ribosomal subunit (GO:0015935);	
Vitis_adenoclada_newGene_3025	4	Molecular Function: fatty acid binding (GO:0005504);	Biological Process: fatty acid metabolic process (GO:0006631);	Cellular Component: chloroplast stroma (GO:0009570);	Molecular Function: intramolecular lyase activity (GO:0016872);	
Vitis_adenoclada_newGene_3026	2	Molecular Function: protein kinase activity (GO:0004672);	Molecular Function: ATP binding (GO:0005524);	
Vitis_adenoclada_newGene_3032	2	Molecular Function: protein kinase activity (GO:0004672);	Molecular Function: ATP binding (GO:0005524);	
Vitis_adenoclada_newGene_3035	2	Molecular Function: potassium ion transmembrane transporter activity (GO:0015079);	Cellular Component: integral component of membrane (GO:0016021);	
Vitis_adenoclada_newGene_3036	2	Molecular Function: protein serine/threonine kinase activity (GO:0004674);	Molecular Function: ATP binding (GO:0005524);	
Vitis_adenoclada_newGene_3042	1	Molecular Function: cysteine-type peptidase activity (GO:0008234);	
Vitis_adenoclada_newGene_3044	1	Molecular Function: metal ion binding (GO:0046872);	
Vitis_adenoclada_newGene_3052	1	Molecular Function: hydrolase activity (GO:0016787);	
Vitis_adenoclada_newGene_3063	1	Molecular Function: protein dimerization activity (GO:0046983);	
Vitis_adenoclada_newGene_3066	1	Molecular Function: protein binding (GO:0005515);	
Vitis_adenoclada_newGene_3075	1	Molecular Function: zinc ion binding (GO:0008270);	
Vitis_adenoclada_newGene_3076	70	Cellular Component: plant-type vacuole (GO:0000325);	Molecular Function: molecular_function (GO:0003674);	Molecular Function: transporter activity (GO:0005215);	Molecular Function: ion channel activity (GO:0005216);	Molecular Function: cation channel activity (GO:0005261);	Molecular Function: potassium channel activity (GO:0005267);	Cellular Component: cellular_component (GO:0005575);	Cellular Component: intracellular (GO:0005622);	Cellular Component: obsolete cell (GO:0005623);	Cellular Component: cytoplasm (GO:0005737);	Cellular Component: vacuole (GO:0005773);	Cellular Component: vacuolar membrane (GO:0005774);	Cellular Component: plasma membrane (GO:0005886);	Cellular Component: integral component of plasma membrane (GO:0005887);	Biological Process: transport (GO:0006810);	Biological Process: ion transport (GO:0006811);	Biological Process: cation transport (GO:0006812);	Biological Process: potassium ion transport (GO:0006813);	Biological Process: biological_process (GO:0008150);	Molecular Function: cation transmembrane transporter activity (GO:0008324);	Cellular Component: plant-type vacuole membrane (GO:0009705);	Biological Process: cellular process (GO:0009987);	Molecular Function: ion transmembrane transporter activity (GO:0015075);	Molecular Function: monovalent inorganic cation transmembrane transporter activity (GO:0015077);	Molecular Function: potassium ion transmembrane transporter activity (GO:0015079);	Molecular Function: channel activity (GO:0015267);	Molecular Function: inorganic molecular entity transmembrane transporter activity (GO:0015318);	Biological Process: monovalent inorganic cation transport (GO:0015672);	Cellular Component: membrane (GO:0016020);	Cellular Component: integral component of membrane (GO:0016021);	Molecular Function: passive transmembrane transporter activity (GO:0022803);	Molecular Function: channel activity (GO:0022838);	Molecular Function: leak channel activity (GO:0022840);	Molecular Function: potassium ion leak channel activity (GO:0022841);	Molecular Function: narrow pore channel activity (GO:0022842);	Molecular Function: transmembrane transporter activity (GO:0022857);	Molecular Function: inorganic cation transmembrane transporter activity (GO:0022890);	Biological Process: metal ion transport (GO:0030001);	Biological Process: stabilization of membrane potential (GO:0030322);	Cellular Component: organelle membrane (GO:0031090);	Cellular Component: intrinsic component of membrane (GO:0031224);	Cellular Component: intrinsic component of plasma membrane (GO:0031226);	Biological Process: ion transmembrane transport (GO:0034220);	Biological Process: regulation of membrane potential (GO:0042391);	Cellular Component: organelle (GO:0043226);	Cellular Component: membrane-bounded organelle (GO:0043227);	Cellular Component: intracellular organelle (GO:0043229);	Cellular Component: intracellular membrane-bounded organelle (GO:0043231);	Cellular Component: obsolete organelle part (GO:0044422);	Cellular Component: obsolete intracellular part (GO:0044424);	Cellular Component: obsolete membrane part (GO:0044425);	Cellular Component: obsolete vacuolar part (GO:0044437);	Cellular Component: obsolete cytoplasmic part (GO:0044444);	Cellular Component: obsolete intracellular organelle part (GO:0044446);	Cellular Component: obsolete plasma membrane part (GO:0044459);	Cellular Component: obsolete cell part (GO:0044464);	Molecular Function: metal ion transmembrane transporter activity (GO:0046873);	Biological Process: localization (GO:0051179);	Biological Process: establishment of localization (GO:0051234);	Biological Process: transmembrane transport (GO:0055085);	Biological Process: biological regulation (GO:0065007);	Biological Process: regulation of biological quality (GO:0065008);	Biological Process: potassium ion transport (GO:0071804);	Biological Process: potassium ion transmembrane transport (GO:0071805);	Cellular Component: cell periphery (GO:0071944);	Cellular Component: bounding membrane of organelle (GO:0098588);	Biological Process: cation transmembrane transport (GO:0098655);	Biological Process: inorganic ion transmembrane transport (GO:0098660);	Biological Process: inorganic cation transmembrane transport (GO:0098662);	Cellular Component: whole membrane (GO:0098805);	
Vitis_adenoclada_newGene_3080	1	Cellular Component: chloroplast thylakoid membrane (GO:0009535);	
Vitis_adenoclada_newGene_3089	2	Biological Process: defense response (GO:0006952);	Molecular Function: ADP binding (GO:0043531);	
Vitis_adenoclada_newGene_3090	3	Biological Process: defense response (GO:0006952);	Cellular Component: integral component of membrane (GO:0016021);	Molecular Function: ADP binding (GO:0043531);	
Vitis_adenoclada_newGene_3091	2	Biological Process: defense response (GO:0006952);	Molecular Function: ADP binding (GO:0043531);	
Vitis_adenoclada_newGene_3095	3	Biological Process: defense response (GO:0006952);	Cellular Component: integral component of membrane (GO:0016021);	Molecular Function: ADP binding (GO:0043531);	
Vitis_adenoclada_newGene_3096	2	Cellular Component: microtubule (GO:0005874);	Biological Process: microtubule-based process (GO:0007017);	
Vitis_adenoclada_newGene_310	4	Biological Process: transcription, DNA-templated (GO:0006351);	Biological Process: vegetative to reproductive phase transition of meristem (GO:0010228);	Biological Process: negative regulation of transcription, DNA-templated (GO:0045892);	Biological Process: regulation of timing of transition from vegetative to reproductive phase (GO:0048510);	
Vitis_adenoclada_newGene_3100	3	Cellular Component: condensed chromosome (GO:0000793);	Cellular Component: condensin complex (GO:0000796);	Biological Process: mitotic chromosome condensation (GO:0007076);	
Vitis_adenoclada_newGene_3101	2	Cellular Component: condensin complex (GO:0000796);	Biological Process: mitotic chromosome condensation (GO:0007076);	
Vitis_adenoclada_newGene_3102	4	Molecular Function: protein serine/threonine kinase activity (GO:0004674);	Molecular Function: ATP binding (GO:0005524);	Cellular Component: integral component of membrane (GO:0016021);	Molecular Function: carbohydrate binding (GO:0030246);	
Vitis_adenoclada_newGene_3103	3	Molecular Function: protein serine/threonine kinase activity (GO:0004674);	Molecular Function: ATP binding (GO:0005524);	Molecular Function: carbohydrate binding (GO:0030246);	
Vitis_adenoclada_newGene_3104	2	Cellular Component: cytoplasm (GO:0005737);	Biological Process: autophagy (GO:0006914);	
Vitis_adenoclada_newGene_3105	2	Molecular Function: kinase activity (GO:0016301);	Molecular Function: carbohydrate binding (GO:0030246);	
Vitis_adenoclada_newGene_3113	1	Molecular Function: protein binding (GO:0005515);	
Vitis_adenoclada_newGene_3116	1	Biological Process: signal transduction (GO:0007165);	
Vitis_adenoclada_newGene_3117	3	Biological Process: lipid metabolic process (GO:0006629);	Molecular Function: phosphoric diester hydrolase activity (GO:0008081);	Cellular Component: integral component of membrane (GO:0016021);	
Vitis_adenoclada_newGene_3119	3	Molecular Function: manganese ion transmembrane transporter activity (GO:0005384);	Cellular Component: integral component of membrane (GO:0016021);	Biological Process: cellular manganese ion homeostasis (GO:0030026);	
Vitis_adenoclada_newGene_3121	1	Molecular Function: UDP-glycosyltransferase activity (GO:0008194);	
Vitis_adenoclada_newGene_3129	2	Biological Process: defense response (GO:0006952);	Molecular Function: ADP binding (GO:0043531);	
Vitis_adenoclada_newGene_313	2	Molecular Function: ligand-gated ion channel activity (GO:0015276);	Cellular Component: integral component of membrane (GO:0016021);	
Vitis_adenoclada_newGene_3130	1	Cellular Component: integral component of membrane (GO:0016021);	
Vitis_adenoclada_newGene_3133	3	Molecular Function: oxidoreductase activity, acting on single donors with incorporation of molecular oxygen, incorporation of two atoms of oxygen (GO:0016702);	Biological Process: oxylipin biosynthetic process (GO:0031408);	Molecular Function: metal ion binding (GO:0046872);	
Vitis_adenoclada_newGene_3135	1	Cellular Component: integral component of membrane (GO:0016021);	
Vitis_adenoclada_newGene_3142	4	Molecular Function: structural constituent of ribosome (GO:0003735);	Cellular Component: ribosome (GO:0005840);	Biological Process: translation (GO:0006412);	Molecular Function: 5S rRNA binding (GO:0008097);	
Vitis_adenoclada_newGene_3143	4	Cellular Component: Golgi apparatus (GO:0005794);	Cellular Component: cytosol (GO:0005829);	Biological Process: intra-Golgi vesicle-mediated transport (GO:0006891);	Cellular Component: Golgi transport complex (GO:0017119);	
Vitis_adenoclada_newGene_3147	6	Biological Process: jasmonic acid metabolic process (GO:0009694);	Biological Process: salicylic acid metabolic process (GO:0009696);	Molecular Function: hydrolase activity (GO:0016787);	Molecular Function: methyl indole-3-acetate esterase activity (GO:0080030);	Molecular Function: methyl salicylate esterase activity (GO:0080031);	Molecular Function: methyl jasmonate esterase activity (GO:0080032);	
Vitis_adenoclada_newGene_315	7	Molecular Function: protein serine/threonine kinase activity (GO:0004674);	Molecular Function: ATP binding (GO:0005524);	Cellular Component: plasma membrane (GO:0005886);	Biological Process: protein phosphorylation (GO:0006468);	Cellular Component: integral component of membrane (GO:0016021);	Molecular Function: ubiquitin protein ligase binding (GO:0031625);	Biological Process: recognition of pollen (GO:0048544);	
Vitis_adenoclada_newGene_3163	3	Molecular Function: molecular_function (GO:0003674);	Molecular Function: binding (GO:0005488);	Molecular Function: carbohydrate binding (GO:0030246);	
Vitis_adenoclada_newGene_3164	3	Molecular Function: Rab GDP-dissociation inhibitor activity (GO:0005093);	Biological Process: small GTPase mediated signal transduction (GO:0007264);	Biological Process: protein transport (GO:0015031);	
Vitis_adenoclada_newGene_3166	4	Molecular Function: zinc ion binding (GO:0008270);	Biological Process: lignin biosynthetic process (GO:0009809);	Molecular Function: oxidoreductase activity, acting on the CH-OH group of donors, NAD or NADP as acceptor (GO:0016616);	Molecular Function: cinnamyl-alcohol dehydrogenase activity (GO:0045551);	
Vitis_adenoclada_newGene_3167	4	Molecular Function: zinc ion binding (GO:0008270);	Biological Process: lignin biosynthetic process (GO:0009809);	Molecular Function: oxidoreductase activity, acting on the CH-OH group of donors, NAD or NADP as acceptor (GO:0016616);	Molecular Function: cinnamyl-alcohol dehydrogenase activity (GO:0045551);	
Vitis_adenoclada_newGene_3168	4	Molecular Function: zinc ion binding (GO:0008270);	Biological Process: lignin biosynthetic process (GO:0009809);	Molecular Function: oxidoreductase activity, acting on the CH-OH group of donors, NAD or NADP as acceptor (GO:0016616);	Molecular Function: cinnamyl-alcohol dehydrogenase activity (GO:0045551);	
Vitis_adenoclada_newGene_3175	3	Molecular Function: ubiquitin-protein transferase activity (GO:0004842);	Biological Process: interstrand cross-link repair (GO:0036297);	Cellular Component: Fanconi anaemia nuclear complex (GO:0043240);	
Vitis_adenoclada_newGene_3182	4	Molecular Function: monooxygenase activity (GO:0004497);	Molecular Function: iron ion binding (GO:0005506);	Molecular Function: oxidoreductase activity, acting on paired donors, with incorporation or reduction of molecular oxygen (GO:0016705);	Molecular Function: heme binding (GO:0020037);	
Vitis_adenoclada_newGene_3186	3	Molecular Function: transaminase activity (GO:0008483);	Biological Process: biosynthetic process (GO:0009058);	Molecular Function: pyridoxal phosphate binding (GO:0030170);	
Vitis_adenoclada_newGene_3190	3	Molecular Function: structural constituent of ribosome (GO:0003735);	Cellular Component: ribosome (GO:0005840);	Biological Process: translation (GO:0006412);	
Vitis_adenoclada_newGene_3192	4	Molecular Function: monooxygenase activity (GO:0004497);	Molecular Function: iron ion binding (GO:0005506);	Molecular Function: oxidoreductase activity, acting on paired donors, with incorporation or reduction of molecular oxygen (GO:0016705);	Molecular Function: heme binding (GO:0020037);	
Vitis_adenoclada_newGene_3193	4	Molecular Function: monooxygenase activity (GO:0004497);	Molecular Function: iron ion binding (GO:0005506);	Molecular Function: oxidoreductase activity, acting on paired donors, with incorporation or reduction of molecular oxygen (GO:0016705);	Molecular Function: heme binding (GO:0020037);	
Vitis_adenoclada_newGene_3194	4	Molecular Function: iron ion binding (GO:0005506);	Cellular Component: membrane (GO:0016020);	Molecular Function: oxidoreductase activity, acting on paired donors, with incorporation or reduction of molecular oxygen, NAD(P)H as one donor, and incorporation of one atom of oxygen (GO:0016709);	Molecular Function: heme binding (GO:0020037);	
Vitis_adenoclada_newGene_3195	1	Cellular Component: integral component of membrane (GO:0016021);	
Vitis_adenoclada_newGene_3203	1	Molecular Function: kinase activity (GO:0016301);	
Vitis_adenoclada_newGene_3204	50	Biological Process: RNA splicing, via transesterification reactions (GO:0000375);	Biological Process: RNA splicing, via transesterification reactions with bulged adenosine as nucleophile (GO:0000377);	Biological Process: mRNA splicing, via spliceosome (GO:0000398);	Molecular Function: molecular_function (GO:0003674);	Molecular Function: nucleic acid binding (GO:0003676);	Molecular Function: RNA binding (GO:0003723);	Molecular Function: binding (GO:0005488);	Cellular Component: cellular_component (GO:0005575);	Cellular Component: intracellular (GO:0005622);	Cellular Component: obsolete cell (GO:0005623);	Cellular Component: nucleus (GO:0005634);	Cellular Component: spliceosomal complex (GO:0005681);	Cellular Component: U2-type spliceosomal complex (GO:0005684);	Biological Process: nucleobase-containing compound metabolic process (GO:0006139);	Biological Process: RNA processing (GO:0006396);	Biological Process: mRNA processing (GO:0006397);	Biological Process: cellular aromatic compound metabolic process (GO:0006725);	Biological Process: nitrogen compound metabolic process (GO:0006807);	Biological Process: biological_process (GO:0008150);	Biological Process: metabolic process (GO:0008152);	Biological Process: RNA splicing (GO:0008380);	Biological Process: cellular process (GO:0009987);	Biological Process: gene expression (GO:0010467);	Biological Process: RNA metabolic process (GO:0016070);	Biological Process: mRNA metabolic process (GO:0016071);	Cellular Component: protein-containing complex (GO:0032991);	Biological Process: cellular nitrogen compound metabolic process (GO:0034641);	Biological Process: macromolecule metabolic process (GO:0043170);	Cellular Component: organelle (GO:0043226);	Cellular Component: membrane-bounded organelle (GO:0043227);	Cellular Component: intracellular organelle (GO:0043229);	Cellular Component: intracellular membrane-bounded organelle (GO:0043231);	Biological Process: cellular metabolic process (GO:0044237);	Biological Process: primary metabolic process (GO:0044238);	Cellular Component: obsolete organelle part (GO:0044422);	Cellular Component: obsolete intracellular part (GO:0044424);	Cellular Component: obsolete nuclear part (GO:0044428);	Cellular Component: obsolete intracellular organelle part (GO:0044446);	Cellular Component: obsolete cell part (GO:0044464);	Biological Process: heterocycle metabolic process (GO:0046483);	Cellular Component: U2-type catalytic step 1 spliceosome (GO:0071006);	Cellular Component: catalytic step 1 spliceosome (GO:0071012);	Cellular Component: catalytic step 2 spliceosome (GO:0071013);	Biological Process: organic substance metabolic process (GO:0071704);	Biological Process: nucleic acid metabolic process (GO:0090304);	Molecular Function: organic cyclic compound binding (GO:0097159);	Biological Process: organic cyclic compound metabolic process (GO:1901360);	Molecular Function: heterocyclic compound binding (GO:1901363);	Cellular Component: catalytic complex (GO:1902494);	Cellular Component: ribonucleoprotein complex (GO:1990904);	
Vitis_adenoclada_newGene_321	2	Molecular Function: protein serine/threonine kinase activity (GO:0004674);	Molecular Function: ATP binding (GO:0005524);	
Vitis_adenoclada_newGene_3210	2	Biological Process: signal transduction (GO:0007165);	Molecular Function: ADP binding (GO:0043531);	
Vitis_adenoclada_newGene_3219	1	Molecular Function: cysteine-type peptidase activity (GO:0008234);	
Vitis_adenoclada_newGene_3225	1	Molecular Function: protein binding (GO:0005515);	
Vitis_adenoclada_newGene_3232	1	Molecular Function: carboxypeptidase activity (GO:0004180);	
Vitis_adenoclada_newGene_3234	87	Molecular Function: molecular_function (GO:0003674);	Molecular Function: catalytic activity (GO:0003824);	Cellular Component: cellular_component (GO:0005575);	Cellular Component: intracellular (GO:0005622);	Cellular Component: obsolete cell (GO:0005623);	Biological Process: nucleobase-containing compound metabolic process (GO:0006139);	Biological Process: purine nucleotide metabolic process (GO:0006163);	Biological Process: acyl-CoA metabolic process (GO:0006637);	Biological Process: cellular aromatic compound metabolic process (GO:0006725);	Biological Process: obsolete coenzyme metabolic process (GO:0006732);	Biological Process: nucleoside phosphate metabolic process (GO:0006753);	Biological Process: sulfur compound metabolic process (GO:0006790);	Biological Process: phosphorus metabolic process (GO:0006793);	Biological Process: phosphate-containing compound metabolic process (GO:0006796);	Biological Process: nitrogen compound metabolic process (GO:0006807);	Biological Process: multicellular organism development (GO:0007275);	Biological Process: biological_process (GO:0008150);	Biological Process: metabolic process (GO:0008152);	Biological Process: biosynthetic process (GO:0009058);	Biological Process: nucleotide metabolic process (GO:0009117);	Biological Process: purine ribonucleotide metabolic process (GO:0009150);	Biological Process: ribonucleotide metabolic process (GO:0009259);	Biological Process: pollen development (GO:0009555);	Biological Process: anatomical structure morphogenesis (GO:0009653);	Biological Process: phenylpropanoid metabolic process (GO:0009698);	Biological Process: phenylpropanoid biosynthetic process (GO:0009699);	Biological Process: cellular process (GO:0009987);	Biological Process: pollen wall assembly (GO:0010208);	Biological Process: suberin biosynthetic process (GO:0010345);	Biological Process: pollen exine formation (GO:0010584);	Biological Process: cellular component assembly involved in morphogenesis (GO:0010927);	Biological Process: cellular component organization (GO:0016043);	Molecular Function: oxidoreductase activity (GO:0016491);	Molecular Function: oxidoreductase activity, acting on the aldehyde or oxo group of donors, NAD or NADP as acceptor (GO:0016620);	Molecular Function: oxidoreductase activity, acting on the CH-CH group of donors (GO:0016627);	Molecular Function: oxidoreductase activity, acting on the CH-CH group of donors, NAD or NADP as acceptor (GO:0016628);	Molecular Function: oxidoreductase activity, acting on the aldehyde or oxo group of donors (GO:0016903);	Biological Process: aromatic compound biosynthetic process (GO:0019438);	Biological Process: organophosphate metabolic process (GO:0019637);	Biological Process: ribose phosphate metabolic process (GO:0019693);	Biological Process: secondary metabolic process (GO:0019748);	Biological Process: cellular component assembly (GO:0022607);	Biological Process: extracellular matrix organization (GO:0030198);	Biological Process: multicellular organismal process (GO:0032501);	Biological Process: developmental process (GO:0032502);	Biological Process: cellular component morphogenesis (GO:0032989);	Biological Process: nucleoside bisphosphate metabolic process (GO:0033865);	Biological Process: ribonucleoside bisphosphate metabolic process (GO:0033875);	Biological Process: purine nucleoside bisphosphate metabolic process (GO:0034032);	Biological Process: cellular nitrogen compound metabolic process (GO:0034641);	Biological Process: long-chain fatty-acyl-CoA metabolic process (GO:0035336);	Biological Process: fatty-acyl-CoA metabolic process (GO:0035337);	Biological Process: thioester metabolic process (GO:0035383);	Biological Process: extracellular structure organization (GO:0043062);	Cellular Component: organelle (GO:0043226);	Cellular Component: membrane-bounded organelle (GO:0043227);	Cellular Component: intracellular organelle (GO:0043229);	Cellular Component: intracellular membrane-bounded organelle (GO:0043231);	Biological Process: cellular amide metabolic process (GO:0043603);	Biological Process: cellular component biogenesis (GO:0044085);	Biological Process: cellular metabolic process (GO:0044237);	Biological Process: primary metabolic process (GO:0044238);	Biological Process: cellular biosynthetic process (GO:0044249);	Biological Process: small molecule metabolic process (GO:0044281);	Cellular Component: obsolete intracellular part (GO:0044424);	Cellular Component: obsolete cell part (GO:0044464);	Biological Process: secondary metabolite biosynthetic process (GO:0044550);	Biological Process: external encapsulating structure organization (GO:0045229);	Biological Process: heterocycle metabolic process (GO:0046483);	Biological Process: gametophyte development (GO:0048229);	Biological Process: anatomical structure formation involved in morphogenesis (GO:0048646);	Biological Process: anatomical structure development (GO:0048856);	Biological Process: cellular developmental process (GO:0048869);	Biological Process: obsolete cofactor metabolic process (GO:0051186);	Biological Process: nucleobase-containing small molecule metabolic process (GO:0055086);	Biological Process: oxidation-reduction process (GO:0055114);	Biological Process: organic substance metabolic process (GO:0071704);	Biological Process: cellular component organization or biogenesis (GO:0071840);	Biological Process: purine-containing compound metabolic process (GO:0072521);	Molecular Function: fatty-acyl-CoA reductase (alcohol-forming) activity (GO:0080019);	Biological Process: extracellular matrix assembly (GO:0085029);	Biological Process: carbohydrate derivative metabolic process (GO:1901135);	Biological Process: organic cyclic compound metabolic process (GO:1901360);	Biological Process: organic cyclic compound biosynthetic process (GO:1901362);	Biological Process: organonitrogen compound metabolic process (GO:1901564);	Biological Process: fatty acid derivative metabolic process (GO:1901568);	Biological Process: organic substance biosynthetic process (GO:1901576);	
Vitis_adenoclada_newGene_3245	1	Molecular Function: nucleic acid binding (GO:0003676);	
Vitis_adenoclada_newGene_3246	3	Molecular Function: iron ion transmembrane transporter activity (GO:0005381);	Biological Process: iron ion transport (GO:0006826);	Cellular Component: integral component of membrane (GO:0016021);	
Vitis_adenoclada_newGene_3249	10	Cellular Component: cytoplasm (GO:0005737);	Biological Process: regulation of cell size (GO:0008361);	Biological Process: cellular response to starvation (GO:0009267);	Biological Process: regulation of autophagy (GO:0010506);	Biological Process: positive regulation of cell growth (GO:0030307);	Molecular Function: protein-macromolecule adaptor activity (GO:0030674);	Biological Process: TOR signaling (GO:0031929);	Cellular Component: TORC1 complex (GO:0031931);	Biological Process: cellular response to amino acid stimulus (GO:0071230);	Biological Process: positive regulation of protein serine/threonine kinase activity (GO:0071902);	
Vitis_adenoclada_newGene_325	1	Cellular Component: integral component of membrane (GO:0016021);	
Vitis_adenoclada_newGene_3251	4	Cellular Component: cytosol (GO:0005829);	Biological Process: lipid metabolic process (GO:0006629);	Biological Process: chloroplast avoidance movement (GO:0009903);	Biological Process: chloroplast accumulation movement (GO:0009904);	
Vitis_adenoclada_newGene_326	2	Molecular Function: nucleic acid binding (GO:0003676);	Molecular Function: zinc ion binding (GO:0008270);	
Vitis_adenoclada_newGene_3272	1	Molecular Function: nucleic acid binding (GO:0003676);	
Vitis_adenoclada_newGene_328	3	Molecular Function: GTPase activity (GO:0003924);	Biological Process: nitrogen compound metabolic process (GO:0006807);	Molecular Function: nickel cation binding (GO:0016151);	
Vitis_adenoclada_newGene_3282	2	Biological Process: signal transduction (GO:0007165);	Molecular Function: ADP binding (GO:0043531);	
Vitis_adenoclada_newGene_3283	1	Cellular Component: integral component of membrane (GO:0016021);	
Vitis_adenoclada_newGene_3285	14	Biological Process: telomere maintenance (GO:0000723);	Biological Process: double-strand break repair via homologous recombination (GO:0000724);	Cellular Component: nuclear chromosome, telomeric region (GO:0000784);	Molecular Function: damaged DNA binding (GO:0003684);	Molecular Function: single-stranded DNA binding (GO:0003697);	Cellular Component: DNA replication factor A complex (GO:0005662);	Biological Process: DNA-dependent DNA replication (GO:0006261);	Biological Process: DNA unwinding involved in DNA replication (GO:0006268);	Biological Process: DNA repair (GO:0006281);	Biological Process: nucleotide-excision repair (GO:0006289);	Biological Process: telomere maintenance via telomerase (GO:0007004);	Molecular Function: single-stranded telomeric DNA binding (GO:0043047);	Molecular Function: sequence-specific DNA binding (GO:0043565);	Biological Process: meiotic cell cycle (GO:0051321);	
Vitis_adenoclada_newGene_329	2	Cellular Component: integral component of membrane (GO:0016021);	Biological Process: oxidation-reduction process (GO:0055114);	
Vitis_adenoclada_newGene_3291	1	Cellular Component: integral component of membrane (GO:0016021);	
Vitis_adenoclada_newGene_330	3	Molecular Function: structural constituent of ribosome (GO:0003735);	Cellular Component: ribosome (GO:0005840);	Biological Process: translation (GO:0006412);	
Vitis_adenoclada_newGene_331	5	Molecular Function: lanosterol synthase activity (GO:0000250);	Cellular Component: lipid droplet (GO:0005811);	Cellular Component: integral component of membrane (GO:0016021);	Biological Process: triterpenoid biosynthetic process (GO:0016104);	Molecular Function: beta-amyrin synthase activity (GO:0042300);	
Vitis_adenoclada_newGene_332	4	Molecular Function: lanosterol synthase activity (GO:0000250);	Cellular Component: lipid droplet (GO:0005811);	Biological Process: triterpenoid biosynthetic process (GO:0016104);	Molecular Function: beta-amyrin synthase activity (GO:0042300);	
Vitis_adenoclada_newGene_337	3	Cellular Component: nucleus (GO:0005634);	Molecular Function: zinc ion binding (GO:0008270);	Cellular Component: host cell nucleus (GO:0042025);	
Vitis_adenoclada_newGene_338	3	Molecular Function: nucleic acid binding (GO:0003676);	Molecular Function: zinc ion binding (GO:0008270);	Biological Process: DNA integration (GO:0015074);	
Vitis_adenoclada_newGene_344	4	Molecular Function: protein kinase activity (GO:0004672);	Molecular Function: ATP binding (GO:0005524);	Cellular Component: integral component of membrane (GO:0016021);	Molecular Function: polysaccharide binding (GO:0030247);	
Vitis_adenoclada_newGene_345	5	Molecular Function: protein kinase activity (GO:0004672);	Molecular Function: calcium ion binding (GO:0005509);	Molecular Function: ATP binding (GO:0005524);	Cellular Component: integral component of membrane (GO:0016021);	Molecular Function: polysaccharide binding (GO:0030247);	
Vitis_adenoclada_newGene_346	3	Molecular Function: iron ion binding (GO:0005506);	Molecular Function: oxidoreductase activity, acting on paired donors, with incorporation or reduction of molecular oxygen (GO:0016705);	Molecular Function: heme binding (GO:0020037);	
Vitis_adenoclada_newGene_347	5	Molecular Function: protein kinase activity (GO:0004672);	Molecular Function: calcium ion binding (GO:0005509);	Molecular Function: ATP binding (GO:0005524);	Cellular Component: integral component of membrane (GO:0016021);	Molecular Function: polysaccharide binding (GO:0030247);	
Vitis_adenoclada_newGene_349	4	Molecular Function: protein kinase activity (GO:0004672);	Molecular Function: calcium ion binding (GO:0005509);	Molecular Function: ATP binding (GO:0005524);	Cellular Component: integral component of membrane (GO:0016021);	
Vitis_adenoclada_newGene_351	2	Molecular Function: protein kinase activity (GO:0004672);	Molecular Function: ATP binding (GO:0005524);	
Vitis_adenoclada_newGene_352	2	Molecular Function: protein kinase activity (GO:0004672);	Molecular Function: ATP binding (GO:0005524);	
Vitis_adenoclada_newGene_353	1	Molecular Function: kinase activity (GO:0016301);	
Vitis_adenoclada_newGene_359	2	Molecular Function: protein kinase activity (GO:0004672);	Molecular Function: ATP binding (GO:0005524);	
Vitis_adenoclada_newGene_371	2	Molecular Function: nucleic acid binding (GO:0003676);	Biological Process: DNA integration (GO:0015074);	
Vitis_adenoclada_newGene_373	6	Molecular Function: ATP binding (GO:0005524);	Cellular Component: peroxisomal membrane (GO:0005778);	Cellular Component: cytosol (GO:0005829);	Biological Process: peroxisome organization (GO:0007031);	Biological Process: protein import into peroxisome matrix (GO:0016558);	Molecular Function: ATPase activity (GO:0016887);	
Vitis_adenoclada_newGene_376	3	Molecular Function: nucleic acid binding (GO:0003676);	Cellular Component: nucleus (GO:0005634);	Molecular Function: zinc ion binding (GO:0008270);	
Vitis_adenoclada_newGene_380	24	Biological Process: response to hypoxia (GO:0001666);	Biological Process: defense response to insect (GO:0002213);	Cellular Component: nucleus (GO:0005634);	Cellular Component: cytoplasm (GO:0005737);	Biological Process: lipid metabolic process (GO:0006629);	Biological Process: response to insect (GO:0009625);	Biological Process: defense response to bacterium, incompatible interaction (GO:0009816);	Biological Process: systemic acquired resistance, salicylic acid mediated signaling pathway (GO:0009862);	Biological Process: negative regulation of ethylene-activated signaling pathway (GO:0010105);	Biological Process: leaf senescence (GO:0010150);	Biological Process: response to UV-C (GO:0010225);	Biological Process: regulation of hydrogen peroxide metabolic process (GO:0010310);	Biological Process: aerenchyma formation (GO:0010618);	Biological Process: positive regulation of cell death (GO:0010942);	Biological Process: negative regulation of defense response (GO:0031348);	Biological Process: defense response to Gram-negative bacterium (GO:0050829);	Biological Process: leaf abscission (GO:0060866);	Biological Process: cellular response to trehalose stimulus (GO:0071327);	Biological Process: regulation of salicylic acid biosynthetic process (GO:0080142);	Biological Process: positive regulation of salicylic acid mediated signaling pathway (GO:0080151);	Biological Process: positive regulation of defense response to insect (GO:1900367);	Biological Process: positive regulation of defense response to bacterium (GO:1900426);	Biological Process: positive regulation of camalexin biosynthetic process (GO:1901183);	Biological Process: regulation of jasmonic acid mediated signaling pathway (GO:2000022);	
Vitis_adenoclada_newGene_384	2	Molecular Function: hydrolase activity, hydrolyzing O-glycosyl compounds (GO:0004553);	Biological Process: carbohydrate metabolic process (GO:0005975);	
Vitis_adenoclada_newGene_386	2	Molecular Function: nucleic acid binding (GO:0003676);	Biological Process: gene silencing by RNA (GO:0031047);	
Vitis_adenoclada_newGene_389	2	Biological Process: biosynthetic process (GO:0009058);	Molecular Function: transferase activity, transferring acyl groups other than amino-acyl groups (GO:0016747);	
Vitis_adenoclada_newGene_391	6	Biological Process: defense response to oomycetes (GO:0002229);	Molecular Function: transmembrane receptor protein serine/threonine kinase activity (GO:0004675);	Molecular Function: ATP binding (GO:0005524);	Cellular Component: plasma membrane (GO:0005886);	Biological Process: defense response (GO:0006952);	Biological Process: defense response to bacterium (GO:0042742);	
Vitis_adenoclada_newGene_395	1	Molecular Function: zinc ion binding (GO:0008270);	
Vitis_adenoclada_newGene_403	3	Molecular Function: inorganic diphosphatase activity (GO:0004427);	Molecular Function: pyrophosphate hydrolysis-driven proton transmembrane transporter activity (GO:0009678);	Cellular Component: integral component of membrane (GO:0016021);	
Vitis_adenoclada_newGene_415	1	Cellular Component: integral component of membrane (GO:0016021);	
Vitis_adenoclada_newGene_416	1	Cellular Component: integral component of membrane (GO:0016021);	
Vitis_adenoclada_newGene_419	1	Cellular Component: integral component of membrane (GO:0016021);	
Vitis_adenoclada_newGene_433	1	Molecular Function: DNA binding (GO:0003677);	
Vitis_adenoclada_newGene_440	1	Molecular Function: protein binding (GO:0005515);	
Vitis_adenoclada_newGene_441	1	Cellular Component: integral component of membrane (GO:0016021);	
Vitis_adenoclada_newGene_444	1	Cellular Component: integral component of membrane (GO:0016021);	
Vitis_adenoclada_newGene_445	2	Molecular Function: protein kinase activity (GO:0004672);	Molecular Function: ATP binding (GO:0005524);	
Vitis_adenoclada_newGene_46	55	Molecular Function: regulatory region nucleic acid binding (GO:0001067);	Molecular Function: molecular_function (GO:0003674);	Molecular Function: nucleic acid binding (GO:0003676);	Molecular Function: DNA binding (GO:0003677);	Molecular Function: DNA-binding transcription factor activity (GO:0003700);	Molecular Function: binding (GO:0005488);	Cellular Component: cellular_component (GO:0005575);	Cellular Component: intracellular (GO:0005622);	Cellular Component: obsolete cell (GO:0005623);	Cellular Component: nucleus (GO:0005634);	Biological Process: regulation of transcription, DNA-templated (GO:0006355);	Biological Process: biological_process (GO:0008150);	Biological Process: regulation of biosynthetic process (GO:0009889);	Biological Process: positive regulation of biosynthetic process (GO:0009891);	Biological Process: positive regulation of metabolic process (GO:0009893);	Biological Process: regulation of gene expression (GO:0010468);	Biological Process: regulation of macromolecule biosynthetic process (GO:0010556);	Biological Process: positive regulation of macromolecule biosynthetic process (GO:0010557);	Biological Process: positive regulation of macromolecule metabolic process (GO:0010604);	Biological Process: positive regulation of gene expression (GO:0010628);	Biological Process: regulation of nucleobase-containing compound metabolic process (GO:0019219);	Biological Process: regulation of metabolic process (GO:0019222);	Biological Process: regulation of cellular metabolic process (GO:0031323);	Biological Process: positive regulation of cellular metabolic process (GO:0031325);	Biological Process: regulation of cellular biosynthetic process (GO:0031326);	Biological Process: positive regulation of cellular biosynthetic process (GO:0031328);	Cellular Component: organelle (GO:0043226);	Cellular Component: membrane-bounded organelle (GO:0043227);	Cellular Component: intracellular organelle (GO:0043229);	Cellular Component: intracellular membrane-bounded organelle (GO:0043231);	Molecular Function: sequence-specific DNA binding (GO:0043565);	Molecular Function: transcription regulatory region sequence-specific DNA binding (GO:0044212);	Cellular Component: obsolete intracellular part (GO:0044424);	Cellular Component: obsolete cell part (GO:0044464);	Biological Process: positive regulation of transcription, DNA-templated (GO:0045893);	Biological Process: positive regulation of nucleobase-containing compound metabolic process (GO:0045935);	Biological Process: positive regulation of biological process (GO:0048518);	Biological Process: positive regulation of cellular process (GO:0048522);	Biological Process: regulation of biological process (GO:0050789);	Biological Process: regulation of cellular process (GO:0050794);	Biological Process: regulation of nitrogen compound metabolic process (GO:0051171);	Biological Process: positive regulation of nitrogen compound metabolic process (GO:0051173);	Biological Process: regulation of RNA metabolic process (GO:0051252);	Biological Process: positive regulation of RNA metabolic process (GO:0051254);	Biological Process: regulation of macromolecule metabolic process (GO:0060255);	Biological Process: biological regulation (GO:0065007);	Biological Process: regulation of primary metabolic process (GO:0080090);	Molecular Function: organic cyclic compound binding (GO:0097159);	Molecular Function: transcription regulator activity (GO:0140110);	Molecular Function: heterocyclic compound binding (GO:1901363);	Biological Process: positive regulation of RNA biosynthetic process (GO:1902680);	Biological Process: regulation of nucleic acid-templated transcription (GO:1903506);	Biological Process: positive regulation of nucleic acid-templated transcription (GO:1903508);	Biological Process: regulation of cellular macromolecule biosynthetic process (GO:2000112);	Biological Process: regulation of RNA biosynthetic process (GO:2001141);	
Vitis_adenoclada_newGene_466	1	Cellular Component: integral component of membrane (GO:0016021);	
Vitis_adenoclada_newGene_469	1	Cellular Component: integral component of membrane (GO:0016021);	
Vitis_adenoclada_newGene_470	2	Cellular Component: integral component of membrane (GO:0016021);	Molecular Function: transferase activity (GO:0016740);	
Vitis_adenoclada_newGene_474	1	Cellular Component: integral component of membrane (GO:0016021);	
Vitis_adenoclada_newGene_475	2	Molecular Function: nucleic acid binding (GO:0003676);	Molecular Function: exonuclease activity (GO:0004527);	
Vitis_adenoclada_newGene_479	3	Molecular Function: structural constituent of ribosome (GO:0003735);	Biological Process: translation (GO:0006412);	Cellular Component: cytosolic large ribosomal subunit (GO:0022625);	
Vitis_adenoclada_newGene_48	1	Cellular Component: integral component of membrane (GO:0016021);	
Vitis_adenoclada_newGene_482	10	Biological Process: mitotic cell cycle (GO:0000278);	Cellular Component: nuclear chromosome, telomeric region (GO:0000784);	Molecular Function: chromatin binding (GO:0003682);	Molecular Function: DNA replication origin binding (GO:0003688);	Molecular Function: ATP binding (GO:0005524);	Cellular Component: nuclear origin of replication recognition complex (GO:0005664);	Biological Process: DNA replication initiation (GO:0006270);	Cellular Component: integral component of membrane (GO:0016021);	Biological Process: mitotic DNA replication checkpoint (GO:0033314);	Molecular Function: metal ion binding (GO:0046872);	
Vitis_adenoclada_newGene_49	3	Molecular Function: protein kinase activity (GO:0004672);	Molecular Function: ATP binding (GO:0005524);	Cellular Component: integral component of membrane (GO:0016021);	
Vitis_adenoclada_newGene_494	1	Biological Process: protein folding (GO:0006457);	
Vitis_adenoclada_newGene_513	2	Cellular Component: cytoplasm (GO:0005737);	Molecular Function: lipid transfer activity (GO:0120013);	
Vitis_adenoclada_newGene_515	2	Cellular Component: cytoplasm (GO:0005737);	Molecular Function: lipid transfer activity (GO:0120013);	
Vitis_adenoclada_newGene_524	2	Cellular Component: integral component of membrane (GO:0016021);	Molecular Function: kinase activity (GO:0016301);	
Vitis_adenoclada_newGene_531	6	Molecular Function: NAD+ kinase activity (GO:0003951);	Molecular Function: diacylglycerol kinase activity (GO:0004143);	Molecular Function: ATP binding (GO:0005524);	Cellular Component: plasma membrane (GO:0005886);	Biological Process: defense response (GO:0006952);	Biological Process: protein kinase C-activating G protein-coupled receptor signaling pathway (GO:0007205);	
Vitis_adenoclada_newGene_534	7	Biological Process: ribosomal large subunit assembly (GO:0000027);	Molecular Function: ATP binding (GO:0005524);	Cellular Component: nucleus (GO:0005634);	Biological Process: rRNA processing (GO:0006364);	Cellular Component: integral component of membrane (GO:0016021);	Molecular Function: ATPase activity (GO:0016887);	Cellular Component: preribosome, large subunit precursor (GO:0030687);	
Vitis_adenoclada_newGene_535	1	Molecular Function: protein dimerization activity (GO:0046983);	
Vitis_adenoclada_newGene_537	39	Molecular Function: molecular_function (GO:0003674);	Molecular Function: motor activity (GO:0003774);	Molecular Function: microtubule motor activity (GO:0003777);	Molecular Function: catalytic activity (GO:0003824);	Cellular Component: cellular_component (GO:0005575);	Cellular Component: intracellular (GO:0005622);	Cellular Component: obsolete cell (GO:0005623);	Cellular Component: cytoskeleton (GO:0005856);	Cellular Component: kinesin complex (GO:0005871);	Cellular Component: microtubule (GO:0005874);	Cellular Component: microtubule associated complex (GO:0005875);	Biological Process: movement of cell or subcellular component (GO:0006928);	Biological Process: microtubule-based process (GO:0007017);	Biological Process: microtubule-based movement (GO:0007018);	Biological Process: biological_process (GO:0008150);	Biological Process: cellular process (GO:0009987);	Cellular Component: microtubule cytoskeleton (GO:0015630);	Molecular Function: pyrophosphatase activity (GO:0016462);	Molecular Function: hydrolase activity (GO:0016787);	Molecular Function: hydrolase activity, acting on acid anhydrides (GO:0016817);	Molecular Function: hydrolase activity, acting on acid anhydrides, in phosphorus-containing anhydrides (GO:0016818);	Molecular Function: ATPase activity (GO:0016887);	Molecular Function: nucleoside-triphosphatase activity (GO:0017111);	Cellular Component: protein-containing complex (GO:0032991);	Cellular Component: microtubule plus-end (GO:0035371);	Cellular Component: organelle (GO:0043226);	Cellular Component: non-membrane-bounded organelle (GO:0043228);	Cellular Component: intracellular organelle (GO:0043229);	Cellular Component: intracellular non-membrane-bounded organelle (GO:0043232);	Cellular Component: obsolete organelle part (GO:0044422);	Cellular Component: obsolete intracellular part (GO:0044424);	Cellular Component: obsolete cytoskeletal part (GO:0044430);	Cellular Component: obsolete intracellular organelle part (GO:0044446);	Cellular Component: obsolete cell part (GO:0044464);	Cellular Component: supramolecular complex (GO:0099080);	Cellular Component: supramolecular polymer (GO:0099081);	Cellular Component: supramolecular fiber (GO:0099512);	Cellular Component: polymeric cytoskeletal fiber (GO:0099513);	Cellular Component: microtubule end (GO:1990752);	
Vitis_adenoclada_newGene_541	8	Molecular Function: mRNA binding (GO:0003729);	Cellular Component: nucleus (GO:0005634);	Biological Process: mRNA processing (GO:0006397);	Biological Process: gene silencing by RNA (GO:0031047);	Biological Process: RNA 3'-end processing (GO:0031123);	Biological Process: antisense RNA metabolic process (GO:0042868);	Biological Process: negative regulation of transcription, DNA-templated (GO:0045892);	Biological Process: regulation of gene silencing (GO:0060968);	
Vitis_adenoclada_newGene_542	2	Molecular Function: hydrolase activity, hydrolyzing O-glycosyl compounds (GO:0004553);	Biological Process: carbohydrate metabolic process (GO:0005975);	
Vitis_adenoclada_newGene_552	5	Molecular Function: ATP binding (GO:0005524);	Molecular Function: galactose binding (GO:0005534);	Cellular Component: cytosol (GO:0005829);	Biological Process: galactose metabolic process (GO:0006012);	Molecular Function: L-arabinokinase activity (GO:0009702);	
Vitis_adenoclada_newGene_572	4	Molecular Function: protein serine/threonine kinase activity (GO:0004674);	Molecular Function: ATP binding (GO:0005524);	Cellular Component: integral component of membrane (GO:0016021);	Molecular Function: carbohydrate binding (GO:0030246);	
Vitis_adenoclada_newGene_575	1	Molecular Function: kinase activity (GO:0016301);	
Vitis_adenoclada_newGene_577	2	Molecular Function: DNA binding (GO:0003677);	Cellular Component: nucleus (GO:0005634);	
Vitis_adenoclada_newGene_578	2	Molecular Function: methyltransferase activity (GO:0008168);	Biological Process: methylation (GO:0032259);	
Vitis_adenoclada_newGene_580	1	Molecular Function: kinase activity (GO:0016301);	
Vitis_adenoclada_newGene_585	5	Molecular Function: O-methyltransferase activity (GO:0008171);	Molecular Function: S-adenosylmethionine-dependent methyltransferase activity (GO:0008757);	Biological Process: aromatic compound biosynthetic process (GO:0019438);	Biological Process: methylation (GO:0032259);	Molecular Function: protein dimerization activity (GO:0046983);	
Vitis_adenoclada_newGene_588	9	Cellular Component: nucleoplasm (GO:0005654);	Cellular Component: spindle (GO:0005819);	Cellular Component: microtubule (GO:0005874);	Molecular Function: microtubule binding (GO:0008017);	Cellular Component: phragmoplast (GO:0009524);	Cellular Component: chloroplast envelope (GO:0009941);	Biological Process: activation of protein kinase activity (GO:0032147);	Biological Process: regulation of mitotic spindle organization (GO:0060236);	Biological Process: mitotic spindle assembly (GO:0090307);	
Vitis_adenoclada_newGene_599	1	Molecular Function: 2-alkenal reductase [NAD(P)+] activity (GO:0032440);	
Vitis_adenoclada_newGene_603	10	Biological Process: defense response to insect (GO:0002213);	Molecular Function: molecular_function (GO:0003674);	Molecular Function: catalytic activity (GO:0003824);	Biological Process: response to stress (GO:0006950);	Biological Process: defense response (GO:0006952);	Biological Process: biological_process (GO:0008150);	Molecular Function: lipase activity (GO:0016298);	Molecular Function: hydrolase activity (GO:0016787);	Molecular Function: hydrolase activity, acting on ester bonds (GO:0016788);	Biological Process: response to stimulus (GO:0050896);	
Vitis_adenoclada_newGene_610	1	Cellular Component: integral component of membrane (GO:0016021);	
Vitis_adenoclada_newGene_616	1	Molecular Function: cysteine-type peptidase activity (GO:0008234);	
Vitis_adenoclada_newGene_618	1	Molecular Function: protein binding (GO:0005515);	
Vitis_adenoclada_newGene_619	3	Molecular Function: magnesium ion binding (GO:0000287);	Molecular Function: terpene synthase activity (GO:0010333);	Cellular Component: integral component of membrane (GO:0016021);	
Vitis_adenoclada_newGene_62	2	Molecular Function: nucleic acid binding (GO:0003676);	Molecular Function: zinc ion binding (GO:0008270);	
Vitis_adenoclada_newGene_620	2	Molecular Function: magnesium ion binding (GO:0000287);	Molecular Function: terpene synthase activity (GO:0010333);	
Vitis_adenoclada_newGene_622	1	Molecular Function: protein binding (GO:0005515);	
Vitis_adenoclada_newGene_628	6	Molecular Function: protein serine/threonine kinase activity (GO:0004674);	Molecular Function: ATP binding (GO:0005524);	Cellular Component: plasma membrane (GO:0005886);	Biological Process: protein phosphorylation (GO:0006468);	Cellular Component: integral component of membrane (GO:0016021);	Molecular Function: polysaccharide binding (GO:0030247);	
Vitis_adenoclada_newGene_629	4	Molecular Function: protein kinase activity (GO:0004672);	Molecular Function: ATP binding (GO:0005524);	Cellular Component: integral component of membrane (GO:0016021);	Molecular Function: polysaccharide binding (GO:0030247);	
Vitis_adenoclada_newGene_63	1	Molecular Function: kinase activity (GO:0016301);	
Vitis_adenoclada_newGene_631	7	Molecular Function: protein serine/threonine kinase activity (GO:0004674);	Molecular Function: ATP binding (GO:0005524);	Cellular Component: plasma membrane (GO:0005886);	Biological Process: protein phosphorylation (GO:0006468);	Cellular Component: integral component of membrane (GO:0016021);	Molecular Function: polysaccharide binding (GO:0030247);	Biological Process: recognition of pollen (GO:0048544);	
Vitis_adenoclada_newGene_639	5	Cellular Component: chloroplast thylakoid (GO:0009534);	Biological Process: thylakoid membrane organization (GO:0010027);	Biological Process: photosystem II assembly (GO:0010207);	Biological Process: protein import into chloroplast stroma (GO:0045037);	Biological Process: protein import into chloroplast thylakoid membrane (GO:0045038);	
Vitis_adenoclada_newGene_646	4	Molecular Function: polygalacturonase activity (GO:0004650);	Cellular Component: extracellular region (GO:0005576);	Biological Process: carbohydrate metabolic process (GO:0005975);	Biological Process: cell wall organization (GO:0071555);	
Vitis_adenoclada_newGene_647	4	Molecular Function: polygalacturonase activity (GO:0004650);	Cellular Component: extracellular region (GO:0005576);	Biological Process: carbohydrate metabolic process (GO:0005975);	Biological Process: cell wall organization (GO:0071555);	
Vitis_adenoclada_newGene_655	2	Cellular Component: integral component of membrane (GO:0016021);	Molecular Function: kinase activity (GO:0016301);	
Vitis_adenoclada_newGene_657	35	Molecular Function: molecular_function (GO:0003674);	Molecular Function: binding (GO:0005488);	Cellular Component: cellular_component (GO:0005575);	Cellular Component: intracellular (GO:0005622);	Cellular Component: obsolete cell (GO:0005623);	Cellular Component: cytoplasm (GO:0005737);	Biological Process: transport (GO:0006810);	Biological Process: ion transport (GO:0006811);	Biological Process: cation transport (GO:0006812);	Biological Process: cellular ion homeostasis (GO:0006873);	Biological Process: cellular metal ion homeostasis (GO:0006875);	Biological Process: biological_process (GO:0008150);	Biological Process: cellular process (GO:0009987);	Biological Process: cellular homeostasis (GO:0019725);	Biological Process: metal ion transport (GO:0030001);	Biological Process: cellular cation homeostasis (GO:0030003);	Biological Process: homeostatic process (GO:0042592);	Molecular Function: ion binding (GO:0043167);	Molecular Function: cation binding (GO:0043169);	Cellular Component: obsolete intracellular part (GO:0044424);	Cellular Component: obsolete cell part (GO:0044464);	Molecular Function: metal ion binding (GO:0046872);	Molecular Function: transition metal ion binding (GO:0046914);	Biological Process: cellular transition metal ion homeostasis (GO:0046916);	Biological Process: chemical homeostasis (GO:0048878);	Biological Process: ion homeostasis (GO:0050801);	Biological Process: localization (GO:0051179);	Biological Process: establishment of localization (GO:0051234);	Biological Process: metal ion homeostasis (GO:0055065);	Biological Process: transition metal ion homeostasis (GO:0055076);	Biological Process: cation homeostasis (GO:0055080);	Biological Process: cellular chemical homeostasis (GO:0055082);	Biological Process: biological regulation (GO:0065007);	Biological Process: regulation of biological quality (GO:0065008);	Biological Process: inorganic ion homeostasis (GO:0098771);	
Vitis_adenoclada_newGene_662	3	Molecular Function: DNA binding (GO:0003677);	Biological Process: regulation of transcription by RNA polymerase II (GO:0006357);	Molecular Function: protein dimerization activity (GO:0046983);	
Vitis_adenoclada_newGene_669	1	Molecular Function: nucleic acid binding (GO:0003676);	
Vitis_adenoclada_newGene_670	4	Molecular Function: ATP binding (GO:0005524);	Cellular Component: integral component of membrane (GO:0016021);	Molecular Function: copper transmembrane transporter activity, phosphorylative mechanism (GO:0043682);	Molecular Function: metal ion binding (GO:0046872);	
Vitis_adenoclada_newGene_673	2	Molecular Function: diacylglycerol kinase activity (GO:0004143);	Biological Process: protein kinase C-activating G protein-coupled receptor signaling pathway (GO:0007205);	
Vitis_adenoclada_newGene_680	2	Cellular Component: integral component of membrane (GO:0016021);	Molecular Function: kinase activity (GO:0016301);	
Vitis_adenoclada_newGene_685	3	Molecular Function: DNA binding (GO:0003677);	Biological Process: regulation of transcription by RNA polymerase II (GO:0006357);	Molecular Function: protein dimerization activity (GO:0046983);	
Vitis_adenoclada_newGene_691	2	Biological Process: defense response (GO:0006952);	Molecular Function: ADP binding (GO:0043531);	
Vitis_adenoclada_newGene_699	2	Biological Process: signal transduction (GO:0007165);	Molecular Function: ADP binding (GO:0043531);	
Vitis_adenoclada_newGene_700	4	Cellular Component: mitochondrion (GO:0005739);	Cellular Component: chloroplast inner membrane (GO:0009706);	Cellular Component: integral component of membrane (GO:0016021);	Biological Process: plant organ development (GO:0099402);	
Vitis_adenoclada_newGene_702	1	Biological Process: signal transduction (GO:0007165);	
Vitis_adenoclada_newGene_703	3	Biological Process: signal transduction (GO:0007165);	Cellular Component: integral component of membrane (GO:0016021);	Molecular Function: ADP binding (GO:0043531);	
Vitis_adenoclada_newGene_705	3	Biological Process: signal transduction (GO:0007165);	Cellular Component: integral component of membrane (GO:0016021);	Molecular Function: ADP binding (GO:0043531);	
Vitis_adenoclada_newGene_706	3	Biological Process: signal transduction (GO:0007165);	Cellular Component: integral component of membrane (GO:0016021);	Molecular Function: ADP binding (GO:0043531);	
Vitis_adenoclada_newGene_712	3	Cellular Component: mitochondrion (GO:0005739);	Cellular Component: chloroplast inner membrane (GO:0009706);	Biological Process: plant organ development (GO:0099402);	
Vitis_adenoclada_newGene_713	2	Biological Process: signal transduction (GO:0007165);	Molecular Function: ADP binding (GO:0043531);	
Vitis_adenoclada_newGene_717	4	Molecular Function: magnesium ion binding (GO:0000287);	Molecular Function: 3-isopropylmalate dehydrogenase activity (GO:0003862);	Biological Process: leucine biosynthetic process (GO:0009098);	Molecular Function: NAD binding (GO:0051287);	
Vitis_adenoclada_newGene_720	1	Molecular Function: ADP binding (GO:0043531);	
Vitis_adenoclada_newGene_721	1	Molecular Function: ADP binding (GO:0043531);	
Vitis_adenoclada_newGene_725	1	Molecular Function: ADP binding (GO:0043531);	
Vitis_adenoclada_newGene_729	2	Molecular Function: calcium ion binding (GO:0005509);	Molecular Function: calcium-dependent phospholipid binding (GO:0005544);	
Vitis_adenoclada_newGene_733	3	Molecular Function: protein kinase activity (GO:0004672);	Molecular Function: ATP binding (GO:0005524);	Cellular Component: integral component of membrane (GO:0016021);	
Vitis_adenoclada_newGene_734	2	Cellular Component: integral component of membrane (GO:0016021);	Molecular Function: kinase activity (GO:0016301);	
Vitis_adenoclada_newGene_736	31	Cellular Component: cellular_component (GO:0005575);	Cellular Component: intracellular (GO:0005622);	Cellular Component: obsolete cell (GO:0005623);	Cellular Component: nucleus (GO:0005634);	Biological Process: nucleobase-containing compound metabolic process (GO:0006139);	Biological Process: RNA processing (GO:0006396);	Biological Process: cellular aromatic compound metabolic process (GO:0006725);	Biological Process: nitrogen compound metabolic process (GO:0006807);	Biological Process: biological_process (GO:0008150);	Biological Process: metabolic process (GO:0008152);	Biological Process: cellular process (GO:0009987);	Biological Process: gene expression (GO:0010467);	Biological Process: RNA metabolic process (GO:0016070);	Biological Process: snRNA metabolic process (GO:0016073);	Biological Process: snRNA processing (GO:0016180);	Biological Process: ncRNA processing (GO:0034470);	Biological Process: cellular nitrogen compound metabolic process (GO:0034641);	Biological Process: ncRNA metabolic process (GO:0034660);	Biological Process: macromolecule metabolic process (GO:0043170);	Cellular Component: organelle (GO:0043226);	Cellular Component: membrane-bounded organelle (GO:0043227);	Cellular Component: intracellular organelle (GO:0043229);	Cellular Component: intracellular membrane-bounded organelle (GO:0043231);	Biological Process: cellular metabolic process (GO:0044237);	Biological Process: primary metabolic process (GO:0044238);	Cellular Component: obsolete intracellular part (GO:0044424);	Cellular Component: obsolete cell part (GO:0044464);	Biological Process: heterocycle metabolic process (GO:0046483);	Biological Process: organic substance metabolic process (GO:0071704);	Biological Process: nucleic acid metabolic process (GO:0090304);	Biological Process: organic cyclic compound metabolic process (GO:1901360);	
Vitis_adenoclada_newGene_74	1	Cellular Component: integral component of membrane (GO:0016021);	
Vitis_adenoclada_newGene_742	1	Molecular Function: ADP binding (GO:0043531);	
Vitis_adenoclada_newGene_745	4	Cellular Component: early endosome (GO:0005769);	Cellular Component: plasma membrane (GO:0005886);	Molecular Function: magnesium ion transmembrane transporter activity (GO:0015095);	Cellular Component: integral component of membrane (GO:0016021);	
Vitis_adenoclada_newGene_75	4	Cellular Component: extracellular region (GO:0005576);	Cellular Component: integral component of membrane (GO:0016021);	Molecular Function: manganese ion binding (GO:0030145);	Molecular Function: nutrient reservoir activity (GO:0045735);	
Vitis_adenoclada_newGene_750	3	Molecular Function: RNA binding (GO:0003723);	Molecular Function: helicase activity (GO:0004386);	Molecular Function: ATP binding (GO:0005524);	
Vitis_adenoclada_newGene_751	3	Molecular Function: RNA binding (GO:0003723);	Molecular Function: helicase activity (GO:0004386);	Molecular Function: ATP binding (GO:0005524);	
Vitis_adenoclada_newGene_752	4	Cellular Component: early endosome (GO:0005769);	Cellular Component: plasma membrane (GO:0005886);	Molecular Function: magnesium ion transmembrane transporter activity (GO:0015095);	Cellular Component: integral component of membrane (GO:0016021);	
Vitis_adenoclada_newGene_753	4	Biological Process: histidine biosynthetic process (GO:0000105);	Molecular Function: magnesium ion binding (GO:0000287);	Molecular Function: ATP phosphoribosyltransferase activity (GO:0003879);	Cellular Component: cytoplasm (GO:0005737);	
Vitis_adenoclada_newGene_756	2	Molecular Function: helicase activity (GO:0004386);	Cellular Component: integral component of membrane (GO:0016021);	
Vitis_adenoclada_newGene_757	3	Molecular Function: RNA binding (GO:0003723);	Molecular Function: helicase activity (GO:0004386);	Molecular Function: ATP binding (GO:0005524);	
Vitis_adenoclada_newGene_758	1	Cellular Component: integral component of membrane (GO:0016021);	
Vitis_adenoclada_newGene_762	1	Molecular Function: translation elongation factor activity (GO:0003746);	
Vitis_adenoclada_newGene_763	1	Molecular Function: protein binding (GO:0005515);	
Vitis_adenoclada_newGene_768	1	Molecular Function: ADP binding (GO:0043531);	
Vitis_adenoclada_newGene_770	1	Molecular Function: ADP binding (GO:0043531);	
Vitis_adenoclada_newGene_772	1	Molecular Function: ADP binding (GO:0043531);	
Vitis_adenoclada_newGene_775	2	Cellular Component: endosome (GO:0005768);	Cellular Component: trans-Golgi network (GO:0005802);	
Vitis_adenoclada_newGene_776	2	Molecular Function: methyltransferase activity (GO:0008168);	Biological Process: methylation (GO:0032259);	
Vitis_adenoclada_newGene_78	2	Molecular Function: ATP transmembrane transporter activity (GO:0005347);	Cellular Component: integral component of membrane (GO:0016021);	
Vitis_adenoclada_newGene_780	3	Molecular Function: nucleic acid binding (GO:0003676);	Molecular Function: zinc ion binding (GO:0008270);	Biological Process: DNA integration (GO:0015074);	
Vitis_adenoclada_newGene_785	1	Molecular Function: ADP binding (GO:0043531);	
Vitis_adenoclada_newGene_788	1	Molecular Function: ADP binding (GO:0043531);	
Vitis_adenoclada_newGene_789	1	Molecular Function: ADP binding (GO:0043531);	
Vitis_adenoclada_newGene_790	1	Molecular Function: ADP binding (GO:0043531);	
Vitis_adenoclada_newGene_795	3	Molecular Function: protein kinase activity (GO:0004672);	Molecular Function: ATP binding (GO:0005524);	Cellular Component: integral component of membrane (GO:0016021);	
Vitis_adenoclada_newGene_802	7	Molecular Function: protein serine/threonine kinase activity (GO:0004674);	Molecular Function: ATP binding (GO:0005524);	Cellular Component: cytoplasm (GO:0005737);	Biological Process: regulation of mitotic cell cycle (GO:0007346);	Biological Process: signal transduction by protein phosphorylation (GO:0023014);	Biological Process: stress-activated protein kinase signaling cascade (GO:0031098);	Biological Process: activation of protein kinase activity (GO:0032147);	
Vitis_adenoclada_newGene_804	1	Molecular Function: ADP binding (GO:0043531);	
Vitis_adenoclada_newGene_806	3	Molecular Function: nucleic acid binding (GO:0003676);	Molecular Function: zinc ion binding (GO:0008270);	Biological Process: DNA integration (GO:0015074);	
Vitis_adenoclada_newGene_810	2	Cellular Component: integral component of membrane (GO:0016021);	Molecular Function: kinase activity (GO:0016301);	
Vitis_adenoclada_newGene_811	2	Biological Process: signal transduction (GO:0007165);	Molecular Function: ADP binding (GO:0043531);	
Vitis_adenoclada_newGene_814	67	Biological Process: mitotic sister chromatid segregation (GO:0000070);	Cellular Component: nuclear chromosome (GO:0000228);	Biological Process: mitotic cell cycle (GO:0000278);	Biological Process: nuclear division (GO:0000280);	Cellular Component: chromosome, centromeric region (GO:0000775);	Cellular Component: kinetochore (GO:0000776);	Cellular Component: condensed chromosome kinetochore (GO:0000777);	Cellular Component: condensed nuclear chromosome kinetochore (GO:0000778);	Cellular Component: condensed chromosome, centromeric region (GO:0000779);	Cellular Component: condensed nuclear chromosome, centromeric region (GO:0000780);	Cellular Component: condensed chromosome (GO:0000793);	Cellular Component: condensed nuclear chromosome (GO:0000794);	Biological Process: sister chromatid segregation (GO:0000819);	Molecular Function: molecular_function (GO:0003674);	Molecular Function: structural molecule activity (GO:0005198);	Molecular Function: structural constituent of cytoskeleton (GO:0005200);	Cellular Component: cellular_component (GO:0005575);	Cellular Component: intracellular (GO:0005622);	Cellular Component: obsolete cell (GO:0005623);	Cellular Component: nucleus (GO:0005634);	Cellular Component: chromosome (GO:0005694);	Biological Process: organelle organization (GO:0006996);	Biological Process: cytoskeleton organization (GO:0007010);	Biological Process: cell cycle (GO:0007049);	Biological Process: chromosome segregation (GO:0007059);	Biological Process: mitotic metaphase plate congression (GO:0007080);	Biological Process: biological_process (GO:0008150);	Biological Process: attachment of spindle microtubules to kinetochore (GO:0008608);	Biological Process: cellular process (GO:0009987);	Biological Process: cellular component organization (GO:0016043);	Biological Process: cell cycle process (GO:0022402);	Cellular Component: Ndc80 complex (GO:0031262);	Cellular Component: membrane-enclosed lumen (GO:0031974);	Cellular Component: nuclear lumen (GO:0031981);	Cellular Component: protein-containing complex (GO:0032991);	Cellular Component: organelle (GO:0043226);	Cellular Component: membrane-bounded organelle (GO:0043227);	Cellular Component: non-membrane-bounded organelle (GO:0043228);	Cellular Component: intracellular organelle (GO:0043229);	Cellular Component: intracellular membrane-bounded organelle (GO:0043231);	Cellular Component: intracellular non-membrane-bounded organelle (GO:0043232);	Cellular Component: organelle lumen (GO:0043233);	Cellular Component: obsolete organelle part (GO:0044422);	Cellular Component: obsolete intracellular part (GO:0044424);	Cellular Component: obsolete chromosomal part (GO:0044427);	Cellular Component: obsolete nuclear part (GO:0044428);	Cellular Component: obsolete intracellular organelle part (GO:0044446);	Cellular Component: obsolete nuclear chromosome part (GO:0044454);	Cellular Component: obsolete cell part (GO:0044464);	Biological Process: organelle fission (GO:0048285);	Biological Process: chromosome localization (GO:0050000);	Biological Process: localization (GO:0051179);	Biological Process: establishment of localization (GO:0051234);	Biological Process: chromosome organization (GO:0051276);	Biological Process: establishment of chromosome localization (GO:0051303);	Biological Process: metaphase plate congression (GO:0051310);	Biological Process: attachment of mitotic spindle microtubules to kinetochore (GO:0051315);	Biological Process: organelle localization (GO:0051640);	Biological Process: cellular localization (GO:0051641);	Biological Process: establishment of localization in cell (GO:0051649);	Biological Process: establishment of organelle localization (GO:0051656);	Cellular Component: intracellular organelle lumen (GO:0070013);	Biological Process: cellular component organization or biogenesis (GO:0071840);	Cellular Component: chromosomal region (GO:0098687);	Biological Process: nuclear chromosome segregation (GO:0098813);	Biological Process: mitotic nuclear division (GO:0140014);	Biological Process: mitotic cell cycle process (GO:1903047);	
Vitis_adenoclada_newGene_815	2	Cellular Component: integral component of membrane (GO:0016021);	Molecular Function: kinase activity (GO:0016301);	
Vitis_adenoclada_newGene_817	2	Biological Process: signal transduction (GO:0007165);	Molecular Function: ADP binding (GO:0043531);	
Vitis_adenoclada_newGene_823	3	Molecular Function: protein serine/threonine kinase activity (GO:0004674);	Molecular Function: ATP binding (GO:0005524);	Cellular Component: integral component of membrane (GO:0016021);	
Vitis_adenoclada_newGene_824	2	Biological Process: defense response (GO:0006952);	Molecular Function: ADP binding (GO:0043531);	
Vitis_adenoclada_newGene_825	2	Biological Process: defense response (GO:0006952);	Molecular Function: ADP binding (GO:0043531);	
Vitis_adenoclada_newGene_826	2	Biological Process: defense response (GO:0006952);	Molecular Function: ADP binding (GO:0043531);	
Vitis_adenoclada_newGene_829	6	Molecular Function: ATP binding (GO:0005524);	Cellular Component: peroxisomal membrane (GO:0005778);	Cellular Component: cytosol (GO:0005829);	Biological Process: peroxisome organization (GO:0007031);	Biological Process: protein import into peroxisome matrix (GO:0016558);	Molecular Function: ATPase activity (GO:0016887);	
Vitis_adenoclada_newGene_847	1	Molecular Function: cysteine-type peptidase activity (GO:0008234);	
Vitis_adenoclada_newGene_855	1	Cellular Component: integral component of membrane (GO:0016021);	
Vitis_adenoclada_newGene_86	3	Molecular Function: DNA binding (GO:0003677);	Molecular Function: endonuclease activity (GO:0004519);	Biological Process: DNA repair (GO:0006281);	
Vitis_adenoclada_newGene_869	2	Molecular Function: UDP-glycosyltransferase activity (GO:0008194);	Cellular Component: intracellular membrane-bounded organelle (GO:0043231);	
Vitis_adenoclada_newGene_88	2	Molecular Function: protein kinase activity (GO:0004672);	Molecular Function: ATP binding (GO:0005524);	
Vitis_adenoclada_newGene_894	1	Molecular Function: ADP binding (GO:0043531);	
Vitis_adenoclada_newGene_895	1	Molecular Function: ADP binding (GO:0043531);	
Vitis_adenoclada_newGene_904	2	Molecular Function: hydrolase activity, hydrolyzing O-glycosyl compounds (GO:0004553);	Biological Process: carbohydrate metabolic process (GO:0005975);	
Vitis_adenoclada_newGene_908	2	Molecular Function: magnesium ion binding (GO:0000287);	Molecular Function: terpene synthase activity (GO:0010333);	
Vitis_adenoclada_newGene_92	2	Molecular Function: protein kinase activity (GO:0004672);	Molecular Function: ATP binding (GO:0005524);	
Vitis_adenoclada_newGene_925	3	Molecular Function: DNA binding (GO:0003677);	Molecular Function: DNA-binding transcription factor activity (GO:0003700);	Cellular Component: nucleus (GO:0005634);	
Vitis_adenoclada_newGene_936	2	Biological Process: defense response (GO:0006952);	Molecular Function: ADP binding (GO:0043531);	
Vitis_adenoclada_newGene_94	4	Molecular Function: protein kinase activity (GO:0004672);	Molecular Function: ATP binding (GO:0005524);	Cellular Component: integral component of membrane (GO:0016021);	Molecular Function: polysaccharide binding (GO:0030247);	
Vitis_adenoclada_newGene_947	2	Molecular Function: oxidoreductase activity (GO:0016491);	Molecular Function: oxidoreductase activity, acting on the CH-OH group of donors, NAD or NADP as acceptor (GO:0016616);	
Vitis_adenoclada_newGene_95	1	Cellular Component: integral component of membrane (GO:0016021);	
Vitis_adenoclada_newGene_951	1	Molecular Function: chromatin DNA binding (GO:0031490);	
Vitis_adenoclada_newGene_953	2	Molecular Function: transcription coregulator activity (GO:0003712);	Biological Process: regulation of transcription, DNA-templated (GO:0006355);	
Vitis_adenoclada_newGene_954	3	Molecular Function: transcription coregulator activity (GO:0003712);	Biological Process: regulation of transcription, DNA-templated (GO:0006355);	Molecular Function: chromatin DNA binding (GO:0031490);	
Vitis_adenoclada_newGene_955	2	Molecular Function: cysteine-type peptidase activity (GO:0008234);	Cellular Component: integral component of membrane (GO:0016021);	
Vitis_adenoclada_newGene_956	2	Molecular Function: transcription coregulator activity (GO:0003712);	Biological Process: regulation of transcription, DNA-templated (GO:0006355);	
Vitis_adenoclada_newGene_958	1	Molecular Function: cysteine-type peptidase activity (GO:0008234);	
Vitis_adenoclada_newGene_960	1	Cellular Component: integral component of membrane (GO:0016021);	
Vitis_adenoclada_newGene_967	1	Molecular Function: ADP binding (GO:0043531);	
Vitis_adenoclada_newGene_968	2	Molecular Function: oxidoreductase activity (GO:0016491);	Molecular Function: oxidoreductase activity, acting on the CH-OH group of donors, NAD or NADP as acceptor (GO:0016616);	
Vitis_adenoclada_newGene_970	2	Molecular Function: magnesium ion binding (GO:0000287);	Molecular Function: terpene synthase activity (GO:0010333);	
Vitis_adenoclada_newGene_973	2	Molecular Function: calcium ion binding (GO:0005509);	Molecular Function: calcium-dependent phospholipid binding (GO:0005544);	
Vitis_adenoclada_newGene_976	2	Biological Process: defense response (GO:0006952);	Molecular Function: ADP binding (GO:0043531);	
Vitis_adenoclada_newGene_981	3	Biological Process: defense response (GO:0006952);	Cellular Component: integral component of membrane (GO:0016021);	Molecular Function: ADP binding (GO:0043531);	
Vitis_adenoclada_newGene_995	2	Molecular Function: oxidoreductase activity (GO:0016491);	Molecular Function: oxidoreductase activity, acting on the CH-OH group of donors, NAD or NADP as acceptor (GO:0016616);	
