# Supplementary material for: Transcriptome Profiling of Powdery Mildew-Stressed ‘Yeniang No. 2’ Grapevine Reveals Differential Expression, Alternative Splicing, and the Identification of 1232 Annotated Novel Genes
Source: Metabolites. 2026 Mar 9;16(3):182. doi: 10.3390/metabo16030182 (PMC13027967; doi:10.3390/metabo16030182)
Supplement: Supplementary file 1 [file metabolites-16-00182-s001.zip › Supplementary File S5/newGene.longest_transcript.pep.fa.Kegg.globe.txt]

#pathway	pathway_id	Gene_number	Gene_id	KOs
Metabolic pathways	ko01100	109	Vitis_adenoclada_newGene_1005;Vitis_adenoclada_newGene_1030;Vitis_adenoclada_newGene_1060;Vitis_adenoclada_newGene_1061;Vitis_adenoclada_newGene_108;Vitis_adenoclada_newGene_11;Vitis_adenoclada_newGene_1175;Vitis_adenoclada_newGene_1183;Vitis_adenoclada_newGene_1190;Vitis_adenoclada_newGene_1302;Vitis_adenoclada_newGene_1357;Vitis_adenoclada_newGene_1367;Vitis_adenoclada_newGene_1397;Vitis_adenoc…	K09753+K00815+K02303+K02303+K10572+K00029+K21456+K20547+K00799+K00297+K00901+K01230+K01183+K06617+K09480+K11420+K00850+K00660+K00660+K00660+K00660+K00660+K01904+K00103+K00103+K11420+K01520+K13082+K00695+K00695+K00134+K00695+K00695+K00695+K11817+K13066+K13066+K00940+K00001+K17761+K17761+K00818+K07151+K13035+K18108+K13998+K01768+K00895+K00895+K12447+K00895+K00895+K00895+K00895+K03434+K00895+K00765+…
Biosynthesis of secondary metabolites	ko01110	81	Vitis_adenoclada_newGene_1005;Vitis_adenoclada_newGene_1030;Vitis_adenoclada_newGene_1060;Vitis_adenoclada_newGene_1061;Vitis_adenoclada_newGene_107;Vitis_adenoclada_newGene_1265;Vitis_adenoclada_newGene_1291;Vitis_adenoclada_newGene_1357;Vitis_adenoclada_newGene_1371;Vitis_adenoclada_newGene_1373;Vitis_adenoclada_newGene_1375;Vitis_adenoclada_newGene_1488;Vitis_adenoclada_newGene_1522;Vitis_aden…	K09753+K00815+K02303+K02303+K08241+K23452+K23260+K00901+K13265+K23810+K23810+K00850+K00660+K13232+K00660+K00660+K00660+K00660+K01904+K13260+K13082+K00695+K00695+K00134+K00695+K00695+K00695+K13066+K13066+K00940+K00001+K00818+K15813+K13035+K18108+K00895+K00895+K12447+K00895+K00895+K00895+K00895+K00895+K00765+K00475+K00695+K14455+K00454+K20802+K23232+K23232+K23232+K13260+K15849+K15813+K00695+K15813+…
