# Supplementary material for: Transcriptome Profiling of Powdery Mildew-Stressed ‘Yeniang No. 2’ Grapevine Reveals Differential Expression, Alternative Splicing, and the Identification of 1232 Annotated Novel Genes
Source: Metabolites. 2026 Mar 9;16(3):182. doi: 10.3390/metabo16030182 (PMC13027967; doi:10.3390/metabo16030182)
Supplement: Supplementary file 1 [file metabolites-16-00182-s001.zip › Supplementary File S5/newGene.longest_transcript.pep.fa.Kegg.ko.txt]

#Gene_id	KO|e_value|Database_Genes|Anno
Vitis_adenoclada_newGene_1002	K15078|6.23e-85|tcc:18614561|K15078 structure-specific endonuclease subunit SLX1 [EC:3.6.1.-] | (RefSeq) putative disease resistance protein RGA3
Vitis_adenoclada_newGene_1005	K09753|6.95e-21|cann:107861980|K09753 cinnamoyl-CoA reductase [EC:1.2.1.44] | (RefSeq) cinnamoyl-CoA reductase 1-like
Vitis_adenoclada_newGene_1007	K12818|1.16e-41|mtr:MTR_0267s0070|K12818 ATP-dependent RNA helicase DHX8/PRP22 [EC:3.6.4.13] | (RefSeq) NB-ARC domain disease resistance protein, putative
Vitis_adenoclada_newGene_1008	K12818|3.55e-62|mtr:MTR_0267s0070|K12818 ATP-dependent RNA helicase DHX8/PRP22 [EC:3.6.4.13] | (RefSeq) NB-ARC domain disease resistance protein, putative
Vitis_adenoclada_newGene_1014	K12818|2.51e-14|mtr:MTR_0267s0070|K12818 ATP-dependent RNA helicase DHX8/PRP22 [EC:3.6.4.13] | (RefSeq) NB-ARC domain disease resistance protein, putative
Vitis_adenoclada_newGene_1019	K13457|5.45e-06|pper:18768352|K13457 disease resistance protein RPM1 | (RefSeq) disease resistance protein RPM1
Vitis_adenoclada_newGene_1026	K12818|4.19e-88|mtr:MTR_0267s0070|K12818 ATP-dependent RNA helicase DHX8/PRP22 [EC:3.6.4.13] | (RefSeq) NB-ARC domain disease resistance protein, putative
Vitis_adenoclada_newGene_1030	K00815|5.88e-28|vvi:100253895|K00815 tyrosine aminotransferase [EC:2.6.1.5] | (RefSeq) tyrosine aminotransferase
Vitis_adenoclada_newGene_1036	K12818|6.15e-162|mtr:MTR_0267s0070|K12818 ATP-dependent RNA helicase DHX8/PRP22 [EC:3.6.4.13] | (RefSeq) NB-ARC domain disease resistance protein, putative
Vitis_adenoclada_newGene_1047	K12818|1.17e-146|mtr:MTR_0267s0070|K12818 ATP-dependent RNA helicase DHX8/PRP22 [EC:3.6.4.13] | (RefSeq) NB-ARC domain disease resistance protein, putative
Vitis_adenoclada_newGene_1052	K15078|2.98e-49|tcc:18614561|K15078 structure-specific endonuclease subunit SLX1 [EC:3.6.1.-] | (RefSeq) putative disease resistance protein RGA3
Vitis_adenoclada_newGene_1053	K15078|4.22e-48|vvi:100255136|K15078 structure-specific endonuclease subunit SLX1 [EC:3.6.1.-] | (RefSeq) putative disease resistance protein RGA1
Vitis_adenoclada_newGene_1054	K21842|3.43e-167|vvi:100265428|K21842 protein EFR3 | (RefSeq) uncharacterized LOC100265428
Vitis_adenoclada_newGene_1060	K02303|3.69e-08|mesc:110624361|K02303 uroporphyrin-III C-methyltransferase [EC:2.1.1.107] | (RefSeq) uncharacterized protein LOC110624361
Vitis_adenoclada_newGene_1061	K02303|3.69e-08|mesc:110624361|K02303 uroporphyrin-III C-methyltransferase [EC:2.1.1.107] | (RefSeq) uncharacterized protein LOC110624361
Vitis_adenoclada_newGene_1062	K12818|1.53e-169|mtr:MTR_0267s0070|K12818 ATP-dependent RNA helicase DHX8/PRP22 [EC:3.6.4.13] | (RefSeq) NB-ARC domain disease resistance protein, putative
Vitis_adenoclada_newGene_1063	K13459|3.38e-31|jcu:105634805|K13459 disease resistance protein RPS2 | (RefSeq) probable disease resistance protein At1g12280 isoform X1
Vitis_adenoclada_newGene_1064	K03327|2.65e-07|cic:CICLE_v10018703mg|K03327 multidrug resistance protein, MATE family | (RefSeq) hypothetical protein
Vitis_adenoclada_newGene_107	K08241|4.69e-99|vvi:100255862|K08241 jasmonate O-methyltransferase [EC:2.1.1.141] | (RefSeq) jasmonate O-methyltransferase
Vitis_adenoclada_newGene_108	K10572|7.48e-83|vvi:100243814|K10572 inositol-pentakisphosphate 2-kinase [EC:2.7.1.158] | (RefSeq) inositol-pentakisphosphate 2-kinase
Vitis_adenoclada_newGene_1092	K15078|6.03e-24|vvi:100255136|K15078 structure-specific endonuclease subunit SLX1 [EC:3.6.1.-] | (RefSeq) putative disease resistance protein RGA1
Vitis_adenoclada_newGene_1095	K08592|7.54e-38|vvi:104878778|K08592 sentrin-specific protease 1 [EC:3.4.22.68] | (RefSeq) uncharacterized LOC104878778
Vitis_adenoclada_newGene_1099	K18417|9.12e-71|vvi:100853630|K18417 ERI1 exoribonuclease 2 [EC:3.1.-.-] | (RefSeq) uncharacterized LOC100853630
Vitis_adenoclada_newGene_11	K00029|2.28e-06|sly:544164|K00029 malate dehydrogenase (oxaloacetate-decarboxylating)(NADP+) [EC:1.1.1.40] | (RefSeq) ME1; NADP-dependent malic enzyme, chloroplastic
Vitis_adenoclada_newGene_1101	K13415|3.89e-95|han:110929858|K13415 protein brassinosteroid insensitive 1 [EC:2.7.10.1 2.7.11.1] | (RefSeq) systemin receptor SR160-like
Vitis_adenoclada_newGene_1117	K01867|4.73e-08|egr:104437803|K01867 tryptophanyl-tRNA synthetase [EC:6.1.1.2] | (RefSeq) tryptophan--tRNA ligase, chloroplastic/mitochondrial isoform X1
Vitis_adenoclada_newGene_1138	K15078|1.20e-19|nau:109213664|K15078 structure-specific endonuclease subunit SLX1 [EC:3.6.1.-] | (RefSeq) putative disease resistance protein RGA3
Vitis_adenoclada_newGene_1139	K15382|2.70e-11|vvi:100257903|K15382 solute carrier family 50 (sugar transporter) | (RefSeq) bidirectional sugar transporter SWEET16
Vitis_adenoclada_newGene_114	K08712|2.13e-26|gsl:Gasu_29800|K08712 ATP-binding cassette, subfamily G (WHITE), member 2, SNQ2 | (RefSeq) ABC transporter, ATP-binding protein
Vitis_adenoclada_newGene_1141	K13511|2.00e-36|vvi:100252917|K13511 monolysocardiolipin acyltransferase [EC:2.3.1.-] | (RefSeq) tafazzin
Vitis_adenoclada_newGene_1145	K15718|2.33e-85|vvi:100252850|K15718 linoleate 9S-lipoxygenase [EC:1.13.11.58] | (RefSeq) probable linoleate 9S-lipoxygenase 5
Vitis_adenoclada_newGene_115	K18328|1.74e-29|nsy:104234532|K18328 lariat debranching enzyme [EC:3.1.-.-] | (RefSeq) lariat debranching enzyme isoform X1
Vitis_adenoclada_newGene_1154	K13459|2.97e-10|cann:107841091|K13459 disease resistance protein RPS2 | (RefSeq) probable disease resistance protein At4g27220
Vitis_adenoclada_newGene_1155	K13459|2.17e-23|egu:105052742|K13459 disease resistance protein RPS2 | (RefSeq) disease resistance protein At4g27190-like
Vitis_adenoclada_newGene_1165	K13459|1.34e-08|oeu:111375786|K13459 disease resistance protein RPS2 | (RefSeq) disease resistance protein At4g27190-like isoform X1
Vitis_adenoclada_newGene_1166	K13459|8.69e-08|gab:108480731|K13459 disease resistance protein RPS2 | (RefSeq) probable disease resistance protein At1g61300
Vitis_adenoclada_newGene_1172	K13459|1.81e-26|egu:105052742|K13459 disease resistance protein RPS2 | (RefSeq) disease resistance protein At4g27190-like
Vitis_adenoclada_newGene_1173	K13459|7.57e-17|qsu:112034558|K13459 disease resistance protein RPS2 | (RefSeq) disease resistance protein At4g27190-like
Vitis_adenoclada_newGene_1175	K21456|8.10e-17|vvi:100254472|K21456 glutathione synthase [EC:6.3.2.3] | (RefSeq) glutathione synthetase, chloroplastic
Vitis_adenoclada_newGene_118	K13459|1.55e-52|vvi:104880253|K13459 disease resistance protein RPS2 | (RefSeq) probable disease resistance protein At1g12280
Vitis_adenoclada_newGene_1180	K13459|6.57e-37|egu:105052742|K13459 disease resistance protein RPS2 | (RefSeq) disease resistance protein At4g27190-like
Vitis_adenoclada_newGene_1181	K13459|2.62e-107|vvi:104880792|K13459 disease resistance protein RPS2 | (RefSeq) probable disease resistance protein At4g27220
Vitis_adenoclada_newGene_1183	K20547|1.07e-13|pda:103723078|K20547 basic endochitinase B [EC:3.2.1.14] | (RefSeq) chitinase 3-like
Vitis_adenoclada_newGene_1186	K15503|7.72e-31|cann:107862282|K15503 serine/threonine-protein phosphatase 6 regulatory ankyrin repeat subunit B | (RefSeq) ankyrin-3-like
Vitis_adenoclada_newGene_1190	K00799|4.82e-162|vvi:100265455|K00799 glutathione S-transferase [EC:2.5.1.18] | (RefSeq) glutathione S-transferase U10
Vitis_adenoclada_newGene_1195	K13459|1.35e-08|dzi:111275754|K13459 disease resistance protein RPS2 | (RefSeq) probable disease resistance protein At4g27220
Vitis_adenoclada_newGene_1201	K02218|2.50e-33|sbi:8069780|K02218 casein kinase 1 [EC:2.7.11.1] | (RefSeq) uncharacterized protein LOC8069780
Vitis_adenoclada_newGene_1202	K20003|1.06e-21|dzi:111280652|K20003 palmitoyltransferase ZDHHC4 [EC:2.3.1.225] | (RefSeq) uncharacterized protein LOC111280652
Vitis_adenoclada_newGene_1206	K13459|8.91e-10|dzi:111275754|K13459 disease resistance protein RPS2 | (RefSeq) probable disease resistance protein At4g27220
Vitis_adenoclada_newGene_1209	K15042|6.10e-16|cit:102625791|K15042 importin subunit alpha-6/7 | (RefSeq) importin subunit alpha-1a-like
Vitis_adenoclada_newGene_1211	K13459|8.21e-49|vvi:104880792|K13459 disease resistance protein RPS2 | (RefSeq) probable disease resistance protein At4g27220
Vitis_adenoclada_newGene_1226	K08592|3.10e-13|nnu:104611441|K08592 sentrin-specific protease 1 [EC:3.4.22.68] | (RefSeq) ubiquitin-like-specific protease 1
Vitis_adenoclada_newGene_123	K17604|3.83e-96|gmx:100776861|K17604 zinc finger SWIM domain-containing protein 3 | (RefSeq) uncharacterized protein LOC100776861
Vitis_adenoclada_newGene_1231	K14552|2.00e-255|vvi:100258308|K14552 NET1-associated nuclear protein 1 (U3 small nucleolar RNA-associated protein 17) | (RefSeq) WD repeat-containing protein 75
Vitis_adenoclada_newGene_1248	K11855|9.62e-44|vvi:100246880|K11855 ubiquitin carboxyl-terminal hydrolase 36/42 [EC:3.4.19.12] | (RefSeq) ubiquitin carboxyl-terminal hydrolase 23
Vitis_adenoclada_newGene_1264	K23279|3.89e-36|nau:109244693|K23279 gallate 1-beta-glucosyltransferase [EC:2.4.1.136] | (RefSeq) cinnamate beta-D-glucosyltransferase-like
Vitis_adenoclada_newGene_1265	K23452|1.75e-81|csat:104740944|K23452 UDP-glucosyltransferase 85A [EC:2.4.1.-] | (RefSeq) UDP-glycosyltransferase 85A1
Vitis_adenoclada_newGene_128	K17550|3.32e-31|qsu:111989606|K17550 protein phosphatase 1 regulatory subunit 7 | (RefSeq) probable LRR receptor-like serine/threonine-protein kinase At2g24230
Vitis_adenoclada_newGene_1285	K14314|1.83e-208|vvi:100257580|K14314 nuclear pore complex protein Nup210 | (RefSeq) nuclear pore complex protein GP210
Vitis_adenoclada_newGene_1290	K15692|3.08e-66|zju:112491441|K15692 E3 ubiquitin-protein ligase RNF13 [EC:2.3.2.27] | (RefSeq) RING-H2 finger protein ATL74-like
Vitis_adenoclada_newGene_1291	K23260|2.91e-11|sind:105169521|K23260 scopoletin glucosyltransferase [EC:2.4.1.128] | (RefSeq) scopoletin glucosyltransferase-like
Vitis_adenoclada_newGene_1296	K13415|1.43e-84|han:110929858|K13415 protein brassinosteroid insensitive 1 [EC:2.7.10.1 2.7.11.1] | (RefSeq) systemin receptor SR160-like
Vitis_adenoclada_newGene_1302	K00297|1.05e-279|vvi:100259124|K00297 methylenetetrahydrofolate reductase (NADPH) [EC:1.5.1.20] | (RefSeq) probable methylenetetrahydrofolate reductase
Vitis_adenoclada_newGene_1303	K14724|1.88e-57|vvi:100264300|K14724 solute carrier family 9 (sodium/hydrogen exchanger), member 8 | (RefSeq) sodium/hydrogen exchanger 6
Vitis_adenoclada_newGene_1336	K22651|3.32e-60|mdm:103443441|K22651 E3 ubiquitin-protein ligase RNF4 [EC:2.3.2.27] | (RefSeq) LOW QUALITY PROTEIN: pentatricopeptide repeat-containing protein At1g50270-like
Vitis_adenoclada_newGene_1347	K21435|1.20e-08|cam:101512389|K21435 ankyrin repeat domain-containing protein 6 | (RefSeq) transcription factor PIF1-like
Vitis_adenoclada_newGene_1351	K02214|1.55e-25|vvi:100261519|K02214 cell division control protein 7 [EC:2.7.11.1] | (RefSeq) probable serine/threonine-protein kinase cdc7
Vitis_adenoclada_newGene_1357	K00901|8.04e-86|vvi:100250179|K00901 diacylglycerol kinase (ATP) [EC:2.7.1.107] | (RefSeq) uncharacterized LOC100250179
Vitis_adenoclada_newGene_1367	K01230|7.97e-81|vvi:100242837|K01230 mannosyl-oligosaccharide alpha-1,2-mannosidase [EC:3.2.1.113] | (RefSeq) mannosyl-oligosaccharide 1,2-alpha-mannosidase MNS1
Vitis_adenoclada_newGene_1371	K13265|6.25e-137|lja:Lj6g3v0294050.1|K13265 vestitone reductase [EC:1.1.1.348] | (RefSeq) Lj6g3v0294050.1; -
Vitis_adenoclada_newGene_1373	K23810|4.54e-107|vvi:100232891|K23810 (E)-8-carboxylinalool synthase [EC:1.14.14.-] | (RefSeq) GFH2; ripening-related P-450 enzyme-like
Vitis_adenoclada_newGene_1375	K23810|9.46e-101|vvi:100254114|K23810 (E)-8-carboxylinalool synthase [EC:1.14.14.-] | (RefSeq) geraniol 8-hydroxylase
Vitis_adenoclada_newGene_1387	K08332|5.38e-45|atr:18433192|K08332 vacuolar protein 8 | (RefSeq) U-box domain-containing protein 44 isoform X1
Vitis_adenoclada_newGene_139	K15078|7.74e-63|vvi:100255136|K15078 structure-specific endonuclease subunit SLX1 [EC:3.6.1.-] | (RefSeq) putative disease resistance protein RGA1
Vitis_adenoclada_newGene_1390	K15406|1.46e-45|csat:104719346|K15406 wax-ester synthase / diacylglycerol O-acyltransferase [EC:2.3.1.75 2.3.1.20] | (RefSeq) O-acyltransferase WSD1
Vitis_adenoclada_newGene_1397	K01183|3.16e-167|vvi:100251711|K01183 chitinase [EC:3.2.1.14] | (RefSeq) acidic endochitinase
Vitis_adenoclada_newGene_1405	K10706|2.29e-310|vvi:100855072|K10706 senataxin [EC:3.6.4.-] | (RefSeq) uncharacterized LOC100855072
Vitis_adenoclada_newGene_141	K15078|1.00e-104|spen:107032673|K15078 structure-specific endonuclease subunit SLX1 [EC:3.6.1.-] | (RefSeq) putative disease resistance protein RGA3
Vitis_adenoclada_newGene_1411	K10706|3.15e-55|vvi:100855072|K10706 senataxin [EC:3.6.4.-] | (RefSeq) uncharacterized LOC100855072
Vitis_adenoclada_newGene_1412	K14777|1.40e-104|vvi:100246466|K14777 ATP-dependent RNA helicase DDX47/RRP3 [EC:3.6.4.13] | (RefSeq) DEAD-box ATP-dependent RNA helicase 10
Vitis_adenoclada_newGene_1417	K14566|6.04e-40|vvi:100249458|K14566 U3 small nucleolar RNA-associated protein 24 | (RefSeq) rRNA-processing protein FCF1 homolog
Vitis_adenoclada_newGene_1418	K13457|1.17e-64|hbr:110641499|K13457 disease resistance protein RPM1 | (RefSeq) disease resistance protein RPM1-like
Vitis_adenoclada_newGene_1424	K13457|1.80e-22|nnu:104588068|K13457 disease resistance protein RPM1 | (RefSeq) disease resistance protein RPM1-like
Vitis_adenoclada_newGene_1425	K13457|1.62e-06|pop:18110038|K13457 disease resistance protein RPM1 | (RefSeq) disease resistance protein RPM1
Vitis_adenoclada_newGene_1427	K23533|1.34e-07|nto:108943062|K23533 leucine-rich repeat and immunoglobulin-like domain-containing nogo receptor-interacting protein | (RefSeq) disease resistance protein TAO1-like
Vitis_adenoclada_newGene_1430	K15078|7.62e-51|vvi:100255136|K15078 structure-specific endonuclease subunit SLX1 [EC:3.6.1.-] | (RefSeq) putative disease resistance protein RGA1
Vitis_adenoclada_newGene_1432	K06617|3.19e-20|vvi:100251818|K06617 raffinose synthase [EC:2.4.1.82] | (RefSeq) galactinol--sucrose galactosyltransferase
Vitis_adenoclada_newGene_1433	K09480|6.70e-105|vvi:100251641|K09480 digalactosyldiacylglycerol synthase [EC:2.4.1.241] | (RefSeq) digalactosyldiacylglycerol synthase 2, chloroplastic
Vitis_adenoclada_newGene_1434	K23719|5.39e-49|vvi:100852775|K23719 nuclear mRNA export protein SAC3 | (RefSeq) SAC3 family protein C
Vitis_adenoclada_newGene_1439	K09422|3.03e-67|vvi:104882090|K09422 transcription factor MYB, plant | (RefSeq) myb-related protein Zm1
Vitis_adenoclada_newGene_1445	K09422|1.68e-10|vvi:104882002|K09422 transcription factor MYB, plant | (RefSeq) myb-related protein 315-like
Vitis_adenoclada_newGene_1459	K13466|4.40e-32|vvi:100246778|K13466 EIX receptor 1/2 | (RefSeq) receptor-like protein 12
Vitis_adenoclada_newGene_146	K13420|6.66e-26|egr:104439601|K13420 LRR receptor-like serine/threonine-protein kinase FLS2 [EC:2.7.11.1] | (RefSeq) putative receptor-like protein kinase At3g47110
Vitis_adenoclada_newGene_1463	K13466|7.19e-26|vvi:100246778|K13466 EIX receptor 1/2 | (RefSeq) receptor-like protein 12
Vitis_adenoclada_newGene_1464	K13466|1.98e-48|vvi:100246778|K13466 EIX receptor 1/2 | (RefSeq) receptor-like protein 12
Vitis_adenoclada_newGene_1467	K13466|8.20e-32|vvi:100246778|K13466 EIX receptor 1/2 | (RefSeq) receptor-like protein 12
Vitis_adenoclada_newGene_1482	K13993|1.62e-96|vvi:100261354|K13993 HSP20 family protein | (RefSeq) 25.3 kDa heat shock protein, chloroplastic-like
Vitis_adenoclada_newGene_1484	K11420|5.57e-53|vvi:100244174|K11420 [histone H3]-lysine9 N-trimethyltransferase EHMT [EC:2.1.1.355] | (RefSeq) histone-lysine N-methyltransferase, H3 lysine-9 specific SUVH5
Vitis_adenoclada_newGene_1487	K17545|1.04e-78|zma:103634684|K17545 serine/threonine-protein kinase ULK4 [EC:2.7.11.1] | (RefSeq) uncharacterized protein LOC103634684
Vitis_adenoclada_newGene_1488	K00850|1.35e-66|vvi:100242517|K00850 6-phosphofructokinase 1 [EC:2.7.1.11] | (RefSeq) ATP-dependent 6-phosphofructokinase 4, chloroplastic
Vitis_adenoclada_newGene_1498	K13466|6.89e-22|jre:108979830|K13466 EIX receptor 1/2 | (RefSeq) receptor-like protein EIX2 isoform X1
Vitis_adenoclada_newGene_1499	K13466|2.64e-16|cit:102616085|K13466 EIX receptor 1/2 | (RefSeq) receptor-like protein EIX1
Vitis_adenoclada_newGene_1504	K13466|7.73e-34|vvi:100246778|K13466 EIX receptor 1/2 | (RefSeq) receptor-like protein 12
Vitis_adenoclada_newGene_1506	K15601|1.97e-34|adu:107494945|K15601 [histone H3]-dimethyl-L-lysine9 demethylase [EC:1.14.11.65] | (RefSeq) lysine-specific demethylase JMJ25
Vitis_adenoclada_newGene_1509	K11593|4.48e-14|dct:110097550|K11593 eukaryotic translation initiation factor 2C | (RefSeq) protein argonaute 1A-like
Vitis_adenoclada_newGene_1512	K13416|4.11e-45|adu:107481750|K13416 brassinosteroid insensitive 1-associated receptor kinase 1 [EC:2.7.10.1 2.7.11.1] | (RefSeq) BRASSINOSTEROID INSENSITIVE 1-associated receptor kinase 1 isoform X1
Vitis_adenoclada_newGene_1522	K00660|1.11e-48|vvi:100245181|K00660 chalcone synthase [EC:2.3.1.74] | (RefSeq) stilbene synthase 5
Vitis_adenoclada_newGene_1523	K13232|5.28e-285|vvi:100853406|K13232 stilbene synthase [EC:2.3.1.95] | (RefSeq) RS, STS1; stilbene synthase 2
Vitis_adenoclada_newGene_1524	K00660|2.11e-104|vvi:100264173|K00660 chalcone synthase [EC:2.3.1.74] | (RefSeq) stilbene synthase 5-like
Vitis_adenoclada_newGene_1525	K00660|2.14e-33|vvi:100853745|K00660 chalcone synthase [EC:2.3.1.74] | (RefSeq) stilbene synthase 4-like
Vitis_adenoclada_newGene_1526	K00660|2.40e-80|vvi:100261661|K00660 chalcone synthase [EC:2.3.1.74] | (RefSeq) stilbene synthase 1
Vitis_adenoclada_newGene_1527	K00660|3.19e-129|vvi:100853526|K00660 chalcone synthase [EC:2.3.1.74] | (RefSeq) stilbene synthase 4-like
Vitis_adenoclada_newGene_1533	K01904|9.31e-19|bna:106397021|K01904 4-coumarate--CoA ligase [EC:6.2.1.12] | (RefSeq) 4-coumarate--CoA ligase 2
Vitis_adenoclada_newGene_1537	K08900|2.78e-07|pavi:110769576|K08900 mitochondrial chaperone BCS1 | (RefSeq) AAA-ATPase At3g50940-like
Vitis_adenoclada_newGene_1540	K13466|1.26e-09|ghi:107954012|K13466 EIX receptor 1/2 | (RefSeq) LRR receptor-like serine/threonine-protein kinase FLS2
Vitis_adenoclada_newGene_1545	K13466|1.54e-64|vvi:100246778|K13466 EIX receptor 1/2 | (RefSeq) receptor-like protein 12
Vitis_adenoclada_newGene_1548	K13416|2.49e-53|cmax:111499418|K13416 brassinosteroid insensitive 1-associated receptor kinase 1 [EC:2.7.10.1 2.7.11.1] | (RefSeq) BRASSINOSTEROID INSENSITIVE 1-associated receptor kinase 1-like isoform X1
Vitis_adenoclada_newGene_1552	K06944|7.94e-10|aof:109820797|K06944 uncharacterized protein | (RefSeq) developmentally-regulated G-protein 2
Vitis_adenoclada_newGene_1558	K00103|3.03e-41|pop:112323644|K00103 L-gulonolactone oxidase [EC:1.1.3.8] | (RefSeq) probable L-gulonolactone oxidase 6
Vitis_adenoclada_newGene_1560	K03246|5.16e-06|cqi:110718224|K03246 translation initiation factor 3 subunit I | (RefSeq) eukaryotic translation initiation factor 3 subunit I-like isoform X1
Vitis_adenoclada_newGene_1566	K13416|1.28e-57|ccaj:109804867|K13416 brassinosteroid insensitive 1-associated receptor kinase 1 [EC:2.7.10.1 2.7.11.1] | (RefSeq) BRASSINOSTEROID INSENSITIVE 1-associated receptor kinase 1-like
Vitis_adenoclada_newGene_1571	K13416|1.46e-52|pper:18792858|K13416 brassinosteroid insensitive 1-associated receptor kinase 1 [EC:2.7.10.1 2.7.11.1] | (RefSeq) BRASSINOSTEROID INSENSITIVE 1-associated receptor kinase 1
Vitis_adenoclada_newGene_1573	K13430|6.02e-49|sind:105176230|K13430 serine/threonine-protein kinase PBS1 [EC:2.7.11.1] | (RefSeq) probable serine/threonine-protein kinase PBL7 isoform X1
Vitis_adenoclada_newGene_1578	K13416|4.03e-56|csat:104766644|K13416 brassinosteroid insensitive 1-associated receptor kinase 1 [EC:2.7.10.1 2.7.11.1] | (RefSeq) LOW QUALITY PROTEIN: somatic embryogenesis receptor kinase 4-like
Vitis_adenoclada_newGene_1585	K03283|8.72e-24|qsu:112017276|K03283 heat shock 70kDa protein 1/2/6/8 | (RefSeq) heat shock cognate 70 kDa protein 2-like
Vitis_adenoclada_newGene_1589	K00103|3.33e-15|pop:112323644|K00103 L-gulonolactone oxidase [EC:1.1.3.8] | (RefSeq) probable L-gulonolactone oxidase 6
Vitis_adenoclada_newGene_1591	K13418|5.23e-48|ppp:112280019|K13418 somatic embryogenesis receptor kinase 1 [EC:2.7.10.1 2.7.11.1] | (RefSeq) LRR receptor kinase BAK1-like
Vitis_adenoclada_newGene_1613	K03686|1.92e-38|vvi:100249102|K03686 molecular chaperone DnaJ | (RefSeq) chaperone protein DnaJ
Vitis_adenoclada_newGene_1617	K13415|5.73e-33|han:110929858|K13415 protein brassinosteroid insensitive 1 [EC:2.7.10.1 2.7.11.1] | (RefSeq) systemin receptor SR160-like
Vitis_adenoclada_newGene_1625	K13430|2.12e-37|mus:103996684|K13430 serine/threonine-protein kinase PBS1 [EC:2.7.11.1] | (RefSeq) serine/threonine-protein kinase PBS1
Vitis_adenoclada_newGene_1629	K20562|9.91e-185|vvi:100264547|K20562 biphenyl-4-hydroxylase | (RefSeq) cytochrome P450 CYP736A12
Vitis_adenoclada_newGene_1630	K20562|8.63e-124|vvi:100264547|K20562 biphenyl-4-hydroxylase | (RefSeq) cytochrome P450 CYP736A12
Vitis_adenoclada_newGene_164	K13457|2.56e-48|hbr:110641499|K13457 disease resistance protein RPM1 | (RefSeq) disease resistance protein RPM1-like
Vitis_adenoclada_newGene_1644	K13123|1.74e-27|vvi:100242404|K13123 G patch domain-containing protein 1 | (RefSeq) G patch domain-containing protein TGH
Vitis_adenoclada_newGene_1646	K07466|1.18e-59|vvi:100255412|K07466 replication factor A1 | (RefSeq) replication protein A 70 kDa DNA-binding subunit B
Vitis_adenoclada_newGene_1649	K04773|5.78e-64|vvi:100262763|K04773 protease IV [EC:3.4.21.-] | (RefSeq) serine protease SPPA, chloroplastic
Vitis_adenoclada_newGene_165	K13457|1.86e-12|dct:110094293|K13457 disease resistance protein RPM1 | (RefSeq) disease resistance protein Pik-2
Vitis_adenoclada_newGene_1657	K09874|5.31e-41|vvi:100246074|K09874 aquaporin NIP | (RefSeq) probable aquaporin NIP7-1
Vitis_adenoclada_newGene_166	K15015|3.27e-26|vvi:100251612|K15015 solute carrier family 32 (vesicular inhibitory amino acid transporter) | (RefSeq) vacuolar amino acid transporter 1
Vitis_adenoclada_newGene_1665	K06947|1.98e-38|vvi:100244933|K06947 polynucleotide 5'-hydroxyl-kinase GRC3/NOL9 [EC:2.7.1.-] | (RefSeq) polynucleotide 5'-hydroxyl-kinase NOL9
Vitis_adenoclada_newGene_1672	K19090|2.07e-98|fve:101300361|K19090 CRISPR-associated protein Cas5t | (RefSeq) putative pentatricopeptide repeat-containing protein At3g05240
Vitis_adenoclada_newGene_1673	K22733|2.42e-35|cit:102612526|K22733 magnesium transporter | (RefSeq) uncharacterized protein LOC102612526
Vitis_adenoclada_newGene_1734	K06627|1.31e-41|vvi:100255774|K06627 cyclin-A | (RefSeq) cyclin-A1-4
Vitis_adenoclada_newGene_1736	K01206|5.97e-52|thj:104825554|K01206 alpha-L-fucosidase [EC:3.2.1.51] | (RefSeq) alpha-L-fucosidase 3
Vitis_adenoclada_newGene_1747	K11420|3.37e-69|vvi:100243837|K11420 [histone H3]-lysine9 N-trimethyltransferase EHMT [EC:2.1.1.355] | (RefSeq) histone-lysine N-methyltransferase, H3 lysine-9 specific SUVH4
Vitis_adenoclada_newGene_1769	K13260|1.48e-13|mdm:103432708|K13260 isoflavone/4'-methoxyisoflavone 2'-hydroxylase [EC:1.14.14.90 1.14.14.89] | (RefSeq) cytochrome P450 81E8-like
Vitis_adenoclada_newGene_1775	K05387|8.74e-21|fve:101308735|K05387 glutamate receptor, ionotropic, plant | (RefSeq) glutamate receptor 2.7-like
Vitis_adenoclada_newGene_1782	K23136|2.28e-203|gra:105769156|K23136 fraxetin 5-hydroxylase [EC:1.14.14.164] | (RefSeq) uncharacterized LOC105769156
Vitis_adenoclada_newGene_1783	K23136|3.82e-99|ghi:107942681|K23136 fraxetin 5-hydroxylase [EC:1.14.14.164] | (RefSeq) cytochrome P450 82C4-like
Vitis_adenoclada_newGene_1787	K01520|1.81e-171|vvi:100242070|K01520 dUTP pyrophosphatase [EC:3.6.1.23] | (RefSeq) deoxyuridine 5'-triphosphate nucleotidohydrolase
Vitis_adenoclada_newGene_179	K17550|1.08e-26|qsu:111989606|K17550 protein phosphatase 1 regulatory subunit 7 | (RefSeq) probable LRR receptor-like serine/threonine-protein kinase At2g24230
Vitis_adenoclada_newGene_1801	K10401|7.76e-78|vvi:100252261|K10401 kinesin family member 18/19 | (RefSeq) kinesin-like protein KIN-6
Vitis_adenoclada_newGene_1817	K05909|5.62e-40|vvi:100853424|K05909 laccase [EC:1.10.3.2] | (RefSeq) laccase-15-like
Vitis_adenoclada_newGene_1822	K05909|1.73e-79|vvi:100249370|K05909 laccase [EC:1.10.3.2] | (RefSeq) laccase-14-like
Vitis_adenoclada_newGene_1824	K05909|4.48e-234|vvi:100855074|K05909 laccase [EC:1.10.3.2] | (RefSeq) laccase-15-like
Vitis_adenoclada_newGene_1828	K13082|3.79e-32|ghi:107905441|K13082 bifunctional dihydroflavonol 4-reductase/flavanone 4-reductase [EC:1.1.1.219 1.1.1.234] | (RefSeq) dihydroflavonol-4-reductase-like
Vitis_adenoclada_newGene_1829	K17604|7.09e-14|egu:105054719|K17604 zinc finger SWIM domain-containing protein 3 | (RefSeq) protein FAR1-RELATED SEQUENCE 5
Vitis_adenoclada_newGene_1831	K16225|4.56e-24|ath:AT5G45260|K16225 probable WRKY transcription factor 52 | (RefSeq) RRS1; Disease resistance protein (TIR-NBS-LRR class)
Vitis_adenoclada_newGene_1832	K01528|6.95e-50|lja:Lj0g3v0199559.2|K01528 dynamin 1/3 [EC:3.6.5.5] | (RefSeq) Lj0g3v0199559.2; -
Vitis_adenoclada_newGene_1838	K16225|2.48e-44|csat:104760397|K16225 probable WRKY transcription factor 52 | (RefSeq) disease resistance protein RRS1-like
Vitis_adenoclada_newGene_1839	K16226|6.64e-09|brp:103839132|K16226 disease resistance protein RPS4 | (RefSeq) disease resistance protein RPS4
Vitis_adenoclada_newGene_1845	K16225|3.53e-30|crb:17875137|K16225 probable WRKY transcription factor 52 | (RefSeq) disease resistance protein RRS1
Vitis_adenoclada_newGene_1849	K00695|1.96e-123|mtr:MTR_6g478030|K00695 sucrose synthase [EC:2.4.1.13] | (RefSeq) sucrose synthase
Vitis_adenoclada_newGene_1856	K00695|1.26e-33|mtr:MTR_6g478030|K00695 sucrose synthase [EC:2.4.1.13] | (RefSeq) sucrose synthase
Vitis_adenoclada_newGene_1870	K10406|4.67e-68|vvi:100257878|K10406 kinesin family member C2/C3 | (RefSeq) kinesin-like protein KIN-14S
Vitis_adenoclada_newGene_1871	K10406|1.75e-31|vvi:100252731|K10406 kinesin family member C2/C3 | (RefSeq) kinesin-like protein KIN-14S
Vitis_adenoclada_newGene_1875	K00134|1.78e-23|mesc:110601338|K00134 glyceraldehyde 3-phosphate dehydrogenase [EC:1.2.1.12] | (RefSeq) glyceraldehyde-3-phosphate dehydrogenase 2, cytosolic-like
Vitis_adenoclada_newGene_188	K17550|3.66e-25|hbr:110653050|K17550 protein phosphatase 1 regulatory subunit 7 | (RefSeq) leucine-rich repeat receptor-like serine/threonine-protein kinase BAM2
Vitis_adenoclada_newGene_1882	K00695|4.28e-08|mtr:MTR_6g478030|K00695 sucrose synthase [EC:2.4.1.13] | (RefSeq) sucrose synthase
Vitis_adenoclada_newGene_1885	K13459|1.20e-39|vvi:100265494|K13459 disease resistance protein RPS2 | (RefSeq) probable disease resistance protein At1g52660
Vitis_adenoclada_newGene_1895	K23966|3.47e-15|vvi:100241975|K23966 cyclin L | (RefSeq) cyclin-L1-1
Vitis_adenoclada_newGene_1898	K13420|8.10e-10|mcha:111012352|K13420 LRR receptor-like serine/threonine-protein kinase FLS2 [EC:2.7.11.1] | (RefSeq) LRR receptor-like serine/threonine-protein kinase FLS2
Vitis_adenoclada_newGene_1900	K17541|1.98e-105|vvi:100256813|K17541 SCY1-like protein 2 | (RefSeq) SCY1-like protein 2
Vitis_adenoclada_newGene_1902	K00695|1.27e-125|mtr:MTR_6g478030|K00695 sucrose synthase [EC:2.4.1.13] | (RefSeq) sucrose synthase
Vitis_adenoclada_newGene_1904	K02218|8.75e-40|sbi:8069780|K02218 casein kinase 1 [EC:2.7.11.1] | (RefSeq) uncharacterized protein LOC8069780
Vitis_adenoclada_newGene_1906	K15803|1.59e-57|vvi:100260210|K15803 (-)-germacrene D synthase [EC:4.2.3.75] | (RefSeq) GERA; valencene synthase-like
Vitis_adenoclada_newGene_1908	K04079|1.08e-24|pavi:110771366|K04079 molecular chaperone HtpG | (RefSeq) heat shock cognate protein 80-like
Vitis_adenoclada_newGene_1909	K15803|3.06e-60|vvi:100260210|K15803 (-)-germacrene D synthase [EC:4.2.3.75] | (RefSeq) GERA; valencene synthase-like
Vitis_adenoclada_newGene_1911	K15803|2.22e-39|vvi:100260112|K15803 (-)-germacrene D synthase [EC:4.2.3.75] | (RefSeq) valencene synthase-like
Vitis_adenoclada_newGene_1912	K15803|4.56e-158|vvi:100260112|K15803 (-)-germacrene D synthase [EC:4.2.3.75] | (RefSeq) valencene synthase-like
Vitis_adenoclada_newGene_1913	K15803|3.46e-91|vvi:100260112|K15803 (-)-germacrene D synthase [EC:4.2.3.75] | (RefSeq) valencene synthase-like
Vitis_adenoclada_newGene_1914	K15803|2.24e-65|vvi:100267145|K15803 (-)-germacrene D synthase [EC:4.2.3.75] | (RefSeq) terpene synthase
Vitis_adenoclada_newGene_1915	K15803|6.47e-168|vvi:100241480|K15803 (-)-germacrene D synthase [EC:4.2.3.75] | (RefSeq) valencene synthase
Vitis_adenoclada_newGene_1916	K14181|3.71e-49|vvi:100232955|K14181 valencene/7-epi-alpha-selinene synthase [EC:4.2.3.73 4.2.3.86] | (RefSeq) VALCS, VvVal; (+)-valencene synthase
Vitis_adenoclada_newGene_1917	K15803|1.52e-93|vvi:100267145|K15803 (-)-germacrene D synthase [EC:4.2.3.75] | (RefSeq) terpene synthase
Vitis_adenoclada_newGene_1918	K15803|9.23e-61|vvi:100267145|K15803 (-)-germacrene D synthase [EC:4.2.3.75] | (RefSeq) terpene synthase
Vitis_adenoclada_newGene_1919	K15803|2.83e-48|vvi:100267145|K15803 (-)-germacrene D synthase [EC:4.2.3.75] | (RefSeq) terpene synthase
Vitis_adenoclada_newGene_1920	K15803|1.42e-33|vvi:100260112|K15803 (-)-germacrene D synthase [EC:4.2.3.75] | (RefSeq) valencene synthase-like
Vitis_adenoclada_newGene_1925	K15803|4.06e-69|vvi:100260112|K15803 (-)-germacrene D synthase [EC:4.2.3.75] | (RefSeq) valencene synthase-like
Vitis_adenoclada_newGene_1927	K15803|7.50e-119|vvi:100263746|K15803 (-)-germacrene D synthase [EC:4.2.3.75] | (RefSeq) valencene synthase
Vitis_adenoclada_newGene_1928	K14181|9.92e-119|vvi:100256880|K14181 valencene/7-epi-alpha-selinene synthase [EC:4.2.3.73 4.2.3.86] | (RefSeq) valencene synthase-like
Vitis_adenoclada_newGene_1929	K15803|3.22e-33|vvi:100258596|K15803 (-)-germacrene D synthase [EC:4.2.3.75] | (RefSeq) valencene synthase
Vitis_adenoclada_newGene_1933	K16225|7.73e-94|ath:AT5G45260|K16225 probable WRKY transcription factor 52 | (RefSeq) RRS1; Disease resistance protein (TIR-NBS-LRR class)
Vitis_adenoclada_newGene_1934	K13459|1.09e-52|vvi:100265494|K13459 disease resistance protein RPS2 | (RefSeq) probable disease resistance protein At1g52660
Vitis_adenoclada_newGene_1936	K16226|4.59e-16|brp:103839132|K16226 disease resistance protein RPS4 | (RefSeq) disease resistance protein RPS4
Vitis_adenoclada_newGene_1945	K23533|1.72e-15|nto:108943062|K23533 leucine-rich repeat and immunoglobulin-like domain-containing nogo receptor-interacting protein | (RefSeq) disease resistance protein TAO1-like
Vitis_adenoclada_newGene_1946	K16226|1.43e-13|bna:106416466|K16226 disease resistance protein RPS4 | (RefSeq) disease resistance protein RPS4-like
Vitis_adenoclada_newGene_1948	K16225|1.78e-97|crb:17875137|K16225 probable WRKY transcription factor 52 | (RefSeq) disease resistance protein RRS1
Vitis_adenoclada_newGene_1951	K00695|1.13e-34|mtr:MTR_6g478030|K00695 sucrose synthase [EC:2.4.1.13] | (RefSeq) sucrose synthase
Vitis_adenoclada_newGene_1955	K11817|0.0|vvi:100255199|K11817 indole-3-acetaldehyde oxidase [EC:1.2.3.7] | (RefSeq) abscisic-aldehyde oxidase
Vitis_adenoclada_newGene_1956	K16226|5.27e-13|csat:104760399|K16226 disease resistance protein RPS4 | (RefSeq) disease resistance protein RPS4-like
Vitis_adenoclada_newGene_1958	K13459|9.04e-91|vvi:100265494|K13459 disease resistance protein RPS2 | (RefSeq) probable disease resistance protein At1g52660
Vitis_adenoclada_newGene_196	K13466|2.56e-68|cic:CICLE_v10017769mg|K13466 EIX receptor 1/2 | (RefSeq) hypothetical protein
Vitis_adenoclada_newGene_1965	K13459|1.27e-07|egr:104429436|K13459 disease resistance protein RPS2 | (RefSeq) probable disease resistance protein At4g27220 isoform X1
Vitis_adenoclada_newGene_1966	K13459|7.16e-08|egr:104429436|K13459 disease resistance protein RPS2 | (RefSeq) probable disease resistance protein At4g27220 isoform X1
Vitis_adenoclada_newGene_197	K13466|4.49e-36|pmum:103343029|K13466 EIX receptor 1/2 | (RefSeq) probable LRR receptor-like serine/threonine-protein kinase At4g36180
Vitis_adenoclada_newGene_1971	K16226|7.88e-15|eus:EUTSA_v10000750mg|K16226 disease resistance protein RPS4 | (RefSeq) hypothetical protein
Vitis_adenoclada_newGene_1975	K23533|5.74e-25|nto:108943062|K23533 leucine-rich repeat and immunoglobulin-like domain-containing nogo receptor-interacting protein | (RefSeq) disease resistance protein TAO1-like
Vitis_adenoclada_newGene_1977	K03265|1.90e-39|vvi:100242471|K03265 peptide chain release factor subunit 1 | (RefSeq) eukaryotic peptide chain release factor subunit 1-3
Vitis_adenoclada_newGene_1979	K13459|1.79e-06|dzi:111275814|K13459 disease resistance protein RPS2 | (RefSeq) probable disease resistance protein At1g61300
Vitis_adenoclada_newGene_1987	K16225|1.97e-22|ath:AT5G45260|K16225 probable WRKY transcription factor 52 | (RefSeq) RRS1; Disease resistance protein (TIR-NBS-LRR class)
Vitis_adenoclada_newGene_1988	K13459|4.34e-14|vvi:100265494|K13459 disease resistance protein RPS2 | (RefSeq) probable disease resistance protein At1g52660
Vitis_adenoclada_newGene_1994	K16225|3.48e-55|ath:AT5G45260|K16225 probable WRKY transcription factor 52 | (RefSeq) RRS1; Disease resistance protein (TIR-NBS-LRR class)
Vitis_adenoclada_newGene_1998	K13066|1.25e-60|vvi:100260649|K13066 caffeic acid 3-O-methyltransferase [EC:2.1.1.68] | (RefSeq) caffeic acid 3-O-methyltransferase
Vitis_adenoclada_newGene_1999	K13066|3.55e-55|vvi:100260649|K13066 caffeic acid 3-O-methyltransferase [EC:2.1.1.68] | (RefSeq) caffeic acid 3-O-methyltransferase
Vitis_adenoclada_newGene_2010	K13459|0.0|vvi:104877551|K13459 disease resistance protein RPS2 | (RefSeq) probable disease resistance protein At4g27220
Vitis_adenoclada_newGene_2011	K13459|4.40e-32|vvi:104877551|K13459 disease resistance protein RPS2 | (RefSeq) probable disease resistance protein At4g27220
Vitis_adenoclada_newGene_2012	K13459|1.65e-103|vvi:104877551|K13459 disease resistance protein RPS2 | (RefSeq) probable disease resistance protein At4g27220
Vitis_adenoclada_newGene_2029	K13418|9.88e-27|lja:Lj0g3v0065639.2|K13418 somatic embryogenesis receptor kinase 1 [EC:2.7.10.1 2.7.11.1] | (RefSeq) Lj0g3v0065639.2; -
Vitis_adenoclada_newGene_2033	K00940|3.55e-109|vvi:100263310|K00940 nucleoside-diphosphate kinase [EC:2.7.4.6] | (RefSeq) uncharacterized LOC100263310
Vitis_adenoclada_newGene_2034	K00001|6.25e-39|vvi:100256495|K00001 alcohol dehydrogenase [EC:1.1.1.1] | (RefSeq) alcohol dehydrogenase-like 3
Vitis_adenoclada_newGene_2035	K13430|6.16e-50|ini:109175864|K13430 serine/threonine-protein kinase PBS1 [EC:2.7.11.1] | (RefSeq) serine/threonine-protein kinase PBS1
Vitis_adenoclada_newGene_2036	K13459|1.30e-164|vvi:100258875|K13459 disease resistance protein RPS2 | (RefSeq) probable disease resistance protein At4g27220
Vitis_adenoclada_newGene_2037	K13430|2.18e-74|ini:109175864|K13430 serine/threonine-protein kinase PBS1 [EC:2.7.11.1] | (RefSeq) serine/threonine-protein kinase PBS1
Vitis_adenoclada_newGene_2038	K13418|7.06e-21|mesc:110602339|K13418 somatic embryogenesis receptor kinase 1 [EC:2.7.10.1 2.7.11.1] | (RefSeq) somatic embryogenesis receptor kinase 1-like isoform X1
Vitis_adenoclada_newGene_2047	K03327|2.68e-22|cic:CICLE_v10018703mg|K03327 multidrug resistance protein, MATE family | (RefSeq) hypothetical protein
Vitis_adenoclada_newGene_2050	K03327|3.59e-23|cic:CICLE_v10018703mg|K03327 multidrug resistance protein, MATE family | (RefSeq) hypothetical protein
Vitis_adenoclada_newGene_2051	K03327|1.38e-25|cic:CICLE_v10018703mg|K03327 multidrug resistance protein, MATE family | (RefSeq) hypothetical protein
Vitis_adenoclada_newGene_2053	K24104|9.46e-18|thj:104799061|K24104 GPN-loop GTPase | (RefSeq) LOW QUALITY PROTEIN: uncharacterized protein LOC104799061
Vitis_adenoclada_newGene_2054	K03327|6.76e-23|cic:CICLE_v10018703mg|K03327 multidrug resistance protein, MATE family | (RefSeq) hypothetical protein
Vitis_adenoclada_newGene_2055	K03327|4.92e-24|cic:CICLE_v10018703mg|K03327 multidrug resistance protein, MATE family | (RefSeq) hypothetical protein
Vitis_adenoclada_newGene_2059	K24104|2.62e-89|thj:104799061|K24104 GPN-loop GTPase | (RefSeq) LOW QUALITY PROTEIN: uncharacterized protein LOC104799061
Vitis_adenoclada_newGene_2060	K03327|1.02e-20|cic:CICLE_v10018703mg|K03327 multidrug resistance protein, MATE family | (RefSeq) hypothetical protein
Vitis_adenoclada_newGene_2065	K15803|5.36e-209|vvi:100232954|K15803 (-)-germacrene D synthase [EC:4.2.3.75] | (RefSeq) (-)-germacrene D synthase
Vitis_adenoclada_newGene_2068	K15503|1.27e-14|cann:107862282|K15503 serine/threonine-protein phosphatase 6 regulatory ankyrin repeat subunit B | (RefSeq) ankyrin-3-like
Vitis_adenoclada_newGene_2086	K23288|1.62e-42|gra:105761952|K23288 syndetin | (RefSeq) uncharacterized LOC105761952
Vitis_adenoclada_newGene_2088	K19307|5.59e-39|vvi:104877636|K19307 25S rRNA (uracil2634-N3)-methyltransferase [EC:2.1.1.313] | (RefSeq) uncharacterized LOC104877636
Vitis_adenoclada_newGene_2092	K17761|8.38e-205|vvi:100251993|K17761 succinate-semialdehyde dehydrogenase, mitochondrial [EC:1.2.1.24] | (RefSeq) succinate-semialdehyde dehydrogenase, mitochondrial
Vitis_adenoclada_newGene_2093	K17761|0.0|vvi:100257122|K17761 succinate-semialdehyde dehydrogenase, mitochondrial [EC:1.2.1.24] | (RefSeq) succinate-semialdehyde dehydrogenase, mitochondrial
Vitis_adenoclada_newGene_210	K13466|1.57e-34|jre:108979830|K13466 EIX receptor 1/2 | (RefSeq) receptor-like protein EIX2 isoform X1
Vitis_adenoclada_newGene_2102	K00818|2.15e-61|vvi:100242776|K00818 acetylornithine aminotransferase [EC:2.6.1.11] | (RefSeq) acetylornithine aminotransferase, mitochondrial
Vitis_adenoclada_newGene_2107	K18328|1.48e-22|nsy:104234532|K18328 lariat debranching enzyme [EC:3.1.-.-] | (RefSeq) lariat debranching enzyme isoform X1
Vitis_adenoclada_newGene_2108	K23288|7.87e-23|gra:105761952|K23288 syndetin | (RefSeq) uncharacterized LOC105761952
Vitis_adenoclada_newGene_2109	K14490|4.87e-06|jcu:105629519|K14490 histidine-containing phosphotransfer peotein | (RefSeq) histidine-containing phosphotransfer protein 2-like
Vitis_adenoclada_newGene_211	K13466|4.68e-28|sly:543900|K13466 EIX receptor 1/2 | (RefSeq) Eix1; receptor-like protein EIX1 precursor
Vitis_adenoclada_newGene_212	K13466|1.97e-50|cann:107846229|K13466 EIX receptor 1/2 | (RefSeq) receptor-like protein 12
Vitis_adenoclada_newGene_2120	K00671|1.34e-10|pda:103719422|K00671 glycylpeptide N-tetradecanoyltransferase [EC:2.3.1.97] | (RefSeq) glycylpeptide N-tetradecanoyltransferase 1 isoform X1
Vitis_adenoclada_newGene_2128	K15078|2.50e-23|tcc:18614561|K15078 structure-specific endonuclease subunit SLX1 [EC:3.6.1.-] | (RefSeq) putative disease resistance protein RGA3
Vitis_adenoclada_newGene_214	K02937|2.04e-38|vvi:100264368|K02937 large subunit ribosomal protein L7e | (RefSeq) 60S ribosomal protein L7-4
Vitis_adenoclada_newGene_2140	K15078|7.12e-100|vvi:100255136|K15078 structure-specific endonuclease subunit SLX1 [EC:3.6.1.-] | (RefSeq) putative disease resistance protein RGA1
Vitis_adenoclada_newGene_2148	K15631|4.57e-36|vvi:100247369|K15631 molybdenum cofactor sulfurtransferase [EC:2.8.1.9] | (RefSeq) molybdenum cofactor sulfurase
Vitis_adenoclada_newGene_2149	K15631|7.43e-24|vvi:100247369|K15631 molybdenum cofactor sulfurtransferase [EC:2.8.1.9] | (RefSeq) molybdenum cofactor sulfurase
Vitis_adenoclada_newGene_215	K13466|1.21e-54|jre:108979830|K13466 EIX receptor 1/2 | (RefSeq) receptor-like protein EIX2 isoform X1
Vitis_adenoclada_newGene_2150	K15631|2.75e-50|vvi:100247369|K15631 molybdenum cofactor sulfurtransferase [EC:2.8.1.9] | (RefSeq) molybdenum cofactor sulfurase
Vitis_adenoclada_newGene_2151	K15631|2.22e-73|vvi:100247369|K15631 molybdenum cofactor sulfurtransferase [EC:2.8.1.9] | (RefSeq) molybdenum cofactor sulfurase
Vitis_adenoclada_newGene_2152	K15631|3.63e-162|vvi:100247369|K15631 molybdenum cofactor sulfurtransferase [EC:2.8.1.9] | (RefSeq) molybdenum cofactor sulfurase
Vitis_adenoclada_newGene_2153	K15078|3.75e-28|vvi:100255136|K15078 structure-specific endonuclease subunit SLX1 [EC:3.6.1.-] | (RefSeq) putative disease resistance protein RGA1
Vitis_adenoclada_newGene_2155	K12598|8.35e-21|cam:101515118|K12598 ATP-dependent RNA helicase DOB1 [EC:3.6.4.13] | (RefSeq) ATP-dependent RNA helicase DOB1-like
Vitis_adenoclada_newGene_2156	K01889|2.62e-52|vvi:100256002|K01889 phenylalanyl-tRNA synthetase alpha chain [EC:6.1.1.20] | (RefSeq) phenylalanine--tRNA ligase, chloroplastic/mitochondrial
Vitis_adenoclada_newGene_2164	K07426|3.39e-61|cpep:111792333|K07426 cytochrome P450 family 4 subfamily B polypeptide 1 [EC:1.14.14.1] | (RefSeq) cytochrome P450 CYP72A219-like
Vitis_adenoclada_newGene_2175	K17604|1.60e-26|vra:106772824|K17604 zinc finger SWIM domain-containing protein 3 | (RefSeq) uncharacterized protein LOC106772824
Vitis_adenoclada_newGene_2183	K03006|2.23e-96|adu:107466525|K03006 DNA-directed RNA polymerase II subunit RPB1 [EC:2.7.7.6] | (RefSeq) LOW QUALITY PROTEIN: DNA-directed RNA polymerase II subunit 1-like
Vitis_adenoclada_newGene_2191	K17604|3.32e-80|cam:101497723|K17604 zinc finger SWIM domain-containing protein 3 | (RefSeq) uncharacterized LOC101497723
Vitis_adenoclada_newGene_2195	K20890|8.98e-64|oeu:111370894|K20890 xylan alpha-glucuronosyltransferase [EC:2.4.1.-] | (RefSeq) UDP-glucuronate:xylan alpha-glucuronosyltransferase 1-like
Vitis_adenoclada_newGene_2196	K07426|7.58e-24|cpep:111792333|K07426 cytochrome P450 family 4 subfamily B polypeptide 1 [EC:1.14.14.1] | (RefSeq) cytochrome P450 CYP72A219-like
Vitis_adenoclada_newGene_2197	K07426|2.11e-29|cpep:111792333|K07426 cytochrome P450 family 4 subfamily B polypeptide 1 [EC:1.14.14.1] | (RefSeq) cytochrome P450 CYP72A219-like
Vitis_adenoclada_newGene_2200	K13459|2.40e-42|jcu:105634805|K13459 disease resistance protein RPS2 | (RefSeq) probable disease resistance protein At1g12280 isoform X1
Vitis_adenoclada_newGene_2201	K15333|7.52e-13|nsy:104224633|K15333 tRNA guanosine-2'-O-methyltransferase [EC:2.1.1.34] | (RefSeq) uncharacterized protein LOC104224633
Vitis_adenoclada_newGene_2212	K11406|1.33e-22|vvi:100250074|K11406 histone deacetylase 4/5 [EC:3.5.1.98] | (RefSeq) histone deacetylase 5
Vitis_adenoclada_newGene_2213	K10664|3.65e-12|bvg:104893522|K10664 E3 ubiquitin-protein ligase ATL6/9/15/31/42/55 [EC:2.3.2.27] | (RefSeq) E3 ubiquitin-protein ligase ATL31
Vitis_adenoclada_newGene_2222	K15803|7.21e-37|vvi:100261959|K15803 (-)-germacrene D synthase [EC:4.2.3.75] | (RefSeq) valencene synthase
Vitis_adenoclada_newGene_2228	K13416|5.43e-55|ccaj:109804867|K13416 brassinosteroid insensitive 1-associated receptor kinase 1 [EC:2.7.10.1 2.7.11.1] | (RefSeq) BRASSINOSTEROID INSENSITIVE 1-associated receptor kinase 1-like
Vitis_adenoclada_newGene_2236	K08740|5.06e-64|pvu:PHAVU_002G0571001|K08740 DNA mismatch repair protein MSH4 | (RefSeq) hypothetical protein
Vitis_adenoclada_newGene_2242	K07151|1.97e-10|csv:101210958|K07151 dolichyl-diphosphooligosaccharide---protein glycosyltransferase [EC:2.4.99.18] | (RefSeq) dolichyl-diphosphooligosaccharide--protein glycosyltransferase subunit STT3A
Vitis_adenoclada_newGene_2244	K15333|1.58e-44|nsy:104224633|K15333 tRNA guanosine-2'-O-methyltransferase [EC:2.1.1.34] | (RefSeq) uncharacterized protein LOC104224633
Vitis_adenoclada_newGene_2265	K10756|5.81e-188|vvi:104882319|K10756 replication factor C subunit 3/5 | (RefSeq) replication factor C subunit 3-like
Vitis_adenoclada_newGene_2269	K19995|6.95e-30|vvi:100262642|K19995 secretory carrier-associated membrane protein | (RefSeq) secretory carrier-associated membrane protein 4
Vitis_adenoclada_newGene_227	K15813|7.13e-53|vvi:100254746|K15813 beta-amyrin synthase [EC:5.4.99.39] | (RefSeq) beta-Amyrin Synthase 1
Vitis_adenoclada_newGene_2288	K03515|1.43e-92|ghi:107894697|K03515 DNA repair protein REV1 [EC:2.7.7.-] | (RefSeq) uncharacterized protein LOC107894697
Vitis_adenoclada_newGene_2290	K24139|5.32e-09|vvi:100253302|K24139 auxin efflux carrier family protein | (RefSeq) protein PIN-LIKES 3
Vitis_adenoclada_newGene_2292	K13035|9.19e-73|vvi:100253338|K13035 beta-cyano-L-alanine hydratase/nitrilase [EC:3.5.5.4 4.2.1.65] | (RefSeq) bifunctional nitrilase/nitrile hydratase NIT4B
Vitis_adenoclada_newGene_2299	K18108|2.43e-94|vvi:100854267|K18108 (-)-alpha-terpineol synthase [EC:4.2.3.111] | (RefSeq) (-)-alpha-terpineol synthase-like
Vitis_adenoclada_newGene_2303	K20784|3.03e-97|vvi:100263017|K20784 arabinosyltransferase [EC:2.4.2.-] | (RefSeq) arabinosyltransferase XEG113
Vitis_adenoclada_newGene_2308	K16226|1.57e-17|ath:AT5G45250|K16226 disease resistance protein RPS4 | (RefSeq) RPS4; Disease resistance protein (TIR-NBS-LRR class) family
Vitis_adenoclada_newGene_2311	K13459|6.42e-41|jcu:105635047|K13459 disease resistance protein RPS2 | (RefSeq) probable disease resistance protein At1g12280 isoform X1
Vitis_adenoclada_newGene_2312	K13457|5.09e-63|nnu:104588068|K13457 disease resistance protein RPM1 | (RefSeq) disease resistance protein RPM1-like
Vitis_adenoclada_newGene_2315	K16226|8.73e-17|ath:AT5G45250|K16226 disease resistance protein RPS4 | (RefSeq) RPS4; Disease resistance protein (TIR-NBS-LRR class) family
Vitis_adenoclada_newGene_2324	K19861|7.71e-121|vvi:100257911|K19861 benzyl alcohol O-benzoyltransferase [EC:2.3.1.196 2.3.1.232] | (RefSeq) methanol O-anthraniloyltransferase
Vitis_adenoclada_newGene_2325	K06180|3.28e-119|sind:105165964|K06180 23S rRNA pseudouridine1911/1915/1917 synthase [EC:5.4.99.23] | (RefSeq) pentatricopeptide repeat-containing protein At1g20230 isoform X1
Vitis_adenoclada_newGene_2334	K12874|8.67e-128|vvi:100260373|K12874 intron-binding protein aquarius | (RefSeq) intron-binding protein aquarius
Vitis_adenoclada_newGene_2335	K13998|7.69e-33|vvi:100267529|K13998 dihydrofolate reductase / thymidylate synthase [EC:1.5.1.3 2.1.1.45] | (RefSeq) bifunctional dihydrofolate reductase-thymidylate synthase
Vitis_adenoclada_newGene_2336	K12874|8.27e-116|vvi:100260373|K12874 intron-binding protein aquarius | (RefSeq) intron-binding protein aquarius
Vitis_adenoclada_newGene_2337	K12874|1.96e-266|vvi:100260373|K12874 intron-binding protein aquarius | (RefSeq) intron-binding protein aquarius
Vitis_adenoclada_newGene_2339	K18999|7.96e-26|lang:109328636|K18999 RNA polymerase II C-terminal domain phosphatase-like 3/4 [EC:3.1.3.16] | (RefSeq) RNA polymerase II C-terminal domain phosphatase-like 4
Vitis_adenoclada_newGene_2349	K23136|4.05e-87|qsu:112004233|K23136 fraxetin 5-hydroxylase [EC:1.14.14.164] | (RefSeq) cytochrome P450 82C4-like
Vitis_adenoclada_newGene_2353	K22870|1.98e-25|mesc:110625142|K22870 zinc finger protein 423 | (RefSeq) uncharacterized protein LOC110625142
Vitis_adenoclada_newGene_2369	K17908|5.31e-46|vvi:100854449|K17908 autophagy-related protein 18 | (RefSeq) autophagy-related protein 18b
Vitis_adenoclada_newGene_238	K01768|6.80e-20|ghi:107911085|K01768 adenylate cyclase [EC:4.6.1.1] | (RefSeq) LOW QUALITY PROTEIN: uncharacterized protein LOC107911085
Vitis_adenoclada_newGene_2384	K10999|9.97e-50|han:110910338|K10999 cellulose synthase A [EC:2.4.1.12] | (RefSeq) cellulose synthase A catalytic subunit 4 [UDP-forming] isoform X1
Vitis_adenoclada_newGene_2385	K16296|4.73e-265|vvi:100258422|K16296 serine carboxypeptidase-like clade I [EC:3.4.16.-] | (RefSeq) serine carboxypeptidase-like 18
Vitis_adenoclada_newGene_2386	K09533|5.07e-66|vvi:100262770|K09533 DnaJ homolog subfamily C member 13 | (RefSeq) dnaJ homolog subfamily C GRV2
Vitis_adenoclada_newGene_239	K22733|1.77e-140|cit:102612526|K22733 magnesium transporter | (RefSeq) uncharacterized protein LOC102612526
Vitis_adenoclada_newGene_2392	K19027|2.29e-285|vvi:100262933|K19027 zinc finger FYVE domain-containing protein 26 | (RefSeq) protein DDB_G0276689
Vitis_adenoclada_newGene_2394	K15601|2.38e-15|psom:113331285|K15601 [histone H3]-dimethyl-L-lysine9 demethylase [EC:1.14.11.65] | (RefSeq) lysine-specific demethylase JMJ25-like
Vitis_adenoclada_newGene_2398	K06110|9.78e-75|vvi:100247582|K06110 exocyst complex component 3 | (RefSeq) exocyst complex component SEC6
Vitis_adenoclada_newGene_2400	K06110|0.0|vvi:100247582|K06110 exocyst complex component 3 | (RefSeq) exocyst complex component SEC6
Vitis_adenoclada_newGene_2406	K09264|1.83e-56|vvi:100244955|K09264 MADS-box transcription factor, plant | (RefSeq) MADS-box transcription factor 23
Vitis_adenoclada_newGene_2411	K22870|3.20e-50|mesc:110625142|K22870 zinc finger protein 423 | (RefSeq) uncharacterized protein LOC110625142
Vitis_adenoclada_newGene_2428	K00895|8.37e-27|hbr:110656716|K00895 diphosphate-dependent phosphofructokinase [EC:2.7.1.90] | (RefSeq) LOW QUALITY PROTEIN: uncharacterized protein LOC110656716
Vitis_adenoclada_newGene_2442	K13457|2.67e-09|qsu:111992130|K13457 disease resistance protein RPM1 | (RefSeq) disease resistance protein RPM1-like
Vitis_adenoclada_newGene_245	K00895|1.07e-73|hbr:110656716|K00895 diphosphate-dependent phosphofructokinase [EC:2.7.1.90] | (RefSeq) LOW QUALITY PROTEIN: uncharacterized protein LOC110656716
Vitis_adenoclada_newGene_2463	K00924|3.53e-40|nnu:104604480|K00924 kinase [EC:2.7.1.-] | (RefSeq) receptor-like protein kinase HSL1
Vitis_adenoclada_newGene_2465	K00924|6.01e-31|oeu:111398674|K00924 kinase [EC:2.7.1.-] | (RefSeq) receptor-like protein kinase HSL1
Vitis_adenoclada_newGene_2466	K00924|4.23e-148|pop:18109904|K00924 kinase [EC:2.7.1.-] | (RefSeq) receptor-like protein kinase HSL1
Vitis_adenoclada_newGene_2468	K00924|6.77e-42|mesc:110603441|K00924 kinase [EC:2.7.1.-] | (RefSeq) receptor-like protein kinase 5
Vitis_adenoclada_newGene_2473	K21437|1.82e-10|ccav:112523844|K21437 ankyrin repeat domain-containing protein 13 | (RefSeq) uncharacterized protein LOC112523844
Vitis_adenoclada_newGene_2475	K00924|1.03e-38|csv:101219431|K00924 kinase [EC:2.7.1.-] | (RefSeq) receptor-like protein kinase HSL1
Vitis_adenoclada_newGene_2478	K12447|1.79e-44|dzi:111312249|K12447 UDP-sugar pyrophosphorylase [EC:2.7.7.64] | (RefSeq) UDP-sugar pyrophosphorylase-like isoform X1
Vitis_adenoclada_newGene_248	K00895|5.71e-23|hbr:110656716|K00895 diphosphate-dependent phosphofructokinase [EC:2.7.1.90] | (RefSeq) LOW QUALITY PROTEIN: uncharacterized protein LOC110656716
Vitis_adenoclada_newGene_2482	K09338|6.48e-12|pda:103715075|K09338 homeobox-leucine zipper protein | (RefSeq) homeobox-leucine zipper protein ROC5-like
Vitis_adenoclada_newGene_2485	K12198|2.97e-47|vvi:100244534|K12198 charged multivesicular body protein 5 | (RefSeq) charged multivesicular body protein 5
Vitis_adenoclada_newGene_2487	K12878|1.30e-55|vvi:100262610|K12878 THO complex subunit 1 | (RefSeq) THO complex subunit 1
Vitis_adenoclada_newGene_2498	K02922|1.09e-64|vvi:100247371|K02922 large subunit ribosomal protein L37e | (RefSeq) 60S ribosomal protein L37-3
Vitis_adenoclada_newGene_251	K00895|3.13e-62|hbr:110656716|K00895 diphosphate-dependent phosphofructokinase [EC:2.7.1.90] | (RefSeq) LOW QUALITY PROTEIN: uncharacterized protein LOC110656716
Vitis_adenoclada_newGene_2519	K19525|5.46e-23|dct:110098611|K19525 vacuolar protein sorting-associated protein 13A/C | (RefSeq) uncharacterized protein LOC110098611
Vitis_adenoclada_newGene_2527	K12589|7.11e-59|vvi:100261229|K12589 exosome complex component RRP42 | (RefSeq) exosome complex component RRP42
Vitis_adenoclada_newGene_2530	K01889|1.07e-52|vvi:100256002|K01889 phenylalanyl-tRNA synthetase alpha chain [EC:6.1.1.20] | (RefSeq) phenylalanine--tRNA ligase, chloroplastic/mitochondrial
Vitis_adenoclada_newGene_2536	K05387|1.69e-34|vvi:100252161|K05387 glutamate receptor, ionotropic, plant | (RefSeq) glutamate receptor 2.7-like
Vitis_adenoclada_newGene_2539	K05387|2.86e-63|vvi:100855255|K05387 glutamate receptor, ionotropic, plant | (RefSeq) glutamate receptor 2.8
Vitis_adenoclada_newGene_2540	K05387|1.02e-253|vvi:100241108|K05387 glutamate receptor, ionotropic, plant | (RefSeq) glutamate receptor 2.8
Vitis_adenoclada_newGene_2541	K05387|8.24e-86|vvi:100241793|K05387 glutamate receptor, ionotropic, plant | (RefSeq) glutamate receptor 2.8
Vitis_adenoclada_newGene_2542	K05387|6.95e-78|vvi:100264189|K05387 glutamate receptor, ionotropic, plant | (RefSeq) glutamate receptor 2.7-like
Vitis_adenoclada_newGene_2544	K14550|2.30e-59|vvi:100256070|K14550 U3 small nucleolar RNA-associated protein 10 | (RefSeq) uncharacterized protein At3g06530
Vitis_adenoclada_newGene_2546	K05387|3.17e-70|vvi:100265839|K05387 glutamate receptor, ionotropic, plant | (RefSeq) glutamate receptor 2.7-like
Vitis_adenoclada_newGene_2547	K08592|6.16e-23|vvi:104878148|K08592 sentrin-specific protease 1 [EC:3.4.22.68] | (RefSeq) uncharacterized LOC104878148
Vitis_adenoclada_newGene_255	K00895|4.51e-107|hbr:110656716|K00895 diphosphate-dependent phosphofructokinase [EC:2.7.1.90] | (RefSeq) LOW QUALITY PROTEIN: uncharacterized protein LOC110656716
Vitis_adenoclada_newGene_256	K00895|3.53e-117|hbr:110656716|K00895 diphosphate-dependent phosphofructokinase [EC:2.7.1.90] | (RefSeq) LOW QUALITY PROTEIN: uncharacterized protein LOC110656716
Vitis_adenoclada_newGene_2570	K03434|5.55e-42|vvi:100855158|K03434 N-acetylglucosaminylphosphatidylinositol deacetylase [EC:3.5.1.89] | (RefSeq) N-acetylglucosaminyl-phosphatidylinositol de-N-acetylase
Vitis_adenoclada_newGene_2578	K03188|2.39e-49|dcr:108224146|K03188 urease accessory protein | (RefSeq) uncharacterized protein LOC108224146 isoform X1
Vitis_adenoclada_newGene_2581	K14500|7.95e-24|qsu:112005450|K14500 BR-signaling kinase [EC:2.7.11.1] | (RefSeq) probable serine/threonine-protein kinase BSK3
Vitis_adenoclada_newGene_259	K00895|9.43e-29|hbr:110656716|K00895 diphosphate-dependent phosphofructokinase [EC:2.7.1.90] | (RefSeq) LOW QUALITY PROTEIN: uncharacterized protein LOC110656716
Vitis_adenoclada_newGene_2594	K13429|1.64e-33|ath:AT3G21630|K13429 chitin elicitor receptor kinase 1 | (RefSeq) CERK1; chitin elicitor receptor kinase 1
Vitis_adenoclada_newGene_2597	K00765|8.90e-25|vvi:100256118|K00765 ATP phosphoribosyltransferase [EC:2.4.2.17] | (RefSeq) ATP phosphoribosyltransferase 2, chloroplastic
Vitis_adenoclada_newGene_2613	K00889|1.49e-39|dcr:108218789|K00889 1-phosphatidylinositol-4-phosphate 5-kinase [EC:2.7.1.68] | (RefSeq) phosphatidylinositol 4-phosphate 5-kinase 6-like
Vitis_adenoclada_newGene_2619	K00475|4.33e-263|vvi:104879126|K00475 naringenin 3-dioxygenase [EC:1.14.11.9] | (RefSeq) naringenin,2-oxoglutarate 3-dioxygenase
Vitis_adenoclada_newGene_2624	K15692|4.64e-20|nnu:104590046|K15692 E3 ubiquitin-protein ligase RNF13 [EC:2.3.2.27] | (RefSeq) receptor homology region, transmembrane domain- and RING domain-containing protein 1
Vitis_adenoclada_newGene_2625	K03029|1.08e-161|lang:109332961|K03029 26S proteasome regulatory subunit N10 | (RefSeq) 26S proteasome non-ATPase regulatory subunit 4 homolog
Vitis_adenoclada_newGene_2627	K00889|3.64e-105|dcr:108218789|K00889 1-phosphatidylinositol-4-phosphate 5-kinase [EC:2.7.1.68] | (RefSeq) phosphatidylinositol 4-phosphate 5-kinase 6-like
Vitis_adenoclada_newGene_2631	K19476|2.26e-21|cic:CICLE_v10026997mg|K19476 vacuolar protein sorting-associated protein IST1 | (RefSeq) hypothetical protein
Vitis_adenoclada_newGene_2637	K14408|3.57e-35|vvi:100262033|K14408 cleavage stimulation factor subunit 3 | (RefSeq) cleavage stimulation factor subunit 77
Vitis_adenoclada_newGene_2638	K17500|6.02e-47|nto:104085001|K17500 integrin-linked kinase-associated serine/threonine phosphatase 2C [EC:3.1.3.16] | (RefSeq) WAT1-related protein At3g18200 isoform X1
Vitis_adenoclada_newGene_2639	K15503|1.64e-29|gra:105779167|K15503 serine/threonine-protein phosphatase 6 regulatory ankyrin repeat subunit B | (RefSeq) uncharacterized LOC105779167
Vitis_adenoclada_newGene_2651	K10999|1.48e-08|hbr:110657598|K10999 cellulose synthase A [EC:2.4.1.12] | (RefSeq) cellulose synthase A catalytic subunit 4 [UDP-forming]-like isoform X1
Vitis_adenoclada_newGene_2654	K13420|1.70e-68|vvi:100256042|K13420 LRR receptor-like serine/threonine-protein kinase FLS2 [EC:2.7.11.1] | (RefSeq) probable LRR receptor-like serine/threonine-protein kinase At3g47570
Vitis_adenoclada_newGene_2666	K15032|9.99e-247|vvi:100245862|K15032 mTERF domain-containing protein, mitochondrial | (RefSeq) transcription termination factor MTERF5, chloroplastic
Vitis_adenoclada_newGene_2667	K15032|1.61e-248|vvi:100245862|K15032 mTERF domain-containing protein, mitochondrial | (RefSeq) transcription termination factor MTERF5, chloroplastic
Vitis_adenoclada_newGene_2669	K03164|4.99e-25|bna:106383351|K03164 DNA topoisomerase II [EC:5.6.2.2] | (RefSeq) DNA topoisomerase 2-like
Vitis_adenoclada_newGene_2673	K18819|1.26e-14|fve:101310197|K18819 inositol 3-alpha-galactosyltransferase [EC:2.4.1.123] | (RefSeq) galactinol synthase 2-like
Vitis_adenoclada_newGene_2674	K00365|6.02e-64|vvi:100232988|K00365 urate oxidase [EC:1.7.3.3] | (RefSeq) urate oxidase
Vitis_adenoclada_newGene_2676	K13459|1.96e-62|nnu:104598357|K13459 disease resistance protein RPS2 | (RefSeq) disease resistance protein At4g27190-like
Vitis_adenoclada_newGene_2684	K09264|3.83e-09|psom:113342937|K09264 MADS-box transcription factor, plant | (RefSeq) floral homeotic protein PMADS 1-like
Vitis_adenoclada_newGene_2697	K01301|1.92e-63|vvi:100852933|K01301 N-acetylated-alpha-linked acidic dipeptidase [EC:3.4.17.21] | (RefSeq) probable glutamate carboxypeptidase 2
Vitis_adenoclada_newGene_2703	K18875|1.71e-34|cic:CICLE_v10019035mg|K18875 enhanced disease susceptibility 1 protein | (RefSeq) hypothetical protein
Vitis_adenoclada_newGene_2711	K09518|5.43e-98|vvi:100267066|K09518 DnaJ homolog subfamily B member 12 | (RefSeq) chaperone protein dnaJ 49
Vitis_adenoclada_newGene_2720	K01537|7.82e-06|cic:CICLE_v10006833mg|K01537 P-type Ca2+ transporter type 2C [EC:7.2.2.10] | (RefSeq) hypothetical protein
Vitis_adenoclada_newGene_2721	K01426|7.63e-43|vvi:100248659|K01426 amidase [EC:3.5.1.4] | (RefSeq) putative amidase C869.01
Vitis_adenoclada_newGene_2730	K20769|9.01e-19|mesc:110611169|K20769 fatty acid omega-hydroxylase [EC:1.14.-.-] | (RefSeq) cytochrome P450 94A2-like
Vitis_adenoclada_newGene_2732	K10999|1.49e-112|han:110940310|K10999 cellulose synthase A [EC:2.4.1.12] | (RefSeq) cellulose synthase A catalytic subunit 7 [UDP-forming]
Vitis_adenoclada_newGene_2734	K03283|1.56e-11|peq:110019053|K03283 heat shock 70kDa protein 1/2/6/8 | (RefSeq) LOW QUALITY PROTEIN: stromal 70 kDa heat shock-related protein, chloroplastic-like
Vitis_adenoclada_newGene_2746	K17541|2.68e-38|vvi:100256813|K17541 SCY1-like protein 2 | (RefSeq) SCY1-like protein 2
Vitis_adenoclada_newGene_2751	K08873|7.14e-39|vvi:100260579|K08873 serine/threonine-protein kinase SMG1 [EC:2.7.11.1] | (RefSeq) SMG1; uncharacterized LOC100260579
Vitis_adenoclada_newGene_2752	K08873|4.86e-13|vvi:100260579|K08873 serine/threonine-protein kinase SMG1 [EC:2.7.11.1] | (RefSeq) SMG1; uncharacterized LOC100260579
Vitis_adenoclada_newGene_2753	K13347|9.42e-79|vvi:100266478|K13347 peroxisomal membrane protein 2 | (RefSeq) peroxisomal membrane protein PMP22
Vitis_adenoclada_newGene_2760	K13420|6.10e-250|vvi:104880527|K13420 LRR receptor-like serine/threonine-protein kinase FLS2 [EC:2.7.11.1] | (RefSeq) probable LRR receptor-like serine/threonine-protein kinase At3g47570
Vitis_adenoclada_newGene_2764	K10357|1.46e-42|vvi:100259730|K10357 myosin V | (RefSeq) myosin-6
Vitis_adenoclada_newGene_2769	K19525|1.13e-76|dct:110098611|K19525 vacuolar protein sorting-associated protein 13A/C | (RefSeq) uncharacterized protein LOC110098611
Vitis_adenoclada_newGene_2771	K05387|2.29e-105|pavi:110747224|K05387 glutamate receptor, ionotropic, plant | (RefSeq) glutamate receptor 2.7-like isoform X1
Vitis_adenoclada_newGene_2778	K01259|2.28e-33|vvi:100242944|K01259 proline iminopeptidase [EC:3.4.11.5] | (RefSeq) proline iminopeptidase
Vitis_adenoclada_newGene_2788	K22422|1.38e-109|vvi:100257121|K22422 protein downstream neighbor of Son | (RefSeq) protein downstream neighbor of Son
Vitis_adenoclada_newGene_2792	K06630|1.14e-37|nta:107767874|K06630 14-3-3 protein epsilon | (RefSeq) uncharacterized LOC107767874
Vitis_adenoclada_newGene_2800	K13466|1.35e-33|vvi:100246778|K13466 EIX receptor 1/2 | (RefSeq) receptor-like protein 12
Vitis_adenoclada_newGene_2804	K06891|3.13e-14|lsv:111897422|K06891 ATP-dependent Clp protease adaptor protein ClpS | (RefSeq) uncharacterized protein LOC111897422
Vitis_adenoclada_newGene_281	K24104|4.25e-29|thj:104799061|K24104 GPN-loop GTPase | (RefSeq) LOW QUALITY PROTEIN: uncharacterized protein LOC104799061
Vitis_adenoclada_newGene_2810	K15376|2.11e-93|ccav:112505318|K15376 gephyrin [EC:2.10.1.1 2.7.7.75] | (RefSeq) molybdopterin biosynthesis protein CNX1-like
Vitis_adenoclada_newGene_2811	K01528|1.44e-24|lja:Lj0g3v0199559.2|K01528 dynamin 1/3 [EC:3.6.5.5] | (RefSeq) Lj0g3v0199559.2; -
Vitis_adenoclada_newGene_2813	K10740|9.46e-72|vvi:100244193|K10740 replication factor A3 | (RefSeq) replication protein A 14 kDa subunit B
Vitis_adenoclada_newGene_2823	K19891|3.48e-24|mtr:MTR_4g132280|K19891 glucan endo-1,3-beta-glucosidase 1/2/3 [EC:3.2.1.39] | (RefSeq) glucan endo-1,3-beta-glucosidase-like protein
Vitis_adenoclada_newGene_2829	K15503|5.10e-33|gra:105779167|K15503 serine/threonine-protein phosphatase 6 regulatory ankyrin repeat subunit B | (RefSeq) uncharacterized LOC105779167
Vitis_adenoclada_newGene_2833	K15287|2.90e-68|vvi:104879428|K15287 solute carrier family 35, member F1/2 | (RefSeq) solute carrier family 35 member F1
Vitis_adenoclada_newGene_2834	K15503|1.98e-36|hbr:110673220|K15503 serine/threonine-protein phosphatase 6 regulatory ankyrin repeat subunit B | (RefSeq) uncharacterized protein LOC110673220
Vitis_adenoclada_newGene_2835	K15503|1.08e-36|gra:105779167|K15503 serine/threonine-protein phosphatase 6 regulatory ankyrin repeat subunit B | (RefSeq) uncharacterized LOC105779167
Vitis_adenoclada_newGene_2839	K15503|1.81e-09|hbr:110673220|K15503 serine/threonine-protein phosphatase 6 regulatory ankyrin repeat subunit B | (RefSeq) uncharacterized protein LOC110673220
Vitis_adenoclada_newGene_2844	K15503|5.05e-33|gra:105779167|K15503 serine/threonine-protein phosphatase 6 regulatory ankyrin repeat subunit B | (RefSeq) uncharacterized LOC105779167
Vitis_adenoclada_newGene_285	K00695|6.67e-11|vvi:100267606|K00695 sucrose synthase [EC:2.4.1.13] | (RefSeq) sucrose synthase 2
Vitis_adenoclada_newGene_2853	K13457|6.50e-33|qsu:111991885|K13457 disease resistance protein RPM1 | (RefSeq) putative disease resistance protein At1g50180
Vitis_adenoclada_newGene_2862	K01183|3.19e-160|vvi:100266390|K01183 chitinase [EC:3.2.1.14] | (RefSeq) endochitinase PR4-like
Vitis_adenoclada_newGene_2871	K19825|7.47e-09|spen:107011489|K19825 2-alkenal reductase (NADP+) [EC:1.3.1.102] | (RefSeq) 2-alkenal reductase (NADP(+)-dependent)-like
Vitis_adenoclada_newGene_2878	K00924|6.61e-07|brp:103874436|K00924 kinase [EC:2.7.1.-] | (RefSeq) receptor-like protein 52
Vitis_adenoclada_newGene_288	K14175|2.21e-140|vvi:100248531|K14175 (3S,6E)-nerolidol synthase [EC:4.2.3.48] | (RefSeq) (3S,6E)-nerolidol synthase 1-like
Vitis_adenoclada_newGene_2880	K13466|5.25e-15|sot:102578277|K13466 EIX receptor 1/2 | (RefSeq) LRR receptor-like serine/threonine-protein kinase GSO2
Vitis_adenoclada_newGene_2881	K13466|1.93e-09|sot:102578277|K13466 EIX receptor 1/2 | (RefSeq) LRR receptor-like serine/threonine-protein kinase GSO2
Vitis_adenoclada_newGene_2899	K09481|7.69e-49|vvi:100260422|K09481 protein transport protein SEC61 subunit beta | (RefSeq) protein transport protein Sec61 subunit beta
Vitis_adenoclada_newGene_290	K14175|1.53e-88|vvi:100852596|K14175 (3S,6E)-nerolidol synthase [EC:4.2.3.48] | (RefSeq) (3S,6E)-nerolidol synthase 1, chloroplastic-like
Vitis_adenoclada_newGene_2901	K02154|0.0|vvi:100250193|K02154 V-type H+-transporting ATPase subunit a | (RefSeq) V-type proton ATPase subunit a1
Vitis_adenoclada_newGene_292	K14175|7.46e-157|vvi:100852561|K14175 (3S,6E)-nerolidol synthase [EC:4.2.3.48] | (RefSeq) (3S,6E)-nerolidol synthase 1, chloroplastic-like
Vitis_adenoclada_newGene_2924	K12598|3.39e-29|nto:104086057|K12598 ATP-dependent RNA helicase DOB1 [EC:3.6.4.13] | (RefSeq) DExH-box ATP-dependent RNA helicase DExH10-like
Vitis_adenoclada_newGene_293	K12235|2.05e-13|pavi:110763563|K12235 serine racemase [EC:5.1.1.18] | (RefSeq) uncharacterized protein LOC110763563 isoform X1
Vitis_adenoclada_newGene_294	K24104|2.95e-64|thj:104799061|K24104 GPN-loop GTPase | (RefSeq) LOW QUALITY PROTEIN: uncharacterized protein LOC104799061
Vitis_adenoclada_newGene_2942	K10406|2.05e-20|oeu:111369858|K10406 kinesin family member C2/C3 | (RefSeq) kinesin-like protein KIN-14I isoform X1
Vitis_adenoclada_newGene_2945	K09264|2.70e-10|ghi:107924817|K09264 MADS-box transcription factor, plant | (RefSeq) agamous-like MADS-box protein AGL21
Vitis_adenoclada_newGene_2957	K08503|9.21e-19|vvi:100265526|K08503 syntaxin of plants SYP5 | (RefSeq) syntaxin-52
Vitis_adenoclada_newGene_2961	K01090|2.81e-62|soe:110803961|K01090 protein phosphatase [EC:3.1.3.16] | (RefSeq) serine/threonine-protein phosphatase BSL1
Vitis_adenoclada_newGene_2963	K01090|2.64e-85|atr:18421639|K01090 protein phosphatase [EC:3.1.3.16] | (RefSeq) serine/threonine-protein phosphatase BSL1
Vitis_adenoclada_newGene_2967	K13457|1.77e-109|vvi:100259922|K13457 disease resistance protein RPM1 | (RefSeq) disease resistance protein RPM1
Vitis_adenoclada_newGene_2968	K13457|9.25e-66|vvi:100259922|K13457 disease resistance protein RPM1 | (RefSeq) disease resistance protein RPM1
Vitis_adenoclada_newGene_2981	K10754|3.73e-91|vvi:100249625|K10754 replication factor C subunit 1 | (RefSeq) replication factor C subunit 1
Vitis_adenoclada_newGene_2985	K11593|3.99e-26|dct:110097550|K11593 eukaryotic translation initiation factor 2C | (RefSeq) protein argonaute 1A-like
Vitis_adenoclada_newGene_2989	K16578|1.00e-127|nau:109222079|K16578 CLIP-associating protein 1/2 | (RefSeq) CLIP-associated protein-like
Vitis_adenoclada_newGene_299	K24104|1.72e-93|thj:104799061|K24104 GPN-loop GTPase | (RefSeq) LOW QUALITY PROTEIN: uncharacterized protein LOC104799061
Vitis_adenoclada_newGene_2999	K02324|6.75e-190|vvi:100241432|K02324 DNA polymerase epsilon subunit 1 [EC:2.7.7.7] | (RefSeq) POLE; DNA polymerase epsilon catalytic subunit A
Vitis_adenoclada_newGene_3006	K09480|7.70e-86|vvi:100251641|K09480 digalactosyldiacylglycerol synthase [EC:2.4.1.241] | (RefSeq) digalactosyldiacylglycerol synthase 2, chloroplastic
Vitis_adenoclada_newGene_302	K14455|1.04e-18|zju:107431266|K14455 aspartate aminotransferase, mitochondrial [EC:2.6.1.1] | (RefSeq) aspartate aminotransferase, mitochondrial-like
Vitis_adenoclada_newGene_3024	K02964|7.79e-106|vvi:100245272|K02964 small subunit ribosomal protein S18e | (RefSeq) 40S ribosomal protein S18
Vitis_adenoclada_newGene_3026	K13414|6.65e-30|hbr:110665555|K13414 mitogen-activated protein kinase kinase kinase 1 [EC:2.7.11.25] | (RefSeq) mitogen-activated protein kinase kinase kinase 1-like
Vitis_adenoclada_newGene_3030	K13422|2.94e-14|qsu:112027245|K13422 transcription factor MYC2 | (RefSeq) uncharacterized protein LOC112027245
Vitis_adenoclada_newGene_3036	K06632|1.52e-89|vvi:100247725|K06632 wee1-like protein kinase [EC:2.7.11.1] | (RefSeq) wee1-like protein kinase
Vitis_adenoclada_newGene_3044	K10728|9.24e-29|vvi:100257310|K10728 topoisomerase (DNA) II binding protein 1 | (RefSeq) BRCT domain-containing protein At4g02110
Vitis_adenoclada_newGene_3066	K15078|4.09e-10|nau:109213664|K15078 structure-specific endonuclease subunit SLX1 [EC:3.6.1.-] | (RefSeq) putative disease resistance protein RGA3
Vitis_adenoclada_newGene_3075	K17086|2.35e-49|fve:101300290|K17086 transmembrane 9 superfamily member 2/4 | (RefSeq) uncharacterized LOC101300290
Vitis_adenoclada_newGene_3076	K05389|3.97e-18|qsu:112005062|K05389 potassium channel subfamily K, other eukaryote | (RefSeq) two-pore potassium channel 5 isoform X1
Vitis_adenoclada_newGene_3089	K13457|4.32e-79|vvi:100852949|K13457 disease resistance protein RPM1 | (RefSeq) disease resistance protein RPM1
Vitis_adenoclada_newGene_3090	K13457|2.15e-239|vvi:100258480|K13457 disease resistance protein RPM1 | (RefSeq) disease resistance protein RPM1
Vitis_adenoclada_newGene_3091	K13457|1.02e-66|vvi:100852949|K13457 disease resistance protein RPM1 | (RefSeq) disease resistance protein RPM1
Vitis_adenoclada_newGene_3095	K13457|2.88e-133|vvi:100258480|K13457 disease resistance protein RPM1 | (RefSeq) disease resistance protein RPM1
Vitis_adenoclada_newGene_3096	K10389|4.23e-21|lja:Lj1g3v3244640.1|K10389 tubulin gamma | (RefSeq) Lj1g3v3244640.1; -
Vitis_adenoclada_newGene_3100	K06678|1.54e-99|vvi:100242435|K06678 condensin complex subunit 3 | (RefSeq) condensin complex subunit 3
Vitis_adenoclada_newGene_3101	K06678|7.66e-80|vvi:100242435|K06678 condensin complex subunit 3 | (RefSeq) condensin complex subunit 3
Vitis_adenoclada_newGene_3103	K03327|5.88e-12|cic:CICLE_v10018703mg|K03327 multidrug resistance protein, MATE family | (RefSeq) hypothetical protein
Vitis_adenoclada_newGene_3105	K03327|1.30e-09|cic:CICLE_v10018703mg|K03327 multidrug resistance protein, MATE family | (RefSeq) hypothetical protein
Vitis_adenoclada_newGene_3116	K13459|6.99e-46|vvi:100265494|K13459 disease resistance protein RPS2 | (RefSeq) probable disease resistance protein At1g52660
Vitis_adenoclada_newGene_3121	K08237|1.24e-11|adu:107473053|K08237 hydroquinone glucosyltransferase [EC:2.4.1.218] | (RefSeq) hydroquinone glucosyltransferase-like
Vitis_adenoclada_newGene_313	K05387|1.42e-109|pper:18780840|K05387 glutamate receptor, ionotropic, plant | (RefSeq) glutamate receptor 2.7 isoform X1
Vitis_adenoclada_newGene_3130	K03453|6.45e-86|vvi:100256899|K03453 bile acid:Na+ symporter, BASS family | (RefSeq) probable sodium/metabolite cotransporter BASS3, chloroplastic
Vitis_adenoclada_newGene_3133	K00454|2.12e-81|qsu:112015392|K00454 lipoxygenase [EC:1.13.11.12] | (RefSeq) probable linoleate 9S-lipoxygenase 7
Vitis_adenoclada_newGene_3135	K14500|2.70e-29|qsu:112005450|K14500 BR-signaling kinase [EC:2.7.11.1] | (RefSeq) probable serine/threonine-protein kinase BSK3
Vitis_adenoclada_newGene_3142	K02932|1.34e-120|mesc:110614860|K02932 large subunit ribosomal protein L5e | (RefSeq) 60S ribosomal protein L5-like
Vitis_adenoclada_newGene_3143	K20288|0.0|vvi:100245242|K20288 conserved oligomeric Golgi complex subunit 1 | (RefSeq) conserved oligomeric Golgi complex subunit 1
Vitis_adenoclada_newGene_3147	K20802|2.44e-31|eus:EUTSA_v10014451mg|K20802 (R)-mandelonitrile lyase [EC:4.1.2.10] | (RefSeq) hypothetical protein
Vitis_adenoclada_newGene_3164	K17255|2.62e-74|vvi:100256637|K17255 Rab GDP dissociation inhibitor | (RefSeq) guanosine nucleotide diphosphate dissociation inhibitor At5g09550
Vitis_adenoclada_newGene_3166	K23232|2.15e-215|nau:109215604|K23232 8-hydroxygeraniol dehydrogenase [EC:1.1.1.324] | (RefSeq) 8-hydroxygeraniol dehydrogenase-like
Vitis_adenoclada_newGene_3167	K23232|1.60e-105|nsy:104232065|K23232 8-hydroxygeraniol dehydrogenase [EC:1.1.1.324] | (RefSeq) 8-hydroxygeraniol dehydrogenase-like
Vitis_adenoclada_newGene_3168	K23232|9.66e-114|nto:104103376|K23232 8-hydroxygeraniol dehydrogenase [EC:1.1.1.324] | (RefSeq) 8-hydroxygeraniol dehydrogenase-like
Vitis_adenoclada_newGene_3175	K10606|1.48e-86|cic:CICLE_v10026132mg|K10606 E3 ubiquitin-protein ligase FANCL [EC:2.3.2.27] | (RefSeq) hypothetical protein
Vitis_adenoclada_newGene_318	K10999|2.35e-66|vvi:100261696|K10999 cellulose synthase A [EC:2.4.1.12] | (RefSeq) cellulose synthase A catalytic subunit 8 [UDP-forming]
Vitis_adenoclada_newGene_3182	K13260|0.0|vvi:100261095|K13260 isoflavone/4'-methoxyisoflavone 2'-hydroxylase [EC:1.14.14.90 1.14.14.89] | (RefSeq) isoflavone 2'-hydroxylase
Vitis_adenoclada_newGene_3186	K15849|1.68e-62|vvi:100245826|K15849 bifunctional aspartate aminotransferase and glutamate/aspartate-prephenate aminotransferase [EC:2.6.1.1 2.6.1.78 2.6.1.79] | (RefSeq) bifunctional aspartate aminotransferase and glutamate/aspartate-prephenate aminotransferase
Vitis_adenoclada_newGene_3189	K02603|2.53e-10|vvi:100244935|K02603 origin recognition complex subunit 1 | (RefSeq) origin of replication complex subunit 1B
Vitis_adenoclada_newGene_3190	K02929|4.20e-74|cic:CICLE_v10022990mg|K02929 large subunit ribosomal protein L44e | (RefSeq) hypothetical protein
Vitis_adenoclada_newGene_3192	K20562|2.87e-142|vvi:100264547|K20562 biphenyl-4-hydroxylase | (RefSeq) cytochrome P450 CYP736A12
Vitis_adenoclada_newGene_3193	K20562|1.44e-95|vvi:100264547|K20562 biphenyl-4-hydroxylase | (RefSeq) cytochrome P450 CYP736A12
Vitis_adenoclada_newGene_3194	K20562|0.0|vvi:100264547|K20562 biphenyl-4-hydroxylase | (RefSeq) cytochrome P450 CYP736A12
Vitis_adenoclada_newGene_3197	K10807|3.82e-06|vvi:100261117|K10807 ribonucleoside-diphosphate reductase subunit M1 [EC:1.17.4.1] | (RefSeq) ribonucleoside-diphosphate reductase large subunit
Vitis_adenoclada_newGene_3203	K06640|1.43e-41|vvi:100245131|K06640 serine/threonine-protein kinase ATR [EC:2.7.11.1] | (RefSeq) serine/threonine-protein kinase ATR
Vitis_adenoclada_newGene_3204	K03240|1.91e-45|vvi:100265440|K03240 translation initiation factor eIF-2B subunit epsilon | (RefSeq) uncharacterized LOC100265440
Vitis_adenoclada_newGene_3208	K10268|3.21e-07|osa:4350237|K10268 F-box and leucine-rich repeat protein 2/20 | (RefSeq) F-box/LRR-repeat protein 12
Vitis_adenoclada_newGene_321	K13430|3.99e-73|dcr:108196266|K13430 serine/threonine-protein kinase PBS1 [EC:2.7.11.1] | (RefSeq) serine/threonine-protein kinase PBS1-like
Vitis_adenoclada_newGene_3215	K23288|6.02e-60|gra:105761952|K23288 syndetin | (RefSeq) uncharacterized LOC105761952
Vitis_adenoclada_newGene_3219	K08592|2.37e-41|vvi:104878778|K08592 sentrin-specific protease 1 [EC:3.4.22.68] | (RefSeq) uncharacterized LOC104878778
Vitis_adenoclada_newGene_3232	K01301|4.53e-27|vvi:100852933|K01301 N-acetylated-alpha-linked acidic dipeptidase [EC:3.4.17.21] | (RefSeq) probable glutamate carboxypeptidase 2
Vitis_adenoclada_newGene_3246	K14685|1.79e-166|vvi:100253294|K14685 solute carrier family 40 (iron-regulated transporter), member 1 | (RefSeq) solute carrier family 40 member 1
Vitis_adenoclada_newGene_3249	K07204|2.21e-10|vvi:100261889|K07204 regulatory associated protein of mTOR | (RefSeq) regulatory-associated protein of TOR 1
Vitis_adenoclada_newGene_3251	K12382|1.68e-171|vvi:100248250|K12382 saposin | (RefSeq) prosaposin
Vitis_adenoclada_newGene_3254	K15813|3.88e-38|vvi:100251248|K15813 beta-amyrin synthase [EC:5.4.99.39] | (RefSeq) beta-Amyrin Synthase 1
Vitis_adenoclada_newGene_326	K17604|2.00e-68|nau:109237115|K17604 zinc finger SWIM domain-containing protein 3 | (RefSeq) uncharacterized protein LOC109237115
Vitis_adenoclada_newGene_3279	K18732|1.01e-24|lang:109348403|K18732 SAP domain-containing ribonucleoprotein | (RefSeq) uncharacterized LOC109348403
Vitis_adenoclada_newGene_328	K03189|1.60e-224|vvi:100243473|K03189 urease accessory protein | (RefSeq) urease accessory protein G
Vitis_adenoclada_newGene_3282	K00695|2.97e-40|mtr:MTR_6g478030|K00695 sucrose synthase [EC:2.4.1.13] | (RefSeq) sucrose synthase
Vitis_adenoclada_newGene_3284	K08956|2.96e-21|jre:109006807|K08956 AFG3 family protein [EC:3.4.24.-] | (RefSeq) ATP-dependent zinc metalloprotease FTSH 10, mitochondrial-like
Vitis_adenoclada_newGene_3285	K07466|2.17e-60|vvi:100255412|K07466 replication factor A1 | (RefSeq) replication protein A 70 kDa DNA-binding subunit B
Vitis_adenoclada_newGene_330	K01000|3.73e-103|vvi:100255492|K01000 phospho-N-acetylmuramoyl-pentapeptide-transferase [EC:2.7.8.13] | (RefSeq) 40S ribosomal protein S14
Vitis_adenoclada_newGene_331	K15813|5.47e-174|vvi:100256581|K15813 beta-amyrin synthase [EC:5.4.99.39] | (RefSeq) beta-amyrin synthase
Vitis_adenoclada_newGene_332	K15813|1.68e-223|vvi:100256581|K15813 beta-amyrin synthase [EC:5.4.99.39] | (RefSeq) beta-amyrin synthase
Vitis_adenoclada_newGene_345	K23544|1.55e-95|brp:103842861|K23544 serine incorporator 1/3 | (RefSeq) serine incorporator 3
Vitis_adenoclada_newGene_346	K20617|1.81e-13|atr:18431192|K20617 cytochrome P450 family 71 subfamily A | (RefSeq) cytochrome P450 71A1
Vitis_adenoclada_newGene_347	K23544|3.38e-121|brp:103842861|K23544 serine incorporator 1/3 | (RefSeq) serine incorporator 3
Vitis_adenoclada_newGene_349	K23544|3.78e-67|brp:103842861|K23544 serine incorporator 1/3 | (RefSeq) serine incorporator 3
Vitis_adenoclada_newGene_351	K13420|1.06e-188|vvi:100256042|K13420 LRR receptor-like serine/threonine-protein kinase FLS2 [EC:2.7.11.1] | (RefSeq) probable LRR receptor-like serine/threonine-protein kinase At3g47570
Vitis_adenoclada_newGene_352	K13420|4.68e-72|vvi:104880527|K13420 LRR receptor-like serine/threonine-protein kinase FLS2 [EC:2.7.11.1] | (RefSeq) probable LRR receptor-like serine/threonine-protein kinase At3g47570
Vitis_adenoclada_newGene_353	K13420|3.18e-52|vvi:100256042|K13420 LRR receptor-like serine/threonine-protein kinase FLS2 [EC:2.7.11.1] | (RefSeq) probable LRR receptor-like serine/threonine-protein kinase At3g47570
Vitis_adenoclada_newGene_357	K12472|1.16e-12|vvi:100854676|K12472 epidermal growth factor receptor substrate 15 | (RefSeq) actin cytoskeleton-regulatory complex protein PAN1
Vitis_adenoclada_newGene_359	K13420|6.47e-127|vvi:104880527|K13420 LRR receptor-like serine/threonine-protein kinase FLS2 [EC:2.7.11.1] | (RefSeq) probable LRR receptor-like serine/threonine-protein kinase At3g47570
Vitis_adenoclada_newGene_373	K13338|0.0|vvi:100259773|K13338 peroxin-1 | (RefSeq) peroxisome biogenesis protein 1
Vitis_adenoclada_newGene_386	K19525|2.97e-25|vvi:100260794|K19525 vacuolar protein sorting-associated protein 13A/C | (RefSeq) uncharacterized LOC100260794
Vitis_adenoclada_newGene_389	K00660|6.82e-35|vvi:100266562|K00660 chalcone synthase [EC:2.3.1.74] | (RefSeq) stilbene synthase 2
Vitis_adenoclada_newGene_395	K05849|2.65e-100|tcc:18613571|K05849 solute carrier family 8 (sodium/calcium exchanger) | (RefSeq) uncharacterized LOC18613571
Vitis_adenoclada_newGene_403	K23025|1.87e-63|vvi:100232894|K23025 H+-translocating diphosphatase [EC:7.1.3.1] | (RefSeq) VPP2, VPP; vacuolar pyrophosphatase
Vitis_adenoclada_newGene_425	K15255|1.27e-46|mtr:MTR_0003s0410|K15255 ATP-dependent DNA helicase PIF1 [EC:3.6.4.12] | (RefSeq) PIF1-like helicase
Vitis_adenoclada_newGene_440	K21435|3.95e-08|var:108322980|K21435 ankyrin repeat domain-containing protein 6 | (RefSeq) ankyrin repeat-containing protein At3g12360-like
Vitis_adenoclada_newGene_441	K21435|2.67e-37|var:108322980|K21435 ankyrin repeat domain-containing protein 6 | (RefSeq) ankyrin repeat-containing protein At3g12360-like
Vitis_adenoclada_newGene_444	K21435|9.67e-34|var:108322980|K21435 ankyrin repeat domain-containing protein 6 | (RefSeq) ankyrin repeat-containing protein At3g12360-like
Vitis_adenoclada_newGene_445	K13430|9.97e-40|ghi:107905240|K13430 serine/threonine-protein kinase PBS1 [EC:2.7.11.1] | (RefSeq) serine/threonine-protein kinase PBS1-like
Vitis_adenoclada_newGene_466	K17550|1.27e-15|qsu:111989606|K17550 protein phosphatase 1 regulatory subunit 7 | (RefSeq) probable LRR receptor-like serine/threonine-protein kinase At2g24230
Vitis_adenoclada_newGene_469	K17550|5.30e-14|qsu:111989606|K17550 protein phosphatase 1 regulatory subunit 7 | (RefSeq) probable LRR receptor-like serine/threonine-protein kinase At2g24230
Vitis_adenoclada_newGene_470	K18789|1.15e-92|vvi:100264230|K18789 xylogalacturonan beta-1,3-xylosyltransferase [EC:2.4.2.41] | (RefSeq) probable glycosyltransferase At5g11130
Vitis_adenoclada_newGene_475	K12619|1.89e-10|vvi:100263222|K12619 5'-3' exoribonuclease 2 [EC:3.1.13.-] | (RefSeq) 5'-3' exoribonuclease 3
Vitis_adenoclada_newGene_479	K02924|2.03e-32|atr:105420742|K02924 large subunit ribosomal protein L39e | (RefSeq) 60S ribosomal protein L39-3
Vitis_adenoclada_newGene_524	K00789|1.46e-09|pvu:PHAVU_001G2166000|K00789 S-adenosylmethionine synthetase [EC:2.5.1.6] | (RefSeq) hypothetical protein
Vitis_adenoclada_newGene_531	K00901|9.70e-286|vvi:100241035|K00901 diacylglycerol kinase (ATP) [EC:2.7.1.107] | (RefSeq) diacylglycerol kinase 3
Vitis_adenoclada_newGene_534	K14572|2.52e-46|vvi:100244657|K14572 midasin | (RefSeq) midasin
Vitis_adenoclada_newGene_536	K08503|1.75e-22|vvi:100265526|K08503 syntaxin of plants SYP5 | (RefSeq) syntaxin-52
Vitis_adenoclada_newGene_537	K06636|2.87e-31|mcha:111023062|K06636 structural maintenance of chromosome 1 | (RefSeq) structural maintenance of chromosomes protein 1-like
Vitis_adenoclada_newGene_541	K14408|0.0|vvi:100262033|K14408 cleavage stimulation factor subunit 3 | (RefSeq) cleavage stimulation factor subunit 77
Vitis_adenoclada_newGene_542	K17275|5.46e-32|vvi:100248725|K17275 plastin-1 | (RefSeq) fimbrin-1
Vitis_adenoclada_newGene_552	K12446|8.23e-182|vvi:100258651|K12446 L-arabinokinase [EC:2.7.1.46] | (RefSeq) L-arabinokinase
Vitis_adenoclada_newGene_564	K12447|6.50e-21|dzi:111312249|K12447 UDP-sugar pyrophosphorylase [EC:2.7.7.64] | (RefSeq) UDP-sugar pyrophosphorylase-like isoform X1
Vitis_adenoclada_newGene_575	K13420|3.48e-56|vvi:100267662|K13420 LRR receptor-like serine/threonine-protein kinase FLS2 [EC:2.7.11.1] | (RefSeq) probable LRR receptor-like serine/threonine-protein kinase At3g47570
Vitis_adenoclada_newGene_578	K23095|1.38e-22|vvi:100256830|K23095 demethylphylloquinol methyltransferase [EC:2.1.1.329] | (RefSeq) 2-phytyl-1,4-beta-naphthoquinone methyltransferase, chloroplastic
Vitis_adenoclada_newGene_585	K16040|1.50e-136|vvi:100248917|K16040 trans-resveratrol di-O-methyltransferase [EC:2.1.1.240] | (RefSeq) trans-resveratrol di-O-methyltransferase
Vitis_adenoclada_newGene_587	K13420|4.07e-22|psom:113344351|K13420 LRR receptor-like serine/threonine-protein kinase FLS2 [EC:2.7.11.1] | (RefSeq) LRR receptor-like serine/threonine-protein kinase FLS2
Vitis_adenoclada_newGene_588	K16812|4.70e-105|vvi:100262517|K16812 targeting protein for Xklp2 | (RefSeq) protein TPX2
Vitis_adenoclada_newGene_595	K16613|1.21e-16|nau:109224355|K16613 ornithine decarboxylase antizyme 2 | (RefSeq) uncharacterized protein LOC109224355
Vitis_adenoclada_newGene_599	K19825|4.73e-78|nta:107830910|K19825 2-alkenal reductase (NADP+) [EC:1.3.1.102] | (RefSeq) DBR, NtADH, NtDBR, NtRed-1, allyl-ADH1; 2-alkenal reductase (NADP(+)-dependent)
Vitis_adenoclada_newGene_603	K01052|1.88e-112|vvi:104880870|K01052 lysosomal acid lipase/cholesteryl ester hydrolase [EC:3.1.1.13] | (RefSeq) triacylglycerol lipase 2
Vitis_adenoclada_newGene_619	K12742|7.36e-294|vvi:100265475|K12742 isoprene synthase [EC:4.2.3.27] | (RefSeq) isoprene synthase, chloroplastic-like
Vitis_adenoclada_newGene_620	K12742|5.84e-15|zju:107416905|K12742 isoprene synthase [EC:4.2.3.27] | (RefSeq) tricyclene synthase EBOS, chloroplastic-like
Vitis_adenoclada_newGene_639	K03797|9.99e-95|cqi:110740286|K03797 carboxyl-terminal processing protease [EC:3.4.21.102] | (RefSeq) carboxyl-terminal-processing peptidase 2, chloroplastic-like isoform X1
Vitis_adenoclada_newGene_646	K01213|4.18e-72|vvi:100247792|K01213 galacturan 1,4-alpha-galacturonidase [EC:3.2.1.67] | (RefSeq) exopolygalacturonase
Vitis_adenoclada_newGene_647	K01213|2.03e-38|vvi:100247792|K01213 galacturan 1,4-alpha-galacturonidase [EC:3.2.1.67] | (RefSeq) exopolygalacturonase
Vitis_adenoclada_newGene_655	K13457|3.06e-67|vvi:100252764|K13457 disease resistance protein RPM1 | (RefSeq) uncharacterized protein sll1770
Vitis_adenoclada_newGene_669	K03515|1.12e-12|ghi:107894697|K03515 DNA repair protein REV1 [EC:2.7.7.-] | (RefSeq) uncharacterized protein LOC107894697
Vitis_adenoclada_newGene_670	K17686|1.94e-245|vvi:100257685|K17686 P-type Cu+ transporter [EC:7.2.2.8] | (RefSeq) copper-transporting ATPase PAA1, chloroplastic
Vitis_adenoclada_newGene_673	K00901|3.43e-91|vvi:104880914|K00901 diacylglycerol kinase (ATP) [EC:2.7.1.107] | (RefSeq) diacylglycerol kinase 5
Vitis_adenoclada_newGene_680	K13416|5.33e-55|vvi:100266543|K13416 brassinosteroid insensitive 1-associated receptor kinase 1 [EC:2.7.10.1 2.7.11.1] | (RefSeq) BRASSINOSTEROID INSENSITIVE 1-associated receptor kinase 1
Vitis_adenoclada_newGene_699	K08852|3.59e-18|egr:104437206|K08852 serine/threonine-protein kinase/endoribonuclease IRE1 [EC:2.7.11.1 3.1.26.-] | (RefSeq) protein VARIATION IN COMPOUND TRIGGERED ROOT growth response
Vitis_adenoclada_newGene_702	K13459|4.23e-39|dzi:111275814|K13459 disease resistance protein RPS2 | (RefSeq) probable disease resistance protein At1g61300
Vitis_adenoclada_newGene_703	K16225|8.33e-62|ath:AT5G45260|K16225 probable WRKY transcription factor 52 | (RefSeq) RRS1; Disease resistance protein (TIR-NBS-LRR class)
Vitis_adenoclada_newGene_705	K00695|1.58e-76|mtr:MTR_6g478030|K00695 sucrose synthase [EC:2.4.1.13] | (RefSeq) sucrose synthase
Vitis_adenoclada_newGene_713	K00695|6.56e-19|mtr:MTR_6g478030|K00695 sucrose synthase [EC:2.4.1.13] | (RefSeq) sucrose synthase
Vitis_adenoclada_newGene_717	K00052|1.79e-44|vvi:100259968|K00052 3-isopropylmalate dehydrogenase [EC:1.1.1.85] | (RefSeq) 3-isopropylmalate dehydrogenase, chloroplastic
Vitis_adenoclada_newGene_720	K12818|2.33e-154|mtr:MTR_0267s0070|K12818 ATP-dependent RNA helicase DHX8/PRP22 [EC:3.6.4.13] | (RefSeq) NB-ARC domain disease resistance protein, putative
Vitis_adenoclada_newGene_721	K12818|7.63e-98|mtr:MTR_0267s0070|K12818 ATP-dependent RNA helicase DHX8/PRP22 [EC:3.6.4.13] | (RefSeq) NB-ARC domain disease resistance protein, putative
Vitis_adenoclada_newGene_725	K12818|2.56e-162|mtr:MTR_0267s0070|K12818 ATP-dependent RNA helicase DHX8/PRP22 [EC:3.6.4.13] | (RefSeq) NB-ARC domain disease resistance protein, putative
Vitis_adenoclada_newGene_729	K17098|4.91e-54|vvi:100256686|K17098 annexin D | (RefSeq) annexin D4-like
Vitis_adenoclada_newGene_733	K13415|1.18e-92|han:110929858|K13415 protein brassinosteroid insensitive 1 [EC:2.7.10.1 2.7.11.1] | (RefSeq) systemin receptor SR160-like
Vitis_adenoclada_newGene_745	K22733|5.08e-60|vvi:100250963|K22733 magnesium transporter | (RefSeq) probable magnesium transporter NIPA4
Vitis_adenoclada_newGene_750	K18995|5.87e-109|vvi:100247318|K18995 ATP-dependent RNA helicase DHX29 [EC:3.6.4.13] | (RefSeq) DExH-box ATP-dependent RNA helicase DExH7, chloroplastic
Vitis_adenoclada_newGene_751	K18995|1.42e-38|vvi:100247318|K18995 ATP-dependent RNA helicase DHX29 [EC:3.6.4.13] | (RefSeq) DExH-box ATP-dependent RNA helicase DExH7, chloroplastic
Vitis_adenoclada_newGene_752	K22733|1.27e-60|vvi:100250963|K22733 magnesium transporter | (RefSeq) probable magnesium transporter NIPA4
Vitis_adenoclada_newGene_753	K00765|7.31e-88|vvi:100256118|K00765 ATP phosphoribosyltransferase [EC:2.4.2.17] | (RefSeq) ATP phosphoribosyltransferase 2, chloroplastic
Vitis_adenoclada_newGene_756	K18995|2.55e-65|vvi:100247318|K18995 ATP-dependent RNA helicase DHX29 [EC:3.6.4.13] | (RefSeq) DExH-box ATP-dependent RNA helicase DExH7, chloroplastic
Vitis_adenoclada_newGene_757	K18995|3.69e-310|vvi:100247318|K18995 ATP-dependent RNA helicase DHX29 [EC:3.6.4.13] | (RefSeq) DExH-box ATP-dependent RNA helicase DExH7, chloroplastic
Vitis_adenoclada_newGene_762	K03233|1.03e-129|vvi:100264325|K03233 elongation factor 1-gamma | (RefSeq) elongation factor 1-gamma
Vitis_adenoclada_newGene_763	K13459|1.06e-60|vvi:104881068|K13459 disease resistance protein RPS2 | (RefSeq) disease resistance protein At4g27190-like
Vitis_adenoclada_newGene_768	K13459|3.93e-200|vvi:104881062|K13459 disease resistance protein RPS2 | (RefSeq) disease resistance protein At4g27190-like
Vitis_adenoclada_newGene_770	K13459|8.21e-54|vvi:104881062|K13459 disease resistance protein RPS2 | (RefSeq) disease resistance protein At4g27190-like
Vitis_adenoclada_newGene_772	K13459|0.0|vvi:104881039|K13459 disease resistance protein RPS2 | (RefSeq) probable disease resistance protein At4g27220
Vitis_adenoclada_newGene_776	K08247|1.31e-56|hbr:110634724|K08247 methionine S-methyltransferase [EC:2.1.1.12] | (RefSeq) methionine S-methyltransferase-like
Vitis_adenoclada_newGene_78	K15121|3.47e-246|vvi:100258363|K15121 solute carrier family 25, member 44 | (RefSeq) solute carrier family 25 member 44-like
Vitis_adenoclada_newGene_780	K09338|1.36e-17|sly:101247365|K09338 homeobox-leucine zipper protein | (RefSeq) homeobox-leucine zipper protein ROC8-like
Vitis_adenoclada_newGene_785	K13459|3.63e-267|vvi:104881068|K13459 disease resistance protein RPS2 | (RefSeq) disease resistance protein At4g27190-like
Vitis_adenoclada_newGene_788	K13459|0.0|vvi:104881042|K13459 disease resistance protein RPS2 | (RefSeq) disease resistance protein RPS2
Vitis_adenoclada_newGene_790	K00901|2.82e-95|vvi:104880962|K00901 diacylglycerol kinase (ATP) [EC:2.7.1.107] | (RefSeq) uncharacterized LOC104880962
Vitis_adenoclada_newGene_795	K01180|3.56e-65|cmax:111487562|K01180 endo-1,3(4)-beta-glucanase [EC:3.2.1.6] | (RefSeq) uncharacterized protein LOC111487562
Vitis_adenoclada_newGene_802	K13414|1.86e-73|vvi:100241228|K13414 mitogen-activated protein kinase kinase kinase 1 [EC:2.7.11.25] | (RefSeq) mitogen-activated protein kinase kinase kinase 1
Vitis_adenoclada_newGene_804	K00695|5.25e-50|mtr:MTR_6g478030|K00695 sucrose synthase [EC:2.4.1.13] | (RefSeq) sucrose synthase
Vitis_adenoclada_newGene_810	K13466|4.85e-41|pop:112324383|K13466 EIX receptor 1/2 | (RefSeq) receptor-like protein EIX2 isoform X1
Vitis_adenoclada_newGene_811	K00695|1.79e-60|mtr:MTR_6g478030|K00695 sucrose synthase [EC:2.4.1.13] | (RefSeq) sucrose synthase
Vitis_adenoclada_newGene_814	K11547|7.77e-59|vvi:100249714|K11547 kinetochore protein NDC80 | (RefSeq) kinetochore protein ndc80
Vitis_adenoclada_newGene_815	K13466|4.76e-52|vvi:100246778|K13466 EIX receptor 1/2 | (RefSeq) receptor-like protein 12
Vitis_adenoclada_newGene_817	K00695|8.34e-126|mtr:MTR_6g478030|K00695 sucrose synthase [EC:2.4.1.13] | (RefSeq) sucrose synthase
Vitis_adenoclada_newGene_823	K21867|6.45e-22|qsu:111996024|K21867 potassium channel | (RefSeq) potassium channel AKT1-like
Vitis_adenoclada_newGene_824	K13457|3.75e-30|nnu:104607883|K13457 disease resistance protein RPM1 | (RefSeq) disease resistance protein RPM1-like
Vitis_adenoclada_newGene_825	K13457|1.25e-10|lja:Lj0g3v0351789.1|K13457 disease resistance protein RPM1 | (RefSeq) Lj0g3v0351789.1; -
Vitis_adenoclada_newGene_826	K13457|1.85e-43|qsu:112007111|K13457 disease resistance protein RPM1 | (RefSeq) disease resistance protein RPM1-like
Vitis_adenoclada_newGene_829	K13338|4.30e-154|vvi:100259773|K13338 peroxin-1 | (RefSeq) peroxisome biogenesis protein 1
Vitis_adenoclada_newGene_844	K01593|4.30e-07|mtr:MTR_7g058700|K01593 aromatic-L-amino-acid/L-tryptophan decarboxylase [EC:4.1.1.28 4.1.1.105] | (RefSeq) tyrosine/DOPA decarboxylase
Vitis_adenoclada_newGene_86	K08503|1.34e-22|vvi:100265526|K08503 syntaxin of plants SYP5 | (RefSeq) syntaxin-52
Vitis_adenoclada_newGene_869	K23452|2.82e-58|bna:106451242|K23452 UDP-glucosyltransferase 85A [EC:2.4.1.-] | (RefSeq) UDP-glycosyltransferase 85A2 isoform X2
Vitis_adenoclada_newGene_88	K16224|3.31e-17|boe:106304564|K16224 senescence-induced receptor-like serine/threonine-protein kinase | (RefSeq) senescence-induced receptor-like serine/threonine-protein kinase
Vitis_adenoclada_newGene_894	K00695|8.11e-12|mtr:MTR_6g478030|K00695 sucrose synthase [EC:2.4.1.13] | (RefSeq) sucrose synthase
Vitis_adenoclada_newGene_895	K16225|1.12e-16|csat:104771734|K16225 probable WRKY transcription factor 52 | (RefSeq) LOW QUALITY PROTEIN: disease resistance protein RRS1-like
Vitis_adenoclada_newGene_896	K01768|1.36e-08|ghi:107911085|K01768 adenylate cyclase [EC:4.6.1.1] | (RefSeq) LOW QUALITY PROTEIN: uncharacterized protein LOC107911085
Vitis_adenoclada_newGene_908	K15803|2.03e-45|vvi:100267145|K15803 (-)-germacrene D synthase [EC:4.2.3.75] | (RefSeq) terpene synthase
Vitis_adenoclada_newGene_925	K14514|4.10e-56|vvi:100250496|K14514 ethylene-insensitive protein 3 | (RefSeq) ETHYLENE INSENSITIVE 3-like 1 protein
Vitis_adenoclada_newGene_94	K13416|2.64e-59|nta:107825933|K13416 brassinosteroid insensitive 1-associated receptor kinase 1 [EC:2.7.10.1 2.7.11.1] | (RefSeq) BRASSINOSTEROID INSENSITIVE 1-associated receptor kinase 1-like
Vitis_adenoclada_newGene_947	K09753|4.16e-87|ini:109164749|K09753 cinnamoyl-CoA reductase [EC:1.2.1.44] | (RefSeq) cinnamoyl-CoA reductase 1-like
Vitis_adenoclada_newGene_951	K14972|9.61e-68|vvi:100264243|K14972 PAX-interacting protein 1 | (RefSeq) mediator of RNA polymerase II transcription subunit 15a
Vitis_adenoclada_newGene_953	K14972|4.88e-25|vvi:100264243|K14972 PAX-interacting protein 1 | (RefSeq) mediator of RNA polymerase II transcription subunit 15a
Vitis_adenoclada_newGene_954	K14972|1.40e-54|vvi:100264243|K14972 PAX-interacting protein 1 | (RefSeq) mediator of RNA polymerase II transcription subunit 15a
Vitis_adenoclada_newGene_955	K08592|7.72e-12|ppp:112275287|K08592 sentrin-specific protease 1 [EC:3.4.22.68] | (RefSeq) ubiquitin-like-specific protease ESD4
Vitis_adenoclada_newGene_956	K14972|6.51e-26|vvi:100264243|K14972 PAX-interacting protein 1 | (RefSeq) mediator of RNA polymerase II transcription subunit 15a
Vitis_adenoclada_newGene_968	K09753|1.01e-92|eus:EUTSA_v10008111mg|K09753 cinnamoyl-CoA reductase [EC:1.2.1.44] | (RefSeq) hypothetical protein
Vitis_adenoclada_newGene_970	K18108|9.84e-44|vvi:100854267|K18108 (-)-alpha-terpineol synthase [EC:4.2.3.111] | (RefSeq) (-)-alpha-terpineol synthase-like
Vitis_adenoclada_newGene_973	K17098|1.25e-89|vvi:100853571|K17098 annexin D | (RefSeq) annexin D4-like
Vitis_adenoclada_newGene_976	K03013|9.15e-58|vvi:100258335|K03013 DNA-directed RNA polymerases I, II, and III subunit RPABC1 | (RefSeq) DNA-directed RNA polymerase V subunit 5C
Vitis_adenoclada_newGene_995	K08695|5.38e-23|atr:18427888|K08695 anthocyanidin reductase [EC:1.3.1.77] | (RefSeq) anthocyanidin reductase ((2S)-flavan-3-ol-forming)
Vitis_adenoclada_newGene_997	K15078|1.17e-33|tcc:18614561|K15078 structure-specific endonuclease subunit SLX1 [EC:3.6.1.-] | (RefSeq) putative disease resistance protein RGA3
