# Supplementary material for: Transcriptome Profiling of Powdery Mildew-Stressed ‘Yeniang No. 2’ Grapevine Reveals Differential Expression, Alternative Splicing, and the Identification of 1232 Annotated Novel Genes
Source: Metabolites. 2026 Mar 9;16(3):182. doi: 10.3390/metabo16030182 (PMC13027967; doi:10.3390/metabo16030182)
Supplement: Supplementary file 1 [file metabolites-16-00182-s001.zip › Supplementary File S5/newGene.longest_transcript.pep.fa.Kegg.pathway.txt]

#pathway	pathway_id	Gene_number	Gene_id	KOs
Glycolysis / Gluconeogenesis	ko00010	10	Vitis_adenoclada_newGene_1488;Vitis_adenoclada_newGene_1875;Vitis_adenoclada_newGene_2034;Vitis_adenoclada_newGene_2428;Vitis_adenoclada_newGene_245;Vitis_adenoclada_newGene_248;Vitis_adenoclada_newGene_251;Vitis_adenoclada_newGene_255;Vitis_adenoclada_newGene_256;Vitis_adenoclada_newGene_259;	K00850+K00134+K00001+K00895+K00895+K00895+K00895+K00895+K00895+K00895
Pentose phosphate pathway	ko00030	8	Vitis_adenoclada_newGene_1488;Vitis_adenoclada_newGene_2428;Vitis_adenoclada_newGene_245;Vitis_adenoclada_newGene_248;Vitis_adenoclada_newGene_251;Vitis_adenoclada_newGene_255;Vitis_adenoclada_newGene_256;Vitis_adenoclada_newGene_259;	K00850+K00895+K00895+K00895+K00895+K00895+K00895+K00895
Pentose and glucuronate interconversions	ko00040	4	Vitis_adenoclada_newGene_2478;Vitis_adenoclada_newGene_564;Vitis_adenoclada_newGene_646;Vitis_adenoclada_newGene_647;	K12447+K12447+K01213+K01213
Fructose and mannose metabolism	ko00051	8	Vitis_adenoclada_newGene_1488;Vitis_adenoclada_newGene_2428;Vitis_adenoclada_newGene_245;Vitis_adenoclada_newGene_248;Vitis_adenoclada_newGene_251;Vitis_adenoclada_newGene_255;Vitis_adenoclada_newGene_256;Vitis_adenoclada_newGene_259;	K00850+K00895+K00895+K00895+K00895+K00895+K00895+K00895
Galactose metabolism	ko00052	5	Vitis_adenoclada_newGene_1432;Vitis_adenoclada_newGene_1488;Vitis_adenoclada_newGene_2478;Vitis_adenoclada_newGene_2673;Vitis_adenoclada_newGene_564;	K06617+K00850+K12447+K18819+K12447
Ascorbate and aldarate metabolism	ko00053	4	Vitis_adenoclada_newGene_1558;Vitis_adenoclada_newGene_1589;Vitis_adenoclada_newGene_2478;Vitis_adenoclada_newGene_564;	K00103+K00103+K12447+K12447
Fatty acid degradation	ko00071	1	Vitis_adenoclada_newGene_2034;	K00001
Cutin, suberine and wax biosynthesis	ko00073	2	Vitis_adenoclada_newGene_1390;Vitis_adenoclada_newGene_2730;	K15406+K20769
Steroid biosynthesis	ko00100	1	Vitis_adenoclada_newGene_603;	K01052
Ubiquinone and other terpenoid-quinone biosynthesis	ko00130	3	Vitis_adenoclada_newGene_1030;Vitis_adenoclada_newGene_1533;Vitis_adenoclada_newGene_578;	K00815+K01904+K23095
Oxidative phosphorylation	ko00190	1	Vitis_adenoclada_newGene_2901;	K02154
Arginine biosynthesis	ko00220	2	Vitis_adenoclada_newGene_2102;Vitis_adenoclada_newGene_302;	K00818+K14455
Purine metabolism	ko00230	5	Vitis_adenoclada_newGene_2033;Vitis_adenoclada_newGene_238;Vitis_adenoclada_newGene_2674;Vitis_adenoclada_newGene_3197;Vitis_adenoclada_newGene_896;	K00940+K01768+K00365+K10807+K01768
Caffeine metabolism	ko00232	1	Vitis_adenoclada_newGene_2674;	K00365
Pyrimidine metabolism	ko00240	4	Vitis_adenoclada_newGene_1787;Vitis_adenoclada_newGene_2033;Vitis_adenoclada_newGene_2335;Vitis_adenoclada_newGene_3197;	K01520+K00940+K13998+K10807
Alanine, aspartate and glutamate metabolism	ko00250	3	Vitis_adenoclada_newGene_2092;Vitis_adenoclada_newGene_2093;Vitis_adenoclada_newGene_302;	K17761+K17761+K14455
Glycine, serine and threonine metabolism	ko00260	1	Vitis_adenoclada_newGene_293;	K12235
Cysteine and methionine metabolism	ko00270	4	Vitis_adenoclada_newGene_1030;Vitis_adenoclada_newGene_1175;Vitis_adenoclada_newGene_302;Vitis_adenoclada_newGene_524;	K00815+K21456+K14455+K00789
Valine, leucine and isoleucine biosynthesis	ko00290	1	Vitis_adenoclada_newGene_717;	K00052
Lysine degradation	ko00310	2	Vitis_adenoclada_newGene_1484;Vitis_adenoclada_newGene_1747;	K11420+K11420
Arginine and proline metabolism	ko00330	3	Vitis_adenoclada_newGene_2721;Vitis_adenoclada_newGene_2778;Vitis_adenoclada_newGene_302;	K01426+K01259+K14455
Histidine metabolism	ko00340	2	Vitis_adenoclada_newGene_2597;Vitis_adenoclada_newGene_753;	K00765+K00765
Tyrosine metabolism	ko00350	5	Vitis_adenoclada_newGene_1030;Vitis_adenoclada_newGene_2034;Vitis_adenoclada_newGene_302;Vitis_adenoclada_newGene_3186;Vitis_adenoclada_newGene_844;	K00815+K00001+K14455+K15849+K01593
Phenylalanine metabolism	ko00360	5	Vitis_adenoclada_newGene_1030;Vitis_adenoclada_newGene_2721;Vitis_adenoclada_newGene_302;Vitis_adenoclada_newGene_3186;Vitis_adenoclada_newGene_844;	K00815+K01426+K14455+K15849+K01593
Tryptophan metabolism	ko00380	3	Vitis_adenoclada_newGene_1955;Vitis_adenoclada_newGene_2721;Vitis_adenoclada_newGene_844;	K11817+K01426+K01593
Phenylalanine, tyrosine and tryptophan biosynthesis	ko00400	3	Vitis_adenoclada_newGene_1030;Vitis_adenoclada_newGene_302;Vitis_adenoclada_newGene_3186;	K00815+K14455+K15849
Selenocompound metabolism	ko00450	1	Vitis_adenoclada_newGene_776;	K08247
Cyanoamino acid metabolism	ko00460	2	Vitis_adenoclada_newGene_2292;Vitis_adenoclada_newGene_3147;	K13035+K20802
Glutathione metabolism	ko00480	3	Vitis_adenoclada_newGene_1175;Vitis_adenoclada_newGene_1190;Vitis_adenoclada_newGene_3197;	K21456+K00799+K10807
Starch and sucrose metabolism	ko00500	14	Vitis_adenoclada_newGene_1849;Vitis_adenoclada_newGene_1856;Vitis_adenoclada_newGene_1882;Vitis_adenoclada_newGene_1902;Vitis_adenoclada_newGene_1951;Vitis_adenoclada_newGene_2823;Vitis_adenoclada_newGene_285;Vitis_adenoclada_newGene_3282;Vitis_adenoclada_newGene_705;Vitis_adenoclada_newGene_713;Vitis_adenoclada_newGene_804;Vitis_adenoclada_newGene_811;Vitis_adenoclada_newGene_817;Vitis_adenoclad…	K00695+K00695+K00695+K00695+K00695+K19891+K00695+K00695+K00695+K00695+K00695+K00695+K00695+K00695
N-Glycan biosynthesis	ko00510	2	Vitis_adenoclada_newGene_1367;Vitis_adenoclada_newGene_2242;	K01230+K07151
Other glycan degradation	ko00511	1	Vitis_adenoclada_newGene_1736;	K01206
Various types of N-glycan biosynthesis	ko00513	2	Vitis_adenoclada_newGene_1367;Vitis_adenoclada_newGene_2242;	K01230+K07151
Other types of O-glycan biosynthesis	ko00514	1	Vitis_adenoclada_newGene_2303;	K20784
Amino sugar and nucleotide sugar metabolism	ko00520	6	Vitis_adenoclada_newGene_1183;Vitis_adenoclada_newGene_1397;Vitis_adenoclada_newGene_2478;Vitis_adenoclada_newGene_2862;Vitis_adenoclada_newGene_552;Vitis_adenoclada_newGene_564;	K20547+K01183+K12447+K01183+K12446+K12447
Glycerolipid metabolism	ko00561	6	Vitis_adenoclada_newGene_1357;Vitis_adenoclada_newGene_1433;Vitis_adenoclada_newGene_3006;Vitis_adenoclada_newGene_531;Vitis_adenoclada_newGene_673;Vitis_adenoclada_newGene_790;	K00901+K09480+K09480+K00901+K00901+K00901
Inositol phosphate metabolism	ko00562	3	Vitis_adenoclada_newGene_108;Vitis_adenoclada_newGene_2613;Vitis_adenoclada_newGene_2627;	K10572+K00889+K00889
Glycosylphosphatidylinositol (GPI)-anchor biosynthesis	ko00563	1	Vitis_adenoclada_newGene_2570;	K03434
Glycerophospholipid metabolism	ko00564	5	Vitis_adenoclada_newGene_1141;Vitis_adenoclada_newGene_1357;Vitis_adenoclada_newGene_531;Vitis_adenoclada_newGene_673;Vitis_adenoclada_newGene_790;	K13511+K00901+K00901+K00901+K00901
Linoleic acid metabolism	ko00591	2	Vitis_adenoclada_newGene_1145;Vitis_adenoclada_newGene_3133;	K15718+K00454
alpha-Linolenic acid metabolism	ko00592	2	Vitis_adenoclada_newGene_107;Vitis_adenoclada_newGene_3133;	K08241+K00454
Sphingolipid metabolism	ko00600	1	Vitis_adenoclada_newGene_3251;	K12382
Pyruvate metabolism	ko00620	1	Vitis_adenoclada_newGene_11;	K00029
Butanoate metabolism	ko00650	2	Vitis_adenoclada_newGene_2092;Vitis_adenoclada_newGene_2093;	K17761+K17761
C5-Branched dibasic acid metabolism	ko00660	1	Vitis_adenoclada_newGene_717;	K00052
One carbon pool by folate	ko00670	2	Vitis_adenoclada_newGene_1302;Vitis_adenoclada_newGene_2335;	K00297+K13998
Carbon fixation in photosynthetic organisms	ko00710	3	Vitis_adenoclada_newGene_11;Vitis_adenoclada_newGene_1875;Vitis_adenoclada_newGene_302;	K00029+K00134+K14455
Folate biosynthesis	ko00790	7	Vitis_adenoclada_newGene_2148;Vitis_adenoclada_newGene_2149;Vitis_adenoclada_newGene_2150;Vitis_adenoclada_newGene_2151;Vitis_adenoclada_newGene_2152;Vitis_adenoclada_newGene_2335;Vitis_adenoclada_newGene_2810;	K15631+K15631+K15631+K15631+K15631+K13998+K15376
Porphyrin and chlorophyll metabolism	ko00860	2	Vitis_adenoclada_newGene_1060;Vitis_adenoclada_newGene_1061;	K02303+K02303
Terpenoid backbone biosynthesis	ko00900	2	Vitis_adenoclada_newGene_619;Vitis_adenoclada_newGene_620;	K12742+K12742
Monoterpenoid biosynthesis	ko00902	7	Vitis_adenoclada_newGene_1373;Vitis_adenoclada_newGene_1375;Vitis_adenoclada_newGene_2299;Vitis_adenoclada_newGene_3166;Vitis_adenoclada_newGene_3167;Vitis_adenoclada_newGene_3168;Vitis_adenoclada_newGene_970;	K23810+K23810+K18108+K23232+K23232+K23232+K18108
Zeatin biosynthesis	ko00908	2	Vitis_adenoclada_newGene_1265;Vitis_adenoclada_newGene_869;	K23452+K23452
Sesquiterpenoid and triterpenoid biosynthesis	ko00909	26	Vitis_adenoclada_newGene_1906;Vitis_adenoclada_newGene_1909;Vitis_adenoclada_newGene_1911;Vitis_adenoclada_newGene_1912;Vitis_adenoclada_newGene_1913;Vitis_adenoclada_newGene_1914;Vitis_adenoclada_newGene_1915;Vitis_adenoclada_newGene_1916;Vitis_adenoclada_newGene_1917;Vitis_adenoclada_newGene_1918;Vitis_adenoclada_newGene_1919;Vitis_adenoclada_newGene_1920;Vitis_adenoclada_newGene_1925;Vitis_ade…	K15803+K15803+K15803+K15803+K15803+K15803+K15803+K14181+K15803+K15803+K15803+K15803+K15803+K15803+K14181+K15803+K15803+K15803+K15813+K14175+K14175+K14175+K15813+K15813+K15813+K15803
Phenylpropanoid biosynthesis	ko00940	7	Vitis_adenoclada_newGene_1005;Vitis_adenoclada_newGene_1291;Vitis_adenoclada_newGene_1533;Vitis_adenoclada_newGene_1998;Vitis_adenoclada_newGene_1999;Vitis_adenoclada_newGene_947;Vitis_adenoclada_newGene_968;	K09753+K23260+K01904+K13066+K13066+K09753+K09753
Flavonoid biosynthesis	ko00941	9	Vitis_adenoclada_newGene_1522;Vitis_adenoclada_newGene_1524;Vitis_adenoclada_newGene_1525;Vitis_adenoclada_newGene_1526;Vitis_adenoclada_newGene_1527;Vitis_adenoclada_newGene_1828;Vitis_adenoclada_newGene_2619;Vitis_adenoclada_newGene_389;Vitis_adenoclada_newGene_995;	K00660+K00660+K00660+K00660+K00660+K13082+K00475+K00660+K08695
Isoflavonoid biosynthesis	ko00943	3	Vitis_adenoclada_newGene_1371;Vitis_adenoclada_newGene_1769;Vitis_adenoclada_newGene_3182;	K13265+K13260+K13260
Stilbenoid, diarylheptanoid and gingerol biosynthesis	ko00945	2	Vitis_adenoclada_newGene_1523;Vitis_adenoclada_newGene_585;	K13232+K16040
Isoquinoline alkaloid biosynthesis	ko00950	4	Vitis_adenoclada_newGene_1030;Vitis_adenoclada_newGene_302;Vitis_adenoclada_newGene_3186;Vitis_adenoclada_newGene_844;	K00815+K14455+K15849+K01593
Tropane, piperidine and pyridine alkaloid biosynthesis	ko00960	3	Vitis_adenoclada_newGene_1030;Vitis_adenoclada_newGene_302;Vitis_adenoclada_newGene_3186;	K00815+K14455+K15849
Betalain biosynthesis	ko00965	1	Vitis_adenoclada_newGene_844;	K01593
Aminoacyl-tRNA biosynthesis	ko00970	3	Vitis_adenoclada_newGene_1117;Vitis_adenoclada_newGene_2156;Vitis_adenoclada_newGene_2530;	K01867+K01889+K01889
Carbon metabolism	ko01200	5	Vitis_adenoclada_newGene_11;Vitis_adenoclada_newGene_1302;Vitis_adenoclada_newGene_1488;Vitis_adenoclada_newGene_1875;Vitis_adenoclada_newGene_302;	K00029+K00297+K00850+K00134+K14455
2-Oxocarboxylic acid metabolism	ko01210	3	Vitis_adenoclada_newGene_2102;Vitis_adenoclada_newGene_302;Vitis_adenoclada_newGene_717;	K00818+K14455+K00052
Biosynthesis of amino acids	ko01230	9	Vitis_adenoclada_newGene_1488;Vitis_adenoclada_newGene_1875;Vitis_adenoclada_newGene_2102;Vitis_adenoclada_newGene_2597;Vitis_adenoclada_newGene_302;Vitis_adenoclada_newGene_3186;Vitis_adenoclada_newGene_524;Vitis_adenoclada_newGene_717;Vitis_adenoclada_newGene_753;	K00850+K00134+K00818+K00765+K14455+K15849+K00789+K00052+K00765
ABC transporters	ko02010	1	Vitis_adenoclada_newGene_114;	K08712
Ribosome biogenesis in eukaryotes	ko03008	5	Vitis_adenoclada_newGene_1231;Vitis_adenoclada_newGene_1417;Vitis_adenoclada_newGene_2544;Vitis_adenoclada_newGene_475;Vitis_adenoclada_newGene_534;	K14552+K14566+K14550+K12619+K14572
Ribosome	ko03010	6	Vitis_adenoclada_newGene_214;Vitis_adenoclada_newGene_2498;Vitis_adenoclada_newGene_3024;Vitis_adenoclada_newGene_3142;Vitis_adenoclada_newGene_3190;Vitis_adenoclada_newGene_479;	K02937+K02922+K02964+K02932+K02929+K02924
RNA transport	ko03013	4	Vitis_adenoclada_newGene_1285;Vitis_adenoclada_newGene_1560;Vitis_adenoclada_newGene_2487;Vitis_adenoclada_newGene_3204;	K14314+K03246+K12878+K03240
mRNA surveillance pathway	ko03015	5	Vitis_adenoclada_newGene_1977;Vitis_adenoclada_newGene_2637;Vitis_adenoclada_newGene_2751;Vitis_adenoclada_newGene_2752;Vitis_adenoclada_newGene_541;	K03265+K14408+K08873+K08873+K14408
RNA degradation	ko03018	5	Vitis_adenoclada_newGene_1488;Vitis_adenoclada_newGene_2155;Vitis_adenoclada_newGene_2527;Vitis_adenoclada_newGene_2924;Vitis_adenoclada_newGene_475;	K00850+K12598+K12589+K12598+K12619
RNA polymerase	ko03020	2	Vitis_adenoclada_newGene_2183;Vitis_adenoclada_newGene_976;	K03006+K03013
DNA replication	ko03030	6	Vitis_adenoclada_newGene_1646;Vitis_adenoclada_newGene_2265;Vitis_adenoclada_newGene_2813;Vitis_adenoclada_newGene_2981;Vitis_adenoclada_newGene_2999;Vitis_adenoclada_newGene_3285;	K07466+K10756+K10740+K10754+K02324+K07466
Spliceosome	ko03040	16	Vitis_adenoclada_newGene_1007;Vitis_adenoclada_newGene_1008;Vitis_adenoclada_newGene_1014;Vitis_adenoclada_newGene_1026;Vitis_adenoclada_newGene_1036;Vitis_adenoclada_newGene_1047;Vitis_adenoclada_newGene_1062;Vitis_adenoclada_newGene_1585;Vitis_adenoclada_newGene_2334;Vitis_adenoclada_newGene_2336;Vitis_adenoclada_newGene_2337;Vitis_adenoclada_newGene_2487;Vitis_adenoclada_newGene_2734;Vitis_ade…	K12818+K12818+K12818+K12818+K12818+K12818+K12818+K03283+K12874+K12874+K12874+K12878+K03283+K12818+K12818+K12818
Proteasome	ko03050	1	Vitis_adenoclada_newGene_2625;	K03029
Protein export	ko03060	1	Vitis_adenoclada_newGene_2899;	K09481
Base excision repair	ko03410	1	Vitis_adenoclada_newGene_2999;	K02324
Nucleotide excision repair	ko03420	6	Vitis_adenoclada_newGene_1646;Vitis_adenoclada_newGene_2265;Vitis_adenoclada_newGene_2813;Vitis_adenoclada_newGene_2981;Vitis_adenoclada_newGene_2999;Vitis_adenoclada_newGene_3285;	K07466+K10756+K10740+K10754+K02324+K07466
Mismatch repair	ko03430	5	Vitis_adenoclada_newGene_1646;Vitis_adenoclada_newGene_2265;Vitis_adenoclada_newGene_2813;Vitis_adenoclada_newGene_2981;Vitis_adenoclada_newGene_3285;	K07466+K10756+K10740+K10754+K07466
Homologous recombination	ko03440	4	Vitis_adenoclada_newGene_1646;Vitis_adenoclada_newGene_2813;Vitis_adenoclada_newGene_3044;Vitis_adenoclada_newGene_3285;	K07466+K10740+K10728+K07466
MAPK signaling pathway - plant	ko04016	26	Vitis_adenoclada_newGene_1183;Vitis_adenoclada_newGene_146;Vitis_adenoclada_newGene_1512;Vitis_adenoclada_newGene_1548;Vitis_adenoclada_newGene_1566;Vitis_adenoclada_newGene_1571;Vitis_adenoclada_newGene_1578;Vitis_adenoclada_newGene_1898;Vitis_adenoclada_newGene_2033;Vitis_adenoclada_newGene_2228;Vitis_adenoclada_newGene_2654;Vitis_adenoclada_newGene_2760;Vitis_adenoclada_newGene_3026;Vitis_aden…	K20547+K13420+K13416+K13416+K13416+K13416+K13416+K13420+K00940+K13416+K13420+K13420+K13414+K13422+K13420+K13420+K13420+K13420+K13420+K13420+K17686+K13416+K13414+K16224+K14514+K13416
Phosphatidylinositol signaling system	ko04070	7	Vitis_adenoclada_newGene_108;Vitis_adenoclada_newGene_1357;Vitis_adenoclada_newGene_2613;Vitis_adenoclada_newGene_2627;Vitis_adenoclada_newGene_531;Vitis_adenoclada_newGene_673;Vitis_adenoclada_newGene_790;	K10572+K00901+K00889+K00889+K00901+K00901+K00901
Plant hormone signal transduction	ko04075	17	Vitis_adenoclada_newGene_1101;Vitis_adenoclada_newGene_1296;Vitis_adenoclada_newGene_1512;Vitis_adenoclada_newGene_1548;Vitis_adenoclada_newGene_1566;Vitis_adenoclada_newGene_1571;Vitis_adenoclada_newGene_1578;Vitis_adenoclada_newGene_1617;Vitis_adenoclada_newGene_2109;Vitis_adenoclada_newGene_2228;Vitis_adenoclada_newGene_2581;Vitis_adenoclada_newGene_3030;Vitis_adenoclada_newGene_3135;Vitis_ade…	K13415+K13415+K13416+K13416+K13416+K13416+K13416+K13415+K14490+K13416+K14500+K13422+K14500+K13416+K13415+K14514+K13416
Ubiquitin mediated proteolysis	ko04120	1	Vitis_adenoclada_newGene_3175;	K10606
SNARE interactions in vesicular transport	ko04130	3	Vitis_adenoclada_newGene_2957;Vitis_adenoclada_newGene_536;Vitis_adenoclada_newGene_86;	K08503+K08503+K08503
Autophagy - other	ko04136	2	Vitis_adenoclada_newGene_2369;Vitis_adenoclada_newGene_3249;	K17908+K07204
Protein processing in endoplasmic reticulum	ko04141	9	Vitis_adenoclada_newGene_1367;Vitis_adenoclada_newGene_1482;Vitis_adenoclada_newGene_1585;Vitis_adenoclada_newGene_1908;Vitis_adenoclada_newGene_2242;Vitis_adenoclada_newGene_2711;Vitis_adenoclada_newGene_2734;Vitis_adenoclada_newGene_2899;Vitis_adenoclada_newGene_699;	K01230+K13993+K03283+K04079+K07151+K09518+K03283+K09481+K08852
Endocytosis	ko04144	9	Vitis_adenoclada_newGene_1585;Vitis_adenoclada_newGene_1832;Vitis_adenoclada_newGene_2485;Vitis_adenoclada_newGene_2613;Vitis_adenoclada_newGene_2627;Vitis_adenoclada_newGene_2631;Vitis_adenoclada_newGene_2734;Vitis_adenoclada_newGene_2811;Vitis_adenoclada_newGene_357;	K03283+K01528+K12198+K00889+K00889+K19476+K03283+K01528+K12472
Phagosome	ko04145	2	Vitis_adenoclada_newGene_2899;Vitis_adenoclada_newGene_2901;	K09481+K02154
Peroxisome	ko04146	3	Vitis_adenoclada_newGene_2753;Vitis_adenoclada_newGene_373;Vitis_adenoclada_newGene_829;	K13347+K13338+K13338
Plant-pathogen interaction	ko04626	120	Vitis_adenoclada_newGene_1019;Vitis_adenoclada_newGene_1063;Vitis_adenoclada_newGene_1154;Vitis_adenoclada_newGene_1155;Vitis_adenoclada_newGene_1165;Vitis_adenoclada_newGene_1166;Vitis_adenoclada_newGene_1172;Vitis_adenoclada_newGene_1173;Vitis_adenoclada_newGene_118;Vitis_adenoclada_newGene_1180;Vitis_adenoclada_newGene_1181;Vitis_adenoclada_newGene_1195;Vitis_adenoclada_newGene_1206;Vitis_aden…	K13457+K13459+K13459+K13459+K13459+K13459+K13459+K13459+K13459+K13459+K13459+K13459+K13459+K13459+K13457+K13457+K13457+K13466+K13420+K13466+K13466+K13466+K13466+K13466+K13466+K13416+K13466+K13466+K13416+K13416+K13416+K13430+K13416+K13430+K13457+K13457+K16225+K16225+K16226+K16225+K13459+K13420+K04079+K16225+K13459+K16226+K16226+K16225+K16226+K13459+K13466+K13459+K13459+K13466+K16226+K13459+K16225+…
Circadian rhythm - plant	ko04712	6	Vitis_adenoclada_newGene_1522;Vitis_adenoclada_newGene_1524;Vitis_adenoclada_newGene_1525;Vitis_adenoclada_newGene_1526;Vitis_adenoclada_newGene_1527;Vitis_adenoclada_newGene_389;	K00660+K00660+K00660+K00660+K00660+K00660
