# Supplementary material for: Transcriptome Profiling of Powdery Mildew-Stressed ‘Yeniang No. 2’ Grapevine Reveals Differential Expression, Alternative Splicing, and the Identification of 1232 Annotated Novel Genes
Source: Metabolites. 2026 Mar 9;16(3):182. doi: 10.3390/metabo16030182 (PMC13027967; doi:10.3390/metabo16030182)
Supplement: Supplementary file 1 [file metabolites-16-00182-s001.zip › Supplementary File S5/newGene.longest_transcript.pep.fa.Kog.txt]

#Gene name	Protein_name_in_KOG	E_value	Identity	Score	Organism	KOG_id	KOG_class_defination	Function_code	Functional_categories	Function_class_defination
Vitis_adenoclada_newGene_1002	At3g14470	8.07e-51	127/365(34.79)	184	ath	KOG4658	Apoptotic ATPase	[T]	CELLULAR PROCESSES AND SIGNALING	Signal transduction mechanisms
Vitis_adenoclada_newGene_1005	At5g19440	4.61e-30	53/65(81.54)	108	ath	KOG1502	Flavonol reductase/cinnamoyl-CoA reductase	[V]	CELLULAR PROCESSES AND SIGNALING	Defense mechanisms
Vitis_adenoclada_newGene_1007	At3g14470	8.79e-39	75/168(44.64)	142	ath	KOG4658	Apoptotic ATPase	[T]	CELLULAR PROCESSES AND SIGNALING	Signal transduction mechanisms
Vitis_adenoclada_newGene_1008	At3g14460	8.63e-70	284/965(29.43)	253	ath	KOG4658	Apoptotic ATPase	[T]	CELLULAR PROCESSES AND SIGNALING	Signal transduction mechanisms
Vitis_adenoclada_newGene_1014	At3g14470	1.48e-06	69/259(26.64)	53	ath	KOG4658	Apoptotic ATPase	[T]	CELLULAR PROCESSES AND SIGNALING	Signal transduction mechanisms
Vitis_adenoclada_newGene_1026	At3g14470	1.64e-102	231/528(43.75)	333	ath	KOG4658	Apoptotic ATPase	[T]	CELLULAR PROCESSES AND SIGNALING	Signal transduction mechanisms
Vitis_adenoclada_newGene_1030	At5g36160	4.85e-17	31/55(56.36)	74	ath	KOG0259	Tyrosine aminotransferase	[E]	METABOLISM	Amino acid transport and metabolism
Vitis_adenoclada_newGene_1036	At3g14470	4.07e-177	390/1025(38.05)	555	ath	KOG4658	Apoptotic ATPase	[T]	CELLULAR PROCESSES AND SIGNALING	Signal transduction mechanisms
Vitis_adenoclada_newGene_1047	At3g14460	1.96e-173	447/1334(33.51)	551	ath	KOG4658	Apoptotic ATPase	[T]	CELLULAR PROCESSES AND SIGNALING	Signal transduction mechanisms
Vitis_adenoclada_newGene_1052	At3g14470	1.41e-30	73/162(45.06)	122	ath	KOG4658	Apoptotic ATPase	[T]	CELLULAR PROCESSES AND SIGNALING	Signal transduction mechanisms
Vitis_adenoclada_newGene_1053	At3g14470	4.53e-33	93/275(33.82)	128	ath	KOG4658	Apoptotic ATPase	[T]	CELLULAR PROCESSES AND SIGNALING	Signal transduction mechanisms
Vitis_adenoclada_newGene_1054	At5g21080	3.64e-75	152/276(55.07)	248	ath	KOG1877	Putative transmembrane protein cmp44E	[R]	POORLY CHARACTERIZED	General function prediction only
Vitis_adenoclada_newGene_1062	At3g14470	1.82e-187	363/923(39.33)	583	ath	KOG4658	Apoptotic ATPase	[T]	CELLULAR PROCESSES AND SIGNALING	Signal transduction mechanisms
Vitis_adenoclada_newGene_108	At1g22100	1.82e-32	65/142(45.77)	119	ath	KOG4749	Inositol polyphosphate kinase	[T]	CELLULAR PROCESSES AND SIGNALING	Signal transduction mechanisms
Vitis_adenoclada_newGene_1092	At3g14470	7.87e-27	48/97(49.48)	103	ath	KOG4658	Apoptotic ATPase	[T]	CELLULAR PROCESSES AND SIGNALING	Signal transduction mechanisms
Vitis_adenoclada_newGene_11	At5g11670	3.88e-06	25/40(62.50)	43	ath	KOG1257	NADP+-dependent malic enzyme	[C]	METABOLISM	Energy production and conversion
Vitis_adenoclada_newGene_113	At1g15520	3.01e-26	52/71(73.24)	100	ath	KOG0065	Pleiotropic drug resistance proteins (PDR1-15), ABC superfamily	[Q]	METABOLISM	Secondary metabolites biosynthesis, transport and catabolism
Vitis_adenoclada_newGene_114	At1g15520	4.99e-41	69/75(92.00)	143	ath	KOG0065	Pleiotropic drug resistance proteins (PDR1-15), ABC superfamily	[Q]	METABOLISM	Secondary metabolites biosynthesis, transport and catabolism
Vitis_adenoclada_newGene_1156	At2g32580	2.56e-30	59/146(40.41)	109	ath	KOG1823	DRIM (Down-regulated in metastasis)-like proteins	[V]	CELLULAR PROCESSES AND SIGNALING	Defense mechanisms
Vitis_adenoclada_newGene_1172	At3g15700	8.31e-20	55/152(36.18)	85	ath	KOG4658	Apoptotic ATPase	[T]	CELLULAR PROCESSES AND SIGNALING	Signal transduction mechanisms
Vitis_adenoclada_newGene_1175	At5g27380	6.87e-11	29/52(55.77)	56	ath	KOG0021	Glutathione synthetase	[Q]	METABOLISM	Secondary metabolites biosynthesis, transport and catabolism
Vitis_adenoclada_newGene_118	At4g27190	3.44e-14	33/79(41.77)	69	ath	KOG4658	Apoptotic ATPase	[T]	CELLULAR PROCESSES AND SIGNALING	Signal transduction mechanisms
Vitis_adenoclada_newGene_1181	At4g27220	1.09e-53	260/783(33.21)	202	ath	KOG4658	Apoptotic ATPase	[T]	CELLULAR PROCESSES AND SIGNALING	Signal transduction mechanisms
Vitis_adenoclada_newGene_1183	At3g04720	1.03e-51	78/124(62.90)	164	ath	KOG4742	Predicted chitinase	[R]	POORLY CHARACTERIZED	General function prediction only
Vitis_adenoclada_newGene_1186	At4g03460	1.17e-14	45/107(42.06)	76	ath	KOG0504	FOG: Ankyrin repeat	[R]	POORLY CHARACTERIZED	General function prediction only
Vitis_adenoclada_newGene_1190	At1g74590	2.57e-70	106/220(48.18)	216	ath	KOG0406	Glutathione S-transferase	[O]	CELLULAR PROCESSES AND SIGNALING	Posttranslational modification, protein turnover, chaperones
Vitis_adenoclada_newGene_1201	At5g27250	5.79e-33	58/128(45.31)	119	ath	KOG4585	Predicted transposase	[L]	INFORMATION STORAGE AND PROCESSING	Replication, recombination and repair
Vitis_adenoclada_newGene_1205	At1g21945	5.40e-07	23/54(42.59)	47	ath	KOG0017	FOG: Transposon-encoded proteins with TYA, reverse transcriptase, integrase domains in various combinations	[R]	POORLY CHARACTERIZED	General function prediction only
Vitis_adenoclada_newGene_1211	At4g27190	1.02e-13	108/427(25.29)	76	ath	KOG4658	Apoptotic ATPase	[T]	CELLULAR PROCESSES AND SIGNALING	Signal transduction mechanisms
Vitis_adenoclada_newGene_1231	At2g18900	1.35e-159	235/367(64.03)	469	ath	KOG1963	WD40 repeat protein	[R]	POORLY CHARACTERIZED	General function prediction only
Vitis_adenoclada_newGene_1248	At5g57990	2.09e-15	37/68(54.41)	70	ath	KOG1865	Ubiquitin carboxyl-terminal hydrolase	[O]	CELLULAR PROCESSES AND SIGNALING	Posttranslational modification, protein turnover, chaperones
Vitis_adenoclada_newGene_1254	At1g18720	2.41e-80	123/202(60.89)	239	ath	KOG3292	Predicted membrane protein	[S]	POORLY CHARACTERIZED	Function unknown
Vitis_adenoclada_newGene_1264	At3g02100	3.10e-36	62/126(49.21)	130	ath	KOG1192	UDP-glucuronosyl and UDP-glucosyl transferase	[GC]	--	--
Vitis_adenoclada_newGene_1265	At3g02100	1.64e-135	202/411(49.15)	397	ath	KOG1192	UDP-glucuronosyl and UDP-glucosyl transferase	[GC]	--	--
Vitis_adenoclada_newGene_128	At1g74170	1.09e-32	110/272(40.44)	132	ath	KOG0619	FOG: Leucine rich repeat	[R]	POORLY CHARACTERIZED	General function prediction only
Vitis_adenoclada_newGene_1285	At5g40480	1.95e-88	151/322(46.89)	291	ath	KOG1833	Nuclear pore complex, gp210 component	[YU]	--	--
Vitis_adenoclada_newGene_129	At4g21580	3.52e-14	38/71(53.52)	67	ath	KOG1198	Zinc-binding oxidoreductase	[CR]	--	--
Vitis_adenoclada_newGene_1290	At3g60220	1.67e-17	43/97(44.33)	79	ath	KOG0800	FOG: Predicted E3 ubiquitin ligase	[O]	CELLULAR PROCESSES AND SIGNALING	Posttranslational modification, protein turnover, chaperones
Vitis_adenoclada_newGene_1291	At2g16890	2.04e-17	35/58(60.34)	75	ath	KOG1192	UDP-glucuronosyl and UDP-glucosyl transferase	[GC]	--	--
Vitis_adenoclada_newGene_1302	At3g59970	9.00e-237	306/370(82.70)	658	ath	KOG0564	5,10-methylenetetrahydrofolate reductase	[E]	METABOLISM	Amino acid transport and metabolism
Vitis_adenoclada_newGene_1303	At1g54370	1.28e-20	44/81(54.32)	85	ath	KOG1965	Sodium/hydrogen exchanger protein	[P]	METABOLISM	Inorganic ion transport and metabolism
Vitis_adenoclada_newGene_1336	At1g50270	1.36e-59	123/281(43.77)	199	ath	KOG4197	FOG: PPR repeat	[R]	POORLY CHARACTERIZED	General function prediction only
Vitis_adenoclada_newGene_1347	At4g11000	2.06e-09	33/86(38.37)	57	ath	KOG0504	FOG: Ankyrin repeat	[R]	POORLY CHARACTERIZED	General function prediction only
Vitis_adenoclada_newGene_1371	At2g45400	9.14e-104	172/331(51.96)	310	ath	KOG1502	Flavonol reductase/cinnamoyl-CoA reductase	[V]	CELLULAR PROCESSES AND SIGNALING	Defense mechanisms
Vitis_adenoclada_newGene_1373	At2g45550	6.44e-90	153/315(48.57)	280	ath	KOG0156	Cytochrome P450 CYP2 subfamily	[Q]	METABOLISM	Secondary metabolites biosynthesis, transport and catabolism
Vitis_adenoclada_newGene_1375	At2g45550	4.78e-87	159/331(48.04)	271	ath	KOG0156	Cytochrome P450 CYP2 subfamily	[Q]	METABOLISM	Secondary metabolites biosynthesis, transport and catabolism
Vitis_adenoclada_newGene_1387	At1g76390	1.88e-27	80/241(33.20)	118	ath	KOG0167	FOG: Armadillo/beta-catenin-like repeats	[S]	POORLY CHARACTERIZED	Function unknown
Vitis_adenoclada_newGene_139	At3g14470	7.07e-56	99/274(36.13)	194	ath	KOG4658	Apoptotic ATPase	[T]	CELLULAR PROCESSES AND SIGNALING	Signal transduction mechanisms
Vitis_adenoclada_newGene_1397	At5g24090	1.98e-87	125/219(57.08)	262	ath	KOG4701	Chitinase	[M]	CELLULAR PROCESSES AND SIGNALING	Cell wall/membrane/envelope biogenesis
Vitis_adenoclada_newGene_141	At3g14470	3.07e-81	246/686(35.86)	280	ath	KOG4658	Apoptotic ATPase	[T]	CELLULAR PROCESSES AND SIGNALING	Signal transduction mechanisms
Vitis_adenoclada_newGene_1412	At5g60990	1.35e-71	115/168(68.45)	223	ath	KOG0330	ATP-dependent RNA helicase	[A]	INFORMATION STORAGE AND PROCESSING	RNA processing and modification
Vitis_adenoclada_newGene_1417	At2g46230	4.26e-37	59/64(92.19)	124	ath	KOG3165	Predicted nucleic-acid-binding protein, contains PIN domain	[R]	POORLY CHARACTERIZED	General function prediction only
Vitis_adenoclada_newGene_1418	At1g50180	6.87e-56	136/421(32.30)	199	ath	KOG4658	Apoptotic ATPase	[T]	CELLULAR PROCESSES AND SIGNALING	Signal transduction mechanisms
Vitis_adenoclada_newGene_1420	At5g23850	1.72e-173	218/375(58.13)	496	ath	KOG2458	Endoplasmic reticulum protein EP58, contains filamin rod domain and KDEL motif	[R]	POORLY CHARACTERIZED	General function prediction only
Vitis_adenoclada_newGene_1424	At3g46530	2.28e-11	41/136(30.15)	61	ath	KOG4658	Apoptotic ATPase	[T]	CELLULAR PROCESSES AND SIGNALING	Signal transduction mechanisms
Vitis_adenoclada_newGene_1430	At3g14470	3.12e-34	72/184(39.13)	129	ath	KOG4658	Apoptotic ATPase	[T]	CELLULAR PROCESSES AND SIGNALING	Signal transduction mechanisms
Vitis_adenoclada_newGene_1435	At1g17820	2.63e-44	91/187(48.66)	157	ath	KOG2238	Uncharacterized conserved protein TEX2, contains PH domain	[R]	POORLY CHARACTERIZED	General function prediction only
Vitis_adenoclada_newGene_1439	At3g02940	6.98e-32	52/102(50.98)	115	ath	KOG0048	Transcription factor, Myb superfamily	[K]	INFORMATION STORAGE AND PROCESSING	Transcription
Vitis_adenoclada_newGene_1454	At5g13410	5.38e-06	19/33(57.58)	43	ath	KOG0552	FKBP-type peptidyl-prolyl cis-trans isomerase	[O]	CELLULAR PROCESSES AND SIGNALING	Posttranslational modification, protein turnover, chaperones
Vitis_adenoclada_newGene_1473	At5g51160	6.13e-11	26/52(50.00)	57	ath	KOG0504	FOG: Ankyrin repeat	[R]	POORLY CHARACTERIZED	General function prediction only
Vitis_adenoclada_newGene_1487	At1g62460	8.71e-98	156/265(58.87)	313	ath	KOG0017	FOG: Transposon-encoded proteins with TYA, reverse transcriptase, integrase domains in various combinations	[R]	POORLY CHARACTERIZED	General function prediction only
Vitis_adenoclada_newGene_1488	At5g61580	2.01e-50	83/107(77.57)	168	ath	KOG2440	Pyrophosphate-dependent phosphofructo-1-kinase	[G]	METABOLISM	Carbohydrate transport and metabolism
Vitis_adenoclada_newGene_1498	At3g05360	3.85e-10	35/96(36.46)	60	ath	KOG0619	FOG: Leucine rich repeat	[R]	POORLY CHARACTERIZED	General function prediction only
Vitis_adenoclada_newGene_1499	At1g47890	5.48e-58	288/539(53.43)	214	ath	KOG0619	FOG: Leucine rich repeat	[R]	POORLY CHARACTERIZED	General function prediction only
Vitis_adenoclada_newGene_1509	At2g06950	2.55e-18	34/71(47.89)	79	ath	KOG0017	FOG: Transposon-encoded proteins with TYA, reverse transcriptase, integrase domains in various combinations	[R]	POORLY CHARACTERIZED	General function prediction only
Vitis_adenoclada_newGene_1510	At5g62310	6.08e-40	79/114(69.30)	142	ath	KOG0606	Microtubule-associated serine/threonine kinase and related proteins	[TR]	--	--
Vitis_adenoclada_newGene_1512	At1g66920	6.66e-90	127/242(52.48)	279	ath	KOG1187	Serine/threonine protein kinase	[T]	CELLULAR PROCESSES AND SIGNALING	Signal transduction mechanisms
Vitis_adenoclada_newGene_1532	At1g48640_2	1.73e-47	79/122(64.75)	159	ath	KOG1303	Amino acid transporters	[E]	METABOLISM	Amino acid transport and metabolism
Vitis_adenoclada_newGene_1538	At1g01490	2.49e-16	36/59(61.02)	71	ath	KOG1603	Copper chaperone	[P]	METABOLISM	Inorganic ion transport and metabolism
Vitis_adenoclada_newGene_1552	At4g27790	1.14e-15	32/58(55.17)	70	ath	KOG4223	Reticulocalbin, calumenin, DNA supercoiling factor, and related Ca2+-binding proteins of the CREC family (EF-Hand protein superfamily)	[TU]	--	--
Vitis_adenoclada_newGene_1571	At1g66980_2	1.03e-96	138/239(57.74)	290	ath	KOG1187	Serine/threonine protein kinase	[T]	CELLULAR PROCESSES AND SIGNALING	Signal transduction mechanisms
Vitis_adenoclada_newGene_1573	At1g66980_2	5.37e-104	157/303(51.82)	319	ath	KOG1187	Serine/threonine protein kinase	[T]	CELLULAR PROCESSES AND SIGNALING	Signal transduction mechanisms
Vitis_adenoclada_newGene_1577	At1g18390	1.89e-09	41/137(29.93)	60	ath	KOG1187	Serine/threonine protein kinase	[T]	CELLULAR PROCESSES AND SIGNALING	Signal transduction mechanisms
Vitis_adenoclada_newGene_1578	At1g66910	2.51e-105	163/312(52.24)	322	ath	KOG1187	Serine/threonine protein kinase	[T]	CELLULAR PROCESSES AND SIGNALING	Signal transduction mechanisms
Vitis_adenoclada_newGene_1591	At1g66910	2.16e-98	150/291(51.55)	304	ath	KOG1187	Serine/threonine protein kinase	[T]	CELLULAR PROCESSES AND SIGNALING	Signal transduction mechanisms
Vitis_adenoclada_newGene_1613	At3g17830	5.80e-22	44/82(53.66)	89	ath	KOG0715	Molecular chaperone (DnaJ superfamily)	[O]	CELLULAR PROCESSES AND SIGNALING	Posttranslational modification, protein turnover, chaperones
Vitis_adenoclada_newGene_1625	At1g18390	1.75e-97	157/233(67.38)	298	ath	KOG1187	Serine/threonine protein kinase	[T]	CELLULAR PROCESSES AND SIGNALING	Signal transduction mechanisms
Vitis_adenoclada_newGene_1629	At4g36220	7.07e-117	194/505(38.42)	355	ath	KOG0156	Cytochrome P450 CYP2 subfamily	[Q]	METABOLISM	Secondary metabolites biosynthesis, transport and catabolism
Vitis_adenoclada_newGene_1630	At4g36220	1.12e-87	139/312(44.55)	273	ath	KOG0156	Cytochrome P450 CYP2 subfamily	[Q]	METABOLISM	Secondary metabolites biosynthesis, transport and catabolism
Vitis_adenoclada_newGene_164	At1g50180	2.29e-90	160/339(47.20)	290	ath	KOG4658	Apoptotic ATPase	[T]	CELLULAR PROCESSES AND SIGNALING	Signal transduction mechanisms
Vitis_adenoclada_newGene_1644	At5g23080	1.38e-24	48/70(68.57)	100	ath	KOG2138	Predicted RNA binding protein, contains G-patch domain	[A]	INFORMATION STORAGE AND PROCESSING	RNA processing and modification
Vitis_adenoclada_newGene_1646	At5g08020	1.19e-40	71/102(69.61)	144	ath	KOG0851	Single-stranded DNA-binding replication protein A (RPA), large (70 kD) subunit and related ssDNA-binding proteins	[L]	INFORMATION STORAGE AND PROCESSING	Replication, recombination and repair
Vitis_adenoclada_newGene_165	At1g50180	4.14e-22	43/84(51.19)	90	ath	KOG4658	Apoptotic ATPase	[T]	CELLULAR PROCESSES AND SIGNALING	Signal transduction mechanisms
Vitis_adenoclada_newGene_1657	At3g06100	1.70e-25	49/73(67.12)	96	ath	KOG0223	Aquaporin (major intrinsic protein family)	[G]	METABOLISM	Carbohydrate transport and metabolism
Vitis_adenoclada_newGene_1665	At5g11010	1.40e-23	44/72(61.11)	92	ath	KOG2750	Uncharacterized conserved protein similar to ATP/GTP-binding protein	[R]	POORLY CHARACTERIZED	General function prediction only
Vitis_adenoclada_newGene_1672	At4g33990	1.63e-103	200/596(33.56)	333	ath	KOG4197	FOG: PPR repeat	[R]	POORLY CHARACTERIZED	General function prediction only
Vitis_adenoclada_newGene_1673	At3g16610	3.94e-42	84/254(33.07)	153	ath	KOG4197	FOG: PPR repeat	[R]	POORLY CHARACTERIZED	General function prediction only
Vitis_adenoclada_newGene_169	At3g23085	2.87e-11	29/60(48.33)	57	ath	KOG1121	Tam3-transposase (Ac family)	[L]	INFORMATION STORAGE AND PROCESSING	Replication, recombination and repair
Vitis_adenoclada_newGene_1691	At2g39890	6.80e-21	46/126(36.51)	88	ath	KOG1303	Amino acid transporters	[E]	METABOLISM	Amino acid transport and metabolism
Vitis_adenoclada_newGene_1716	At1g26990	3.54e-06	27/64(42.19)	43	ath	KOG0017	FOG: Transposon-encoded proteins with TYA, reverse transcriptase, integrase domains in various combinations	[R]	POORLY CHARACTERIZED	General function prediction only
Vitis_adenoclada_newGene_1769	At5g67310	1.63e-12	36/74(48.65)	62	ath	KOG0156	Cytochrome P450 CYP2 subfamily	[Q]	METABOLISM	Secondary metabolites biosynthesis, transport and catabolism
Vitis_adenoclada_newGene_1782	At4g31940	4.72e-170	246/457(53.83)	489	ath	KOG0156	Cytochrome P450 CYP2 subfamily	[Q]	METABOLISM	Secondary metabolites biosynthesis, transport and catabolism
Vitis_adenoclada_newGene_1783	At4g31970	3.77e-84	144/312(46.15)	264	ath	KOG0156	Cytochrome P450 CYP2 subfamily	[Q]	METABOLISM	Secondary metabolites biosynthesis, transport and catabolism
Vitis_adenoclada_newGene_1787	At3g46940	5.81e-87	128/164(78.05)	256	ath	KOG3370	dUTPase	[F]	METABOLISM	Nucleotide transport and metabolism
Vitis_adenoclada_newGene_179	At1g74180	7.21e-31	76/176(43.18)	119	ath	KOG0619	FOG: Leucine rich repeat	[R]	POORLY CHARACTERIZED	General function prediction only
Vitis_adenoclada_newGene_1817	At5g48100	1.92e-27	40/59(67.80)	103	ath	KOG1263	Multicopper oxidases	[Q]	METABOLISM	Secondary metabolites biosynthesis, transport and catabolism
Vitis_adenoclada_newGene_1822	At5g48100	5.06e-49	71/112(63.39)	163	ath	KOG1263	Multicopper oxidases	[Q]	METABOLISM	Secondary metabolites biosynthesis, transport and catabolism
Vitis_adenoclada_newGene_1824	At5g09360	1.26e-114	173/313(55.27)	343	ath	KOG1263	Multicopper oxidases	[Q]	METABOLISM	Secondary metabolites biosynthesis, transport and catabolism
Vitis_adenoclada_newGene_1828	At5g19440	9.58e-47	75/98(76.53)	154	ath	KOG1502	Flavonol reductase/cinnamoyl-CoA reductase	[V]	CELLULAR PROCESSES AND SIGNALING	Defense mechanisms
Vitis_adenoclada_newGene_1832	At4g27200	1.81e-45	73/138(52.90)	159	ath	KOG0017	FOG: Transposon-encoded proteins with TYA, reverse transcriptase, integrase domains in various combinations	[R]	POORLY CHARACTERIZED	General function prediction only
Vitis_adenoclada_newGene_1863	At3g48880	3.02e-15	64/224(28.57)	77	ath	KOG1947	Leucine rich repeat proteins, some proteins contain F-box	[R]	POORLY CHARACTERIZED	General function prediction only
Vitis_adenoclada_newGene_1875	At1g13440	9.96e-21	40/51(78.43)	85	ath	KOG0657	Glyceraldehyde 3-phosphate dehydrogenase	[G]	METABOLISM	Carbohydrate transport and metabolism
Vitis_adenoclada_newGene_188	At1g74180	1.65e-31	71/172(41.28)	120	ath	KOG0619	FOG: Leucine rich repeat	[R]	POORLY CHARACTERIZED	General function prediction only
Vitis_adenoclada_newGene_1898	At3g57730	9.62e-11	35/104(33.65)	58	ath	KOG1187	Serine/threonine protein kinase	[T]	CELLULAR PROCESSES AND SIGNALING	Signal transduction mechanisms
Vitis_adenoclada_newGene_1900	At1g71410	9.58e-43	90/174(51.72)	153	ath	KOG2137	Protein kinase	[T]	CELLULAR PROCESSES AND SIGNALING	Signal transduction mechanisms
Vitis_adenoclada_newGene_1904	At5g27250	3.22e-42	71/160(44.38)	146	ath	KOG4585	Predicted transposase	[L]	INFORMATION STORAGE AND PROCESSING	Replication, recombination and repair
Vitis_adenoclada_newGene_1908	At2g10780	2.37e-17	53/173(30.64)	83	ath	KOG0017	FOG: Transposon-encoded proteins with TYA, reverse transcriptase, integrase domains in various combinations	[R]	POORLY CHARACTERIZED	General function prediction only
Vitis_adenoclada_newGene_1955	At5g20960	0.0	709/1171(60.55)	1392	ath	KOG0430	Xanthine dehydrogenase	[F]	METABOLISM	Nucleotide transport and metabolism
Vitis_adenoclada_newGene_196	At2g34930	2.28e-67	244/619(39.42)	245	ath	KOG0619	FOG: Leucine rich repeat	[R]	POORLY CHARACTERIZED	General function prediction only
Vitis_adenoclada_newGene_197	At1g45616	3.23e-08	39/133(29.32)	58	ath	KOG0619	FOG: Leucine rich repeat	[R]	POORLY CHARACTERIZED	General function prediction only
Vitis_adenoclada_newGene_1977	At3g26618	3.30e-34	58/65(89.23)	121	ath	KOG0688	Peptide chain release factor 1 (eRF1)	[J]	INFORMATION STORAGE AND PROCESSING	Translation, ribosomal structure and biogenesis
Vitis_adenoclada_newGene_1998	At5g54160	3.46e-42	66/96(68.75)	142	ath	KOG3178	Hydroxyindole-O-methyltransferase and related SAM-dependent methyltransferases	[R]	POORLY CHARACTERIZED	General function prediction only
Vitis_adenoclada_newGene_1999	At5g54160	5.92e-41	58/84(69.05)	138	ath	KOG3178	Hydroxyindole-O-methyltransferase and related SAM-dependent methyltransferases	[R]	POORLY CHARACTERIZED	General function prediction only
Vitis_adenoclada_newGene_2010	At4g27190	1.18e-82	265/908(29.19)	290	ath	KOG4658	Apoptotic ATPase	[T]	CELLULAR PROCESSES AND SIGNALING	Signal transduction mechanisms
Vitis_adenoclada_newGene_2034	At1g64710	1.29e-24	41/62(66.13)	94	ath	KOG0022	Alcohol dehydrogenase, class III	[Q]	METABOLISM	Secondary metabolites biosynthesis, transport and catabolism
Vitis_adenoclada_newGene_2036	At4g26090	1.19e-10	35/91(38.46)	65	ath	KOG4658	Apoptotic ATPase	[T]	CELLULAR PROCESSES AND SIGNALING	Signal transduction mechanisms
Vitis_adenoclada_newGene_2068	At1g21945	2.14e-24	53/107(49.53)	105	ath	KOG0017	FOG: Transposon-encoded proteins with TYA, reverse transcriptase, integrase domains in various combinations	[R]	POORLY CHARACTERIZED	General function prediction only
Vitis_adenoclada_newGene_2086	At2g20460	6.78e-26	46/103(44.66)	103	ath	KOG0017	FOG: Transposon-encoded proteins with TYA, reverse transcriptase, integrase domains in various combinations	[R]	POORLY CHARACTERIZED	General function prediction only
Vitis_adenoclada_newGene_2088	At1g55790	8.07e-13	35/54(64.81)	66	ath	KOG4174	Uncharacterized conserved protein	[S]	POORLY CHARACTERIZED	Function unknown
Vitis_adenoclada_newGene_2092	At1g79440	1.04e-142	211/296(71.28)	414	ath	KOG2451	Aldehyde dehydrogenase	[C]	METABOLISM	Energy production and conversion
Vitis_adenoclada_newGene_2093	At1g79440	2.63e-248	336/490(68.57)	689	ath	KOG2451	Aldehyde dehydrogenase	[C]	METABOLISM	Energy production and conversion
Vitis_adenoclada_newGene_210	At1g45616	1.69e-09	73/300(24.33)	63	ath	KOG0619	FOG: Leucine rich repeat	[R]	POORLY CHARACTERIZED	General function prediction only
Vitis_adenoclada_newGene_2102	At1g80600	2.39e-46	75/103(72.82)	155	ath	KOG1401	Acetylornithine aminotransferase	[E]	METABOLISM	Amino acid transport and metabolism
Vitis_adenoclada_newGene_211	At2g32660	2.64e-10	32/63(50.79)	61	ath	KOG0619	FOG: Leucine rich repeat	[R]	POORLY CHARACTERIZED	General function prediction only
Vitis_adenoclada_newGene_212	At1g58190	5.85e-06	38/125(30.40)	52	ath	KOG0619	FOG: Leucine rich repeat	[R]	POORLY CHARACTERIZED	General function prediction only
Vitis_adenoclada_newGene_2128	At1g62630	3.66e-06	46/143(32.17)	51	ath	KOG4658	Apoptotic ATPase	[T]	CELLULAR PROCESSES AND SIGNALING	Signal transduction mechanisms
Vitis_adenoclada_newGene_214	At3g13580	4.83e-27	55/91(60.44)	100	ath	KOG3184	60S ribosomal protein L7	[J]	INFORMATION STORAGE AND PROCESSING	Translation, ribosomal structure and biogenesis
Vitis_adenoclada_newGene_2140	At3g14470	1.22e-73	163/441(36.96)	253	ath	KOG4658	Apoptotic ATPase	[T]	CELLULAR PROCESSES AND SIGNALING	Signal transduction mechanisms
Vitis_adenoclada_newGene_2148	At1g16540	1.56e-18	38/64(59.38)	78	ath	KOG2142	Molybdenum cofactor sulfurase	[H]	METABOLISM	Coenzyme transport and metabolism
Vitis_adenoclada_newGene_2149	At1g16540	6.17e-10	29/52(55.77)	53	ath	KOG2142	Molybdenum cofactor sulfurase	[H]	METABOLISM	Coenzyme transport and metabolism
Vitis_adenoclada_newGene_215	At2g34930	2.39e-50	237/583(40.65)	194	ath	KOG0619	FOG: Leucine rich repeat	[R]	POORLY CHARACTERIZED	General function prediction only
Vitis_adenoclada_newGene_2150	At1g16540	1.18e-21	43/76(56.58)	88	ath	KOG2142	Molybdenum cofactor sulfurase	[H]	METABOLISM	Coenzyme transport and metabolism
Vitis_adenoclada_newGene_2151	At1g16540	5.58e-47	78/117(66.67)	162	ath	KOG2142	Molybdenum cofactor sulfurase	[H]	METABOLISM	Coenzyme transport and metabolism
Vitis_adenoclada_newGene_2152	At1g16540	1.51e-98	150/233(64.38)	306	ath	KOG2142	Molybdenum cofactor sulfurase	[H]	METABOLISM	Coenzyme transport and metabolism
Vitis_adenoclada_newGene_2164	At3g14690	9.59e-61	90/139(64.75)	196	ath	KOG0157	Cytochrome P450 CYP4/CYP19/CYP26 subfamilies	[QI]	--	--
Vitis_adenoclada_newGene_2183	At3g29775	1.31e-108	209/544(38.42)	354	ath	KOG0017	FOG: Transposon-encoded proteins with TYA, reverse transcriptase, integrase domains in various combinations	[R]	POORLY CHARACTERIZED	General function prediction only
Vitis_adenoclada_newGene_2195	At5g35810	1.92e-73	131/331(39.58)	233	ath	KOG0504	FOG: Ankyrin repeat	[R]	POORLY CHARACTERIZED	General function prediction only
Vitis_adenoclada_newGene_2196	At3g14610	1.05e-24	53/94(56.38)	97	ath	KOG0157	Cytochrome P450 CYP4/CYP19/CYP26 subfamilies	[QI]	--	--
Vitis_adenoclada_newGene_2197	At3g14610	2.75e-29	59/104(56.73)	110	ath	KOG0157	Cytochrome P450 CYP4/CYP19/CYP26 subfamilies	[QI]	--	--
Vitis_adenoclada_newGene_2200	At1g66920	1.13e-76	169/477(35.43)	251	ath	KOG1187	Serine/threonine protein kinase	[T]	CELLULAR PROCESSES AND SIGNALING	Signal transduction mechanisms
Vitis_adenoclada_newGene_2205	At1g08860	6.80e-46	79/110(71.82)	157	ath	KOG1327	Copine	[T]	CELLULAR PROCESSES AND SIGNALING	Signal transduction mechanisms
Vitis_adenoclada_newGene_2236	At4g17380	6.80e-62	99/113(87.61)	199	ath	KOG0220	Mismatch repair ATPase MSH4 (MutS family)	[L]	INFORMATION STORAGE AND PROCESSING	Replication, recombination and repair
Vitis_adenoclada_newGene_2242	At5g19690	1.43e-08	23/29(79.31)	50	ath	KOG2292	Oligosaccharyltransferase, STT3 subunit	[O]	CELLULAR PROCESSES AND SIGNALING	Posttranslational modification, protein turnover, chaperones
Vitis_adenoclada_newGene_2256	At3g14460	3.19e-14	95/349(27.22)	76	ath	KOG4658	Apoptotic ATPase	[T]	CELLULAR PROCESSES AND SIGNALING	Signal transduction mechanisms
Vitis_adenoclada_newGene_2269	At1g32050	8.03e-10	31/67(46.27)	53	ath	KOG3088	Secretory carrier membrane protein	[U]	CELLULAR PROCESSES AND SIGNALING	Intracellular trafficking, secretion, and vesicular transport
Vitis_adenoclada_newGene_227	At1g78950	2.51e-43	66/82(80.49)	150	ath	KOG0497	Oxidosqualene-lanosterol cyclase and related proteins	[I]	METABOLISM	Lipid transport and metabolism
Vitis_adenoclada_newGene_2279	At4g14950_2	1.11e-28	51/66(77.27)	103	ath	KOG1108	Predicted heme/steroid binding protein	[R]	POORLY CHARACTERIZED	General function prediction only
Vitis_adenoclada_newGene_2288	At2g13940	2.88e-57	110/266(41.35)	202	ath	KOG0017	FOG: Transposon-encoded proteins with TYA, reverse transcriptase, integrase domains in various combinations	[R]	POORLY CHARACTERIZED	General function prediction only
Vitis_adenoclada_newGene_2292	At5g22300	6.88e-50	76/107(71.03)	163	ath	KOG0805	Carbon-nitrogen hydrolase	[E]	METABOLISM	Amino acid transport and metabolism
Vitis_adenoclada_newGene_2311	At1g66980_2	5.40e-66	104/189(55.03)	207	ath	KOG1187	Serine/threonine protein kinase	[T]	CELLULAR PROCESSES AND SIGNALING	Signal transduction mechanisms
Vitis_adenoclada_newGene_2312	At1g50180	4.78e-79	151/373(40.48)	263	ath	KOG4658	Apoptotic ATPase	[T]	CELLULAR PROCESSES AND SIGNALING	Signal transduction mechanisms
Vitis_adenoclada_newGene_2319	At2g35660	3.75e-13	25/64(39.06)	63	ath	KOG2614	Kynurenine 3-monooxygenase and related flavoprotein monooxygenases	[CR]	--	--
Vitis_adenoclada_newGene_2325	At3g57430	4.78e-113	161/311(51.77)	346	ath	KOG4197	FOG: PPR repeat	[R]	POORLY CHARACTERIZED	General function prediction only
Vitis_adenoclada_newGene_2334	At2g38770	1.48e-94	152/203(74.88)	301	ath	KOG1806	DEAD box containing helicases	[L]	INFORMATION STORAGE AND PROCESSING	Replication, recombination and repair
Vitis_adenoclada_newGene_2335	At4g34570_1	4.44e-17	34/55(61.82)	72	ath	KOG1324	Dihydrofolate reductase	[H]	METABOLISM	Coenzyme transport and metabolism
Vitis_adenoclada_newGene_2336	At2g38770	5.39e-72	123/183(67.21)	237	ath	KOG1806	DEAD box containing helicases	[L]	INFORMATION STORAGE AND PROCESSING	Replication, recombination and repair
Vitis_adenoclada_newGene_2337	At2g38770	9.46e-219	315/393(80.15)	640	ath	KOG1806	DEAD box containing helicases	[L]	INFORMATION STORAGE AND PROCESSING	Replication, recombination and repair
Vitis_adenoclada_newGene_2339	At5g58000_2	5.51e-21	37/58(63.79)	84	ath	KOG0323	TFIIF-interacting CTD phosphatases, including NLI-interacting factor	[K]	INFORMATION STORAGE AND PROCESSING	Transcription
Vitis_adenoclada_newGene_2347	At1g31210	9.34e-23	73/285(25.61)	99	ath	KOG0017	FOG: Transposon-encoded proteins with TYA, reverse transcriptase, integrase domains in various combinations	[R]	POORLY CHARACTERIZED	General function prediction only
Vitis_adenoclada_newGene_2349	At4g31970	7.56e-79	119/206(57.77)	246	ath	KOG0156	Cytochrome P450 CYP2 subfamily	[Q]	METABOLISM	Secondary metabolites biosynthesis, transport and catabolism
Vitis_adenoclada_newGene_2353	At1g74520	4.43e-16	34/68(50.00)	69	ath	KOG1725	Protein involved in membrane traffic (YOP1/TB2/DP1/HVA22 family)	[U]	CELLULAR PROCESSES AND SIGNALING	Intracellular trafficking, secretion, and vesicular transport
Vitis_adenoclada_newGene_2369	At4g30510	8.18e-27	54/84(64.29)	100	ath	KOG2110	Uncharacterized conserved protein, contains WD40 repeats	[S]	POORLY CHARACTERIZED	Function unknown
Vitis_adenoclada_newGene_238	At1g48710	6.80e-26	49/83(59.04)	100	ath	KOG0017	FOG: Transposon-encoded proteins with TYA, reverse transcriptase, integrase domains in various combinations	[R]	POORLY CHARACTERIZED	General function prediction only
Vitis_adenoclada_newGene_2384	At3g55270	9.56e-28	56/102(54.90)	109	ath	KOG1716	Dual specificity phosphatase	[V]	CELLULAR PROCESSES AND SIGNALING	Defense mechanisms
Vitis_adenoclada_newGene_2385	At1g33540	3.44e-136	185/387(47.80)	398	ath	KOG1282	Serine carboxypeptidases (lysosomal cathepsin A)	[OE]	--	--
Vitis_adenoclada_newGene_2386	At2g26890	4.07e-29	66/154(42.86)	114	ath	KOG1789	Endocytosis protein RME-8, contains DnaJ domain	[UO]	--	--
Vitis_adenoclada_newGene_239	At1g11290	1.17e-155	278/734(37.87)	474	ath	KOG4197	FOG: PPR repeat	[R]	POORLY CHARACTERIZED	General function prediction only
Vitis_adenoclada_newGene_2392	At2g25730	9.69e-111	203/451(45.01)	360	ath	KOG1811	Predicted Zn2+-binding protein, contains FYVE domain	[R]	POORLY CHARACTERIZED	General function prediction only
Vitis_adenoclada_newGene_2394	At3g60170	3.16e-40	68/111(61.26)	142	ath	KOG0017	FOG: Transposon-encoded proteins with TYA, reverse transcriptase, integrase domains in various combinations	[R]	POORLY CHARACTERIZED	General function prediction only
Vitis_adenoclada_newGene_2398	At1g71820	1.67e-67	103/122(84.43)	217	ath	KOG2286	Exocyst complex subunit SEC6	[U]	CELLULAR PROCESSES AND SIGNALING	Intracellular trafficking, secretion, and vesicular transport
Vitis_adenoclada_newGene_2400	At1g71820	0.0	622/722(86.15)	1192	ath	KOG2286	Exocyst complex subunit SEC6	[U]	CELLULAR PROCESSES AND SIGNALING	Intracellular trafficking, secretion, and vesicular transport
Vitis_adenoclada_newGene_2402	At5g64410	2.47e-11	28/38(73.68)	58	ath	KOG2262	Sexual differentiation process protein ISP4	[T]	CELLULAR PROCESSES AND SIGNALING	Signal transduction mechanisms
Vitis_adenoclada_newGene_2406	At3g57230	7.85e-09	57/113(50.44)	52	ath	KOG0014	MADS box transcription factor	[K]	INFORMATION STORAGE AND PROCESSING	Transcription
Vitis_adenoclada_newGene_2428	At5g35810	6.15e-21	49/130(37.69)	87	ath	KOG0504	FOG: Ankyrin repeat	[R]	POORLY CHARACTERIZED	General function prediction only
Vitis_adenoclada_newGene_245	At5g35810	1.46e-30	80/255(31.37)	124	ath	KOG0504	FOG: Ankyrin repeat	[R]	POORLY CHARACTERIZED	General function prediction only
Vitis_adenoclada_newGene_2473	At3g62520	2.31e-13	29/49(59.18)	63	ath	KOG1121	Tam3-transposase (Ac family)	[L]	INFORMATION STORAGE AND PROCESSING	Replication, recombination and repair
Vitis_adenoclada_newGene_2485	At3g10640	1.51e-42	70/83(84.34)	140	ath	KOG1655	Protein involved in vacuolar protein sorting	[U]	CELLULAR PROCESSES AND SIGNALING	Intracellular trafficking, secretion, and vesicular transport
Vitis_adenoclada_newGene_2487	At5g09860	6.39e-32	60/89(67.42)	120	ath	KOG2491	Nuclear matrix protein	[Y]	CELLULAR PROCESSES AND SIGNALING	Nuclear structure
Vitis_adenoclada_newGene_2498	At1g15250	4.35e-52	76/94(80.85)	159	ath	KOG3475	60S ribosomal protein L37	[J]	INFORMATION STORAGE AND PROCESSING	Translation, ribosomal structure and biogenesis
Vitis_adenoclada_newGene_251	At5g35810	4.43e-31	78/236(33.05)	124	ath	KOG0504	FOG: Ankyrin repeat	[R]	POORLY CHARACTERIZED	General function prediction only
Vitis_adenoclada_newGene_2515	At1g44510	8.84e-20	38/67(56.72)	82	ath	KOG0017	FOG: Transposon-encoded proteins with TYA, reverse transcriptase, integrase domains in various combinations	[R]	POORLY CHARACTERIZED	General function prediction only
Vitis_adenoclada_newGene_2519	At2g05610	1.30e-30	51/81(62.96)	114	ath	KOG0017	FOG: Transposon-encoded proteins with TYA, reverse transcriptase, integrase domains in various combinations	[R]	POORLY CHARACTERIZED	General function prediction only
Vitis_adenoclada_newGene_2523	At2g27680	7.11e-27	46/54(85.19)	100	ath	KOG1575	Voltage-gated shaker-like K+ channel, subunit beta/KCNAB	[C]	METABOLISM	Energy production and conversion
Vitis_adenoclada_newGene_2527	At3g07750	1.11e-46	71/90(78.89)	152	ath	KOG1612	Exosomal 3'-5' exoribonuclease complex, subunit Rrp42	[J]	INFORMATION STORAGE AND PROCESSING	Translation, ribosomal structure and biogenesis
Vitis_adenoclada_newGene_2536	At5g11210	4.96e-21	38/66(57.58)	85	ath	KOG1052	Glutamate-gated kainate-type ion channel receptor subunit GluR5 and related subunits	[PET]	--	--
Vitis_adenoclada_newGene_2539	At2g29120	3.88e-33	63/110(57.27)	122	ath	KOG1052	Glutamate-gated kainate-type ion channel receptor subunit GluR5 and related subunits	[PET]	--	--
Vitis_adenoclada_newGene_2540	At5g27100	9.31e-126	194/369(52.57)	385	ath	KOG1052	Glutamate-gated kainate-type ion channel receptor subunit GluR5 and related subunits	[PET]	--	--
Vitis_adenoclada_newGene_2541	At2g29120	1.80e-55	91/145(62.76)	187	ath	KOG1052	Glutamate-gated kainate-type ion channel receptor subunit GluR5 and related subunits	[PET]	--	--
Vitis_adenoclada_newGene_2542	At5g11210	1.04e-42	79/140(56.43)	151	ath	KOG1052	Glutamate-gated kainate-type ion channel receptor subunit GluR5 and related subunits	[PET]	--	--
Vitis_adenoclada_newGene_2546	At5g11210	2.67e-36	60/112(53.57)	131	ath	KOG1052	Glutamate-gated kainate-type ion channel receptor subunit GluR5 and related subunits	[PET]	--	--
Vitis_adenoclada_newGene_255	At5g35810	1.40e-28	76/250(30.40)	119	ath	KOG0504	FOG: Ankyrin repeat	[R]	POORLY CHARACTERIZED	General function prediction only
Vitis_adenoclada_newGene_256	At5g35810	2.88e-32	90/307(29.32)	129	ath	KOG0504	FOG: Ankyrin repeat	[R]	POORLY CHARACTERIZED	General function prediction only
Vitis_adenoclada_newGene_2570	At3g58130	3.11e-32	47/66(71.21)	108	ath	KOG3332	N-acetylglucosaminyl phosphatidylinositol de-N-acetylase	[M]	CELLULAR PROCESSES AND SIGNALING	Cell wall/membrane/envelope biogenesis
Vitis_adenoclada_newGene_259	At5g04700	4.49e-18	55/157(35.03)	83	ath	KOG0504	FOG: Ankyrin repeat	[R]	POORLY CHARACTERIZED	General function prediction only
Vitis_adenoclada_newGene_2597	At1g58080	9.56e-22	38/49(77.55)	87	ath	KOG2831	ATP phosphoribosyltransferase	[E]	METABOLISM	Amino acid transport and metabolism
Vitis_adenoclada_newGene_2613	At4g03500	5.77e-41	142/340(41.76)	155	ath	KOG0504	FOG: Ankyrin repeat	[R]	POORLY CHARACTERIZED	General function prediction only
Vitis_adenoclada_newGene_2619	At3g51240	5.48e-189	249/335(74.33)	528	ath	KOG0143	Iron/ascorbate family oxidoreductases	[QR]	--	--
Vitis_adenoclada_newGene_2624	At2g17850	1.39e-16	30/47(63.83)	69	ath	KOG1530	Rhodanese-related sulfurtransferase	[P]	METABOLISM	Inorganic ion transport and metabolism
Vitis_adenoclada_newGene_2627	At4g03500	1.64e-77	198/565(35.04)	267	ath	KOG0504	FOG: Ankyrin repeat	[R]	POORLY CHARACTERIZED	General function prediction only
Vitis_adenoclada_newGene_2631	At1g47670	5.20e-30	56/96(58.33)	114	ath	KOG1303	Amino acid transporters	[E]	METABOLISM	Amino acid transport and metabolism
Vitis_adenoclada_newGene_2637	At1g17760	1.55e-08	31/69(44.93)	50	ath	KOG1914	mRNA cleavage and polyadenylation factor I complex, subunit RNA14	[A]	INFORMATION STORAGE AND PROCESSING	RNA processing and modification
Vitis_adenoclada_newGene_2639	At4g03480	2.74e-09	74/275(26.91)	59	ath	KOG0504	FOG: Ankyrin repeat	[R]	POORLY CHARACTERIZED	General function prediction only
Vitis_adenoclada_newGene_2666	At1g21150	1.29e-48	127/328(38.72)	171	ath	KOG1267	Mitochondrial transcription termination factor, mTERF	[KR]	--	--
Vitis_adenoclada_newGene_2667	At1g21150	1.36e-48	127/328(38.72)	171	ath	KOG1267	Mitochondrial transcription termination factor, mTERF	[KR]	--	--
Vitis_adenoclada_newGene_2669	At3g05380	1.60e-76	165/358(46.09)	257	ath	KOG1019	Retinoblastoma pathway protein LIN-9/chromatin-associated protein Aly	[BDT]	--	--
Vitis_adenoclada_newGene_2674	At2g26230	5.07e-41	67/99(67.68)	138	ath	KOG1599	Uricase (urate oxidase)	[Q]	METABOLISM	Secondary metabolites biosynthesis, transport and catabolism
Vitis_adenoclada_newGene_2676	At4g27190	4.21e-38	116/341(34.02)	147	ath	KOG4658	Apoptotic ATPase	[T]	CELLULAR PROCESSES AND SIGNALING	Signal transduction mechanisms
Vitis_adenoclada_newGene_2684	At5g48670	3.38e-28	51/82(62.20)	104	ath	KOG0014	MADS box transcription factor	[K]	INFORMATION STORAGE AND PROCESSING	Transcription
Vitis_adenoclada_newGene_2697	At3g54720	5.66e-39	62/97(63.92)	138	ath	KOG2195	Transferrin receptor and related proteins containing the protease-associated (PA) domain	[OPR]	--	--
Vitis_adenoclada_newGene_2707	At2g29140	1.75e-20	37/53(69.81)	84	ath	KOG1488	Translational repressor Pumilio/PUF3 and related RNA-binding proteins (Puf superfamily)	[J]	INFORMATION STORAGE AND PROCESSING	Translation, ribosomal structure and biogenesis
Vitis_adenoclada_newGene_2711	At5g49060	3.10e-46	74/140(52.86)	154	ath	KOG0714	Molecular chaperone (DnaJ superfamily)	[O]	CELLULAR PROCESSES AND SIGNALING	Posttranslational modification, protein turnover, chaperones
Vitis_adenoclada_newGene_2721	At1g32590	4.24e-08	31/63(49.21)	52	ath	KOG0017	FOG: Transposon-encoded proteins with TYA, reverse transcriptase, integrase domains in various combinations	[R]	POORLY CHARACTERIZED	General function prediction only
Vitis_adenoclada_newGene_2734	At3g20250	2.09e-40	102/232(43.97)	149	ath	KOG1488	Translational repressor Pumilio/PUF3 and related RNA-binding proteins (Puf superfamily)	[J]	INFORMATION STORAGE AND PROCESSING	Translation, ribosomal structure and biogenesis
Vitis_adenoclada_newGene_2743	At1g04420	9.52e-26	56/96(58.33)	100	ath	KOG1575	Voltage-gated shaker-like K+ channel, subunit beta/KCNAB	[C]	METABOLISM	Energy production and conversion
Vitis_adenoclada_newGene_2746	At1g71410	8.82e-36	62/67(92.54)	127	ath	KOG2137	Protein kinase	[T]	CELLULAR PROCESSES AND SIGNALING	Signal transduction mechanisms
Vitis_adenoclada_newGene_2753	At4g04470	5.27e-42	66/111(59.46)	139	ath	KOG1944	Peroxisomal membrane protein MPV17 and related proteins	[R]	POORLY CHARACTERIZED	General function prediction only
Vitis_adenoclada_newGene_2764	At1g04600	1.46e-38	68/77(88.31)	136	ath	KOG0160	Myosin class V heavy chain	[Z]	CELLULAR PROCESSES AND SIGNALING	Cytoskeleton
Vitis_adenoclada_newGene_2769	At1g36590_2	6.89e-149	216/407(53.07)	447	ath	KOG0017	FOG: Transposon-encoded proteins with TYA, reverse transcriptase, integrase domains in various combinations	[R]	POORLY CHARACTERIZED	General function prediction only
Vitis_adenoclada_newGene_2771	At2g29120	2.51e-31	110/392(28.06)	128	ath	KOG1052	Glutamate-gated kainate-type ion channel receptor subunit GluR5 and related subunits	[PET]	--	--
Vitis_adenoclada_newGene_2792	At4g04560	2.74e-27	59/201(29.35)	110	ath	KOG0017	FOG: Transposon-encoded proteins with TYA, reverse transcriptase, integrase domains in various combinations	[R]	POORLY CHARACTERIZED	General function prediction only
Vitis_adenoclada_newGene_280	At1g27330	8.47e-27	45/55(81.82)	93	ath	KOG3491	Predicted membrane protein	[S]	POORLY CHARACTERIZED	Function unknown
Vitis_adenoclada_newGene_2804	At2g34260	1.07e-35	66/105(62.86)	122	ath	KOG2444	WD40 repeat protein	[R]	POORLY CHARACTERIZED	General function prediction only
Vitis_adenoclada_newGene_2810	At1g34090	7.49e-96	142/282(50.35)	299	ath	KOG0017	FOG: Transposon-encoded proteins with TYA, reverse transcriptase, integrase domains in various combinations	[R]	POORLY CHARACTERIZED	General function prediction only
Vitis_adenoclada_newGene_2811	At1g53810	3.85e-35	58/100(58.00)	127	ath	KOG0017	FOG: Transposon-encoded proteins with TYA, reverse transcriptase, integrase domains in various combinations	[R]	POORLY CHARACTERIZED	General function prediction only
Vitis_adenoclada_newGene_2829	At4g03490	5.81e-11	65/237(27.43)	64	ath	KOG0504	FOG: Ankyrin repeat	[R]	POORLY CHARACTERIZED	General function prediction only
Vitis_adenoclada_newGene_2833	At3g59320	1.03e-18	41/71(57.75)	80	ath	KOG2766	Predicted membrane protein	[S]	POORLY CHARACTERIZED	Function unknown
Vitis_adenoclada_newGene_2835	At4g05040	2.22e-07	67/259(25.87)	54	ath	KOG0504	FOG: Ankyrin repeat	[R]	POORLY CHARACTERIZED	General function prediction only
Vitis_adenoclada_newGene_2836	At2g07010	3.15e-33	63/125(50.40)	123	ath	KOG0017	FOG: Transposon-encoded proteins with TYA, reverse transcriptase, integrase domains in various combinations	[R]	POORLY CHARACTERIZED	General function prediction only
Vitis_adenoclada_newGene_2839	At4g03500	7.82e-07	36/76(47.37)	50	ath	KOG0504	FOG: Ankyrin repeat	[R]	POORLY CHARACTERIZED	General function prediction only
Vitis_adenoclada_newGene_2844	At1g03670	7.65e-16	49/173(28.32)	75	ath	KOG0504	FOG: Ankyrin repeat	[R]	POORLY CHARACTERIZED	General function prediction only
Vitis_adenoclada_newGene_285	At5g49190	3.80e-10	25/34(73.53)	57	ath	KOG0853	Glycosyltransferase	[M]	CELLULAR PROCESSES AND SIGNALING	Cell wall/membrane/envelope biogenesis
Vitis_adenoclada_newGene_2853	At1g58842	4.91e-21	49/97(50.52)	92	ath	KOG4658	Apoptotic ATPase	[T]	CELLULAR PROCESSES AND SIGNALING	Signal transduction mechanisms
Vitis_adenoclada_newGene_2862	At3g54420	1.20e-106	156/268(58.21)	310	ath	KOG4742	Predicted chitinase	[R]	POORLY CHARACTERIZED	General function prediction only
Vitis_adenoclada_newGene_2871	At5g37980	1.74e-08	23/32(71.88)	51	ath	KOG1196	Predicted NAD-dependent oxidoreductase	[R]	POORLY CHARACTERIZED	General function prediction only
Vitis_adenoclada_newGene_2878	At4g04220	1.31e-18	59/146(40.41)	84	ath	KOG0619	FOG: Leucine rich repeat	[R]	POORLY CHARACTERIZED	General function prediction only
Vitis_adenoclada_newGene_2880	At4g04220	4.01e-14	37/100(37.00)	68	ath	KOG0619	FOG: Leucine rich repeat	[R]	POORLY CHARACTERIZED	General function prediction only
Vitis_adenoclada_newGene_2881	At4g04220	1.13e-15	293/536(54.66)	82	ath	KOG0619	FOG: Leucine rich repeat	[R]	POORLY CHARACTERIZED	General function prediction only
Vitis_adenoclada_newGene_2882	At4g04220	1.76e-14	48/110(43.64)	79	ath	KOG0619	FOG: Leucine rich repeat	[R]	POORLY CHARACTERIZED	General function prediction only
Vitis_adenoclada_newGene_2899	At5g60460	2.52e-30	78/109(71.56)	105	ath	KOG3457	Sec61 protein translocation complex, beta subunit	[O]	CELLULAR PROCESSES AND SIGNALING	Posttranslational modification, protein turnover, chaperones
Vitis_adenoclada_newGene_2901	At2g28520	3.29e-306	448/665(67.37)	851	ath	KOG2189	Vacuolar H+-ATPase V0 sector, subunit a	[C]	METABOLISM	Energy production and conversion
Vitis_adenoclada_newGene_2924	At3g26614	4.85e-18	46/110(41.82)	80	ath	KOG1075	FOG: Reverse transcriptase	[R]	POORLY CHARACTERIZED	General function prediction only
Vitis_adenoclada_newGene_2933	At1g07220	2.37e-20	42/67(62.69)	84	ath	KOG2458	Endoplasmic reticulum protein EP58, contains filamin rod domain and KDEL motif	[R]	POORLY CHARACTERIZED	General function prediction only
Vitis_adenoclada_newGene_2942	At5g27000	1.45e-18	38/51(74.51)	79	ath	KOG0239	Kinesin (KAR3 subfamily)	[Z]	CELLULAR PROCESSES AND SIGNALING	Cytoskeleton
Vitis_adenoclada_newGene_2945	At3g51620	1.19e-26	64/123(52.03)	107	ath	KOG1906	DNA polymerase sigma	[L]	INFORMATION STORAGE AND PROCESSING	Replication, recombination and repair
Vitis_adenoclada_newGene_2961	At1g08420_2	1.70e-62	91/105(86.67)	196	ath	KOG0374	Serine/threonine specific protein phosphatase PP1, catalytic subunit	[TR]	--	--
Vitis_adenoclada_newGene_2963	At2g27210_2	8.75e-100	139/153(90.85)	291	ath	KOG0374	Serine/threonine specific protein phosphatase PP1, catalytic subunit	[TR]	--	--
Vitis_adenoclada_newGene_2968	At3g46730	2.26e-13	42/105(40.00)	67	ath	KOG4658	Apoptotic ATPase	[T]	CELLULAR PROCESSES AND SIGNALING	Signal transduction mechanisms
Vitis_adenoclada_newGene_2978	At1g27730	4.28e-07	27/64(42.19)	47	ath	KOG1721	FOG: Zn-finger	[R]	POORLY CHARACTERIZED	General function prediction only
Vitis_adenoclada_newGene_2979	At4g35280	5.21e-11	24/45(53.33)	62	ath	KOG1721	FOG: Zn-finger	[R]	POORLY CHARACTERIZED	General function prediction only
Vitis_adenoclada_newGene_2985	At1g31210	3.59e-31	51/90(56.67)	115	ath	KOG0017	FOG: Transposon-encoded proteins with TYA, reverse transcriptase, integrase domains in various combinations	[R]	POORLY CHARACTERIZED	General function prediction only
Vitis_adenoclada_newGene_2989	At2g05980	8.61e-51	133/467(28.48)	189	ath	KOG1075	FOG: Reverse transcriptase	[R]	POORLY CHARACTERIZED	General function prediction only
Vitis_adenoclada_newGene_2999	At2g27120	2.13e-99	167/279(59.86)	320	ath	KOG1798	DNA polymerase epsilon, catalytic subunit A	[L]	INFORMATION STORAGE AND PROCESSING	Replication, recombination and repair
Vitis_adenoclada_newGene_3	At1g68310	2.16e-35	57/65(87.69)	118	ath	KOG3381	Uncharacterized conserved protein	[S]	POORLY CHARACTERIZED	Function unknown
Vitis_adenoclada_newGene_3024	At1g22780	1.80e-103	146/152(96.05)	293	ath	KOG3311	Ribosomal protein S18	[J]	INFORMATION STORAGE AND PROCESSING	Translation, ribosomal structure and biogenesis
Vitis_adenoclada_newGene_3026	At4g08500	1.70e-23	46/76(60.53)	93	ath	KOG0198	MEKK and related serine/threonine protein kinases	[T]	CELLULAR PROCESSES AND SIGNALING	Signal transduction mechanisms
Vitis_adenoclada_newGene_3036	At1g02970	4.13e-68	104/141(73.76)	214	ath	KOG0601	Cyclin-dependent kinase WEE1	[D]	CELLULAR PROCESSES AND SIGNALING	Cell cycle control, cell division, chromosome partitioning
Vitis_adenoclada_newGene_3044	At4g02110	2.85e-15	31/50(62.00)	68	ath	KOG1929	Nucleotide excision repair factor NEF2, RAD4/CUT5 component	[L]	INFORMATION STORAGE AND PROCESSING	Replication, recombination and repair
Vitis_adenoclada_newGene_3076	At4g01840	8.35e-10	26/43(60.47)	53	ath	KOG1418	Tandem pore domain K+ channel	[P]	METABOLISM	Inorganic ion transport and metabolism
Vitis_adenoclada_newGene_3089	At1g58390	8.56e-10	39/123(31.71)	57	ath	KOG4658	Apoptotic ATPase	[T]	CELLULAR PROCESSES AND SIGNALING	Signal transduction mechanisms
Vitis_adenoclada_newGene_3090	At5g35450	6.68e-34	128/481(26.61)	137	ath	KOG4658	Apoptotic ATPase	[T]	CELLULAR PROCESSES AND SIGNALING	Signal transduction mechanisms
Vitis_adenoclada_newGene_3091	At1g58390	1.79e-09	38/121(31.40)	55	ath	KOG4658	Apoptotic ATPase	[T]	CELLULAR PROCESSES AND SIGNALING	Signal transduction mechanisms
Vitis_adenoclada_newGene_3096	At3g61650	3.52e-21	40/43(93.02)	86	ath	KOG1374	Gamma tubulin	[Z]	CELLULAR PROCESSES AND SIGNALING	Cytoskeleton
Vitis_adenoclada_newGene_3100	At5g37630	2.67e-44	87/174(50.00)	157	ath	KOG2025	Chromosome condensation complex Condensin, subunit G	[BD]	--	--
Vitis_adenoclada_newGene_3101	At5g37630	2.06e-48	79/127(62.20)	167	ath	KOG2025	Chromosome condensation complex Condensin, subunit G	[BD]	--	--
Vitis_adenoclada_newGene_3121	At3g21780	1.99e-25	52/86(60.47)	100	ath	KOG1192	UDP-glucuronosyl and UDP-glucosyl transferase	[GC]	--	--
Vitis_adenoclada_newGene_313	At2g29120	2.58e-50	143/455(31.43)	184	ath	KOG1052	Glutamate-gated kainate-type ion channel receptor subunit GluR5 and related subunits	[PET]	--	--
Vitis_adenoclada_newGene_3130	At3g25410	1.85e-41	84/135(62.22)	143	ath	KOG2718	Na+-bile acid cotransporter	[P]	METABOLISM	Inorganic ion transport and metabolism
Vitis_adenoclada_newGene_3142	At5g39740	1.45e-111	159/185(85.95)	321	ath	KOG0875	60S ribosomal protein L5	[J]	INFORMATION STORAGE AND PROCESSING	Translation, ribosomal structure and biogenesis
Vitis_adenoclada_newGene_3143	At5g16300	0.0	517/788(65.61)	980	ath	KOG2033	Low density lipoprotein B-like protein	[I]	METABOLISM	Lipid transport and metabolism
Vitis_adenoclada_newGene_3164	At5g09550	6.44e-64	94/113(83.19)	201	ath	KOG1439	RAB proteins geranylgeranyltransferase component A (RAB escort protein)	[O]	CELLULAR PROCESSES AND SIGNALING	Posttranslational modification, protein turnover, chaperones
Vitis_adenoclada_newGene_3166	At4g37990	6.73e-197	262/346(75.72)	547	ath	KOG0023	Alcohol dehydrogenase, class V	[Q]	METABOLISM	Secondary metabolites biosynthesis, transport and catabolism
Vitis_adenoclada_newGene_3167	At4g37980	6.47e-98	142/185(76.76)	289	ath	KOG0023	Alcohol dehydrogenase, class V	[Q]	METABOLISM	Secondary metabolites biosynthesis, transport and catabolism
Vitis_adenoclada_newGene_3168	At4g37980	1.11e-110	155/218(71.10)	322	ath	KOG0023	Alcohol dehydrogenase, class V	[Q]	METABOLISM	Secondary metabolites biosynthesis, transport and catabolism
Vitis_adenoclada_newGene_3175	At5g65740	1.68e-51	83/147(56.46)	164	ath	KOG3268	Predicted E3 ubiquitin ligase	[O]	CELLULAR PROCESSES AND SIGNALING	Posttranslational modification, protein turnover, chaperones
Vitis_adenoclada_newGene_3182	At4g37370	2.81e-176	247/434(56.91)	504	ath	KOG0156	Cytochrome P450 CYP2 subfamily	[Q]	METABOLISM	Secondary metabolites biosynthesis, transport and catabolism
Vitis_adenoclada_newGene_3186	At2g22250	1.38e-56	93/110(84.55)	182	ath	KOG0257	Kynurenine aminotransferase, glutamine transaminase K	[E]	METABOLISM	Amino acid transport and metabolism
Vitis_adenoclada_newGene_3190	At3g23390	2.29e-70	98/105(93.33)	206	ath	KOG3464	60S ribosomal protein L44	[J]	INFORMATION STORAGE AND PROCESSING	Translation, ribosomal structure and biogenesis
Vitis_adenoclada_newGene_3192	At2g24180	7.96e-56	106/270(39.26)	189	ath	KOG0156	Cytochrome P450 CYP2 subfamily	[Q]	METABOLISM	Secondary metabolites biosynthesis, transport and catabolism
Vitis_adenoclada_newGene_3193	At2g24180	4.81e-49	80/183(43.72)	167	ath	KOG0156	Cytochrome P450 CYP2 subfamily	[Q]	METABOLISM	Secondary metabolites biosynthesis, transport and catabolism
Vitis_adenoclada_newGene_3194	At4g36220	2.11e-137	212/492(43.09)	407	ath	KOG0156	Cytochrome P450 CYP2 subfamily	[Q]	METABOLISM	Secondary metabolites biosynthesis, transport and catabolism
Vitis_adenoclada_newGene_3215	At4g07810	6.79e-41	79/156(50.64)	146	ath	KOG0017	FOG: Transposon-encoded proteins with TYA, reverse transcriptase, integrase domains in various combinations	[R]	POORLY CHARACTERIZED	General function prediction only
Vitis_adenoclada_newGene_3232	At3g54720	3.71e-21	38/50(76.00)	85	ath	KOG2195	Transferrin receptor and related proteins containing the protease-associated (PA) domain	[OPR]	--	--
Vitis_adenoclada_newGene_3246	At5g03570	7.96e-100	147/231(63.64)	301	ath	KOG2601	Iron transporter	[P]	METABOLISM	Inorganic ion transport and metabolism
Vitis_adenoclada_newGene_3249	At5g01770	1.04e-07	25/38(65.79)	48	ath	KOG1517	Guanine nucleotide binding protein MIP1	[D]	CELLULAR PROCESSES AND SIGNALING	Cell cycle control, cell division, chromosome partitioning
Vitis_adenoclada_newGene_3251	At3g51730	1.58e-60	101/232(43.53)	191	ath	KOG1340	Prosaposin	[IG]	--	--
Vitis_adenoclada_newGene_3254	At1g78950	7.91e-34	54/63(85.71)	122	ath	KOG0497	Oxidosqualene-lanosterol cyclase and related proteins	[I]	METABOLISM	Lipid transport and metabolism
Vitis_adenoclada_newGene_3285	At5g08020	8.55e-41	71/103(68.93)	143	ath	KOG0851	Single-stranded DNA-binding replication protein A (RPA), large (70 kD) subunit and related ssDNA-binding proteins	[L]	INFORMATION STORAGE AND PROCESSING	Replication, recombination and repair
Vitis_adenoclada_newGene_329	At4g18260	3.77e-21	46/99(46.46)	87	ath	KOG4293	Predicted membrane protein, contains DoH and Cytochrome b-561/ferric reductase transmembrane domains	[T]	CELLULAR PROCESSES AND SIGNALING	Signal transduction mechanisms
Vitis_adenoclada_newGene_330	At3g52580	2.76e-97	138/150(92.00)	278	ath	KOG0407	40S ribosomal protein S14	[J]	INFORMATION STORAGE AND PROCESSING	Translation, ribosomal structure and biogenesis
Vitis_adenoclada_newGene_331	At1g78960	6.70e-107	149/245(60.82)	326	ath	KOG0497	Oxidosqualene-lanosterol cyclase and related proteins	[I]	METABOLISM	Lipid transport and metabolism
Vitis_adenoclada_newGene_332	At1g78950	2.31e-127	186/310(60.00)	397	ath	KOG0497	Oxidosqualene-lanosterol cyclase and related proteins	[I]	METABOLISM	Lipid transport and metabolism
Vitis_adenoclada_newGene_337	At1g17210	1.44e-15	40/81(49.38)	72	ath	KOG4765	Uncharacterized conserved protein	[S]	POORLY CHARACTERIZED	Function unknown
Vitis_adenoclada_newGene_346	At1g13100	1.29e-11	32/69(46.38)	59	ath	KOG0156	Cytochrome P450 CYP2 subfamily	[Q]	METABOLISM	Secondary metabolites biosynthesis, transport and catabolism
Vitis_adenoclada_newGene_373	At5g08470	5.51e-159	272/573(47.47)	485	ath	KOG0735	AAA+-type ATPase	[O]	CELLULAR PROCESSES AND SIGNALING	Posttranslational modification, protein turnover, chaperones
Vitis_adenoclada_newGene_384	At5g63810	7.43e-15	30/43(69.77)	68	ath	KOG0496	Beta-galactosidase	[G]	METABOLISM	Carbohydrate transport and metabolism
Vitis_adenoclada_newGene_386	At2g16390	8.14e-11	26/53(49.06)	60	ath	KOG0390	DNA repair protein, SNF2 family	[L]	INFORMATION STORAGE AND PROCESSING	Replication, recombination and repair
Vitis_adenoclada_newGene_395	At5g06540	5.16e-113	174/384(45.31)	348	ath	KOG4197	FOG: PPR repeat	[R]	POORLY CHARACTERIZED	General function prediction only
Vitis_adenoclada_newGene_425	At2g10780	1.22e-48	77/124(62.10)	167	ath	KOG0017	FOG: Transposon-encoded proteins with TYA, reverse transcriptase, integrase domains in various combinations	[R]	POORLY CHARACTERIZED	General function prediction only
Vitis_adenoclada_newGene_444	At4g11000	4.74e-13	68/236(28.81)	72	ath	KOG0504	FOG: Ankyrin repeat	[R]	POORLY CHARACTERIZED	General function prediction only
Vitis_adenoclada_newGene_445	At2g20300	2.32e-64	101/130(77.69)	207	ath	KOG1187	Serine/threonine protein kinase	[T]	CELLULAR PROCESSES AND SIGNALING	Signal transduction mechanisms
Vitis_adenoclada_newGene_460	At2g25570	3.32e-56	90/120(75.00)	178	ath	KOG1550	Extracellular protein SEL-1 and related proteins	[MOT]	--	--
Vitis_adenoclada_newGene_479	At2g25210	1.87e-26	42/44(95.45)	91	ath	KOG0002	60s ribosomal protein L39	[J]	INFORMATION STORAGE AND PROCESSING	Translation, ribosomal structure and biogenesis
Vitis_adenoclada_newGene_49	At1g25390	1.65e-17	69/271(25.46)	83	ath	KOG1187	Serine/threonine protein kinase	[T]	CELLULAR PROCESSES AND SIGNALING	Signal transduction mechanisms
Vitis_adenoclada_newGene_510	At1g60020	1.07e-10	29/61(47.54)	57	ath	KOG0017	FOG: Transposon-encoded proteins with TYA, reverse transcriptase, integrase domains in various combinations	[R]	POORLY CHARACTERIZED	General function prediction only
Vitis_adenoclada_newGene_513	At2g34690	6.59e-21	44/115(38.26)	84	ath	KOG4189	Uncharacterized conserved protein	[S]	POORLY CHARACTERIZED	Function unknown
Vitis_adenoclada_newGene_524	At2g36880	1.76e-09	28/37(75.68)	57	ath	KOG1506	S-adenosylmethionine synthetase	[H]	METABOLISM	Coenzyme transport and metabolism
Vitis_adenoclada_newGene_531	At5g57690	6.62e-173	248/397(62.47)	493	ath	KOG1169	Diacylglycerol kinase	[IT]	--	--
Vitis_adenoclada_newGene_534	YLR106c	5.02e-12	35/68(51.47)	64	sce	KOG1808	AAA ATPase containing von Willebrand factor type A (vWA) domain	[R]	POORLY CHARACTERIZED	General function prediction only
Vitis_adenoclada_newGene_537	At3g59720	3.51e-23	44/95(46.32)	93	ath	KOG0017	FOG: Transposon-encoded proteins with TYA, reverse transcriptase, integrase domains in various combinations	[R]	POORLY CHARACTERIZED	General function prediction only
Vitis_adenoclada_newGene_541	At1g17760	4.46e-250	332/461(72.02)	701	ath	KOG1914	mRNA cleavage and polyadenylation factor I complex, subunit RNA14	[A]	INFORMATION STORAGE AND PROCESSING	RNA processing and modification
Vitis_adenoclada_newGene_542	At4g26700	1.66e-23	43/63(68.25)	93	ath	KOG0046	Ca2+-binding actin-bundling protein (fimbrin/plastin), EF-Hand protein superfamily	[Z]	CELLULAR PROCESSES AND SIGNALING	Cytoskeleton
Vitis_adenoclada_newGene_552	At4g16130	7.37e-125	189/268(70.52)	381	ath	KOG0631	Galactokinase	[G]	METABOLISM	Carbohydrate transport and metabolism
Vitis_adenoclada_newGene_578	At1g23360	1.94e-06	18/24(75.00)	44	ath	KOG1540	Ubiquinone biosynthesis methyltransferase COQ5	[H]	METABOLISM	Coenzyme transport and metabolism
Vitis_adenoclada_newGene_585	At4g35160	7.65e-29	71/198(35.86)	112	ath	KOG3178	Hydroxyindole-O-methyltransferase and related SAM-dependent methyltransferases	[R]	POORLY CHARACTERIZED	General function prediction only
Vitis_adenoclada_newGene_587	At3g59720	1.73e-11	33/98(33.67)	60	ath	KOG0017	FOG: Transposon-encoded proteins with TYA, reverse transcriptase, integrase domains in various combinations	[R]	POORLY CHARACTERIZED	General function prediction only
Vitis_adenoclada_newGene_595	At2g16000	1.45e-15	33/103(32.04)	72	ath	KOG0017	FOG: Transposon-encoded proteins with TYA, reverse transcriptase, integrase domains in various combinations	[R]	POORLY CHARACTERIZED	General function prediction only
Vitis_adenoclada_newGene_599	At5g16970	2.28e-74	137/348(39.37)	235	ath	KOG1196	Predicted NAD-dependent oxidoreductase	[R]	POORLY CHARACTERIZED	General function prediction only
Vitis_adenoclada_newGene_603	At5g14180	4.24e-60	88/162(54.32)	190	ath	KOG2624	Triglyceride lipase-cholesterol esterase	[I]	METABOLISM	Lipid transport and metabolism
Vitis_adenoclada_newGene_655	At3g07700	1.63e-34	72/118(61.02)	126	ath	KOG1235	Predicted unusual protein kinase	[R]	POORLY CHARACTERIZED	General function prediction only
Vitis_adenoclada_newGene_670	At4g33520	2.66e-146	233/333(69.97)	439	ath	KOG0207	Cation transport ATPase	[P]	METABOLISM	Inorganic ion transport and metabolism
Vitis_adenoclada_newGene_673	At4g28130	2.19e-41	63/129(48.84)	137	ath	KOG1169	Diacylglycerol kinase	[IT]	--	--
Vitis_adenoclada_newGene_717	At5g14200	5.97e-41	70/80(87.50)	139	ath	KOG0786	3-isopropylmalate dehydrogenase	[E]	METABOLISM	Amino acid transport and metabolism
Vitis_adenoclada_newGene_720	At3g14470	2.40e-170	344/749(45.93)	519	ath	KOG4658	Apoptotic ATPase	[T]	CELLULAR PROCESSES AND SIGNALING	Signal transduction mechanisms
Vitis_adenoclada_newGene_721	At3g14470	2.18e-104	196/430(45.58)	337	ath	KOG4658	Apoptotic ATPase	[T]	CELLULAR PROCESSES AND SIGNALING	Signal transduction mechanisms
Vitis_adenoclada_newGene_725	At3g14470	3.81e-186	418/1025(40.78)	579	ath	KOG4658	Apoptotic ATPase	[T]	CELLULAR PROCESSES AND SIGNALING	Signal transduction mechanisms
Vitis_adenoclada_newGene_729	At2g38750	2.80e-34	53/88(60.23)	120	ath	KOG0819	Annexin	[U]	CELLULAR PROCESSES AND SIGNALING	Intracellular trafficking, secretion, and vesicular transport
Vitis_adenoclada_newGene_745	At4g09640	2.44e-51	88/101(87.13)	166	ath	KOG2922	Uncharacterized conserved protein	[S]	POORLY CHARACTERIZED	Function unknown
Vitis_adenoclada_newGene_750	At1g58060	7.99e-50	93/172(54.07)	174	ath	KOG0920	ATP-dependent RNA helicase A	[A]	INFORMATION STORAGE AND PROCESSING	RNA processing and modification
Vitis_adenoclada_newGene_751	At1g58060	3.18e-33	58/69(84.06)	121	ath	KOG0920	ATP-dependent RNA helicase A	[A]	INFORMATION STORAGE AND PROCESSING	RNA processing and modification
Vitis_adenoclada_newGene_752	At4g09640	6.13e-52	88/101(87.13)	167	ath	KOG2922	Uncharacterized conserved protein	[S]	POORLY CHARACTERIZED	Function unknown
Vitis_adenoclada_newGene_753	At1g58080	3.76e-45	89/150(59.33)	152	ath	KOG2831	ATP phosphoribosyltransferase	[E]	METABOLISM	Amino acid transport and metabolism
Vitis_adenoclada_newGene_757	At1g58060	7.33e-228	336/443(75.85)	667	ath	KOG0920	ATP-dependent RNA helicase A	[A]	INFORMATION STORAGE AND PROCESSING	RNA processing and modification
Vitis_adenoclada_newGene_762	At1g09640_2	2.12e-93	127/152(83.55)	272	ath	KOG1627	Translation elongation factor EF-1 gamma	[J]	INFORMATION STORAGE AND PROCESSING	Translation, ribosomal structure and biogenesis
Vitis_adenoclada_newGene_768	At5g43730	7.15e-50	143/450(31.78)	184	ath	KOG4658	Apoptotic ATPase	[T]	CELLULAR PROCESSES AND SIGNALING	Signal transduction mechanisms
Vitis_adenoclada_newGene_772	At4g27220	6.63e-77	269/881(30.53)	272	ath	KOG4658	Apoptotic ATPase	[T]	CELLULAR PROCESSES AND SIGNALING	Signal transduction mechanisms
Vitis_adenoclada_newGene_78	At1g72820	6.67e-190	272/360(75.56)	529	ath	KOG0765	Predicted mitochondrial carrier protein	[C]	METABOLISM	Energy production and conversion
Vitis_adenoclada_newGene_780	At3g60170	1.62e-14	27/49(55.10)	66	ath	KOG0017	FOG: Transposon-encoded proteins with TYA, reverse transcriptase, integrase domains in various combinations	[R]	POORLY CHARACTERIZED	General function prediction only
Vitis_adenoclada_newGene_785	At1g63360	7.62e-32	126/431(29.23)	135	ath	KOG4658	Apoptotic ATPase	[T]	CELLULAR PROCESSES AND SIGNALING	Signal transduction mechanisms
Vitis_adenoclada_newGene_788	At4g26090	7.54e-64	175/567(30.86)	237	ath	KOG4658	Apoptotic ATPase	[T]	CELLULAR PROCESSES AND SIGNALING	Signal transduction mechanisms
Vitis_adenoclada_newGene_802	At4g08500	7.92e-38	70/109(64.22)	135	ath	KOG0198	MEKK and related serine/threonine protein kinases	[T]	CELLULAR PROCESSES AND SIGNALING	Signal transduction mechanisms
Vitis_adenoclada_newGene_810	At2g34930	2.91e-25	80/190(42.11)	112	ath	KOG0619	FOG: Leucine rich repeat	[R]	POORLY CHARACTERIZED	General function prediction only
Vitis_adenoclada_newGene_814	At3g54630	1.46e-12	38/99(38.38)	63	ath	KOG0995	Centromere-associated protein HEC1	[D]	CELLULAR PROCESSES AND SIGNALING	Cell cycle control, cell division, chromosome partitioning
Vitis_adenoclada_newGene_824	At1g50180	3.70e-46	84/181(46.41)	162	ath	KOG4658	Apoptotic ATPase	[T]	CELLULAR PROCESSES AND SIGNALING	Signal transduction mechanisms
Vitis_adenoclada_newGene_825	At1g50180	2.10e-18	37/71(52.11)	78	ath	KOG4658	Apoptotic ATPase	[T]	CELLULAR PROCESSES AND SIGNALING	Signal transduction mechanisms
Vitis_adenoclada_newGene_826	At1g50180	6.63e-64	113/235(48.09)	214	ath	KOG4658	Apoptotic ATPase	[T]	CELLULAR PROCESSES AND SIGNALING	Signal transduction mechanisms
Vitis_adenoclada_newGene_869	At1g22380	2.54e-56	102/251(40.64)	189	ath	KOG1192	UDP-glucuronosyl and UDP-glucosyl transferase	[GC]	--	--
Vitis_adenoclada_newGene_896	At2g15650	5.36e-10	28/62(45.16)	56	ath	KOG0017	FOG: Transposon-encoded proteins with TYA, reverse transcriptase, integrase domains in various combinations	[R]	POORLY CHARACTERIZED	General function prediction only
Vitis_adenoclada_newGene_919	At5g13740	2.16e-23	49/66(74.24)	92	ath	KOG2615	Permease of the major facilitator superfamily	[R]	POORLY CHARACTERIZED	General function prediction only
Vitis_adenoclada_newGene_94	At1g66980_2	1.84e-105	163/303(53.80)	313	ath	KOG1187	Serine/threonine protein kinase	[T]	CELLULAR PROCESSES AND SIGNALING	Signal transduction mechanisms
Vitis_adenoclada_newGene_947	At5g19440	3.13e-134	187/264(70.83)	383	ath	KOG1502	Flavonol reductase/cinnamoyl-CoA reductase	[V]	CELLULAR PROCESSES AND SIGNALING	Defense mechanisms
Vitis_adenoclada_newGene_967	At3g14460	4.18e-28	96/291(32.99)	117	ath	KOG4658	Apoptotic ATPase	[T]	CELLULAR PROCESSES AND SIGNALING	Signal transduction mechanisms
Vitis_adenoclada_newGene_968	At5g19440	7.24e-159	216/317(68.14)	448	ath	KOG1502	Flavonol reductase/cinnamoyl-CoA reductase	[V]	CELLULAR PROCESSES AND SIGNALING	Defense mechanisms
Vitis_adenoclada_newGene_973	At2g38750	1.22e-37	60/117(51.28)	131	ath	KOG0819	Annexin	[U]	CELLULAR PROCESSES AND SIGNALING	Intracellular trafficking, secretion, and vesicular transport
Vitis_adenoclada_newGene_995	At5g19440	9.82e-35	55/80(68.75)	122	ath	KOG1502	Flavonol reductase/cinnamoyl-CoA reductase	[V]	CELLULAR PROCESSES AND SIGNALING	Defense mechanisms
Vitis_adenoclada_newGene_997	At3g46730	4.89e-15	63/198(31.82)	77	ath	KOG4658	Apoptotic ATPase	[T]	CELLULAR PROCESSES AND SIGNALING	Signal transduction mechanisms
