# Supplementary material for: Transcriptome Profiling of Powdery Mildew-Stressed ‘Yeniang No. 2’ Grapevine Reveals Differential Expression, Alternative Splicing, and the Identification of 1232 Annotated Novel Genes
Source: Metabolites. 2026 Mar 9;16(3):182. doi: 10.3390/metabo16030182 (PMC13027967; doi:10.3390/metabo16030182)
Supplement: Supplementary file 1 [file metabolites-16-00182-s001.zip › Supplementary File S5/newGene.longest_transcript.pep.fa.nr.anno.txt]

#NrGeneID	Database_ID	E_value	Identity	Score	Annotation
Vitis_adenoclada_newGene_1002	XP_034703530.1	7.32e-265	373/380(98.16)	727	putative disease resistance protein RGA3 [Vitis riparia]
Vitis_adenoclada_newGene_1005	RVW89106.1	2.24e-35	62/66(93.94)	122	Dihydroflavonol 4-reductase [Vitis vinifera]
Vitis_adenoclada_newGene_1007	CBI24953.3	9.74e-119	182/184(98.91)	365	unnamed protein product, partial [Vitis vinifera]
Vitis_adenoclada_newGene_1008	CAN67818.1	0.0	735/835(88.02)	1347	hypothetical protein VITISV_007674 [Vitis vinifera]
Vitis_adenoclada_newGene_1009	CBI24955.3	3.74e-28	74/161(45.96)	107	unnamed protein product, partial [Vitis vinifera]
Vitis_adenoclada_newGene_1014	XP_019079747.1	0.0	546/596(91.61)	1092	PREDICTED: putative disease resistance RPP13-like protein 1 isoform X1 [Vitis vinifera]
Vitis_adenoclada_newGene_1019	CAN65171.1	2.55e-143	226/274(82.48)	428	hypothetical protein VITISV_020381 [Vitis vinifera]
Vitis_adenoclada_newGene_102	XP_034679965.1	1.36e-146	206/215(95.81)	416	uncharacterized protein LOC117910022 [Vitis riparia]
Vitis_adenoclada_newGene_1024	RVW74204.1	2.01e-104	187/196(95.41)	322	putative disease resistance RPP13-like protein 1 [Vitis vinifera]
Vitis_adenoclada_newGene_1025	RVW21736.1	1.55e-08	30/69(43.48)	58	putative disease resistance protein [Vitis vinifera]
Vitis_adenoclada_newGene_1026	CAN78685.1	1.88e-315	521/530(98.30)	897	hypothetical protein VITISV_023000 [Vitis vinifera]
Vitis_adenoclada_newGene_1027	CAN73260.1	2.50e-32	61/71(85.92)	126	hypothetical protein VITISV_003723 [Vitis vinifera]
Vitis_adenoclada_newGene_1030	XP_010657343.1	1.21e-36	59/61(96.72)	127	PREDICTED: tyrosine aminotransferase [Vitis vinifera]
Vitis_adenoclada_newGene_1036	RVW74183.1	0.0	1279/1335(95.81)	2330	putative disease resistance RPP13-like protein 1 [Vitis vinifera]
Vitis_adenoclada_newGene_1041	CBI28618.3	7.24e-24	53/54(98.15)	100	unnamed protein product, partial [Vitis vinifera]
Vitis_adenoclada_newGene_1042	RVW74209.1	2.01e-87	161/199(80.90)	270	putative disease resistance protein [Vitis vinifera]
Vitis_adenoclada_newGene_1046	CBI28620.3	1.67e-08	27/30(90.00)	57	unnamed protein product, partial [Vitis vinifera]
Vitis_adenoclada_newGene_1047	XP_019073357.1	0.0	1182/1203(98.25)	2151	PREDICTED: putative disease resistance RPP13-like protein 1 isoform X1 [Vitis vinifera]
Vitis_adenoclada_newGene_1050	XP_034710483.1	3.41e-29	52/57(91.23)	110	serine/threonine-protein phosphatase 7 long form homolog [Vitis riparia]
Vitis_adenoclada_newGene_1052	XP_034702838.1	4.02e-185	288/324(88.89)	533	putative disease resistance protein RGA3 [Vitis riparia]
Vitis_adenoclada_newGene_1053	XP_034702838.1	2.10e-167	254/257(98.83)	486	putative disease resistance protein RGA3 [Vitis riparia]
Vitis_adenoclada_newGene_1054	XP_034704961.1	9.17e-169	263/266(98.87)	496	protein SEMI-ROLLED LEAF 2 isoform X2 [Vitis riparia]
Vitis_adenoclada_newGene_1057	XP_034694941.1	1.63e-26	47/60(78.33)	108	protein trichome birefringence-like 35 [Vitis riparia]
Vitis_adenoclada_newGene_1058	RVX10058.1	2.65e-58	112/125(89.60)	184	hypothetical protein CK203_013123 [Vitis vinifera]
Vitis_adenoclada_newGene_106	KCW53726.1	3.69e-28	51/60(85.00)	103	hypothetical protein EUGRSUZ_J02984 [Eucalyptus grandis]
Vitis_adenoclada_newGene_1060	KDP43423.1	1.96e-12	41/62(66.13)	62	hypothetical protein JCGZ_16710 [Jatropha curcas]
Vitis_adenoclada_newGene_1061	KDP43423.1	1.38e-12	42/62(67.74)	63	hypothetical protein JCGZ_16710 [Jatropha curcas]
Vitis_adenoclada_newGene_1062	XP_010659299.1	0.0	1244/1432(86.87)	2165	PREDICTED: putative disease resistance protein At3g14460 [Vitis vinifera]
Vitis_adenoclada_newGene_1063	XP_019079675.1	0.0	583/654(89.14)	1188	PREDICTED: G-type lectin S-receptor-like serine/threonine-protein kinase LECRK3 [Vitis vinifera]
Vitis_adenoclada_newGene_1064	RVW93649.1	3.63e-21	41/42(97.62)	86	G-type lectin S-receptor-like serine/threonine-protein kinase LECRK2 [Vitis vinifera]
Vitis_adenoclada_newGene_1067	RVW93676.1	6.34e-42	67/67(100.00)	142	G-type lectin S-receptor-like serine/threonine-protein kinase RLK1 [Vitis vinifera]
Vitis_adenoclada_newGene_107	RVX15186.1	2.01e-99	147/152(96.71)	295	Jasmonate O-methyltransferase [Vitis vinifera]
Vitis_adenoclada_newGene_1078	CAN82261.1	1.35e-11	35/66(53.03)	66	hypothetical protein VITISV_024415 [Vitis vinifera]
Vitis_adenoclada_newGene_108	XP_010664715.1	1.89e-81	123/126(97.62)	253	PREDICTED: inositol-pentakisphosphate 2-kinase [Vitis vinifera]
Vitis_adenoclada_newGene_1080	CBI40177.3	1.13e-36	65/73(89.04)	127	unnamed protein product, partial [Vitis vinifera]
Vitis_adenoclada_newGene_1084	RVW71188.1	1.41e-17	40/42(95.24)	84	putative disease resistance RPP13-like protein 1 [Vitis vinifera]
Vitis_adenoclada_newGene_1085	RVW74252.1	1.82e-33	68/69(98.55)	128	putative disease resistance RPP13-like protein 1 [Vitis vinifera]
Vitis_adenoclada_newGene_1092	XP_034703576.1	2.04e-58	99/99(100.00)	201	putative disease resistance RPP13-like protein 1 isoform X2 [Vitis riparia]
Vitis_adenoclada_newGene_1095	CBI25641.3	1.69e-39	56/57(98.25)	130	unnamed protein product, partial [Vitis vinifera]
Vitis_adenoclada_newGene_1099	XP_034704464.1	1.71e-70	98/99(98.99)	223	3'-5' exonuclease eri1-like [Vitis riparia]
Vitis_adenoclada_newGene_1101	XP_034703512.1	1.45e-214	305/315(96.83)	594	MDIS1-interacting receptor like kinase 2-like [Vitis riparia]
Vitis_adenoclada_newGene_1102	RVW97029.1	2.79e-88	158/179(88.27)	300	putative leucine-rich repeat receptor-like protein kinase [Vitis vinifera]
Vitis_adenoclada_newGene_1105	RVW77516.1	4.82e-43	78/90(86.67)	152	Retrovirus-related Pol polyprotein from transposon RE2 [Vitis vinifera]
Vitis_adenoclada_newGene_1112	XP_019079918.1	9.86e-240	433/473(91.54)	699	PREDICTED: putative disease resistance protein At3g14460 isoform X1 [Vitis vinifera]
Vitis_adenoclada_newGene_1114	CBI35090.3	8.90e-18	42/73(57.53)	80	unnamed protein product, partial [Vitis vinifera]
Vitis_adenoclada_newGene_1117	RVW21617.1	1.47e-38	68/73(93.15)	137	hypothetical protein CK203_107577 [Vitis vinifera]
Vitis_adenoclada_newGene_1124	XP_010659130.1	4.94e-129	190/200(95.00)	368	PREDICTED: probable mediator of RNA polymerase II transcription subunit 26b [Vitis vinifera]
Vitis_adenoclada_newGene_1128	XP_034704038.1	8.95e-07	27/29(93.10)	57	probable leucine-rich repeat receptor-like protein kinase At1g35710 [Vitis riparia]
Vitis_adenoclada_newGene_113	XP_019077616.1	6.21e-30	69/71(97.18)	118	PREDICTED: pleiotropic drug resistance protein 1-like [Vitis vinifera]
Vitis_adenoclada_newGene_1132	KAA8545283.1	4.87e-15	50/94(53.19)	73	hypothetical protein F0562_020067 [Nyssa sinensis]
Vitis_adenoclada_newGene_1134	RVW97832.1	4.71e-61	94/97(96.91)	188	hypothetical protein CK203_021300 [Vitis vinifera]
Vitis_adenoclada_newGene_1138	XP_034689147.1	2.06e-147	288/458(62.88)	440	putative disease resistance protein RGA3 [Vitis riparia]
Vitis_adenoclada_newGene_1139	RVW60372.1	1.94e-10	37/62(59.68)	60	Bidirectional sugar transporter SWEET16 [Vitis vinifera]
Vitis_adenoclada_newGene_114	KYP73940.1	1.04e-44	73/75(97.33)	149	Pleiotropic drug resistance protein 1 [Cajanus cajan]
Vitis_adenoclada_newGene_1141	RVW83135.1	3.04e-36	67/68(98.53)	134	Tafazzin [Vitis vinifera]
Vitis_adenoclada_newGene_1145	XP_034706087.1	1.51e-87	130/134(97.01)	280	probable linoleate 9S-lipoxygenase 5 [Vitis riparia]
Vitis_adenoclada_newGene_1146	CBI36774.3	1.37e-23	47/51(92.16)	90	unnamed protein product, partial [Vitis vinifera]
Vitis_adenoclada_newGene_115	RVW53097.1	1.06e-119	182/183(99.45)	349	hypothetical protein CK203_080670 [Vitis vinifera]
Vitis_adenoclada_newGene_1154	RVW53242.1	6.20e-106	169/209(80.86)	332	hypothetical protein CK203_091621 [Vitis vinifera]
Vitis_adenoclada_newGene_1155	RVW53232.1	9.54e-197	325/451(72.06)	590	Disease resistance protein [Vitis vinifera]
Vitis_adenoclada_newGene_1156	XP_002263037.2	2.00e-106	153/155(98.71)	308	PREDICTED: uncharacterized protein LOC100250294 [Vitis vinifera]
Vitis_adenoclada_newGene_1159	RVX18903.1	1.85e-40	73/79(92.41)	147	hypothetical protein CK203_007013 [Vitis vinifera]
Vitis_adenoclada_newGene_1164	XP_034707094.1	4.88e-193	296/332(89.16)	579	disease resistance protein At4g27190-like [Vitis riparia]
Vitis_adenoclada_newGene_1165	XP_034705650.1	1.26e-110	180/214(84.11)	324	uncharacterized protein LOC117929471 [Vitis riparia]
Vitis_adenoclada_newGene_1166	XP_034707099.1	4.16e-149	247/321(76.95)	459	disease resistance protein At4g27190-like [Vitis riparia]
Vitis_adenoclada_newGene_1168	RVW53158.1	2.44e-74	111/114(97.37)	226	hypothetical protein CK203_087576 [Vitis vinifera]
Vitis_adenoclada_newGene_1169	XP_034690532.1	2.95e-44	78/86(90.70)	150	uncharacterized protein LOC117918117 [Vitis riparia]
Vitis_adenoclada_newGene_1171	XP_034706553.1	2.50e-68	130/139(93.53)	231	uncharacterized protein LOC117930169 [Vitis riparia]
Vitis_adenoclada_newGene_1172	RVX19013.1	9.93e-85	136/151(90.07)	271	Disease resistance protein [Vitis vinifera]
Vitis_adenoclada_newGene_1173	RVW87890.1	4.68e-95	167/190(87.89)	303	Disease resistance protein [Vitis vinifera]
Vitis_adenoclada_newGene_1175	XP_019080767.1	1.12e-21	44/46(95.65)	93	PREDICTED: glutathione synthetase, chloroplastic isoform X3 [Vitis vinifera]
Vitis_adenoclada_newGene_118	XP_034680454.1	7.96e-65	112/131(85.50)	220	disease resistance protein RFL1-like isoform X2 [Vitis riparia]
Vitis_adenoclada_newGene_1180	XP_034706657.1	0.0	1049/1191(88.08)	2065	uncharacterized protein LOC117930230 isoform X3 [Vitis riparia]
Vitis_adenoclada_newGene_1181	XP_019080667.1	0.0	754/851(88.60)	1373	PREDICTED: uncharacterized protein LOC100248775 isoform X3 [Vitis vinifera]
Vitis_adenoclada_newGene_1182	RVW53319.1	2.75e-33	59/63(93.65)	127	hypothetical protein CK203_088520 [Vitis vinifera]
Vitis_adenoclada_newGene_1183	XP_002264647.1	7.87e-81	123/124(99.19)	243	PREDICTED: pathogenesis-related protein PR-4 [Vitis vinifera]
Vitis_adenoclada_newGene_1184	RVW38126.1	1.72e-47	82/90(91.11)	159	hypothetical protein CK203_091262 [Vitis vinifera]
Vitis_adenoclada_newGene_1186	XP_034708149.1	1.72e-190	289/336(86.01)	534	ankyrin repeat-containing protein At5g02620-like [Vitis riparia]
Vitis_adenoclada_newGene_1190	CAN70457.1	4.25e-161	218/227(96.04)	451	hypothetical protein VITISV_006270 [Vitis vinifera]
Vitis_adenoclada_newGene_1193	RVW88192.1	6.53e-32	65/69(94.20)	122	Retrovirus-related Pol polyprotein from transposon TNT 1-94 [Vitis vinifera]
Vitis_adenoclada_newGene_1195	CBI22402.3	8.80e-266	422/587(71.89)	772	unnamed protein product, partial [Vitis vinifera]
Vitis_adenoclada_newGene_1196	XP_034707043.1	3.37e-25	51/56(91.07)	104	uncharacterized protein LOC117930507 [Vitis riparia]
Vitis_adenoclada_newGene_1198	CAN83232.1	7.55e-25	48/48(100.00)	102	hypothetical protein VITISV_021876 [Vitis vinifera]
Vitis_adenoclada_newGene_1199	RVX18529.1	5.59e-128	186/191(97.38)	368	L10-interacting MYB domain-containing protein [Vitis vinifera]
Vitis_adenoclada_newGene_1200	XP_034695533.1	1.33e-25	50/50(100.00)	104	receptor-like protein EIX1 [Vitis riparia]
Vitis_adenoclada_newGene_1201	XP_010654850.2	1.73e-87	125/127(98.43)	263	PREDICTED: uncharacterized protein LOC104880278 [Vitis vinifera]
Vitis_adenoclada_newGene_1202	RVW88126.1	6.33e-77	111/116(95.69)	229	hypothetical protein CK203_042926 [Vitis vinifera]
Vitis_adenoclada_newGene_1203	CBI22400.3	2.44e-59	100/119(84.03)	202	unnamed protein product, partial [Vitis vinifera]
Vitis_adenoclada_newGene_1204	XP_034707965.1	7.58e-62	104/127(81.89)	201	uncharacterized protein LOC117931168 isoform X1 [Vitis riparia]
Vitis_adenoclada_newGene_1205	CAN67199.1	1.77e-46	78/81(96.30)	167	hypothetical protein VITISV_017217 [Vitis vinifera]
Vitis_adenoclada_newGene_1206	RVW88163.1	3.63e-94	165/265(62.26)	301	Disease resistance protein [Vitis vinifera]
Vitis_adenoclada_newGene_1208	CAN60566.1	4.78e-17	42/72(58.33)	76	hypothetical protein VITISV_021327 [Vitis vinifera]
Vitis_adenoclada_newGene_1209	XP_034707967.1	1.04e-66	104/110(94.55)	212	uncharacterized protein LOC117931168 isoform X2 [Vitis riparia]
Vitis_adenoclada_newGene_121	RVW50161.1	2.95e-06	23/26(88.46)	50	hypothetical protein CK203_104342 [Vitis vinifera]
Vitis_adenoclada_newGene_1211	XP_034679854.1	0.0	534/606(88.12)	957	uncharacterized protein LOC117909912 [Vitis riparia]
Vitis_adenoclada_newGene_1219	XP_034690532.1	3.16e-39	68/72(94.44)	136	uncharacterized protein LOC117918117 [Vitis riparia]
Vitis_adenoclada_newGene_1220	CAN61733.1	9.67e-09	30/44(68.18)	57	hypothetical protein VITISV_034373 [Vitis vinifera]
Vitis_adenoclada_newGene_1221	XP_019077127.1	2.24e-08	24/26(92.31)	55	PREDICTED: negative elongation factor E-like isoform X2 [Vitis vinifera]
Vitis_adenoclada_newGene_1226	XP_010645060.2	1.60e-111	157/160(98.12)	321	PREDICTED: ubiquitin-like-specific protease 1A [Vitis vinifera]
Vitis_adenoclada_newGene_1227	RVW45788.1	2.30e-24	46/52(88.46)	97	hypothetical protein CK203_086239 [Vitis vinifera]
Vitis_adenoclada_newGene_1228	RVW64733.1	2.52e-37	93/100(93.00)	133	hypothetical protein CK203_063139 [Vitis vinifera]
Vitis_adenoclada_newGene_123	XP_019077872.1	0.0	750/770(97.40)	1511	PREDICTED: uncharacterized protein LOC104880261 [Vitis vinifera]
Vitis_adenoclada_newGene_1231	XP_034707327.1	7.26e-258	361/364(99.18)	721	WD repeat-containing protein 75 [Vitis riparia]
Vitis_adenoclada_newGene_1237	CAN84125.1	6.58e-43	68/72(94.44)	140	hypothetical protein VITISV_035869 [Vitis vinifera]
Vitis_adenoclada_newGene_124	XP_010649035.2	1.15e-45	77/83(92.77)	154	PREDICTED: uncharacterized protein LOC104879127 [Vitis vinifera]
Vitis_adenoclada_newGene_1241	CAN69716.1	1.02e-20	42/47(89.36)	88	hypothetical protein VITISV_011264 [Vitis vinifera]
Vitis_adenoclada_newGene_1242	CAN69716.1	1.20e-65	100/116(86.21)	205	hypothetical protein VITISV_011264 [Vitis vinifera]
Vitis_adenoclada_newGene_1243	CBI16868.3	8.00e-40	70/72(97.22)	142	unnamed protein product, partial [Vitis vinifera]
Vitis_adenoclada_newGene_1244	CAN69716.1	1.13e-20	42/47(89.36)	88	hypothetical protein VITISV_011264 [Vitis vinifera]
Vitis_adenoclada_newGene_1248	XP_034678542.1	1.92e-42	72/72(100.00)	153	ubiquitin carboxyl-terminal hydrolase 23-like isoform X3 [Vitis riparia]
Vitis_adenoclada_newGene_1254	XP_002272016.1	9.80e-143	202/202(100.00)	403	PREDICTED: uncharacterized endoplasmic reticulum membrane protein C16E8.02 [Vitis vinifera]
Vitis_adenoclada_newGene_1257	RVW84103.1	2.15e-47	92/110(83.64)	168	hypothetical protein CK203_040609 [Vitis vinifera]
Vitis_adenoclada_newGene_1264	RVW82720.1	6.94e-106	145/148(97.97)	314	UDP-glycosyltransferase 83A1 [Vitis vinifera]
Vitis_adenoclada_newGene_1265	XP_034706128.1	2.75e-272	350/399(87.72)	749	UDP-glycosyltransferase 83A1-like [Vitis riparia]
Vitis_adenoclada_newGene_1268	RVX06761.1	5.89e-19	44/57(77.19)	85	F-box protein [Vitis vinifera]
Vitis_adenoclada_newGene_128	XP_034695610.1	3.16e-209	369/396(93.18)	617	receptor like protein 21-like [Vitis riparia]
Vitis_adenoclada_newGene_1281	KAF5205419.1	2.01e-22	42/63(66.67)	89	hypothetical protein FRX31_004996 [Thalictrum thalictroides]
Vitis_adenoclada_newGene_1285	RVW46521.1	9.55e-216	319/361(88.37)	618	Nuclear pore complex protein GP210 [Vitis vinifera]
Vitis_adenoclada_newGene_129	RVW35838.1	1.15e-43	85/91(93.41)	158	LRR receptor-like serine/threonine-protein kinase FLS2 [Vitis vinifera]
Vitis_adenoclada_newGene_1290	RVW46549.1	4.72e-111	164/166(98.80)	321	putative RING-H2 finger protein ATL49 [Vitis vinifera]
Vitis_adenoclada_newGene_1291	XP_034707740.1	6.59e-21	39/58(67.24)	91	UDP-glycosyltransferase 90A1-like [Vitis riparia]
Vitis_adenoclada_newGene_1296	RVW71639.1	1.22e-240	589/627(93.94)	689	MDIS1-interacting receptor like kinase 2 [Vitis vinifera]
Vitis_adenoclada_newGene_1300	XP_010644348.1	4.50e-173	254/307(82.74)	496	PREDICTED: cysteine-rich receptor-like protein kinase 10 isoform X2 [Vitis vinifera]
Vitis_adenoclada_newGene_1302	XP_002272730.1	2.64e-278	368/369(99.73)	769	PREDICTED: probable methylenetetrahydrofolate reductase [Vitis vinifera]
Vitis_adenoclada_newGene_1303	CBI40031.3	3.46e-58	93/94(98.94)	188	unnamed protein product, partial [Vitis vinifera]
Vitis_adenoclada_newGene_1305	RVX12974.1	1.26e-57	91/144(63.19)	186	hypothetical protein CK203_009749 [Vitis vinifera]
Vitis_adenoclada_newGene_1308	XP_019078118.1	1.83e-29	57/67(85.07)	114	PREDICTED: uncharacterized protein LOC109123299 [Vitis vinifera]
Vitis_adenoclada_newGene_1309	RVW49997.1	4.30e-32	51/52(98.08)	116	Ubiquitin-like-specific protease ESD4 [Vitis vinifera]
Vitis_adenoclada_newGene_1314	RVW25576.1	6.22e-09	32/65(49.23)	56	hypothetical protein CK203_117442 [Vitis vinifera]
Vitis_adenoclada_newGene_1316	RVX00780.1	1.51e-66	106/117(90.60)	204	hypothetical protein CK203_026463 [Vitis vinifera]
Vitis_adenoclada_newGene_132	RVW66904.1	1.58e-09	28/56(50.00)	58	hypothetical protein CK203_064093 [Vitis vinifera]
Vitis_adenoclada_newGene_1324	RVW79560.1	1.60e-152	213/218(97.71)	454	Disease resistance-like protein DSC1 [Vitis vinifera]
Vitis_adenoclada_newGene_1325	XP_010645203.2	9.53e-112	156/159(98.11)	327	PREDICTED: serine/threonine-protein phosphatase 7 long form homolog [Vitis vinifera]
Vitis_adenoclada_newGene_1328	CBI18398.3	3.38e-12	33/53(62.26)	62	unnamed protein product, partial [Vitis vinifera]
Vitis_adenoclada_newGene_1333	CAN64757.1	2.35e-28	53/63(84.13)	104	hypothetical protein VITISV_040835 [Vitis vinifera]
Vitis_adenoclada_newGene_1334	XP_034695561.1	4.19e-10	28/28(100.00)	62	receptor-like protein EIX1 [Vitis riparia]
Vitis_adenoclada_newGene_1336	CBI29005.3	3.54e-140	218/281(77.58)	413	unnamed protein product, partial [Vitis vinifera]
Vitis_adenoclada_newGene_1339	XP_002264937.1	6.67e-41	74/79(93.67)	139	PREDICTED: uncharacterized protein LOC100249562 [Vitis vinifera]
Vitis_adenoclada_newGene_134	GER44109.1	7.34e-14	32/37(86.49)	68	catenin alpha-1 [Striga asiatica]
Vitis_adenoclada_newGene_1340	RVW38468.1	6.04e-69	100/106(94.34)	209	putative pentatricopeptide repeat-containing protein [Vitis vinifera]
Vitis_adenoclada_newGene_1342	XP_019077127.1	7.84e-06	22/25(88.00)	47	PREDICTED: negative elongation factor E-like isoform X2 [Vitis vinifera]
Vitis_adenoclada_newGene_1343	CBI16713.3	4.24e-12	29/30(96.67)	61	unnamed protein product, partial [Vitis vinifera]
Vitis_adenoclada_newGene_1347	XP_019081023.1	6.27e-115	167/176(94.89)	330	PREDICTED: uncharacterized protein LOC100242687 [Vitis vinifera]
Vitis_adenoclada_newGene_1348	VVA92502.1	3.01e-07	26/38(68.42)	53	unnamed protein product [Arabis nemorensis]
Vitis_adenoclada_newGene_1351	RVW37666.1	2.13e-26	47/47(100.00)	100	hypothetical protein CK203_110603 [Vitis vinifera]
Vitis_adenoclada_newGene_1356	XP_034677771.1	9.86e-76	112/130(86.15)	230	uncharacterized protein LOC117908260 [Vitis riparia]
Vitis_adenoclada_newGene_1357	XP_034709602.1	5.82e-119	177/181(97.79)	360	uncharacterized protein LOC117932456 [Vitis riparia]
Vitis_adenoclada_newGene_1365	XP_002269272.1	6.96e-50	80/88(90.91)	168	PREDICTED: box C/D snoRNA protein 1 [Vitis vinifera]
Vitis_adenoclada_newGene_1367	XP_010647656.2	8.28e-87	126/136(92.65)	266	PREDICTED: uncharacterized protein LOC100259442 [Vitis vinifera]
Vitis_adenoclada_newGene_1369	RVW76922.1	2.87e-10	25/29(86.21)	60	hypothetical protein CK203_051584 [Vitis vinifera]
Vitis_adenoclada_newGene_1371	XP_002278874.1	1.75e-240	345/351(98.29)	662	PREDICTED: vestitone reductase-like [Vitis vinifera]
Vitis_adenoclada_newGene_1373	XP_034708478.1	2.65e-235	336/343(97.96)	655	cytochrome P450 76T24-like [Vitis riparia]
Vitis_adenoclada_newGene_1375	RVX00947.1	1.82e-223	324/328(98.78)	624	Geraniol 8-hydroxylase [Vitis vinifera]
Vitis_adenoclada_newGene_138	XP_034695569.1	8.32e-47	82/82(100.00)	158	phosphopantothenoylcysteine decarboxylase subunit VHS3-like [Vitis riparia]
Vitis_adenoclada_newGene_1380	CAN62333.1	9.62e-233	320/364(87.91)	644	hypothetical protein VITISV_000718 [Vitis vinifera]
Vitis_adenoclada_newGene_1382	XP_034708605.1	4.85e-07	25/42(59.52)	53	NAC domain-containing protein 89-like [Vitis riparia]
Vitis_adenoclada_newGene_1384	RVW49997.1	1.48e-39	62/68(91.18)	137	Ubiquitin-like-specific protease ESD4 [Vitis vinifera]
Vitis_adenoclada_newGene_1387	CAN66973.1	0.0	488/493(98.99)	909	hypothetical protein VITISV_022075 [Vitis vinifera]
Vitis_adenoclada_newGene_139	XP_034695627.1	9.40e-186	258/273(94.51)	519	putative disease resistance protein RGA3 [Vitis riparia]
Vitis_adenoclada_newGene_1390	XP_002263137.1	2.50e-114	167/169(98.82)	341	PREDICTED: O-acyltransferase WSD1 [Vitis vinifera]
Vitis_adenoclada_newGene_1392	CBI40492.3	3.76e-51	79/84(94.05)	167	unnamed protein product, partial [Vitis vinifera]
Vitis_adenoclada_newGene_1396	XP_034709390.1	6.31e-74	115/115(100.00)	242	uncharacterized protein LOC117932307 isoform X3 [Vitis riparia]
Vitis_adenoclada_newGene_1397	XP_002279661.1	7.99e-166	228/233(97.85)	466	PREDICTED: acidic endochitinase [Vitis vinifera]
Vitis_adenoclada_newGene_1402	XP_019081254.1	2.28e-60	94/94(100.00)	204	PREDICTED: uncharacterized protein LOC100262009 isoform X2 [Vitis vinifera]
Vitis_adenoclada_newGene_1403	XP_019081254.1	8.29e-87	127/128(99.22)	278	PREDICTED: uncharacterized protein LOC100262009 isoform X2 [Vitis vinifera]
Vitis_adenoclada_newGene_1404	RVX09884.1	2.72e-77	117/117(100.00)	233	hypothetical protein CK203_012948 [Vitis vinifera]
Vitis_adenoclada_newGene_1405	RVX11701.1	0.0	870/879(98.98)	1730	TPR and ankyrin repeat-containing protein 1 [Vitis vinifera]
Vitis_adenoclada_newGene_1408	XP_034676085.1	3.40e-57	95/101(94.06)	197	disease resistance protein RPV1-like isoform X2 [Vitis riparia]
Vitis_adenoclada_newGene_1409	RVW47897.1	5.87e-64	103/105(98.10)	214	hypothetical protein CK203_102065 [Vitis vinifera]
Vitis_adenoclada_newGene_141	XP_002267795.1	0.0	590/677(87.15)	1064	PREDICTED: putative disease resistance protein RGA3 isoform X1 [Vitis vinifera]
Vitis_adenoclada_newGene_1411	XP_019077154.1	7.83e-54	90/92(97.83)	187	PREDICTED: uncharacterized protein LOC100855072 isoform X4 [Vitis vinifera]
Vitis_adenoclada_newGene_1412	CAN66431.1	5.23e-107	156/156(100.00)	310	hypothetical protein VITISV_041393 [Vitis vinifera]
Vitis_adenoclada_newGene_1413	PNT49952.1	1.03e-10	36/79(45.57)	59	hypothetical protein POPTR_002G159800 [Populus trichocarpa]
Vitis_adenoclada_newGene_1414	AET02413.1	7.85e-07	25/34(73.53)	52	hypothetical protein MTR_8g040260 [Medicago truncatula]
Vitis_adenoclada_newGene_1417	RVW20167.1	1.09e-38	64/64(100.00)	133	rRNA-processing protein FCF1-like [Vitis vinifera]
Vitis_adenoclada_newGene_1418	XP_034709228.1	3.78e-230	348/419(83.05)	661	putative disease resistance RPP13-like protein 3 [Vitis riparia]
Vitis_adenoclada_newGene_142	RVW53355.1	1.73e-92	137/138(99.28)	274	hypothetical protein CK203_103128 [Vitis vinifera]
Vitis_adenoclada_newGene_1420	CAN70600.1	4.25e-303	391/394(99.24)	830	hypothetical protein VITISV_027960 [Vitis vinifera]
Vitis_adenoclada_newGene_1421	RVW78516.1	5.97e-74	123/131(93.89)	232	hypothetical protein CK203_049821 [Vitis vinifera]
Vitis_adenoclada_newGene_1423	RVW73924.1	8.38e-36	65/69(94.20)	132	hypothetical protein CK203_056317 [Vitis vinifera]
Vitis_adenoclada_newGene_1424	RVW81231.1	5.45e-93	133/140(95.00)	276	putative disease resistance protein [Vitis vinifera]
Vitis_adenoclada_newGene_1425	XP_034680025.1	4.91e-25	53/69(76.81)	104	probable disease resistance RPP8-like protein 2 [Vitis riparia]
Vitis_adenoclada_newGene_1427	CBI17033.3	1.28e-130	197/224(87.95)	387	unnamed protein product, partial [Vitis vinifera]
Vitis_adenoclada_newGene_1428	XP_034708776.1	7.23e-61	97/99(97.98)	188	heavy metal-associated isoprenylated plant protein 47-like [Vitis riparia]
Vitis_adenoclada_newGene_1429	XP_019079707.1	2.55e-89	128/134(95.52)	266	PREDICTED: uncharacterized protein LOC104881311 [Vitis vinifera]
Vitis_adenoclada_newGene_143	XP_019075934.1	3.72e-93	135/137(98.54)	279	PREDICTED: uncharacterized protein LOC109122720 [Vitis vinifera]
Vitis_adenoclada_newGene_1430	XP_034702838.1	3.77e-119	181/183(98.91)	360	putative disease resistance protein RGA3 [Vitis riparia]
Vitis_adenoclada_newGene_1432	XP_034673347.1	3.17e-19	47/76(61.84)	89	LOW QUALITY PROTEIN: galactinol--sucrose galactosyltransferase-like [Vitis riparia]
Vitis_adenoclada_newGene_1433	XP_034709496.1	5.96e-104	157/166(94.58)	313	digalactosyldiacylglycerol synthase 2, chloroplastic [Vitis riparia]
Vitis_adenoclada_newGene_1434	XP_019073210.1	2.73e-48	77/82(93.90)	163	PREDICTED: SAC3 family protein C isoform X3 [Vitis vinifera]
Vitis_adenoclada_newGene_1435	RVW25923.1	1.43e-109	168/187(89.84)	327	hypothetical protein CK203_095967 [Vitis vinifera]
Vitis_adenoclada_newGene_1439	XP_034694702.1	1.30e-81	121/124(97.58)	252	transcription factor MYB94-like [Vitis riparia]
Vitis_adenoclada_newGene_1441	RVX10504.1	1.42e-75	104/107(97.20)	227	L10-interacting MYB domain-containing protein [Vitis vinifera]
Vitis_adenoclada_newGene_1445	XP_034711428.1	4.49e-11	31/32(96.88)	64	myb-related protein B-like [Vitis riparia]
Vitis_adenoclada_newGene_1449	XP_002272967.3	6.04e-39	71/74(95.95)	139	PREDICTED: bark storage protein A isoform X1 [Vitis vinifera]
Vitis_adenoclada_newGene_1451	XP_002272967.3	1.52e-48	82/83(98.80)	165	PREDICTED: bark storage protein A isoform X1 [Vitis vinifera]
Vitis_adenoclada_newGene_1452	XP_019078865.1	2.12e-18	40/40(100.00)	84	PREDICTED: GDSL esterase/lipase At3g48460 [Vitis vinifera]
Vitis_adenoclada_newGene_1454	XP_010662130.1	8.91e-33	56/66(84.85)	118	PREDICTED: uncharacterized protein LOC100246060 isoform X4 [Vitis vinifera]
Vitis_adenoclada_newGene_1459	CAN63562.1	6.69e-38	59/60(98.33)	130	hypothetical protein VITISV_037178, partial [Vitis vinifera]
Vitis_adenoclada_newGene_146	RVW73676.1	7.47e-59	103/103(100.00)	198	Receptor kinase-like protein Xa21 [Vitis vinifera]
Vitis_adenoclada_newGene_1461	XP_010662130.1	7.32e-27	50/63(79.37)	105	PREDICTED: uncharacterized protein LOC100246060 isoform X4 [Vitis vinifera]
Vitis_adenoclada_newGene_1462	CAN63562.1	5.35e-09	26/28(92.86)	57	hypothetical protein VITISV_037178, partial [Vitis vinifera]
Vitis_adenoclada_newGene_1463	XP_034710807.1	5.88e-71	172/181(95.03)	236	receptor-like protein EIX2 isoform X2 [Vitis riparia]
Vitis_adenoclada_newGene_1464	XP_034711441.1	1.52e-82	127/136(93.38)	258	receptor-like protein EIX1 [Vitis riparia]
Vitis_adenoclada_newGene_1465	KAE8077807.1	1.11e-15	34/54(62.96)	79	hypothetical protein FH972_016333 [Carpinus fangiana]
Vitis_adenoclada_newGene_1467	CAN63562.1	3.14e-36	58/60(96.67)	125	hypothetical protein VITISV_037178, partial [Vitis vinifera]
Vitis_adenoclada_newGene_1469	XP_010655052.1	2.62e-34	119/169(70.41)	133	PREDICTED: protein WVD2-like 4 isoform X3 [Vitis vinifera]
Vitis_adenoclada_newGene_1473	XP_034711182.1	8.89e-36	72/72(100.00)	132	ankyrin repeat-containing protein BDA1 [Vitis riparia]
Vitis_adenoclada_newGene_1478	XP_034711679.1	1.01e-78	115/117(98.29)	234	probable non-specific lipid-transfer protein AKCS9 [Vitis riparia]
Vitis_adenoclada_newGene_1479	XP_034711679.1	2.03e-78	114/117(97.44)	233	probable non-specific lipid-transfer protein AKCS9 [Vitis riparia]
Vitis_adenoclada_newGene_1482	XP_002272065.1	4.09e-95	134/134(100.00)	280	PREDICTED: small heat shock protein, chloroplastic [Vitis vinifera]
Vitis_adenoclada_newGene_1484	RVW13356.1	9.08e-52	83/84(98.81)	181	Histone-lysine N-methyltransferase, H3 lysine-9 specific SUVH5 [Vitis vinifera]
Vitis_adenoclada_newGene_1487	RVW86387.1	4.17e-178	262/268(97.76)	525	Retrovirus-related Pol polyprotein from transposon RE1 [Vitis vinifera]
Vitis_adenoclada_newGene_1488	CAN61777.1	1.18e-67	105/106(99.06)	211	hypothetical protein VITISV_010426 [Vitis vinifera]
Vitis_adenoclada_newGene_149	RVW24556.1	2.59e-19	43/56(76.79)	87	hypothetical protein CK203_090869 [Vitis vinifera]
Vitis_adenoclada_newGene_1498	XP_034710406.1	4.86e-133	206/223(92.38)	400	receptor-like protein 6 isoform X2 [Vitis riparia]
Vitis_adenoclada_newGene_1499	XP_010662265.1	4.88e-272	691/702(98.43)	783	PREDICTED: receptor-like protein 12 [Vitis vinifera]
Vitis_adenoclada_newGene_150	XP_034695643.1	7.29e-68	105/108(97.22)	218	uncharacterized protein LOC117921793 [Vitis riparia]
Vitis_adenoclada_newGene_1504	RVW78954.1	2.31e-33	54/60(90.00)	120	Brassinosteroid LRR receptor kinase BRL2 [Vitis vinifera]
Vitis_adenoclada_newGene_1506	RVX15301.1	1.44e-106	149/149(100.00)	313	L10-interacting MYB domain-containing protein [Vitis vinifera]
Vitis_adenoclada_newGene_1509	XP_031280370.1	4.80e-24	40/76(52.63)	102	uncharacterized protein LOC116138850 [Pistacia vera]
Vitis_adenoclada_newGene_1510	RVW35285.1	1.10e-75	113/113(100.00)	228	putative serine/threonine protein kinase IRE [Vitis vinifera]
Vitis_adenoclada_newGene_1512	XP_019081366.1	7.03e-192	265/267(99.25)	538	PREDICTED: rust resistance kinase Lr10-like isoform X2 [Vitis vinifera]
Vitis_adenoclada_newGene_1516	XP_019077519.1	4.65e-49	79/79(100.00)	160	PREDICTED: uncharacterized protein LOC104880281 [Vitis vinifera]
Vitis_adenoclada_newGene_1520	RVW59460.1	8.58e-11	26/26(100.00)	58	L-idonate 5-dehydrogenase [Vitis vinifera]
Vitis_adenoclada_newGene_1522	RVW73174.1	2.08e-50	79/80(98.75)	160	Stilbene synthase 5 [Vitis vinifera]
Vitis_adenoclada_newGene_1523	XP_003634068.1	1.33e-283	389/392(99.23)	775	PREDICTED: stilbene synthase 2 [Vitis vinifera]
Vitis_adenoclada_newGene_1524	RVW74799.1	1.04e-103	152/154(98.70)	307	Stilbene synthase 3 [Vitis vinifera]
Vitis_adenoclada_newGene_1525	QGP72583.1	1.35e-35	60/61(98.36)	122	stilbene synthase 10 [Vitis davidii]
Vitis_adenoclada_newGene_1526	XP_034710594.1	1.03e-80	120/122(98.36)	242	stilbene synthase 5-like [Vitis riparia]
Vitis_adenoclada_newGene_1527	XP_003634070.1	8.06e-128	186/189(98.41)	372	PREDICTED: stilbene synthase 4-like [Vitis vinifera]
Vitis_adenoclada_newGene_1529	RVW27079.1	1.30e-36	69/89(77.53)	130	hypothetical protein CK203_096741 [Vitis vinifera]
Vitis_adenoclada_newGene_1530	RVW47528.1	1.56e-22	48/55(87.27)	93	hypothetical protein CK203_073708 [Vitis vinifera]
Vitis_adenoclada_newGene_1532	RVW35422.1	1.34e-80	124/125(99.20)	247	Lysine histidine transporter 1 [Vitis vinifera]
Vitis_adenoclada_newGene_1533	XP_034686328.1	1.43e-56	91/99(91.92)	181	uncharacterized protein LOC117914916 [Vitis riparia]
Vitis_adenoclada_newGene_1537	RVW35340.1	4.14e-07	26/36(72.22)	52	AAA-ATPase [Vitis vinifera]
Vitis_adenoclada_newGene_1538	XP_034711514.1	4.72e-47	90/99(90.91)	154	heavy metal-associated isoprenylated plant protein 39-like [Vitis riparia]
Vitis_adenoclada_newGene_1539	XP_034686656.1	7.56e-33	58/66(87.88)	119	uncharacterized protein LOC117915200 [Vitis riparia]
Vitis_adenoclada_newGene_1540	RVW41936.1	6.94e-19	39/43(90.70)	81	Receptor like protein 42 [Vitis vinifera]
Vitis_adenoclada_newGene_1545	XP_034710339.1	1.29e-237	594/619(95.96)	698	receptor-like protein EIX1 isoform X1 [Vitis riparia]
Vitis_adenoclada_newGene_1547	RVW33849.1	5.16e-38	68/83(81.93)	130	hypothetical protein CK203_089095 [Vitis vinifera]
Vitis_adenoclada_newGene_1548	XP_019081671.1	0.0	453/462(98.05)	920	PREDICTED: rust resistance kinase Lr10 [Vitis vinifera]
Vitis_adenoclada_newGene_1549	RVW78381.1	1.17e-23	53/79(67.09)	92	hypothetical protein CK203_047692 [Vitis vinifera]
Vitis_adenoclada_newGene_1552	RVW89023.1	6.13e-38	63/63(100.00)	132	hypothetical protein CK203_029394 [Vitis vinifera]
Vitis_adenoclada_newGene_1555	RVW18980.1	1.72e-25	47/49(95.92)	100	hypothetical protein CK203_099777 [Vitis vinifera]
Vitis_adenoclada_newGene_1556	XP_034679965.1	6.98e-72	111/113(98.23)	222	uncharacterized protein LOC117910022 [Vitis riparia]
Vitis_adenoclada_newGene_1558	XP_010662813.1	2.64e-205	288/298(96.64)	582	PREDICTED: rust resistance kinase Lr10-like isoform X2 [Vitis vinifera]
Vitis_adenoclada_newGene_1559	XP_010662999.1	3.63e-79	128/157(81.53)	254	PREDICTED: rust resistance kinase Lr10-like [Vitis vinifera]
Vitis_adenoclada_newGene_1560	RVW18978.1	1.47e-75	119/131(90.84)	239	Leaf rust 10 disease-resistance locus receptor-like protein kinase-like 1.1-like 2.4 [Vitis vinifera]
Vitis_adenoclada_newGene_1562	XP_003634140.2	2.80e-35	64/68(94.12)	129	PREDICTED: rust resistance kinase Lr10-like [Vitis vinifera]
Vitis_adenoclada_newGene_1563	XP_010647583.1	1.82e-175	234/239(97.91)	491	PREDICTED: uncharacterized protein LOC104878679 [Vitis vinifera]
Vitis_adenoclada_newGene_1566	RVW87466.1	2.82e-267	363/370(98.11)	732	Rust resistance kinase Lr10 [Vitis vinifera]
Vitis_adenoclada_newGene_1567	XP_010662564.1	6.84e-150	214/225(95.11)	438	PREDICTED: rust resistance kinase Lr10-like isoform X1 [Vitis vinifera]
Vitis_adenoclada_newGene_1569	XP_034710994.1	6.64e-178	247/318(77.67)	503	uncharacterized protein LOC117933635 isoform X6 [Vitis riparia]
Vitis_adenoclada_newGene_1571	XP_034711830.1	1.18e-216	303/305(99.34)	610	rust resistance kinase Lr10-like [Vitis riparia]
Vitis_adenoclada_newGene_1573	XP_034679958.1	0.0	567/605(93.72)	1133	rust resistance kinase Lr10-like [Vitis riparia]
Vitis_adenoclada_newGene_1576	XP_019081642.1	5.71e-160	231/271(85.24)	452	PREDICTED: uncharacterized protein LOC100854759 isoform X1 [Vitis vinifera]
Vitis_adenoclada_newGene_1577	XP_034682598.1	1.05e-266	359/372(96.51)	743	LEAF RUST 10 DISEASE-RESISTANCE LOCUS RECEPTOR-LIKE PROTEIN KINASE-like 2.1 [Vitis riparia]
Vitis_adenoclada_newGene_1578	XP_010662818.1	1.20e-221	306/310(98.71)	617	PREDICTED: rust resistance kinase Lr10-like [Vitis vinifera]
Vitis_adenoclada_newGene_158	RVW24556.1	8.32e-20	44/56(78.57)	88	hypothetical protein CK203_090869 [Vitis vinifera]
Vitis_adenoclada_newGene_1580	XP_034710957.1	1.49e-18	43/43(100.00)	85	rust resistance kinase Lr10-like [Vitis riparia]
Vitis_adenoclada_newGene_1582	XP_010646609.1	5.48e-57	98/100(98.00)	189	PREDICTED: rust resistance kinase Lr10-like [Vitis vinifera]
Vitis_adenoclada_newGene_1583	XP_019081733.1	1.63e-169	238/264(90.15)	491	PREDICTED: rust resistance kinase Lr10-like isoform X2 [Vitis vinifera]
Vitis_adenoclada_newGene_1585	XP_034710672.1	2.86e-115	165/167(98.80)	333	rust resistance kinase Lr10-like [Vitis riparia]
Vitis_adenoclada_newGene_1587	XP_010662822.1	4.68e-114	170/183(92.90)	351	PREDICTED: LEAF RUST 10 DISEASE-RESISTANCE LOCUS RECEPTOR-LIKE PROTEIN KINASE-like 2.4 [Vitis vinifera]
Vitis_adenoclada_newGene_1589	CAN62768.1	1.02e-54	83/90(92.22)	178	hypothetical protein VITISV_033946 [Vitis vinifera]
Vitis_adenoclada_newGene_1590	XP_019074006.1	2.14e-82	127/147(86.39)	251	PREDICTED: uncharacterized protein LOC100853180 isoform X2 [Vitis vinifera]
Vitis_adenoclada_newGene_1591	XP_002262799.3	1.13e-204	285/290(98.28)	573	PREDICTED: rust resistance kinase Lr10-like [Vitis vinifera]
Vitis_adenoclada_newGene_1592	XP_010662837.1	2.03e-212	286/294(97.28)	600	PREDICTED: LEAF RUST 10 DISEASE-RESISTANCE LOCUS RECEPTOR-LIKE PROTEIN KINASE-like 2.1 [Vitis vinifera]
Vitis_adenoclada_newGene_1594	XP_019081733.1	2.72e-85	139/164(84.76)	271	PREDICTED: rust resistance kinase Lr10-like isoform X2 [Vitis vinifera]
Vitis_adenoclada_newGene_160	RVX02639.1	5.00e-63	110/151(72.85)	204	hypothetical protein CK203_016354 [Vitis vinifera]
Vitis_adenoclada_newGene_1613	XP_034673380.1	6.77e-38	81/82(98.78)	139	chaperone protein DnaJ [Vitis riparia]
Vitis_adenoclada_newGene_1615	RVW52694.1	1.44e-99	139/146(95.21)	290	Wall-associated receptor kinase 3 [Vitis vinifera]
Vitis_adenoclada_newGene_1617	RVX17788.1	4.88e-83	123/124(99.19)	250	MDIS1-interacting receptor like kinase 2 [Vitis vinifera]
Vitis_adenoclada_newGene_1619	CBI15503.3	2.48e-29	55/58(94.83)	108	unnamed protein product, partial [Vitis vinifera]
Vitis_adenoclada_newGene_1624	RVX13945.1	2.93e-187	252/279(90.32)	526	Leaf rust 10 disease resistance locus receptor-like protein kinase-like 2.7 [Vitis vinifera]
Vitis_adenoclada_newGene_1625	RVX14286.1	1.52e-170	240/244(98.36)	488	Leaf rust 10 disease resistance locus receptor-like protein kinase-like 1.2 [Vitis vinifera]
Vitis_adenoclada_newGene_1629	XP_034672565.1	0.0	486/493(98.58)	959	cytochrome P450 CYP736A12-like [Vitis riparia]
Vitis_adenoclada_newGene_1630	RVX14188.1	2.19e-230	321/329(97.57)	642	Cytochrome P450 CYP736A12 [Vitis vinifera]
Vitis_adenoclada_newGene_1633	CAN78197.1	2.11e-32	68/71(95.77)	117	hypothetical protein VITISV_026656 [Vitis vinifera]
Vitis_adenoclada_newGene_1635	CBI27963.3	5.44e-12	35/60(58.33)	67	unnamed protein product, partial [Vitis vinifera]
Vitis_adenoclada_newGene_164	RVW80486.1	2.00e-136	208/232(89.66)	394	putative disease resistance protein [Vitis vinifera]
Vitis_adenoclada_newGene_1641	RVX14052.1	1.83e-38	67/68(98.53)	133	hypothetical protein CK203_011322 [Vitis vinifera]
Vitis_adenoclada_newGene_1642	RVX07316.1	9.94e-168	241/297(81.14)	475	hypothetical protein CK203_022588 [Vitis vinifera]
Vitis_adenoclada_newGene_1644	XP_034673786.1	1.27e-69	99/105(94.29)	213	G patch domain-containing protein TGH-like [Vitis riparia]
Vitis_adenoclada_newGene_1646	XP_034677488.1	2.98e-62	99/102(97.06)	193	replication protein A 70 kDa DNA-binding subunit B-like [Vitis riparia]
Vitis_adenoclada_newGene_1649	XP_034672982.1	2.72e-71	113/121(93.39)	216	serine protease SPPA, chloroplastic-like [Vitis riparia]
Vitis_adenoclada_newGene_165	XP_019077657.1	1.88e-41	74/77(96.10)	151	PREDICTED: putative disease resistance protein At1g50180 [Vitis vinifera]
Vitis_adenoclada_newGene_1652	XP_021616429.1	2.66e-49	79/122(64.75)	171	COBRA-like protein 4 [Manihot esculenta]
Vitis_adenoclada_newGene_1657	RVX21710.1	1.31e-39	74/75(98.67)	139	putative aquaporin NIP7-1 [Vitis vinifera]
Vitis_adenoclada_newGene_166	XP_034696722.1	8.27e-25	49/51(96.08)	101	amino acid transporter AVT1I-like [Vitis riparia]
Vitis_adenoclada_newGene_1660	XP_002276698.1	2.05e-50	81/81(100.00)	160	PREDICTED: uncharacterized protein LOC100257379 [Vitis vinifera]
Vitis_adenoclada_newGene_1662	RVW91265.1	1.96e-52	92/106(86.79)	179	E3 ubiquitin-protein ligase RDUF2 [Vitis vinifera]
Vitis_adenoclada_newGene_1665	CBI15310.3	2.45e-40	68/72(94.44)	137	unnamed protein product, partial [Vitis vinifera]
Vitis_adenoclada_newGene_1672	XP_010663378.1	0.0	600/611(98.20)	1213	PREDICTED: pentatricopeptide repeat-containing protein At4g33990-like [Vitis vinifera]
Vitis_adenoclada_newGene_1673	XP_010663378.1	1.99e-180	253/260(97.31)	516	PREDICTED: pentatricopeptide repeat-containing protein At4g33990-like [Vitis vinifera]
Vitis_adenoclada_newGene_1686	XP_019076550.1	1.64e-110	230/236(97.46)	331	PREDICTED: WAS/WASL-interacting protein family member 3-like [Vitis vinifera]
Vitis_adenoclada_newGene_169	RVW36925.1	3.77e-31	58/59(98.31)	113	Zinc finger BED domain-containing protein RICESLEEPER 2 [Vitis vinifera]
Vitis_adenoclada_newGene_1691	XP_034673085.1	1.41e-83	128/132(96.97)	248	proline transporter 1-like [Vitis riparia]
Vitis_adenoclada_newGene_1695	XP_019081588.1	1.18e-27	54/59(91.53)	103	PREDICTED: uncharacterized protein LOC109124219 [Vitis vinifera]
Vitis_adenoclada_newGene_1696	CBI35112.3	1.69e-52	81/95(85.26)	167	unnamed protein product, partial [Vitis vinifera]
Vitis_adenoclada_newGene_17	RVX11995.1	8.87e-88	126/127(99.21)	270	hypothetical protein CK203_009398 [Vitis vinifera]
Vitis_adenoclada_newGene_1704	CBI35309.3	1.62e-34	59/61(96.72)	119	unnamed protein product, partial [Vitis vinifera]
Vitis_adenoclada_newGene_1709	AAR25995.1	2.55e-44	69/72(95.83)	144	putative senescence-associated protein, partial [Pyrus communis]
Vitis_adenoclada_newGene_1715	CBI38173.3	4.92e-09	29/38(76.32)	54	unnamed protein product, partial [Vitis vinifera]
Vitis_adenoclada_newGene_1716	RVX15709.1	9.85e-38	62/63(98.41)	134	hypothetical protein CK203_005752 [Vitis vinifera]
Vitis_adenoclada_newGene_1734	XP_034676795.1	2.21e-47	88/92(95.65)	164	cyclin-A1-4-like isoform X2 [Vitis riparia]
Vitis_adenoclada_newGene_1736	XP_019072362.1	3.23e-106	144/147(97.96)	306	PREDICTED: esterase-like [Vitis vinifera]
Vitis_adenoclada_newGene_174	RVX15301.1	1.36e-138	202/205(98.54)	397	L10-interacting MYB domain-containing protein [Vitis vinifera]
Vitis_adenoclada_newGene_1740	RVX22583.1	3.61e-46	78/79(98.73)	155	putative glucan endo-1,3-beta-glucosidase BG4 [Vitis vinifera]
Vitis_adenoclada_newGene_1747	XP_019078104.1	1.84e-68	116/119(97.48)	221	PREDICTED: histone-lysine N-methyltransferase, H3 lysine-9 specific SUVH4 isoform X6 [Vitis vinifera]
Vitis_adenoclada_newGene_176	RVW44260.1	6.73e-87	145/185(78.38)	269	hypothetical protein CK203_099619 [Vitis vinifera]
Vitis_adenoclada_newGene_1769	XP_010664540.1	3.22e-40	74/75(98.67)	138	PREDICTED: cytochrome P450 81D11-like [Vitis vinifera]
Vitis_adenoclada_newGene_1775	KAE8100183.1	4.82e-44	77/100(77.00)	160	hypothetical protein FH972_018108 [Carpinus fangiana]
Vitis_adenoclada_newGene_1777	RVW27424.1	4.82e-27	46/48(95.83)	100	hypothetical protein CK203_095414 [Vitis vinifera]
Vitis_adenoclada_newGene_178	XP_034696616.1	9.00e-19	49/50(98.00)	92	receptor-like protein 1 isoform X2 [Vitis riparia]
Vitis_adenoclada_newGene_1780	RVW51303.1	7.34e-68	119/126(94.44)	215	hypothetical protein CK203_075479 [Vitis vinifera]
Vitis_adenoclada_newGene_1782	XP_019071863.1	0.0	444/454(97.80)	877	PREDICTED: cytochrome P450 CYP82D47-like [Vitis vinifera]
Vitis_adenoclada_newGene_1783	XP_010664625.1	8.43e-219	305/313(97.44)	613	PREDICTED: cytochrome P450 CYP82D47 [Vitis vinifera]
Vitis_adenoclada_newGene_1787	XP_002282840.1	4.58e-170	239/242(98.76)	475	PREDICTED: deoxyuridine 5'-triphosphate nucleotidohydrolase [Vitis vinifera]
Vitis_adenoclada_newGene_179	RVW75201.1	2.30e-127	178/184(96.74)	363	hypothetical protein CK203_061758 [Vitis vinifera]
Vitis_adenoclada_newGene_1790	XP_034675664.1	4.46e-16	56/58(96.55)	78	vegetative cell wall protein gp1 [Vitis riparia]
Vitis_adenoclada_newGene_1791	RVW92844.1	1.76e-22	52/78(66.67)	93	hypothetical protein CK203_040473 [Vitis vinifera]
Vitis_adenoclada_newGene_1799	XP_010664955.1	2.84e-20	45/45(100.00)	89	PREDICTED: F-box/kelch-repeat protein At1g57790-like [Vitis vinifera]
Vitis_adenoclada_newGene_180	XP_034687591.1	3.52e-16	41/54(75.93)	79	rho GTPase-activating protein 5-like [Vitis riparia]
Vitis_adenoclada_newGene_1801	RVW42473.1	1.16e-78	128/131(97.71)	254	Kinesin-like protein KIN-6 [Vitis vinifera]
Vitis_adenoclada_newGene_1804	RVW74901.1	1.19e-38	60/65(92.31)	137	hypothetical protein CK203_054589 [Vitis vinifera]
Vitis_adenoclada_newGene_1806	CBI19987.3	4.76e-09	27/30(90.00)	59	unnamed protein product, partial [Vitis vinifera]
Vitis_adenoclada_newGene_1808	XP_022863700.1	4.24e-08	29/62(46.77)	55	glycine-rich protein HC1-like [Olea europaea var. sylvestris]
Vitis_adenoclada_newGene_1809	RVW74090.1	1.92e-113	165/176(93.75)	330	hypothetical protein CK203_052238 [Vitis vinifera]
Vitis_adenoclada_newGene_181	XP_034696616.1	7.89e-17	45/50(90.00)	81	receptor-like protein 1 isoform X2 [Vitis riparia]
Vitis_adenoclada_newGene_1811	XP_034674263.1	9.07e-21	48/48(100.00)	94	extensin-like [Vitis riparia]
Vitis_adenoclada_newGene_1812	CAN78649.1	7.07e-19	46/49(93.88)	91	hypothetical protein VITISV_036363 [Vitis vinifera]
Vitis_adenoclada_newGene_1817	CBI18304.3	2.81e-39	56/59(94.92)	132	unnamed protein product, partial [Vitis vinifera]
Vitis_adenoclada_newGene_1822	RVW12266.1	5.12e-79	112/112(100.00)	246	Laccase-15 [Vitis vinifera]
Vitis_adenoclada_newGene_1824	XP_003635465.2	1.13e-232	311/313(99.36)	650	PREDICTED: laccase-15-like [Vitis vinifera]
Vitis_adenoclada_newGene_1828	CAN71364.1	2.56e-60	97/99(97.98)	194	hypothetical protein VITISV_003513 [Vitis vinifera]
Vitis_adenoclada_newGene_1829	XP_034674715.1	1.96e-168	257/297(86.53)	489	uncharacterized protein LOC117905938 isoform X1 [Vitis riparia]
Vitis_adenoclada_newGene_1831	RVW64065.1	1.13e-300	546/599(91.15)	854	TMV resistance protein N [Vitis vinifera]
Vitis_adenoclada_newGene_1832	CAN68364.1	9.60e-88	132/138(95.65)	269	hypothetical protein VITISV_021899 [Vitis vinifera]
Vitis_adenoclada_newGene_1838	RVW88897.1	1.53e-215	363/373(97.32)	614	TMV resistance protein N [Vitis vinifera]
Vitis_adenoclada_newGene_1839	XP_034674444.1	1.34e-54	90/101(89.11)	183	disease resistance protein RPV1-like [Vitis riparia]
Vitis_adenoclada_newGene_184	RVW72589.1	9.62e-07	30/48(62.50)	51	hypothetical protein CK203_060058 [Vitis vinifera]
Vitis_adenoclada_newGene_1840	XP_010645835.1	5.39e-174	238/243(97.94)	497	PREDICTED: disease resistance-like protein CSA1 [Vitis vinifera]
Vitis_adenoclada_newGene_1841	RVW64083.1	2.00e-46	83/84(98.81)	166	TMV resistance protein N [Vitis vinifera]
Vitis_adenoclada_newGene_1845	XP_034676490.1	9.82e-115	177/208(85.10)	362	disease resistance protein RPV1-like [Vitis riparia]
Vitis_adenoclada_newGene_1847	RVW12063.1	5.06e-67	106/114(92.98)	222	Disease resistance-like protein DSC1 [Vitis vinifera]
Vitis_adenoclada_newGene_1849	XP_034676490.1	0.0	1144/1252(91.37)	2014	disease resistance protein RPV1-like [Vitis riparia]
Vitis_adenoclada_newGene_1851	XP_010646752.1	8.91e-39	62/64(96.88)	137	PREDICTED: disease resistance-like protein CSA1 isoform X1 [Vitis vinifera]
Vitis_adenoclada_newGene_1852	XP_034674981.1	8.39e-81	109/113(96.46)	243	uncharacterized protein LOC117906132 [Vitis riparia]
Vitis_adenoclada_newGene_1854	XP_034674981.1	3.78e-118	158/163(96.93)	339	uncharacterized protein LOC117906132 [Vitis riparia]
Vitis_adenoclada_newGene_1856	XP_034676490.1	1.12e-138	207/210(98.57)	425	disease resistance protein RPV1-like [Vitis riparia]
Vitis_adenoclada_newGene_1857	RVW88895.1	1.03e-18	41/46(89.13)	87	Retrovirus-related Pol polyprotein from transposon RE2 [Vitis vinifera]
Vitis_adenoclada_newGene_1863	XP_002265242.1	0.0	430/446(96.41)	889	PREDICTED: F-box protein FBW2 [Vitis vinifera]
Vitis_adenoclada_newGene_1864	XP_019074306.1	8.11e-50	83/98(84.69)	168	PREDICTED: putative F-box/LRR-repeat protein 19 [Vitis vinifera]
Vitis_adenoclada_newGene_1865	RVW83609.1	5.28e-89	127/130(97.69)	266	F-box/LRR-repeat protein [Vitis vinifera]
Vitis_adenoclada_newGene_1866	RVW31798.1	4.61e-43	63/63(100.00)	145	hypothetical protein CK203_099484 [Vitis vinifera]
Vitis_adenoclada_newGene_1867	XP_034677114.1	3.32e-148	205/208(98.56)	419	F-box/LRR-repeat protein At3g48880-like [Vitis riparia]
Vitis_adenoclada_newGene_1870	RVW19643.1	2.15e-74	125/133(93.98)	232	Kinesin-like protein KIN-14S [Vitis vinifera]
Vitis_adenoclada_newGene_1871	RVW19646.1	1.43e-54	90/90(100.00)	173	hypothetical protein CK203_117033 [Vitis vinifera]
Vitis_adenoclada_newGene_1875	XP_019071942.1	1.07e-52	80/88(90.91)	167	PREDICTED: glyceraldehyde-3-phosphate dehydrogenase 1, cytosolic-like isoform X2 [Vitis vinifera]
Vitis_adenoclada_newGene_1876	XP_019073431.1	2.17e-29	53/86(61.63)	117	PREDICTED: TMV resistance protein N [Vitis vinifera]
Vitis_adenoclada_newGene_188	XP_019077550.1	7.30e-108	171/177(96.61)	342	PREDICTED: leucine-rich repeat receptor protein kinase EMS1-like [Vitis vinifera]
Vitis_adenoclada_newGene_1882	XP_034676061.1	3.34e-45	76/83(91.57)	162	disease resistance protein RPV1-like isoform X2 [Vitis riparia]
Vitis_adenoclada_newGene_1883	XP_019071779.1	4.57e-71	126/163(77.30)	233	PREDICTED: protein SUPPRESSOR OF npr1-1, CONSTITUTIVE 1-like isoform X2 [Vitis vinifera]
Vitis_adenoclada_newGene_1884	CBI17033.3	9.95e-149	256/335(76.42)	440	unnamed protein product, partial [Vitis vinifera]
Vitis_adenoclada_newGene_1885	XP_034675941.1	7.54e-95	153/182(84.07)	304	disease resistance protein RPV1-like [Vitis riparia]
Vitis_adenoclada_newGene_1886	RVW59050.1	1.43e-17	55/88(62.50)	85	hypothetical protein CK203_106736 [Vitis vinifera]
Vitis_adenoclada_newGene_1892	CBI17033.3	3.28e-31	93/133(69.92)	124	unnamed protein product, partial [Vitis vinifera]
Vitis_adenoclada_newGene_1893	CBI17033.3	1.10e-226	402/518(77.61)	644	unnamed protein product, partial [Vitis vinifera]
Vitis_adenoclada_newGene_1895	XP_034675361.1	1.80e-25	51/55(92.73)	102	uncharacterized protein LOC117906449 [Vitis riparia]
Vitis_adenoclada_newGene_1898	XP_034674926.1	1.67e-60	105/114(92.11)	195	non-functional pseudokinase ZED1-like [Vitis riparia]
Vitis_adenoclada_newGene_1899	RVW82897.1	5.70e-85	129/134(96.27)	267	putative disease resistance protein RPP1 [Vitis vinifera]
Vitis_adenoclada_newGene_1900	RVW82886.1	1.33e-108	172/177(97.18)	327	SCY1-like protein 2 [Vitis vinifera]
Vitis_adenoclada_newGene_1902	XP_034675636.1	0.0	569/623(91.33)	1136	uncharacterized protein LOC117906632 [Vitis riparia]
Vitis_adenoclada_newGene_1904	XP_010654850.2	7.30e-134	195/196(99.49)	384	PREDICTED: uncharacterized protein LOC104880278 [Vitis vinifera]
Vitis_adenoclada_newGene_1906	RVW31541.1	3.73e-56	93/95(97.89)	188	Valencene synthase [Vitis vinifera]
Vitis_adenoclada_newGene_1908	RVW63397.1	1.23e-156	233/266(87.59)	443	hypothetical protein CK203_055915 [Vitis vinifera]
Vitis_adenoclada_newGene_1909	CBI31269.3	3.56e-59	100/102(98.04)	197	unnamed protein product, partial [Vitis vinifera]
Vitis_adenoclada_newGene_1911	RVW82926.1	2.81e-46	79/83(95.18)	159	Valencene synthase [Vitis vinifera]
Vitis_adenoclada_newGene_1912	XP_034677074.1	2.07e-174	248/251(98.80)	499	valencene synthase-like [Vitis riparia]
Vitis_adenoclada_newGene_1913	RVW82926.1	1.02e-110	163/166(98.19)	328	Valencene synthase [Vitis vinifera]
Vitis_adenoclada_newGene_1914	XP_034675081.1	1.73e-66	106/108(98.15)	216	valencene synthase-like [Vitis riparia]
Vitis_adenoclada_newGene_1915	XP_019073421.1	1.63e-166	234/238(98.32)	478	PREDICTED: valencene synthase [Vitis vinifera]
Vitis_adenoclada_newGene_1916	CBI31281.3	2.37e-51	85/89(95.51)	168	unnamed protein product, partial [Vitis vinifera]
Vitis_adenoclada_newGene_1917	XP_034675081.1	4.84e-93	139/143(97.20)	286	valencene synthase-like [Vitis riparia]
Vitis_adenoclada_newGene_1918	CBI31310.3	4.88e-60	98/102(96.08)	194	unnamed protein product, partial [Vitis vinifera]
Vitis_adenoclada_newGene_1919	NP_001268063.1	7.14e-47	81/82(98.78)	164	uncharacterized protein LOC100267145 [Vitis vinifera]
Vitis_adenoclada_newGene_1920	RVW82924.1	8.80e-39	64/66(96.97)	135	Valencene synthase [Vitis vinifera]
Vitis_adenoclada_newGene_1921	XP_034677791.1	1.27e-57	91/94(96.81)	192	uncharacterized protein LOC117908288 [Vitis riparia]
Vitis_adenoclada_newGene_1925	XP_002275408.3	1.55e-70	107/112(95.54)	227	PREDICTED: valencene synthase [Vitis vinifera]
Vitis_adenoclada_newGene_1927	XP_034675160.1	1.51e-117	172/175(98.29)	352	valencene synthase-like [Vitis riparia]
Vitis_adenoclada_newGene_1928	NP_001268024.1	2.51e-117	176/179(98.32)	351	valencene synthase-like [Vitis vinifera]
Vitis_adenoclada_newGene_1929	CAN77700.1	5.91e-32	59/74(79.73)	124	hypothetical protein VITISV_036209 [Vitis vinifera]
Vitis_adenoclada_newGene_1933	XP_034676051.1	0.0	771/884(87.22)	1315	disease resistance protein RPV1-like isoform X2 [Vitis riparia]
Vitis_adenoclada_newGene_1934	CAN68631.1	1.01e-256	408/592(68.92)	720	hypothetical protein VITISV_003860 [Vitis vinifera]
Vitis_adenoclada_newGene_1936	XP_034679829.1	1.80e-62	101/105(96.19)	213	disease resistance protein RUN1-like [Vitis riparia]
Vitis_adenoclada_newGene_1938	XP_034679814.1	3.76e-144	294/303(97.03)	444	disease resistance protein RPV1-like [Vitis riparia]
Vitis_adenoclada_newGene_1943	XP_019073430.1	1.44e-47	76/79(96.20)	157	PREDICTED: disease resistance protein RPS4-like [Vitis vinifera]
Vitis_adenoclada_newGene_1945	XP_034675030.1	1.20e-174	305/319(95.61)	496	disease resistance protein RPP2B-like [Vitis riparia]
Vitis_adenoclada_newGene_1946	XP_019073465.1	6.13e-38	65/79(82.28)	140	PREDICTED: TMV resistance protein N-like isoform X2 [Vitis vinifera]
Vitis_adenoclada_newGene_1947	XP_034675030.1	8.86e-150	224/252(88.89)	430	disease resistance protein RPP2B-like [Vitis riparia]
Vitis_adenoclada_newGene_1948	RVW60046.1	0.0	595/608(97.86)	1078	TMV resistance protein N [Vitis vinifera]
Vitis_adenoclada_newGene_1949	XP_034676233.1	2.71e-50	100/102(98.04)	170	uncharacterized protein LOC117907018 [Vitis riparia]
Vitis_adenoclada_newGene_1951	RVW57960.1	4.95e-113	171/176(97.16)	343	TMV resistance protein N [Vitis vinifera]
Vitis_adenoclada_newGene_1955	CBI39198.3	0.0	1148/1163(98.71)	2273	unnamed protein product, partial [Vitis vinifera]
Vitis_adenoclada_newGene_1956	RVW59077.1	1.51e-87	156/221(70.59)	281	putative disease resistance protein [Vitis vinifera]
Vitis_adenoclada_newGene_1958	RVW59075.1	2.71e-106	154/160(96.25)	308	TMV resistance protein N [Vitis vinifera]
Vitis_adenoclada_newGene_196	XP_019077511.1	0.0	988/1012(97.63)	1318	PREDICTED: receptor-like protein 12 [Vitis vinifera]
Vitis_adenoclada_newGene_1965	XP_034675401.1	0.0	606/622(97.43)	1097	disease resistance protein RUN1-like [Vitis riparia]
Vitis_adenoclada_newGene_1966	XP_034675401.1	5.66e-256	446/454(98.24)	751	disease resistance protein RUN1-like [Vitis riparia]
Vitis_adenoclada_newGene_1967	XP_034675409.1	1.59e-131	179/188(95.21)	378	disease resistance protein RPV1-like [Vitis riparia]
Vitis_adenoclada_newGene_1969	XP_019071984.1	3.46e-97	216/249(86.75)	296	PREDICTED: TMV resistance protein N [Vitis vinifera]
Vitis_adenoclada_newGene_197	RVX13378.1	1.99e-208	552/554(99.64)	616	Leucine-rich repeat receptor protein kinase MSL1 [Vitis vinifera]
Vitis_adenoclada_newGene_1971	XP_034703726.1	1.87e-293	748/912(82.02)	857	disease resistance protein RPV1-like [Vitis riparia]
Vitis_adenoclada_newGene_1973	RVW95048.1	1.62e-119	157/174(90.23)	343	hypothetical protein CK203_040030 [Vitis vinifera]
Vitis_adenoclada_newGene_1975	XP_019072108.1	5.99e-303	493/588(83.84)	843	PREDICTED: disease resistance-like protein CSA1 isoform X1 [Vitis vinifera]
Vitis_adenoclada_newGene_1976	CAN69909.1	2.33e-19	43/43(100.00)	87	hypothetical protein VITISV_027079 [Vitis vinifera]
Vitis_adenoclada_newGene_1977	PSS17417.1	2.92e-38	61/64(95.31)	130	Eukaryotic peptide chain release factor subunit 1-3 like [Actinidia chinensis var. chinensis]
Vitis_adenoclada_newGene_1979	RVW95684.1	4.39e-36	57/63(90.48)	124	hypothetical protein CK203_031552 [Vitis vinifera]
Vitis_adenoclada_newGene_1981	RVW15046.1	2.12e-113	185/195(94.87)	358	Disease resistance-like protein DSC1 [Vitis vinifera]
Vitis_adenoclada_newGene_1983	RVW95669.1	9.71e-27	51/51(100.00)	107	Disease resistance-like protein CSA1 [Vitis vinifera]
Vitis_adenoclada_newGene_1987	RVW37837.1	2.79e-232	439/674(65.13)	676	Disease resistance-like protein DSC1 [Vitis vinifera]
Vitis_adenoclada_newGene_1988	CBI38064.3	6.72e-42	71/83(85.54)	151	unnamed protein product, partial [Vitis vinifera]
Vitis_adenoclada_newGene_1991	RVW97972.1	5.78e-51	77/79(97.47)	167	hypothetical protein CK203_029041 [Vitis vinifera]
Vitis_adenoclada_newGene_1994	XP_034677130.1	0.0	587/935(62.78)	1100	disease resistance protein RPV1-like isoform X2 [Vitis riparia]
Vitis_adenoclada_newGene_1998	RVW48990.1	7.93e-60	97/98(98.98)	194	Caffeic acid 3-O-methyltransferase [Vitis vinifera]
Vitis_adenoclada_newGene_1999	XP_019071813.1	8.97e-54	84/84(100.00)	177	PREDICTED: caffeic acid 3-O-methyltransferase isoform X2 [Vitis vinifera]
Vitis_adenoclada_newGene_2005	XP_034710549.1	9.03e-51	91/93(97.85)	172	uncharacterized protein LOC117933281 [Vitis riparia]
Vitis_adenoclada_newGene_2006	KAA8546594.1	2.68e-11	36/75(48.00)	61	hypothetical protein F0562_002667 [Nyssa sinensis]
Vitis_adenoclada_newGene_2010	RVW42905.1	0.0	911/1022(89.14)	1732	putative disease resistance protein [Vitis vinifera]
Vitis_adenoclada_newGene_2011	XP_034679040.1	3.43e-34	58/60(96.67)	129	putative disease resistance protein At5g05400 [Vitis riparia]
Vitis_adenoclada_newGene_2012	RVX03962.1	1.68e-108	171/200(85.50)	333	putative disease resistance protein [Vitis vinifera]
Vitis_adenoclada_newGene_2021	RVW35990.1	1.38e-24	54/77(70.13)	99	Tubulin beta-1 chain [Vitis vinifera]
Vitis_adenoclada_newGene_2025	CBI20331.3	1.53e-31	75/81(92.59)	114	unnamed protein product, partial [Vitis vinifera]
Vitis_adenoclada_newGene_2027	CAN83393.1	6.44e-21	44/60(73.33)	88	hypothetical protein VITISV_041407 [Vitis vinifera]
Vitis_adenoclada_newGene_2029	KAF5478526.1	1.62e-58	94/97(96.91)	194	hypothetical protein F2P56_005077, partial [Juglans regia]
Vitis_adenoclada_newGene_2032	XP_019074170.1	2.50e-52	81/83(97.59)	167	PREDICTED: uncharacterized protein LOC109122196 [Vitis vinifera]
Vitis_adenoclada_newGene_2033	XP_034707982.1	4.65e-113	160/162(98.77)	328	uncharacterized protein LOC117931167 isoform X2 [Vitis riparia]
Vitis_adenoclada_newGene_2034	RVW14906.1	1.83e-39	62/62(100.00)	135	Alcohol dehydrogenase-like 3 [Vitis vinifera]
Vitis_adenoclada_newGene_2035	XP_019072921.1	3.89e-198	290/310(93.55)	566	PREDICTED: probable leucine-rich repeat receptor-like serine/threonine-protein kinase At3g14840 isoform X2 [Vitis vinifera]
Vitis_adenoclada_newGene_2036	XP_034680443.1	8.64e-280	428/511(83.76)	795	probable disease resistance protein At4g27220 [Vitis riparia]
Vitis_adenoclada_newGene_2037	XP_003634703.1	0.0	699/705(99.15)	1358	PREDICTED: probable leucine-rich repeat receptor-like serine/threonine-protein kinase At3g14840 [Vitis vinifera]
Vitis_adenoclada_newGene_2038	XP_019072629.1	8.81e-136	186/191(97.38)	384	PREDICTED: probable LRR receptor-like serine/threonine-protein kinase At1g07650 [Vitis vinifera]
Vitis_adenoclada_newGene_2040	RVW59339.1	4.73e-21	44/59(74.58)	90	putative leucine-rich repeat receptor-like serine/threonine-protein kinase [Vitis vinifera]
Vitis_adenoclada_newGene_2041	RVW81911.1	4.06e-75	116/120(96.67)	225	putative leucine-rich repeat receptor-like serine/threonine-protein kinase [Vitis vinifera]
Vitis_adenoclada_newGene_2044	EOY13572.1	1.79e-18	47/82(57.32)	80	Uncharacterized protein TCM_032170 [Theobroma cacao]
Vitis_adenoclada_newGene_2045	RVW31038.1	1.04e-82	136/138(98.55)	264	hypothetical protein CK203_093542 [Vitis vinifera]
Vitis_adenoclada_newGene_2047	XP_019072719.1	2.00e-233	316/321(98.44)	662	PREDICTED: receptor-like serine/threonine-protein kinase SD1-8 isoform X2 [Vitis vinifera]
Vitis_adenoclada_newGene_2048	XP_019072721.1	9.55e-236	320/397(80.60)	660	PREDICTED: G-type lectin S-receptor-like serine/threonine-protein kinase At2g19130 [Vitis vinifera]
Vitis_adenoclada_newGene_205	XP_002268706.1	1.65e-86	128/131(97.71)	255	PREDICTED: uncharacterized protein LOC100260295 [Vitis vinifera]
Vitis_adenoclada_newGene_2050	XP_019077973.1	1.78e-275	364/377(96.55)	763	PREDICTED: G-type lectin S-receptor-like serine/threonine-protein kinase At2g19130 [Vitis vinifera]
Vitis_adenoclada_newGene_2051	XP_019072721.1	2.54e-141	210/248(84.68)	414	PREDICTED: G-type lectin S-receptor-like serine/threonine-protein kinase At2g19130 [Vitis vinifera]
Vitis_adenoclada_newGene_2052	RVW68944.1	2.16e-116	179/190(94.21)	371	G-type lectin S-receptor-like serine/threonine-protein kinase B120 [Vitis vinifera]
Vitis_adenoclada_newGene_2053	CBI35387.3	1.68e-33	58/60(96.67)	127	unnamed protein product, partial [Vitis vinifera]
Vitis_adenoclada_newGene_2054	XP_019072715.1	2.00e-268	363/385(94.29)	756	PREDICTED: receptor-like serine/threonine-protein kinase SD1-7 isoform X1 [Vitis vinifera]
Vitis_adenoclada_newGene_2055	XP_019072721.1	2.16e-276	376/451(83.37)	765	PREDICTED: G-type lectin S-receptor-like serine/threonine-protein kinase At2g19130 [Vitis vinifera]
Vitis_adenoclada_newGene_2056	XP_034678705.1	3.52e-51	86/91(94.51)	169	translation initiation factor IF-2-like [Vitis riparia]
Vitis_adenoclada_newGene_2058	RVW70305.1	0.0	455/509(89.39)	897	G-type lectin S-receptor-like serine/threonine-protein kinase [Vitis vinifera]
Vitis_adenoclada_newGene_2059	XP_034678683.1	0.0	813/828(98.19)	1654	G-type lectin S-receptor-like serine/threonine-protein kinase At4g27290 [Vitis riparia]
Vitis_adenoclada_newGene_2060	XP_034678700.1	8.80e-317	419/423(99.05)	872	G-type lectin S-receptor-like serine/threonine-protein kinase At4g27290 isoform X2 [Vitis riparia]
Vitis_adenoclada_newGene_2062	RVW68685.1	5.53e-77	118/121(97.52)	248	G-type lectin S-receptor-like serine/threonine-protein kinase [Vitis vinifera]
Vitis_adenoclada_newGene_2065	XP_034678278.1	1.24e-210	299/302(99.01)	594	LOW QUALITY PROTEIN: (-)-germacrene D synthase-like [Vitis riparia]
Vitis_adenoclada_newGene_2068	XP_034680920.1	5.83e-131	220/258(85.27)	396	protein ACCELERATED CELL DEATH 6-like [Vitis riparia]
Vitis_adenoclada_newGene_2073	XP_003634709.1	3.94e-137	208/278(74.82)	396	PREDICTED: uncharacterized protein LOC100854700 [Vitis vinifera]
Vitis_adenoclada_newGene_2074	RVW53158.1	5.81e-80	119/123(96.75)	241	hypothetical protein CK203_087576 [Vitis vinifera]
Vitis_adenoclada_newGene_2079	RDX57847.1	4.03e-08	20/49(40.82)	52	hypothetical protein CR513_62882, partial [Mucuna pruriens]
Vitis_adenoclada_newGene_2086	RVX14824.1	1.65e-95	142/143(99.30)	289	Retrovirus-related Pol polyprotein from transposon RE1 [Vitis vinifera]
Vitis_adenoclada_newGene_2088	XP_034679232.1	1.39e-98	158/159(99.37)	294	uncharacterized protein At4g26485-like [Vitis riparia]
Vitis_adenoclada_newGene_2092	XP_019073007.1	5.79e-204	291/296(98.31)	574	PREDICTED: succinate-semialdehyde dehydrogenase, mitochondrial isoform X3 [Vitis vinifera]
Vitis_adenoclada_newGene_2093	CBI24147.3	0.0	489/491(99.59)	961	unnamed protein product, partial [Vitis vinifera]
Vitis_adenoclada_newGene_2095	RVW68847.1	4.38e-28	57/68(83.82)	112	Pentatricopeptide repeat-containing protein [Vitis vinifera]
Vitis_adenoclada_newGene_210	XP_034696199.1	2.25e-248	524/785(66.75)	734	receptor-like protein EIX2 isoform X1 [Vitis riparia]
Vitis_adenoclada_newGene_2102	RVW89618.1	4.29e-62	103/103(100.00)	199	Acetylornithine aminotransferase, mitochondrial [Vitis vinifera]
Vitis_adenoclada_newGene_2105	RVW91218.1	5.32e-47	70/72(97.22)	155	hypothetical protein CK203_031681 [Vitis vinifera]
Vitis_adenoclada_newGene_2107	XP_034684408.1	3.38e-70	109/111(98.20)	216	uncharacterized protein LOC117913522 [Vitis riparia]
Vitis_adenoclada_newGene_2108	RVW49552.1	5.59e-41	74/106(69.81)	140	hypothetical protein CK203_116525 [Vitis vinifera]
Vitis_adenoclada_newGene_2109	XP_034679512.1	6.84e-43	72/74(97.30)	143	uncharacterized protein LOC117909566 isoform X4 [Vitis riparia]
Vitis_adenoclada_newGene_211	XP_034695759.1	8.35e-110	180/228(78.95)	345	probable leucine-rich repeat receptor-like protein kinase At2g33170 [Vitis riparia]
Vitis_adenoclada_newGene_2112	VAI76146.1	4.29e-06	27/33(81.82)	48	unnamed protein product [Triticum turgidum subsp. durum]
Vitis_adenoclada_newGene_2113	CBI21779.3	5.56e-24	50/53(94.34)	100	unnamed protein product, partial [Vitis vinifera]
Vitis_adenoclada_newGene_2114	XP_034679017.1	1.18e-17	38/40(95.00)	82	BTB/POZ domain-containing protein At1g04390-like isoform X2 [Vitis riparia]
Vitis_adenoclada_newGene_212	XP_019077764.1	1.44e-237	507/780(65.00)	705	PREDICTED: LOW QUALITY PROTEIN: LRR receptor-like serine/threonine-protein kinase GSO1 [Vitis vinifera]
Vitis_adenoclada_newGene_2120	EOY30391.1	6.93e-10	33/54(61.11)	61	Myristoyl-CoA:protein N-myristoyltransferase isoform 1 [Theobroma cacao]
Vitis_adenoclada_newGene_2123	RVW60396.1	4.26e-45	82/84(97.62)	160	hypothetical protein CK203_089898 [Vitis vinifera]
Vitis_adenoclada_newGene_2125	RVW93480.1	9.19e-35	60/63(95.24)	124	hypothetical protein CK203_035024 [Vitis vinifera]
Vitis_adenoclada_newGene_2126	RVW18343.1	1.10e-12	47/66(71.21)	70	hypothetical protein CK203_115276 [Vitis vinifera]
Vitis_adenoclada_newGene_2127	RVW79635.1	6.94e-65	106/112(94.64)	202	hypothetical protein CK203_049996 [Vitis vinifera]
Vitis_adenoclada_newGene_2128	XP_019072850.1	1.77e-202	432/459(94.12)	598	PREDICTED: putative disease resistance protein RGA4 [Vitis vinifera]
Vitis_adenoclada_newGene_2129	RVW93459.1	8.94e-14	35/52(67.31)	75	putative disease resistance protein RGA4 [Vitis vinifera]
Vitis_adenoclada_newGene_2132	RVW93459.1	4.75e-56	151/251(60.16)	195	putative disease resistance protein RGA4 [Vitis vinifera]
Vitis_adenoclada_newGene_2136	RVW36709.1	1.74e-07	23/25(92.00)	49	hypothetical protein CK203_099206 [Vitis vinifera]
Vitis_adenoclada_newGene_2139	XP_019072860.1	5.39e-193	412/417(98.80)	572	PREDICTED: putative disease resistance protein RGA4 isoform X1 [Vitis vinifera]
Vitis_adenoclada_newGene_214	XP_019077906.1	5.33e-37	73/95(76.84)	132	PREDICTED: LOW QUALITY PROTEIN: 60S ribosomal protein L7-2 [Vitis vinifera]
Vitis_adenoclada_newGene_2140	XP_019072847.1	1.74e-184	307/494(62.15)	555	PREDICTED: putative disease resistance protein RGA1 [Vitis vinifera]
Vitis_adenoclada_newGene_2146	RVW93480.1	1.16e-38	64/68(94.12)	135	hypothetical protein CK203_035024 [Vitis vinifera]
Vitis_adenoclada_newGene_2148	CAN76020.1	1.32e-38	64/64(100.00)	131	hypothetical protein VITISV_010646 [Vitis vinifera]
Vitis_adenoclada_newGene_2149	XP_034678629.1	5.35e-23	49/52(94.23)	95	molybdenum cofactor sulfurase-like isoform X3 [Vitis riparia]
Vitis_adenoclada_newGene_215	XP_034695533.1	0.0	1022/1045(97.80)	1245	receptor-like protein EIX1 [Vitis riparia]
Vitis_adenoclada_newGene_2150	XP_034678629.1	7.86e-52	84/86(97.67)	172	molybdenum cofactor sulfurase-like isoform X3 [Vitis riparia]
Vitis_adenoclada_newGene_2151	XP_034678629.1	1.64e-77	117/117(100.00)	239	molybdenum cofactor sulfurase-like isoform X3 [Vitis riparia]
Vitis_adenoclada_newGene_2152	XP_034678630.1	3.59e-170	235/238(98.74)	480	molybdenum cofactor sulfurase-like [Vitis riparia]
Vitis_adenoclada_newGene_2153	XP_019072416.1	4.10e-301	655/947(69.17)	876	PREDICTED: putative disease resistance protein RGA4 [Vitis vinifera]
Vitis_adenoclada_newGene_2155	RVW96583.1	4.01e-42	68/77(88.31)	140	hypothetical protein CK203_020286 [Vitis vinifera]
Vitis_adenoclada_newGene_2156	RVW64569.1	7.13e-53	83/88(94.32)	170	Phenylalanine--tRNA ligase, chloroplastic/mitochondrial [Vitis vinifera]
Vitis_adenoclada_newGene_2159	ADD17346.1	1.16e-06	25/26(96.15)	52	resistance protein XiR1.1 [Vitis arizonica]
Vitis_adenoclada_newGene_2160	XP_010644908.2	1.65e-41	71/75(94.67)	151	PREDICTED: putative disease resistance protein RGA4 isoform X2 [Vitis vinifera]
Vitis_adenoclada_newGene_2163	XP_019081048.1	3.07e-35	56/56(100.00)	122	PREDICTED: uncharacterized protein LOC109124012 isoform X2 [Vitis vinifera]
Vitis_adenoclada_newGene_2164	CBI39918.3	5.65e-95	136/139(97.84)	278	unnamed protein product, partial [Vitis vinifera]
Vitis_adenoclada_newGene_2168	CBI35948.3	2.77e-22	46/59(77.97)	91	unnamed protein product, partial [Vitis vinifera]
Vitis_adenoclada_newGene_2175	XP_010644724.1	3.59e-180	240/247(97.17)	506	PREDICTED: uncharacterized protein LOC104877651 [Vitis vinifera]
Vitis_adenoclada_newGene_2177	RVW91218.1	1.61e-48	72/72(100.00)	159	hypothetical protein CK203_031681 [Vitis vinifera]
Vitis_adenoclada_newGene_2183	RVW71911.1	0.0	502/549(91.44)	1031	Retrovirus-related Pol polyprotein from transposon TNT 1-94 [Vitis vinifera]
Vitis_adenoclada_newGene_2187	CBI39038.3	9.03e-13	28/32(87.50)	64	unnamed protein product, partial [Vitis vinifera]
Vitis_adenoclada_newGene_2191	XP_034679530.1	0.0	468/480(97.50)	983	uncharacterized protein LOC117909581 isoform X2 [Vitis riparia]
Vitis_adenoclada_newGene_2193	XP_034685300.1	2.58e-142	214/230(93.04)	413	uncharacterized protein LOC117914182 isoform X2 [Vitis riparia]
Vitis_adenoclada_newGene_2194	RVW49658.1	1.67e-108	156/158(98.73)	317	hypothetical protein CK203_076740 [Vitis vinifera]
Vitis_adenoclada_newGene_2195	XP_034678179.1	6.90e-230	331/348(95.11)	637	ankyrin repeat-containing protein ITN1-like [Vitis riparia]
Vitis_adenoclada_newGene_2196	RVW59584.1	6.18e-53	89/94(94.68)	167	11-oxo-beta-amyrin 30-oxidase [Vitis vinifera]
Vitis_adenoclada_newGene_2197	RVW94320.1	3.29e-58	99/104(95.19)	191	Cytochrome P450 CYP72A219 [Vitis vinifera]
Vitis_adenoclada_newGene_2198	XP_019072412.1	7.76e-53	84/92(91.30)	181	PREDICTED: uncharacterized protein LOC100265216 isoform X3 [Vitis vinifera]
Vitis_adenoclada_newGene_2200	XP_034710954.1	3.14e-307	419/446(93.95)	845	rust resistance kinase Lr10-like isoform X2 [Vitis riparia]
Vitis_adenoclada_newGene_2201	XP_031259081.1	4.77e-136	204/262(77.86)	409	subtilisin-like protease SBT3.5 [Pistacia vera]
Vitis_adenoclada_newGene_2205	XP_019080312.1	3.62e-69	109/110(99.09)	223	PREDICTED: protein BONZAI 3 isoform X3 [Vitis vinifera]
Vitis_adenoclada_newGene_221	TQD85041.1	5.74e-09	32/57(56.14)	57	hypothetical protein C1H46_029325 [Malus baccata]
Vitis_adenoclada_newGene_2212	CAN77962.1	1.07e-21	53/77(68.83)	93	hypothetical protein VITISV_022948 [Vitis vinifera]
Vitis_adenoclada_newGene_2213	XP_034674098.1	1.53e-24	51/79(64.56)	101	uncharacterized protein LOC117905238 isoform X3 [Vitis riparia]
Vitis_adenoclada_newGene_2222	XP_002275351.1	1.82e-35	62/62(100.00)	132	PREDICTED: valencene synthase [Vitis vinifera]
Vitis_adenoclada_newGene_2224	XP_010649035.2	1.58e-64	98/105(93.33)	202	PREDICTED: uncharacterized protein LOC104879127 [Vitis vinifera]
Vitis_adenoclada_newGene_2226	RVW50729.1	3.29e-10	29/39(74.36)	61	hypothetical protein CK203_073310 [Vitis vinifera]
Vitis_adenoclada_newGene_2228	XP_003634140.2	6.24e-274	376/385(97.66)	750	PREDICTED: rust resistance kinase Lr10-like [Vitis vinifera]
Vitis_adenoclada_newGene_2232	RVW86376.1	3.81e-160	224/228(98.25)	468	G-type lectin S-receptor-like serine/threonine-protein kinase RKS1 [Vitis vinifera]
Vitis_adenoclada_newGene_2236	XP_034672316.1	1.95e-66	113/117(96.58)	219	DNA mismatch repair protein MSH4 isoform X2 [Vitis riparia]
Vitis_adenoclada_newGene_224	RVW88675.1	3.66e-27	48/54(88.89)	104	hypothetical protein CK203_043818 [Vitis vinifera]
Vitis_adenoclada_newGene_2240	XP_034688898.1	1.65e-196	267/268(99.63)	546	RING-H2 finger protein ATL22-like [Vitis riparia]
Vitis_adenoclada_newGene_2242	RVX10139.1	3.34e-25	58/67(86.57)	95	Dolichyl-diphosphooligosaccharide--protein glycosyltransferase subunit STT3A [Vitis vinifera]
Vitis_adenoclada_newGene_2244	XP_034705960.1	1.85e-59	101/102(99.02)	202	subtilisin-like protease SBT2.5 [Vitis riparia]
Vitis_adenoclada_newGene_2249	XP_034704283.1	1.95e-27	52/54(96.30)	104	uncharacterized protein LOC117928504 isoform X2 [Vitis riparia]
Vitis_adenoclada_newGene_225	CBI18417.3	1.45e-11	25/32(78.12)	60	unnamed protein product, partial [Vitis vinifera]
Vitis_adenoclada_newGene_2252	CAN78354.1	1.66e-46	79/81(97.53)	162	hypothetical protein VITISV_043749 [Vitis vinifera]
Vitis_adenoclada_newGene_2253	XP_034676904.1	1.06e-08	24/36(66.67)	55	uncharacterized protein LOC117907463 [Vitis riparia]
Vitis_adenoclada_newGene_2254	XP_034676377.1	4.99e-79	115/117(98.29)	235	uncharacterized protein LOC117907104 [Vitis riparia]
Vitis_adenoclada_newGene_2256	XP_010657726.1	3.78e-240	359/420(85.48)	696	PREDICTED: putative disease resistance RPP13-like protein 1 [Vitis vinifera]
Vitis_adenoclada_newGene_2260	RVW49972.1	7.41e-174	227/229(99.13)	484	hypothetical protein CK203_091807 [Vitis vinifera]
Vitis_adenoclada_newGene_2262	RVW24556.1	1.34e-17	40/51(78.43)	82	hypothetical protein CK203_090869 [Vitis vinifera]
Vitis_adenoclada_newGene_2264	CBI29526.3	4.85e-17	49/73(67.12)	82	unnamed protein product, partial [Vitis vinifera]
Vitis_adenoclada_newGene_2265	XP_019080531.1	5.48e-187	267/277(96.39)	531	PREDICTED: replication factor C subunit 3-like isoform X3 [Vitis vinifera]
Vitis_adenoclada_newGene_2266	RVW50013.1	4.21e-36	64/64(100.00)	123	hypothetical protein CK203_082328 [Vitis vinifera]
Vitis_adenoclada_newGene_2269	XP_034697159.1	4.95e-29	56/66(84.85)	109	secretory carrier-associated membrane protein 4-like [Vitis riparia]
Vitis_adenoclada_newGene_227	RVX03754.1	4.65e-54	82/82(100.00)	179	Beta-Amyrin Synthase 1 [Vitis vinifera]
Vitis_adenoclada_newGene_2272	CAN70627.1	5.06e-69	103/107(96.26)	217	hypothetical protein VITISV_009334 [Vitis vinifera]
Vitis_adenoclada_newGene_2276	XP_019072424.1	7.46e-83	137/156(87.82)	273	PREDICTED: putative disease resistance protein RGA4 isoform X1 [Vitis vinifera]
Vitis_adenoclada_newGene_2277	RVW98221.1	3.13e-24	47/66(71.21)	95	hypothetical protein CK203_031885 [Vitis vinifera]
Vitis_adenoclada_newGene_2279	XP_010662843.1	9.41e-85	121/121(100.00)	254	PREDICTED: membrane-associated progesterone-binding protein 4 [Vitis vinifera]
Vitis_adenoclada_newGene_2280	RVW37901.1	1.87e-21	41/46(89.13)	90	CBS domain-containing protein CBSX5 [Vitis vinifera]
Vitis_adenoclada_newGene_2286	RVW80312.1	7.07e-29	57/66(86.36)	115	Retrovirus-related Pol polyprotein from transposon TNT 1-94 [Vitis vinifera]
Vitis_adenoclada_newGene_2288	CAN69184.1	2.41e-171	255/268(95.15)	520	hypothetical protein VITISV_004341 [Vitis vinifera]
Vitis_adenoclada_newGene_229	RVW74994.1	1.08e-96	141/146(96.58)	293	hypothetical protein CK203_053698 [Vitis vinifera]
Vitis_adenoclada_newGene_2290	XP_034674750.1	2.91e-30	53/53(100.00)	110	protein PIN-LIKES 3-like [Vitis riparia]
Vitis_adenoclada_newGene_2292	XP_034702606.1	1.00e-71	105/105(100.00)	224	bifunctional nitrilase/nitrile hydratase NIT4B-like isoform X2 [Vitis riparia]
Vitis_adenoclada_newGene_2295	CBI21814.3	2.24e-06	25/28(89.29)	50	unnamed protein product, partial [Vitis vinifera]
Vitis_adenoclada_newGene_2298	RVW64358.1	1.51e-60	99/171(57.89)	194	hypothetical protein CK203_047027 [Vitis vinifera]
Vitis_adenoclada_newGene_2299	XP_010659051.1	6.15e-93	135/146(92.47)	288	PREDICTED: (-)-alpha-terpineol synthase-like [Vitis vinifera]
Vitis_adenoclada_newGene_230	XP_034695502.1	1.86e-118	166/174(95.40)	340	uncharacterized protein LOC117921662 [Vitis riparia]
Vitis_adenoclada_newGene_2303	RVX02182.1	9.92e-102	138/139(99.28)	298	Arabinosyltransferase XEG113 [Vitis vinifera]
Vitis_adenoclada_newGene_2307	RVW93305.1	6.37e-17	42/57(73.68)	80	hypothetical protein CK203_022322 [Vitis vinifera]
Vitis_adenoclada_newGene_2308	XP_019071994.1	4.92e-95	149/158(94.30)	305	PREDICTED: TMV resistance protein N-like [Vitis vinifera]
Vitis_adenoclada_newGene_2311	RVW18999.1	6.79e-142	201/205(98.05)	407	Rust resistance kinase Lr10 [Vitis vinifera]
Vitis_adenoclada_newGene_2312	RVW13182.1	2.52e-236	347/356(97.47)	687	Disease resistance protein RPP13 [Vitis vinifera]
Vitis_adenoclada_newGene_2315	XP_034701587.1	3.10e-103	230/268(85.82)	334	disease resistance protein RPV1-like isoform X4 [Vitis riparia]
Vitis_adenoclada_newGene_2317	PON32205.1	3.16e-17	40/85(47.06)	77	hypothetical protein PanWU01x14_363330, partial [Parasponia andersonii]
Vitis_adenoclada_newGene_2318	KAF5951534.1	4.04e-17	45/89(50.56)	77	hypothetical protein HYC85_009478 [Camellia sinensis]
Vitis_adenoclada_newGene_2319	XP_034682124.1	4.41e-34	57/62(91.94)	120	monooxygenase 2-like [Vitis riparia]
Vitis_adenoclada_newGene_232	CBI18376.3	1.42e-34	57/65(87.69)	120	unnamed protein product, partial [Vitis vinifera]
Vitis_adenoclada_newGene_2322	CAN68855.1	6.66e-20	40/42(95.24)	84	hypothetical protein VITISV_043335 [Vitis vinifera]
Vitis_adenoclada_newGene_2323	RVX12374.1	3.43e-54	89/107(83.18)	175	hypothetical protein CK203_010427 [Vitis vinifera]
Vitis_adenoclada_newGene_2324	CBI37444.3	8.81e-123	171/175(97.71)	352	unnamed protein product, partial [Vitis vinifera]
Vitis_adenoclada_newGene_2325	XP_034678112.1	2.81e-225	309/313(98.72)	635	pentatricopeptide repeat-containing protein At1g20230-like [Vitis riparia]
Vitis_adenoclada_newGene_2330	RVW24527.1	5.22e-26	56/70(80.00)	108	putative disease resistance RPP13-like protein 1 [Vitis vinifera]
Vitis_adenoclada_newGene_2332	XP_010644348.1	1.88e-82	141/187(75.40)	259	PREDICTED: cysteine-rich receptor-like protein kinase 10 isoform X2 [Vitis vinifera]
Vitis_adenoclada_newGene_2334	RVW28081.1	1.72e-130	184/199(92.46)	374	Intron-binding protein aquarius [Vitis vinifera]
Vitis_adenoclada_newGene_2335	RVW22922.1	2.07e-32	59/65(90.77)	119	Bifunctional dihydrofolate reductase-thymidylate synthase [Vitis vinifera]
Vitis_adenoclada_newGene_2336	CBI31203.3	8.01e-116	183/183(100.00)	363	unnamed protein product, partial [Vitis vinifera]
Vitis_adenoclada_newGene_2337	XP_034693075.1	6.28e-266	383/393(97.46)	771	RNA helicase aquarius-like [Vitis riparia]
Vitis_adenoclada_newGene_2339	QCD80516.1	1.05e-26	43/59(72.88)	99	hypothetical protein DEO72_LG2g837 [Vigna unguiculata]
Vitis_adenoclada_newGene_2346	CAN73061.1	1.26e-26	56/79(70.89)	109	hypothetical protein VITISV_008006 [Vitis vinifera]
Vitis_adenoclada_newGene_2347	RVW80476.1	2.43e-129	198/260(76.15)	387	Retrovirus-related Pol polyprotein from transposon RE1 [Vitis vinifera]
Vitis_adenoclada_newGene_2349	RVW61141.1	7.63e-144	200/205(97.56)	411	Cytochrome P450 82C4 [Vitis vinifera]
Vitis_adenoclada_newGene_2353	CBI29375.3	2.64e-43	67/69(97.10)	141	unnamed protein product, partial [Vitis vinifera]
Vitis_adenoclada_newGene_2359	CAN83347.1	6.00e-20	45/70(64.29)	85	hypothetical protein VITISV_042278 [Vitis vinifera]
Vitis_adenoclada_newGene_236	XP_010655358.1	9.25e-39	65/66(98.48)	131	PREDICTED: glutamate receptor 3.7-like isoform X2 [Vitis vinifera]
Vitis_adenoclada_newGene_2366	RVW43455.1	3.97e-41	63/63(100.00)	137	hypothetical protein CK203_070342 [Vitis vinifera]
Vitis_adenoclada_newGene_2368	RDX86274.1	7.81e-13	35/60(58.33)	64	hypothetical protein CR513_32410, partial [Mucuna pruriens]
Vitis_adenoclada_newGene_2369	CBI22514.3	2.07e-51	87/92(94.57)	164	unnamed protein product, partial [Vitis vinifera]
Vitis_adenoclada_newGene_2370	RVX19012.1	7.09e-48	80/103(77.67)	159	hypothetical protein CK203_006842 [Vitis vinifera]
Vitis_adenoclada_newGene_2374	XP_034678624.1	8.37e-22	211/217(97.24)	96	classical arabinogalactan protein 9 [Vitis riparia]
Vitis_adenoclada_newGene_238	RVW58886.1	3.53e-49	82/83(98.80)	170	Retrovirus-related Pol polyprotein from transposon TNT 1-94 [Vitis vinifera]
Vitis_adenoclada_newGene_2381	RVW24556.1	1.39e-19	44/56(78.57)	88	hypothetical protein CK203_090869 [Vitis vinifera]
Vitis_adenoclada_newGene_2384	RVW21346.1	6.61e-107	160/161(99.38)	330	Protein-tyrosine-phosphatase MKP1 [Vitis vinifera]
Vitis_adenoclada_newGene_2385	XP_002266354.2	1.19e-263	349/408(85.54)	728	PREDICTED: serine carboxypeptidase-like 18 [Vitis vinifera]
Vitis_adenoclada_newGene_2386	CAN72297.1	1.19e-82	136/142(95.77)	256	hypothetical protein VITISV_009096 [Vitis vinifera]
Vitis_adenoclada_newGene_2389	CBI32194.3	6.07e-10	29/35(82.86)	60	unnamed protein product, partial [Vitis vinifera]
Vitis_adenoclada_newGene_239	XP_034698411.1	0.0	757/778(97.30)	1523	pentatricopeptide repeat-containing protein At3g12770-like isoform X1 [Vitis riparia]
Vitis_adenoclada_newGene_2392	XP_034683241.1	3.97e-305	438/441(99.32)	848	uncharacterized protein LOC117912664 [Vitis riparia]
Vitis_adenoclada_newGene_2394	RVX12019.1	2.10e-66	104/111(93.69)	214	Retrovirus-related Pol polyprotein from transposon TNT 1-94 [Vitis vinifera]
Vitis_adenoclada_newGene_2397	CAN65392.1	2.79e-08	29/30(96.67)	56	hypothetical protein VITISV_041261, partial [Vitis vinifera]
Vitis_adenoclada_newGene_2398	CAN78404.1	1.99e-75	116/122(95.08)	231	hypothetical protein VITISV_010569 [Vitis vinifera]
Vitis_adenoclada_newGene_2399	XP_010647986.1	5.66e-101	143/148(96.62)	298	PREDICTED: uncharacterized protein LOC104878838 [Vitis vinifera]
Vitis_adenoclada_newGene_2400	XP_002264732.1	0.0	719/722(99.58)	1364	PREDICTED: exocyst complex component SEC6 [Vitis vinifera]
Vitis_adenoclada_newGene_2402	RVW72335.1	2.41e-12	34/38(89.47)	67	Oligopeptide transporter 4 [Vitis vinifera]
Vitis_adenoclada_newGene_2406	XP_019074602.1	4.11e-55	113/113(100.00)	179	PREDICTED: MADS-box transcription factor 23 isoform X2 [Vitis vinifera]
Vitis_adenoclada_newGene_2407	RVW80312.1	9.87e-69	121/143(84.62)	233	Retrovirus-related Pol polyprotein from transposon TNT 1-94 [Vitis vinifera]
Vitis_adenoclada_newGene_2411	XP_034681696.1	0.0	720/737(97.69)	1041	enolase-phosphatase E1-like isoform X2 [Vitis riparia]
Vitis_adenoclada_newGene_2423	XP_010663143.1	6.58e-123	182/186(97.85)	352	PREDICTED: L10-interacting MYB domain-containing protein-like [Vitis vinifera]
Vitis_adenoclada_newGene_2428	CBI33162.3	1.65e-81	129/135(95.56)	248	unnamed protein product, partial [Vitis vinifera]
Vitis_adenoclada_newGene_2432	XP_034681053.1	4.94e-153	390/400(97.50)	471	disease resistance protein RPV1-like [Vitis riparia]
Vitis_adenoclada_newGene_2433	RVW45788.1	2.98e-23	45/52(86.54)	94	hypothetical protein CK203_086239 [Vitis vinifera]
Vitis_adenoclada_newGene_2434	XP_010645386.1	3.08e-18	40/53(75.47)	84	PREDICTED: TMV resistance protein N [Vitis vinifera]
Vitis_adenoclada_newGene_2441	XP_019073125.1	3.35e-68	105/106(99.06)	215	PREDICTED: uncharacterized protein LOC104877844 [Vitis vinifera]
Vitis_adenoclada_newGene_2442	XP_019074021.1	4.07e-277	411/426(96.48)	788	PREDICTED: putative disease resistance RPP13-like protein 2 [Vitis vinifera]
Vitis_adenoclada_newGene_2443	RVW18843.1	2.24e-12	30/33(90.91)	64	GDSL esterase/lipase [Vitis vinifera]
Vitis_adenoclada_newGene_2444	XP_010649035.2	1.14e-44	72/73(98.63)	150	PREDICTED: uncharacterized protein LOC104879127 [Vitis vinifera]
Vitis_adenoclada_newGene_2446	XP_034686676.1	2.10e-69	99/107(92.52)	210	uncharacterized protein LOC117915222 [Vitis riparia]
Vitis_adenoclada_newGene_245	XP_034697521.1	0.0	523/573(91.27)	936	uncharacterized protein LOC117923373 [Vitis riparia]
Vitis_adenoclada_newGene_2450	CBI40638.3	9.10e-20	40/44(90.91)	82	unnamed protein product, partial [Vitis vinifera]
Vitis_adenoclada_newGene_2453	XP_019074094.1	1.24e-32	62/74(83.78)	125	PREDICTED: diacylglycerol kinase 5-like isoform X2 [Vitis vinifera]
Vitis_adenoclada_newGene_2454	CBI34125.3	7.23e-30	52/57(91.23)	106	unnamed protein product, partial [Vitis vinifera]
Vitis_adenoclada_newGene_2455	XP_010648265.1	3.70e-30	55/67(82.09)	115	PREDICTED: putative disease resistance protein RGA3 [Vitis vinifera]
Vitis_adenoclada_newGene_2463	RVX17457.1	9.01e-47	77/82(93.90)	156	MDIS1-interacting receptor like kinase 1 [Vitis vinifera]
Vitis_adenoclada_newGene_2465	XP_034682713.1	9.01e-81	488/507(96.25)	279	receptor-like protein kinase HSL1 isoform X2 [Vitis riparia]
Vitis_adenoclada_newGene_2466	XP_034682974.1	5.83e-237	346/349(99.14)	681	receptor-like protein kinase HSL1 [Vitis riparia]
Vitis_adenoclada_newGene_2468	XP_034682974.1	1.39e-85	408/479(85.18)	293	receptor-like protein kinase HSL1 [Vitis riparia]
Vitis_adenoclada_newGene_247	XP_010646604.1	1.05e-73	118/120(98.33)	228	PREDICTED: ankyrin repeat-containing protein At5g02620 isoform X1 [Vitis vinifera]
Vitis_adenoclada_newGene_2473	RVW39563.1	4.61e-40	65/65(100.00)	133	putative AC transposase [Vitis vinifera]
Vitis_adenoclada_newGene_2475	CAN78718.1	6.33e-67	103/108(95.37)	213	hypothetical protein VITISV_009351 [Vitis vinifera]
Vitis_adenoclada_newGene_2478	RVW31460.1	5.41e-57	82/90(91.11)	181	hypothetical protein CK203_086760 [Vitis vinifera]
Vitis_adenoclada_newGene_248	XP_019073791.1	3.93e-100	147/160(91.88)	296	PREDICTED: uncharacterized protein LOC109121420 isoform X1 [Vitis vinifera]
Vitis_adenoclada_newGene_2482	XP_002280325.2	2.74e-122	176/177(99.44)	352	PREDICTED: uncharacterized protein LOC100244044 [Vitis vinifera]
Vitis_adenoclada_newGene_2485	KVI07403.1	4.69e-46	81/97(83.51)	154	Snf7 [Cynara cardunculus var. scolymus]
Vitis_adenoclada_newGene_2486	XP_034682482.1	1.89e-78	114/116(98.28)	233	uncharacterized protein LOC117912118 [Vitis riparia]
Vitis_adenoclada_newGene_2487	RVW97004.1	3.41e-65	104/107(97.20)	203	THO complex subunit 1 [Vitis vinifera]
Vitis_adenoclada_newGene_2488	CAN62447.1	5.62e-21	44/64(68.75)	92	hypothetical protein VITISV_024007 [Vitis vinifera]
Vitis_adenoclada_newGene_2493	XP_010648511.1	1.17e-45	72/76(94.74)	150	PREDICTED: protein PLANT CADMIUM RESISTANCE 8-like [Vitis vinifera]
Vitis_adenoclada_newGene_2498	XP_002284249.1	2.77e-63	94/94(100.00)	193	PREDICTED: 60S ribosomal protein L37-3 [Vitis vinifera]
Vitis_adenoclada_newGene_251	RVW18815.1	1.11e-210	393/485(81.03)	598	Ankyrin repeat-containing protein ITN1 [Vitis vinifera]
Vitis_adenoclada_newGene_2512	RVX19500.1	5.09e-91	131/133(98.50)	266	hypothetical protein CK203_005308 [Vitis vinifera]
Vitis_adenoclada_newGene_2514	CAN81568.1	8.71e-50	90/100(90.00)	164	hypothetical protein VITISV_015628 [Vitis vinifera]
Vitis_adenoclada_newGene_2515	RVW15494.1	4.37e-39	69/75(92.00)	141	Retrovirus-related Pol polyprotein from transposon RE1 [Vitis vinifera]
Vitis_adenoclada_newGene_2517	XP_010644999.1	1.23e-90	149/159(93.71)	291	PREDICTED: BTB/POZ domain-containing protein At1g04390 isoform X1 [Vitis vinifera]
Vitis_adenoclada_newGene_2519	RVX01071.1	3.89e-49	81/82(98.78)	172	Transposon Tf2-2 polyprotein [Vitis vinifera]
Vitis_adenoclada_newGene_2523	CAN82646.1	3.28e-29	55/55(100.00)	112	hypothetical protein VITISV_030551 [Vitis vinifera]
Vitis_adenoclada_newGene_2527	XP_034683947.1	1.80e-57	91/92(98.91)	186	exosome complex component RRP42 isoform X2 [Vitis riparia]
Vitis_adenoclada_newGene_253	XP_034698528.1	1.46e-94	148/158(93.67)	294	uncharacterized protein LOC117924082 isoform X2 [Vitis riparia]
Vitis_adenoclada_newGene_2530	RVW64569.1	2.91e-53	83/88(94.32)	170	Phenylalanine--tRNA ligase, chloroplastic/mitochondrial [Vitis vinifera]
Vitis_adenoclada_newGene_2536	CAN80120.1	7.40e-41	66/68(97.06)	140	hypothetical protein VITISV_005872 [Vitis vinifera]
Vitis_adenoclada_newGene_2539	RVW84244.1	5.27e-66	112/117(95.73)	221	Glutamate receptor 2.7 [Vitis vinifera]
Vitis_adenoclada_newGene_254	RVW18815.1	1.42e-39	81/120(67.50)	145	Ankyrin repeat-containing protein ITN1 [Vitis vinifera]
Vitis_adenoclada_newGene_2540	RVW72733.1	7.91e-265	379/389(97.43)	746	Glutamate receptor 2.2 [Vitis vinifera]
Vitis_adenoclada_newGene_2541	RVW26898.1	1.22e-93	140/140(100.00)	297	Glutamate receptor 2.8 [Vitis vinifera]
Vitis_adenoclada_newGene_2542	CAN79326.1	1.15e-85	140/141(99.29)	275	hypothetical protein VITISV_017673 [Vitis vinifera]
Vitis_adenoclada_newGene_2543	CAN71680.1	6.57e-20	35/39(89.74)	82	hypothetical protein VITISV_015842 [Vitis vinifera]
Vitis_adenoclada_newGene_2544	CAN75284.1	7.39e-62	96/104(92.31)	198	hypothetical protein VITISV_029603 [Vitis vinifera]
Vitis_adenoclada_newGene_2546	RVW84218.1	3.64e-71	110/114(96.49)	219	Glutamate receptor 2.8 [Vitis vinifera]
Vitis_adenoclada_newGene_2547	RVW84210.1	4.92e-155	217/225(96.44)	448	Glutamate receptor 2.1 [Vitis vinifera]
Vitis_adenoclada_newGene_255	XP_034698778.1	1.71e-237	395/621(63.61)	680	ankyrin repeat-containing protein ITN1-like isoform X1 [Vitis riparia]
Vitis_adenoclada_newGene_2551	XP_010648858.1	6.41e-116	210/211(99.53)	336	PREDICTED: MAPK-interacting and spindle-stabilizing protein-like [Vitis vinifera]
Vitis_adenoclada_newGene_2559	CBI27341.3	2.84e-189	272/273(99.63)	540	unnamed protein product, partial [Vitis vinifera]
Vitis_adenoclada_newGene_256	XP_034698527.1	0.0	666/696(95.69)	1262	uncharacterized protein LOC117924082 isoform X1 [Vitis riparia]
Vitis_adenoclada_newGene_2560	RVW27424.1	3.68e-26	46/48(95.83)	100	hypothetical protein CK203_095414 [Vitis vinifera]
Vitis_adenoclada_newGene_2568	XP_034686676.1	6.43e-65	94/102(92.16)	198	uncharacterized protein LOC117915222 [Vitis riparia]
Vitis_adenoclada_newGene_2569	XP_010657539.1	3.38e-100	150/164(91.46)	296	PREDICTED: uncharacterized protein LOC104880943 [Vitis vinifera]
Vitis_adenoclada_newGene_257	XP_010646982.1	1.93e-111	192/311(61.74)	337	PREDICTED: uncharacterized protein LOC104878396 isoform X1 [Vitis vinifera]
Vitis_adenoclada_newGene_2570	RVW64303.1	1.86e-44	67/67(100.00)	147	putative N-acetylglucosaminyl-phosphatidylinositol de-N-acetylase [Vitis vinifera]
Vitis_adenoclada_newGene_2575	XP_019074773.1	6.35e-34	58/59(98.31)	120	PREDICTED: F-box protein SKIP3-like, partial [Vitis vinifera]
Vitis_adenoclada_newGene_2576	KYP75454.1	2.19e-19	47/112(41.96)	87	hypothetical protein KK1_008189 [Cajanus cajan]
Vitis_adenoclada_newGene_2577	PHT26901.1	1.57e-20	42/68(61.76)	91	hypothetical protein CQW23_33494 [Capsicum baccatum]
Vitis_adenoclada_newGene_2578	RVX07228.1	7.25e-179	250/266(93.98)	499	F-box protein PP2-B10 [Vitis vinifera]
Vitis_adenoclada_newGene_258	XP_010647326.1	1.05e-56	95/111(85.59)	184	PREDICTED: uncharacterized protein LOC104878502, partial [Vitis vinifera]
Vitis_adenoclada_newGene_2580	RVW74561.1	1.83e-17	35/46(76.09)	81	Copper-transporting ATPase PAA1, chloroplastic [Vitis vinifera]
Vitis_adenoclada_newGene_2581	XP_034682311.1	5.57e-45	73/76(96.05)	150	uncharacterized protein LOC117912012 [Vitis riparia]
Vitis_adenoclada_newGene_2583	RVX19036.1	3.28e-69	119/126(94.44)	233	Copia protein [Vitis vinifera]
Vitis_adenoclada_newGene_2584	XP_034683593.1	5.28e-81	147/158(93.04)	252	uncharacterized protein LOC117912906 [Vitis riparia]
Vitis_adenoclada_newGene_259	RVW18815.1	1.89e-100	170/218(77.98)	306	Ankyrin repeat-containing protein ITN1 [Vitis vinifera]
Vitis_adenoclada_newGene_2594	CBI17584.3	1.50e-105	160/160(100.00)	320	unnamed protein product, partial [Vitis vinifera]
Vitis_adenoclada_newGene_2597	RVW67010.1	8.72e-24	46/46(100.00)	97	ATP phosphoribosyltransferase 2, chloroplastic [Vitis vinifera]
Vitis_adenoclada_newGene_2613	RVX19995.1	2.93e-230	409/423(96.69)	670	Protein accelerated cell death 6 [Vitis vinifera]
Vitis_adenoclada_newGene_2619	RVW51657.1	1.98e-264	352/358(98.32)	726	Naringenin,2-oxoglutarate 3-dioxygenase [Vitis vinifera]
Vitis_adenoclada_newGene_262	XP_010646961.1	4.01e-77	116/117(99.15)	234	PREDICTED: non-specific lipid-transfer protein P3-like [Vitis vinifera]
Vitis_adenoclada_newGene_2623	XP_034684147.1	7.84e-13	32/35(91.43)	69	uncharacterized protein LOC117913312 [Vitis riparia]
Vitis_adenoclada_newGene_2624	XP_002265009.1	2.55e-30	54/54(100.00)	109	PREDICTED: thiosulfate sulfurtransferase 18 isoform X3 [Vitis vinifera]
Vitis_adenoclada_newGene_2625	XP_010649000.1	0.0	484/486(99.59)	916	PREDICTED: uncharacterized protein LOC100245548 [Vitis vinifera]
Vitis_adenoclada_newGene_2627	XP_002273435.1	4.88e-298	475/687(69.14)	846	PREDICTED: protein ACCELERATED CELL DEATH 6 [Vitis vinifera]
Vitis_adenoclada_newGene_2631	KAA8547564.1	7.26e-42	76/98(77.55)	150	hypothetical protein F0562_003993 [Nyssa sinensis]
Vitis_adenoclada_newGene_2636	XP_030933829.1	6.41e-16	43/98(43.88)	79	uncharacterized protein LOC115959529 isoform X5 [Quercus lobata]
Vitis_adenoclada_newGene_2637	XP_034699789.1	8.38e-34	66/69(95.65)	129	cleavage stimulation factor subunit 77 isoform X2 [Vitis riparia]
Vitis_adenoclada_newGene_2638	XP_002271960.1	1.10e-241	355/356(99.72)	666	PREDICTED: WAT1-related protein At1g68170-like [Vitis vinifera]
Vitis_adenoclada_newGene_2639	RVW93946.1	1.17e-192	295/316(93.35)	551	Protein accelerated cell death 6 [Vitis vinifera]
Vitis_adenoclada_newGene_264	PNX63939.1	6.72e-13	31/39(79.49)	67	zinc ion binding protein, partial [Trifolium pratense]
Vitis_adenoclada_newGene_2644	RVX09421.1	7.55e-08	28/36(77.78)	55	Protein accelerated cell death 6 [Vitis vinifera]
Vitis_adenoclada_newGene_2645	RVW78114.1	3.33e-37	160/166(96.39)	133	hypothetical protein CK203_049725 [Vitis vinifera]
Vitis_adenoclada_newGene_2646	CAN80591.1	6.86e-47	147/149(98.66)	157	hypothetical protein VITISV_044294 [Vitis vinifera]
Vitis_adenoclada_newGene_2647	CAN80591.1	6.86e-47	147/149(98.66)	157	hypothetical protein VITISV_044294 [Vitis vinifera]
Vitis_adenoclada_newGene_2648	CAN80591.1	2.95e-48	147/149(98.66)	160	hypothetical protein VITISV_044294 [Vitis vinifera]
Vitis_adenoclada_newGene_265	PNX63939.1	6.20e-14	31/39(79.49)	67	zinc ion binding protein, partial [Trifolium pratense]
Vitis_adenoclada_newGene_2651	RVW85293.1	6.66e-31	52/56(92.86)	113	Cellulose synthase-like protein E6 [Vitis vinifera]
Vitis_adenoclada_newGene_2653	RVW32731.1	3.61e-25	45/46(97.83)	99	hypothetical protein CK203_086317 [Vitis vinifera]
Vitis_adenoclada_newGene_2654	XP_010655742.1	2.07e-72	110/119(92.44)	226	PREDICTED: LRR receptor-like serine/threonine-protein kinase EFR isoform X2 [Vitis vinifera]
Vitis_adenoclada_newGene_2658	RVW29510.1	1.27e-48	82/85(96.47)	162	hypothetical protein CK203_077404 [Vitis vinifera]
Vitis_adenoclada_newGene_2659	CBI32232.3	9.79e-06	23/26(88.46)	48	unnamed protein product, partial [Vitis vinifera]
Vitis_adenoclada_newGene_2666	XP_034685086.1	6.21e-246	399/401(99.50)	681	transcription termination factor MTERF5, chloroplastic-like [Vitis riparia]
Vitis_adenoclada_newGene_2667	XP_034685086.1	1.00e-247	401/403(99.50)	685	transcription termination factor MTERF5, chloroplastic-like [Vitis riparia]
Vitis_adenoclada_newGene_2669	XP_010649755.1	3.78e-255	387/388(99.74)	733	PREDICTED: protein ALWAYS EARLY 3 [Vitis vinifera]
Vitis_adenoclada_newGene_267	RVX09966.1	2.08e-17	37/37(100.00)	81	Retrovirus-related Pol polyprotein from transposon TNT 1-94 [Vitis vinifera]
Vitis_adenoclada_newGene_2670	RVX22066.1	1.63e-203	271/272(99.63)	562	L10-interacting MYB domain-containing protein [Vitis vinifera]
Vitis_adenoclada_newGene_2671	RVX22069.1	6.36e-59	95/97(97.94)	202	hypothetical protein CK203_001527 [Vitis vinifera]
Vitis_adenoclada_newGene_2673	XP_010649746.1	1.36e-36	89/89(100.00)	125	PREDICTED: heat shock factor-binding protein 1 [Vitis vinifera]
Vitis_adenoclada_newGene_2674	CBI25011.3	5.36e-63	100/100(100.00)	200	unnamed protein product, partial [Vitis vinifera]
Vitis_adenoclada_newGene_2676	RVW87861.1	5.12e-217	316/362(87.29)	617	Disease resistance protein [Vitis vinifera]
Vitis_adenoclada_newGene_268	XP_034696923.1	3.89e-26	91/97(93.81)	103	fruit protein pKIWI501 [Vitis riparia]
Vitis_adenoclada_newGene_2684	XP_002275499.2	2.18e-51	82/82(100.00)	167	PREDICTED: agamous-like MADS-box protein AGL80 [Vitis vinifera]
Vitis_adenoclada_newGene_2685	XP_003631956.1	5.46e-92	143/146(97.95)	270	PREDICTED: uncharacterized protein LOC100853372 isoform X2 [Vitis vinifera]
Vitis_adenoclada_newGene_2688	TKS02377.1	1.23e-58	88/88(100.00)	181	hypothetical protein D5086_0000163700 [Populus alba]
Vitis_adenoclada_newGene_2689	KAF5803747.1	4.95e-33	51/52(98.08)	115	hypothetical protein HanXRQr2_Chr06g0275091 [Helianthus annuus]
Vitis_adenoclada_newGene_2691	TXG74994.1	2.41e-38	58/61(95.08)	128	hypothetical protein ES332_1Z024400v1 [Gossypium tomentosum]
Vitis_adenoclada_newGene_2694	RVW25767.1	1.28e-54	91/93(97.85)	171	hypothetical protein CK203_100220 [Vitis vinifera]
Vitis_adenoclada_newGene_2696	CAN81909.1	7.22e-41	66/100(66.00)	140	hypothetical protein VITISV_034439 [Vitis vinifera]
Vitis_adenoclada_newGene_2697	RVW67748.1	3.88e-65	97/98(98.98)	202	putative glutamate carboxypeptidase PLA3 [Vitis vinifera]
Vitis_adenoclada_newGene_2703	XP_002264661.2	0.0	537/565(95.04)	1087	PREDICTED: senescence-associated carboxylesterase 101 [Vitis vinifera]
Vitis_adenoclada_newGene_2704	XP_019075352.1	2.47e-66	106/110(96.36)	209	PREDICTED: probable polygalacturonase [Vitis vinifera]
Vitis_adenoclada_newGene_2707	XP_034685450.1	5.88e-33	61/61(100.00)	126	pumilio homolog 6, chloroplastic-like isoform X3 [Vitis riparia]
Vitis_adenoclada_newGene_2711	XP_034685340.1	1.37e-96	138/138(100.00)	289	chaperone protein dnaJ 49 [Vitis riparia]
Vitis_adenoclada_newGene_2715	CBI26326.3	1.38e-13	33/35(94.29)	67	unnamed protein product, partial [Vitis vinifera]
Vitis_adenoclada_newGene_272	XP_034698747.1	7.48e-87	143/150(95.33)	259	uncharacterized protein LOC117924262 isoform X2 [Vitis riparia]
Vitis_adenoclada_newGene_2721	RVW68346.1	3.23e-46	87/94(92.55)	159	hypothetical protein CK203_064540 [Vitis vinifera]
Vitis_adenoclada_newGene_2730	AAN85825.1	2.21e-45	71/71(100.00)	146	protease inhibitor [Vitis vinifera]
Vitis_adenoclada_newGene_2732	XP_034686470.1	0.0	550/560(98.21)	1125	cellulose synthase-like protein G2 [Vitis riparia]
Vitis_adenoclada_newGene_2733	RVW84434.1	3.13e-45	79/98(80.61)	150	hypothetical protein CK203_040669 [Vitis vinifera]
Vitis_adenoclada_newGene_2734	XP_034685449.1	2.13e-159	243/258(94.19)	474	pumilio homolog 6, chloroplastic-like isoform X2 [Vitis riparia]
Vitis_adenoclada_newGene_2741	XP_019075452.1	2.24e-13	37/38(97.37)	75	PREDICTED: proline-rich 33 kDa extensin-related protein isoform X2 [Vitis vinifera]
Vitis_adenoclada_newGene_2743	RVW33388.1	1.52e-62	100/104(96.15)	193	hypothetical protein CK203_094242 [Vitis vinifera]
Vitis_adenoclada_newGene_2746	KAA8521110.1	1.66e-37	65/67(97.01)	135	hypothetical protein F0562_011737 [Nyssa sinensis]
Vitis_adenoclada_newGene_2751	CAN76531.1	1.05e-40	77/80(96.25)	144	hypothetical protein VITISV_012683 [Vitis vinifera]
Vitis_adenoclada_newGene_2752	CAN76531.1	3.86e-29	58/62(93.55)	111	hypothetical protein VITISV_012683 [Vitis vinifera]
Vitis_adenoclada_newGene_2753	CAN76530.1	2.38e-77	117/117(100.00)	234	hypothetical protein VITISV_012682 [Vitis vinifera]
Vitis_adenoclada_newGene_2758	XP_034686478.1	1.66e-89	154/154(100.00)	270	uncharacterized protein LOC117915037 [Vitis riparia]
Vitis_adenoclada_newGene_2760	XP_034697538.1	5.38e-254	356/382(93.19)	721	receptor kinase-like protein Xa21 [Vitis riparia]
Vitis_adenoclada_newGene_2761	RVW18900.1	1.29e-26	80/81(98.77)	117	Receptor-like protein kinase 2 [Vitis vinifera]
Vitis_adenoclada_newGene_2764	XP_019075716.1	3.69e-41	77/77(100.00)	150	PREDICTED: myosin-6 isoform X3 [Vitis vinifera]
Vitis_adenoclada_newGene_2769	RVW64757.1	1.53e-275	387/406(95.32)	784	Transposon Ty3-I Gag-Pol polyprotein [Vitis vinifera]
Vitis_adenoclada_newGene_2771	XP_034686628.1	7.25e-272	401/413(97.09)	768	glutamate receptor 2.9-like [Vitis riparia]
Vitis_adenoclada_newGene_2773	CBI36432.3	5.67e-16	32/38(84.21)	72	unnamed protein product, partial [Vitis vinifera]
Vitis_adenoclada_newGene_2778	XP_010647982.1	2.11e-32	55/55(100.00)	120	PREDICTED: proline iminopeptidase isoform X2 [Vitis vinifera]
Vitis_adenoclada_newGene_278	XP_034697732.1	4.12e-115	178/182(97.80)	352	cellulose synthase-like protein E6 [Vitis riparia]
Vitis_adenoclada_newGene_2783	RVW34026.1	6.69e-45	72/76(94.74)	146	hypothetical protein CK203_091972 [Vitis vinifera]
Vitis_adenoclada_newGene_2788	XP_034686460.1	1.10e-114	176/191(92.15)	340	uncharacterized protein LOC117915024 [Vitis riparia]
Vitis_adenoclada_newGene_279	RVW87173.1	2.30e-62	104/118(88.14)	208	Cellulose synthase-like protein E6 [Vitis vinifera]
Vitis_adenoclada_newGene_2790	XP_034686656.1	4.13e-50	77/77(100.00)	162	uncharacterized protein LOC117915200 [Vitis riparia]
Vitis_adenoclada_newGene_2791	CAN78783.1	1.22e-57	183/238(76.89)	197	hypothetical protein VITISV_038766 [Vitis vinifera]
Vitis_adenoclada_newGene_2792	CAN70948.1	2.44e-141	200/216(92.59)	406	hypothetical protein VITISV_018487 [Vitis vinifera]
Vitis_adenoclada_newGene_2793	RVW11998.1	4.88e-10	34/46(73.91)	58	hypothetical protein CK203_091848 [Vitis vinifera]
Vitis_adenoclada_newGene_2799	XP_019075293.1	1.07e-39	70/75(93.33)	140	PREDICTED: polygalacturonase inhibitor-like isoform X2 [Vitis vinifera]
Vitis_adenoclada_newGene_280	XP_003635381.1	6.75e-30	53/55(96.36)	107	PREDICTED: stress-associated endoplasmic reticulum protein 2 isoform X1 [Vitis vinifera]
Vitis_adenoclada_newGene_2800	RVW72126.1	1.41e-136	397/409(97.07)	419	Receptor-like protein 12 [Vitis vinifera]
Vitis_adenoclada_newGene_2801	XP_019079707.1	2.23e-33	61/61(100.00)	120	PREDICTED: uncharacterized protein LOC104881311 [Vitis vinifera]
Vitis_adenoclada_newGene_2804	RVW28272.1	4.03e-68	104/105(99.05)	211	WD repeat-containing protein 55 [Vitis vinifera]
Vitis_adenoclada_newGene_2806	RVW76266.1	6.79e-41	77/91(84.62)	150	putative disease resistance RPP13-like protein 1 [Vitis vinifera]
Vitis_adenoclada_newGene_281	XP_003635656.2	2.35e-48	81/92(88.04)	164	PREDICTED: cysteine-rich receptor-like protein kinase 10, partial [Vitis vinifera]
Vitis_adenoclada_newGene_2810	XP_034708981.1	3.44e-200	272/284(95.77)	556	uncharacterized mitochondrial protein AtMg00810-like [Vitis riparia]
Vitis_adenoclada_newGene_2811	RVW36945.1	5.47e-62	100/102(98.04)	199	Retrovirus-related Pol polyprotein from transposon RE2 [Vitis vinifera]
Vitis_adenoclada_newGene_2812	RVW64156.1	8.85e-66	102/105(97.14)	202	hypothetical protein CK203_052612 [Vitis vinifera]
Vitis_adenoclada_newGene_2813	XP_002267580.1	2.39e-70	107/107(100.00)	212	PREDICTED: replication protein A 14 kDa subunit B [Vitis vinifera]
Vitis_adenoclada_newGene_2823	RVW31103.1	3.76e-110	167/169(98.82)	329	putative glucan endo-1,3-beta-glucosidase A6 [Vitis vinifera]
Vitis_adenoclada_newGene_2824	EOX93613.1	3.37e-09	35/65(53.85)	55	Uncharacterized protein TCM_002505 [Theobroma cacao]
Vitis_adenoclada_newGene_2828	XP_002267358.1	5.78e-108	152/152(100.00)	322	PREDICTED: F-box protein CPR30 [Vitis vinifera]
Vitis_adenoclada_newGene_2829	XP_010650461.2	5.19e-184	252/258(97.67)	526	PREDICTED: protein ACCELERATED CELL DEATH 6 [Vitis vinifera]
Vitis_adenoclada_newGene_2830	RVW92356.1	1.61e-95	124/126(98.41)	277	hypothetical protein CK203_032434 [Vitis vinifera]
Vitis_adenoclada_newGene_2831	RVW92350.1	7.96e-74	124/137(90.51)	231	hypothetical protein CK203_032441 [Vitis vinifera]
Vitis_adenoclada_newGene_2833	XP_010650501.1	7.33e-67	113/122(92.62)	211	PREDICTED: solute carrier family 35 member F1 [Vitis vinifera]
Vitis_adenoclada_newGene_2834	XP_010650496.1	7.53e-245	411/434(94.70)	688	PREDICTED: protein ACCELERATED CELL DEATH 6 [Vitis vinifera]
Vitis_adenoclada_newGene_2835	RVW26967.1	7.90e-247	375/413(90.80)	684	Ankyrin repeat domain-containing protein 50 [Vitis vinifera]
Vitis_adenoclada_newGene_2836	RVW69211.1	1.06e-80	124/127(97.64)	264	Retrovirus-related Pol polyprotein from transposon TNT 1-94 [Vitis vinifera]
Vitis_adenoclada_newGene_2839	XP_034686729.1	9.13e-99	176/205(85.85)	307	ankyrin repeat-containing protein At5g02620-like [Vitis riparia]
Vitis_adenoclada_newGene_284	XP_034697318.1	2.86e-24	52/56(92.86)	101	uncharacterized protein LOC117923197 [Vitis riparia]
Vitis_adenoclada_newGene_2843	RVW73368.1	3.58e-22	48/52(92.31)	93	Ankyrin-2 [Vitis vinifera]
Vitis_adenoclada_newGene_2844	XP_002262926.3	7.40e-111	161/179(89.94)	330	PREDICTED: ankyrin repeat-containing protein At5g02620 [Vitis vinifera]
Vitis_adenoclada_newGene_2846	XP_010657539.1	1.01e-65	105/119(88.24)	206	PREDICTED: uncharacterized protein LOC104880943 [Vitis vinifera]
Vitis_adenoclada_newGene_2848	RVW91866.1	3.54e-130	185/191(96.86)	375	putative late blight resistance protein-like R1B-16 [Vitis vinifera]
Vitis_adenoclada_newGene_285	XP_034689784.1	4.89e-10	30/34(88.24)	64	sucrose synthase 2 [Vitis riparia]
Vitis_adenoclada_newGene_2851	RVW53306.1	5.56e-24	46/51(90.20)	93	hypothetical protein CK203_088523 [Vitis vinifera]
Vitis_adenoclada_newGene_2853	RVW27217.1	9.03e-149	218/234(93.16)	424	Disease resistance protein RPP8 [Vitis vinifera]
Vitis_adenoclada_newGene_2856	RVW21013.1	1.16e-37	67/72(93.06)	132	hypothetical protein CK203_111423 [Vitis vinifera]
Vitis_adenoclada_newGene_2862	RVW34300.1	7.98e-185	246/252(97.62)	513	Endochitinase EP3 [Vitis vinifera]
Vitis_adenoclada_newGene_2869	RVW90213.1	7.83e-08	27/39(69.23)	52	hypothetical protein CK203_042007 [Vitis vinifera]
Vitis_adenoclada_newGene_2870	RVW24556.1	1.40e-17	40/51(78.43)	82	hypothetical protein CK203_090869 [Vitis vinifera]
Vitis_adenoclada_newGene_2871	RVW70210.1	5.33e-12	29/31(93.55)	65	2-alkenal reductase (NADP(+)-dependent) [Vitis vinifera]
Vitis_adenoclada_newGene_2878	XP_019075898.1	6.70e-104	160/178(89.89)	313	PREDICTED: leucine-rich repeat receptor-like serine/threonine-protein kinase BAM2 isoform X2 [Vitis vinifera]
Vitis_adenoclada_newGene_288	XP_003635391.3	8.70e-144	195/195(100.00)	407	PREDICTED: probable terpene synthase 13, partial [Vitis vinifera]
Vitis_adenoclada_newGene_2880	RVW48741.1	1.12e-36	64/68(94.12)	138	Leucine-rich repeat receptor-like serine/threonine-protein kinase [Vitis vinifera]
Vitis_adenoclada_newGene_2881	RVW48741.1	2.31e-149	465/546(85.16)	447	Leucine-rich repeat receptor-like serine/threonine-protein kinase [Vitis vinifera]
Vitis_adenoclada_newGene_2882	XP_010651392.1	1.02e-180	702/860(81.63)	548	PREDICTED: leucine-rich repeat receptor protein kinase EMS1 isoform X1 [Vitis vinifera]
Vitis_adenoclada_newGene_2886	CAN64355.1	9.03e-35	57/57(100.00)	122	hypothetical protein VITISV_013833, partial [Vitis vinifera]
Vitis_adenoclada_newGene_2888	RVW78516.1	7.01e-52	88/89(98.88)	174	hypothetical protein CK203_049821 [Vitis vinifera]
Vitis_adenoclada_newGene_2889	RVW91438.1	4.92e-66	101/103(98.06)	211	hypothetical protein CK203_038600 [Vitis vinifera]
Vitis_adenoclada_newGene_289	CBI40953.3	4.00e-37	70/71(98.59)	131	unnamed protein product, partial [Vitis vinifera]
Vitis_adenoclada_newGene_2891	XP_019075968.1	1.87e-55	88/94(93.62)	182	PREDICTED: NAC domain-containing protein 67-like [Vitis vinifera]
Vitis_adenoclada_newGene_2896	XP_010651165.1	3.61e-31	56/56(100.00)	111	PREDICTED: uncharacterized protein LOC104879569 [Vitis vinifera]
Vitis_adenoclada_newGene_2897	XP_034688115.1	1.19e-46	67/68(98.53)	150	uncharacterized protein LOC117916274 [Vitis riparia]
Vitis_adenoclada_newGene_2899	XP_010651144.1	1.94e-47	106/109(97.25)	154	PREDICTED: protein transport protein Sec61 subunit beta [Vitis vinifera]
Vitis_adenoclada_newGene_290	XP_034697540.1	1.99e-87	129/131(98.47)	269	(3S,6E)-nerolidol synthase 1, chloroplastic-like isoform X2 [Vitis riparia]
Vitis_adenoclada_newGene_2900	CBI16280.3	5.10e-18	37/38(97.37)	79	unnamed protein product, partial [Vitis vinifera]
Vitis_adenoclada_newGene_2901	XP_034688273.1	0.0	597/666(89.64)	1140	V-type proton ATPase subunit a1 [Vitis riparia]
Vitis_adenoclada_newGene_2904	CAN65283.1	1.14e-22	45/68(66.18)	89	hypothetical protein VITISV_009600 [Vitis vinifera]
Vitis_adenoclada_newGene_2905	CAN65283.1	6.98e-48	74/79(93.67)	153	hypothetical protein VITISV_009600 [Vitis vinifera]
Vitis_adenoclada_newGene_2913	XP_010651029.1	2.69e-96	157/163(96.32)	282	PREDICTED: cyclin-dependent protein kinase inhibitor SMR3-like [Vitis vinifera]
Vitis_adenoclada_newGene_292	CBI33220.3	1.33e-155	223/226(98.67)	447	unnamed protein product, partial [Vitis vinifera]
Vitis_adenoclada_newGene_2922	KAF2282260.1	4.85e-94	145/157(92.36)	282	hypothetical protein GH714_043953 [Hevea brasiliensis]
Vitis_adenoclada_newGene_2923	XP_034708303.1	2.86e-250	349/359(97.21)	693	UPF0481 protein At3g47200-like isoform X2 [Vitis riparia]
Vitis_adenoclada_newGene_2924	CAN82759.1	2.07e-58	99/108(91.67)	190	hypothetical protein VITISV_018105 [Vitis vinifera]
Vitis_adenoclada_newGene_293	RVW48482.1	9.29e-75	112/119(94.12)	226	hypothetical protein CK203_103750 [Vitis vinifera]
Vitis_adenoclada_newGene_2930	RVW19631.1	1.26e-89	155/162(95.68)	280	Retrovirus-related Pol polyprotein from transposon TNT 1-94 [Vitis vinifera]
Vitis_adenoclada_newGene_2933	XP_003632132.1	2.99e-39	68/69(98.55)	142	PREDICTED: O-glucosyltransferase rumi homolog [Vitis vinifera]
Vitis_adenoclada_newGene_2937	KAF2282260.1	4.85e-94	145/157(92.36)	282	hypothetical protein GH714_043953 [Hevea brasiliensis]
Vitis_adenoclada_newGene_2938	XP_010659624.1	6.90e-126	192/235(81.70)	371	PREDICTED: UPF0481 protein At3g47200-like [Vitis vinifera]
Vitis_adenoclada_newGene_294	XP_034697305.1	0.0	635/686(92.57)	1293	uncharacterized protein LOC117923181 [Vitis riparia]
Vitis_adenoclada_newGene_2941	XP_034699435.1	1.21e-40	68/78(87.18)	139	uncharacterized protein LOC117924840 [Vitis riparia]
Vitis_adenoclada_newGene_2942	CBI37435.3	2.10e-21	43/49(87.76)	88	unnamed protein product, partial [Vitis vinifera]
Vitis_adenoclada_newGene_2945	RVX22911.1	9.19e-84	140/145(96.55)	271	hypothetical protein CK203_008364 [Vitis vinifera]
Vitis_adenoclada_newGene_2946	RVW21940.1	2.17e-46	87/114(76.32)	155	hypothetical protein CK203_101101 [Vitis vinifera]
Vitis_adenoclada_newGene_2957	RVW71613.1	7.55e-64	95/107(88.79)	206	Transposon TX1 uncharacterized 149 kDa protein [Vitis vinifera]
Vitis_adenoclada_newGene_296	RVW76166.1	1.46e-56	87/89(97.75)	194	G-type lectin S-receptor-like serine/threonine-protein kinase [Vitis vinifera]
Vitis_adenoclada_newGene_2961	CBI24997.3	6.88e-98	149/149(100.00)	308	unnamed protein product, partial [Vitis vinifera]
Vitis_adenoclada_newGene_2963	ONM06994.1	2.04e-100	142/152(93.42)	297	Serine/threonine-protein phosphatase BSL3 [Zea mays]
Vitis_adenoclada_newGene_2967	XP_034680474.1	8.55e-130	193/202(95.54)	389	disease resistance protein RPM1-like [Vitis riparia]
Vitis_adenoclada_newGene_2968	XP_019075990.1	1.70e-69	108/111(97.30)	222	PREDICTED: disease resistance protein RPM1-like [Vitis vinifera]
Vitis_adenoclada_newGene_297	RVW76148.1	3.65e-54	95/97(97.94)	186	Receptor-like serine/threonine-protein kinase SD1-8 [Vitis vinifera]
Vitis_adenoclada_newGene_2973	RVW88871.1	2.34e-24	43/46(93.48)	102	Transposon Tf2-8 polyprotein [Vitis vinifera]
Vitis_adenoclada_newGene_2974	XP_010655834.1	5.41e-52	79/83(95.18)	165	PREDICTED: uncharacterized protein LOC104877323 [Vitis vinifera]
Vitis_adenoclada_newGene_2975	XP_034710791.1	1.57e-69	154/158(97.47)	220	uncharacterized protein LOC117933510 isoform X8 [Vitis riparia]
Vitis_adenoclada_newGene_2976	CBI17663.3	1.71e-78	130/130(100.00)	235	unnamed protein product, partial [Vitis vinifera]
Vitis_adenoclada_newGene_2978	RVW18764.1	2.09e-61	96/98(97.96)	190	Zinc finger protein AZF3 [Vitis vinifera]
Vitis_adenoclada_newGene_2979	XP_034689065.1	5.23e-157	225/242(92.98)	451	zinc finger protein ZAT9-like [Vitis riparia]
Vitis_adenoclada_newGene_298	XP_019073942.1	1.10e-195	251/251(100.00)	541	PREDICTED: G-type lectin S-receptor-like serine/threonine-protein kinase At1g61390 [Vitis vinifera]
Vitis_adenoclada_newGene_2981	XP_034687544.1	1.23e-90	171/175(97.71)	288	replication factor C subunit 1 isoform X2 [Vitis riparia]
Vitis_adenoclada_newGene_2985	RVW67847.1	2.69e-52	87/90(96.67)	181	Retrovirus-related Pol polyprotein from transposon RE1 [Vitis vinifera]
Vitis_adenoclada_newGene_2988	RVW88871.1	2.34e-24	43/46(93.48)	102	Transposon Tf2-8 polyprotein [Vitis vinifera]
Vitis_adenoclada_newGene_2989	XP_019073990.1	0.0	502/525(95.62)	1060	PREDICTED: uncharacterized protein LOC100261868 isoform X1 [Vitis vinifera]
Vitis_adenoclada_newGene_299	XP_034696963.1	1.34e-255	359/364(98.63)	720	G-type lectin S-receptor-like serine/threonine-protein kinase At1g11330 isoform X2 [Vitis riparia]
Vitis_adenoclada_newGene_2991	CBI17175.3	5.16e-46	69/71(97.18)	148	unnamed protein product, partial [Vitis vinifera]
Vitis_adenoclada_newGene_2999	RVX20346.1	7.67e-209	284/287(98.95)	577	DNA polymerase epsilon catalytic subunit A [Vitis vinifera]
Vitis_adenoclada_newGene_3	CBI30451.3	5.12e-42	70/70(100.00)	139	unnamed protein product, partial [Vitis vinifera]
Vitis_adenoclada_newGene_30	RVX18333.1	1.68e-14	41/67(61.19)	74	hypothetical protein CK203_006621 [Vitis vinifera]
Vitis_adenoclada_newGene_300	XP_034698092.1	2.17e-49	89/93(95.70)	174	LOW QUALITY PROTEIN: G-type lectin S-receptor-like serine/threonine-protein kinase SD1-13 [Vitis riparia]
Vitis_adenoclada_newGene_3006	XP_002266316.1	1.95e-84	130/144(90.28)	262	PREDICTED: digalactosyldiacylglycerol synthase 2, chloroplastic [Vitis vinifera]
Vitis_adenoclada_newGene_301	RVW19007.1	4.43e-172	256/299(85.62)	499	Rust resistance kinase Lr10 [Vitis vinifera]
Vitis_adenoclada_newGene_3010	CAN83688.1	1.22e-13	38/55(69.09)	67	hypothetical protein VITISV_031801 [Vitis vinifera]
Vitis_adenoclada_newGene_3013	XP_019072416.1	7.87e-21	45/70(64.29)	92	PREDICTED: putative disease resistance protein RGA4 [Vitis vinifera]
Vitis_adenoclada_newGene_3017	RVW54746.1	1.33e-72	135/138(97.83)	239	hypothetical protein CK203_071940 [Vitis vinifera]
Vitis_adenoclada_newGene_3018	XP_010646099.1	9.92e-77	115/117(98.29)	230	PREDICTED: uncharacterized protein LOC104878076 [Vitis vinifera]
Vitis_adenoclada_newGene_302	CAN74548.1	3.96e-48	76/92(82.61)	155	hypothetical protein VITISV_011098 [Vitis vinifera]
Vitis_adenoclada_newGene_3020	RVW54750.1	3.76e-71	110/111(99.10)	217	hypothetical protein CK203_071944 [Vitis vinifera]
Vitis_adenoclada_newGene_3022	RVX20662.1	1.90e-22	40/40(100.00)	89	hypothetical protein CK203_002603 [Vitis vinifera]
Vitis_adenoclada_newGene_3024	XP_002262702.1	1.97e-104	152/152(100.00)	302	PREDICTED: 40S ribosomal protein S18 [Vitis vinifera]
Vitis_adenoclada_newGene_3025	XP_002278163.1	1.09e-45	78/79(98.73)	154	PREDICTED: fatty-acid-binding protein 1 [Vitis vinifera]
Vitis_adenoclada_newGene_3026	CBI38593.3	3.03e-46	75/75(100.00)	150	unnamed protein product, partial [Vitis vinifera]
Vitis_adenoclada_newGene_3028	XP_019197525.1	5.89e-09	34/91(37.36)	63	PREDICTED: putative E3 ubiquitin-protein ligase RF298 [Ipomoea nil]
Vitis_adenoclada_newGene_303	XP_034697297.1	2.00e-22	46/46(100.00)	92	uncharacterized protein LOC117923169 [Vitis riparia]
Vitis_adenoclada_newGene_3030	RVW83622.1	3.65e-90	131/133(98.50)	266	hypothetical protein CK203_039313 [Vitis vinifera]
Vitis_adenoclada_newGene_3032	CBI23890.3	1.18e-25	45/48(93.75)	98	unnamed protein product, partial [Vitis vinifera]
Vitis_adenoclada_newGene_3035	PHT38607.1	2.00e-22	56/94(59.57)	97	Potassium transporter 5 [Capsicum baccatum]
Vitis_adenoclada_newGene_3036	XP_019076733.1	2.74e-88	132/139(94.96)	271	PREDICTED: wee1-like protein kinase isoform X2 [Vitis vinifera]
Vitis_adenoclada_newGene_3042	XP_019081603.1	3.56e-35	55/59(93.22)	121	PREDICTED: uncharacterized protein LOC109124224 [Vitis vinifera]
Vitis_adenoclada_newGene_3044	CAN62071.1	2.33e-27	50/50(100.00)	109	hypothetical protein VITISV_036193 [Vitis vinifera]
Vitis_adenoclada_newGene_3050	XP_019079707.1	1.73e-99	143/143(100.00)	291	PREDICTED: uncharacterized protein LOC104881311 [Vitis vinifera]
Vitis_adenoclada_newGene_3052	RVW47265.1	9.93e-18	40/56(71.43)	84	IAA-amino acid hydrolase ILR1-like 4 [Vitis vinifera]
Vitis_adenoclada_newGene_3054	RVW12512.1	4.71e-20	45/49(91.84)	89	hypothetical protein CK203_082410 [Vitis vinifera]
Vitis_adenoclada_newGene_3057	RVW28888.1	1.23e-23	42/55(76.36)	95	hypothetical protein CK203_115322 [Vitis vinifera]
Vitis_adenoclada_newGene_3063	RVW41808.1	1.32e-84	133/139(95.68)	271	hypothetical protein CK203_116928 [Vitis vinifera]
Vitis_adenoclada_newGene_3064	RVW56926.1	2.29e-61	96/105(91.43)	197	hypothetical protein CK203_113996 [Vitis vinifera]
Vitis_adenoclada_newGene_3065	XP_034699330.1	4.68e-56	90/102(88.24)	180	uncharacterized protein LOC117924716 [Vitis riparia]
Vitis_adenoclada_newGene_3066	XP_034689147.1	7.44e-216	400/447(89.49)	613	putative disease resistance protein RGA3 [Vitis riparia]
Vitis_adenoclada_newGene_307	XP_034697568.1	5.71e-104	159/162(98.15)	301	uncharacterized protein LOC117923411 [Vitis riparia]
Vitis_adenoclada_newGene_3075	RVX16047.1	1.05e-257	350/360(97.22)	707	hypothetical protein CK203_005690 [Vitis vinifera]
Vitis_adenoclada_newGene_3076	XP_030947932.1	1.10e-17	39/43(90.70)	82	two-pore potassium channel 5 isoform X2 [Quercus lobata]
Vitis_adenoclada_newGene_3080	XP_002267372.1	3.13e-44	68/68(100.00)	147	PREDICTED: uncharacterized protein At4g13200, chloroplastic [Vitis vinifera]
Vitis_adenoclada_newGene_3089	CBI37306.3	1.90e-80	129/137(94.16)	254	unnamed protein product, partial [Vitis vinifera]
Vitis_adenoclada_newGene_3090	XP_002265568.1	5.43e-238	393/463(84.88)	682	PREDICTED: disease resistance protein RPM1 [Vitis vinifera]
Vitis_adenoclada_newGene_3091	CAN60255.1	2.07e-70	120/121(99.17)	233	hypothetical protein VITISV_025806 [Vitis vinifera]
Vitis_adenoclada_newGene_3093	RVW19310.1	9.96e-50	80/92(86.96)	170	hypothetical protein CK203_093786 [Vitis vinifera]
Vitis_adenoclada_newGene_3095	XP_002265568.1	7.29e-132	203/232(87.50)	400	PREDICTED: disease resistance protein RPM1 [Vitis vinifera]
Vitis_adenoclada_newGene_3096	XP_030487806.1	1.32e-21	41/43(95.35)	87	tubulin gamma-1 chain [Cannabis sativa]
Vitis_adenoclada_newGene_31	XP_010654328.1	1.26e-264	394/480(82.08)	734	PREDICTED: UPF0481 protein At3g47200-like [Vitis vinifera]
Vitis_adenoclada_newGene_310	XP_019078130.1	2.24e-154	258/259(99.61)	478	PREDICTED: homeobox-DDT domain protein RLT1 isoform X4 [Vitis vinifera]
Vitis_adenoclada_newGene_3100	XP_034710066.1	2.00e-98	166/175(94.86)	313	condensin complex subunit 3-like [Vitis riparia]
Vitis_adenoclada_newGene_3101	RVW68083.1	1.84e-85	127/130(97.69)	260	hypothetical protein CK203_062219 [Vitis vinifera]
Vitis_adenoclada_newGene_3102	CBI18329.3	1.48e-292	400/423(94.56)	812	unnamed protein product, partial [Vitis vinifera]
Vitis_adenoclada_newGene_3103	XP_019076648.1	0.0	477/491(97.15)	969	PREDICTED: G-type lectin S-receptor-like serine/threonine-protein kinase CES101 isoform X2 [Vitis vinifera]
Vitis_adenoclada_newGene_3104	XP_019077127.1	3.70e-09	25/26(96.15)	57	PREDICTED: negative elongation factor E-like isoform X2 [Vitis vinifera]
Vitis_adenoclada_newGene_3105	XP_010652582.1	1.42e-314	428/453(94.48)	860	PREDICTED: G-type lectin S-receptor-like serine/threonine-protein kinase CES101 [Vitis vinifera]
Vitis_adenoclada_newGene_3113	XP_010647549.2	0.0	580/699(82.98)	899	PREDICTED: TMV resistance protein N-like [Vitis vinifera]
Vitis_adenoclada_newGene_3116	XP_010646047.2	1.41e-86	129/147(87.76)	259	PREDICTED: TMV resistance protein N-like isoform X1 [Vitis vinifera]
Vitis_adenoclada_newGene_3117	RVW64608.1	4.15e-07	28/41(68.29)	52	Glycerophosphodiester phosphodiesterase GDPD5 [Vitis vinifera]
Vitis_adenoclada_newGene_3119	XP_010646676.1	0.0	542/567(95.59)	1019	PREDICTED: membrane protein of ER body-like protein isoform X4 [Vitis vinifera]
Vitis_adenoclada_newGene_3121	RVW13259.1	7.15e-84	128/129(99.22)	259	UDP-glucose flavonoid 3-O-glucosyltransferase 6 [Vitis vinifera]
Vitis_adenoclada_newGene_3125	CBI25130.3	3.15e-23	45/58(77.59)	93	unnamed protein product, partial [Vitis vinifera]
Vitis_adenoclada_newGene_3129	RVW21988.1	1.32e-85	141/162(87.04)	284	putative disease resistance RPP13-like protein 1 [Vitis vinifera]
Vitis_adenoclada_newGene_313	XP_034697416.1	3.49e-293	416/420(99.05)	823	glutamate receptor 2.9-like [Vitis riparia]
Vitis_adenoclada_newGene_3130	RVW88673.1	3.49e-93	143/144(99.31)	276	putative sodium/metabolite cotransporter BASS3, chloroplastic [Vitis vinifera]
Vitis_adenoclada_newGene_3133	CAN83939.1	1.77e-114	168/171(98.25)	339	hypothetical protein VITISV_042337 [Vitis vinifera]
Vitis_adenoclada_newGene_3135	XP_010645321.1	2.47e-170	252/257(98.05)	492	PREDICTED: uncharacterized protein LOC104877836 isoform X3 [Vitis vinifera]
Vitis_adenoclada_newGene_314	PRQ21801.1	1.91e-14	40/66(60.61)	68	hypothetical protein RchiOBHm_Chr7g0243261 [Rosa chinensis]
Vitis_adenoclada_newGene_3140	RVW82524.1	4.00e-25	48/50(96.00)	98	hypothetical protein CK203_046267 [Vitis vinifera]
Vitis_adenoclada_newGene_3141	XP_034679537.1	3.34e-30	60/75(80.00)	110	uncharacterized protein LOC117909586 [Vitis riparia]
Vitis_adenoclada_newGene_3142	XP_034691535.1	2.70e-125	185/186(99.46)	362	60S ribosomal protein L5-like [Vitis riparia]
Vitis_adenoclada_newGene_3143	XP_034689662.1	0.0	789/790(99.87)	1514	conserved oligomeric Golgi complex subunit 1 isoform X2 [Vitis riparia]
Vitis_adenoclada_newGene_3146	XP_003632459.2	1.08e-95	176/177(99.44)	282	PREDICTED: uncharacterized protein LOC100855417 [Vitis vinifera]
Vitis_adenoclada_newGene_3147	CBI18572.3	7.34e-80	122/140(87.14)	242	unnamed protein product, partial [Vitis vinifera]
Vitis_adenoclada_newGene_315	RVW86376.1	6.37e-60	101/108(93.52)	203	G-type lectin S-receptor-like serine/threonine-protein kinase RKS1 [Vitis vinifera]
Vitis_adenoclada_newGene_3162	CBI18702.3	2.10e-139	213/214(99.53)	417	unnamed protein product, partial [Vitis vinifera]
Vitis_adenoclada_newGene_3163	XP_019080509.1	1.79e-48	72/74(97.30)	157	PREDICTED: protein PHLOEM PROTEIN 2-LIKE A9 isoform X6 [Vitis vinifera]
Vitis_adenoclada_newGene_3164	XP_010646794.1	6.62e-73	111/113(98.23)	230	PREDICTED: guanosine nucleotide diphosphate dissociation inhibitor At5g09550 [Vitis vinifera]
Vitis_adenoclada_newGene_3166	XP_003635435.1	1.76e-265	356/360(98.89)	726	PREDICTED: probable mannitol dehydrogenase [Vitis vinifera]
Vitis_adenoclada_newGene_3167	XP_034690892.1	1.61e-128	186/187(99.47)	369	probable mannitol dehydrogenase isoform X2 [Vitis riparia]
Vitis_adenoclada_newGene_3168	XP_002271579.4	1.26e-150	217/220(98.64)	430	PREDICTED: probable mannitol dehydrogenase [Vitis vinifera]
Vitis_adenoclada_newGene_3175	RVX23770.1	2.05e-105	145/148(97.97)	308	E3 ubiquitin-protein ligase FANCL [Vitis vinifera]
Vitis_adenoclada_newGene_318	CBI30713.3	5.93e-70	104/104(100.00)	220	unnamed protein product, partial [Vitis vinifera]
Vitis_adenoclada_newGene_3182	XP_010652757.1	0.0	437/446(97.98)	880	PREDICTED: isoflavone 2'-hydroxylase [Vitis vinifera]
Vitis_adenoclada_newGene_3184	CAN69897.1	1.58e-20	41/41(100.00)	90	hypothetical protein VITISV_032062 [Vitis vinifera]
Vitis_adenoclada_newGene_3186	RVX21437.1	3.46e-62	102/111(91.89)	198	Bifunctional aspartate aminotransferase and glutamate/aspartate-prephenate aminotransferase [Vitis vinifera]
Vitis_adenoclada_newGene_3189	RVW64325.1	4.99e-14	34/46(73.91)	70	hypothetical protein CK203_046995 [Vitis vinifera]
Vitis_adenoclada_newGene_3190	XP_002278981.1	1.06e-72	105/105(100.00)	218	PREDICTED: 60S ribosomal protein L44 [Vitis vinifera]
Vitis_adenoclada_newGene_3192	ACM89788.1	4.00e-193	276/291(94.85)	546	cytochrome P450 monooxygenase CYP736B [Vitis arizonica x Vitis rupestris]
Vitis_adenoclada_newGene_3193	ACM89788.1	1.72e-128	188/203(92.61)	378	cytochrome P450 monooxygenase CYP736B [Vitis arizonica x Vitis rupestris]
Vitis_adenoclada_newGene_3194	XP_034690251.1	0.0	493/498(99.00)	982	cytochrome P450 71AU50-like [Vitis riparia]
Vitis_adenoclada_newGene_3195	XP_010652855.1	3.39e-48	81/83(97.59)	158	PREDICTED: uncharacterized protein LOC100261215 [Vitis vinifera]
Vitis_adenoclada_newGene_3196	CBI21545.3	9.07e-26	48/58(82.76)	97	unnamed protein product, partial [Vitis vinifera]
Vitis_adenoclada_newGene_3197	RVW55056.1	1.77e-07	22/24(91.67)	52	Ribonucleoside-diphosphate reductase large subunit [Vitis vinifera]
Vitis_adenoclada_newGene_32	RVW48543.1	2.12e-48	77/77(100.00)	163	Universal stress protein A-like protein [Vitis vinifera]
Vitis_adenoclada_newGene_3202	RVW70903.1	7.92e-28	50/58(86.21)	103	hypothetical protein CK203_060004 [Vitis vinifera]
Vitis_adenoclada_newGene_3203	RVW96553.1	3.46e-40	71/74(95.95)	148	Serine/threonine-protein kinase ATR [Vitis vinifera]
Vitis_adenoclada_newGene_3204	RVW36864.1	3.74e-90	146/195(74.87)	273	hypothetical protein CK203_113735 [Vitis vinifera]
Vitis_adenoclada_newGene_3208	XP_002272466.1	4.28e-109	151/154(98.05)	314	PREDICTED: uncharacterized protein At4g08330, chloroplastic [Vitis vinifera]
Vitis_adenoclada_newGene_321	CBI30754.3	3.90e-166	237/245(96.73)	477	unnamed protein product, partial [Vitis vinifera]
Vitis_adenoclada_newGene_3210	XP_034676490.1	4.23e-301	539/584(92.29)	860	disease resistance protein RPV1-like [Vitis riparia]
Vitis_adenoclada_newGene_3215	CAN65116.1	1.00e-86	132/152(86.84)	263	hypothetical protein VITISV_012471 [Vitis vinifera]
Vitis_adenoclada_newGene_3217	XP_034700751.1	1.03e-49	75/79(94.94)	164	probable glutamate carboxypeptidase VP8 [Vitis riparia]
Vitis_adenoclada_newGene_3219	CBI25641.3	4.33e-43	61/61(100.00)	140	unnamed protein product, partial [Vitis vinifera]
Vitis_adenoclada_newGene_3225	XP_034693213.1	4.14e-56	85/86(98.84)	182	F-box/LRR-repeat protein At3g48880-like [Vitis riparia]
Vitis_adenoclada_newGene_3226	CBI39054.3	3.48e-63	102/104(98.08)	207	unnamed protein product, partial [Vitis vinifera]
Vitis_adenoclada_newGene_3227	XP_034692905.1	4.48e-69	100/113(88.50)	210	uncharacterized protein LOC117919766 [Vitis riparia]
Vitis_adenoclada_newGene_323	CBI34870.3	1.23e-11	35/44(79.55)	65	unnamed protein product, partial [Vitis vinifera]
Vitis_adenoclada_newGene_3232	XP_019073914.1	3.97e-27	50/53(94.34)	103	PREDICTED: probable glutamate carboxypeptidase 2 isoform X2 [Vitis vinifera]
Vitis_adenoclada_newGene_3234	VVW90381.1	3.24e-19	45/57(78.95)	81	unnamed protein product, partial [Nymphaea colorata]
Vitis_adenoclada_newGene_3240	RVW67863.1	3.43e-41	71/75(94.67)	145	Retrovirus-related Pol polyprotein from transposon RE1 [Vitis vinifera]
Vitis_adenoclada_newGene_3245	CAN69679.1	2.14e-12	33/47(70.21)	67	hypothetical protein VITISV_006037 [Vitis vinifera]
Vitis_adenoclada_newGene_3246	XP_002265440.1	4.52e-165	257/261(98.47)	474	PREDICTED: solute carrier family 40 member 2 isoform X1 [Vitis vinifera]
Vitis_adenoclada_newGene_3249	XP_010653368.1	1.08e-20	42/44(95.45)	87	PREDICTED: regulatory-associated protein of TOR 1 isoform X2 [Vitis vinifera]
Vitis_adenoclada_newGene_325	XP_010655618.1	1.55e-86	138/142(97.18)	256	PREDICTED: uncharacterized protein LOC104880499 [Vitis vinifera]
Vitis_adenoclada_newGene_3251	XP_002268581.1	4.24e-170	237/241(98.34)	475	PREDICTED: prosaposin [Vitis vinifera]
Vitis_adenoclada_newGene_3254	XP_034695895.1	2.72e-37	63/63(100.00)	137	beta-amyrin synthase-like isoform X2 [Vitis riparia]
Vitis_adenoclada_newGene_3255	XP_034697728.1	2.88e-39	76/86(88.37)	134	uncharacterized protein LOC117923510 isoform X1 [Vitis riparia]
Vitis_adenoclada_newGene_3258	XP_019077144.1	7.73e-21	41/42(97.62)	88	PREDICTED: uncharacterized protein LOC104880068 isoform X3 [Vitis vinifera]
Vitis_adenoclada_newGene_3259	XP_019077144.1	7.73e-21	41/42(97.62)	88	PREDICTED: uncharacterized protein LOC104880068 isoform X3 [Vitis vinifera]
Vitis_adenoclada_newGene_326	RVW47352.1	0.0	685/687(99.71)	1418	hypothetical protein CK203_090316 [Vitis vinifera]
Vitis_adenoclada_newGene_3272	RVW62843.1	2.24e-34	70/72(97.22)	130	Retrovirus-related Pol polyprotein from transposon RE2 [Vitis vinifera]
Vitis_adenoclada_newGene_3274	XP_010653541.1	6.93e-180	276/278(99.28)	508	PREDICTED: protein CASP [Vitis vinifera]
Vitis_adenoclada_newGene_3275	CAN61725.1	1.63e-38	66/66(100.00)	142	hypothetical protein VITISV_032420 [Vitis vinifera]
Vitis_adenoclada_newGene_3279	XP_010653485.1	2.84e-137	191/192(99.48)	388	PREDICTED: dirigent protein 17 isoform X2 [Vitis vinifera]
Vitis_adenoclada_newGene_328	XP_034698579.1	6.29e-227	364/369(98.64)	630	urease accessory protein G [Vitis riparia]
Vitis_adenoclada_newGene_3282	RVW12083.1	7.32e-91	139/155(89.68)	279	putative disease resistance protein [Vitis vinifera]
Vitis_adenoclada_newGene_3284	RVW87384.1	7.17e-61	97/98(98.98)	188	hypothetical protein CK203_033675 [Vitis vinifera]
Vitis_adenoclada_newGene_3285	XP_034677488.1	5.25e-63	100/103(97.09)	194	replication protein A 70 kDa DNA-binding subunit B-like [Vitis riparia]
Vitis_adenoclada_newGene_329	XP_034697597.1	1.32e-59	92/93(98.92)	190	cytochrome b561 domain-containing protein At4g18260 [Vitis riparia]
Vitis_adenoclada_newGene_3291	CBI30472.3	2.80e-39	66/66(100.00)	132	unnamed protein product, partial [Vitis vinifera]
Vitis_adenoclada_newGene_330	XP_002276634.1	9.42e-102	150/150(100.00)	295	PREDICTED: 40S ribosomal protein S14 [Vitis vinifera]
Vitis_adenoclada_newGene_331	XP_010655670.1	1.38e-172	230/244(94.26)	499	PREDICTED: beta-amyrin synthase isoform X2 [Vitis vinifera]
Vitis_adenoclada_newGene_332	XP_034697772.1	1.89e-222	292/305(95.74)	630	beta-amyrin synthase-like [Vitis riparia]
Vitis_adenoclada_newGene_335	RVW34919.1	2.93e-21	59/61(96.72)	88	Protein TIFY 5A [Vitis vinifera]
Vitis_adenoclada_newGene_337	CBI30941.3	6.29e-62	102/102(100.00)	197	unnamed protein product, partial [Vitis vinifera]
Vitis_adenoclada_newGene_338	CAN67199.1	2.64e-32	64/67(95.52)	124	hypothetical protein VITISV_017217 [Vitis vinifera]
Vitis_adenoclada_newGene_344	XP_019078086.1	1.64e-216	295/304(97.04)	608	PREDICTED: wall-associated receptor kinase 5-like [Vitis vinifera]
Vitis_adenoclada_newGene_345	XP_002265153.1	7.06e-203	303/305(99.34)	580	PREDICTED: wall-associated receptor kinase 5 [Vitis vinifera]
Vitis_adenoclada_newGene_346	XP_034697223.1	1.45e-36	61/68(89.71)	132	cytochrome P450 71B22-like [Vitis riparia]
Vitis_adenoclada_newGene_347	XP_034696906.1	0.0	502/517(97.10)	988	wall-associated receptor kinase 2-like [Vitis riparia]
Vitis_adenoclada_newGene_349	RVW81519.1	4.83e-131	199/204(97.55)	382	Wall-associated receptor kinase-like 22 [Vitis vinifera]
Vitis_adenoclada_newGene_351	XP_034697538.1	1.52e-197	636/716(88.83)	588	receptor kinase-like protein Xa21 [Vitis riparia]
Vitis_adenoclada_newGene_352	RVW18667.1	1.33e-76	117/127(92.13)	230	Receptor kinase-like protein Xa21 [Vitis vinifera]
Vitis_adenoclada_newGene_353	XP_010655742.1	1.56e-53	86/100(86.00)	177	PREDICTED: LRR receptor-like serine/threonine-protein kinase EFR isoform X2 [Vitis vinifera]
Vitis_adenoclada_newGene_357	RVW25348.1	2.18e-14	101/103(98.06)	75	tRNA-dihydrouridine(47) synthase [NAD(P)(+)]-like [Vitis vinifera]
Vitis_adenoclada_newGene_359	RVW25349.1	4.21e-134	197/205(96.10)	393	putative LRR receptor-like serine/threonine-protein kinase, partial [Vitis vinifera]
Vitis_adenoclada_newGene_365	XP_010663143.1	2.21e-54	85/92(92.39)	174	PREDICTED: L10-interacting MYB domain-containing protein-like [Vitis vinifera]
Vitis_adenoclada_newGene_370	RVW86136.1	3.87e-14	35/39(89.74)	73	hypothetical protein CK203_038019 [Vitis vinifera]
Vitis_adenoclada_newGene_371	RVX04564.1	3.55e-20	44/48(91.67)	84	Pol polyprotein [Vitis vinifera]
Vitis_adenoclada_newGene_373	XP_002273767.1	0.0	563/569(98.95)	1078	PREDICTED: peroxisome biogenesis protein 1 isoform X1 [Vitis vinifera]
Vitis_adenoclada_newGene_375	RVW47656.1	1.23e-15	39/49(79.59)	75	Copia protein [Vitis vinifera]
Vitis_adenoclada_newGene_376	RVW98867.1	4.49e-106	160/165(96.97)	312	hypothetical protein CK203_024109 [Vitis vinifera]
Vitis_adenoclada_newGene_380	CAN60790.1	9.12e-51	91/101(90.10)	179	hypothetical protein VITISV_000646 [Vitis vinifera]
Vitis_adenoclada_newGene_384	CAN79064.1	3.71e-23	42/45(93.33)	94	hypothetical protein VITISV_036430 [Vitis vinifera]
Vitis_adenoclada_newGene_386	CAN62291.1	9.26e-87	139/141(98.58)	283	hypothetical protein VITISV_027314 [Vitis vinifera]
Vitis_adenoclada_newGene_389	RVW73174.1	1.72e-34	58/62(93.55)	120	Stilbene synthase 5 [Vitis vinifera]
Vitis_adenoclada_newGene_39	RVW45978.1	1.25e-27	51/55(92.73)	106	hypothetical protein CK203_068624 [Vitis vinifera]
Vitis_adenoclada_newGene_391	XP_010655912.1	2.08e-48	78/80(97.50)	158	PREDICTED: MDIS1-interacting receptor like kinase 2 [Vitis vinifera]
Vitis_adenoclada_newGene_395	XP_010655901.1	2.67e-245	437/485(90.10)	687	PREDICTED: pentatricopeptide repeat-containing protein At5g66520-like [Vitis vinifera]
Vitis_adenoclada_newGene_396	RVW33937.1	3.37e-30	56/57(98.25)	109	hypothetical protein CK203_082983 [Vitis vinifera]
Vitis_adenoclada_newGene_403	RRT82414.1	9.77e-66	106/126(84.13)	206	hypothetical protein B296_00020080 [Ensete ventricosum]
Vitis_adenoclada_newGene_407	RVX16329.1	4.75e-39	74/93(79.57)	138	GEM-like protein 4 [Vitis vinifera]
Vitis_adenoclada_newGene_408	RVX16147.1	4.48e-23	43/53(81.13)	92	GEM-like protein 4 [Vitis vinifera]
Vitis_adenoclada_newGene_409	RVW27424.1	9.72e-11	36/75(48.00)	61	hypothetical protein CK203_095414 [Vitis vinifera]
Vitis_adenoclada_newGene_412	CAN80022.1	2.35e-96	149/150(99.33)	291	hypothetical protein VITISV_004055 [Vitis vinifera]
Vitis_adenoclada_newGene_415	RVW25237.1	8.05e-42	67/70(95.71)	141	hypothetical protein CK203_116570 [Vitis vinifera]
Vitis_adenoclada_newGene_416	CAN63904.1	6.61e-15	40/49(81.63)	72	hypothetical protein VITISV_010249, partial [Vitis vinifera]
Vitis_adenoclada_newGene_419	XP_010646066.1	3.95e-24	49/51(96.08)	97	PREDICTED: uncharacterized protein LOC100855068 isoform X2 [Vitis vinifera]
Vitis_adenoclada_newGene_424	RVW27424.1	8.90e-11	31/53(58.49)	60	hypothetical protein CK203_095414 [Vitis vinifera]
Vitis_adenoclada_newGene_425	RVW59794.1	1.68e-81	121/124(97.58)	251	Retrovirus-related Pol polyprotein from transposon 17.6 [Vitis vinifera]
Vitis_adenoclada_newGene_427	RVW27424.1	4.58e-25	43/48(89.58)	95	hypothetical protein CK203_095414 [Vitis vinifera]
Vitis_adenoclada_newGene_433	RVW58013.1	1.23e-68	102/106(96.23)	215	hypothetical protein CK203_113090 [Vitis vinifera]
Vitis_adenoclada_newGene_434	RVW94047.1	4.81e-38	66/68(97.06)	129	hypothetical protein CK203_034026 [Vitis vinifera]
Vitis_adenoclada_newGene_440	XP_034699426.1	6.43e-48	178/184(96.74)	164	ankyrin repeat-containing protein BDA1-like [Vitis riparia]
Vitis_adenoclada_newGene_441	RVW44056.1	5.38e-273	465/497(93.56)	757	Ankyrin repeat-containing protein ITN1 [Vitis vinifera]
Vitis_adenoclada_newGene_444	RVW44056.1	9.99e-128	298/485(61.44)	388	Ankyrin repeat-containing protein ITN1 [Vitis vinifera]
Vitis_adenoclada_newGene_445	RVW43914.1	3.72e-167	246/246(100.00)	483	Receptor-like serine/threonine-protein kinase ALE2 [Vitis vinifera]
Vitis_adenoclada_newGene_46	CAN80642.1	3.83e-71	103/106(97.17)	214	hypothetical protein VITISV_016913 [Vitis vinifera]
Vitis_adenoclada_newGene_460	RVW47464.1	1.06e-97	148/148(100.00)	285	hypothetical protein CK203_086472 [Vitis vinifera]
Vitis_adenoclada_newGene_461	CBI28197.3	7.01e-41	58/61(95.08)	135	unnamed protein product, partial [Vitis vinifera]
Vitis_adenoclada_newGene_466	XP_034699286.1	1.12e-66	147/181(81.22)	210	leucine-rich repeat receptor-like protein kinase PXC2 [Vitis riparia]
Vitis_adenoclada_newGene_469	XP_034699286.1	5.35e-72	115/128(89.84)	227	leucine-rich repeat receptor-like protein kinase PXC2 [Vitis riparia]
Vitis_adenoclada_newGene_470	RVW74131.1	2.95e-104	162/177(91.53)	305	putative glycosyltransferase [Vitis vinifera]
Vitis_adenoclada_newGene_473	RVW22285.1	1.80e-24	49/52(94.23)	100	Retrovirus-related Pol polyprotein from transposon RE1 [Vitis vinifera]
Vitis_adenoclada_newGene_474	XP_034699286.1	1.87e-47	78/91(85.71)	161	leucine-rich repeat receptor-like protein kinase PXC2 [Vitis riparia]
Vitis_adenoclada_newGene_475	RVX01745.1	2.52e-09	32/57(56.14)	59	5'-3' exoribonuclease 3 [Vitis vinifera]
Vitis_adenoclada_newGene_479	XP_006450329.1	5.13e-31	51/51(100.00)	108	60S ribosomal protein L39-3 [Citrus clementina]
Vitis_adenoclada_newGene_48	CBI32526.3	2.42e-12	35/56(62.50)	66	unnamed protein product, partial [Vitis vinifera]
Vitis_adenoclada_newGene_480	RVW47073.1	1.32e-33	56/58(96.55)	116	hypothetical protein CK203_107461 [Vitis vinifera]
Vitis_adenoclada_newGene_482	CBI16386.3	2.65e-30	58/68(85.29)	122	unnamed protein product, partial [Vitis vinifera]
Vitis_adenoclada_newGene_483	CBI18682.3	3.20e-19	34/34(100.00)	80	unnamed protein product, partial [Vitis vinifera]
Vitis_adenoclada_newGene_49	XP_019074476.1	2.43e-185	266/270(98.52)	531	PREDICTED: LEAF RUST 10 DISEASE-RESISTANCE LOCUS RECEPTOR-LIKE PROTEIN KINASE-like 2.3 isoform X2 [Vitis vinifera]
Vitis_adenoclada_newGene_494	XP_002275895.1	3.60e-41	71/71(100.00)	140	PREDICTED: LDLR chaperone MESD [Vitis vinifera]
Vitis_adenoclada_newGene_510	RVW67863.1	4.82e-41	71/75(94.67)	145	Retrovirus-related Pol polyprotein from transposon RE1 [Vitis vinifera]
Vitis_adenoclada_newGene_513	XP_019078385.1	3.64e-74	116/121(95.87)	225	PREDICTED: accelerated cell death 11-like isoform X2 [Vitis vinifera]
Vitis_adenoclada_newGene_515	RVX07683.1	1.36e-51	87/87(100.00)	167	Accelerated cell death 11 [Vitis vinifera]
Vitis_adenoclada_newGene_524	RVW53579.1	1.07e-50	84/101(83.17)	169	Receptor-like serine/threonine-protein kinase ALE2 [Vitis vinifera]
Vitis_adenoclada_newGene_526	CAN83347.1	6.77e-38	68/108(62.96)	132	hypothetical protein VITISV_042278 [Vitis vinifera]
Vitis_adenoclada_newGene_530	XP_034699212.1	1.79e-09	27/28(96.43)	58	uncharacterized protein LOC117924636 [Vitis riparia]
Vitis_adenoclada_newGene_531	XP_034699265.1	1.40e-287	392/421(93.11)	786	diacylglycerol kinase 3-like isoform X2 [Vitis riparia]
Vitis_adenoclada_newGene_534	CBI35900.3	6.37e-45	76/91(83.52)	166	unnamed protein product, partial [Vitis vinifera]
Vitis_adenoclada_newGene_535	RVW90355.1	1.47e-37	67/68(98.53)	130	hypothetical protein CK203_045697 [Vitis vinifera]
Vitis_adenoclada_newGene_536	RVW69712.1	2.81e-72	109/135(80.74)	221	hypothetical protein CK203_060611 [Vitis vinifera]
Vitis_adenoclada_newGene_537	KAB1213379.1	6.00e-62	92/99(92.93)	191	Copia protein [Morella rubra]
Vitis_adenoclada_newGene_539	XP_019075358.1	5.74e-79	126/128(98.44)	241	PREDICTED: L10-interacting MYB domain-containing protein-like [Vitis vinifera]
Vitis_adenoclada_newGene_541	XP_002265193.1	0.0	480/480(100.00)	966	PREDICTED: cleavage stimulation factor subunit 77 isoform X1 [Vitis vinifera]
Vitis_adenoclada_newGene_542	RVW57923.1	2.60e-51	80/81(98.77)	171	Beta-galactosidase 10 [Vitis vinifera]
Vitis_adenoclada_newGene_549	XP_019072316.1	3.56e-15	36/48(75.00)	73	PREDICTED: uncharacterized protein LOC100244294 isoform X4 [Vitis vinifera]
Vitis_adenoclada_newGene_552	RVW88772.1	5.96e-185	258/263(98.10)	521	L-arabinokinase [Vitis vinifera]
Vitis_adenoclada_newGene_558	CBI24106.3	7.01e-13	36/37(97.30)	68	unnamed protein product, partial [Vitis vinifera]
Vitis_adenoclada_newGene_564	XP_034674005.1	2.55e-54	84/87(96.55)	172	uncharacterized protein LOC117905178 [Vitis riparia]
Vitis_adenoclada_newGene_572	RVW85914.1	3.56e-45	76/96(79.17)	162	G-type lectin S-receptor-like serine/threonine-protein kinase SD2-5 [Vitis vinifera]
Vitis_adenoclada_newGene_575	XP_034700799.1	3.68e-62	235/244(96.31)	220	LRR receptor-like serine/threonine-protein kinase FLS2 [Vitis riparia]
Vitis_adenoclada_newGene_577	XP_034701416.1	3.55e-113	162/168(96.43)	336	putative two-component response regulator ARR21 [Vitis riparia]
Vitis_adenoclada_newGene_578	RVW43340.1	1.40e-21	43/46(93.48)	89	2-phytyl-1,4-beta-naphthoquinone methyltransferase, chloroplastic [Vitis vinifera]
Vitis_adenoclada_newGene_580	RVX04425.1	1.83e-62	93/98(94.90)	199	Cysteine-rich receptor-like protein kinase 2 [Vitis vinifera]
Vitis_adenoclada_newGene_585	XP_034702018.1	1.55e-141	199/204(97.55)	406	trans-resveratrol di-O-methyltransferase-like [Vitis riparia]
Vitis_adenoclada_newGene_587	RVW21138.1	1.60e-30	63/103(61.17)	116	Retrovirus-related Pol polyprotein from transposon RE2 [Vitis vinifera]
Vitis_adenoclada_newGene_588	XP_010656995.1	1.19e-103	172/173(99.42)	322	PREDICTED: protein TPX2 [Vitis vinifera]
Vitis_adenoclada_newGene_594	XP_010657177.2	2.61e-59	84/84(100.00)	184	PREDICTED: uncharacterized protein LOC104880862 [Vitis vinifera]
Vitis_adenoclada_newGene_595	XP_015164070.1	7.53e-49	80/110(72.73)	164	PREDICTED: uncharacterized protein LOC107060570 [Solanum tuberosum]
Vitis_adenoclada_newGene_596	RVW97480.1	8.07e-16	42/57(73.68)	73	hypothetical protein CK203_026205 [Vitis vinifera]
Vitis_adenoclada_newGene_599	XP_034701467.1	1.26e-254	353/361(97.78)	699	2-alkenal reductase (NADP(+)-dependent)-like [Vitis riparia]
Vitis_adenoclada_newGene_6	RVX06124.1	1.35e-06	25/26(96.15)	52	hypothetical protein CK203_018746 [Vitis vinifera]
Vitis_adenoclada_newGene_603	RVX08631.1	2.57e-112	162/164(98.78)	329	Triacylglycerol lipase 2 [Vitis vinifera]
Vitis_adenoclada_newGene_610	EXB62271.1	2.42e-12	35/53(66.04)	64	hypothetical protein L484_022159 [Morus notabilis]
Vitis_adenoclada_newGene_614	CBI35928.3	1.77e-08	25/31(80.65)	55	unnamed protein product, partial [Vitis vinifera]
Vitis_adenoclada_newGene_616	XP_019074170.1	1.02e-35	59/59(100.00)	124	PREDICTED: uncharacterized protein LOC109122196 [Vitis vinifera]
Vitis_adenoclada_newGene_617	XP_002281293.1	4.82e-72	115/116(99.14)	217	PREDICTED: uncharacterized protein LOC100253416 [Vitis vinifera]
Vitis_adenoclada_newGene_618	XP_002281337.2	0.0	497/500(99.40)	967	PREDICTED: BTB/POZ domain-containing protein At3g22104 [Vitis vinifera]
Vitis_adenoclada_newGene_619	XP_019078890.1	1.86e-292	405/417(97.12)	805	PREDICTED: isoprene synthase, chloroplastic-like [Vitis vinifera]
Vitis_adenoclada_newGene_62	RVW59765.1	4.62e-62	90/99(90.91)	202	hypothetical protein CK203_096356 [Vitis vinifera]
Vitis_adenoclada_newGene_620	XP_034701480.1	1.60e-41	72/72(100.00)	148	probable terpene synthase 11 isoform X2 [Vitis riparia]
Vitis_adenoclada_newGene_628	CBI17985.3	3.03e-106	172/274(62.77)	329	unnamed protein product, partial [Vitis vinifera]
Vitis_adenoclada_newGene_629	XP_034701651.1	6.70e-206	281/286(98.25)	596	G-type lectin S-receptor-like serine/threonine-protein kinase At4g03230 isoform X2 [Vitis riparia]
Vitis_adenoclada_newGene_63	RVW20477.1	5.97e-170	228/236(96.61)	475	Leaf rust 10 disease-resistance locus receptor-like protein kinase-like 1.1-like 2.1 [Vitis vinifera]
Vitis_adenoclada_newGene_631	CBI17992.3	2.46e-32	72/115(62.61)	127	unnamed protein product, partial [Vitis vinifera]
Vitis_adenoclada_newGene_639	XP_034702472.1	1.36e-149	225/226(99.56)	426	protein THYLAKOID FORMATION1, chloroplastic [Vitis riparia]
Vitis_adenoclada_newGene_640	OMO98874.1	1.84e-19	45/90(50.00)	82	hypothetical protein COLO4_13655 [Corchorus olitorius]
Vitis_adenoclada_newGene_642	OMO98876.1	2.81e-06	31/73(42.47)	48	hypothetical protein COLO4_13657 [Corchorus olitorius]
Vitis_adenoclada_newGene_646	XP_003633345.1	1.06e-70	106/108(98.15)	223	PREDICTED: exopolygalacturonase [Vitis vinifera]
Vitis_adenoclada_newGene_647	XP_003633345.1	5.13e-37	73/73(100.00)	134	PREDICTED: exopolygalacturonase [Vitis vinifera]
Vitis_adenoclada_newGene_652	RVW91218.1	2.71e-51	75/78(96.15)	166	hypothetical protein CK203_031681 [Vitis vinifera]
Vitis_adenoclada_newGene_655	RVX08347.1	1.20e-66	109/112(97.32)	219	Protein activity of BC1 complex kinase 7, chloroplastic [Vitis vinifera]
Vitis_adenoclada_newGene_656	RVW88675.1	1.15e-65	97/106(91.51)	204	hypothetical protein CK203_043818 [Vitis vinifera]
Vitis_adenoclada_newGene_657	XP_002263660.1	3.37e-75	127/127(100.00)	226	PREDICTED: heavy metal-associated isoprenylated plant protein 16-like [Vitis vinifera]
Vitis_adenoclada_newGene_662	XP_003631265.2	1.72e-105	165/172(95.93)	306	PREDICTED: uncharacterized protein LOC100853634 [Vitis vinifera]
Vitis_adenoclada_newGene_669	XP_024044153.1	4.11e-22	41/70(58.57)	95	uncharacterized protein LOC18046468 isoform X3 [Citrus clementina]
Vitis_adenoclada_newGene_670	CBI32958.3	2.61e-251	367/370(99.19)	694	unnamed protein product, partial [Vitis vinifera]
Vitis_adenoclada_newGene_673	RVW58764.1	5.13e-94	129/130(99.23)	274	Diacylglycerol kinase 6 [Vitis vinifera]
Vitis_adenoclada_newGene_676	CBI39131.3	4.58e-22	40/43(93.02)	89	unnamed protein product, partial [Vitis vinifera]
Vitis_adenoclada_newGene_680	RVW73125.1	8.40e-56	88/97(90.72)	176	Brassinosteroid insensitive 1-associated receptor kinase 1 [Vitis vinifera]
Vitis_adenoclada_newGene_685	XP_002270449.3	7.14e-30	57/57(100.00)	110	PREDICTED: uncharacterized protein LOC100254651 isoform X2 [Vitis vinifera]
Vitis_adenoclada_newGene_691	RVW24527.1	3.67e-28	59/72(81.94)	113	putative disease resistance RPP13-like protein 1 [Vitis vinifera]
Vitis_adenoclada_newGene_694	XP_034701676.1	1.28e-11	32/40(80.00)	63	uncharacterized protein LOC117926619 [Vitis riparia]
Vitis_adenoclada_newGene_695	CAN74650.1	9.78e-34	67/103(65.05)	127	hypothetical protein VITISV_023027 [Vitis vinifera]
Vitis_adenoclada_newGene_699	CBI23855.3	2.42e-52	82/97(84.54)	169	unnamed protein product, partial [Vitis vinifera]
Vitis_adenoclada_newGene_700	CBI23850.3	3.17e-88	136/137(99.27)	261	unnamed protein product, partial [Vitis vinifera]
Vitis_adenoclada_newGene_702	XP_010657773.1	5.51e-79	117/118(99.15)	237	PREDICTED: TMV resistance protein N-like isoform X2 [Vitis vinifera]
Vitis_adenoclada_newGene_703	XP_034701587.1	1.02e-240	336/370(90.81)	694	disease resistance protein RPV1-like isoform X4 [Vitis riparia]
Vitis_adenoclada_newGene_705	XP_034702523.1	0.0	471/516(91.28)	955	disease resistance protein RPV1-like isoform X2 [Vitis riparia]
Vitis_adenoclada_newGene_706	XP_010657776.1	2.67e-72	107/117(91.45)	229	PREDICTED: TMV resistance protein N-like [Vitis vinifera]
Vitis_adenoclada_newGene_711	CAN76612.1	3.69e-48	74/79(93.67)	155	hypothetical protein VITISV_040104 [Vitis vinifera]
Vitis_adenoclada_newGene_712	CBI23847.3	7.89e-176	253/255(99.22)	501	unnamed protein product, partial [Vitis vinifera]
Vitis_adenoclada_newGene_713	CBI23855.3	8.24e-66	99/109(90.83)	204	unnamed protein product, partial [Vitis vinifera]
Vitis_adenoclada_newGene_717	RVW30538.1	3.68e-47	79/80(98.75)	154	3-isopropylmalate dehydrogenase 3, chloroplastic [Vitis vinifera]
Vitis_adenoclada_newGene_720	XP_010657726.1	0.0	712/751(94.81)	1286	PREDICTED: putative disease resistance RPP13-like protein 1 [Vitis vinifera]
Vitis_adenoclada_newGene_721	XP_019079036.1	0.0	482/503(95.83)	928	PREDICTED: putative disease resistance RPP13-like protein 1 isoform X3 [Vitis vinifera]
Vitis_adenoclada_newGene_722	RVX04666.1	1.32e-09	30/34(88.24)	59	putative disease resistance protein [Vitis vinifera]
Vitis_adenoclada_newGene_725	CAN65172.1	0.0	1126/1215(92.67)	2048	hypothetical protein VITISV_036507 [Vitis vinifera]
Vitis_adenoclada_newGene_729	RVW18611.1	3.29e-53	88/89(98.88)	172	Annexin D4 [Vitis vinifera]
Vitis_adenoclada_newGene_73	RVW52192.1	4.24e-121	168/174(96.55)	353	hypothetical protein CK203_077802 [Vitis vinifera]
Vitis_adenoclada_newGene_733	RVX04680.1	5.71e-272	387/408(94.85)	765	MDIS1-interacting receptor like kinase 2 [Vitis vinifera]
Vitis_adenoclada_newGene_734	XP_034702047.1	2.68e-99	161/174(92.53)	319	probable leucine-rich repeat receptor-like protein kinase At1g35710 [Vitis riparia]
Vitis_adenoclada_newGene_74	XP_034680005.1	2.63e-33	64/66(96.97)	123	uncharacterized protein LOC117910057 [Vitis riparia]
Vitis_adenoclada_newGene_742	RVW76267.1	2.32e-39	72/73(98.63)	140	putative disease resistance RPP13-like protein 1 [Vitis vinifera]
Vitis_adenoclada_newGene_745	RVW25144.1	9.35e-63	110/114(96.49)	203	putative magnesium transporter NIPA4 [Vitis vinifera]
Vitis_adenoclada_newGene_75	XP_034696412.1	8.20e-06	24/34(70.59)	48	uncharacterized protein LOC117922382 [Vitis riparia]
Vitis_adenoclada_newGene_750	XP_034701213.1	5.63e-108	174/195(89.23)	346	DExH-box ATP-dependent RNA helicase DExH7, chloroplastic isoform X2 [Vitis riparia]
Vitis_adenoclada_newGene_751	XP_002263889.1	3.58e-37	69/69(100.00)	139	PREDICTED: DExH-box ATP-dependent RNA helicase DExH7, chloroplastic isoform X2 [Vitis vinifera]
Vitis_adenoclada_newGene_752	RVW25144.1	2.34e-63	110/114(96.49)	204	putative magnesium transporter NIPA4 [Vitis vinifera]
Vitis_adenoclada_newGene_753	XP_002264507.1	1.85e-86	134/134(100.00)	264	PREDICTED: ATP phosphoribosyltransferase 2, chloroplastic [Vitis vinifera]
Vitis_adenoclada_newGene_756	RVW70932.1	4.79e-66	114/115(99.13)	217	DExH-box ATP-dependent RNA helicase DExH7, chloroplastic [Vitis vinifera]
Vitis_adenoclada_newGene_757	XP_002263889.1	9.34e-309	446/446(100.00)	881	PREDICTED: DExH-box ATP-dependent RNA helicase DExH7, chloroplastic isoform X2 [Vitis vinifera]
Vitis_adenoclada_newGene_758	XP_034693316.1	1.15e-60	101/103(98.06)	195	uncharacterized protein LOC117920070 [Vitis riparia]
Vitis_adenoclada_newGene_762	XP_034701601.1	3.85e-131	191/224(85.27)	377	elongation factor 1-gamma-like [Vitis riparia]
Vitis_adenoclada_newGene_763	RVW77559.1	1.14e-173	255/273(93.41)	512	putative disease resistance protein [Vitis vinifera]
Vitis_adenoclada_newGene_768	XP_034701994.1	6.61e-270	374/385(97.14)	745	probable disease resistance protein At5g43730 [Vitis riparia]
Vitis_adenoclada_newGene_770	RVW73898.1	3.88e-116	175/180(97.22)	337	putative disease resistance protein [Vitis vinifera]
Vitis_adenoclada_newGene_772	XP_034700867.1	0.0	949/968(98.04)	1897	disease resistance protein RPS2-like [Vitis riparia]
Vitis_adenoclada_newGene_775	CAN66747.1	2.09e-20	43/73(58.90)	91	hypothetical protein VITISV_040097 [Vitis vinifera]
Vitis_adenoclada_newGene_776	RVX05833.1	2.92e-57	113/183(61.75)	185	Methionine S-methyltransferase [Vitis vinifera]
Vitis_adenoclada_newGene_78	XP_010654484.1	8.76e-245	356/360(98.89)	674	PREDICTED: solute carrier family 25 member 44-like [Vitis vinifera]
Vitis_adenoclada_newGene_780	XP_010650273.1	1.93e-29	51/54(94.44)	110	PREDICTED: uncharacterized protein LOC104879353 [Vitis vinifera]
Vitis_adenoclada_newGene_785	XP_019078778.1	0.0	980/1026(95.52)	1918	PREDICTED: probable disease resistance protein At4g27220 isoform X2 [Vitis vinifera]
Vitis_adenoclada_newGene_788	CAN82340.1	0.0	1349/1527(88.34)	2608	hypothetical protein VITISV_036992 [Vitis vinifera]
Vitis_adenoclada_newGene_789	XP_034701982.1	7.23e-73	124/151(82.12)	234	disease resistance protein At4g27190-like [Vitis riparia]
Vitis_adenoclada_newGene_79	CAN82696.1	1.58e-19	35/43(81.40)	83	hypothetical protein VITISV_038938 [Vitis vinifera]
Vitis_adenoclada_newGene_790	RVW73102.1	8.19e-96	134/149(89.93)	280	hypothetical protein CK203_060269 [Vitis vinifera]
Vitis_adenoclada_newGene_795	XP_019079273.1	1.23e-167	248/266(93.23)	493	PREDICTED: probable LRR receptor-like serine/threonine-protein kinase At1g56140 isoform X2 [Vitis vinifera]
Vitis_adenoclada_newGene_80	CBI35948.3	1.91e-20	45/57(78.95)	87	unnamed protein product, partial [Vitis vinifera]
Vitis_adenoclada_newGene_800	XP_034688565.1	4.97e-06	25/41(60.98)	49	interactor of constitutive active ROPs 3 isoform X2 [Vitis riparia]
Vitis_adenoclada_newGene_802	XP_034701696.1	1.30e-75	107/108(99.07)	226	mitogen-activated protein kinase kinase kinase 1-like isoform X4 [Vitis riparia]
Vitis_adenoclada_newGene_804	AAQ15191.1	6.10e-160	225/253(88.93)	452	resistance protein, partial [Vitis vinifera]
Vitis_adenoclada_newGene_806	RVW80312.1	2.31e-70	124/143(86.71)	238	Retrovirus-related Pol polyprotein from transposon TNT 1-94 [Vitis vinifera]
Vitis_adenoclada_newGene_81	CBI35948.3	8.81e-23	46/61(75.41)	93	unnamed protein product, partial [Vitis vinifera]
Vitis_adenoclada_newGene_810	XP_002265946.1	4.91e-238	562/577(97.40)	691	PREDICTED: receptor-like protein 12 [Vitis vinifera]
Vitis_adenoclada_newGene_811	XP_010657833.1	4.64e-163	245/253(96.84)	486	PREDICTED: TMV resistance protein N isoform X4 [Vitis vinifera]
Vitis_adenoclada_newGene_812	XP_034701541.1	2.16e-83	123/144(85.42)	274	LOW QUALITY PROTEIN: disease resistance protein RUN1-like [Vitis riparia]
Vitis_adenoclada_newGene_814	CAN64357.1	3.18e-61	103/105(98.10)	191	hypothetical protein VITISV_040360 [Vitis vinifera]
Vitis_adenoclada_newGene_815	XP_002265946.1	5.38e-198	304/320(95.00)	578	PREDICTED: receptor-like protein 12 [Vitis vinifera]
Vitis_adenoclada_newGene_817	AGC24026.1	0.0	529/655(80.76)	1022	TIR-NB-LRR type resistance protein RGA2 [Vitis rotundifolia]
Vitis_adenoclada_newGene_819	RVW59379.1	4.20e-146	211/251(84.06)	431	hypothetical protein CK203_103220 [Vitis vinifera]
Vitis_adenoclada_newGene_823	XP_034705507.1	5.92e-144	642/652(98.47)	452	probable LRR receptor-like serine/threonine-protein kinase At3g47570 isoform X2 [Vitis riparia]
Vitis_adenoclada_newGene_824	XP_019079576.1	2.06e-123	181/182(99.45)	369	PREDICTED: putative disease resistance protein At1g50180 [Vitis vinifera]
Vitis_adenoclada_newGene_825	XP_034704284.1	9.46e-41	69/71(97.18)	147	probable disease resistance RPP8-like protein 2 [Vitis riparia]
Vitis_adenoclada_newGene_826	XP_010658279.1	5.55e-148	224/236(94.92)	435	PREDICTED: putative disease resistance protein At1g50180 isoform X2 [Vitis vinifera]
Vitis_adenoclada_newGene_829	XP_010645962.1	2.17e-154	243/249(97.59)	462	PREDICTED: peroxisome biogenesis protein 1 isoform X3 [Vitis vinifera]
Vitis_adenoclada_newGene_835	XP_010659967.1	4.20e-83	144/193(74.61)	256	PREDICTED: uncharacterized protein LOC100247035 [Vitis vinifera]
Vitis_adenoclada_newGene_837	RVW74146.1	8.26e-06	23/27(85.19)	52	hypothetical protein CK203_057266 [Vitis vinifera]
Vitis_adenoclada_newGene_840	RVW49448.1	9.03e-88	136/145(93.79)	262	hypothetical protein CK203_080252 [Vitis vinifera]
Vitis_adenoclada_newGene_841	XP_002276311.1	9.34e-127	184/189(97.35)	365	PREDICTED: uncharacterized protein LOC100245104 [Vitis vinifera]
Vitis_adenoclada_newGene_843	XP_019079901.1	2.30e-61	94/99(94.95)	190	PREDICTED: uncharacterized protein LOC100249561 isoform X3 [Vitis vinifera]
Vitis_adenoclada_newGene_844	XP_034705096.1	1.28e-49	82/84(97.62)	163	uncharacterized protein LOC117929017 [Vitis riparia]
Vitis_adenoclada_newGene_846	XP_034690648.1	2.16e-49	86/93(92.47)	160	uncharacterized protein LOC117918253 [Vitis riparia]
Vitis_adenoclada_newGene_847	RVW49997.1	4.32e-87	121/125(96.80)	259	Ubiquitin-like-specific protease ESD4 [Vitis vinifera]
Vitis_adenoclada_newGene_855	PIA39085.1	3.35e-28	48/56(85.71)	102	hypothetical protein AQUCO_02700335v1 [Aquilegia coerulea]
Vitis_adenoclada_newGene_86	RVX06054.1	3.91e-45	77/110(70.00)	156	hypothetical protein CK203_018784 [Vitis vinifera]
Vitis_adenoclada_newGene_861	RVX13667.1	1.64e-09	27/30(90.00)	58	Thylakoid lumenal 15 kDa protein 1, chloroplastic [Vitis vinifera]
Vitis_adenoclada_newGene_869	XP_019080128.1	1.22e-177	256/271(94.46)	505	PREDICTED: 7-deoxyloganetic acid glucosyltransferase-like [Vitis vinifera]
Vitis_adenoclada_newGene_876	RVW60896.1	1.19e-13	34/35(97.14)	72	Uncharacterized protein YKR070W [Vitis vinifera]
Vitis_adenoclada_newGene_879	RVW27488.1	1.70e-26	47/51(92.16)	99	hypothetical protein CK203_092045 [Vitis vinifera]
Vitis_adenoclada_newGene_88	XP_034696178.1	4.13e-33	60/60(100.00)	126	uncharacterized protein LOC117922232 isoform X3 [Vitis riparia]
Vitis_adenoclada_newGene_884	RVW32104.1	3.19e-25	57/95(60.00)	104	hypothetical protein CK203_080557 [Vitis vinifera]
Vitis_adenoclada_newGene_888	CBI21762.3	8.64e-30	60/64(93.75)	114	unnamed protein product, partial [Vitis vinifera]
Vitis_adenoclada_newGene_894	RVW94212.1	7.04e-33	58/58(100.00)	125	TMV resistance protein N [Vitis vinifera]
Vitis_adenoclada_newGene_895	RVW94212.1	1.88e-57	95/97(97.94)	197	TMV resistance protein N [Vitis vinifera]
Vitis_adenoclada_newGene_896	RVW76128.1	1.92e-33	63/64(98.44)	123	hypothetical protein CK203_044251 [Vitis vinifera]
Vitis_adenoclada_newGene_904	RVW68039.1	4.01e-47	83/118(70.34)	160	Beta-galactosidase 10 [Vitis vinifera]
Vitis_adenoclada_newGene_908	CBI31281.3	7.31e-45	75/80(93.75)	151	unnamed protein product, partial [Vitis vinifera]
Vitis_adenoclada_newGene_919	RVW44979.1	2.33e-34	63/67(94.03)	118	putative peptide/nitrate transporter [Vitis vinifera]
Vitis_adenoclada_newGene_92	XP_034695952.1	9.42e-45	81/86(94.19)	162	LOW QUALITY PROTEIN: putative leucine-rich repeat receptor-like protein kinase At2g19210 [Vitis riparia]
Vitis_adenoclada_newGene_921	CAN64653.1	3.29e-69	112/116(96.55)	213	hypothetical protein VITISV_015755 [Vitis vinifera]
Vitis_adenoclada_newGene_925	XP_034703539.1	2.64e-55	98/98(100.00)	188	ETHYLENE INSENSITIVE 3-like 1 protein [Vitis riparia]
Vitis_adenoclada_newGene_936	XP_019079938.1	1.15e-65	166/203(81.77)	213	PREDICTED: putative disease resistance protein At3g14460 isoform X2 [Vitis vinifera]
Vitis_adenoclada_newGene_94	XP_034699902.1	2.73e-237	325/327(99.39)	665	rust resistance kinase Lr10-like [Vitis riparia]
Vitis_adenoclada_newGene_943	XP_034680441.1	1.46e-153	236/325(72.62)	439	putative disease resistance protein At3g14460 [Vitis riparia]
Vitis_adenoclada_newGene_947	CBI29100.3	2.84e-189	262/264(99.24)	528	unnamed protein product, partial [Vitis vinifera]
Vitis_adenoclada_newGene_95	RVX03215.1	2.98e-64	96/111(86.49)	208	hypothetical protein CK203_016727 [Vitis vinifera]
Vitis_adenoclada_newGene_951	CBI29079.3	1.35e-73	121/138(87.68)	230	unnamed protein product, partial [Vitis vinifera]
Vitis_adenoclada_newGene_953	RVW36824.1	5.50e-64	104/105(99.05)	196	Mediator of RNA polymerase II transcription subunit 15a [Vitis vinifera]
Vitis_adenoclada_newGene_954	XP_034703000.1	8.83e-67	120/192(62.50)	212	mediator of RNA polymerase II transcription subunit 15a-like isoform X4 [Vitis riparia]
Vitis_adenoclada_newGene_955	XP_019073987.1	1.90e-226	318/324(98.15)	639	PREDICTED: uncharacterized protein LOC104878391 [Vitis vinifera]
Vitis_adenoclada_newGene_956	XP_034705330.1	2.01e-95	142/143(99.30)	278	mediator of RNA polymerase II transcription subunit 15a-like isoform X1 [Vitis riparia]
Vitis_adenoclada_newGene_958	XP_019074170.1	4.46e-31	53/55(96.36)	112	PREDICTED: uncharacterized protein LOC109122196 [Vitis vinifera]
Vitis_adenoclada_newGene_960	RVW94026.1	3.23e-32	57/58(98.28)	113	hypothetical protein CK203_034013 [Vitis vinifera]
Vitis_adenoclada_newGene_962	RVW19025.1	1.50e-34	55/59(93.22)	121	hypothetical protein CK203_095047 [Vitis vinifera]
Vitis_adenoclada_newGene_964	CBI40634.3	1.39e-13	31/32(96.88)	66	unnamed protein product, partial [Vitis vinifera]
Vitis_adenoclada_newGene_965	RVW20238.1	1.97e-54	82/87(94.25)	172	hypothetical protein CK203_110278 [Vitis vinifera]
Vitis_adenoclada_newGene_966	XP_034692043.1	3.17e-24	46/46(100.00)	103	putative disease resistance RPP13-like protein 1 isoform X1 [Vitis riparia]
Vitis_adenoclada_newGene_967	XP_019073260.1	4.90e-170	265/278(95.32)	520	PREDICTED: putative disease resistance RPP13-like protein 1 isoform X5 [Vitis vinifera]
Vitis_adenoclada_newGene_968	XP_003634871.2	4.24e-229	320/327(97.86)	632	PREDICTED: cinnamoyl-CoA reductase 1 isoform X1 [Vitis vinifera]
Vitis_adenoclada_newGene_97	RVW29856.1	3.33e-77	124/128(96.88)	240	Serine/threonine-protein phosphatase 7 long form-like [Vitis vinifera]
Vitis_adenoclada_newGene_970	RVW96947.1	1.20e-42	70/71(98.59)	151	(-)-alpha-terpineol synthase [Vitis vinifera]
Vitis_adenoclada_newGene_973	XP_010659178.1	3.15e-88	135/136(99.26)	264	PREDICTED: annexin D4-like isoform X2 [Vitis vinifera]
Vitis_adenoclada_newGene_976	RVW26064.1	1.84e-59	104/104(100.00)	194	putative disease resistance RPP13-like protein 1 [Vitis vinifera]
Vitis_adenoclada_newGene_979	XP_034705301.1	7.71e-148	282/347(81.27)	426	putative disease resistance protein At3g14460 [Vitis riparia]
Vitis_adenoclada_newGene_981	XP_002268909.3	1.71e-74	122/122(100.00)	248	PREDICTED: putative disease resistance RPP13-like protein 1 [Vitis vinifera]
Vitis_adenoclada_newGene_982	RVW15005.1	6.86e-18	38/39(97.44)	82	hypothetical protein CK203_090462 [Vitis vinifera]
Vitis_adenoclada_newGene_988	RVW40720.1	1.07e-166	242/287(84.32)	491	putative disease resistance RPP13-like protein 1 [Vitis vinifera]
Vitis_adenoclada_newGene_990	XP_034703894.1	3.94e-14	33/44(75.00)	69	uncharacterized protein LOC117928135 [Vitis riparia]
Vitis_adenoclada_newGene_995	XP_034704600.1	1.98e-53	78/80(97.50)	169	tetraketide alpha-pyrone reductase 1-like isoform X2 [Vitis riparia]
Vitis_adenoclada_newGene_997	XP_034704941.1	1.13e-145	259/300(86.33)	443	putative disease resistance protein RGA4 [Vitis riparia]
