# Supplementary material for: Transcriptome Profiling of Powdery Mildew-Stressed ‘Yeniang No. 2’ Grapevine Reveals Differential Expression, Alternative Splicing, and the Identification of 1232 Annotated Novel Genes
Source: Metabolites. 2026 Mar 9;16(3):182. doi: 10.3390/metabo16030182 (PMC13027967; doi:10.3390/metabo16030182)
Supplement: Supplementary file 1 [file metabolites-16-00182-s001.zip › Supplementary File S5/newGene.longest_transcript.pep.fa.Pfam.anno.txt]

#Gene_ID	Pfam_IDs	Pfam_Description
Vitis_adenoclada_newGene_1002	PF00931.23	NB-ARC domain
Vitis_adenoclada_newGene_1005	PF05368.14	NmrA-like family
Vitis_adenoclada_newGene_1007	PF00931.23	NB-ARC domain
Vitis_adenoclada_newGene_1008	PF12799.8	Leucine Rich repeats (2 copies)
Vitis_adenoclada_newGene_1014	PF12799.8	Leucine Rich repeats (2 copies)
Vitis_adenoclada_newGene_1019	PF18052.2	Rx N-terminal domain
Vitis_adenoclada_newGene_102	PF13947.7	Wall-associated receptor kinase galacturonan-binding
Vitis_adenoclada_newGene_1026	PF00931.23	NB-ARC domain
Vitis_adenoclada_newGene_1036	PF00931.23	NB-ARC domain
Vitis_adenoclada_newGene_1042	PF12799.8	Leucine Rich repeats (2 copies)
Vitis_adenoclada_newGene_1047	PF00931.23	NB-ARC domain
Vitis_adenoclada_newGene_1052	PF00931.23	NB-ARC domain
Vitis_adenoclada_newGene_1057	PF14416.7	PMR5 N terminal Domain
Vitis_adenoclada_newGene_1062	PF00931.23	NB-ARC domain
Vitis_adenoclada_newGene_1063	PF07714.18	Protein tyrosine and serine/threonine kinase
Vitis_adenoclada_newGene_107	PF03492.16	SAM dependent carboxyl methyltransferase
Vitis_adenoclada_newGene_108	PF06090.13	Inositol-pentakisphosphate 2-kinase
Vitis_adenoclada_newGene_1092	PF00931.23	NB-ARC domain
Vitis_adenoclada_newGene_1095	PF02902.20	Ulp1 protease family, C-terminal catalytic domain
Vitis_adenoclada_newGene_1101	PF00069.26	Protein kinase domain
Vitis_adenoclada_newGene_1102	PF13855.7	Leucine rich repeat
Vitis_adenoclada_newGene_1103	PF13855.7	Leucine rich repeat
Vitis_adenoclada_newGene_1112	PF12799.8	Leucine Rich repeats (2 copies)
Vitis_adenoclada_newGene_1117	PF18052.2	Rx N-terminal domain
Vitis_adenoclada_newGene_1128	PF13855.7	Leucine rich repeat
Vitis_adenoclada_newGene_113	PF01061.25	ABC-2 type transporter
Vitis_adenoclada_newGene_1132	PF15699.6	NPR1 interacting
Vitis_adenoclada_newGene_1138	PF13855.7	Leucine rich repeat
Vitis_adenoclada_newGene_114	PF19055.1	ABC-2 type transporter
Vitis_adenoclada_newGene_1145	PF00305.20	Lipoxygenase
Vitis_adenoclada_newGene_115	PF05699.15	hAT family C-terminal dimerisation region
Vitis_adenoclada_newGene_1156	PF06364.13	Protein of unknown function (DUF1068)
Vitis_adenoclada_newGene_1172	PF00931.23	NB-ARC domain
Vitis_adenoclada_newGene_1175	PF03917.18	Eukaryotic glutathione synthase, ATP binding domain
Vitis_adenoclada_newGene_1180	PF10564.10	Sialic-acid binding micronemal adhesive repeat
Vitis_adenoclada_newGene_1181	PF00931.23	NB-ARC domain
Vitis_adenoclada_newGene_1183	PF00967.18	Barwin family
Vitis_adenoclada_newGene_1186	PF13962.7	Domain of unknown function
Vitis_adenoclada_newGene_1190	PF02798.21	Glutathione S-transferase, N-terminal domain
Vitis_adenoclada_newGene_1199	PF12776.8	Myb/SANT-like DNA-binding domain
Vitis_adenoclada_newGene_1201	PF13359.7	DDE superfamily endonuclease
Vitis_adenoclada_newGene_1205	PF13976.7	GAG-pre-integrase domain
Vitis_adenoclada_newGene_1211	PF13855.7	Leucine rich repeat
Vitis_adenoclada_newGene_1226	PF02902.20	Ulp1 protease family, C-terminal catalytic domain
Vitis_adenoclada_newGene_123	PF04434.18	SWIM zinc finger
Vitis_adenoclada_newGene_1231	PF00400.33	WD domain, G-beta repeat
Vitis_adenoclada_newGene_1254	PF06127.12	Protein of unknown function (DUF962)
Vitis_adenoclada_newGene_1264	PF00201.19	UDP-glucoronosyl and UDP-glucosyl transferase
Vitis_adenoclada_newGene_1265	PF00201.19	UDP-glucoronosyl and UDP-glucosyl transferase
Vitis_adenoclada_newGene_128	PF13855.7	Leucine rich repeat
Vitis_adenoclada_newGene_1290	PF13639.7	Ring finger domain
Vitis_adenoclada_newGene_1296	PF00069.26	Protein kinase domain
Vitis_adenoclada_newGene_1300	PF01657.18	Salt stress response/antifungal
Vitis_adenoclada_newGene_1302	PF02219.18	Methylenetetrahydrofolate reductase
Vitis_adenoclada_newGene_1334	PF13855.7	Leucine rich repeat
Vitis_adenoclada_newGene_1336	PF13041.7	PPR repeat family
Vitis_adenoclada_newGene_1347	PF13962.7	Domain of unknown function
Vitis_adenoclada_newGene_1357	PF00781.25	Diacylglycerol kinase catalytic domain
Vitis_adenoclada_newGene_1371	PF01370.22	NAD dependent epimerase/dehydratase family
Vitis_adenoclada_newGene_1373	PF00067.23	Cytochrome P450
Vitis_adenoclada_newGene_1375	PF00067.23	Cytochrome P450
Vitis_adenoclada_newGene_1380	PF02365.16	No apical meristem (NAM) protein
Vitis_adenoclada_newGene_1384	PF02902.20	Ulp1 protease family, C-terminal catalytic domain
Vitis_adenoclada_newGene_1387	PF04564.16	U-box domain
Vitis_adenoclada_newGene_139	PF00931.23	NB-ARC domain
Vitis_adenoclada_newGene_1390	PF06974.14	WS/DGAT C-terminal domain
Vitis_adenoclada_newGene_1397	PF00704.29	Glycosyl hydrolases family 18
Vitis_adenoclada_newGene_1405	PF00580.22	UvrD/REP helicase N-terminal domain
Vitis_adenoclada_newGene_1408	PF07725.13	Leucine Rich Repeat
Vitis_adenoclada_newGene_141	PF00931.23	NB-ARC domain
Vitis_adenoclada_newGene_1412	PF00270.30	DEAD/DEAH box helicase
Vitis_adenoclada_newGene_1417	PF04900.13	Fcf1
Vitis_adenoclada_newGene_1418	PF00931.23	NB-ARC domain
Vitis_adenoclada_newGene_1420	PF05686.13	Glycosyl transferase family 90
Vitis_adenoclada_newGene_1424	PF18052.2	Rx N-terminal domain
Vitis_adenoclada_newGene_1430	PF00931.23	NB-ARC domain
Vitis_adenoclada_newGene_1432	PF05691.13	Raffinose synthase or seed imbibition protein Sip1
Vitis_adenoclada_newGene_1439	PF00249.32	Myb-like DNA-binding domain
Vitis_adenoclada_newGene_1441	PF12776.8	Myb/SANT-like DNA-binding domain
Vitis_adenoclada_newGene_1445	PF04282.14	Family of unknown function (DUF438)
Vitis_adenoclada_newGene_1460	PF13855.7	Leucine rich repeat
Vitis_adenoclada_newGene_1463	PF13855.7	Leucine rich repeat
Vitis_adenoclada_newGene_1464	PF08263.13	Leucine rich repeat N-terminal domain
Vitis_adenoclada_newGene_1465	PF13855.7	Leucine rich repeat
Vitis_adenoclada_newGene_1478	PF14368.7	Probable lipid transfer
Vitis_adenoclada_newGene_1479	PF14368.7	Probable lipid transfer
Vitis_adenoclada_newGene_1487	PF07727.15	Reverse transcriptase (RNA-dependent DNA polymerase)
Vitis_adenoclada_newGene_1498	PF08263.13	Leucine rich repeat N-terminal domain
Vitis_adenoclada_newGene_1499	PF13855.7	Leucine rich repeat
Vitis_adenoclada_newGene_1506	PF12776.8	Myb/SANT-like DNA-binding domain
Vitis_adenoclada_newGene_1512	PF00069.26	Protein kinase domain
Vitis_adenoclada_newGene_1522	PF00195.20	Chalcone and stilbene synthases, N-terminal domain
Vitis_adenoclada_newGene_1523	PF00195.20	Chalcone and stilbene synthases, N-terminal domain
Vitis_adenoclada_newGene_1524	PF00195.20	Chalcone and stilbene synthases, N-terminal domain
Vitis_adenoclada_newGene_1525	PF00195.20	Chalcone and stilbene synthases, N-terminal domain
Vitis_adenoclada_newGene_1526	PF00195.20	Chalcone and stilbene synthases, N-terminal domain
Vitis_adenoclada_newGene_1527	PF00195.20	Chalcone and stilbene synthases, N-terminal domain
Vitis_adenoclada_newGene_1529	PF14223.7	gag-polypeptide of LTR copia-type
Vitis_adenoclada_newGene_1532	PF01490.19	Transmembrane amino acid transporter protein
Vitis_adenoclada_newGene_1538	PF00403.27	Heavy-metal-associated domain
Vitis_adenoclada_newGene_1540	PF13855.7	Leucine rich repeat
Vitis_adenoclada_newGene_1545	PF13855.7	Leucine rich repeat
Vitis_adenoclada_newGene_1548	PF00069.26	Protein kinase domain
Vitis_adenoclada_newGene_1549	PF12734.8	Cysteine-rich TM module stress tolerance
Vitis_adenoclada_newGene_1558	PF13947.7	Wall-associated receptor kinase galacturonan-binding
Vitis_adenoclada_newGene_1563	PF13947.7	Wall-associated receptor kinase galacturonan-binding
Vitis_adenoclada_newGene_1566	PF00069.26	Protein kinase domain
Vitis_adenoclada_newGene_1567	PF13947.7	Wall-associated receptor kinase galacturonan-binding
Vitis_adenoclada_newGene_1569	PF13947.7	Wall-associated receptor kinase galacturonan-binding
Vitis_adenoclada_newGene_1571	PF00069.26	Protein kinase domain
Vitis_adenoclada_newGene_1573	PF00069.26	Protein kinase domain
Vitis_adenoclada_newGene_1576	PF13947.7	Wall-associated receptor kinase galacturonan-binding
Vitis_adenoclada_newGene_1577	PF13947.7	Wall-associated receptor kinase galacturonan-binding
Vitis_adenoclada_newGene_1578	PF00069.26	Protein kinase domain
Vitis_adenoclada_newGene_1583	PF13947.7	Wall-associated receptor kinase galacturonan-binding
Vitis_adenoclada_newGene_1585	PF07714.18	Protein tyrosine and serine/threonine kinase
Vitis_adenoclada_newGene_1589	PF13947.7	Wall-associated receptor kinase galacturonan-binding
Vitis_adenoclada_newGene_1591	PF00069.26	Protein kinase domain
Vitis_adenoclada_newGene_1592	PF13947.7	Wall-associated receptor kinase galacturonan-binding
Vitis_adenoclada_newGene_1615	PF07645.16	Calcium-binding EGF domain
Vitis_adenoclada_newGene_1617	PF07714.18	Protein tyrosine and serine/threonine kinase
Vitis_adenoclada_newGene_1624	PF13947.7	Wall-associated receptor kinase galacturonan-binding
Vitis_adenoclada_newGene_1625	PF07714.18	Protein tyrosine and serine/threonine kinase
Vitis_adenoclada_newGene_1629	PF00067.23	Cytochrome P450
Vitis_adenoclada_newGene_1630	PF00067.23	Cytochrome P450
Vitis_adenoclada_newGene_164	PF00931.23	NB-ARC domain
Vitis_adenoclada_newGene_1641	PF03634.14	TCP family transcription factor
Vitis_adenoclada_newGene_1644	PF07713.14	Protein of unknown function (DUF1604)
Vitis_adenoclada_newGene_1646	PF08646.11	Replication factor-A C terminal domain
Vitis_adenoclada_newGene_165	PF00931.23	NB-ARC domain
Vitis_adenoclada_newGene_1657	PF00230.21	Major intrinsic protein
Vitis_adenoclada_newGene_1672	PF13041.7	PPR repeat family
Vitis_adenoclada_newGene_1673	PF13041.7	PPR repeat family
Vitis_adenoclada_newGene_1691	PF01490.19	Transmembrane amino acid transporter protein
Vitis_adenoclada_newGene_1695	PF03004.15	Plant transposase (Ptta/En/Spm family)
Vitis_adenoclada_newGene_17	PF00855.18	PWWP domain
Vitis_adenoclada_newGene_1716	PF13976.7	GAG-pre-integrase domain
Vitis_adenoclada_newGene_1736	PF00657.23	GDSL-like Lipase/Acylhydrolase
Vitis_adenoclada_newGene_1740	PF00332.19	Glycosyl hydrolases family 17
Vitis_adenoclada_newGene_178	PF13855.7	Leucine rich repeat
Vitis_adenoclada_newGene_1782	PF00067.23	Cytochrome P450
Vitis_adenoclada_newGene_1783	PF00067.23	Cytochrome P450
Vitis_adenoclada_newGene_1787	PF00692.20	dUTPase
Vitis_adenoclada_newGene_179	PF08263.13	Leucine rich repeat N-terminal domain
Vitis_adenoclada_newGene_181	PF13855.7	Leucine rich repeat
Vitis_adenoclada_newGene_1811	PF04554.14	Extensin-like region
Vitis_adenoclada_newGene_1817	PF07732.16	Multicopper oxidase
Vitis_adenoclada_newGene_1822	PF07732.16	Multicopper oxidase
Vitis_adenoclada_newGene_1824	PF00394.23	Multicopper oxidase
Vitis_adenoclada_newGene_1828	PF01370.22	NAD dependent epimerase/dehydratase family
Vitis_adenoclada_newGene_1829	PF03101.16	FAR1 DNA-binding domain
Vitis_adenoclada_newGene_1831	PF12799.8	Leucine Rich repeats (2 copies)
Vitis_adenoclada_newGene_1838	PF13855.7	Leucine rich repeat
Vitis_adenoclada_newGene_1839	PF07725.13	Leucine Rich Repeat
Vitis_adenoclada_newGene_1840	PF12799.8	Leucine Rich repeats (2 copies)
Vitis_adenoclada_newGene_1845	PF00931.23	NB-ARC domain
Vitis_adenoclada_newGene_1849	PF01582.21	TIR domain
Vitis_adenoclada_newGene_1856	PF00931.23	NB-ARC domain
Vitis_adenoclada_newGene_1857	PF14244.7	gag-polypeptide of LTR copia-type
Vitis_adenoclada_newGene_1864	PF00646.34	F-box domain
Vitis_adenoclada_newGene_1875	PF02800.21	Glyceraldehyde 3-phosphate dehydrogenase, C-terminal domain
Vitis_adenoclada_newGene_188	PF08263.13	Leucine rich repeat N-terminal domain
Vitis_adenoclada_newGene_1884	PF12799.8	Leucine Rich repeats (2 copies)
Vitis_adenoclada_newGene_1885	PF01582.21	TIR domain
Vitis_adenoclada_newGene_1892	PF12799.8	Leucine Rich repeats (2 copies)
Vitis_adenoclada_newGene_1893	PF12799.8	Leucine Rich repeats (2 copies)
Vitis_adenoclada_newGene_1898	PF07714.18	Protein tyrosine and serine/threonine kinase
Vitis_adenoclada_newGene_1902	PF01582.21	TIR domain
Vitis_adenoclada_newGene_1904	PF13359.7	DDE superfamily endonuclease
Vitis_adenoclada_newGene_1906	PF01397.22	Terpene synthase, N-terminal domain
Vitis_adenoclada_newGene_1908	PF03732.18	Retrotransposon gag protein
Vitis_adenoclada_newGene_1909	PF01397.22	Terpene synthase, N-terminal domain
Vitis_adenoclada_newGene_1911	PF19086.1	Terpene synthase family 2, C-terminal metal binding
Vitis_adenoclada_newGene_1912	PF01397.22	Terpene synthase, N-terminal domain
Vitis_adenoclada_newGene_1913	PF03936.17	Terpene synthase family, metal binding domain
Vitis_adenoclada_newGene_1914	PF01397.22	Terpene synthase, N-terminal domain
Vitis_adenoclada_newGene_1915	PF03936.17	Terpene synthase family, metal binding domain
Vitis_adenoclada_newGene_1916	PF03936.17	Terpene synthase family, metal binding domain
Vitis_adenoclada_newGene_1917	PF03936.17	Terpene synthase family, metal binding domain
Vitis_adenoclada_newGene_1918	PF01397.22	Terpene synthase, N-terminal domain
Vitis_adenoclada_newGene_1919	PF01397.22	Terpene synthase, N-terminal domain
Vitis_adenoclada_newGene_1920	PF03936.17	Terpene synthase family, metal binding domain
Vitis_adenoclada_newGene_1921	PF03004.15	Plant transposase (Ptta/En/Spm family)
Vitis_adenoclada_newGene_1925	PF03936.17	Terpene synthase family, metal binding domain
Vitis_adenoclada_newGene_1927	PF03936.17	Terpene synthase family, metal binding domain
Vitis_adenoclada_newGene_1928	PF03936.17	Terpene synthase family, metal binding domain
Vitis_adenoclada_newGene_1933	PF00931.23	NB-ARC domain
Vitis_adenoclada_newGene_1934	PF01582.21	TIR domain
Vitis_adenoclada_newGene_1936	PF07725.13	Leucine Rich Repeat
Vitis_adenoclada_newGene_1938	PF12799.8	Leucine Rich repeats (2 copies)
Vitis_adenoclada_newGene_1945	PF12799.8	Leucine Rich repeats (2 copies)
Vitis_adenoclada_newGene_1946	PF07725.13	Leucine Rich Repeat
Vitis_adenoclada_newGene_1947	PF13855.7	Leucine rich repeat
Vitis_adenoclada_newGene_1948	PF00931.23	NB-ARC domain
Vitis_adenoclada_newGene_1951	PF00931.23	NB-ARC domain
Vitis_adenoclada_newGene_1955	PF02738.19	Molybdopterin-binding domain of aldehyde dehydrogenase
Vitis_adenoclada_newGene_1956	PF12799.8	Leucine Rich repeats (2 copies)
Vitis_adenoclada_newGene_1958	PF01582.21	TIR domain
Vitis_adenoclada_newGene_196	PF13855.7	Leucine rich repeat
Vitis_adenoclada_newGene_1965	PF12799.8	Leucine Rich repeats (2 copies)
Vitis_adenoclada_newGene_1966	PF12799.8	Leucine Rich repeats (2 copies)
Vitis_adenoclada_newGene_1969	PF12799.8	Leucine Rich repeats (2 copies)
Vitis_adenoclada_newGene_197	PF13855.7	Leucine rich repeat
Vitis_adenoclada_newGene_1971	PF13855.7	Leucine rich repeat
Vitis_adenoclada_newGene_1975	PF12799.8	Leucine Rich repeats (2 copies)
Vitis_adenoclada_newGene_1977	PF03465.16	eRF1 domain 3
Vitis_adenoclada_newGene_1979	PF01582.21	TIR domain
Vitis_adenoclada_newGene_1987	PF13855.7	Leucine rich repeat
Vitis_adenoclada_newGene_1988	PF01582.21	TIR domain
Vitis_adenoclada_newGene_1991	PF02902.20	Ulp1 protease family, C-terminal catalytic domain
Vitis_adenoclada_newGene_1994	PF00931.23	NB-ARC domain
Vitis_adenoclada_newGene_1998	PF00891.19	O-methyltransferase domain
Vitis_adenoclada_newGene_1999	PF00891.19	O-methyltransferase domain
Vitis_adenoclada_newGene_2010	PF00931.23	NB-ARC domain
Vitis_adenoclada_newGene_2012	PF13855.7	Leucine rich repeat
Vitis_adenoclada_newGene_2029	PF07714.18	Protein tyrosine and serine/threonine kinase
Vitis_adenoclada_newGene_2032	PF02902.20	Ulp1 protease family, C-terminal catalytic domain
Vitis_adenoclada_newGene_2035	PF07714.18	Protein tyrosine and serine/threonine kinase
Vitis_adenoclada_newGene_2036	PF13855.7	Leucine rich repeat
Vitis_adenoclada_newGene_2037	PF07714.18	Protein tyrosine and serine/threonine kinase
Vitis_adenoclada_newGene_2038	PF07714.18	Protein tyrosine and serine/threonine kinase
Vitis_adenoclada_newGene_2047	PF01453.25	D-mannose binding lectin
Vitis_adenoclada_newGene_2048	PF01453.25	D-mannose binding lectin
Vitis_adenoclada_newGene_2050	PF01453.25	D-mannose binding lectin
Vitis_adenoclada_newGene_2051	PF01453.25	D-mannose binding lectin
Vitis_adenoclada_newGene_2052	PF01453.25	D-mannose binding lectin
Vitis_adenoclada_newGene_2053	PF07714.18	Protein tyrosine and serine/threonine kinase
Vitis_adenoclada_newGene_2054	PF01453.25	D-mannose binding lectin
Vitis_adenoclada_newGene_2055	PF00954.21	S-locus glycoprotein domain
Vitis_adenoclada_newGene_2058	PF01453.25	D-mannose binding lectin
Vitis_adenoclada_newGene_2059	PF07714.18	Protein tyrosine and serine/threonine kinase
Vitis_adenoclada_newGene_2060	PF01453.25	D-mannose binding lectin
Vitis_adenoclada_newGene_2062	PF08276.12	PAN-like domain
Vitis_adenoclada_newGene_2065	PF03936.17	Terpene synthase family, metal binding domain
Vitis_adenoclada_newGene_2068	PF13962.7	Domain of unknown function
Vitis_adenoclada_newGene_2073	PF13370.7	4Fe-4S single cluster domain of Ferredoxin I
Vitis_adenoclada_newGene_2086	PF07727.15	Reverse transcriptase (RNA-dependent DNA polymerase)
Vitis_adenoclada_newGene_2088	PF10354.10	Domain of unknown function (DUF2431)
Vitis_adenoclada_newGene_2092	PF00171.23	Aldehyde dehydrogenase family
Vitis_adenoclada_newGene_2093	PF00171.23	Aldehyde dehydrogenase family
Vitis_adenoclada_newGene_210	PF13855.7	Leucine rich repeat
Vitis_adenoclada_newGene_2102	PF00202.22	Aminotransferase class-III
Vitis_adenoclada_newGene_2105	PF03004.15	Plant transposase (Ptta/En/Spm family)
Vitis_adenoclada_newGene_2107	PF05699.15	hAT family C-terminal dimerisation region
Vitis_adenoclada_newGene_211	PF12799.8	Leucine Rich repeats (2 copies)
Vitis_adenoclada_newGene_212	PF13855.7	Leucine rich repeat
Vitis_adenoclada_newGene_2132	PF12799.8	Leucine Rich repeats (2 copies)
Vitis_adenoclada_newGene_214	PF08079.13	Ribosomal L30 N-terminal domain
Vitis_adenoclada_newGene_2140	PF00931.23	NB-ARC domain
Vitis_adenoclada_newGene_2148	PF03473.18	MOSC domain
Vitis_adenoclada_newGene_215	PF13855.7	Leucine rich repeat
Vitis_adenoclada_newGene_2151	PF03473.18	MOSC domain
Vitis_adenoclada_newGene_2152	PF00266.20	Aminotransferase class-V
Vitis_adenoclada_newGene_2153	PF12799.8	Leucine Rich repeats (2 copies)
Vitis_adenoclada_newGene_2155	PF13976.7	GAG-pre-integrase domain
Vitis_adenoclada_newGene_2164	PF00067.23	Cytochrome P450
Vitis_adenoclada_newGene_2175	PF04434.18	SWIM zinc finger
Vitis_adenoclada_newGene_2177	PF03004.15	Plant transposase (Ptta/En/Spm family)
Vitis_adenoclada_newGene_2183	PF07727.15	Reverse transcriptase (RNA-dependent DNA polymerase)
Vitis_adenoclada_newGene_2191	PF10551.10	MULE transposase domain
Vitis_adenoclada_newGene_2193	PF03004.15	Plant transposase (Ptta/En/Spm family)
Vitis_adenoclada_newGene_2195	PF13962.7	Domain of unknown function
Vitis_adenoclada_newGene_2196	PF00067.23	Cytochrome P450
Vitis_adenoclada_newGene_2197	PF00067.23	Cytochrome P450
Vitis_adenoclada_newGene_2200	PF00069.26	Protein kinase domain
Vitis_adenoclada_newGene_2201	PF00082.23	Subtilase family
Vitis_adenoclada_newGene_2213	PF13639.7	Ring finger domain
Vitis_adenoclada_newGene_2222	PF03936.17	Terpene synthase family, metal binding domain
Vitis_adenoclada_newGene_2224	PF02902.20	Ulp1 protease family, C-terminal catalytic domain
Vitis_adenoclada_newGene_2228	PF00069.26	Protein kinase domain
Vitis_adenoclada_newGene_2232	PF08276.12	PAN-like domain
Vitis_adenoclada_newGene_2236	PF00488.22	MutS domain V
Vitis_adenoclada_newGene_2240	PF13947.7	Wall-associated receptor kinase galacturonan-binding
Vitis_adenoclada_newGene_2244	PF02225.23	PA domain
Vitis_adenoclada_newGene_2256	PF12799.8	Leucine Rich repeats (2 copies)
Vitis_adenoclada_newGene_2260	PF07534.17	TLD
Vitis_adenoclada_newGene_2288	PF13976.7	GAG-pre-integrase domain
Vitis_adenoclada_newGene_2292	PF00795.23	Carbon-nitrogen hydrolase
Vitis_adenoclada_newGene_2298	PF13966.7	zinc-binding in reverse transcriptase
Vitis_adenoclada_newGene_2299	PF03936.17	Terpene synthase family, metal binding domain
Vitis_adenoclada_newGene_230	PF04937.16	Protein of unknown function (DUF 659)
Vitis_adenoclada_newGene_2311	PF00069.26	Protein kinase domain
Vitis_adenoclada_newGene_2312	PF00931.23	NB-ARC domain
Vitis_adenoclada_newGene_2315	PF12799.8	Leucine Rich repeats (2 copies)
Vitis_adenoclada_newGene_2323	PF00743.20	Flavin-binding monooxygenase-like
Vitis_adenoclada_newGene_2324	PF02458.16	Transferase family
Vitis_adenoclada_newGene_2325	PF14432.7	DYW family of nucleic acid deaminases
Vitis_adenoclada_newGene_2332	PF01657.18	Salt stress response/antifungal
Vitis_adenoclada_newGene_2334	PF16399.6	Intron-binding protein aquarius N-terminus
Vitis_adenoclada_newGene_2335	PF00186.20	Dihydrofolate reductase
Vitis_adenoclada_newGene_2336	PF16399.6	Intron-binding protein aquarius N-terminus
Vitis_adenoclada_newGene_2337	PF16399.6	Intron-binding protein aquarius N-terminus
Vitis_adenoclada_newGene_2347	PF14223.7	gag-polypeptide of LTR copia-type
Vitis_adenoclada_newGene_2349	PF00067.23	Cytochrome P450
Vitis_adenoclada_newGene_2353	PF03134.20	TB2/DP1, HVA22 family
Vitis_adenoclada_newGene_2385	PF00450.23	Serine carboxypeptidase
Vitis_adenoclada_newGene_239	PF13041.7	PPR repeat family
Vitis_adenoclada_newGene_2398	PF06046.14	Exocyst complex component Sec6
Vitis_adenoclada_newGene_2400	PF06046.14	Exocyst complex component Sec6
Vitis_adenoclada_newGene_2411	PF12874.8	Zinc-finger of C2H2 type
Vitis_adenoclada_newGene_2428	PF13962.7	Domain of unknown function
Vitis_adenoclada_newGene_2432	PF12799.8	Leucine Rich repeats (2 copies)
Vitis_adenoclada_newGene_2442	PF18052.2	Rx N-terminal domain
Vitis_adenoclada_newGene_245	PF13962.7	Domain of unknown function
Vitis_adenoclada_newGene_2453	PF00781.25	Diacylglycerol kinase catalytic domain
Vitis_adenoclada_newGene_2463	PF00069.26	Protein kinase domain
Vitis_adenoclada_newGene_2465	PF13855.7	Leucine rich repeat
Vitis_adenoclada_newGene_2466	PF00069.26	Protein kinase domain
Vitis_adenoclada_newGene_2468	PF13855.7	Leucine rich repeat
Vitis_adenoclada_newGene_2473	PF05699.15	hAT family C-terminal dimerisation region
Vitis_adenoclada_newGene_2475	PF00069.26	Protein kinase domain
Vitis_adenoclada_newGene_2478	PF14244.7	gag-polypeptide of LTR copia-type
Vitis_adenoclada_newGene_248	PF12796.8	Ankyrin repeats (3 copies)
Vitis_adenoclada_newGene_2482	PF14223.7	gag-polypeptide of LTR copia-type
Vitis_adenoclada_newGene_2485	PF03357.22	Snf7
Vitis_adenoclada_newGene_2486	PF01423.23	LSM domain
Vitis_adenoclada_newGene_2488	PF13976.7	GAG-pre-integrase domain
Vitis_adenoclada_newGene_2498	PF01907.20	Ribosomal protein L37e
Vitis_adenoclada_newGene_251	PF13962.7	Domain of unknown function
Vitis_adenoclada_newGene_2515	PF13976.7	GAG-pre-integrase domain
Vitis_adenoclada_newGene_2519	PF00078.28	Reverse transcriptase (RNA-dependent DNA polymerase)
Vitis_adenoclada_newGene_2527	PF01138.22	3' exoribonuclease family, domain 1
Vitis_adenoclada_newGene_2540	PF01094.29	Receptor family ligand binding region
Vitis_adenoclada_newGene_2541	PF00060.27	Ligand-gated ion channel
Vitis_adenoclada_newGene_2542	PF00060.27	Ligand-gated ion channel
Vitis_adenoclada_newGene_255	PF13962.7	Domain of unknown function
Vitis_adenoclada_newGene_256	PF13962.7	Domain of unknown function
Vitis_adenoclada_newGene_257	PF12796.8	Ankyrin repeats (3 copies)
Vitis_adenoclada_newGene_2577	PF01107.19	Viral movement protein (MP)
Vitis_adenoclada_newGene_2578	PF14299.7	Phloem protein 2
Vitis_adenoclada_newGene_2581	PF13962.7	Domain of unknown function
Vitis_adenoclada_newGene_2583	PF13976.7	GAG-pre-integrase domain
Vitis_adenoclada_newGene_259	PF13962.7	Domain of unknown function
Vitis_adenoclada_newGene_2594	PF07714.18	Protein tyrosine and serine/threonine kinase
Vitis_adenoclada_newGene_2613	PF12796.8	Ankyrin repeats (3 copies)
Vitis_adenoclada_newGene_2619	PF03171.21	2OG-Fe(II) oxygenase superfamily
Vitis_adenoclada_newGene_2625	PF04782.13	Protein of unknown function (DUF632)
Vitis_adenoclada_newGene_2627	PF12796.8	Ankyrin repeats (3 copies)
Vitis_adenoclada_newGene_2631	PF01490.19	Transmembrane amino acid transporter protein
Vitis_adenoclada_newGene_2638	PF00892.21	EamA-like transporter family
Vitis_adenoclada_newGene_2639	PF12796.8	Ankyrin repeats (3 copies)
Vitis_adenoclada_newGene_2651	PF03552.15	Cellulose synthase
Vitis_adenoclada_newGene_2654	PF13855.7	Leucine rich repeat
Vitis_adenoclada_newGene_2666	PF02536.15	mTERF
Vitis_adenoclada_newGene_2667	PF02536.15	mTERF
Vitis_adenoclada_newGene_2669	PF00249.32	Myb-like DNA-binding domain
Vitis_adenoclada_newGene_267	PF13976.7	GAG-pre-integrase domain
Vitis_adenoclada_newGene_2670	PF12776.8	Myb/SANT-like DNA-binding domain
Vitis_adenoclada_newGene_2673	PF06825.13	Heat shock factor binding protein 1
Vitis_adenoclada_newGene_2674	PF01014.19	Uricase
Vitis_adenoclada_newGene_2676	PF00931.23	NB-ARC domain
Vitis_adenoclada_newGene_2684	PF00319.19	SRF-type transcription factor (DNA-binding and dimerisation domain)
Vitis_adenoclada_newGene_2690	PF03445.14	Putative nucleotidyltransferase DUF294
Vitis_adenoclada_newGene_2697	PF04389.18	Peptidase family M28
Vitis_adenoclada_newGene_2703	PF18117.2	Enhanced disease susceptibility 1 protein EP domain
Vitis_adenoclada_newGene_2707	PF00806.20	Pumilio-family RNA binding repeat
Vitis_adenoclada_newGene_2711	PF09320.12	Domain of unknown function (DUF1977)
Vitis_adenoclada_newGene_2730	PF00280.19	Potato inhibitor I family
Vitis_adenoclada_newGene_2732	PF03552.15	Cellulose synthase
Vitis_adenoclada_newGene_2741	PF02095.16	Extensin-like protein repeat
Vitis_adenoclada_newGene_2743	PF00248.22	Aldo/keto reductase family
Vitis_adenoclada_newGene_2758	PF13499.7	EF-hand domain pair
Vitis_adenoclada_newGene_2760	PF00069.26	Protein kinase domain
Vitis_adenoclada_newGene_2761	PF13855.7	Leucine rich repeat
Vitis_adenoclada_newGene_2764	PF00063.22	Myosin head (motor domain)
Vitis_adenoclada_newGene_2769	PF17919.2	RNase H-like domain found in reverse transcriptase
Vitis_adenoclada_newGene_2771	PF01094.29	Receptor family ligand binding region
Vitis_adenoclada_newGene_278	PF03552.15	Cellulose synthase
Vitis_adenoclada_newGene_279	PF03552.15	Cellulose synthase
Vitis_adenoclada_newGene_2791	PF12799.8	Leucine Rich repeats (2 copies)
Vitis_adenoclada_newGene_2792	PF14223.7	gag-polypeptide of LTR copia-type
Vitis_adenoclada_newGene_280	PF06624.13	Ribosome associated membrane protein RAMP4
Vitis_adenoclada_newGene_2800	PF13855.7	Leucine rich repeat
Vitis_adenoclada_newGene_281	PF07714.18	Protein tyrosine and serine/threonine kinase
Vitis_adenoclada_newGene_2810	PF07727.15	Reverse transcriptase (RNA-dependent DNA polymerase)
Vitis_adenoclada_newGene_2811	PF07727.15	Reverse transcriptase (RNA-dependent DNA polymerase)
Vitis_adenoclada_newGene_2812	PF03108.16	MuDR family transposase
Vitis_adenoclada_newGene_2813	PF08661.12	Replication factor A protein 3
Vitis_adenoclada_newGene_2823	PF00332.19	Glycosyl hydrolases family 17
Vitis_adenoclada_newGene_2829	PF12796.8	Ankyrin repeats (3 copies)
Vitis_adenoclada_newGene_2833	PF06027.13	Solute carrier family 35
Vitis_adenoclada_newGene_2834	PF12796.8	Ankyrin repeats (3 copies)
Vitis_adenoclada_newGene_2835	PF12796.8	Ankyrin repeats (3 copies)
Vitis_adenoclada_newGene_2836	PF13976.7	GAG-pre-integrase domain
Vitis_adenoclada_newGene_2839	PF13962.7	Domain of unknown function
Vitis_adenoclada_newGene_2844	PF12796.8	Ankyrin repeats (3 copies)
Vitis_adenoclada_newGene_2856	PF12796.8	Ankyrin repeats (3 copies)
Vitis_adenoclada_newGene_2862	PF00182.20	Chitinase class I
Vitis_adenoclada_newGene_2878	PF13855.7	Leucine rich repeat
Vitis_adenoclada_newGene_288	PF03936.17	Terpene synthase family, metal binding domain
Vitis_adenoclada_newGene_2880	PF13855.7	Leucine rich repeat
Vitis_adenoclada_newGene_2881	PF13855.7	Leucine rich repeat
Vitis_adenoclada_newGene_2882	PF13855.7	Leucine rich repeat
Vitis_adenoclada_newGene_2886	PF04398.13	Protein of unknown function, DUF538
Vitis_adenoclada_newGene_2889	PF02902.20	Ulp1 protease family, C-terminal catalytic domain
Vitis_adenoclada_newGene_2899	PF03911.17	Sec61beta family
Vitis_adenoclada_newGene_290	PF03936.17	Terpene synthase family, metal binding domain
Vitis_adenoclada_newGene_2901	PF01496.20	V-type ATPase 116kDa subunit family
Vitis_adenoclada_newGene_292	PF01397.22	Terpene synthase, N-terminal domain
Vitis_adenoclada_newGene_2923	PF03140.16	Plant protein of unknown function
Vitis_adenoclada_newGene_2924	PF00078.28	Reverse transcriptase (RNA-dependent DNA polymerase)
Vitis_adenoclada_newGene_293	PF13963.7	Transposase-associated domain
Vitis_adenoclada_newGene_2930	PF14223.7	gag-polypeptide of LTR copia-type
Vitis_adenoclada_newGene_2933	PF05686.13	Glycosyl transferase family 90
Vitis_adenoclada_newGene_2938	PF03140.16	Plant protein of unknown function
Vitis_adenoclada_newGene_294	PF01453.25	D-mannose binding lectin
Vitis_adenoclada_newGene_296	PF00954.21	S-locus glycoprotein domain
Vitis_adenoclada_newGene_2961	PF00149.29	Calcineurin-like phosphoesterase
Vitis_adenoclada_newGene_2963	PF00149.29	Calcineurin-like phosphoesterase
Vitis_adenoclada_newGene_2968	PF00931.23	NB-ARC domain
Vitis_adenoclada_newGene_2975	PF03004.15	Plant transposase (Ptta/En/Spm family)
Vitis_adenoclada_newGene_2978	PF13912.7	C2H2-type zinc finger
Vitis_adenoclada_newGene_2979	PF13912.7	C2H2-type zinc finger
Vitis_adenoclada_newGene_298	PF00954.21	S-locus glycoprotein domain
Vitis_adenoclada_newGene_2989	PF13966.7	zinc-binding in reverse transcriptase
Vitis_adenoclada_newGene_299	PF07714.18	Protein tyrosine and serine/threonine kinase
Vitis_adenoclada_newGene_301	PF13947.7	Wall-associated receptor kinase galacturonan-binding
Vitis_adenoclada_newGene_302	PF01476.21	LysM domain
Vitis_adenoclada_newGene_3020	PF13962.7	Domain of unknown function
Vitis_adenoclada_newGene_3024	PF00416.23	Ribosomal protein S13/S18
Vitis_adenoclada_newGene_3026	PF00069.26	Protein kinase domain
Vitis_adenoclada_newGene_3036	PF00069.26	Protein kinase domain
Vitis_adenoclada_newGene_3066	PF13855.7	Leucine rich repeat
Vitis_adenoclada_newGene_3075	PF04434.18	SWIM zinc finger
Vitis_adenoclada_newGene_3090	PF12799.8	Leucine Rich repeats (2 copies)
Vitis_adenoclada_newGene_3093	PF01107.19	Viral movement protein (MP)
Vitis_adenoclada_newGene_31	PF03140.16	Plant protein of unknown function
Vitis_adenoclada_newGene_3101	PF12719.8	Nuclear condensing complex subunits, C-term domain
Vitis_adenoclada_newGene_3102	PF01453.25	D-mannose binding lectin
Vitis_adenoclada_newGene_3103	PF01453.25	D-mannose binding lectin
Vitis_adenoclada_newGene_3105	PF01453.25	D-mannose binding lectin
Vitis_adenoclada_newGene_3113	PF13855.7	Leucine rich repeat
Vitis_adenoclada_newGene_3116	PF01582.21	TIR domain
Vitis_adenoclada_newGene_3129	PF12799.8	Leucine Rich repeats (2 copies)
Vitis_adenoclada_newGene_313	PF01094.29	Receptor family ligand binding region
Vitis_adenoclada_newGene_3133	PF00305.20	Lipoxygenase
Vitis_adenoclada_newGene_3135	PF13962.7	Domain of unknown function
Vitis_adenoclada_newGene_3142	PF17144.5	Ribosomal large subunit proteins 60S L5, and 50S L18
Vitis_adenoclada_newGene_3143	PF08700.12	Vps51/Vps67
Vitis_adenoclada_newGene_3147	PF12697.8	Alpha/beta hydrolase family
Vitis_adenoclada_newGene_315	PF08276.12	PAN-like domain
Vitis_adenoclada_newGene_3164	PF00996.19	GDP dissociation inhibitor
Vitis_adenoclada_newGene_3166	PF08240.13	Alcohol dehydrogenase GroES-like domain
Vitis_adenoclada_newGene_3167	PF00107.27	Zinc-binding dehydrogenase
Vitis_adenoclada_newGene_3168	PF00107.27	Zinc-binding dehydrogenase
Vitis_adenoclada_newGene_3175	PF11793.9	FANCL C-terminal domain
Vitis_adenoclada_newGene_3182	PF00067.23	Cytochrome P450
Vitis_adenoclada_newGene_3186	PF00155.22	Aminotransferase class I and II
Vitis_adenoclada_newGene_3190	PF00935.20	Ribosomal protein L44
Vitis_adenoclada_newGene_3192	PF00067.23	Cytochrome P450
Vitis_adenoclada_newGene_3193	PF00067.23	Cytochrome P450
Vitis_adenoclada_newGene_3194	PF00067.23	Cytochrome P450
Vitis_adenoclada_newGene_321	PF07714.18	Protein tyrosine and serine/threonine kinase
Vitis_adenoclada_newGene_3210	PF12799.8	Leucine Rich repeats (2 copies)
Vitis_adenoclada_newGene_3215	PF07727.15	Reverse transcriptase (RNA-dependent DNA polymerase)
Vitis_adenoclada_newGene_3219	PF02902.20	Ulp1 protease family, C-terminal catalytic domain
Vitis_adenoclada_newGene_3225	PF00646.34	F-box domain
Vitis_adenoclada_newGene_3246	PF06963.13	Ferroportin1 (FPN1)
Vitis_adenoclada_newGene_3251	PF05184.16	Saposin-like type B, region 1
Vitis_adenoclada_newGene_326	PF10551.10	MULE transposase domain
Vitis_adenoclada_newGene_328	PF02492.20	CobW/HypB/UreG, nucleotide-binding domain
Vitis_adenoclada_newGene_3282	PF01582.21	TIR domain
Vitis_adenoclada_newGene_3285	PF08646.11	Replication factor-A C terminal domain
Vitis_adenoclada_newGene_330	PF00411.20	Ribosomal protein S11
Vitis_adenoclada_newGene_332	PF13249.7	Squalene-hopene cyclase N-terminal domain
Vitis_adenoclada_newGene_335	PF06200.15	tify domain
Vitis_adenoclada_newGene_344	PF13947.7	Wall-associated receptor kinase galacturonan-binding
Vitis_adenoclada_newGene_345	PF00069.26	Protein kinase domain
Vitis_adenoclada_newGene_347	PF00069.26	Protein kinase domain
Vitis_adenoclada_newGene_349	PF00069.26	Protein kinase domain
Vitis_adenoclada_newGene_351	PF13855.7	Leucine rich repeat
Vitis_adenoclada_newGene_352	PF07714.18	Protein tyrosine and serine/threonine kinase
Vitis_adenoclada_newGene_353	PF13855.7	Leucine rich repeat
Vitis_adenoclada_newGene_359	PF07714.18	Protein tyrosine and serine/threonine kinase
Vitis_adenoclada_newGene_373	PF00004.30	ATPase family associated with various cellular activities (AAA)
Vitis_adenoclada_newGene_375	PF13976.7	GAG-pre-integrase domain
Vitis_adenoclada_newGene_376	PF00385.25	Chromo (CHRromatin Organisation MOdifier) domain
Vitis_adenoclada_newGene_389	PF00195.20	Chalcone and stilbene synthases, N-terminal domain
Vitis_adenoclada_newGene_395	PF01535.21	PPR repeat
Vitis_adenoclada_newGene_396	PF03004.15	Plant transposase (Ptta/En/Spm family)
Vitis_adenoclada_newGene_403	PF03030.17	Inorganic H+ pyrophosphatase
Vitis_adenoclada_newGene_407	PF02893.21	GRAM domain
Vitis_adenoclada_newGene_408	PF02893.21	GRAM domain
Vitis_adenoclada_newGene_425	PF17919.2	RNase H-like domain found in reverse transcriptase
Vitis_adenoclada_newGene_433	PF02892.16	BED zinc finger
Vitis_adenoclada_newGene_440	PF12796.8	Ankyrin repeats (3 copies)
Vitis_adenoclada_newGene_441	PF12796.8	Ankyrin repeats (3 copies)
Vitis_adenoclada_newGene_444	PF12796.8	Ankyrin repeats (3 copies)
Vitis_adenoclada_newGene_445	PF07714.18	Protein tyrosine and serine/threonine kinase
Vitis_adenoclada_newGene_466	PF08263.13	Leucine rich repeat N-terminal domain
Vitis_adenoclada_newGene_469	PF12799.8	Leucine Rich repeats (2 copies)
Vitis_adenoclada_newGene_474	PF08263.13	Leucine rich repeat N-terminal domain
Vitis_adenoclada_newGene_479	PF00832.21	Ribosomal L39 protein
Vitis_adenoclada_newGene_513	PF08718.12	Glycolipid transfer protein (GLTP)
Vitis_adenoclada_newGene_515	PF08718.12	Glycolipid transfer protein (GLTP)
Vitis_adenoclada_newGene_524	PF02773.17	S-adenosylmethionine synthetase, C-terminal domain
Vitis_adenoclada_newGene_531	PF00781.25	Diacylglycerol kinase catalytic domain
Vitis_adenoclada_newGene_541	PF05843.15	Suppressor of forked protein (Suf)
Vitis_adenoclada_newGene_542	PF00307.32	Calponin homology (CH) domain
Vitis_adenoclada_newGene_552	PF10509.10	Galactokinase galactose-binding signature
Vitis_adenoclada_newGene_575	PF13855.7	Leucine rich repeat
Vitis_adenoclada_newGene_580	PF01657.18	Salt stress response/antifungal
Vitis_adenoclada_newGene_585	PF08100.12	Dimerisation domain
Vitis_adenoclada_newGene_588	PF06886.12	Targeting protein for Xklp2 (TPX2) domain
Vitis_adenoclada_newGene_595	PF14244.7	gag-polypeptide of LTR copia-type
Vitis_adenoclada_newGene_599	PF00107.27	Zinc-binding dehydrogenase
Vitis_adenoclada_newGene_616	PF02902.20	Ulp1 protease family, C-terminal catalytic domain
Vitis_adenoclada_newGene_618	PF03000.15	NPH3 family
Vitis_adenoclada_newGene_619	PF03936.17	Terpene synthase family, metal binding domain
Vitis_adenoclada_newGene_62	PF13976.7	GAG-pre-integrase domain
Vitis_adenoclada_newGene_620	PF01397.22	Terpene synthase, N-terminal domain
Vitis_adenoclada_newGene_622	PF13855.7	Leucine rich repeat
Vitis_adenoclada_newGene_63	PF14380.7	Wall-associated receptor kinase C-terminal
Vitis_adenoclada_newGene_639	PF11264.9	Thylakoid formation protein
Vitis_adenoclada_newGene_640	PF12609.9	Wound-induced protein
Vitis_adenoclada_newGene_642	PF12609.9	Wound-induced protein
Vitis_adenoclada_newGene_646	PF00295.18	Glycosyl hydrolases family 28
Vitis_adenoclada_newGene_647	PF12708.8	Pectate lyase superfamily protein
Vitis_adenoclada_newGene_652	PF03004.15	Plant transposase (Ptta/En/Spm family)
Vitis_adenoclada_newGene_670	PF00702.27	haloacid dehalogenase-like hydrolase
Vitis_adenoclada_newGene_673	PF00609.20	Diacylglycerol kinase accessory domain
Vitis_adenoclada_newGene_680	PF08263.13	Leucine rich repeat N-terminal domain
Vitis_adenoclada_newGene_685	PF00010.27	Helix-loop-helix DNA-binding domain
Vitis_adenoclada_newGene_699	PF00931.23	NB-ARC domain
Vitis_adenoclada_newGene_700	PF11891.9	Protein RETICULATA-related
Vitis_adenoclada_newGene_702	PF01582.21	TIR domain
Vitis_adenoclada_newGene_703	PF07725.13	Leucine Rich Repeat
Vitis_adenoclada_newGene_705	PF00931.23	NB-ARC domain
Vitis_adenoclada_newGene_712	PF11891.9	Protein RETICULATA-related
Vitis_adenoclada_newGene_713	PF00931.23	NB-ARC domain
Vitis_adenoclada_newGene_717	PF00180.21	Isocitrate/isopropylmalate dehydrogenase
Vitis_adenoclada_newGene_720	PF00931.23	NB-ARC domain
Vitis_adenoclada_newGene_721	PF00931.23	NB-ARC domain
Vitis_adenoclada_newGene_725	PF00931.23	NB-ARC domain
Vitis_adenoclada_newGene_729	PF00191.21	Annexin
Vitis_adenoclada_newGene_733	PF00069.26	Protein kinase domain
Vitis_adenoclada_newGene_734	PF13855.7	Leucine rich repeat
Vitis_adenoclada_newGene_736	PF13855.7	Leucine rich repeat
Vitis_adenoclada_newGene_74	PF13968.7	Domain of unknown function (DUF4220)
Vitis_adenoclada_newGene_745	PF05653.15	Magnesium transporter NIPA
Vitis_adenoclada_newGene_752	PF05653.15	Magnesium transporter NIPA
Vitis_adenoclada_newGene_757	PF07717.17	Oligonucleotide/oligosaccharide-binding (OB)-fold
Vitis_adenoclada_newGene_762	PF00647.20	Elongation factor 1 gamma, conserved domain
Vitis_adenoclada_newGene_763	PF13855.7	Leucine rich repeat
Vitis_adenoclada_newGene_768	PF00931.23	NB-ARC domain
Vitis_adenoclada_newGene_772	PF00931.23	NB-ARC domain
Vitis_adenoclada_newGene_78	PF00153.28	Mitochondrial carrier protein
Vitis_adenoclada_newGene_785	PF13855.7	Leucine rich repeat
Vitis_adenoclada_newGene_788	PF00931.23	NB-ARC domain
Vitis_adenoclada_newGene_790	PF00931.23	NB-ARC domain
Vitis_adenoclada_newGene_795	PF07714.18	Protein tyrosine and serine/threonine kinase
Vitis_adenoclada_newGene_802	PF00069.26	Protein kinase domain
Vitis_adenoclada_newGene_804	PF00931.23	NB-ARC domain
Vitis_adenoclada_newGene_810	PF13855.7	Leucine rich repeat
Vitis_adenoclada_newGene_811	PF01582.21	TIR domain
Vitis_adenoclada_newGene_815	PF13855.7	Leucine rich repeat
Vitis_adenoclada_newGene_817	PF01582.21	TIR domain
Vitis_adenoclada_newGene_819	PF13855.7	Leucine rich repeat
Vitis_adenoclada_newGene_823	PF13855.7	Leucine rich repeat
Vitis_adenoclada_newGene_824	PF00931.23	NB-ARC domain
Vitis_adenoclada_newGene_825	PF00931.23	NB-ARC domain
Vitis_adenoclada_newGene_826	PF18052.2	Rx N-terminal domain
Vitis_adenoclada_newGene_840	PF05056.13	Protein of unknown function (DUF674)
Vitis_adenoclada_newGene_841	PF05056.13	Protein of unknown function (DUF674)
Vitis_adenoclada_newGene_844	PF05056.13	Protein of unknown function (DUF674)
Vitis_adenoclada_newGene_847	PF02902.20	Ulp1 protease family, C-terminal catalytic domain
Vitis_adenoclada_newGene_855	PF14990.7	Domain of unknown function (DUF4516)
Vitis_adenoclada_newGene_88	PF07714.18	Protein tyrosine and serine/threonine kinase
Vitis_adenoclada_newGene_895	PF07725.13	Leucine Rich Repeat
Vitis_adenoclada_newGene_908	PF03936.17	Terpene synthase family, metal binding domain
Vitis_adenoclada_newGene_925	PF04873.14	Ethylene insensitive 3
Vitis_adenoclada_newGene_94	PF00069.26	Protein kinase domain
Vitis_adenoclada_newGene_943	PF12799.8	Leucine Rich repeats (2 copies)
Vitis_adenoclada_newGene_947	PF01370.22	NAD dependent epimerase/dehydratase family
Vitis_adenoclada_newGene_95	PF13966.7	zinc-binding in reverse transcriptase
Vitis_adenoclada_newGene_953	PF16987.6	KIX domain
Vitis_adenoclada_newGene_954	PF16987.6	KIX domain
Vitis_adenoclada_newGene_955	PF02902.20	Ulp1 protease family, C-terminal catalytic domain
Vitis_adenoclada_newGene_956	PF16987.6	KIX domain
Vitis_adenoclada_newGene_958	PF02902.20	Ulp1 protease family, C-terminal catalytic domain
Vitis_adenoclada_newGene_967	PF12799.8	Leucine Rich repeats (2 copies)
Vitis_adenoclada_newGene_968	PF01370.22	NAD dependent epimerase/dehydratase family
Vitis_adenoclada_newGene_970	PF03936.17	Terpene synthase family, metal binding domain
Vitis_adenoclada_newGene_973	PF00191.21	Annexin
Vitis_adenoclada_newGene_976	PF18052.2	Rx N-terminal domain
