# Supplementary material for: Transcriptome Profiling of Powdery Mildew-Stressed ‘Yeniang No. 2’ Grapevine Reveals Differential Expression, Alternative Splicing, and the Identification of 1232 Annotated Novel Genes
Source: Metabolites. 2026 Mar 9;16(3):182. doi: 10.3390/metabo16030182 (PMC13027967; doi:10.3390/metabo16030182)
Supplement: Supplementary file 1 [file metabolites-16-00182-s001.zip › Supplementary File S5/newGene.longest_transcript.pep.fa.Swissprot.anno.txt]

#SwissprotGeneID	Database_ID	E_value	Identity	Score	Annotation
Vitis_adenoclada_newGene_1002	sp|Q7XA40|RGA3_SOLBU	1.30e-78	146/363(40.22)	260	Putative disease resistance protein RGA3 OS=Solanum bulbocastanum OX=147425 GN=RGA3 PE=2 SV=2
Vitis_adenoclada_newGene_1005	sp|A0A0B6VQ48|PAR1_ROSHC	3.09e-29	53/61(86.89)	105	Phenylacetaldehyde reductase OS=Rosa hybrid cultivar OX=128735 GN=PAR PE=1 SV=1
Vitis_adenoclada_newGene_1007	sp|Q7XA40|RGA3_SOLBU	2.98e-39	73/184(39.67)	142	Putative disease resistance protein RGA3 OS=Solanum bulbocastanum OX=147425 GN=RGA3 PE=2 SV=2
Vitis_adenoclada_newGene_1008	sp|Q9LRR5|DRL21_ARATH	2.95e-70	284/965(29.43)	253	Putative disease resistance protein At3g14460 OS=Arabidopsis thaliana OX=3702 GN=At3g14460 PE=3 SV=1
Vitis_adenoclada_newGene_1014	sp|Q9LRR4|R13L1_ARATH	5.07e-07	69/259(26.64)	53	Putative disease resistance RPP13-like protein 1 OS=Arabidopsis thaliana OX=3702 GN=RPPL1 PE=3 SV=1
Vitis_adenoclada_newGene_1026	sp|Q9LRR4|R13L1_ARATH	5.60e-103	231/528(43.75)	333	Putative disease resistance RPP13-like protein 1 OS=Arabidopsis thaliana OX=3702 GN=RPPL1 PE=3 SV=1
Vitis_adenoclada_newGene_1030	sp|A0A0P0VI36|NAAT1_ORYSJ	6.99e-18	35/55(63.64)	75	Nicotianamine aminotransferase 1 OS=Oryza sativa subsp. japonica OX=39947 GN=NAAT1 PE=1 SV=1
Vitis_adenoclada_newGene_1036	sp|Q9LRR4|R13L1_ARATH	1.39e-177	390/1025(38.05)	555	Putative disease resistance RPP13-like protein 1 OS=Arabidopsis thaliana OX=3702 GN=RPPL1 PE=3 SV=1
Vitis_adenoclada_newGene_1047	sp|Q9LRR5|DRL21_ARATH	6.70e-174	447/1334(33.51)	551	Putative disease resistance protein At3g14460 OS=Arabidopsis thaliana OX=3702 GN=At3g14460 PE=3 SV=1
Vitis_adenoclada_newGene_1052	sp|Q7XA39|RGA4_SOLBU	1.19e-52	121/299(40.47)	185	Putative disease resistance protein RGA4 OS=Solanum bulbocastanum OX=147425 GN=RGA4 PE=2 SV=1
Vitis_adenoclada_newGene_1053	sp|Q7XA40|RGA3_SOLBU	3.31e-36	83/195(42.56)	136	Putative disease resistance protein RGA3 OS=Solanum bulbocastanum OX=147425 GN=RGA3 PE=2 SV=2
Vitis_adenoclada_newGene_1057	sp|Q8RXQ1|TBL35_ARATH	4.78e-23	43/68(63.24)	91	Protein trichome birefringence-like 35 OS=Arabidopsis thaliana OX=3702 GN=TBL35 PE=2 SV=1
Vitis_adenoclada_newGene_1062	sp|Q9LRR4|R13L1_ARATH	6.21e-188	363/923(39.33)	583	Putative disease resistance RPP13-like protein 1 OS=Arabidopsis thaliana OX=3702 GN=RPPL1 PE=3 SV=1
Vitis_adenoclada_newGene_1063	sp|Q0JEU6|LERK3_ORYSJ	6.76e-162	279/651(42.86)	485	G-type lectin S-receptor-like serine/threonine-protein kinase LECRK3 OS=Oryza sativa subsp. japonica OX=39947 GN=LECRK3 PE=3 SV=2
Vitis_adenoclada_newGene_1064	sp|Q39203|SD22_ARATH	1.26e-08	22/39(56.41)	49	G-type lectin S-receptor-like serine/threonine-protein kinase SD2-2 OS=Arabidopsis thaliana OX=3702 GN=SD22 PE=1 SV=1
Vitis_adenoclada_newGene_1067	sp|A0A075F7E9|LERK1_ORYSI	3.18e-14	40/103(38.83)	66	G-type lectin S-receptor-like serine/threonine-protein kinase LECRK1 OS=Oryza sativa subsp. indica OX=39946 GN=LECRK1 PE=1 SV=2
Vitis_adenoclada_newGene_107	sp|Q9AR07|JMT_ARATH	1.51e-46	85/162(52.47)	155	Jasmonate O-methyltransferase OS=Arabidopsis thaliana OX=3702 GN=JMT PE=1 SV=3
Vitis_adenoclada_newGene_108	sp|Q93YN9|IPPK_ARATH	1.24e-41	70/129(54.26)	142	Inositol-pentakisphosphate 2-kinase OS=Arabidopsis thaliana OX=3702 GN=IPK1 PE=1 SV=1
Vitis_adenoclada_newGene_1092	sp|Q9LRR4|R13L1_ARATH	2.69e-27	48/97(49.48)	103	Putative disease resistance RPP13-like protein 1 OS=Arabidopsis thaliana OX=3702 GN=RPPL1 PE=3 SV=1
Vitis_adenoclada_newGene_11	sp|P37222|MAOC_SOLLC	7.88e-08	27/40(67.50)	47	NADP-dependent malic enzyme, chloroplastic (Fragment) OS=Solanum lycopersicum OX=4081 PE=2 SV=1
Vitis_adenoclada_newGene_1101	sp|Q8VZG8|MIK2_ARATH	9.51e-99	160/290(55.17)	313	MDIS1-interacting receptor like kinase 2 OS=Arabidopsis thaliana OX=3702 GN=MIK2 PE=1 SV=3
Vitis_adenoclada_newGene_1124	sp|Q9FHK9|MD26B_ARATH	6.60e-06	25/46(54.35)	45	Probable mediator of RNA polymerase II transcription subunit 26b OS=Arabidopsis thaliana OX=3702 GN=MED26B PE=2 SV=1
Vitis_adenoclada_newGene_113	sp|Q76CU2|PDR1_TOBAC	7.09e-29	55/71(77.46)	107	Pleiotropic drug resistance protein 1 OS=Nicotiana tabacum OX=4097 GN=PDR1 PE=2 SV=1
Vitis_adenoclada_newGene_114	sp|Q76CU2|PDR1_TOBAC	5.60e-43	72/75(96.00)	147	Pleiotropic drug resistance protein 1 OS=Nicotiana tabacum OX=4097 GN=PDR1 PE=2 SV=1
Vitis_adenoclada_newGene_1145	sp|Q43191|LOX15_SOLTU	9.40e-73	105/134(78.36)	233	Probable linoleate 9S-lipoxygenase 5 OS=Solanum tuberosum OX=4113 GN=LOX1.5 PE=2 SV=1
Vitis_adenoclada_newGene_1172	sp|Q9LW09|DRL22_ARATH	2.84e-20	55/152(36.18)	85	Putative disease resistance protein At3g15700 OS=Arabidopsis thaliana OX=3702 GN=At3g15700 PE=3 SV=1
Vitis_adenoclada_newGene_1175	sp|O23732|GSHB_BRAJU	1.72e-11	31/56(55.36)	56	Glutathione synthetase, chloroplastic OS=Brassica juncea OX=3707 GN=GSH2 PE=2 SV=1
Vitis_adenoclada_newGene_118	sp|Q9T048|DRL27_ARATH	1.18e-14	33/79(41.77)	69	Disease resistance protein At4g27190 OS=Arabidopsis thaliana OX=3702 GN=At4g27190 PE=2 SV=1
Vitis_adenoclada_newGene_1181	sp|O81825|DRL28_ARATH	3.72e-54	260/783(33.21)	202	Probable disease resistance protein At4g27220 OS=Arabidopsis thaliana OX=3702 GN=At4g27220 PE=2 SV=1
Vitis_adenoclada_newGene_1183	sp|P09762|WIN2_SOLTU	8.43e-53	79/122(64.75)	166	Wound-induced protein WIN2 OS=Solanum tuberosum OX=4113 GN=WIN2 PE=2 SV=1
Vitis_adenoclada_newGene_1186	sp|Q8LPS2|ACD6_ARATH	7.94e-08	46/126(36.51)	53	Protein ACCELERATED CELL DEATH 6 OS=Arabidopsis thaliana OX=3702 GN=ACD6 PE=1 SV=1
Vitis_adenoclada_newGene_1190	sp|Q9CA57|GSTUA_ARATH	8.78e-71	106/220(48.18)	216	Glutathione S-transferase U10 OS=Arabidopsis thaliana OX=3702 GN=GSTU10 PE=2 SV=1
Vitis_adenoclada_newGene_1211	sp|Q9T048|DRL27_ARATH	3.49e-14	108/427(25.29)	76	Disease resistance protein At4g27190 OS=Arabidopsis thaliana OX=3702 GN=At4g27190 PE=2 SV=1
Vitis_adenoclada_newGene_1248	sp|Q9FPS4|UBP23_ARATH	7.36e-34	57/72(79.17)	121	Ubiquitin carboxyl-terminal hydrolase 23 OS=Arabidopsis thaliana OX=3702 GN=UBP23 PE=2 SV=2
Vitis_adenoclada_newGene_1264	sp|Q9SGA8|U83A1_ARATH	1.06e-36	62/126(49.21)	130	UDP-glycosyltransferase 83A1 OS=Arabidopsis thaliana OX=3702 GN=UGT83A1 PE=2 SV=1
Vitis_adenoclada_newGene_1265	sp|Q9SGA8|U83A1_ARATH	5.61e-136	202/411(49.15)	397	UDP-glycosyltransferase 83A1 OS=Arabidopsis thaliana OX=3702 GN=UGT83A1 PE=2 SV=1
Vitis_adenoclada_newGene_128	sp|Q9SLI6|RLP8X_ARATH	1.25e-35	103/301(34.22)	140	Putative receptor-like protein 8 OS=Arabidopsis thaliana OX=3702 GN=RLP8 PE=5 SV=2
Vitis_adenoclada_newGene_1285	sp|F4KHD8|GP210_ARATH	6.66e-89	151/322(46.89)	291	Nuclear pore complex protein GP210 OS=Arabidopsis thaliana OX=3702 GN=GB210 PE=1 SV=1
Vitis_adenoclada_newGene_1290	sp|Q9LY41|ATL4_ARATH	5.70e-18	43/97(44.33)	79	E3 ubiquitin-protein ligase ATL4 OS=Arabidopsis thaliana OX=3702 GN=ATL4 PE=1 SV=1
Vitis_adenoclada_newGene_1291	sp|Q9ZVX4|U90A1_ARATH	6.98e-18	35/58(60.34)	75	UDP-glycosyltransferase 90A1 OS=Arabidopsis thaliana OX=3702 GN=UGT90A1 PE=2 SV=1
Vitis_adenoclada_newGene_1296	sp|Q8VZG8|MIK2_ARATH	7.70e-67	125/284(44.01)	236	MDIS1-interacting receptor like kinase 2 OS=Arabidopsis thaliana OX=3702 GN=MIK2 PE=1 SV=3
Vitis_adenoclada_newGene_1300	sp|Q9M0X5|CRK25_ARATH	1.23e-66	126/260(48.46)	220	Cysteine-rich receptor-like protein kinase 25 OS=Arabidopsis thaliana OX=3702 GN=CRK25 PE=3 SV=1
Vitis_adenoclada_newGene_1302	sp|Q75HE6|MTHR_ORYSJ	4.58e-249	328/370(88.65)	688	Probable methylenetetrahydrofolate reductase OS=Oryza sativa subsp. japonica OX=39947 GN=Os03g0815200 PE=2 SV=1
Vitis_adenoclada_newGene_1303	sp|Q8S396|NHX5_ARATH	4.59e-21	44/81(54.32)	85	Sodium/hydrogen exchanger 5 OS=Arabidopsis thaliana OX=3702 GN=NHX5 PE=2 SV=2
Vitis_adenoclada_newGene_1324	sp|V9M2S5|RPV1_VITRO	4.32e-21	63/168(37.50)	91	Disease resistance protein RPV1 OS=Vitis rotundifolia OX=103349 GN=RPV1 PE=1 SV=1
Vitis_adenoclada_newGene_1328	sp|Q6Z2W3|ARFE_ORYSJ	8.22e-11	25/38(65.79)	55	Auxin response factor 5 OS=Oryza sativa subsp. japonica OX=39947 GN=ARF5 PE=2 SV=2
Vitis_adenoclada_newGene_1336	sp|Q9SX45|PPR75_ARATH	4.67e-60	123/281(43.77)	199	Pentatricopeptide repeat-containing protein At1g50270 OS=Arabidopsis thaliana OX=3702 GN=PCMP-E42 PE=2 SV=1
Vitis_adenoclada_newGene_1371	sp|Q40316|VESTR_MEDSA	1.80e-134	188/323(58.20)	386	Vestitone reductase OS=Medicago sativa OX=3879 PE=1 SV=1
Vitis_adenoclada_newGene_1373	sp|P0DKI2|C76AN_BETVU	1.47e-108	159/308(51.62)	323	Inactive cytochrome P450 76AD1 OS=Beta vulgaris OX=161934 GN=CYP76AD1 PE=3 SV=1
Vitis_adenoclada_newGene_1375	sp|W8JMV1|CYT24_CATRO	6.66e-105	169/320(52.81)	316	Cytochrome P450 76T24 OS=Catharanthus roseus OX=4058 GN=CYP76T24 PE=2 SV=1
Vitis_adenoclada_newGene_1380	sp|Q84K00|NAC78_ARATH	4.56e-32	76/190(40.00)	126	NAC domain-containing protein 78 OS=Arabidopsis thaliana OX=3702 GN=NAC078 PE=2 SV=2
Vitis_adenoclada_newGene_1387	sp|Q9SFX2|PUB43_ARATH	6.43e-28	80/241(33.20)	118	U-box domain-containing protein 43 OS=Arabidopsis thaliana OX=3702 GN=PUB43 PE=2 SV=1
Vitis_adenoclada_newGene_139	sp|Q7XA40|RGA3_SOLBU	1.43e-62	107/251(42.63)	212	Putative disease resistance protein RGA3 OS=Solanum bulbocastanum OX=147425 GN=RGA3 PE=2 SV=2
Vitis_adenoclada_newGene_1390	sp|Q93ZR6|WSD1_ARATH	4.45e-44	75/156(48.08)	151	O-acyltransferase WSD1 OS=Arabidopsis thaliana OX=3702 GN=WSD1 PE=2 SV=1
Vitis_adenoclada_newGene_1397	sp|P29060|CHIA_TOBAC	1.94e-116	161/231(69.70)	334	Acidic endochitinase OS=Nicotiana tabacum OX=4097 PE=1 SV=1
Vitis_adenoclada_newGene_1408	sp|V9M2S5|RPV1_VITRO	2.39e-21	51/114(44.74)	87	Disease resistance protein RPV1 OS=Vitis rotundifolia OX=103349 GN=RPV1 PE=1 SV=1
Vitis_adenoclada_newGene_141	sp|Q7XA40|RGA3_SOLBU	6.90e-102	269/656(41.01)	333	Putative disease resistance protein RGA3 OS=Solanum bulbocastanum OX=147425 GN=RGA3 PE=2 SV=2
Vitis_adenoclada_newGene_1412	sp|Q8GY84|RH10_ARATH	6.93e-75	115/168(68.45)	230	DEAD-box ATP-dependent RNA helicase 10 OS=Arabidopsis thaliana OX=3702 GN=RH10 PE=1 SV=2
Vitis_adenoclada_newGene_1418	sp|Q9SX38|DRL4_ARATH	2.35e-56	136/421(32.30)	199	Putative disease resistance protein At1g50180 OS=Arabidopsis thaliana OX=3702 GN=At1g50180 PE=3 SV=2
Vitis_adenoclada_newGene_1424	sp|Q2QZF1|PIK6_ORYSJ	1.02e-15	45/140(32.14)	72	Disease resistance protein PIK6-NP OS=Oryza sativa subsp. japonica OX=39947 GN=PIK6-NP PE=2 SV=1
Vitis_adenoclada_newGene_1427	sp|F4JT82|RPP2C_ARATH	4.84e-08	25/66(37.88)	53	Probable disease resistance protein At4g19520 OS=Arabidopsis thaliana OX=3702 GN=At4g19520 PE=3 SV=1
Vitis_adenoclada_newGene_1428	sp|F2VYU4|PIK1_ORYSJ	1.15e-10	28/60(46.67)	56	Disease resistance protein Pik-1 OS=Oryza sativa subsp. japonica OX=39947 GN=PIK-1 PE=1 SV=1
Vitis_adenoclada_newGene_1430	sp|Q7XBQ9|RGA2_SOLBU	9.07e-53	96/183(52.46)	180	Disease resistance protein RGA2 OS=Solanum bulbocastanum OX=147425 GN=RGA2 PE=1 SV=1
Vitis_adenoclada_newGene_1432	sp|Q8VWN6|RFS_PEA	5.66e-09	28/74(37.84)	52	Galactinol--sucrose galactosyltransferase OS=Pisum sativum OX=3888 GN=RFS PE=1 SV=1
Vitis_adenoclada_newGene_1433	sp|Q6DW75|DGDG2_SOYBN	3.81e-70	109/157(69.43)	219	Digalactosyldiacylglycerol synthase 2, chloroplastic OS=Glycine max OX=3847 GN=DGD2 PE=2 SV=1
Vitis_adenoclada_newGene_1434	sp|Q67XV2|SAC3C_ARATH	2.98e-08	23/44(52.27)	48	SAC3 family protein C OS=Arabidopsis thaliana OX=3702 GN=SAC3C PE=2 SV=1
Vitis_adenoclada_newGene_1439	sp|Q9SPG9|MYB24_ARATH	9.15e-30	50/111(45.05)	106	Transcription factor MYB24 OS=Arabidopsis thaliana OX=3702 GN=MYB24 PE=1 SV=1
Vitis_adenoclada_newGene_1454	sp|Q9LYR5|FKB19_ARATH	1.84e-06	19/33(57.58)	43	Peptidyl-prolyl cis-trans isomerase FKBP19, chloroplastic OS=Arabidopsis thaliana OX=3702 GN=FKBP19 PE=1 SV=1
Vitis_adenoclada_newGene_1459	sp|Q6JN46|EIX2_SOLLC	1.11e-15	30/58(51.72)	68	Receptor-like protein EIX2 OS=Solanum lycopersicum OX=4081 GN=EIX2 PE=1 SV=2
Vitis_adenoclada_newGene_146	sp|C0LGP4|Y3475_ARATH	1.32e-10	33/102(32.35)	56	Probable LRR receptor-like serine/threonine-protein kinase At3g47570 OS=Arabidopsis thaliana OX=3702 GN=At3g47570 PE=2 SV=1
Vitis_adenoclada_newGene_1461	sp|Q9LYR5|FKB19_ARATH	5.56e-06	19/36(52.78)	43	Peptidyl-prolyl cis-trans isomerase FKBP19, chloroplastic OS=Arabidopsis thaliana OX=3702 GN=FKBP19 PE=1 SV=1
Vitis_adenoclada_newGene_1465	sp|O04567|Y1719_ARATH	1.90e-07	25/51(49.02)	47	Probable inactive receptor kinase At1g27190 OS=Arabidopsis thaliana OX=3702 GN=At1g27190 PE=1 SV=1
Vitis_adenoclada_newGene_1467	sp|Q6JN46|EIX2_SOLLC	2.32e-16	30/58(51.72)	70	Receptor-like protein EIX2 OS=Solanum lycopersicum OX=4081 GN=EIX2 PE=1 SV=2
Vitis_adenoclada_newGene_1487	sp|Q94HW2|POLR1_ARATH	6.17e-78	134/265(50.57)	256	Retrovirus-related Pol polyprotein from transposon RE1 OS=Arabidopsis thaliana OX=3702 GN=RE1 PE=2 SV=1
Vitis_adenoclada_newGene_1488	sp|Q9FKG3|PFKA4_ARATH	9.43e-53	83/107(77.57)	173	ATP-dependent 6-phosphofructokinase 4, chloroplastic OS=Arabidopsis thaliana OX=3702 GN=PFK4 PE=1 SV=1
Vitis_adenoclada_newGene_1498	sp|Q9MA83|RLP30_ARATH	1.32e-10	35/96(36.46)	60	Receptor-like protein 30 OS=Arabidopsis thaliana OX=3702 GN=RLP30 PE=2 SV=1
Vitis_adenoclada_newGene_1499	sp|Q9C699|RLP7_ARATH	1.47e-58	288/539(53.43)	214	Receptor-like protein 7 OS=Arabidopsis thaliana OX=3702 GN=RLP7 PE=3 SV=2
Vitis_adenoclada_newGene_1504	sp|Q6JN46|EIX2_SOLLC	2.51e-14	29/58(50.00)	65	Receptor-like protein EIX2 OS=Solanum lycopersicum OX=4081 GN=EIX2 PE=1 SV=2
Vitis_adenoclada_newGene_1506	sp|Q9FFJ8|LIMYB_ARATH	3.50e-30	53/132(40.15)	113	L10-interacting MYB domain-containing protein OS=Arabidopsis thaliana OX=3702 GN=LIMYB PE=1 SV=1
Vitis_adenoclada_newGene_1510	sp|Q9LE81|IRE_ARATH	2.08e-40	79/114(69.30)	142	Probable serine/threonine protein kinase IRE OS=Arabidopsis thaliana OX=3702 GN=IRE PE=2 SV=1
Vitis_adenoclada_newGene_1512	sp|P93604|LRK10_WHEAT	1.34e-105	154/244(63.11)	319	Rust resistance kinase Lr10 OS=Triticum aestivum OX=4565 GN=LRK10 PE=2 SV=1
Vitis_adenoclada_newGene_1522	sp|A5C9M2|THS5_VITVI	2.73e-50	80/80(100.00)	162	Stilbene synthase 5 OS=Vitis vinifera OX=29760 GN=GSVIVT00007357001 PE=3 SV=1
Vitis_adenoclada_newGene_1523	sp|P51070|THS2_VITVI	1.84e-286	389/392(99.23)	775	Stilbene synthase 2 OS=Vitis vinifera OX=29760 GN=GSVIVT00004047001 PE=2 SV=2
Vitis_adenoclada_newGene_1524	sp|A5C9M2|THS5_VITVI	2.97e-105	151/154(98.05)	306	Stilbene synthase 5 OS=Vitis vinifera OX=29760 GN=GSVIVT00007357001 PE=3 SV=1
Vitis_adenoclada_newGene_1525	sp|A5AEM3|THS4_VITVI	7.44e-35	59/60(98.33)	120	Stilbene synthase 4 OS=Vitis vinifera OX=29760 GN=GSVIVT00005194001 PE=3 SV=1
Vitis_adenoclada_newGene_1526	sp|A5C9M2|THS5_VITVI	2.37e-81	121/122(99.18)	243	Stilbene synthase 5 OS=Vitis vinifera OX=29760 GN=GSVIVT00007357001 PE=3 SV=1
Vitis_adenoclada_newGene_1527	sp|A5AEM3|THS4_VITVI	6.38e-130	185/189(97.88)	370	Stilbene synthase 4 OS=Vitis vinifera OX=29760 GN=GSVIVT00005194001 PE=3 SV=1
Vitis_adenoclada_newGene_1532	sp|Q9LRB5|LHT2_ARATH	4.99e-48	77/122(63.11)	159	Lysine histidine transporter 2 OS=Arabidopsis thaliana OX=3702 GN=LHT2 PE=1 SV=1
Vitis_adenoclada_newGene_1538	sp|O03982|HIP39_ARATH	8.51e-17	36/59(61.02)	71	Heavy metal-associated isoprenylated plant protein 39 OS=Arabidopsis thaliana OX=3702 GN=HIPP39 PE=2 SV=1
Vitis_adenoclada_newGene_1548	sp|P93604|LRK10_WHEAT	1.28e-122	191/361(52.91)	371	Rust resistance kinase Lr10 OS=Triticum aestivum OX=4565 GN=LRK10 PE=2 SV=1
Vitis_adenoclada_newGene_1560	sp|P93604|LRK10_WHEAT	6.05e-16	38/130(29.23)	72	Rust resistance kinase Lr10 OS=Triticum aestivum OX=4565 GN=LRK10 PE=2 SV=1
Vitis_adenoclada_newGene_1566	sp|P93604|LRK10_WHEAT	1.13e-122	180/322(55.90)	367	Rust resistance kinase Lr10 OS=Triticum aestivum OX=4565 GN=LRK10 PE=2 SV=1
Vitis_adenoclada_newGene_1571	sp|P93604|LRK10_WHEAT	2.40e-119	175/292(59.93)	356	Rust resistance kinase Lr10 OS=Triticum aestivum OX=4565 GN=LRK10 PE=2 SV=1
Vitis_adenoclada_newGene_1573	sp|P93604|LRK10_WHEAT	7.19e-120	234/612(38.24)	369	Rust resistance kinase Lr10 OS=Triticum aestivum OX=4565 GN=LRK10 PE=2 SV=1
Vitis_adenoclada_newGene_1577	sp|P0C5E2|LRL12_ARATH	2.94e-11	92/369(24.93)	65	LEAF RUST 10 DISEASE-RESISTANCE LOCUS RECEPTOR-LIKE PROTEIN KINASE-like 1.2 OS=Arabidopsis thaliana OX=3702 GN=LRK10L-1.2 PE=2 SV=3
Vitis_adenoclada_newGene_1578	sp|P93604|LRK10_WHEAT	1.54e-123	183/289(63.32)	367	Rust resistance kinase Lr10 OS=Triticum aestivum OX=4565 GN=LRK10 PE=2 SV=1
Vitis_adenoclada_newGene_1585	sp|P93604|LRK10_WHEAT	1.38e-42	77/146(52.74)	149	Rust resistance kinase Lr10 OS=Triticum aestivum OX=4565 GN=LRK10 PE=2 SV=1
Vitis_adenoclada_newGene_1591	sp|P93604|LRK10_WHEAT	2.57e-111	165/266(62.03)	335	Rust resistance kinase Lr10 OS=Triticum aestivum OX=4565 GN=LRK10 PE=2 SV=1
Vitis_adenoclada_newGene_1615	sp|Q9LMP1|WAK2_ARATH	1.23e-28	51/116(43.97)	110	Wall-associated receptor kinase 2 OS=Arabidopsis thaliana OX=3702 GN=WAK2 PE=1 SV=1
Vitis_adenoclada_newGene_1617	sp|Q8VZG8|MIK2_ARATH	5.23e-39	72/128(56.25)	138	MDIS1-interacting receptor like kinase 2 OS=Arabidopsis thaliana OX=3702 GN=MIK2 PE=1 SV=3
Vitis_adenoclada_newGene_1625	sp|P0C5E2|LRL12_ARATH	1.86e-97	157/233(67.38)	298	LEAF RUST 10 DISEASE-RESISTANCE LOCUS RECEPTOR-LIKE PROTEIN KINASE-like 1.2 OS=Arabidopsis thaliana OX=3702 GN=LRK10L-1.2 PE=2 SV=3
Vitis_adenoclada_newGene_1629	sp|H2DH18|C7A12_PANGI	1.42e-205	284/488(58.20)	579	Cytochrome P450 CYP736A12 OS=Panax ginseng OX=4054 PE=2 SV=1
Vitis_adenoclada_newGene_1630	sp|H2DH18|C7A12_PANGI	1.36e-134	190/326(58.28)	392	Cytochrome P450 CYP736A12 OS=Panax ginseng OX=4054 PE=2 SV=1
Vitis_adenoclada_newGene_164	sp|Q9SX38|DRL4_ARATH	7.84e-91	160/339(47.20)	290	Putative disease resistance protein At1g50180 OS=Arabidopsis thaliana OX=3702 GN=At1g50180 PE=3 SV=2
Vitis_adenoclada_newGene_1641	sp|Q8LN68|TB1_ORYSJ	3.05e-14	34/65(52.31)	66	Transcription factor TB1 OS=Oryza sativa subsp. japonica OX=39947 GN=TB1 PE=1 SV=1
Vitis_adenoclada_newGene_1644	sp|Q8GXN9|TGH_ARATH	4.75e-25	48/70(68.57)	100	G patch domain-containing protein TGH OS=Arabidopsis thaliana OX=3702 GN=TGH PE=1 SV=1
Vitis_adenoclada_newGene_1646	sp|Q9SD82|RFA1B_ARATH	4.08e-41	71/102(69.61)	144	Replication protein A 70 kDa DNA-binding subunit B OS=Arabidopsis thaliana OX=3702 GN=RPA1B PE=3 SV=1
Vitis_adenoclada_newGene_1649	sp|Q9C9C0|SPPA1_ARATH	1.78e-43	79/121(65.29)	150	Serine protease SPPA, chloroplastic OS=Arabidopsis thaliana OX=3702 GN=SPPA PE=2 SV=1
Vitis_adenoclada_newGene_165	sp|Q9SX38|DRL4_ARATH	1.42e-22	43/84(51.19)	90	Putative disease resistance protein At1g50180 OS=Arabidopsis thaliana OX=3702 GN=At1g50180 PE=3 SV=2
Vitis_adenoclada_newGene_1652	sp|A2XHZ9|COBL5_ORYSI	2.00e-44	70/112(62.50)	151	COBRA-like protein 5 OS=Oryza sativa subsp. indica OX=39946 GN=BC1 PE=2 SV=1
Vitis_adenoclada_newGene_1657	sp|Q8LAI1|NIP71_ARATH	5.91e-26	49/73(67.12)	96	Probable aquaporin NIP7-1 OS=Arabidopsis thaliana OX=3702 GN=NIP7-1 PE=2 SV=2
Vitis_adenoclada_newGene_1665	sp|Q8VYP6|NOL9_ARATH	4.29e-24	44/72(61.11)	92	Polynucleotide 5'-hydroxyl-kinase NOL9 OS=Arabidopsis thaliana OX=3702 GN=At5g11010 PE=1 SV=1
Vitis_adenoclada_newGene_1672	sp|O81767|PP348_ARATH	8.54e-112	207/596(34.73)	353	Pentatricopeptide repeat-containing protein At4g33990 OS=Arabidopsis thaliana OX=3702 GN=EMB2758 PE=3 SV=2
Vitis_adenoclada_newGene_1673	sp|Q9LUS3|PP237_ARATH	1.35e-42	84/254(33.07)	153	Pentatricopeptide repeat-containing protein At3g16610 OS=Arabidopsis thaliana OX=3702 GN=PCMP-E91 PE=2 SV=1
Vitis_adenoclada_newGene_1686	sp|Q9LNG5|PPP7L_ARATH	1.10e-06	23/51(45.10)	49	Serine/threonine-protein phosphatase 7 long form homolog OS=Arabidopsis thaliana OX=3702 GN=MAIL3 PE=2 SV=1
Vitis_adenoclada_newGene_1691	sp|P92961|PROT1_ARATH	2.32e-21	46/126(36.51)	88	Proline transporter 1 OS=Arabidopsis thaliana OX=3702 GN=PROT1 PE=1 SV=1
Vitis_adenoclada_newGene_1736	sp|Q7Y1X1|EST_HEVBR	1.59e-58	85/148(57.43)	186	Esterase OS=Hevea brasiliensis OX=3981 PE=1 SV=1
Vitis_adenoclada_newGene_1740	sp|O49352|BG4_ARATH	1.11e-16	40/81(49.38)	75	Probable glucan endo-1,3-beta-glucosidase BG4 OS=Arabidopsis thaliana OX=3702 GN=BG4 PE=2 SV=1
Vitis_adenoclada_newGene_1769	sp|Q6WNR0|C81E7_MEDTR	1.27e-11	31/75(41.33)	58	Isoflavone 2'-hydroxylase OS=Medicago truncatula OX=3880 GN=CYP81E7 PE=1 SV=1
Vitis_adenoclada_newGene_1782	sp|O49858|C82A3_SOYBN	1.17e-188	265/454(58.37)	535	Cytochrome P450 82A3 OS=Glycine max OX=3847 GN=CYP82A3 PE=2 SV=1
Vitis_adenoclada_newGene_1783	sp|O49859|C82A4_SOYBN	2.35e-95	151/312(48.40)	292	Cytochrome P450 82A4 OS=Glycine max OX=3847 GN=CYP82A4 PE=2 SV=1
Vitis_adenoclada_newGene_1787	sp|Q9STG6|DUT_ARATH	1.99e-87	128/164(78.05)	256	Deoxyuridine 5'-triphosphate nucleotidohydrolase OS=Arabidopsis thaliana OX=3702 GN=DUT PE=1 SV=1
Vitis_adenoclada_newGene_179	sp|Q9SLI6|RLP8X_ARATH	6.11e-33	72/174(41.38)	124	Putative receptor-like protein 8 OS=Arabidopsis thaliana OX=3702 GN=RLP8 PE=5 SV=2
Vitis_adenoclada_newGene_1817	sp|Q6Z8L2|LAC9_ORYSJ	2.46e-28	42/59(71.19)	104	Putative laccase-9 OS=Oryza sativa subsp. japonica OX=39947 GN=LAC9 PE=3 SV=1
Vitis_adenoclada_newGene_1822	sp|Q6Z8L2|LAC9_ORYSJ	3.34e-49	68/112(60.71)	164	Putative laccase-9 OS=Oryza sativa subsp. japonica OX=39947 GN=LAC9 PE=3 SV=1
Vitis_adenoclada_newGene_1824	sp|Q9FY79|LAC14_ARATH	4.30e-115	173/313(55.27)	343	Laccase-14 OS=Arabidopsis thaliana OX=3702 GN=LAC14 PE=2 SV=1
Vitis_adenoclada_newGene_1828	sp|A0A0B6VQ48|PAR1_ROSHC	1.15e-43	71/96(73.96)	145	Phenylacetaldehyde reductase OS=Rosa hybrid cultivar OX=128735 GN=PAR PE=1 SV=1
Vitis_adenoclada_newGene_1831	sp|V9M2S5|RPV1_VITRO	2.18e-41	87/207(42.03)	161	Disease resistance protein RPV1 OS=Vitis rotundifolia OX=103349 GN=RPV1 PE=1 SV=1
Vitis_adenoclada_newGene_1838	sp|V9M398|RUN1_VITRO	3.99e-78	143/323(44.27)	263	Disease resistance protein RUN1 OS=Vitis rotundifolia OX=103349 GN=RUN1 PE=1 SV=1
Vitis_adenoclada_newGene_1839	sp|V9M2S5|RPV1_VITRO	7.00e-19	49/117(41.88)	80	Disease resistance protein RPV1 OS=Vitis rotundifolia OX=103349 GN=RPV1 PE=1 SV=1
Vitis_adenoclada_newGene_1840	sp|Q40392|TMVRN_NICGU	1.94e-26	75/217(34.56)	107	TMV resistance protein N OS=Nicotiana glutinosa OX=35889 GN=N PE=1 SV=1
Vitis_adenoclada_newGene_1845	sp|V9M398|RUN1_VITRO	3.11e-62	101/207(48.79)	209	Disease resistance protein RUN1 OS=Vitis rotundifolia OX=103349 GN=RUN1 PE=1 SV=1
Vitis_adenoclada_newGene_1847	sp|V9M2S5|RPV1_VITRO	2.64e-27	62/131(47.33)	104	Disease resistance protein RPV1 OS=Vitis rotundifolia OX=103349 GN=RPV1 PE=1 SV=1
Vitis_adenoclada_newGene_1849	sp|V9M398|RUN1_VITRO	3.89e-204	346/687(50.36)	630	Disease resistance protein RUN1 OS=Vitis rotundifolia OX=103349 GN=RUN1 PE=1 SV=1
Vitis_adenoclada_newGene_1851	sp|V9M2S5|RPV1_VITRO	8.58e-15	29/46(63.04)	66	Disease resistance protein RPV1 OS=Vitis rotundifolia OX=103349 GN=RPV1 PE=1 SV=1
Vitis_adenoclada_newGene_1856	sp|V9M398|RUN1_VITRO	3.60e-58	101/209(48.33)	197	Disease resistance protein RUN1 OS=Vitis rotundifolia OX=103349 GN=RUN1 PE=1 SV=1
Vitis_adenoclada_newGene_1863	sp|Q9M2Z5|FBL53_ARATH	1.03e-15	64/224(28.57)	77	F-box/LRR-repeat protein At3g48880 OS=Arabidopsis thaliana OX=3702 GN=At3g48880 PE=2 SV=1
Vitis_adenoclada_newGene_1875	sp|P25861|G3PC_ANTMA	4.64e-23	42/51(82.35)	90	Glyceraldehyde-3-phosphate dehydrogenase, cytosolic OS=Antirrhinum majus OX=4151 GN=GAPC PE=2 SV=1
Vitis_adenoclada_newGene_188	sp|F4HTV4|RLP14_ARATH	5.67e-32	71/172(41.28)	120	Receptor-like protein 14 OS=Arabidopsis thaliana OX=3702 GN=RLP14 PE=3 SV=1
Vitis_adenoclada_newGene_1882	sp|V9M2S5|RPV1_VITRO	2.97e-25	47/80(58.75)	97	Disease resistance protein RPV1 OS=Vitis rotundifolia OX=103349 GN=RPV1 PE=1 SV=1
Vitis_adenoclada_newGene_1884	sp|O49471|RPP2D_ARATH	1.61e-07	47/179(26.26)	53	Probable disease resistance protein At4g19530 OS=Arabidopsis thaliana OX=3702 GN=At4g19530 PE=1 SV=2
Vitis_adenoclada_newGene_1885	sp|V9M2S5|RPV1_VITRO	7.73e-54	93/182(51.10)	185	Disease resistance protein RPV1 OS=Vitis rotundifolia OX=103349 GN=RPV1 PE=1 SV=1
Vitis_adenoclada_newGene_1893	sp|O49471|RPP2D_ARATH	1.64e-06	46/178(25.84)	51	Probable disease resistance protein At4g19530 OS=Arabidopsis thaliana OX=3702 GN=At4g19530 PE=1 SV=2
Vitis_adenoclada_newGene_1898	sp|Q8VZF4|ZRK3_ARATH	3.31e-11	35/104(33.65)	58	Serine/threonine-protein kinase ZRK3 OS=Arabidopsis thaliana OX=3702 GN=ZRK3 PE=1 SV=1
Vitis_adenoclada_newGene_1902	sp|V9M2S5|RPV1_VITRO	2.38e-188	328/653(50.23)	569	Disease resistance protein RPV1 OS=Vitis rotundifolia OX=103349 GN=RPV1 PE=1 SV=1
Vitis_adenoclada_newGene_1906	sp|Q6Q3H2|TPSVS_VITVI	2.66e-44	74/94(78.72)	150	Valencene synthase OS=Vitis vinifera OX=29760 GN=ValCS PE=1 SV=1
Vitis_adenoclada_newGene_1909	sp|Q6Q3H2|TPSVS_VITVI	3.23e-54	91/102(89.22)	177	Valencene synthase OS=Vitis vinifera OX=29760 GN=ValCS PE=1 SV=1
Vitis_adenoclada_newGene_1911	sp|E3W207|SAUSS_SANAS	7.40e-37	62/82(75.61)	129	Sesquiterpene synthase OS=Santalum austrocaledonicum OX=293154 PE=2 SV=1
Vitis_adenoclada_newGene_1912	sp|Q6Q3H2|TPSVS_VITVI	2.21e-126	184/252(73.02)	369	Valencene synthase OS=Vitis vinifera OX=29760 GN=ValCS PE=1 SV=1
Vitis_adenoclada_newGene_1913	sp|Q6Q3H2|TPSVS_VITVI	9.18e-83	123/166(74.10)	254	Valencene synthase OS=Vitis vinifera OX=29760 GN=ValCS PE=1 SV=1
Vitis_adenoclada_newGene_1914	sp|Q6Q3H2|TPSVS_VITVI	4.73e-41	72/109(66.06)	142	Valencene synthase OS=Vitis vinifera OX=29760 GN=ValCS PE=1 SV=1
Vitis_adenoclada_newGene_1915	sp|Q6Q3H2|TPSVS_VITVI	1.29e-107	158/230(68.70)	321	Valencene synthase OS=Vitis vinifera OX=29760 GN=ValCS PE=1 SV=1
Vitis_adenoclada_newGene_1916	sp|Q6Q3H2|TPSVS_VITVI	4.91e-50	83/89(93.26)	165	Valencene synthase OS=Vitis vinifera OX=29760 GN=ValCS PE=1 SV=1
Vitis_adenoclada_newGene_1917	sp|Q6Q3H2|TPSVS_VITVI	4.84e-93	137/143(95.80)	279	Valencene synthase OS=Vitis vinifera OX=29760 GN=ValCS PE=1 SV=1
Vitis_adenoclada_newGene_1918	sp|Q6Q3H2|TPSVS_VITVI	3.27e-62	100/102(98.04)	197	Valencene synthase OS=Vitis vinifera OX=29760 GN=ValCS PE=1 SV=1
Vitis_adenoclada_newGene_1919	sp|Q6Q3H2|TPSVS_VITVI	4.22e-41	66/82(80.49)	140	Valencene synthase OS=Vitis vinifera OX=29760 GN=ValCS PE=1 SV=1
Vitis_adenoclada_newGene_1920	sp|Q6Q3H2|TPSVS_VITVI	8.04e-32	55/66(83.33)	114	Valencene synthase OS=Vitis vinifera OX=29760 GN=ValCS PE=1 SV=1
Vitis_adenoclada_newGene_1925	sp|Q6Q3H2|TPSVS_VITVI	2.37e-59	91/112(81.25)	191	Valencene synthase OS=Vitis vinifera OX=29760 GN=ValCS PE=1 SV=1
Vitis_adenoclada_newGene_1927	sp|Q6Q3H2|TPSVS_VITVI	9.08e-113	162/175(92.57)	331	Valencene synthase OS=Vitis vinifera OX=29760 GN=ValCS PE=1 SV=1
Vitis_adenoclada_newGene_1928	sp|Q6Q3H2|TPSVS_VITVI	2.25e-106	152/179(84.92)	315	Valencene synthase OS=Vitis vinifera OX=29760 GN=ValCS PE=1 SV=1
Vitis_adenoclada_newGene_1929	sp|Q6Q3H2|TPSVS_VITVI	4.53e-21	49/86(56.98)	85	Valencene synthase OS=Vitis vinifera OX=29760 GN=ValCS PE=1 SV=1
Vitis_adenoclada_newGene_1933	sp|V9M2S5|RPV1_VITRO	1.31e-107	213/480(44.38)	362	Disease resistance protein RPV1 OS=Vitis rotundifolia OX=103349 GN=RPV1 PE=1 SV=1
Vitis_adenoclada_newGene_1934	sp|Q40392|TMVRN_NICGU	6.08e-46	94/178(52.81)	173	TMV resistance protein N OS=Nicotiana glutinosa OX=35889 GN=N PE=1 SV=1
Vitis_adenoclada_newGene_1936	sp|Q9SZ66|DSC1_ARATH	2.49e-18	40/100(40.00)	79	Disease resistance-like protein DSC1 OS=Arabidopsis thaliana OX=3702 GN=DSC1 PE=1 SV=1
Vitis_adenoclada_newGene_1938	sp|F4KHI3|VICTR_ARATH	3.11e-06	36/118(30.51)	48	Protein VARIATION IN COMPOUND TRIGGERED ROOT growth response OS=Arabidopsis thaliana OX=3702 GN=VICTR PE=1 SV=1
Vitis_adenoclada_newGene_1945	sp|A0A290U7C4|ROQ1_NICBE	3.75e-18	79/251(31.47)	85	Disease resistance protein Roq1 OS=Nicotiana benthamiana OX=4100 GN=ROQ1 PE=1 SV=1
Vitis_adenoclada_newGene_1946	sp|Q9SZ67|WRK19_ARATH	5.02e-15	40/78(51.28)	68	Probable WRKY transcription factor 19 OS=Arabidopsis thaliana OX=3702 GN=WRKY19 PE=1 SV=1
Vitis_adenoclada_newGene_1948	sp|V9M398|RUN1_VITRO	4.59e-141	257/562(45.73)	442	Disease resistance protein RUN1 OS=Vitis rotundifolia OX=103349 GN=RUN1 PE=1 SV=1
Vitis_adenoclada_newGene_1951	sp|V9M398|RUN1_VITRO	4.24e-48	89/170(52.35)	167	Disease resistance protein RUN1 OS=Vitis rotundifolia OX=103349 GN=RUN1 PE=1 SV=1
Vitis_adenoclada_newGene_1955	sp|Q7G193|ALDO1_ARATH	0.0	709/1171(60.55)	1392	Indole-3-acetaldehyde oxidase OS=Arabidopsis thaliana OX=3702 GN=AAO1 PE=1 SV=2
Vitis_adenoclada_newGene_1956	sp|Q40392|TMVRN_NICGU	2.85e-22	65/213(30.52)	94	TMV resistance protein N OS=Nicotiana glutinosa OX=35889 GN=N PE=1 SV=1
Vitis_adenoclada_newGene_1958	sp|V9M2S5|RPV1_VITRO	4.73e-51	84/144(58.33)	174	Disease resistance protein RPV1 OS=Vitis rotundifolia OX=103349 GN=RPV1 PE=1 SV=1
Vitis_adenoclada_newGene_196	sp|Q6JN47|EIX1_SOLLC	7.30e-66	256/612(41.83)	241	Receptor-like protein EIX1 OS=Solanum lycopersicum OX=4081 GN=EIX1 PE=2 SV=2
Vitis_adenoclada_newGene_1965	sp|Q40392|TMVRN_NICGU	4.84e-16	102/402(25.37)	82	TMV resistance protein N OS=Nicotiana glutinosa OX=35889 GN=N PE=1 SV=1
Vitis_adenoclada_newGene_1966	sp|F4JT82|RPP2C_ARATH	1.49e-14	86/355(24.23)	76	Probable disease resistance protein At4g19520 OS=Arabidopsis thaliana OX=3702 GN=At4g19520 PE=3 SV=1
Vitis_adenoclada_newGene_1969	sp|Q9C7X0|ADR2_ARATH	3.72e-07	40/125(32.00)	50	Disease resistance protein ADR2 OS=Arabidopsis thaliana OX=3702 GN=ADR2 PE=2 SV=1
Vitis_adenoclada_newGene_197	sp|Q6JN46|EIX2_SOLLC	1.01e-23	54/127(42.52)	106	Receptor-like protein EIX2 OS=Solanum lycopersicum OX=4081 GN=EIX2 PE=1 SV=2
Vitis_adenoclada_newGene_1971	sp|V9M2S5|RPV1_VITRO	9.50e-36	80/169(47.34)	146	Disease resistance protein RPV1 OS=Vitis rotundifolia OX=103349 GN=RPV1 PE=1 SV=1
Vitis_adenoclada_newGene_1975	sp|C4B7M6|WR52R_ARATH	3.91e-12	35/82(42.68)	69	Disease resistance protein RRS1 OS=Arabidopsis thaliana OX=3702 GN=RRS1 PE=2 SV=1
Vitis_adenoclada_newGene_1977	sp|P35614|ERF1Z_ARATH	1.13e-34	58/65(89.23)	121	Eukaryotic peptide chain release factor subunit 1-3 OS=Arabidopsis thaliana OX=3702 GN=ERF1-3 PE=1 SV=1
Vitis_adenoclada_newGene_1979	sp|V9M2S5|RPV1_VITRO	5.01e-14	30/56(53.57)	65	Disease resistance protein RPV1 OS=Vitis rotundifolia OX=103349 GN=RPV1 PE=1 SV=1
Vitis_adenoclada_newGene_1983	sp|Q9SZ67|WRK19_ARATH	2.76e-07	26/55(47.27)	44	Probable WRKY transcription factor 19 OS=Arabidopsis thaliana OX=3702 GN=WRKY19 PE=1 SV=1
Vitis_adenoclada_newGene_1987	sp|Q40392|TMVRN_NICGU	7.52e-45	142/468(30.34)	172	TMV resistance protein N OS=Nicotiana glutinosa OX=35889 GN=N PE=1 SV=1
Vitis_adenoclada_newGene_1988	sp|Q40392|TMVRN_NICGU	1.62e-18	38/78(48.72)	78	TMV resistance protein N OS=Nicotiana glutinosa OX=35889 GN=N PE=1 SV=1
Vitis_adenoclada_newGene_1994	sp|V9M398|RUN1_VITRO	1.48e-113	192/358(53.63)	369	Disease resistance protein RUN1 OS=Vitis rotundifolia OX=103349 GN=RUN1 PE=1 SV=1
Vitis_adenoclada_newGene_1998	sp|Q8W013|COMT1_CATRO	2.28e-46	70/96(72.92)	152	Caffeic acid 3-O-methyltransferase OS=Catharanthus roseus OX=4058 GN=COMT1 PE=2 SV=1
Vitis_adenoclada_newGene_1999	sp|P28002|COMT1_MEDSA	4.93e-43	61/83(73.49)	142	Caffeic acid 3-O-methyltransferase OS=Medicago sativa OX=3879 PE=1 SV=1
Vitis_adenoclada_newGene_2010	sp|Q9T048|DRL27_ARATH	4.04e-83	265/908(29.19)	290	Disease resistance protein At4g27190 OS=Arabidopsis thaliana OX=3702 GN=At4g27190 PE=2 SV=1
Vitis_adenoclada_newGene_2029	sp|C0LGG8|Y5343_ARATH	1.26e-51	82/97(84.54)	173	Probable LRR receptor-like serine/threonine-protein kinase At1g53430 OS=Arabidopsis thaliana OX=3702 GN=At1g53430 PE=1 SV=1
Vitis_adenoclada_newGene_2034	sp|A1L4Y2|ADHL3_ARATH	1.17e-33	52/62(83.87)	117	Alcohol dehydrogenase-like 3 OS=Arabidopsis thaliana OX=3702 GN=At1g32780 PE=2 SV=1
Vitis_adenoclada_newGene_2035	sp|C0LGN2|Y3148_ARATH	7.87e-138	206/313(65.81)	415	Probable leucine-rich repeat receptor-like serine/threonine-protein kinase At3g14840 OS=Arabidopsis thaliana OX=3702 GN=LRR-RLK PE=1 SV=1
Vitis_adenoclada_newGene_2036	sp|Q42484|RPS2_ARATH	4.07e-11	35/91(38.46)	65	Disease resistance protein RPS2 OS=Arabidopsis thaliana OX=3702 GN=RPS2 PE=1 SV=1
Vitis_adenoclada_newGene_2037	sp|C0LGN2|Y3148_ARATH	4.37e-292	443/726(61.02)	827	Probable leucine-rich repeat receptor-like serine/threonine-protein kinase At3g14840 OS=Arabidopsis thaliana OX=3702 GN=LRR-RLK PE=1 SV=1
Vitis_adenoclada_newGene_2038	sp|C0LGE0|Y1765_ARATH	5.49e-51	85/160(53.12)	176	Probable LRR receptor-like serine/threonine-protein kinase At1g07650 OS=Arabidopsis thaliana OX=3702 GN=At1g07650 PE=1 SV=1
Vitis_adenoclada_newGene_2041	sp|C0LGN2|Y3148_ARATH	1.33e-20	52/126(41.27)	85	Probable leucine-rich repeat receptor-like serine/threonine-protein kinase At3g14840 OS=Arabidopsis thaliana OX=3702 GN=LRR-RLK PE=1 SV=1
Vitis_adenoclada_newGene_2047	sp|O64477|Y2913_ARATH	3.51e-86	145/321(45.17)	276	G-type lectin S-receptor-like serine/threonine-protein kinase At2g19130 OS=Arabidopsis thaliana OX=3702 GN=At2g19130 PE=2 SV=1
Vitis_adenoclada_newGene_2048	sp|O64477|Y2913_ARATH	6.05e-112	182/378(48.15)	347	G-type lectin S-receptor-like serine/threonine-protein kinase At2g19130 OS=Arabidopsis thaliana OX=3702 GN=At2g19130 PE=2 SV=1
Vitis_adenoclada_newGene_2050	sp|O64477|Y2913_ARATH	1.34e-100	163/364(44.78)	316	G-type lectin S-receptor-like serine/threonine-protein kinase At2g19130 OS=Arabidopsis thaliana OX=3702 GN=At2g19130 PE=2 SV=1
Vitis_adenoclada_newGene_2051	sp|O64477|Y2913_ARATH	2.41e-64	118/243(48.56)	214	G-type lectin S-receptor-like serine/threonine-protein kinase At2g19130 OS=Arabidopsis thaliana OX=3702 GN=At2g19130 PE=2 SV=1
Vitis_adenoclada_newGene_2052	sp|O64477|Y2913_ARATH	1.18e-51	100/243(41.15)	178	G-type lectin S-receptor-like serine/threonine-protein kinase At2g19130 OS=Arabidopsis thaliana OX=3702 GN=At2g19130 PE=2 SV=1
Vitis_adenoclada_newGene_2053	sp|Q9LW83|CE101_ARATH	1.96e-25	43/60(71.67)	96	G-type lectin S-receptor-like serine/threonine-protein kinase CES101 OS=Arabidopsis thaliana OX=3702 GN=CES101 PE=2 SV=2
Vitis_adenoclada_newGene_2054	sp|O64477|Y2913_ARATH	4.41e-103	179/408(43.87)	323	G-type lectin S-receptor-like serine/threonine-protein kinase At2g19130 OS=Arabidopsis thaliana OX=3702 GN=At2g19130 PE=2 SV=1
Vitis_adenoclada_newGene_2055	sp|O64477|Y2913_ARATH	9.51e-135	214/431(49.65)	407	G-type lectin S-receptor-like serine/threonine-protein kinase At2g19130 OS=Arabidopsis thaliana OX=3702 GN=At2g19130 PE=2 SV=1
Vitis_adenoclada_newGene_2058	sp|O81832|Y4729_ARATH	2.16e-145	216/493(43.81)	436	G-type lectin S-receptor-like serine/threonine-protein kinase At4g27290 OS=Arabidopsis thaliana OX=3702 GN=At4g27290 PE=3 SV=4
Vitis_adenoclada_newGene_2059	sp|O81832|Y4729_ARATH	0.0	488/796(61.31)	1000	G-type lectin S-receptor-like serine/threonine-protein kinase At4g27290 OS=Arabidopsis thaliana OX=3702 GN=At4g27290 PE=3 SV=4
Vitis_adenoclada_newGene_2060	sp|O81832|Y4729_ARATH	4.93e-181	239/418(57.18)	524	G-type lectin S-receptor-like serine/threonine-protein kinase At4g27290 OS=Arabidopsis thaliana OX=3702 GN=At4g27290 PE=3 SV=4
Vitis_adenoclada_newGene_2062	sp|O81832|Y4729_ARATH	5.02e-41	65/114(57.02)	144	G-type lectin S-receptor-like serine/threonine-protein kinase At4g27290 OS=Arabidopsis thaliana OX=3702 GN=At4g27290 PE=3 SV=4
Vitis_adenoclada_newGene_2065	sp|Q6Q3H3|TPSGD_VITVI	1.86e-210	294/300(98.00)	586	(-)-germacrene D synthase OS=Vitis vinifera OX=29760 GN=VIT_19s0014g04930 PE=1 SV=1
Vitis_adenoclada_newGene_2068	sp|Q8LPS2|ACD6_ARATH	4.38e-10	45/134(33.58)	60	Protein ACCELERATED CELL DEATH 6 OS=Arabidopsis thaliana OX=3702 GN=ACD6 PE=1 SV=1
Vitis_adenoclada_newGene_2088	sp|P0C8L4|Y4648_ARATH	5.04e-15	36/52(69.23)	69	Uncharacterized protein At4g26485 OS=Arabidopsis thaliana OX=3702 GN=At4g26485 PE=4 SV=1
Vitis_adenoclada_newGene_2092	sp|Q9SAK4|SSDH_ARATH	3.55e-143	211/296(71.28)	414	Succinate-semialdehyde dehydrogenase, mitochondrial OS=Arabidopsis thaliana OX=3702 GN=ALDH5F1 PE=1 SV=2
Vitis_adenoclada_newGene_2093	sp|Q9SAK4|SSDH_ARATH	9.00e-249	336/490(68.57)	689	Succinate-semialdehyde dehydrogenase, mitochondrial OS=Arabidopsis thaliana OX=3702 GN=ALDH5F1 PE=1 SV=2
Vitis_adenoclada_newGene_210	sp|Q6JN47|EIX1_SOLLC	2.43e-32	197/729(27.02)	135	Receptor-like protein EIX1 OS=Solanum lycopersicum OX=4081 GN=EIX1 PE=2 SV=2
Vitis_adenoclada_newGene_2102	sp|O04866|ARGD_ALNGL	1.78e-48	81/103(78.64)	159	Acetylornithine aminotransferase, mitochondrial OS=Alnus glutinosa OX=3517 GN=AG118 PE=2 SV=1
Vitis_adenoclada_newGene_211	sp|Q6JN47|EIX1_SOLLC	3.01e-29	74/198(37.37)	115	Receptor-like protein EIX1 OS=Solanum lycopersicum OX=4081 GN=EIX1 PE=2 SV=2
Vitis_adenoclada_newGene_212	sp|Q6JN47|EIX1_SOLLC	6.19e-45	231/682(33.87)	175	Receptor-like protein EIX1 OS=Solanum lycopersicum OX=4081 GN=EIX1 PE=2 SV=2
Vitis_adenoclada_newGene_2128	sp|Q9SI85|DRL14_ARATH	1.25e-06	46/143(32.17)	51	Probable disease resistance protein At1g62630 OS=Arabidopsis thaliana OX=3702 GN=At1g62630 PE=3 SV=2
Vitis_adenoclada_newGene_214	sp|Q9LHP1|RL74_ARATH	1.65e-27	55/91(60.44)	100	60S ribosomal protein L7-4 OS=Arabidopsis thaliana OX=3702 GN=RPL7D PE=2 SV=1
Vitis_adenoclada_newGene_2140	sp|Q7XA40|RGA3_SOLBU	2.49e-90	176/435(40.46)	296	Putative disease resistance protein RGA3 OS=Solanum bulbocastanum OX=147425 GN=RGA3 PE=2 SV=2
Vitis_adenoclada_newGene_2148	sp|Q8LGM7|MOCOS_SOLLC	1.43e-21	40/64(62.50)	85	Molybdenum cofactor sulfurase OS=Solanum lycopersicum OX=4081 GN=FLACCA PE=2 SV=1
Vitis_adenoclada_newGene_2149	sp|Q8LGM7|MOCOS_SOLLC	6.94e-15	33/52(63.46)	66	Molybdenum cofactor sulfurase OS=Solanum lycopersicum OX=4081 GN=FLACCA PE=2 SV=1
Vitis_adenoclada_newGene_215	sp|Q6JN46|EIX2_SOLLC	1.25e-47	415/1053(39.41)	185	Receptor-like protein EIX2 OS=Solanum lycopersicum OX=4081 GN=EIX2 PE=1 SV=2
Vitis_adenoclada_newGene_2150	sp|Q8LGM7|MOCOS_SOLLC	3.14e-35	61/84(72.62)	125	Molybdenum cofactor sulfurase OS=Solanum lycopersicum OX=4081 GN=FLACCA PE=2 SV=1
Vitis_adenoclada_newGene_2151	sp|Q8LGM7|MOCOS_SOLLC	3.08e-50	80/117(68.38)	169	Molybdenum cofactor sulfurase OS=Solanum lycopersicum OX=4081 GN=FLACCA PE=2 SV=1
Vitis_adenoclada_newGene_2152	sp|Q9C5X8|MOCOS_ARATH	3.29e-99	150/233(64.38)	306	Molybdenum cofactor sulfurase OS=Arabidopsis thaliana OX=3702 GN=ABA3 PE=1 SV=1
Vitis_adenoclada_newGene_2156	sp|Q94K73|SYFM_ARATH	4.35e-09	32/68(47.06)	52	Phenylalanine--tRNA ligase, chloroplastic/mitochondrial OS=Arabidopsis thaliana OX=3702 GN=At3g58140 PE=1 SV=1
Vitis_adenoclada_newGene_2164	sp|H1A988|C7254_GLYUR	2.69e-62	91/139(65.47)	199	11-oxo-beta-amyrin 30-oxidase OS=Glycyrrhiza uralensis OX=74613 GN=CYP72A154 PE=1 SV=1
Vitis_adenoclada_newGene_2183	sp|P10978|POLX_TOBAC	2.13e-73	164/521(31.48)	254	Retrovirus-related Pol polyprotein from transposon TNT 1-94 OS=Nicotiana tabacum OX=4097 PE=2 SV=1
Vitis_adenoclada_newGene_2196	sp|H1A981|C7263_MEDTR	1.69e-27	52/92(56.52)	103	11-oxo-beta-amyrin 30-oxidase OS=Medicago truncatula OX=3880 GN=CYP72A63 PE=1 SV=1
Vitis_adenoclada_newGene_2197	sp|Q05047|C72A1_CATRO	7.28e-30	57/101(56.44)	111	Secologanin synthase OS=Catharanthus roseus OX=4058 GN=CYP72A1 PE=1 SV=1
Vitis_adenoclada_newGene_2200	sp|P93604|LRK10_WHEAT	2.08e-94	192/485(39.59)	297	Rust resistance kinase Lr10 OS=Triticum aestivum OX=4565 GN=LRK10 PE=2 SV=1
Vitis_adenoclada_newGene_2201	sp|F4HPF1|SBT34_ARATH	1.26e-102	170/267(63.67)	315	Subtilisin-like protease SBT3.4 OS=Arabidopsis thaliana OX=3702 GN=SBT3.4 PE=3 SV=1
Vitis_adenoclada_newGene_2205	sp|Q5XQC7|BON3_ARATH	1.27e-46	79/110(71.82)	157	Protein BONZAI 3 OS=Arabidopsis thaliana OX=3702 GN=BON3 PE=1 SV=1
Vitis_adenoclada_newGene_2222	sp|B9SCB6|TPS2_RICCO	3.16e-18	35/63(55.56)	76	Probable terpene synthase 2 OS=Ricinus communis OX=3988 GN=TPS2 PE=3 SV=1
Vitis_adenoclada_newGene_2228	sp|P93604|LRK10_WHEAT	4.31e-118	176/331(53.17)	356	Rust resistance kinase Lr10 OS=Triticum aestivum OX=4565 GN=LRK10 PE=2 SV=1
Vitis_adenoclada_newGene_2232	sp|Q9LPZ3|Y1141_ARATH	6.45e-53	92/229(40.17)	183	G-type lectin S-receptor-like serine/threonine-protein kinase At1g11410 OS=Arabidopsis thaliana OX=3702 GN=At1g11410 PE=3 SV=3
Vitis_adenoclada_newGene_2236	sp|F4JP48|MSH4_ARATH	4.68e-61	99/113(87.61)	199	DNA mismatch repair protein MSH4 OS=Arabidopsis thaliana OX=3702 GN=MSH4 PE=2 SV=1
Vitis_adenoclada_newGene_2240	sp|P93604|LRK10_WHEAT	4.76e-08	43/171(25.15)	54	Rust resistance kinase Lr10 OS=Triticum aestivum OX=4565 GN=LRK10 PE=2 SV=1
Vitis_adenoclada_newGene_2242	sp|Q93ZY3|STT3A_ARATH	4.91e-09	23/29(79.31)	50	Dolichyl-diphosphooligosaccharide--protein glycosyltransferase subunit STT3A OS=Arabidopsis thaliana OX=3702 GN=STT3A PE=2 SV=1
Vitis_adenoclada_newGene_2244	sp|Q9SA75|SBT21_ARATH	3.00e-12	33/96(34.38)	61	Subtilisin-like protease SBT2.1 OS=Arabidopsis thaliana OX=3702 GN=SBT2.1 PE=2 SV=1
Vitis_adenoclada_newGene_2256	sp|Q9LRR5|DRL21_ARATH	1.09e-14	95/349(27.22)	76	Putative disease resistance protein At3g14460 OS=Arabidopsis thaliana OX=3702 GN=At3g14460 PE=3 SV=1
Vitis_adenoclada_newGene_2269	sp|Q9ZTX0|SCAM_PEA	1.58e-10	35/70(50.00)	54	Secretory carrier-associated membrane protein OS=Pisum sativum OX=3888 GN=PSAM2 PE=2 SV=1
Vitis_adenoclada_newGene_227	sp|E2IUA6|TARS_KALDA	8.16e-46	68/82(82.93)	155	Taraxerol synthase OS=Kalanchoe daigremontiana OX=23013 PE=1 SV=1
Vitis_adenoclada_newGene_2279	sp|Q2HIW2|MAPR4_ARATH	1.00e-61	89/120(74.17)	189	Membrane-associated progesterone-binding protein 4 OS=Arabidopsis thaliana OX=3702 GN=MAPR4 PE=2 SV=1
Vitis_adenoclada_newGene_2288	sp|Q8VZF6|EDR2L_ARATH	1.44e-42	73/88(82.95)	157	Protein ENHANCED DISEASE RESISTANCE 2-like OS=Arabidopsis thaliana OX=3702 GN=EDR2L PE=2 SV=1
Vitis_adenoclada_newGene_2292	sp|Q42965|NRL4A_TOBAC	5.21e-54	81/107(75.70)	172	Bifunctional nitrilase/nitrile hydratase NIT4A OS=Nicotiana tabacum OX=4097 GN=NIT4A PE=2 SV=1
Vitis_adenoclada_newGene_2299	sp|Q6PWU2|ATESY_VITVI	4.51e-92	130/146(89.04)	279	(-)-alpha-terpineol synthase OS=Vitis vinifera OX=29760 PE=1 SV=1
Vitis_adenoclada_newGene_2303	sp|Q8VXZ5|XG113_ARATH	6.26e-74	101/139(72.66)	232	Arabinosyltransferase XEG113 OS=Arabidopsis thaliana OX=3702 GN=XEG113 PE=2 SV=1
Vitis_adenoclada_newGene_2308	sp|V9M398|RUN1_VITRO	1.70e-30	70/151(46.36)	117	Disease resistance protein RUN1 OS=Vitis rotundifolia OX=103349 GN=RUN1 PE=1 SV=1
Vitis_adenoclada_newGene_2311	sp|P93604|LRK10_WHEAT	4.61e-79	118/189(62.43)	248	Rust resistance kinase Lr10 OS=Triticum aestivum OX=4565 GN=LRK10 PE=2 SV=1
Vitis_adenoclada_newGene_2312	sp|Q9SX38|DRL4_ARATH	1.63e-79	151/373(40.48)	263	Putative disease resistance protein At1g50180 OS=Arabidopsis thaliana OX=3702 GN=At1g50180 PE=3 SV=2
Vitis_adenoclada_newGene_2315	sp|Q9SCX7|RPS4R_ARATH	3.04e-18	63/156(40.38)	85	Inactive disease resistance protein RPS4 OS=Arabidopsis thaliana OX=3702 GN=RPS4 PE=3 SV=1
Vitis_adenoclada_newGene_2324	sp|Q3ZPN4|ACMAT_VITLA	2.18e-113	161/175(92.00)	329	Methanol O-anthraniloyltransferase OS=Vitis labrusca OX=103355 GN=AMAT PE=1 SV=1
Vitis_adenoclada_newGene_2325	sp|Q9LNU6|PPR53_ARATH	2.34e-113	153/313(48.88)	345	Pentatricopeptide repeat-containing protein At1g20230 OS=Arabidopsis thaliana OX=3702 GN=PCMP-H21 PE=2 SV=2
Vitis_adenoclada_newGene_2332	sp|Q9M0X5|CRK25_ARATH	1.05e-29	67/155(43.23)	114	Cysteine-rich receptor-like protein kinase 25 OS=Arabidopsis thaliana OX=3702 GN=CRK25 PE=3 SV=1
Vitis_adenoclada_newGene_2335	sp|P45350|DRTS_DAUCA	1.17e-22	44/65(67.69)	89	Bifunctional dihydrofolate reductase-thymidylate synthase OS=Daucus carota OX=4039 PE=2 SV=1
Vitis_adenoclada_newGene_2339	sp|Q00IB6|CPL4_ARATH	2.58e-21	37/58(63.79)	84	RNA polymerase II C-terminal domain phosphatase-like 4 OS=Arabidopsis thaliana OX=3702 GN=CPL4 PE=1 SV=1
Vitis_adenoclada_newGene_2349	sp|O49394|C82C2_ARATH	2.58e-79	119/206(57.77)	246	Xanthotoxin 5-hydroxylase CYP82C2 OS=Arabidopsis thaliana OX=3702 GN=CYP82C2 PE=1 SV=2
Vitis_adenoclada_newGene_2353	sp|Q9S7V4|HA22A_ARATH	1.52e-16	34/68(50.00)	69	HVA22-like protein a OS=Arabidopsis thaliana OX=3702 GN=HVA22A PE=2 SV=1
Vitis_adenoclada_newGene_2369	sp|Q8H1Q8|AT18B_ARATH	1.50e-37	64/84(76.19)	129	Autophagy-related protein 18b OS=Arabidopsis thaliana OX=3702 GN=ATG18B PE=2 SV=2
Vitis_adenoclada_newGene_238	sp|P10978|POLX_TOBAC	5.58e-23	41/82(50.00)	90	Retrovirus-related Pol polyprotein from transposon TNT 1-94 OS=Nicotiana tabacum OX=4097 PE=2 SV=1
Vitis_adenoclada_newGene_2384	sp|Q9C5S1|MKP1_ARATH	2.85e-50	93/196(47.45)	171	Protein-tyrosine-phosphatase MKP1 OS=Arabidopsis thaliana OX=3702 GN=MKP1 PE=1 SV=1
Vitis_adenoclada_newGene_2385	sp|Q9C7Z9|SCP18_ARATH	1.42e-139	191/391(48.85)	406	Serine carboxypeptidase-like 18 OS=Arabidopsis thaliana OX=3702 GN=SCPL18 PE=2 SV=2
Vitis_adenoclada_newGene_2386	sp|F4IVL6|GRV2_ARATH	1.39e-29	66/154(42.86)	114	DnaJ homolog subfamily C GRV2 OS=Arabidopsis thaliana OX=3702 GN=GRV2 PE=1 SV=1
Vitis_adenoclada_newGene_239	sp|Q3E6Q1|PPR32_ARATH	4.02e-156	278/734(37.87)	474	Pentatricopeptide repeat-containing protein At1g11290, chloroplastic OS=Arabidopsis thaliana OX=3702 GN=PCMP-H40 PE=2 SV=1
Vitis_adenoclada_newGene_2398	sp|Q94AI6|SEC6_ARATH	8.31e-68	103/122(84.43)	217	Exocyst complex component SEC6 OS=Arabidopsis thaliana OX=3702 GN=SEC6 PE=1 SV=1
Vitis_adenoclada_newGene_2400	sp|Q94AI6|SEC6_ARATH	0.0	647/722(89.61)	1251	Exocyst complex component SEC6 OS=Arabidopsis thaliana OX=3702 GN=SEC6 PE=1 SV=1
Vitis_adenoclada_newGene_2402	sp|Q9FME8|OPT4_ARATH	8.44e-12	28/38(73.68)	58	Oligopeptide transporter 4 OS=Arabidopsis thaliana OX=3702 GN=OPT4 PE=1 SV=1
Vitis_adenoclada_newGene_2406	sp|A2RVQ5|AGL16_ARATH	2.70e-09	57/113(50.44)	52	Agamous-like MADS-box protein AGL16 OS=Arabidopsis thaliana OX=3702 GN=AGL16 PE=1 SV=1
Vitis_adenoclada_newGene_2434	sp|V9M398|RUN1_VITRO	9.93e-15	30/33(90.91)	65	Disease resistance protein RUN1 OS=Vitis rotundifolia OX=103349 GN=RUN1 PE=1 SV=1
Vitis_adenoclada_newGene_2442	sp|Q71BH1|TM2S_SOLLC	2.02e-06	47/215(21.86)	50	ToMV susceptible protein tm-2 OS=Solanum lycopersicum OX=4081 GN=tm-2 PE=1 SV=1
Vitis_adenoclada_newGene_2463	sp|Q8GRU6|HAR1_LOTJA	3.90e-33	59/82(71.95)	119	Leucine-rich repeat receptor-like kinase protein HAR1 OS=Lotus japonicus OX=34305 GN=HAR1 PE=1 SV=1
Vitis_adenoclada_newGene_2465	sp|Q7FZR1|RLP52_ARATH	9.64e-08	24/36(66.67)	55	Receptor-like protein 52 OS=Arabidopsis thaliana OX=3702 GN=RLP52 PE=2 SV=1
Vitis_adenoclada_newGene_2466	sp|Q9M0G7|MIK1_ARATH	3.56e-75	132/315(41.90)	250	MDIS1-interacting receptor like kinase 1 OS=Arabidopsis thaliana OX=3702 GN=MIK1 PE=1 SV=1
Vitis_adenoclada_newGene_2468	sp|Q7FZR1|RLP52_ARATH	4.39e-18	81/225(36.00)	87	Receptor-like protein 52 OS=Arabidopsis thaliana OX=3702 GN=RLP52 PE=2 SV=1
Vitis_adenoclada_newGene_2473	sp|P03010|TRAC9_MAIZE	1.08e-13	31/58(53.45)	63	Putative AC9 transposase OS=Zea mays OX=4577 PE=4 SV=1
Vitis_adenoclada_newGene_2475	sp|Q9M0G7|MIK1_ARATH	8.89e-23	47/98(47.96)	92	MDIS1-interacting receptor like kinase 1 OS=Arabidopsis thaliana OX=3702 GN=MIK1 PE=1 SV=1
Vitis_adenoclada_newGene_2485	sp|Q9LPN5|VP601_ARATH	7.57e-43	70/83(84.34)	140	Vacuolar protein sorting-associated protein 60.1 OS=Arabidopsis thaliana OX=3702 GN=VPS60-1 PE=1 SV=1
Vitis_adenoclada_newGene_2487	sp|Q93VM9|THOC1_ARATH	2.29e-32	60/89(67.42)	120	THO complex subunit 1 OS=Arabidopsis thaliana OX=3702 GN=THO1 PE=1 SV=1
Vitis_adenoclada_newGene_2498	sp|Q8LEM8|RL373_ARATH	7.38e-53	76/94(80.85)	160	60S ribosomal protein L37-3 OS=Arabidopsis thaliana OX=3702 GN=RPL37C PE=3 SV=1
Vitis_adenoclada_newGene_2514	sp|Q9FUA4|SPT_ARATH	1.14e-09	37/62(59.68)	55	Transcription factor SPATULA OS=Arabidopsis thaliana OX=3702 GN=SPT PE=1 SV=1
Vitis_adenoclada_newGene_2515	sp|Q94HW2|POLR1_ARATH	2.11e-17	34/66(51.52)	74	Retrovirus-related Pol polyprotein from transposon RE1 OS=Arabidopsis thaliana OX=3702 GN=RE1 PE=2 SV=1
Vitis_adenoclada_newGene_2519	sp|P31843|RRPO_OENBE	2.33e-14	33/65(50.77)	63	RNA-directed DNA polymerase homolog OS=Oenothera berteroana OX=3950 PE=4 SV=1
Vitis_adenoclada_newGene_2530	sp|Q94K73|SYFM_ARATH	2.10e-09	32/68(47.06)	52	Phenylalanine--tRNA ligase, chloroplastic/mitochondrial OS=Arabidopsis thaliana OX=3702 GN=At3g58140 PE=1 SV=1
Vitis_adenoclada_newGene_2536	sp|Q9LFN5|GLR25_ARATH	1.70e-21	38/66(57.58)	85	Glutamate receptor 2.5 OS=Arabidopsis thaliana OX=3702 GN=GLR2.5 PE=2 SV=2
Vitis_adenoclada_newGene_2539	sp|Q8LGN0|GLR27_ARATH	1.33e-33	63/110(57.27)	122	Glutamate receptor 2.7 OS=Arabidopsis thaliana OX=3702 GN=GLR2.7 PE=2 SV=3
Vitis_adenoclada_newGene_2540	sp|O04660|GLR21_ARATH	2.65e-126	194/369(52.57)	385	Glutamate receptor 2.1 OS=Arabidopsis thaliana OX=3702 GN=GLR2.1 PE=2 SV=2
Vitis_adenoclada_newGene_2541	sp|Q8LGN0|GLR27_ARATH	3.01e-58	91/137(66.42)	194	Glutamate receptor 2.7 OS=Arabidopsis thaliana OX=3702 GN=GLR2.7 PE=2 SV=3
Vitis_adenoclada_newGene_2542	sp|Q9LFN5|GLR25_ARATH	3.92e-43	79/140(56.43)	151	Glutamate receptor 2.5 OS=Arabidopsis thaliana OX=3702 GN=GLR2.5 PE=2 SV=2
Vitis_adenoclada_newGene_2546	sp|Q9LFN5|GLR25_ARATH	9.33e-37	60/112(53.57)	131	Glutamate receptor 2.5 OS=Arabidopsis thaliana OX=3702 GN=GLR2.5 PE=2 SV=2
Vitis_adenoclada_newGene_2578	sp|Q9ZVQ6|P2B10_ARATH	2.92e-73	119/261(45.59)	225	F-box protein PP2-B10 OS=Arabidopsis thaliana OX=3702 GN=PP2B10 PE=1 SV=1
Vitis_adenoclada_newGene_2594	sp|Q0GXS4|NFP_MEDTR	2.95e-68	107/160(66.88)	217	Serine/threonine receptor-like kinase NFP OS=Medicago truncatula OX=3880 GN=NFP PE=1 SV=1
Vitis_adenoclada_newGene_2597	sp|Q8GSJ1|HIS1B_ARATH	1.81e-23	40/49(81.63)	90	ATP phosphoribosyltransferase 2, chloroplastic OS=Arabidopsis thaliana OX=3702 GN=HISN1B PE=1 SV=1
Vitis_adenoclada_newGene_2619	sp|Q05965|FL3H_MATIN	3.14e-190	250/335(74.63)	530	Naringenin,2-oxoglutarate 3-dioxygenase (Fragment) OS=Matthiola incana OX=3724 GN=FHT PE=2 SV=1
Vitis_adenoclada_newGene_2624	sp|F4IPI4|STR17_ARATH	5.39e-17	30/47(63.83)	69	Rhodanese-like domain-containing protein 17 OS=Arabidopsis thaliana OX=3702 GN=STR17 PE=2 SV=1
Vitis_adenoclada_newGene_2625	sp|A0A178VBJ0|APSR1_ARATH	7.16e-201	328/500(65.60)	572	Protein ALTERED PHOSPHATE STARVATION RESPONSE 1 OS=Arabidopsis thaliana OX=3702 GN=APSR1 PE=2 SV=1
Vitis_adenoclada_newGene_2627	sp|Q8LPS2|ACD6_ARATH	5.67e-38	156/539(28.94)	152	Protein ACCELERATED CELL DEATH 6 OS=Arabidopsis thaliana OX=3702 GN=ACD6 PE=1 SV=1
Vitis_adenoclada_newGene_2631	sp|Q9SX98|LHTL8_ARATH	1.78e-30	56/96(58.33)	114	Lysine histidine transporter-like 8 OS=Arabidopsis thaliana OX=3702 GN=AATL1 PE=1 SV=1
Vitis_adenoclada_newGene_2637	sp|Q8GUP1|CTF77_ARATH	5.31e-09	31/69(44.93)	50	Cleavage stimulation factor subunit 77 OS=Arabidopsis thaliana OX=3702 GN=CSTF77 PE=1 SV=1
Vitis_adenoclada_newGene_2638	sp|F4HVM3|WTR10_ARATH	5.71e-85	143/346(41.33)	261	WAT1-related protein At1g68170 OS=Arabidopsis thaliana OX=3702 GN=At1g68170 PE=3 SV=1
Vitis_adenoclada_newGene_2651	sp|Q8VZK9|CSLE1_ARATH	5.53e-24	39/58(67.24)	92	Cellulose synthase-like protein E1 OS=Arabidopsis thaliana OX=3702 GN=CSLE1 PE=2 SV=1
Vitis_adenoclada_newGene_2654	sp|C0LGQ4|MDIS2_ARATH	5.58e-07	31/81(38.27)	48	Protein MALE DISCOVERER 2 OS=Arabidopsis thaliana OX=3702 GN=MDIS2 PE=1 SV=1
Vitis_adenoclada_newGene_2669	sp|Q6A332|ALY3_ARATH	1.07e-99	197/389(50.64)	320	Protein ALWAYS EARLY 3 OS=Arabidopsis thaliana OX=3702 GN=ALY3 PE=1 SV=1
Vitis_adenoclada_newGene_2673	sp|Q8GW48|HSBP_ARATH	3.22e-21	43/69(62.32)	79	Heat shock factor-binding protein OS=Arabidopsis thaliana OX=3702 GN=HSBP PE=1 SV=1
Vitis_adenoclada_newGene_2674	sp|P53763|URIC_PHAVU	9.69e-44	67/98(68.37)	144	Uricase-2 OS=Phaseolus vulgaris OX=3885 GN=URIII PE=1 SV=2
Vitis_adenoclada_newGene_2676	sp|Q9T048|DRL27_ARATH	1.44e-38	116/341(34.02)	147	Disease resistance protein At4g27190 OS=Arabidopsis thaliana OX=3702 GN=At4g27190 PE=2 SV=1
Vitis_adenoclada_newGene_2684	sp|Q9FJK3|AGL80_ARATH	1.16e-28	51/82(62.20)	104	Agamous-like MADS-box protein AGL80 OS=Arabidopsis thaliana OX=3702 GN=AGL80 PE=1 SV=1
Vitis_adenoclada_newGene_2697	sp|Q9M1S8|GCP2_ARATH	1.79e-42	64/97(65.98)	146	Probable glutamate carboxypeptidase AMP1 OS=Arabidopsis thaliana OX=3702 GN=AMP1 PE=1 SV=3
Vitis_adenoclada_newGene_2703	sp|Q4F883|SG101_ARATH	2.31e-83	205/594(34.51)	270	Senescence-associated carboxylesterase 101 OS=Arabidopsis thaliana OX=3702 GN=SAG101 PE=1 SV=1
Vitis_adenoclada_newGene_2707	sp|Q9ZW02|PUM3_ARATH	5.99e-21	37/53(69.81)	84	Pumilio homolog 3 OS=Arabidopsis thaliana OX=3702 GN=APUM3 PE=1 SV=1
Vitis_adenoclada_newGene_2711	sp|Q9FH28|DNJ49_ARATH	1.16e-46	74/140(52.86)	154	Chaperone protein dnaJ 49 OS=Arabidopsis thaliana OX=3702 GN=ATJ49 PE=2 SV=2
Vitis_adenoclada_newGene_2730	sp|P19873|ITH5_CUCMA	1.03e-23	41/69(59.42)	84	Inhibitor of trypsin and hageman factor OS=Cucurbita maxima OX=3661 PE=1 SV=1
Vitis_adenoclada_newGene_2732	sp|Q8VYR4|CSLG2_ARATH	8.73e-135	223/570(39.12)	409	Cellulose synthase-like protein G2 OS=Arabidopsis thaliana OX=3702 GN=CSLG2 PE=2 SV=1
Vitis_adenoclada_newGene_2734	sp|Q9LJX4|PUM5_ARATH	7.19e-41	102/232(43.97)	149	Pumilio homolog 5 OS=Arabidopsis thaliana OX=3702 GN=APUM5 PE=1 SV=2
Vitis_adenoclada_newGene_2753	sp|Q9ZS51|PMP22_ARATH	1.80e-42	66/111(59.46)	139	Peroxisomal membrane protein PMP22 OS=Arabidopsis thaliana OX=3702 GN=PMP22 PE=1 SV=1
Vitis_adenoclada_newGene_2760	sp|C0LGP4|Y3475_ARATH	1.37e-76	160/401(39.90)	258	Probable LRR receptor-like serine/threonine-protein kinase At3g47570 OS=Arabidopsis thaliana OX=3702 GN=At3g47570 PE=2 SV=1
Vitis_adenoclada_newGene_2764	sp|F4I5Q6|MYO7_ARATH	5.00e-39	68/77(88.31)	136	Myosin-7 OS=Arabidopsis thaliana OX=3702 GN=XI-A PE=3 SV=1
Vitis_adenoclada_newGene_2769	sp|P92523|M860_ARATH	1.82e-44	72/131(54.96)	152	Uncharacterized mitochondrial protein AtMg00860 OS=Arabidopsis thaliana OX=3702 GN=AtMg00860 PE=4 SV=1
Vitis_adenoclada_newGene_2771	sp|Q8LGN0|GLR27_ARATH	8.66e-32	110/392(28.06)	128	Glutamate receptor 2.7 OS=Arabidopsis thaliana OX=3702 GN=GLR2.7 PE=2 SV=3
Vitis_adenoclada_newGene_2778	sp|P93732|PIP_ARATH	5.99e-22	37/50(74.00)	85	Proline iminopeptidase OS=Arabidopsis thaliana OX=3702 GN=PIP PE=2 SV=3
Vitis_adenoclada_newGene_278	sp|Q8VZK9|CSLE1_ARATH	4.50e-56	87/178(48.88)	189	Cellulose synthase-like protein E1 OS=Arabidopsis thaliana OX=3702 GN=CSLE1 PE=2 SV=1
Vitis_adenoclada_newGene_279	sp|Q8VZK9|CSLE1_ARATH	1.76e-34	54/105(51.43)	125	Cellulose synthase-like protein E1 OS=Arabidopsis thaliana OX=3702 GN=CSLE1 PE=2 SV=1
Vitis_adenoclada_newGene_2800	sp|Q6JN47|EIX1_SOLLC	2.12e-20	132/260(50.77)	94	Receptor-like protein EIX1 OS=Solanum lycopersicum OX=4081 GN=EIX1 PE=2 SV=2
Vitis_adenoclada_newGene_2804	sp|O80775|WDR55_ARATH	4.43e-35	66/105(62.86)	122	WD repeat-containing protein 55 OS=Arabidopsis thaliana OX=3702 GN=WDR55 PE=1 SV=2
Vitis_adenoclada_newGene_281	sp|Q8GYA4|CRK10_ARATH	3.79e-36	61/89(68.54)	129	Cysteine-rich receptor-like protein kinase 10 OS=Arabidopsis thaliana OX=3702 GN=CRK10 PE=1 SV=3
Vitis_adenoclada_newGene_2810	sp|Q94HW2|POLR1_ARATH	4.07e-85	135/282(47.87)	278	Retrovirus-related Pol polyprotein from transposon RE1 OS=Arabidopsis thaliana OX=3702 GN=RE1 PE=2 SV=1
Vitis_adenoclada_newGene_2811	sp|Q94HW2|POLR1_ARATH	1.13e-24	47/100(47.00)	96	Retrovirus-related Pol polyprotein from transposon RE1 OS=Arabidopsis thaliana OX=3702 GN=RE1 PE=2 SV=1
Vitis_adenoclada_newGene_2813	sp|Q6NLG7|RFA3B_ARATH	1.27e-45	68/107(63.55)	142	Replication protein A 14 kDa subunit B OS=Arabidopsis thaliana OX=3702 GN=RPA3B PE=1 SV=1
Vitis_adenoclada_newGene_2823	sp|Q06915|EA6_ARATH	8.00e-51	93/174(53.45)	169	Probable glucan endo-1,3-beta-glucosidase A6 OS=Arabidopsis thaliana OX=3702 GN=A6 PE=2 SV=1
Vitis_adenoclada_newGene_2839	sp|Q8LPS2|ACD6_ARATH	1.21e-06	24/42(57.14)	48	Protein ACCELERATED CELL DEATH 6 OS=Arabidopsis thaliana OX=3702 GN=ACD6 PE=1 SV=1
Vitis_adenoclada_newGene_2844	sp|Q6AWW5|Y5262_ARATH	2.16e-06	32/114(28.07)	47	Ankyrin repeat-containing protein At5g02620 OS=Arabidopsis thaliana OX=3702 GN=At5g02620 PE=1 SV=1
Vitis_adenoclada_newGene_285	sp|Q00917|SUS2_ARATH	1.30e-10	25/34(73.53)	57	Sucrose synthase 2 OS=Arabidopsis thaliana OX=3702 GN=SUS2 PE=2 SV=3
Vitis_adenoclada_newGene_2853	sp|P0DI17|DRL11_ARATH	3.13e-21	49/97(50.52)	92	Probable disease resistance protein RF9 OS=Arabidopsis thaliana OX=3702 GN=RF9 PE=2 SV=1
Vitis_adenoclada_newGene_2862	sp|Q9M2U5|CHI5_ARATH	4.09e-107	156/268(58.21)	310	Endochitinase EP3 OS=Arabidopsis thaliana OX=3702 GN=EP3 PE=1 SV=1
Vitis_adenoclada_newGene_2871	sp|Q9SLN8|DBR_TOBAC	1.11e-08	27/59(45.76)	50	2-alkenal reductase (NADP(+)-dependent) OS=Nicotiana tabacum OX=4097 GN=DBR PE=1 SV=1
Vitis_adenoclada_newGene_2878	sp|F4JGB6|RLP46_ARATH	4.54e-19	59/146(40.41)	84	Receptor-like protein 46 OS=Arabidopsis thaliana OX=3702 GN=RLP46 PE=3 SV=1
Vitis_adenoclada_newGene_288	sp|B9RXW4|TPS13_RICCO	1.89e-102	141/192(73.44)	306	Probable terpene synthase 13 OS=Ricinus communis OX=3988 GN=TPS13 PE=3 SV=1
Vitis_adenoclada_newGene_2880	sp|F4JGB6|RLP46_ARATH	1.38e-14	37/100(37.00)	68	Receptor-like protein 46 OS=Arabidopsis thaliana OX=3702 GN=RLP46 PE=3 SV=1
Vitis_adenoclada_newGene_2881	sp|F4JGB6|RLP46_ARATH	4.00e-16	290/529(54.82)	82	Receptor-like protein 46 OS=Arabidopsis thaliana OX=3702 GN=RLP46 PE=3 SV=1
Vitis_adenoclada_newGene_2882	sp|F4JGB6|RLP46_ARATH	6.28e-15	48/110(43.64)	79	Receptor-like protein 46 OS=Arabidopsis thaliana OX=3702 GN=RLP46 PE=3 SV=1
Vitis_adenoclada_newGene_2899	sp|P38389|SC61B_ARATH	6.00e-16	30/44(68.18)	67	Protein transport protein Sec61 subunit beta OS=Arabidopsis thaliana OX=3702 GN=At2g45070 PE=1 SV=1
Vitis_adenoclada_newGene_290	sp|P0CV94|NES1_FRAAN	2.87e-50	79/130(60.77)	167	(3S,6E)-nerolidol synthase 1 OS=Fragaria ananassa OX=3747 PE=1 SV=1
Vitis_adenoclada_newGene_2901	sp|Q8RWZ7|VHAA1_ARATH	0.0	492/665(73.98)	971	V-type proton ATPase subunit a1 OS=Arabidopsis thaliana OX=3702 GN=VHA-a1 PE=2 SV=1
Vitis_adenoclada_newGene_2913	sp|Q9LZ60|SMR3_ARATH	5.06e-09	33/77(42.86)	51	Cyclin-dependent protein kinase inhibitor SMR3 OS=Arabidopsis thaliana OX=3702 GN=SMR3 PE=1 SV=1
Vitis_adenoclada_newGene_292	sp|B9RXW4|TPS13_RICCO	2.05e-48	99/193(51.30)	167	Probable terpene synthase 13 OS=Ricinus communis OX=3988 GN=TPS13 PE=3 SV=1
Vitis_adenoclada_newGene_294	sp|Q9ZT07|RKS1_ARATH	5.14e-230	348/679(51.25)	661	G-type lectin S-receptor-like serine/threonine-protein kinase RKS1 OS=Arabidopsis thaliana OX=3702 GN=RKS1 PE=3 SV=3
Vitis_adenoclada_newGene_2942	sp|O81635|KN14G_ARATH	4.96e-19	38/51(74.51)	79	Kinesin-like protein KIN-14G OS=Arabidopsis thaliana OX=3702 GN=KIN14G PE=1 SV=2
Vitis_adenoclada_newGene_2961	sp|Q2QM47|BSL2_ORYSJ	2.39e-85	130/149(87.25)	269	Serine/threonine-protein phosphatase BSL2 homolog OS=Oryza sativa subsp. japonica OX=39947 GN=BSL2 PE=2 SV=2
Vitis_adenoclada_newGene_2963	sp|Q2QM47|BSL2_ORYSJ	9.16e-94	141/153(92.16)	291	Serine/threonine-protein phosphatase BSL2 homolog OS=Oryza sativa subsp. japonica OX=39947 GN=BSL2 PE=2 SV=2
Vitis_adenoclada_newGene_2968	sp|Q5MLE9|TM2NV_SOLLC	3.98e-16	46/120(38.33)	73	ToMV resistant protein Tm-2 netted virescent OS=Solanum lycopersicum OX=4081 GN=Tm-2nv PE=1 SV=1
Vitis_adenoclada_newGene_297	sp|Q9SXB5|Y1135_ARATH	3.87e-21	41/87(47.13)	86	G-type lectin S-receptor-like serine/threonine-protein kinase At1g11303 OS=Arabidopsis thaliana OX=3702 GN=At1g11303 PE=3 SV=1
Vitis_adenoclada_newGene_2978	sp|Q96289|ZAT10_ARATH	1.46e-07	27/64(42.19)	47	Zinc finger protein ZAT10 OS=Arabidopsis thaliana OX=3702 GN=ZAT10 PE=2 SV=1
Vitis_adenoclada_newGene_2979	sp|O65499|ZAT3_ARATH	1.78e-11	24/45(53.33)	62	Zinc finger protein ZAT3 OS=Arabidopsis thaliana OX=3702 GN=ZAT3 PE=1 SV=1
Vitis_adenoclada_newGene_298	sp|O64781|Y1639_ARATH	3.48e-59	92/225(40.89)	200	G-type lectin S-receptor-like serine/threonine-protein kinase At1g61390 OS=Arabidopsis thaliana OX=3702 GN=At1g61390 PE=3 SV=1
Vitis_adenoclada_newGene_2981	sp|Q9C587|RFC1_ARATH	4.29e-12	75/206(36.41)	63	Replication factor C subunit 1 OS=Arabidopsis thaliana OX=3702 GN=RFC1 PE=2 SV=1
Vitis_adenoclada_newGene_2985	sp|Q9ZT94|POLR2_ARATH	8.96e-27	45/83(54.22)	102	Retrovirus-related Pol polyprotein from transposon RE2 OS=Arabidopsis thaliana OX=3702 GN=RE2 PE=4 SV=1
Vitis_adenoclada_newGene_299	sp|Q9SXB8|Y1133_ARATH	7.60e-156	221/341(64.81)	459	G-type lectin S-receptor-like serine/threonine-protein kinase At1g11330 OS=Arabidopsis thaliana OX=3702 GN=At1g11330 PE=1 SV=3
Vitis_adenoclada_newGene_2999	sp|F4HW04|DPOE1_ARATH	3.21e-103	165/267(61.80)	330	DNA polymerase epsilon catalytic subunit A OS=Arabidopsis thaliana OX=3702 GN=POL2A PE=1 SV=1
Vitis_adenoclada_newGene_3	sp|Q9C9G6|AE7_ARATH	6.98e-36	57/65(87.69)	118	Protein AE7 OS=Arabidopsis thaliana OX=3702 GN=AE7 PE=1 SV=2
Vitis_adenoclada_newGene_3006	sp|Q6DW75|DGDG2_SOYBN	2.01e-53	88/135(65.19)	174	Digalactosyldiacylglycerol synthase 2, chloroplastic OS=Glycine max OX=3847 GN=DGD2 PE=2 SV=1
Vitis_adenoclada_newGene_3010	sp|Q9MA92|FPP3_ARATH	4.64e-14	33/44(75.00)	65	Filament-like plant protein 3 OS=Arabidopsis thaliana OX=3702 GN=FPP3 PE=1 SV=2
Vitis_adenoclada_newGene_3024	sp|P34788|RS18_ARATH	6.14e-104	146/152(96.05)	293	40S ribosomal protein S18 OS=Arabidopsis thaliana OX=3702 GN=RPS18A PE=1 SV=1
Vitis_adenoclada_newGene_3025	sp|Q9M1X2|FAP1_ARATH	2.23e-32	55/76(72.37)	113	Fatty-acid-binding protein 1 OS=Arabidopsis thaliana OX=3702 GN=FAP1 PE=1 SV=1
Vitis_adenoclada_newGene_3026	sp|Q39008|M3K1_ARATH	5.83e-24	46/76(60.53)	93	Mitogen-activated protein kinase kinase kinase 1 OS=Arabidopsis thaliana OX=3702 GN=MEKK1 PE=1 SV=2
Vitis_adenoclada_newGene_3032	sp|O81472|MP3K2_ARATH	8.28e-06	18/23(78.26)	40	Mitogen-activated protein kinase kinase kinase 9 OS=Arabidopsis thaliana OX=3702 GN=MEKK2 PE=1 SV=1
Vitis_adenoclada_newGene_3036	sp|Q8L4H0|WEE1_ARATH	1.41e-68	104/141(73.76)	214	Wee1-like protein kinase OS=Arabidopsis thaliana OX=3702 GN=WEE1 PE=1 SV=1
Vitis_adenoclada_newGene_3044	sp|O04251|Y4211_ARATH	2.80e-16	32/51(62.75)	70	BRCT domain-containing protein At4g02110 OS=Arabidopsis thaliana OX=3702 GN=At4g02110 PE=4 SV=3
Vitis_adenoclada_newGene_3066	sp|Q7XA42|RGA1_SOLBU	1.57e-09	47/154(30.52)	60	Putative disease resistance protein RGA1 OS=Solanum bulbocastanum OX=147425 GN=RGA1 PE=2 SV=2
Vitis_adenoclada_newGene_3076	sp|Q69TN4|KCO3_ORYSJ	3.30e-14	29/43(67.44)	65	Two pore potassium channel c OS=Oryza sativa subsp. japonica OX=39947 GN=TPKC PE=3 SV=1
Vitis_adenoclada_newGene_3089	sp|Q8W474|DRL7_ARATH	2.93e-10	39/123(31.71)	57	Probable disease resistance protein At1g58390 OS=Arabidopsis thaliana OX=3702 GN=At1g58390 PE=2 SV=4
Vitis_adenoclada_newGene_3090	sp|Q9FJB5|RP8L3_ARATH	2.29e-34	128/481(26.61)	137	Disease resistance RPP8-like protein 3 OS=Arabidopsis thaliana OX=3702 GN=RPP8L3 PE=2 SV=1
Vitis_adenoclada_newGene_3091	sp|Q8W474|DRL7_ARATH	6.13e-10	38/121(31.40)	55	Probable disease resistance protein At1g58390 OS=Arabidopsis thaliana OX=3702 GN=At1g58390 PE=2 SV=4
Vitis_adenoclada_newGene_3095	sp|Q8W3K0|DRL9_ARATH	1.37e-11	39/119(32.77)	63	Probable disease resistance protein At1g58602 OS=Arabidopsis thaliana OX=3702 GN=At1g58602 PE=2 SV=1
Vitis_adenoclada_newGene_3096	sp|Q9XFG3|TBG_PHYPA	8.78e-22	40/43(93.02)	86	Tubulin gamma chain OS=Physcomitrium patens OX=3218 GN=TUBG1 PE=3 SV=1
Vitis_adenoclada_newGene_3102	sp|Q9LW83|CE101_ARATH	1.47e-52	144/440(32.73)	188	G-type lectin S-receptor-like serine/threonine-protein kinase CES101 OS=Arabidopsis thaliana OX=3702 GN=CES101 PE=2 SV=2
Vitis_adenoclada_newGene_3103	sp|Q9LW83|CE101_ARATH	8.94e-70	171/532(32.14)	238	G-type lectin S-receptor-like serine/threonine-protein kinase CES101 OS=Arabidopsis thaliana OX=3702 GN=CES101 PE=2 SV=2
Vitis_adenoclada_newGene_3105	sp|Q9LW83|CE101_ARATH	5.56e-50	131/432(30.32)	182	G-type lectin S-receptor-like serine/threonine-protein kinase CES101 OS=Arabidopsis thaliana OX=3702 GN=CES101 PE=2 SV=2
Vitis_adenoclada_newGene_3113	sp|V9M2S5|RPV1_VITRO	2.59e-24	74/177(41.81)	109	Disease resistance protein RPV1 OS=Vitis rotundifolia OX=103349 GN=RPV1 PE=1 SV=1
Vitis_adenoclada_newGene_3116	sp|V9M2S5|RPV1_VITRO	7.56e-63	104/150(69.33)	207	Disease resistance protein RPV1 OS=Vitis rotundifolia OX=103349 GN=RPV1 PE=1 SV=1
Vitis_adenoclada_newGene_3121	sp|Q6VAB2|U71E1_STERE	3.07e-32	59/113(52.21)	118	UDP-glycosyltransferase 71E1 OS=Stevia rebaudiana OX=55670 GN=UGT71E1 PE=2 SV=1
Vitis_adenoclada_newGene_313	sp|Q8LGN0|GLR27_ARATH	3.72e-49	140/445(31.46)	179	Glutamate receptor 2.7 OS=Arabidopsis thaliana OX=3702 GN=GLR2.7 PE=2 SV=3
Vitis_adenoclada_newGene_3130	sp|Q8RXE8|BASS3_ARATH	2.19e-69	110/135(81.48)	215	Probable sodium/metabolite cotransporter BASS3, chloroplastic OS=Arabidopsis thaliana OX=3702 GN=BASS3 PE=2 SV=1
Vitis_adenoclada_newGene_3133	sp|Q9LUW0|LOX5_ARATH	3.05e-56	88/170(51.76)	189	Linoleate 9S-lipoxygenase 5 OS=Arabidopsis thaliana OX=3702 GN=LOX5 PE=1 SV=2
Vitis_adenoclada_newGene_3142	sp|Q6UNT2|RL5_CUCSA	1.15e-115	165/186(88.71)	330	60S ribosomal protein L5 OS=Cucumis sativus OX=3659 GN=RPL5 PE=2 SV=1
Vitis_adenoclada_newGene_3143	sp|Q9FFF3|COG1_ARATH	0.0	517/788(65.61)	980	Conserved oligomeric Golgi complex subunit 1 OS=Arabidopsis thaliana OX=3702 GN=COG1 PE=1 SV=1
Vitis_adenoclada_newGene_3147	sp|Q9SE93|PNAE_RAUSE	7.45e-45	68/114(59.65)	147	Polyneuridine-aldehyde esterase OS=Rauvolfia serpentina OX=4060 GN=PNAE PE=1 SV=1
Vitis_adenoclada_newGene_315	sp|O81905|SD18_ARATH	4.89e-16	33/105(31.43)	73	Receptor-like serine/threonine-protein kinase SD1-8 OS=Arabidopsis thaliana OX=3702 GN=SD18 PE=1 SV=1
Vitis_adenoclada_newGene_3164	sp|Q9LXC0|GDI_ARATH	2.20e-64	94/113(83.19)	201	Guanosine nucleotide diphosphate dissociation inhibitor At5g09550 OS=Arabidopsis thaliana OX=3702 GN=At5g09550 PE=3 SV=1
Vitis_adenoclada_newGene_3166	sp|Q9ZRF1|MTDH_FRAAN	2.99e-223	291/352(82.67)	612	Probable mannitol dehydrogenase OS=Fragaria ananassa OX=3747 GN=CAD PE=2 SV=1
Vitis_adenoclada_newGene_3167	sp|Q9ZRF1|MTDH_FRAAN	1.63e-108	156/188(82.98)	315	Probable mannitol dehydrogenase OS=Fragaria ananassa OX=3747 GN=CAD PE=2 SV=1
Vitis_adenoclada_newGene_3168	sp|Q9ZRF1|MTDH_FRAAN	1.11e-120	169/218(77.52)	347	Probable mannitol dehydrogenase OS=Fragaria ananassa OX=3747 GN=CAD PE=2 SV=1
Vitis_adenoclada_newGene_3182	sp|W8JMU7|CYQ32_CATRO	7.66e-206	271/447(60.63)	578	Cytochrome P450 81Q32 OS=Catharanthus roseus OX=4058 GN=CYP81Q32 PE=2 SV=1
Vitis_adenoclada_newGene_3186	sp|E9L7A5|PAT_PETHY	4.55e-60	96/111(86.49)	191	Bifunctional aspartate aminotransferase and glutamate/aspartate-prephenate aminotransferase OS=Petunia hybrida OX=4102 PE=1 SV=1
Vitis_adenoclada_newGene_3190	sp|Q96499|RL44_GOSHI	1.46e-75	105/105(100.00)	218	60S ribosomal protein L44 OS=Gossypium hirsutum OX=3635 GN=RPL44 PE=3 SV=3
Vitis_adenoclada_newGene_3192	sp|A0A068Q5V6|C7150_PRUMU	1.40e-117	173/291(59.45)	347	Cytochrome P450 71AU50 OS=Prunus mume OX=102107 GN=CYP71AU50 PE=2 SV=1
Vitis_adenoclada_newGene_3193	sp|A0A068Q5V6|C7150_PRUMU	1.01e-81	121/203(59.61)	251	Cytochrome P450 71AU50 OS=Prunus mume OX=102107 GN=CYP71AU50 PE=2 SV=1
Vitis_adenoclada_newGene_3194	sp|A0A068Q5V6|C7150_PRUMU	7.38e-254	333/497(67.00)	701	Cytochrome P450 71AU50 OS=Prunus mume OX=102107 GN=CYP71AU50 PE=2 SV=1
Vitis_adenoclada_newGene_3208	sp|Q9STN5|Y4833_ARATH	1.81e-43	79/145(54.48)	141	Uncharacterized protein At4g08330, chloroplastic OS=Arabidopsis thaliana OX=3702 GN=At4g08330 PE=1 SV=1
Vitis_adenoclada_newGene_321	sp|C0LGE0|Y1765_ARATH	1.26e-126	191/243(78.60)	382	Probable LRR receptor-like serine/threonine-protein kinase At1g07650 OS=Arabidopsis thaliana OX=3702 GN=At1g07650 PE=1 SV=1
Vitis_adenoclada_newGene_3210	sp|Q9C7X0|ADR2_ARATH	4.62e-07	55/197(27.92)	53	Disease resistance protein ADR2 OS=Arabidopsis thaliana OX=3702 GN=ADR2 PE=2 SV=1
Vitis_adenoclada_newGene_3215	sp|Q9ZT94|POLR2_ARATH	5.60e-29	58/152(38.16)	111	Retrovirus-related Pol polyprotein from transposon RE2 OS=Arabidopsis thaliana OX=3702 GN=RE2 PE=4 SV=1
Vitis_adenoclada_newGene_3232	sp|Q9M1S8|GCP2_ARATH	1.27e-21	38/50(76.00)	85	Probable glutamate carboxypeptidase AMP1 OS=Arabidopsis thaliana OX=3702 GN=AMP1 PE=1 SV=3
Vitis_adenoclada_newGene_3246	sp|F4KGN5|S40A2_ARATH	4.05e-100	147/231(63.64)	301	Solute carrier family 40 member 2 OS=Arabidopsis thaliana OX=3702 GN=IREG2 PE=2 SV=1
Vitis_adenoclada_newGene_3249	sp|Q9LZW9|RTOR2_ARATH	3.54e-08	24/39(61.54)	48	Regulatory-associated protein of TOR 2 OS=Arabidopsis thaliana OX=3702 GN=RAPTOR2 PE=2 SV=2
Vitis_adenoclada_newGene_3254	sp|A8C980|GERS_RHISY	9.54e-37	58/63(92.06)	129	Germanicol synthase OS=Rhizophora stylosa OX=98588 GN=M1 PE=1 SV=1
Vitis_adenoclada_newGene_3279	sp|F4J4N3|DIR17_ARATH	4.66e-39	67/111(60.36)	134	Dirigent protein 17 OS=Arabidopsis thaliana OX=3702 GN=DIR17 PE=2 SV=1
Vitis_adenoclada_newGene_328	sp|O64700|UREG_ARATH	5.41e-164	221/247(89.47)	459	Urease accessory protein G OS=Arabidopsis thaliana OX=3702 GN=UREG PE=2 SV=1
Vitis_adenoclada_newGene_3282	sp|V9M398|RUN1_VITRO	2.62e-55	90/157(57.32)	186	Disease resistance protein RUN1 OS=Vitis rotundifolia OX=103349 GN=RUN1 PE=1 SV=1
Vitis_adenoclada_newGene_3285	sp|Q9SD82|RFA1B_ARATH	2.92e-41	71/103(68.93)	143	Replication protein A 70 kDa DNA-binding subunit B OS=Arabidopsis thaliana OX=3702 GN=RPA1B PE=3 SV=1
Vitis_adenoclada_newGene_329	sp|Q0WPS2|B561M_ARATH	1.33e-23	48/102(47.06)	90	Cytochrome b561 domain-containing protein At4g18260 OS=Arabidopsis thaliana OX=3702 GN=At4g18260 PE=2 SV=1
Vitis_adenoclada_newGene_330	sp|P19950|RS141_MAIZE	7.82e-99	144/150(96.00)	280	40S ribosomal protein S14 OS=Zea mays OX=4577 PE=3 SV=1
Vitis_adenoclada_newGene_331	sp|O82140|BAMS1_PANGI	1.90e-110	149/244(61.07)	334	Beta-amyrin synthase 1 OS=Panax ginseng OX=4054 GN=OSCPNY1 PE=1 SV=1
Vitis_adenoclada_newGene_332	sp|Q8W3Z1|BAMS_BETPL	3.52e-149	198/309(64.08)	437	Beta-amyrin synthase OS=Betula platyphylla OX=78630 GN=OSCBPY PE=1 SV=1
Vitis_adenoclada_newGene_344	sp|Q39191|WAK1_ARATH	1.54e-39	98/292(33.56)	147	Wall-associated receptor kinase 1 OS=Arabidopsis thaliana OX=3702 GN=WAK1 PE=1 SV=2
Vitis_adenoclada_newGene_345	sp|Q9S9M5|WAKLA_ARATH	3.66e-101	160/261(61.30)	312	Wall-associated receptor kinase-like 1 OS=Arabidopsis thaliana OX=3702 GN=WAKL1 PE=2 SV=1
Vitis_adenoclada_newGene_346	sp|F8S1I0|C7BL2_LACSA	3.64e-13	31/64(48.44)	62	Costunolide synthase OS=Lactuca sativa OX=4236 GN=CYP71BL2 PE=1 SV=1
Vitis_adenoclada_newGene_347	sp|Q9LMN7|WAK5_ARATH	1.57e-137	221/467(47.32)	414	Wall-associated receptor kinase 5 OS=Arabidopsis thaliana OX=3702 GN=WAK5 PE=2 SV=1
Vitis_adenoclada_newGene_349	sp|Q9S9M5|WAKLA_ARATH	3.52e-78	127/201(63.18)	248	Wall-associated receptor kinase-like 1 OS=Arabidopsis thaliana OX=3702 GN=WAKL1 PE=2 SV=1
Vitis_adenoclada_newGene_351	sp|C0LGP4|Y3475_ARATH	6.41e-47	93/191(48.69)	179	Probable LRR receptor-like serine/threonine-protein kinase At3g47570 OS=Arabidopsis thaliana OX=3702 GN=At3g47570 PE=2 SV=1
Vitis_adenoclada_newGene_352	sp|C0LGP4|Y3475_ARATH	8.08e-20	44/112(39.29)	84	Probable LRR receptor-like serine/threonine-protein kinase At3g47570 OS=Arabidopsis thaliana OX=3702 GN=At3g47570 PE=2 SV=1
Vitis_adenoclada_newGene_353	sp|Q9FIZ3|GSO2_ARATH	1.03e-07	26/75(34.67)	50	LRR receptor-like serine/threonine-protein kinase GSO2 OS=Arabidopsis thaliana OX=3702 GN=GSO2 PE=1 SV=2
Vitis_adenoclada_newGene_359	sp|C0LGP4|Y3475_ARATH	3.32e-48	93/211(44.08)	168	Probable LRR receptor-like serine/threonine-protein kinase At3g47570 OS=Arabidopsis thaliana OX=3702 GN=At3g47570 PE=2 SV=1
Vitis_adenoclada_newGene_373	sp|Q9FNP1|PEX1_ARATH	2.12e-159	272/573(47.47)	485	Peroxisome biogenesis protein 1 OS=Arabidopsis thaliana OX=3702 GN=PEX1 PE=1 SV=2
Vitis_adenoclada_newGene_384	sp|Q5N8X6|BGAL3_ORYSJ	3.92e-16	31/50(62.00)	70	Beta-galactosidase 3 OS=Oryza sativa subsp. japonica OX=39947 GN=Os01g0875500 PE=3 SV=1
Vitis_adenoclada_newGene_386	sp|Q9SIW2|CHR35_ARATH	2.79e-11	26/53(49.06)	60	Protein CHROMATIN REMODELING 35 OS=Arabidopsis thaliana OX=3702 GN=DRD1 PE=1 SV=1
Vitis_adenoclada_newGene_389	sp|P51071|THS3_VITVI	1.88e-34	58/62(93.55)	120	Stilbene synthase 3 OS=Vitis vinifera OX=29760 GN=VIT_16s0100g01030 PE=2 SV=2
Vitis_adenoclada_newGene_391	sp|Q9LP24|Y1571_ARATH	4.42e-17	39/80(48.75)	73	Probable leucine-rich repeat receptor-like protein kinase At1g35710 OS=Arabidopsis thaliana OX=3702 GN=At1g35710 PE=1 SV=1
Vitis_adenoclada_newGene_395	sp|Q9FG16|PP367_ARATH	1.77e-113	174/384(45.31)	348	Pentatricopeptide repeat-containing protein At5g06540 OS=Arabidopsis thaliana OX=3702 GN=PCMP-H88 PE=3 SV=1
Vitis_adenoclada_newGene_403	sp|P21616|AVP_VIGRR	1.30e-62	106/126(84.13)	204	Pyrophosphate-energized vacuolar membrane proton pump OS=Vigna radiata var. radiata OX=3916 PE=1 SV=4
Vitis_adenoclada_newGene_407	sp|Q9FTA0|GEML4_ARATH	1.03e-28	50/67(74.63)	102	GEM-like protein 4 OS=Arabidopsis thaliana OX=3702 GN=At5g08350 PE=2 SV=1
Vitis_adenoclada_newGene_408	sp|Q9FTA0|GEML4_ARATH	7.72e-19	33/53(62.26)	75	GEM-like protein 4 OS=Arabidopsis thaliana OX=3702 GN=At5g08350 PE=2 SV=1
Vitis_adenoclada_newGene_425	sp|P92523|M860_ARATH	3.17e-24	42/89(47.19)	90	Uncharacterized mitochondrial protein AtMg00860 OS=Arabidopsis thaliana OX=3702 GN=AtMg00860 PE=4 SV=1
Vitis_adenoclada_newGene_445	sp|Q8RWW0|ALE2_ARATH	2.39e-62	101/130(77.69)	207	Receptor-like serine/threonine-protein kinase ALE2 OS=Arabidopsis thaliana OX=3702 GN=ALE2 PE=1 SV=1
Vitis_adenoclada_newGene_46	sp|Q9SVX5|DRE2F_ARATH	1.37e-09	38/99(38.38)	53	Dehydration-responsive element-binding protein 2F OS=Arabidopsis thaliana OX=3702 GN=DREB2F PE=1 SV=1
Vitis_adenoclada_newGene_461	sp|Q9SN73|BSD2_ARATH	2.84e-21	35/58(60.34)	80	Protein BUNDLE SHEATH DEFECTIVE 2, chloroplastic OS=Arabidopsis thaliana OX=3702 GN=BSD2 PE=1 SV=1
Vitis_adenoclada_newGene_470	sp|Q3E9A4|GLYT5_ARATH	5.08e-11	26/44(59.09)	60	Probable glycosyltransferase At5g20260 OS=Arabidopsis thaliana OX=3702 GN=At5g20260 PE=3 SV=3
Vitis_adenoclada_newGene_479	sp|P51424|RL391_ARATH	3.38e-32	48/51(94.12)	104	60S ribosomal protein L39-1 OS=Arabidopsis thaliana OX=3702 GN=RPL39A PE=3 SV=2
Vitis_adenoclada_newGene_49	sp|Q9C6K9|LRL11_ARATH	5.64e-18	69/271(25.46)	83	LEAF RUST 10 DISEASE-RESISTANCE LOCUS RECEPTOR-LIKE PROTEIN KINASE-like 1.1 OS=Arabidopsis thaliana OX=3702 GN=LRK10L-1.1 PE=2 SV=1
Vitis_adenoclada_newGene_513	sp|O64587|ACD11_ARATH	2.26e-21	44/115(38.26)	84	Accelerated cell death 11 OS=Arabidopsis thaliana OX=3702 GN=ACD11 PE=1 SV=1
Vitis_adenoclada_newGene_524	sp|Q8RWW0|ALE2_ARATH	1.98e-22	52/102(50.98)	93	Receptor-like serine/threonine-protein kinase ALE2 OS=Arabidopsis thaliana OX=3702 GN=ALE2 PE=1 SV=1
Vitis_adenoclada_newGene_531	sp|Q8VZG1|DGK3_ARATH	1.83e-177	249/397(62.72)	503	Diacylglycerol kinase 3 OS=Arabidopsis thaliana OX=3702 GN=DGK3 PE=1 SV=1
Vitis_adenoclada_newGene_534	sp|A0A1P8AUY4|MDN1_ARATH	2.65e-19	41/100(41.00)	84	Midasin OS=Arabidopsis thaliana OX=3702 GN=MDN1 PE=1 SV=1
Vitis_adenoclada_newGene_541	sp|Q8GUP1|CTF77_ARATH	1.45e-263	344/461(74.62)	734	Cleavage stimulation factor subunit 77 OS=Arabidopsis thaliana OX=3702 GN=CSTF77 PE=1 SV=1
Vitis_adenoclada_newGene_542	sp|Q7G188|FIMB1_ARATH	5.69e-24	43/63(68.25)	93	Fimbrin-1 OS=Arabidopsis thaliana OX=3702 GN=FIM1 PE=1 SV=2
Vitis_adenoclada_newGene_552	sp|O23461|ARAK_ARATH	2.52e-125	189/268(70.52)	381	L-arabinokinase OS=Arabidopsis thaliana OX=3702 GN=ARA1 PE=1 SV=1
Vitis_adenoclada_newGene_575	sp|C0LGP4|Y3475_ARATH	1.66e-10	28/74(37.84)	61	Probable LRR receptor-like serine/threonine-protein kinase At3g47570 OS=Arabidopsis thaliana OX=3702 GN=At3g47570 PE=2 SV=1
Vitis_adenoclada_newGene_578	sp|Q3ED65|MENG_ARATH	6.45e-07	18/24(75.00)	44	2-phytyl-1,4-beta-naphthoquinone methyltransferase, chloroplastic OS=Arabidopsis thaliana OX=3702 GN=MENG PE=1 SV=2
Vitis_adenoclada_newGene_580	sp|Q9CAL3|CRK2_ARATH	2.90e-40	62/94(65.96)	142	Cysteine-rich receptor-like protein kinase 2 OS=Arabidopsis thaliana OX=3702 GN=CRK2 PE=1 SV=1
Vitis_adenoclada_newGene_585	sp|B6VJS4|ROMT_VITVI	1.80e-131	183/204(89.71)	373	Trans-resveratrol di-O-methyltransferase OS=Vitis vinifera OX=29760 GN=ROMT PE=1 SV=2
Vitis_adenoclada_newGene_588	sp|F4I2H7|TPX2_ARATH	3.65e-70	118/173(68.21)	226	Protein TPX2 OS=Arabidopsis thaliana OX=3702 GN=TPX2 PE=1 SV=1
Vitis_adenoclada_newGene_599	sp|Q9SLN8|DBR_TOBAC	1.65e-79	142/340(41.76)	247	2-alkenal reductase (NADP(+)-dependent) OS=Nicotiana tabacum OX=4097 GN=DBR PE=1 SV=1
Vitis_adenoclada_newGene_603	sp|Q67ZU1|LIP2_ARATH	1.88e-59	88/162(54.32)	190	Triacylglycerol lipase 2 OS=Arabidopsis thaliana OX=3702 GN=LIP2 PE=2 SV=1
Vitis_adenoclada_newGene_618	sp|Q9C5J4|Y3210_ARATH	1.20e-160	239/436(54.82)	465	BTB/POZ domain-containing protein At3g22104 OS=Arabidopsis thaliana OX=3702 GN=At3g22104 PE=2 SV=1
Vitis_adenoclada_newGene_619	sp|Q9AR86|ISPS_POPCN	1.11e-147	231/424(54.48)	434	Isoprene synthase, chloroplastic OS=Populus canescens OX=80863 GN=ISPS PE=1 SV=1
Vitis_adenoclada_newGene_620	sp|B9RHP7|TPS11_RICCO	1.28e-20	44/73(60.27)	83	Probable terpene synthase 11 OS=Ricinus communis OX=3988 GN=TPS11 PE=3 SV=1
Vitis_adenoclada_newGene_628	sp|Q9ZR08|Y4230_ARATH	1.18e-22	92/297(30.98)	97	G-type lectin S-receptor-like serine/threonine-protein kinase At4g03230 OS=Arabidopsis thaliana OX=3702 GN=At4g03230 PE=3 SV=3
Vitis_adenoclada_newGene_629	sp|Q9ZR08|Y4230_ARATH	1.20e-19	49/95(51.58)	89	G-type lectin S-receptor-like serine/threonine-protein kinase At4g03230 OS=Arabidopsis thaliana OX=3702 GN=At4g03230 PE=3 SV=3
Vitis_adenoclada_newGene_639	sp|Q7XAB8|THF1_SOLTU	2.32e-100	156/229(68.12)	294	Protein THYLAKOID FORMATION1, chloroplastic OS=Solanum tuberosum OX=4113 GN=THF1 PE=2 SV=1
Vitis_adenoclada_newGene_646	sp|P35337|PGLR_BRANA	2.13e-39	59/104(56.73)	135	Polygalacturonase OS=Brassica napus OX=3708 PE=2 SV=1
Vitis_adenoclada_newGene_647	sp|Q39786|PGLR_GOSHI	3.69e-13	34/64(53.12)	62	Polygalacturonase OS=Gossypium hirsutum OX=3635 GN=G9 PE=2 SV=1
Vitis_adenoclada_newGene_655	sp|B9DGY1|AB1K7_ARATH	5.88e-35	72/118(61.02)	126	Protein ACTIVITY OF BC1 COMPLEX KINASE 7, chloroplastic OS=Arabidopsis thaliana OX=3702 GN=ABC1K7 PE=1 SV=1
Vitis_adenoclada_newGene_657	sp|Q9SSF0|HIP16_ARATH	5.72e-16	36/75(48.00)	69	Heavy metal-associated isoprenylated plant protein 16 OS=Arabidopsis thaliana OX=3702 GN=HIPP16 PE=2 SV=1
Vitis_adenoclada_newGene_662	sp|F4I4E1|BH167_ARATH	8.99e-20	56/167(33.53)	81	Transcription factor bHLH167 OS=Arabidopsis thaliana OX=3702 GN=BHLH167 PE=2 SV=1
Vitis_adenoclada_newGene_670	sp|Q9SZC9|HMA6_ARATH	9.09e-147	233/333(69.97)	439	Copper-transporting ATPase PAA1, chloroplastic OS=Arabidopsis thaliana OX=3702 GN=PAA1 PE=1 SV=1
Vitis_adenoclada_newGene_673	sp|F4JKI3|DGK6_ARATH	1.95e-39	63/129(48.84)	137	Diacylglycerol kinase 6 OS=Arabidopsis thaliana OX=3702 GN=DGK6 PE=3 SV=1
Vitis_adenoclada_newGene_680	sp|Q94F62|BAK1_ARATH	2.91e-37	68/97(70.10)	131	BRASSINOSTEROID INSENSITIVE 1-associated receptor kinase 1 OS=Arabidopsis thaliana OX=3702 GN=BAK1 PE=1 SV=2
Vitis_adenoclada_newGene_699	sp|A0A290U7C4|ROQ1_NICBE	4.95e-20	43/99(43.43)	83	Disease resistance protein Roq1 OS=Nicotiana benthamiana OX=4100 GN=ROQ1 PE=1 SV=1
Vitis_adenoclada_newGene_702	sp|V9M2S5|RPV1_VITRO	2.64e-42	77/119(64.71)	147	Disease resistance protein RPV1 OS=Vitis rotundifolia OX=103349 GN=RPV1 PE=1 SV=1
Vitis_adenoclada_newGene_703	sp|V9M398|RUN1_VITRO	8.43e-86	159/347(45.82)	283	Disease resistance protein RUN1 OS=Vitis rotundifolia OX=103349 GN=RUN1 PE=1 SV=1
Vitis_adenoclada_newGene_705	sp|V9M398|RUN1_VITRO	3.94e-105	201/438(45.89)	343	Disease resistance protein RUN1 OS=Vitis rotundifolia OX=103349 GN=RUN1 PE=1 SV=1
Vitis_adenoclada_newGene_711	sp|P10978|POLX_TOBAC	3.52e-18	37/78(47.44)	77	Retrovirus-related Pol polyprotein from transposon TNT 1-94 OS=Nicotiana tabacum OX=4097 PE=2 SV=1
Vitis_adenoclada_newGene_713	sp|V9M398|RUN1_VITRO	1.08e-24	50/107(46.73)	97	Disease resistance protein RUN1 OS=Vitis rotundifolia OX=103349 GN=RUN1 PE=1 SV=1
Vitis_adenoclada_newGene_717	sp|Q9FMT1|LEU31_ARATH	2.04e-41	70/80(87.50)	139	3-isopropylmalate dehydrogenase 1, chloroplastic OS=Arabidopsis thaliana OX=3702 GN=IMDH1 PE=1 SV=1
Vitis_adenoclada_newGene_720	sp|Q9LRR4|R13L1_ARATH	8.21e-171	344/749(45.93)	519	Putative disease resistance RPP13-like protein 1 OS=Arabidopsis thaliana OX=3702 GN=RPPL1 PE=3 SV=1
Vitis_adenoclada_newGene_721	sp|Q9LRR4|R13L1_ARATH	7.44e-105	196/430(45.58)	337	Putative disease resistance RPP13-like protein 1 OS=Arabidopsis thaliana OX=3702 GN=RPPL1 PE=3 SV=1
Vitis_adenoclada_newGene_725	sp|Q9LRR4|R13L1_ARATH	1.30e-186	418/1025(40.78)	579	Putative disease resistance RPP13-like protein 1 OS=Arabidopsis thaliana OX=3702 GN=RPPL1 PE=3 SV=1
Vitis_adenoclada_newGene_729	sp|Q9ZVJ6|ANXD4_ARATH	9.59e-35	53/88(60.23)	120	Annexin D4 OS=Arabidopsis thaliana OX=3702 GN=ANN4 PE=1 SV=1
Vitis_adenoclada_newGene_733	sp|Q8VZG8|MIK2_ARATH	3.34e-106	190/384(49.48)	347	MDIS1-interacting receptor like kinase 2 OS=Arabidopsis thaliana OX=3702 GN=MIK2 PE=1 SV=3
Vitis_adenoclada_newGene_745	sp|F4JKQ7|NIPA5_ARATH	3.91e-50	87/101(86.14)	163	Probable magnesium transporter NIPA5 OS=Arabidopsis thaliana OX=3702 GN=At4g09640 PE=2 SV=1
Vitis_adenoclada_newGene_750	sp|F4I9Q5|DEXH7_ARATH	2.74e-50	93/172(54.07)	174	DExH-box ATP-dependent RNA helicase DExH7, chloroplastic OS=Arabidopsis thaliana OX=3702 GN=At1g58060 PE=2 SV=1
Vitis_adenoclada_newGene_751	sp|F4I9Q5|DEXH7_ARATH	1.09e-33	58/69(84.06)	121	DExH-box ATP-dependent RNA helicase DExH7, chloroplastic OS=Arabidopsis thaliana OX=3702 GN=At1g58060 PE=2 SV=1
Vitis_adenoclada_newGene_752	sp|F4JKQ7|NIPA5_ARATH	9.91e-51	87/101(86.14)	164	Probable magnesium transporter NIPA5 OS=Arabidopsis thaliana OX=3702 GN=At4g09640 PE=2 SV=1
Vitis_adenoclada_newGene_753	sp|Q9S762|HIS1A_ARATH	1.29e-45	89/150(59.33)	152	ATP phosphoribosyltransferase 1, chloroplastic OS=Arabidopsis thaliana OX=3702 GN=HISN1A PE=1 SV=1
Vitis_adenoclada_newGene_757	sp|F4I9Q5|DEXH7_ARATH	2.75e-232	338/443(76.30)	677	DExH-box ATP-dependent RNA helicase DExH7, chloroplastic OS=Arabidopsis thaliana OX=3702 GN=At1g58060 PE=2 SV=1
Vitis_adenoclada_newGene_762	sp|Q9FUM1|EF1G_PRUAV	3.92e-105	159/223(71.30)	310	Elongation factor 1-gamma OS=Prunus avium OX=42229 PE=2 SV=1
Vitis_adenoclada_newGene_768	sp|Q9FG91|DRL32_ARATH	2.45e-50	143/450(31.78)	184	Probable disease resistance protein At5g43730 OS=Arabidopsis thaliana OX=3702 GN=At5g43730 PE=2 SV=1
Vitis_adenoclada_newGene_772	sp|O81825|DRL28_ARATH	2.27e-77	269/881(30.53)	272	Probable disease resistance protein At4g27220 OS=Arabidopsis thaliana OX=3702 GN=At4g27220 PE=2 SV=1
Vitis_adenoclada_newGene_776	sp|Q8W519|MMT1_MAIZE	1.86e-45	95/206(46.12)	157	Methionine S-methyltransferase OS=Zea mays OX=4577 GN=MMT1 PE=2 SV=2
Vitis_adenoclada_newGene_78	sp|Q9LV81|BRTL3_ARATH	2.52e-12	73/335(21.79)	67	Probable mitochondrial adenine nucleotide transporter BTL3 OS=Arabidopsis thaliana OX=3702 GN=At5g64970 PE=2 SV=1
Vitis_adenoclada_newGene_785	sp|Q9SH22|DRL20_ARATH	2.61e-32	126/431(29.23)	135	Probable disease resistance protein At1g63360 OS=Arabidopsis thaliana OX=3702 GN=At1g63360 PE=2 SV=1
Vitis_adenoclada_newGene_788	sp|Q42484|RPS2_ARATH	2.58e-64	175/567(30.86)	237	Disease resistance protein RPS2 OS=Arabidopsis thaliana OX=3702 GN=RPS2 PE=1 SV=1
Vitis_adenoclada_newGene_795	sp|C0LGH3|Y5614_ARATH	1.93e-126	195/266(73.31)	384	Probable LRR receptor-like serine/threonine-protein kinase At1g56140 OS=Arabidopsis thaliana OX=3702 GN=At1g56140 PE=2 SV=2
Vitis_adenoclada_newGene_802	sp|Q39008|M3K1_ARATH	2.71e-38	70/109(64.22)	135	Mitogen-activated protein kinase kinase kinase 1 OS=Arabidopsis thaliana OX=3702 GN=MEKK1 PE=1 SV=2
Vitis_adenoclada_newGene_804	sp|V9M398|RUN1_VITRO	6.99e-139	209/242(86.36)	422	Disease resistance protein RUN1 OS=Vitis rotundifolia OX=103349 GN=RUN1 PE=1 SV=1
Vitis_adenoclada_newGene_810	sp|Q6JN47|EIX1_SOLLC	2.94e-15	42/132(31.82)	79	Receptor-like protein EIX1 OS=Solanum lycopersicum OX=4081 GN=EIX1 PE=2 SV=2
Vitis_adenoclada_newGene_811	sp|V9M2S5|RPV1_VITRO	9.29e-156	234/254(92.13)	468	Disease resistance protein RPV1 OS=Vitis rotundifolia OX=103349 GN=RPV1 PE=1 SV=1
Vitis_adenoclada_newGene_812	sp|V9M2S5|RPV1_VITRO	1.70e-62	97/147(65.99)	206	Disease resistance protein RPV1 OS=Vitis rotundifolia OX=103349 GN=RPV1 PE=1 SV=1
Vitis_adenoclada_newGene_814	sp|Q9M1G5|NDC80_ARATH	5.00e-13	38/99(38.38)	63	Kinetochore protein NDC80 homolog OS=Arabidopsis thaliana OX=3702 GN=NDC80 PE=1 SV=1
Vitis_adenoclada_newGene_815	sp|Q6JN46|EIX2_SOLLC	1.21e-33	110/292(37.67)	132	Receptor-like protein EIX2 OS=Solanum lycopersicum OX=4081 GN=EIX2 PE=1 SV=2
Vitis_adenoclada_newGene_817	sp|V9M2S5|RPV1_VITRO	0.0	521/656(79.42)	1003	Disease resistance protein RPV1 OS=Vitis rotundifolia OX=103349 GN=RPV1 PE=1 SV=1
Vitis_adenoclada_newGene_819	sp|V9M2S5|RPV1_VITRO	2.74e-90	146/221(66.06)	304	Disease resistance protein RPV1 OS=Vitis rotundifolia OX=103349 GN=RPV1 PE=1 SV=1
Vitis_adenoclada_newGene_823	sp|Q9SD62|Y3471_ARATH	7.55e-20	44/81(54.32)	94	Putative receptor-like protein kinase At3g47110 OS=Arabidopsis thaliana OX=3702 GN=At3g47110 PE=3 SV=1
Vitis_adenoclada_newGene_824	sp|Q9SX38|DRL4_ARATH	1.26e-46	84/181(46.41)	162	Putative disease resistance protein At1g50180 OS=Arabidopsis thaliana OX=3702 GN=At1g50180 PE=3 SV=2
Vitis_adenoclada_newGene_825	sp|Q9SX38|DRL4_ARATH	7.19e-19	37/71(52.11)	78	Putative disease resistance protein At1g50180 OS=Arabidopsis thaliana OX=3702 GN=At1g50180 PE=3 SV=2
Vitis_adenoclada_newGene_826	sp|Q9SX38|DRL4_ARATH	2.27e-64	113/235(48.09)	214	Putative disease resistance protein At1g50180 OS=Arabidopsis thaliana OX=3702 GN=At1g50180 PE=3 SV=2
Vitis_adenoclada_newGene_869	sp|U5NH37|7DLGT_CATRO	4.20e-98	146/263(55.51)	296	7-deoxyloganetic acid glucosyl transferase OS=Catharanthus roseus OX=4058 GN=7DLGT PE=1 SV=1
Vitis_adenoclada_newGene_88	sp|C0LGR6|Y4291_ARATH	2.54e-22	39/60(65.00)	87	Probable LRR receptor-like serine/threonine-protein kinase At4g29180 OS=Arabidopsis thaliana OX=3702 GN=At4g29180 PE=1 SV=2
Vitis_adenoclada_newGene_894	sp|V9M2S5|RPV1_VITRO	4.71e-12	26/55(47.27)	58	Disease resistance protein RPV1 OS=Vitis rotundifolia OX=103349 GN=RPV1 PE=1 SV=1
Vitis_adenoclada_newGene_895	sp|V9M2S5|RPV1_VITRO	4.67e-27	51/95(53.68)	103	Disease resistance protein RPV1 OS=Vitis rotundifolia OX=103349 GN=RPV1 PE=1 SV=1
Vitis_adenoclada_newGene_908	sp|Q6Q3H2|TPSVS_VITVI	1.43e-44	73/80(91.25)	150	Valencene synthase OS=Vitis vinifera OX=29760 GN=ValCS PE=1 SV=1
Vitis_adenoclada_newGene_919	sp|Q8RWN2|ZIF1_ARATH	6.89e-24	49/66(74.24)	92	Protein ZINC INDUCED FACILITATOR 1 OS=Arabidopsis thaliana OX=3702 GN=ZIF1 PE=1 SV=2
Vitis_adenoclada_newGene_925	sp|O24606|EIN3_ARATH	2.48e-36	72/100(72.00)	129	Protein ETHYLENE INSENSITIVE 3 OS=Arabidopsis thaliana OX=3702 GN=EIN3 PE=1 SV=1
Vitis_adenoclada_newGene_94	sp|P93604|LRK10_WHEAT	7.40e-116	172/305(56.39)	348	Rust resistance kinase Lr10 OS=Triticum aestivum OX=4565 GN=LRK10 PE=2 SV=1
Vitis_adenoclada_newGene_947	sp|A0A0B6VQ48|PAR1_ROSHC	1.88e-134	182/260(70.00)	382	Phenylacetaldehyde reductase OS=Rosa hybrid cultivar OX=128735 GN=PAR PE=1 SV=1
Vitis_adenoclada_newGene_951	sp|F4I171|MD15A_ARATH	1.87e-34	76/138(55.07)	126	Mediator of RNA polymerase II transcription subunit 15a OS=Arabidopsis thaliana OX=3702 GN=MED15A PE=1 SV=1
Vitis_adenoclada_newGene_953	sp|F4I171|MD15A_ARATH	1.09e-20	48/94(51.06)	85	Mediator of RNA polymerase II transcription subunit 15a OS=Arabidopsis thaliana OX=3702 GN=MED15A PE=1 SV=1
Vitis_adenoclada_newGene_954	sp|F4I171|MD15A_ARATH	3.19e-35	64/98(65.31)	130	Mediator of RNA polymerase II transcription subunit 15a OS=Arabidopsis thaliana OX=3702 GN=MED15A PE=1 SV=1
Vitis_adenoclada_newGene_956	sp|F4I171|MD15A_ARATH	3.84e-24	46/86(53.49)	97	Mediator of RNA polymerase II transcription subunit 15a OS=Arabidopsis thaliana OX=3702 GN=MED15A PE=1 SV=1
Vitis_adenoclada_newGene_967	sp|Q9LRR5|DRL21_ARATH	1.43e-28	96/291(32.99)	117	Putative disease resistance protein At3g14460 OS=Arabidopsis thaliana OX=3702 GN=At3g14460 PE=3 SV=1
Vitis_adenoclada_newGene_968	sp|A0A0B6VQ48|PAR1_ROSHC	1.24e-165	224/320(70.00)	464	Phenylacetaldehyde reductase OS=Rosa hybrid cultivar OX=128735 GN=PAR PE=1 SV=1
Vitis_adenoclada_newGene_970	sp|Q6PWU2|ATESY_VITVI	7.06e-42	65/71(91.55)	142	(-)-alpha-terpineol synthase OS=Vitis vinifera OX=29760 PE=1 SV=1
Vitis_adenoclada_newGene_973	sp|Q9ZVJ6|ANXD4_ARATH	4.19e-38	60/117(51.28)	131	Annexin D4 OS=Arabidopsis thaliana OX=3702 GN=ANN4 PE=1 SV=1
Vitis_adenoclada_newGene_976	sp|Q7XA40|RGA3_SOLBU	2.08e-07	28/80(35.00)	47	Putative disease resistance protein RGA3 OS=Solanum bulbocastanum OX=147425 GN=RGA3 PE=2 SV=2
Vitis_adenoclada_newGene_995	sp|A0A0B6VQ48|PAR1_ROSHC	3.06e-39	62/80(77.50)	132	Phenylacetaldehyde reductase OS=Rosa hybrid cultivar OX=128735 GN=PAR PE=1 SV=1
Vitis_adenoclada_newGene_997	sp|Q7XBQ9|RGA2_SOLBU	5.02e-26	124/298(41.61)	108	Disease resistance protein RGA2 OS=Solanum bulbocastanum OX=147425 GN=RGA2 PE=1 SV=1
