# Supplementary material for: Transcriptome Profiling of Powdery Mildew-Stressed ‘Yeniang No. 2’ Grapevine Reveals Differential Expression, Alternative Splicing, and the Identification of 1232 Annotated Novel Genes
Source: Metabolites. 2026 Mar 9;16(3):182. doi: 10.3390/metabo16030182 (PMC13027967; doi:10.3390/metabo16030182)
Supplement: Supplementary file 1 [file metabolites-16-00182-s001.zip › Supplementary File S6/All_Database_annotation.xls]

## Sheet: Integrated_Function.anno
#GeneID	COG_class	COG_class_annotation	GO_annotation	KEGG_annotation	KOG_class	KOG_class_annotation	Pfam_annotation	Swissprot_annotation	TrEMBL_annotation	eggNOG_class	eggNOG_class_annotation	nr_annotation
Vitis_adenoclada_newGene_1530	--	--	--	--	--	--	--	--	DDE Tnp4 domain-containing protein OS=Vitis vinifera OX=29760 GN=CK203_073708 PE=3 SV=1	--	--	hypothetical protein CK203_073708 [Vitis vinifera]
Vitis_adenoclada_newGene_221	--	--	Cellular Component: integral component of membrane (GO:0016021);;	--	--	--	--	--	Uncharacterized protein OS=Vitis vinifera OX=29760 GN=VIT_09s0054g00580 PE=4 SV=1	--	--	hypothetical protein C1H46_029325 [Malus baccata]
Vitis_adenoclada_newGene_2963	[T]	Signal transduction mechanisms	Molecular Function: phosphoprotein phosphatase activity (GO:0004721);;	K01090|2.64e-85|atr:18421639|K01090 protein phosphatase [EC:3.1.3.16] | (RefSeq) serine/threonine-protein phosphatase BSL1	[TR]	--	Calcineurin-like phosphoesterase	Serine/threonine-protein phosphatase BSL2 homolog OS=Oryza sativa subsp. japonica OX=39947 GN=BSL2 PE=2 SV=2	Serine/threonine-protein phosphatase OS=Zea mays OX=4577 GN=ZEAMMB73_Zm00001d013680 PE=3 SV=1	T	Signal transduction mechanisms	Serine/threonine-protein phosphatase BSL3 [Zea mays]
Vitis_adenoclada_newGene_1454	--	--	--	--	[O]	Posttranslational modification, protein turnover, chaperones	--	Peptidyl-prolyl cis-trans isomerase FKBP19, chloroplastic OS=Arabidopsis thaliana OX=3702 GN=FKBP19 PE=1 SV=1	Uncharacterized protein OS=Vitis vinifera OX=29760 GN=VIT_16s0039g02360 PE=4 SV=1	--	--	PREDICTED: uncharacterized protein LOC100246060 isoform X4 [Vitis vinifera]
Vitis_adenoclada_newGene_578	--	--	Molecular Function: methyltransferase activity (GO:0008168);; Biological Process: methylation (GO:0032259);;	K23095|1.38e-22|vvi:100256830|K23095 demethylphylloquinol methyltransferase [EC:2.1.1.329] | (RefSeq) 2-phytyl-1,4-beta-naphthoquinone methyltransferase, chloroplastic	[H]	Coenzyme transport and metabolism	--	2-phytyl-1,4-beta-naphthoquinone methyltransferase, chloroplastic OS=Arabidopsis thaliana OX=3702 GN=MENG PE=1 SV=2	2-phytyl-1,4-beta-naphthoquinone methyltransferase, chloroplastic OS=Vitis vinifera OX=29760 GN=MENG_0 PE=4 SV=1	H	Coenzyme transport and metabolism	2-phytyl-1,4-beta-naphthoquinone methyltransferase, chloroplastic [Vitis vinifera]
Vitis_adenoclada_newGene_416	--	--	Cellular Component: integral component of membrane (GO:0016021);;	--	--	--	--	--	Uncharacterized protein (Fragment) OS=Vitis vinifera OX=29760 GN=VITISV_010249 PE=4 SV=1	--	--	hypothetical protein VITISV_010249, partial [Vitis vinifera]
Vitis_adenoclada_newGene_2402	--	--	Cellular Component: integral component of membrane (GO:0016021);; Biological Process: transmembrane transport (GO:0055085);;	--	[T]	Signal transduction mechanisms	--	Oligopeptide transporter 4 OS=Arabidopsis thaliana OX=3702 GN=OPT4 PE=1 SV=1	Oligopeptide transporter 4 OS=Vitis vinifera OX=29760 GN=OPT4_1 PE=4 SV=1	T	Signal transduction mechanisms	Oligopeptide transporter 4 [Vitis vinifera]
Vitis_adenoclada_newGene_1264	--	--	Molecular Function: UDP-glycosyltransferase activity (GO:0008194);;	K23279|3.89e-36|nau:109244693|K23279 gallate 1-beta-glucosyltransferase [EC:2.4.1.136] | (RefSeq) cinnamate beta-D-glucosyltransferase-like	[GC]	--	UDP-glucoronosyl and UDP-glucosyl transferase	UDP-glycosyltransferase 83A1 OS=Arabidopsis thaliana OX=3702 GN=UGT83A1 PE=2 SV=1	UDP-glycosyltransferase 83A1 OS=Vitis vinifera OX=29760 GN=UGT83A1_11 PE=4 SV=1	--	--	UDP-glycosyltransferase 83A1 [Vitis vinifera]
Vitis_adenoclada_newGene_2168	--	--	--	--	--	--	--	--	--	--	--	unnamed protein product, partial [Vitis vinifera]
Vitis_adenoclada_newGene_318	--	--	--	K10999|2.35e-66|vvi:100261696|K10999 cellulose synthase A [EC:2.4.1.12] | (RefSeq) cellulose synthase A catalytic subunit 8 [UDP-forming]	--	--	--	--	Uncharacterized protein OS=Vitis vinifera OX=29760 GN=VIT_10s0003g01570 PE=4 SV=1	S	Function unknown	unnamed protein product, partial [Vitis vinifera]
Vitis_adenoclada_newGene_725	--	--	Molecular Function: ADP binding (GO:0043531);;	K12818|2.56e-162|mtr:MTR_0267s0070|K12818 ATP-dependent RNA helicase DHX8/PRP22 [EC:3.6.4.13] | (RefSeq) NB-ARC domain disease resistance protein, putative	[T]	Signal transduction mechanisms	NB-ARC domain	Putative disease resistance RPP13-like protein 1 OS=Arabidopsis thaliana OX=3702 GN=RPPL1 PE=3 SV=1	Uncharacterized protein OS=Vitis vinifera OX=29760 GN=VITISV_036507 PE=4 SV=1	T	Signal transduction mechanisms	hypothetical protein VITISV_036507 [Vitis vinifera]
Vitis_adenoclada_newGene_1856	--	--	Biological Process: signal transduction (GO:0007165);; Molecular Function: ADP binding (GO:0043531);;	K00695|1.26e-33|mtr:MTR_6g478030|K00695 sucrose synthase [EC:2.4.1.13] | (RefSeq) sucrose synthase	--	--	NB-ARC domain	Disease resistance protein RUN1 OS=Vitis rotundifolia OX=103349 GN=RUN1 PE=1 SV=1	ADP-ribosyl cyclase/cyclic ADP-ribose hydrolase OS=Vitis vinifera OX=29760 GN=N_353 PE=4 SV=1	S	Function unknown	disease resistance protein RPV1-like [Vitis riparia]
Vitis_adenoclada_newGene_1949	--	--	Cellular Component: chloroplast (GO:0009507);;	--	--	--	--	--	GST N-terminal domain-containing protein OS=Vitis vinifera OX=29760 GN=VIT_18s0001g06900 PE=4 SV=1	O	Posttranslational modification, protein turnover, chaperones	uncharacterized protein LOC117907018 [Vitis riparia]
Vitis_adenoclada_newGene_1777	--	--	--	--	--	--	--	--	Uncharacterized protein OS=Vitis vinifera OX=29760 GN=CK203_056645 PE=4 SV=1	--	--	hypothetical protein CK203_095414 [Vitis vinifera]
Vitis_adenoclada_newGene_2800	--	--	Cellular Component: integral component of membrane (GO:0016021);;	K13466|1.35e-33|vvi:100246778|K13466 EIX receptor 1/2 | (RefSeq) receptor-like protein 12	--	--	Leucine rich repeat	Receptor-like protein EIX1 OS=Solanum lycopersicum OX=4081 GN=EIX1 PE=2 SV=2	Receptor-like protein 12 OS=Vitis vinifera OX=29760 GN=RLP12_86 PE=4 SV=1	G	Carbohydrate transport and metabolism	Receptor-like protein 12 [Vitis vinifera]
Vitis_adenoclada_newGene_1629	[QV]	--	Molecular Function: monooxygenase activity (GO:0004497);; Molecular Function: iron ion binding (GO:0005506);; Molecular Function: oxidoreductase activity, acting on paired donors, with incorporation or reduction of molecular oxygen (GO:0016705);; Molecular Function: heme binding (GO:0020037);;	K20562|9.91e-185|vvi:100264547|K20562 biphenyl-4-hydroxylase | (RefSeq) cytochrome P450 CYP736A12	[Q]	Secondary metabolites biosynthesis, transport and catabolism	Cytochrome P450	Cytochrome P450 CYP736A12 OS=Panax ginseng OX=4054 PE=2 SV=1	Uncharacterized protein OS=Vitis vinifera OX=29760 GN=VITISV_033534 PE=3 SV=1	Q	Secondary metabolites biosynthesis, transport and catabolism	cytochrome P450 CYP736A12-like [Vitis riparia]
Vitis_adenoclada_newGene_1578	--	--	Molecular Function: protein serine/threonine kinase activity (GO:0004674);; Molecular Function: ATP binding (GO:0005524);;	K13416|4.03e-56|csat:104766644|K13416 brassinosteroid insensitive 1-associated receptor kinase 1 [EC:2.7.10.1 2.7.11.1] | (RefSeq) LOW QUALITY PROTEIN: somatic embryogenesis receptor kinase 4-like	[T]	Signal transduction mechanisms	Protein kinase domain	Rust resistance kinase Lr10 OS=Triticum aestivum OX=4565 GN=LRK10 PE=2 SV=1	Protein kinase domain-containing protein OS=Vitis vinifera OX=29760 GN=VIT_16s0148g00160 PE=3 SV=1	T	Signal transduction mechanisms	PREDICTED: rust resistance kinase Lr10-like [Vitis vinifera]
Vitis_adenoclada_newGene_2801	--	--	--	--	--	--	--	--	Uncharacterized protein OS=Vitis vinifera OX=29760 GN=VITISV_001668 PE=4 SV=1	--	--	PREDICTED: uncharacterized protein LOC104881311 [Vitis vinifera]
Vitis_adenoclada_newGene_673	--	--	Molecular Function: diacylglycerol kinase activity (GO:0004143);; Biological Process: protein kinase C-activating G protein-coupled receptor signaling pathway (GO:0007205);;	K00901|3.43e-91|vvi:104880914|K00901 diacylglycerol kinase (ATP) [EC:2.7.1.107] | (RefSeq) diacylglycerol kinase 5	[IT]	--	Diacylglycerol kinase accessory domain	Diacylglycerol kinase 6 OS=Arabidopsis thaliana OX=3702 GN=DGK6 PE=3 SV=1	Diacylglycerol kinase 6 OS=Vitis vinifera OX=29760 GN=DGK6_15 PE=4 SV=1	--	--	Diacylglycerol kinase 6 [Vitis vinifera]
Vitis_adenoclada_newGene_1925	--	--	Molecular Function: magnesium ion binding (GO:0000287);; Molecular Function: terpene synthase activity (GO:0010333);;	K15803|4.06e-69|vvi:100260112|K15803 (-)-germacrene D synthase [EC:4.2.3.75] | (RefSeq) valencene synthase-like	--	--	Terpene synthase family, metal binding domain	Valencene synthase OS=Vitis vinifera OX=29760 GN=ValCS PE=1 SV=1	Valencene synthase OS=Vitis vinifera OX=29760 GN=ValCS_27 PE=4 SV=1	S	Function unknown	PREDICTED: valencene synthase [Vitis vinifera]
Vitis_adenoclada_newGene_1913	--	--	Molecular Function: magnesium ion binding (GO:0000287);; Molecular Function: terpene synthase activity (GO:0010333);;	K15803|3.46e-91|vvi:100260112|K15803 (-)-germacrene D synthase [EC:4.2.3.75] | (RefSeq) valencene synthase-like	--	--	Terpene synthase family, metal binding domain	Valencene synthase OS=Vitis vinifera OX=29760 GN=ValCS PE=1 SV=1	Valencene synthase OS=Vitis vinifera OX=29760 GN=ValCS_12 PE=4 SV=1	S	Function unknown	Valencene synthase [Vitis vinifera]
Vitis_adenoclada_newGene_652	--	--	--	--	--	--	Plant transposase (Ptta/En/Spm family)	--	Uncharacterized protein OS=Vitis vinifera OX=29760 GN=CK203_031681 PE=4 SV=1	S	Function unknown	hypothetical protein CK203_031681 [Vitis vinifera]
Vitis_adenoclada_newGene_1221	--	--	Cellular Component: cytoplasm (GO:0005737);; Biological Process: autophagy (GO:0006914);;	--	--	--	--	--	Ubiquitin-like modifier-activating enzyme atg7 OS=Vitis vinifera OX=29760 GN=ATG7_1 PE=4 SV=1	--	--	PREDICTED: negative elongation factor E-like isoform X2 [Vitis vinifera]
Vitis_adenoclada_newGene_1594	--	--	Molecular Function: protein kinase activity (GO:0004672);; Molecular Function: ATP binding (GO:0005524);; Cellular Component: integral component of membrane (GO:0016021);; Molecular Function: polysaccharide binding (GO:0030247);;	--	--	--	--	--	Rust resistance kinase Lr10 OS=Vitis vinifera OX=29760 GN=LRK10_144 PE=4 SV=1	T	Signal transduction mechanisms	PREDICTED: rust resistance kinase Lr10-like isoform X2 [Vitis vinifera]
Vitis_adenoclada_newGene_2637	--	--	Molecular Function: mRNA binding (GO:0003729);; Cellular Component: nucleus (GO:0005634);; Biological Process: mRNA processing (GO:0006397);; Biological Process: gene silencing by RNA (GO:0031047);; Biological Process: RNA 3'-end processing (GO:0031123);; Biological Process: antisense RNA metabolic process (GO:0042868);; Biological Process: negative regulation of transcription, DNA-templated (GO:…	K14408|3.57e-35|vvi:100262033|K14408 cleavage stimulation factor subunit 3 | (RefSeq) cleavage stimulation factor subunit 77	[A]	RNA processing and modification	--	Cleavage stimulation factor subunit 77 OS=Arabidopsis thaliana OX=3702 GN=CSTF77 PE=1 SV=1	Uncharacterized protein OS=Vitis vinifera OX=29760 GN=VIT_11s0065g00710 PE=4 SV=1	A	RNA processing and modification	cleavage stimulation factor subunit 77 isoform X2 [Vitis riparia]
Vitis_adenoclada_newGene_1956	--	--	Molecular Function: ADP binding (GO:0043531);;	K16226|5.27e-13|csat:104760399|K16226 disease resistance protein RPS4 | (RefSeq) disease resistance protein RPS4-like	--	--	Leucine Rich repeats (2 copies)	TMV resistance protein N OS=Nicotiana glutinosa OX=35889 GN=N PE=1 SV=1	Putative disease resistance protein OS=Vitis vinifera OX=29760 GN=VvCHDh000044_3 PE=4 SV=1	S	Function unknown	putative disease resistance protein [Vitis vinifera]
Vitis_adenoclada_newGene_2540	[E]	Amino acid transport and metabolism	Molecular Function: ligand-gated ion channel activity (GO:0015276);; Cellular Component: integral component of membrane (GO:0016021);;	K05387|1.02e-253|vvi:100241108|K05387 glutamate receptor, ionotropic, plant | (RefSeq) glutamate receptor 2.8	[PET]	--	Receptor family ligand binding region	Glutamate receptor 2.1 OS=Arabidopsis thaliana OX=3702 GN=GLR2.1 PE=2 SV=2	Glutamate receptor OS=Vitis vinifera OX=29760 GN=GLR2.2_3 PE=3 SV=1	--	--	Glutamate receptor 2.2 [Vitis vinifera]
Vitis_adenoclada_newGene_124	--	--	Molecular Function: cysteine-type peptidase activity (GO:0008234);;	--	--	--	--	--	ULP_PROTEASE domain-containing protein OS=Vitis vinifera OX=29760 GN=CK203_006024 PE=3 SV=1	--	--	PREDICTED: uncharacterized protein LOC104879127 [Vitis vinifera]
Vitis_adenoclada_newGene_966	--	--	--	--	--	--	--	--	Disease resistance protein RGA2 OS=Vitis vinifera OX=29760 GN=RGA2_13 PE=4 SV=1	T	Signal transduction mechanisms	putative disease resistance RPP13-like protein 1 isoform X1 [Vitis riparia]
Vitis_adenoclada_newGene_2059	[W]	Extracellular structures	Molecular Function: protein serine/threonine kinase activity (GO:0004674);; Molecular Function: ATP binding (GO:0005524);; Cellular Component: plasma membrane (GO:0005886);; Biological Process: protein phosphorylation (GO:0006468);; Cellular Component: integral component of membrane (GO:0016021);; Biological Process: recognition of pollen (GO:0048544);;	K24104|2.62e-89|thj:104799061|K24104 GPN-loop GTPase | (RefSeq) LOW QUALITY PROTEIN: uncharacterized protein LOC104799061	--	--	Protein tyrosine and serine/threonine kinase	G-type lectin S-receptor-like serine/threonine-protein kinase At4g27290 OS=Arabidopsis thaliana OX=3702 GN=At4g27290 PE=3 SV=4	Uncharacterized protein OS=Vitis vinifera OX=29760 GN=VIT_19s0014g04240 PE=4 SV=1	T	Signal transduction mechanisms	G-type lectin S-receptor-like serine/threonine-protein kinase At4g27290 [Vitis riparia]
Vitis_adenoclada_newGene_2942	--	--	Molecular Function: microtubule motor activity (GO:0003777);; Molecular Function: ATP binding (GO:0005524);; Biological Process: microtubule-based movement (GO:0007018);; Molecular Function: microtubule binding (GO:0008017);;	K10406|2.05e-20|oeu:111369858|K10406 kinesin family member C2/C3 | (RefSeq) kinesin-like protein KIN-14I isoform X1	[Z]	Cytoskeleton	--	Kinesin-like protein KIN-14G OS=Arabidopsis thaliana OX=3702 GN=KIN14G PE=1 SV=2	Kinesin motor domain-containing protein OS=Vitis vinifera OX=29760 GN=VIT_02s0033g00910 PE=3 SV=1	Z	Cytoskeleton	unnamed protein product, partial [Vitis vinifera]
Vitis_adenoclada_newGene_2298	--	--	--	--	--	--	zinc-binding in reverse transcriptase	--	zf-RVT domain-containing protein OS=Vitis vinifera OX=29760 GN=CK203_047027 PE=4 SV=1	S	Function unknown	hypothetical protein CK203_047027 [Vitis vinifera]
Vitis_adenoclada_newGene_2646	--	--	--	--	--	--	--	--	Uncharacterized protein OS=Vitis vinifera OX=29760 GN=VITISV_044294 PE=4 SV=1	--	--	hypothetical protein VITISV_044294 [Vitis vinifera]
Vitis_adenoclada_newGene_2249	--	--	--	--	--	--	--	--	--	--	--	uncharacterized protein LOC117928504 isoform X2 [Vitis riparia]
Vitis_adenoclada_newGene_756	--	--	Molecular Function: helicase activity (GO:0004386);; Cellular Component: integral component of membrane (GO:0016021);;	K18995|2.55e-65|vvi:100247318|K18995 ATP-dependent RNA helicase DHX29 [EC:3.6.4.13] | (RefSeq) DExH-box ATP-dependent RNA helicase DExH7, chloroplastic	--	--	--	--	DExH-box ATP-dependent RNA helicase DExH7, chloroplastic OS=Vitis vinifera OX=29760 GN=VvCHDp001255_3 PE=4 SV=1	A	RNA processing and modification	DExH-box ATP-dependent RNA helicase DExH7, chloroplastic [Vitis vinifera]
Vitis_adenoclada_newGene_1451	--	--	Molecular Function: catalytic activity (GO:0003824);; Biological Process: nucleoside metabolic process (GO:0009116);;	--	--	--	--	--	PNP_UDP_1 domain-containing protein OS=Vitis vinifera OX=29760 GN=VIT_16s0039g01910 PE=4 SV=1	F	Nucleotide transport and metabolism	PREDICTED: bark storage protein A isoform X1 [Vitis vinifera]
Vitis_adenoclada_newGene_785	--	--	Molecular Function: ADP binding (GO:0043531);;	K13459|3.63e-267|vvi:104881068|K13459 disease resistance protein RPS2 | (RefSeq) disease resistance protein At4g27190-like	[T]	Signal transduction mechanisms	Leucine rich repeat	Probable disease resistance protein At1g63360 OS=Arabidopsis thaliana OX=3702 GN=At1g63360 PE=2 SV=1	Putative disease resistance protein OS=Vitis vinifera OX=29760 GN=VvCHDp000209_41 PE=4 SV=1	T	Signal transduction mechanisms	PREDICTED: probable disease resistance protein At4g27220 isoform X2 [Vitis vinifera]
Vitis_adenoclada_newGene_293	--	--	--	K12235|2.05e-13|pavi:110763563|K12235 serine racemase [EC:5.1.1.18] | (RefSeq) uncharacterized protein LOC110763563 isoform X1	--	--	Transposase-associated domain	--	Transpos_assoc domain-containing protein OS=Vitis vinifera OX=29760 GN=CK203_103750 PE=4 SV=1	--	--	hypothetical protein CK203_103750 [Vitis vinifera]
Vitis_adenoclada_newGene_1156	--	--	Molecular Function: catalytic activity (GO:0003824);;	--	[V]	Defense mechanisms	Protein of unknown function (DUF1068)	--	Phosphoglycerate mutase-like protein AT74 OS=Vitis vinifera OX=29760 GN=VvCHDh000260_0 PE=4 SV=1	V	Defense mechanisms	PREDICTED: uncharacterized protein LOC100250294 [Vitis vinifera]
Vitis_adenoclada_newGene_2262	--	--	--	--	--	--	--	--	Uncharacterized protein OS=Vitis vinifera OX=29760 GN=CK203_090869 PE=4 SV=1	--	--	hypothetical protein CK203_090869 [Vitis vinifera]
Vitis_adenoclada_newGene_618	--	--	Molecular Function: protein binding (GO:0005515);;	--	--	--	NPH3 family	BTB/POZ domain-containing protein At3g22104 OS=Arabidopsis thaliana OX=3702 GN=At3g22104 PE=2 SV=1	Uncharacterized protein OS=Vitis vinifera OX=29760 GN=VIT_12s0134g00010 PE=3 SV=1	S	Function unknown	PREDICTED: BTB/POZ domain-containing protein At3g22104 [Vitis vinifera]
Vitis_adenoclada_newGene_1994	--	--	Molecular Function: ADP binding (GO:0043531);;	K16225|3.48e-55|ath:AT5G45260|K16225 probable WRKY transcription factor 52 | (RefSeq) RRS1; Disease resistance protein (TIR-NBS-LRR class)	--	--	NB-ARC domain	Disease resistance protein RUN1 OS=Vitis rotundifolia OX=103349 GN=RUN1 PE=1 SV=1	TMV resistance protein N OS=Vitis vinifera OX=29760 GN=N_247 PE=4 SV=1	S	Function unknown	disease resistance protein RPV1-like isoform X2 [Vitis riparia]
Vitis_adenoclada_newGene_3075	--	--	Molecular Function: zinc ion binding (GO:0008270);;	K17086|2.35e-49|fve:101300290|K17086 transmembrane 9 superfamily member 2/4 | (RefSeq) uncharacterized LOC101300290	--	--	SWIM zinc finger	--	ZnF_PMZ domain-containing protein OS=Vitis vinifera OX=29760 GN=CK203_005690 PE=4 SV=1	--	--	hypothetical protein CK203_005690 [Vitis vinifera]
Vitis_adenoclada_newGene_1390	--	--	Molecular Function: diacylglycerol O-acyltransferase activity (GO:0004144);; Biological Process: glycerolipid biosynthetic process (GO:0045017);;	K15406|1.46e-45|csat:104719346|K15406 wax-ester synthase / diacylglycerol O-acyltransferase [EC:2.3.1.75 2.3.1.20] | (RefSeq) O-acyltransferase WSD1	--	--	WS/DGAT C-terminal domain	O-acyltransferase WSD1 OS=Arabidopsis thaliana OX=3702 GN=WSD1 PE=2 SV=1	Diacylglycerol O-acyltransferase OS=Vitis vinifera OX=29760 GN=WSD1_6 PE=4 SV=1	S	Function unknown	PREDICTED: O-acyltransferase WSD1 [Vitis vinifera]
Vitis_adenoclada_newGene_2487	--	--	Biological Process: phosphorelay signal transduction system (GO:0000160);; Cellular Component: THO complex (GO:0000347);; Cellular Component: cellular_component (GO:0005575);; Cellular Component: intracellular (GO:0005622);; Cellular Component: obsolete cell (GO:0005623);; Cellular Component: nucleus (GO:0005634);; Biological Process: nucleobase-containing compound metabolic process (GO:0006139);…	K12878|1.30e-55|vvi:100262610|K12878 THO complex subunit 1 | (RefSeq) THO complex subunit 1	[Y]	Nuclear structure	--	THO complex subunit 1 OS=Arabidopsis thaliana OX=3702 GN=THO1 PE=1 SV=1	THO complex subunit 1 OS=Vitis vinifera OX=29760 GN=THO1_1 PE=4 SV=1	Y	Nuclear structure	THO complex subunit 1 [Vitis vinifera]
Vitis_adenoclada_newGene_2337	--	--	Biological Process: mRNA splicing, via spliceosome (GO:0000398);; Molecular Function: RNA binding (GO:0003723);; Molecular Function: mRNA binding (GO:0003729);; Cellular Component: nucleus (GO:0005634);; Cellular Component: spliceosomal complex (GO:0005681);; Cellular Component: catalytic step 2 spliceosome (GO:0071013);;	K12874|1.96e-266|vvi:100260373|K12874 intron-binding protein aquarius | (RefSeq) intron-binding protein aquarius	[L]	Replication, recombination and repair	Intron-binding protein aquarius N-terminus	--	Uncharacterized protein OS=Vitis vinifera OX=29760 GN=VIT_08s0056g01110 PE=4 SV=1	L	Replication, recombination and repair	RNA helicase aquarius-like [Vitis riparia]
Vitis_adenoclada_newGene_2544	--	--	Biological Process: maturation of SSU-rRNA from tricistronic rRNA transcript (SSU-rRNA, 5.8S rRNA, LSU-rRNA) (GO:0000462);; Molecular Function: molecular_function (GO:0003674);; Molecular Function: nucleic acid binding (GO:0003676);; Molecular Function: RNA binding (GO:0003723);; Molecular Function: binding (GO:0005488);; Cellular Component: cellular_component (GO:0005575);; Cellular Component: i…	K14550|2.30e-59|vvi:100256070|K14550 U3 small nucleolar RNA-associated protein 10 | (RefSeq) uncharacterized protein At3g06530	--	--	--	--	Uncharacterized protein OS=Vitis vinifera OX=29760 GN=VITISV_029603 PE=4 SV=1	J	Translation, ribosomal structure and biogenesis	hypothetical protein VITISV_029603 [Vitis vinifera]
Vitis_adenoclada_newGene_3091	--	--	Biological Process: defense response (GO:0006952);; Molecular Function: ADP binding (GO:0043531);;	K13457|1.02e-66|vvi:100852949|K13457 disease resistance protein RPM1 | (RefSeq) disease resistance protein RPM1	[T]	Signal transduction mechanisms	--	Probable disease resistance protein At1g58390 OS=Arabidopsis thaliana OX=3702 GN=At1g58390 PE=2 SV=4	Uncharacterized protein OS=Vitis vinifera OX=29760 GN=VITISV_025806 PE=4 SV=1	T	Signal transduction mechanisms	hypothetical protein VITISV_025806 [Vitis vinifera]
Vitis_adenoclada_newGene_2256	--	--	Molecular Function: ADP binding (GO:0043531);;	--	[T]	Signal transduction mechanisms	Leucine Rich repeats (2 copies)	Putative disease resistance protein At3g14460 OS=Arabidopsis thaliana OX=3702 GN=At3g14460 PE=3 SV=1	Putative disease resistance protein RGA1 OS=Vitis vinifera OX=29760 GN=RGA1_26 PE=4 SV=1	T	Signal transduction mechanisms	PREDICTED: putative disease resistance RPP13-like protein 1 [Vitis vinifera]
Vitis_adenoclada_newGene_772	--	--	Molecular Function: ADP binding (GO:0043531);;	K13459|0.0|vvi:104881039|K13459 disease resistance protein RPS2 | (RefSeq) probable disease resistance protein At4g27220	[T]	Signal transduction mechanisms	NB-ARC domain	Probable disease resistance protein At4g27220 OS=Arabidopsis thaliana OX=3702 GN=At4g27220 PE=2 SV=1	Disease resistance protein OS=Vitis vinifera OX=29760 GN=VvCHDp000210_1 PE=4 SV=1	T	Signal transduction mechanisms	disease resistance protein RPS2-like [Vitis riparia]
Vitis_adenoclada_newGene_1300	--	--	Molecular Function: protein serine/threonine kinase activity (GO:0004674);; Molecular Function: ATP binding (GO:0005524);; Cellular Component: plasma membrane (GO:0005886);; Biological Process: protein phosphorylation (GO:0006468);; Cellular Component: integral component of membrane (GO:0016021);; Biological Process: defense response to bacterium (GO:0042742);;	--	--	--	Salt stress response/antifungal	Cysteine-rich receptor-like protein kinase 25 OS=Arabidopsis thaliana OX=3702 GN=CRK25 PE=3 SV=1	Uncharacterized protein OS=Vitis vinifera OX=29760 GN=VIT_02s0087g01020 PE=4 SV=1	T	Signal transduction mechanisms	PREDICTED: cysteine-rich receptor-like protein kinase 10 isoform X2 [Vitis vinifera]
Vitis_adenoclada_newGene_2253	--	--	Molecular Function: protein serine/threonine phosphatase activity (GO:0004722);; Molecular Function: magnesium-dependent protein serine/threonine phosphatase activity (GO:0004724);;	--	--	--	--	--	Protein-serine/threonine phosphatase OS=Zea mays OX=4577 GN=103627575 PE=4 SV=1	--	--	uncharacterized protein LOC117907463 [Vitis riparia]
Vitis_adenoclada_newGene_337	--	--	Cellular Component: nucleus (GO:0005634);; Molecular Function: zinc ion binding (GO:0008270);; Cellular Component: host cell nucleus (GO:0042025);;	--	[S]	Function unknown	--	--	C3HC-type domain-containing protein OS=Vitis vinifera OX=29760 GN=VIT_10s0003g04030 PE=4 SV=1	G	Carbohydrate transport and metabolism	unnamed protein product, partial [Vitis vinifera]
Vitis_adenoclada_newGene_2839	--	--	Cellular Component: membrane (GO:0016020);; Cellular Component: integral component of membrane (GO:0016021);;	K15503|1.81e-09|hbr:110673220|K15503 serine/threonine-protein phosphatase 6 regulatory ankyrin repeat subunit B | (RefSeq) uncharacterized protein LOC110673220	[R]	General function prediction only	Domain of unknown function	Protein ACCELERATED CELL DEATH 6 OS=Arabidopsis thaliana OX=3702 GN=ACD6 PE=1 SV=1	PGG domain-containing protein OS=Vitis vinifera OX=29760 GN=VIT_05s0165g00220 PE=4 SV=1	G	Carbohydrate transport and metabolism	ankyrin repeat-containing protein At5g02620-like [Vitis riparia]
Vitis_adenoclada_newGene_1405	[R]	General function prediction only	Molecular Function: ATP binding (GO:0005524);;	K10706|2.29e-310|vvi:100855072|K10706 senataxin [EC:3.6.4.-] | (RefSeq) uncharacterized LOC100855072	--	--	UvrD/REP helicase N-terminal domain	--	TPR and ankyrin repeat-containing protein 1 OS=Vitis vinifera OX=29760 GN=Trank1_2 PE=4 SV=1	A	RNA processing and modification	TPR and ankyrin repeat-containing protein 1 [Vitis vinifera]
Vitis_adenoclada_newGene_384	--	--	Molecular Function: hydrolase activity, hydrolyzing O-glycosyl compounds (GO:0004553);; Biological Process: carbohydrate metabolic process (GO:0005975);;	--	[G]	Carbohydrate transport and metabolism	--	Beta-galactosidase 3 OS=Oryza sativa subsp. japonica OX=39947 GN=Os01g0875500 PE=3 SV=1	Uncharacterized protein OS=Vitis vinifera OX=29760 GN=VITISV_036430 PE=4 SV=1	G	Carbohydrate transport and metabolism	hypothetical protein VITISV_036430 [Vitis vinifera]
Vitis_adenoclada_newGene_1696	--	--	--	--	--	--	--	--	Uncharacterized protein OS=Vitis vinifera OX=29760 GN=VIT_13s0084g00730 PE=4 SV=1	--	--	unnamed protein product, partial [Vitis vinifera]
Vitis_adenoclada_newGene_2027	--	--	--	--	--	--	--	--	Uncharacterized protein OS=Vitis vinifera OX=29760 GN=VIT_19s0014g03030 PE=4 SV=1	--	--	hypothetical protein VITISV_041407 [Vitis vinifera]
Vitis_adenoclada_newGene_1672	--	--	--	K19090|2.07e-98|fve:101300361|K19090 CRISPR-associated protein Cas5t | (RefSeq) putative pentatricopeptide repeat-containing protein At3g05240	[R]	General function prediction only	PPR repeat family	Pentatricopeptide repeat-containing protein At4g33990 OS=Arabidopsis thaliana OX=3702 GN=EMB2758 PE=3 SV=2	Pentatricopeptide repeat-containing protein OS=Vitis vinifera OX=29760 GN=EMB2758_11 PE=4 SV=1	S	Function unknown	PREDICTED: pentatricopeptide repeat-containing protein At4g33990-like [Vitis vinifera]
Vitis_adenoclada_newGene_3028	--	--	--	--	--	--	--	--	RING-type domain-containing protein OS=Davidia involucrata OX=16924 GN=Din_000959 PE=4 SV=1	O	Posttranslational modification, protein turnover, chaperones	PREDICTED: putative E3 ubiquitin-protein ligase RF298 [Ipomoea nil]
Vitis_adenoclada_newGene_2880	--	--	Cellular Component: integral component of membrane (GO:0016021);; Molecular Function: kinase activity (GO:0016301);;	K13466|5.25e-15|sot:102578277|K13466 EIX receptor 1/2 | (RefSeq) LRR receptor-like serine/threonine-protein kinase GSO2	[R]	General function prediction only	Leucine rich repeat	Receptor-like protein 46 OS=Arabidopsis thaliana OX=3702 GN=RLP46 PE=3 SV=1	Leucine-rich repeat receptor-like serine/threonine-protein kinase OS=Vitis vinifera OX=29760 GN=VvCHDh000429_2 PE=4 SV=1	S	Function unknown	Leucine-rich repeat receptor-like serine/threonine-protein kinase [Vitis vinifera]
Vitis_adenoclada_newGene_2093	[C]	Energy production and conversion	Molecular Function: succinate-semialdehyde dehydrogenase (NAD+) activity (GO:0004777);; Molecular Function: succinate-semialdehyde dehydrogenase [NAD(P)+] activity (GO:0009013);;	K17761|0.0|vvi:100257122|K17761 succinate-semialdehyde dehydrogenase, mitochondrial [EC:1.2.1.24] | (RefSeq) succinate-semialdehyde dehydrogenase, mitochondrial	[C]	Energy production and conversion	Aldehyde dehydrogenase family	Succinate-semialdehyde dehydrogenase, mitochondrial OS=Arabidopsis thaliana OX=3702 GN=ALDH5F1 PE=1 SV=2	Aldedh domain-containing protein OS=Vitis vinifera OX=29760 GN=VIT_19s0085g00860 PE=3 SV=1	C	Energy production and conversion	unnamed protein product, partial [Vitis vinifera]
Vitis_adenoclada_newGene_1333	--	--	--	--	--	--	--	--	Uncharacterized protein OS=Vitis vinifera OX=29760 GN=VITISV_040835 PE=4 SV=1	--	--	hypothetical protein VITISV_040835 [Vitis vinifera]
Vitis_adenoclada_newGene_2428	--	--	Cellular Component: membrane (GO:0016020);; Cellular Component: integral component of membrane (GO:0016021);;	K00895|8.37e-27|hbr:110656716|K00895 diphosphate-dependent phosphofructokinase [EC:2.7.1.90] | (RefSeq) LOW QUALITY PROTEIN: uncharacterized protein LOC110656716	[R]	General function prediction only	Domain of unknown function	--	PGG domain-containing protein OS=Vitis vinifera OX=29760 GN=VIT_00s0281g00010 PE=4 SV=1	L	Replication, recombination and repair	unnamed protein product, partial [Vitis vinifera]
Vitis_adenoclada_newGene_2913	--	--	Biological Process: regulation of DNA endoreduplication (GO:0032875);;	--	--	--	--	Cyclin-dependent protein kinase inhibitor SMR3 OS=Arabidopsis thaliana OX=3702 GN=SMR3 PE=1 SV=1	Uncharacterized protein OS=Vitis vinifera OX=29760 GN=CK203_070527 PE=4 SV=1	--	--	PREDICTED: cyclin-dependent protein kinase inhibitor SMR3-like [Vitis vinifera]
Vitis_adenoclada_newGene_1248	--	--	Molecular Function: cysteine-type endopeptidase activity (GO:0004197);; Molecular Function: thiol-dependent ubiquitin-specific protease activity (GO:0004843);; Cellular Component: nucleus (GO:0005634);; Cellular Component: cytosol (GO:0005829);; Biological Process: ubiquitin-dependent protein catabolic process (GO:0006511);; Biological Process: protein deubiquitination (GO:0016579);;	K11855|9.62e-44|vvi:100246880|K11855 ubiquitin carboxyl-terminal hydrolase 36/42 [EC:3.4.19.12] | (RefSeq) ubiquitin carboxyl-terminal hydrolase 23	[O]	Posttranslational modification, protein turnover, chaperones	--	Ubiquitin carboxyl-terminal hydrolase 23 OS=Arabidopsis thaliana OX=3702 GN=UBP23 PE=2 SV=2	Ubiquitin carboxyl-terminal hydrolase OS=Vitis vinifera OX=29760 GN=VIT_19s0014g00210 PE=3 SV=1	O	Posttranslational modification, protein turnover, chaperones	ubiquitin carboxyl-terminal hydrolase 23-like isoform X3 [Vitis riparia]
Vitis_adenoclada_newGene_407	--	--	--	--	--	--	GRAM domain	GEM-like protein 4 OS=Arabidopsis thaliana OX=3702 GN=At5g08350 PE=2 SV=1	GEM-like protein 4 OS=Vitis vinifera OX=29760 GN=VvCHDp000319_29 PE=3 SV=1	S	Function unknown	GEM-like protein 4 [Vitis vinifera]
Vitis_adenoclada_newGene_258	--	--	--	--	--	--	--	--	ANK_REP_REGION domain-containing protein OS=Vitis vinifera OX=29760 GN=VIT_03s0110g00030 PE=4 SV=1	L	Replication, recombination and repair	PREDICTED: uncharacterized protein LOC104878502, partial [Vitis vinifera]
Vitis_adenoclada_newGene_510	--	--	--	--	[R]	General function prediction only	--	--	Retrovirus-related Pol polyprotein from transposon RE1 OS=Vitis vinifera OX=29760 GN=RE1_1871 PE=4 SV=1	L	Replication, recombination and repair	Retrovirus-related Pol polyprotein from transposon RE1 [Vitis vinifera]
Vitis_adenoclada_newGene_2886	--	--	--	--	--	--	Protein of unknown function, DUF538	--	Uncharacterized protein (Fragment) OS=Vitis vinifera OX=29760 GN=VITISV_013833 PE=4 SV=1	S	Function unknown	hypothetical protein VITISV_013833, partial [Vitis vinifera]
Vitis_adenoclada_newGene_965	--	--	--	--	--	--	--	--	Uncharacterized protein OS=Vitis vinifera OX=29760 GN=CK203_110278 PE=4 SV=1	--	--	hypothetical protein CK203_110278 [Vitis vinifera]
Vitis_adenoclada_newGene_1900	--	--	Biological Process: regulation of receptor internalization (GO:0002090);; Biological Process: positive regulation of receptor internalization (GO:0002092);; Molecular Function: molecular_function (GO:0003674);; Molecular Function: signaling receptor binding (GO:0005102);; Molecular Function: binding (GO:0005488);; Molecular Function: protein binding (GO:0005515);; Biological Process: transport (G…	K17541|1.98e-105|vvi:100256813|K17541 SCY1-like protein 2 | (RefSeq) SCY1-like protein 2	[T]	Signal transduction mechanisms	--	--	SCY1-like protein 2 OS=Vitis vinifera OX=29760 GN=SCYL2_2 PE=4 SV=1	T	Signal transduction mechanisms	SCY1-like protein 2 [Vitis vinifera]
Vitis_adenoclada_newGene_757	[J]	Translation, ribosomal structure and biogenesis	Molecular Function: RNA binding (GO:0003723);; Molecular Function: helicase activity (GO:0004386);; Molecular Function: ATP binding (GO:0005524);;	K18995|3.69e-310|vvi:100247318|K18995 ATP-dependent RNA helicase DHX29 [EC:3.6.4.13] | (RefSeq) DExH-box ATP-dependent RNA helicase DExH7, chloroplastic	[A]	RNA processing and modification	Oligonucleotide/oligosaccharide-binding (OB)-fold	DExH-box ATP-dependent RNA helicase DExH7, chloroplastic OS=Arabidopsis thaliana OX=3702 GN=At1g58060 PE=2 SV=1	RNA helicase OS=Vitis vinifera OX=29760 GN=VIT_12s0035g00800 PE=4 SV=1	A	RNA processing and modification	PREDICTED: DExH-box ATP-dependent RNA helicase DExH7, chloroplastic isoform X2 [Vitis vinifera]
Vitis_adenoclada_newGene_440	--	--	Molecular Function: protein binding (GO:0005515);;	K21435|3.95e-08|var:108322980|K21435 ankyrin repeat domain-containing protein 6 | (RefSeq) ankyrin repeat-containing protein At3g12360-like	--	--	Ankyrin repeats (3 copies)	--	Ankyrin repeat-containing protein OS=Vitis vinifera OX=29760 GN=VvCHDp000427_2 PE=4 SV=1	S	Function unknown	ankyrin repeat-containing protein BDA1-like [Vitis riparia]
Vitis_adenoclada_newGene_1441	--	--	--	--	--	--	Myb/SANT-like DNA-binding domain	--	L10-interacting MYB domain-containing protein OS=Vitis vinifera OX=29760 GN=LIMYB_39 PE=4 SV=1	S	Function unknown	L10-interacting MYB domain-containing protein [Vitis vinifera]
Vitis_adenoclada_newGene_1058	--	--	--	--	--	--	--	--	Uncharacterized protein OS=Vitis vinifera OX=29760 GN=CK203_013123 PE=4 SV=1	--	--	hypothetical protein CK203_013123 [Vitis vinifera]
Vitis_adenoclada_newGene_1780	--	--	--	--	--	--	--	--	Uncharacterized protein OS=Vitis vinifera OX=29760 GN=CK203_075479 PE=4 SV=1	--	--	hypothetical protein CK203_075479 [Vitis vinifera]
Vitis_adenoclada_newGene_301	--	--	Molecular Function: protein kinase activity (GO:0004672);; Molecular Function: ATP binding (GO:0005524);; Cellular Component: integral component of membrane (GO:0016021);; Molecular Function: polysaccharide binding (GO:0030247);;	--	--	--	Wall-associated receptor kinase galacturonan-binding	--	Rust resistance kinase Lr10 OS=Vitis vinifera OX=29760 GN=LRK10_144 PE=4 SV=1	--	--	Rust resistance kinase Lr10 [Vitis vinifera]
Vitis_adenoclada_newGene_2619	[Q]	Secondary metabolites biosynthesis, transport and catabolism	Molecular Function: metal ion binding (GO:0046872);; Molecular Function: dioxygenase activity (GO:0051213);;	K00475|4.33e-263|vvi:104879126|K00475 naringenin 3-dioxygenase [EC:1.14.11.9] | (RefSeq) naringenin,2-oxoglutarate 3-dioxygenase	[QR]	--	2OG-Fe(II) oxygenase superfamily	Naringenin,2-oxoglutarate 3-dioxygenase (Fragment) OS=Matthiola incana OX=3724 GN=FHT PE=2 SV=1	Naringenin,2-oxoglutarate 3-dioxygenase OS=Vitis vinifera OX=29760 GN=FHT_1 PE=3 SV=1	Q	Secondary metabolites biosynthesis, transport and catabolism	Naringenin,2-oxoglutarate 3-dioxygenase [Vitis vinifera]
Vitis_adenoclada_newGene_2746	--	--	Molecular Function: protein kinase activity (GO:0004672);; Molecular Function: ATP binding (GO:0005524);;	K17541|2.68e-38|vvi:100256813|K17541 SCY1-like protein 2 | (RefSeq) SCY1-like protein 2	[T]	Signal transduction mechanisms	--	--	Protein kinase domain-containing protein OS=Nyssa sinensis OX=561372 GN=F0562_011737 PE=4 SV=1	T	Signal transduction mechanisms	hypothetical protein F0562_011737 [Nyssa sinensis]
Vitis_adenoclada_newGene_1067	--	--	Molecular Function: kinase activity (GO:0016301);; Molecular Function: carbohydrate binding (GO:0030246);;	--	--	--	--	G-type lectin S-receptor-like serine/threonine-protein kinase LECRK1 OS=Oryza sativa subsp. indica OX=39946 GN=LECRK1 PE=1 SV=2	G-type lectin S-receptor-like serine/threonine-protein kinase RLK1 OS=Vitis vinifera OX=29760 GN=RLK1_0 PE=4 SV=1	T	Signal transduction mechanisms	G-type lectin S-receptor-like serine/threonine-protein kinase RLK1 [Vitis vinifera]
Vitis_adenoclada_newGene_535	--	--	Molecular Function: protein dimerization activity (GO:0046983);;	--	--	--	--	--	Dimer_Tnp_hAT domain-containing protein OS=Vitis vinifera OX=29760 GN=CK203_045697 PE=4 SV=1	--	--	hypothetical protein CK203_045697 [Vitis vinifera]
Vitis_adenoclada_newGene_1673	--	--	--	K22733|2.42e-35|cit:102612526|K22733 magnesium transporter | (RefSeq) uncharacterized protein LOC102612526	[R]	General function prediction only	PPR repeat family	Pentatricopeptide repeat-containing protein At3g16610 OS=Arabidopsis thaliana OX=3702 GN=PCMP-E91 PE=2 SV=1	Uncharacterized protein OS=Vitis vinifera OX=29760 GN=VITISV_030949 PE=4 SV=1	S	Function unknown	PREDICTED: pentatricopeptide repeat-containing protein At4g33990-like [Vitis vinifera]
Vitis_adenoclada_newGene_1414	--	--	--	--	--	--	--	--	Uncharacterized protein OS=Medicago truncatula OX=3880 GN=MTR_8g040260 PE=4 SV=1	--	--	hypothetical protein MTR_8g040260 [Medicago truncatula]
Vitis_adenoclada_newGene_1573	--	--	Molecular Function: protein kinase activity (GO:0004672);; Molecular Function: ATP binding (GO:0005524);; Cellular Component: integral component of membrane (GO:0016021);; Molecular Function: polysaccharide binding (GO:0030247);;	K13430|6.02e-49|sind:105176230|K13430 serine/threonine-protein kinase PBS1 [EC:2.7.11.1] | (RefSeq) probable serine/threonine-protein kinase PBL7 isoform X1	[T]	Signal transduction mechanisms	Protein kinase domain	Rust resistance kinase Lr10 OS=Triticum aestivum OX=4565 GN=LRK10 PE=2 SV=1	Protein kinase domain-containing protein OS=Vitis vinifera OX=29760 GN=VITISV_037666 PE=4 SV=1	T	Signal transduction mechanisms	rust resistance kinase Lr10-like [Vitis riparia]
Vitis_adenoclada_newGene_1117	--	--	--	K01867|4.73e-08|egr:104437803|K01867 tryptophanyl-tRNA synthetase [EC:6.1.1.2] | (RefSeq) tryptophan--tRNA ligase, chloroplastic/mitochondrial isoform X1	--	--	Rx N-terminal domain	--	Rx_N domain-containing protein OS=Vitis vinifera OX=29760 GN=CK203_107577 PE=4 SV=1	T	Signal transduction mechanisms	hypothetical protein CK203_107577 [Vitis vinifera]
Vitis_adenoclada_newGene_338	--	--	Molecular Function: nucleic acid binding (GO:0003676);; Molecular Function: zinc ion binding (GO:0008270);; Biological Process: DNA integration (GO:0015074);;	--	--	--	--	--	Integrase catalytic domain-containing protein OS=Vitis vinifera OX=29760 GN=VITISV_017217 PE=4 SV=1	L	Replication, recombination and repair	hypothetical protein VITISV_017217 [Vitis vinifera]
Vitis_adenoclada_newGene_129	[CR]	--	Molecular Function: oxidoreductase activity (GO:0016491);;	--	[CR]	--	--	--	PKS_ER domain-containing protein OS=Vitis vinifera OX=29760 GN=VIT_09s0002g07620 PE=4 SV=1	C	Energy production and conversion	LRR receptor-like serine/threonine-protein kinase FLS2 [Vitis vinifera]
Vitis_adenoclada_newGene_1439	--	--	Molecular Function: DNA binding (GO:0003677);;	K09422|3.03e-67|vvi:104882090|K09422 transcription factor MYB, plant | (RefSeq) myb-related protein Zm1	[K]	Transcription	Myb-like DNA-binding domain	Transcription factor MYB24 OS=Arabidopsis thaliana OX=3702 GN=MYB24 PE=1 SV=1	Transcription factor MYB102 OS=Vitis vinifera OX=29760 GN=MYB102_6 PE=4 SV=1	--	--	transcription factor MYB94-like [Vitis riparia]
Vitis_adenoclada_newGene_2778	[HR]	--	Molecular Function: aminopeptidase activity (GO:0004177);; Cellular Component: cytoplasm (GO:0005737);;	K01259|2.28e-33|vvi:100242944|K01259 proline iminopeptidase [EC:3.4.11.5] | (RefSeq) proline iminopeptidase	--	--	--	Proline iminopeptidase OS=Arabidopsis thaliana OX=3702 GN=PIP PE=2 SV=3	Proline iminopeptidase OS=Vitis vinifera OX=29760 GN=VIT_03s0088g01170 PE=3 SV=1	S	Function unknown	PREDICTED: proline iminopeptidase isoform X2 [Vitis vinifera]
Vitis_adenoclada_newGene_289	--	--	Molecular Function: protein serine/threonine kinase activity (GO:0004674);; Molecular Function: ATP binding (GO:0005524);; Cellular Component: plasma membrane (GO:0005886);; Biological Process: protein phosphorylation (GO:0006468);; Cellular Component: integral component of membrane (GO:0016021);; Molecular Function: ubiquitin protein ligase binding (GO:0031625);;	--	--	--	--	--	Protein kinase domain-containing protein (Fragment) OS=Vitis vinifera OX=29760 GN=VIT_00s0266g00090 PE=3 SV=1	--	--	unnamed protein product, partial [Vitis vinifera]
Vitis_adenoclada_newGene_178	--	--	Molecular Function: protein binding (GO:0005515);;	--	--	--	Leucine rich repeat	--	Uncharacterized protein OS=Vitis vinifera OX=29760 GN=VIT_09s0070g00620 PE=4 SV=1	A	RNA processing and modification	receptor-like protein 1 isoform X2 [Vitis riparia]
Vitis_adenoclada_newGene_2065	--	--	Molecular Function: magnesium ion binding (GO:0000287);; Molecular Function: terpene synthase activity (GO:0010333);;	K15803|5.36e-209|vvi:100232954|K15803 (-)-germacrene D synthase [EC:4.2.3.75] | (RefSeq) (-)-germacrene D synthase	--	--	Terpene synthase family, metal binding domain	(-)-germacrene D synthase OS=Vitis vinifera OX=29760 GN=VIT_19s0014g04930 PE=1 SV=1	(-)-germacrene D synthase OS=Vitis vinifera OX=29760 GN=VIT_19s0014g04930_25 PE=4 SV=1	S	Function unknown	LOW QUALITY PROTEIN: (-)-germacrene D synthase-like [Vitis riparia]
Vitis_adenoclada_newGene_1902	[R]	General function prediction only	Biological Process: signal transduction (GO:0007165);; Molecular Function: ADP binding (GO:0043531);;	K00695|1.27e-125|mtr:MTR_6g478030|K00695 sucrose synthase [EC:2.4.1.13] | (RefSeq) sucrose synthase	--	--	TIR domain	Disease resistance protein RPV1 OS=Vitis rotundifolia OX=103349 GN=RPV1 PE=1 SV=1	ADP-ribosyl cyclase/cyclic ADP-ribose hydrolase OS=Vitis vinifera OX=29760 GN=VITISV_032106 PE=4 SV=1	--	--	uncharacterized protein LOC117906632 [Vitis riparia]
Vitis_adenoclada_newGene_1324	--	--	Molecular Function: ADP binding (GO:0043531);;	--	--	--	--	Disease resistance protein RPV1 OS=Vitis rotundifolia OX=103349 GN=RPV1 PE=1 SV=1	Disease resistance-like protein DSC1 OS=Vitis vinifera OX=29760 GN=DSC1_11 PE=4 SV=1	S	Function unknown	Disease resistance-like protein DSC1 [Vitis vinifera]
Vitis_adenoclada_newGene_2113	--	--	--	--	--	--	--	--	Uncharacterized protein OS=Vitis vinifera OX=29760 GN=VIT_19s0027g00580 PE=4 SV=1	S	Function unknown	unnamed protein product, partial [Vitis vinifera]
Vitis_adenoclada_newGene_2670	--	--	--	--	--	--	Myb/SANT-like DNA-binding domain	--	L10-interacting MYB domain-containing protein OS=Vitis vinifera OX=29760 GN=LIMYB_30 PE=4 SV=1	S	Function unknown	L10-interacting MYB domain-containing protein [Vitis vinifera]
Vitis_adenoclada_newGene_1425	--	--	Molecular Function: ADP binding (GO:0043531);;	K13457|1.62e-06|pop:18110038|K13457 disease resistance protein RPM1 | (RefSeq) disease resistance protein RPM1	--	--	--	--	Disease resistance protein RPP8 OS=Vitis vinifera OX=29760 GN=RPP8_13 PE=4 SV=1	--	--	probable disease resistance RPP8-like protein 2 [Vitis riparia]
Vitis_adenoclada_newGene_655	--	--	Cellular Component: integral component of membrane (GO:0016021);; Molecular Function: kinase activity (GO:0016301);;	K13457|3.06e-67|vvi:100252764|K13457 disease resistance protein RPM1 | (RefSeq) uncharacterized protein sll1770	[R]	General function prediction only	--	Protein ACTIVITY OF BC1 COMPLEX KINASE 7, chloroplastic OS=Arabidopsis thaliana OX=3702 GN=ABC1K7 PE=1 SV=1	Protein activity of BC1 complex kinase 7, chloroplastic OS=Vitis vinifera OX=29760 GN=ABC1K7_3 PE=4 SV=1	I	Lipid transport and metabolism	Protein activity of BC1 complex kinase 7, chloroplastic [Vitis vinifera]
Vitis_adenoclada_newGene_3135	--	--	Cellular Component: integral component of membrane (GO:0016021);;	K14500|2.70e-29|qsu:112005450|K14500 BR-signaling kinase [EC:2.7.11.1] | (RefSeq) probable serine/threonine-protein kinase BSK3	--	--	Domain of unknown function	--	Uncharacterized protein OS=Vitis vinifera OX=29760 GN=CK203_063435 PE=4 SV=1	S	Function unknown	PREDICTED: uncharacterized protein LOC104877836 isoform X3 [Vitis vinifera]
Vitis_adenoclada_newGene_2397	--	--	Cellular Component: cytosol (GO:0005829);; Biological Process: carbohydrate metabolic process (GO:0005975);; Molecular Function: glycogen phosphorylase activity (GO:0008184);; Biological Process: response to water deprivation (GO:0009414);; Cellular Component: chloroplast (GO:0009507);; Molecular Function: kinase activity (GO:0016301);; Biological Process: response to cadmium ion (GO:0046686);;	--	--	--	--	--	PI3K/PI4K domain-containing protein (Fragment) OS=Vitis vinifera OX=29760 GN=VITISV_041261 PE=3 SV=1	--	--	hypothetical protein VITISV_041261, partial [Vitis vinifera]
Vitis_adenoclada_newGene_2349	[QV]	--	Molecular Function: monooxygenase activity (GO:0004497);; Molecular Function: iron ion binding (GO:0005506);; Cellular Component: integral component of membrane (GO:0016021);; Molecular Function: oxidoreductase activity, acting on paired donors, with incorporation or reduction of molecular oxygen (GO:0016705);; Molecular Function: heme binding (GO:0020037);;	K23136|4.05e-87|qsu:112004233|K23136 fraxetin 5-hydroxylase [EC:1.14.14.164] | (RefSeq) cytochrome P450 82C4-like	[Q]	Secondary metabolites biosynthesis, transport and catabolism	Cytochrome P450	Xanthotoxin 5-hydroxylase CYP82C2 OS=Arabidopsis thaliana OX=3702 GN=CYP82C2 PE=1 SV=2	Cytochrome P450 82C4 OS=Vitis vinifera OX=29760 GN=CYP82C4_10 PE=3 SV=1	Q	Secondary metabolites biosynthesis, transport and catabolism	Cytochrome P450 82C4 [Vitis vinifera]
Vitis_adenoclada_newGene_1340	--	--	Molecular Function: molecular_function (GO:0003674);; Molecular Function: nucleic acid binding (GO:0003676);; Molecular Function: RNA binding (GO:0003723);; Molecular Function: catalytic activity (GO:0003824);; Molecular Function: nuclease activity (GO:0004518);; Molecular Function: endonuclease activity (GO:0004519);; Molecular Function: binding (GO:0005488);; Cellular Component: cellular_compon…	--	--	--	--	--	Putative pentatricopeptide repeat-containing protein OS=Vitis vinifera OX=29760 GN=PCMP-H14_7 PE=4 SV=1	G	Carbohydrate transport and metabolism	putative pentatricopeptide repeat-containing protein [Vitis vinifera]
Vitis_adenoclada_newGene_2288	--	--	Molecular Function: nucleic acid binding (GO:0003676);; Biological Process: DNA integration (GO:0015074);;	K03515|1.43e-92|ghi:107894697|K03515 DNA repair protein REV1 [EC:2.7.7.-] | (RefSeq) uncharacterized protein LOC107894697	[R]	General function prediction only	GAG-pre-integrase domain	Protein ENHANCED DISEASE RESISTANCE 2-like OS=Arabidopsis thaliana OX=3702 GN=EDR2L PE=2 SV=1	Integrase catalytic domain-containing protein OS=Vitis vinifera OX=29760 GN=VITISV_004341 PE=4 SV=1	--	--	hypothetical protein VITISV_004341 [Vitis vinifera]
Vitis_adenoclada_newGene_2937	--	--	--	--	--	--	--	--	Uncharacterized protein OS=Hevea brasiliensis OX=3981 GN=GH714_043953 PE=4 SV=1	S	Function unknown	hypothetical protein GH714_043953 [Hevea brasiliensis]
Vitis_adenoclada_newGene_2150	--	--	Biological Process: Mo-molybdopterin cofactor biosynthetic process (GO:0006777);; Molecular Function: Mo-molybdopterin cofactor sulfurase activity (GO:0008265);; Molecular Function: lyase activity (GO:0016829);; Molecular Function: molybdenum ion binding (GO:0030151);; Molecular Function: pyridoxal phosphate binding (GO:0030170);; Molecular Function: molybdenum cofactor sulfurtransferase activity…	K15631|2.75e-50|vvi:100247369|K15631 molybdenum cofactor sulfurtransferase [EC:2.8.1.9] | (RefSeq) molybdenum cofactor sulfurase	[H]	Coenzyme transport and metabolism	--	Molybdenum cofactor sulfurase OS=Solanum lycopersicum OX=4081 GN=FLACCA PE=2 SV=1	Molybdenum cofactor sulfurase OS=Vitis vinifera OX=29760 GN=VIT_19s0027g01090 PE=3 SV=1	H	Coenzyme transport and metabolism	molybdenum cofactor sulfurase-like isoform X3 [Vitis riparia]
Vitis_adenoclada_newGene_680	--	--	Cellular Component: integral component of membrane (GO:0016021);; Molecular Function: kinase activity (GO:0016301);;	K13416|5.33e-55|vvi:100266543|K13416 brassinosteroid insensitive 1-associated receptor kinase 1 [EC:2.7.10.1 2.7.11.1] | (RefSeq) BRASSINOSTEROID INSENSITIVE 1-associated receptor kinase 1	--	--	Leucine rich repeat N-terminal domain	BRASSINOSTEROID INSENSITIVE 1-associated receptor kinase 1 OS=Arabidopsis thaliana OX=3702 GN=BAK1 PE=1 SV=2	Brassinosteroid insensitive 1-associated receptor kinase 1 OS=Vitis vinifera OX=29760 GN=BAK1_1 PE=4 SV=1	T	Signal transduction mechanisms	Brassinosteroid insensitive 1-associated receptor kinase 1 [Vitis vinifera]
Vitis_adenoclada_newGene_2406	--	--	Molecular Function: DNA-binding transcription factor activity (GO:0003700);; Cellular Component: nucleus (GO:0005634);;	K09264|1.83e-56|vvi:100244955|K09264 MADS-box transcription factor, plant | (RefSeq) MADS-box transcription factor 23	[K]	Transcription	--	Agamous-like MADS-box protein AGL16 OS=Arabidopsis thaliana OX=3702 GN=AGL16 PE=1 SV=1	Agamous-like MADS-box protein AGL16 OS=Vitis vinifera OX=29760 GN=AGL16_1 PE=4 SV=1	K	Transcription	PREDICTED: MADS-box transcription factor 23 isoform X2 [Vitis vinifera]
Vitis_adenoclada_newGene_296	--	--	Molecular Function: protein kinase activity (GO:0004672);; Molecular Function: ATP binding (GO:0005524);; Cellular Component: integral component of membrane (GO:0016021);; Molecular Function: carbohydrate binding (GO:0030246);; Biological Process: recognition of pollen (GO:0048544);;	--	--	--	S-locus glycoprotein domain	--	G-type lectin S-receptor-like serine/threonine-protein kinase OS=Vitis vinifera OX=29760 GN=VvCHDp000501_7 PE=4 SV=1	--	--	G-type lectin S-receptor-like serine/threonine-protein kinase [Vitis vinifera]
Vitis_adenoclada_newGene_1296	[T]	Signal transduction mechanisms	Molecular Function: protein kinase activity (GO:0004672);; Molecular Function: ATP binding (GO:0005524);; Cellular Component: integral component of membrane (GO:0016021);;	K13415|1.43e-84|han:110929858|K13415 protein brassinosteroid insensitive 1 [EC:2.7.10.1 2.7.11.1] | (RefSeq) systemin receptor SR160-like	--	--	Protein kinase domain	MDIS1-interacting receptor like kinase 2 OS=Arabidopsis thaliana OX=3702 GN=MIK2 PE=1 SV=3	MDIS1-interacting receptor like kinase 2 OS=Vitis vinifera OX=29760 GN=MIK2_54 PE=4 SV=1	T	Signal transduction mechanisms	MDIS1-interacting receptor like kinase 2 [Vitis vinifera]
Vitis_adenoclada_newGene_894	--	--	Molecular Function: ADP binding (GO:0043531);;	K00695|8.11e-12|mtr:MTR_6g478030|K00695 sucrose synthase [EC:2.4.1.13] | (RefSeq) sucrose synthase	--	--	--	Disease resistance protein RPV1 OS=Vitis rotundifolia OX=103349 GN=RPV1 PE=1 SV=1	TMV resistance protein N OS=Vitis vinifera OX=29760 GN=N_59 PE=4 SV=1	S	Function unknown	TMV resistance protein N [Vitis vinifera]
Vitis_adenoclada_newGene_1915	--	--	Molecular Function: magnesium ion binding (GO:0000287);; Molecular Function: terpene synthase activity (GO:0010333);;	K15803|6.47e-168|vvi:100241480|K15803 (-)-germacrene D synthase [EC:4.2.3.75] | (RefSeq) valencene synthase	--	--	Terpene synthase family, metal binding domain	Valencene synthase OS=Vitis vinifera OX=29760 GN=ValCS PE=1 SV=1	Uncharacterized protein OS=Vitis vinifera OX=29760 GN=VIT_18s0001g04120 PE=4 SV=1	S	Function unknown	PREDICTED: valencene synthase [Vitis vinifera]
Vitis_adenoclada_newGene_1546	--	--	--	--	--	--	--	--	Uncharacterized protein OS=Vitis vinifera OX=29760 GN=VIT_12s0034g01730 PE=4 SV=1	--	--	--
Vitis_adenoclada_newGene_1642	--	--	--	--	--	--	--	--	Uncharacterized protein OS=Vitis vinifera OX=29760 GN=CK203_022588 PE=4 SV=1	--	--	hypothetical protein CK203_022588 [Vitis vinifera]
Vitis_adenoclada_newGene_2576	--	--	--	--	--	--	--	--	Putative viral movement protein OS=Helianthus annuus OX=4232 GN=HannXRQ_Chr11g0333621 PE=4 SV=1	S	Function unknown	hypothetical protein KK1_008189 [Cajanus cajan]
Vitis_adenoclada_newGene_2638	--	--	Cellular Component: integral component of membrane (GO:0016021);; Molecular Function: transmembrane transporter activity (GO:0022857);;	K17500|6.02e-47|nto:104085001|K17500 integrin-linked kinase-associated serine/threonine phosphatase 2C [EC:3.1.3.16] | (RefSeq) WAT1-related protein At3g18200 isoform X1	--	--	EamA-like transporter family	WAT1-related protein At1g68170 OS=Arabidopsis thaliana OX=3702 GN=At1g68170 PE=3 SV=1	WAT1-related protein OS=Vitis vinifera OX=29760 GN=VvCHDp001067_1 PE=3 SV=1	S	Function unknown	PREDICTED: WAT1-related protein At1g68170-like [Vitis vinifera]
Vitis_adenoclada_newGene_694	--	--	--	--	--	--	--	--	--	--	--	uncharacterized protein LOC117926619 [Vitis riparia]
Vitis_adenoclada_newGene_3116	--	--	Biological Process: signal transduction (GO:0007165);;	K13459|6.99e-46|vvi:100265494|K13459 disease resistance protein RPS2 | (RefSeq) probable disease resistance protein At1g52660	--	--	TIR domain	Disease resistance protein RPV1 OS=Vitis rotundifolia OX=103349 GN=RPV1 PE=1 SV=1	TIR domain-containing protein OS=Vitis vinifera OX=29760 GN=VIT_00s0335g00010 PE=4 SV=1	--	--	PREDICTED: TMV resistance protein N-like isoform X1 [Vitis vinifera]
Vitis_adenoclada_newGene_1966	--	--	Molecular Function: ADP binding (GO:0043531);;	K13459|7.16e-08|egr:104429436|K13459 disease resistance protein RPS2 | (RefSeq) probable disease resistance protein At4g27220 isoform X1	--	--	Leucine Rich repeats (2 copies)	Probable disease resistance protein At4g19520 OS=Arabidopsis thaliana OX=3702 GN=At4g19520 PE=3 SV=1	Disease resistance-like protein DSC1 OS=Vitis vinifera OX=29760 GN=DSC1_93 PE=4 SV=1	S	Function unknown	disease resistance protein RUN1-like [Vitis riparia]
Vitis_adenoclada_newGene_2938	--	--	Cellular Component: integral component of membrane (GO:0016021);;	--	--	--	Plant protein of unknown function	--	Uncharacterized protein OS=Vitis vinifera OX=29760 GN=VITISV_008111 PE=4 SV=1	--	--	PREDICTED: UPF0481 protein At3g47200-like [Vitis vinifera]
Vitis_adenoclada_newGene_2669	--	--	Molecular Function: DNA binding (GO:0003677);; Cellular Component: nucleus (GO:0005634);; Biological Process: transcription, DNA-templated (GO:0006351);; Cellular Component: transcription repressor complex (GO:0017053);;	K03164|4.99e-25|bna:106383351|K03164 DNA topoisomerase II [EC:5.6.2.2] | (RefSeq) DNA topoisomerase 2-like	[BDT]	--	Myb-like DNA-binding domain	Protein ALWAYS EARLY 3 OS=Arabidopsis thaliana OX=3702 GN=ALY3 PE=1 SV=1	Protein always early 3 OS=Vitis vinifera OX=29760 GN=ALY3_0 PE=4 SV=1	K	Transcription	PREDICTED: protein ALWAYS EARLY 3 [Vitis vinifera]
Vitis_adenoclada_newGene_947	[M]	Cell wall/membrane/envelope biogenesis	Molecular Function: oxidoreductase activity (GO:0016491);; Molecular Function: oxidoreductase activity, acting on the CH-OH group of donors, NAD or NADP as acceptor (GO:0016616);;	K09753|4.16e-87|ini:109164749|K09753 cinnamoyl-CoA reductase [EC:1.2.1.44] | (RefSeq) cinnamoyl-CoA reductase 1-like	[V]	Defense mechanisms	NAD dependent epimerase/dehydratase family	Phenylacetaldehyde reductase OS=Rosa hybrid cultivar OX=128735 GN=PAR PE=1 SV=1	Epimerase domain-containing protein OS=Vitis vinifera OX=29760 GN=VIT_13s0047g00940 PE=4 SV=1	V	Defense mechanisms	unnamed protein product, partial [Vitis vinifera]
Vitis_adenoclada_newGene_2153	--	--	Molecular Function: ADP binding (GO:0043531);;	K15078|3.75e-28|vvi:100255136|K15078 structure-specific endonuclease subunit SLX1 [EC:3.6.1.-] | (RefSeq) putative disease resistance protein RGA1	--	--	Leucine Rich repeats (2 copies)	--	Putative disease resistance protein RGA3 OS=Vitis vinifera OX=29760 GN=RGA3_75 PE=4 SV=1	T	Signal transduction mechanisms	PREDICTED: putative disease resistance protein RGA4 [Vitis vinifera]
Vitis_adenoclada_newGene_539	--	--	--	--	--	--	--	--	L10-interacting MYB domain-containing protein OS=Vitis vinifera OX=29760 GN=LIMYB_28 PE=4 SV=1	S	Function unknown	PREDICTED: L10-interacting MYB domain-containing protein-like [Vitis vinifera]
Vitis_adenoclada_newGene_2793	--	--	--	--	--	--	--	--	Uncharacterized protein OS=Vitis vinifera OX=29760 GN=CK203_091848 PE=4 SV=1	--	--	hypothetical protein CK203_091848 [Vitis vinifera]
Vitis_adenoclada_newGene_1971	--	--	Biological Process: signal transduction (GO:0007165);; Molecular Function: ADP binding (GO:0043531);;	K16226|7.88e-15|eus:EUTSA_v10000750mg|K16226 disease resistance protein RPS4 | (RefSeq) hypothetical protein	--	--	Leucine rich repeat	Disease resistance protein RPV1 OS=Vitis rotundifolia OX=103349 GN=RPV1 PE=1 SV=1	ADP-ribosyl cyclase/cyclic ADP-ribose hydrolase OS=Vitis vinifera OX=29760 GN=N_21 PE=4 SV=1	--	--	disease resistance protein RPV1-like [Vitis riparia]
Vitis_adenoclada_newGene_1976	--	--	--	--	--	--	--	--	DUF1985 domain-containing protein OS=Vitis vinifera OX=29760 GN=VITISV_027079 PE=4 SV=1	--	--	hypothetical protein VITISV_027079 [Vitis vinifera]
Vitis_adenoclada_newGene_2040	--	--	Molecular Function: kinase activity (GO:0016301);;	--	--	--	--	--	Putative leucine-rich repeat receptor-like serine/threonine-protein kinase OS=Vitis vinifera OX=29760 GN=LRR-RLK_6 PE=4 SV=1	T	Signal transduction mechanisms	putative leucine-rich repeat receptor-like serine/threonine-protein kinase [Vitis vinifera]
Vitis_adenoclada_newGene_3066	--	--	Molecular Function: protein binding (GO:0005515);;	K15078|4.09e-10|nau:109213664|K15078 structure-specific endonuclease subunit SLX1 [EC:3.6.1.-] | (RefSeq) putative disease resistance protein RGA3	--	--	Leucine rich repeat	Putative disease resistance protein RGA1 OS=Solanum bulbocastanum OX=147425 GN=RGA1 PE=2 SV=2	Disease resistance protein RGA2 OS=Vitis vinifera OX=29760 GN=RGA2_3 PE=4 SV=1	T	Signal transduction mechanisms	putative disease resistance protein RGA3 [Vitis riparia]
Vitis_adenoclada_newGene_1549	--	--	--	--	--	--	Cysteine-rich TM module stress tolerance	--	CYSTM domain-containing protein OS=Vitis vinifera OX=29760 GN=CK203_047692 PE=4 SV=1	--	--	hypothetical protein CK203_047692 [Vitis vinifera]
Vitis_adenoclada_newGene_1428	--	--	Molecular Function: molecular_function (GO:0003674);; Molecular Function: binding (GO:0005488);; Cellular Component: cellular_component (GO:0005575);; Cellular Component: intracellular (GO:0005622);; Cellular Component: obsolete cell (GO:0005623);; Cellular Component: cytoplasm (GO:0005737);; Biological Process: transport (GO:0006810);; Biological Process: ion transport (GO:0006811);; Biological …	--	--	--	--	Disease resistance protein Pik-1 OS=Oryza sativa subsp. japonica OX=39947 GN=PIK-1 PE=1 SV=1	Uncharacterized protein OS=Vitis vinifera OX=29760 GN=VIT_15s0046g03420 PE=4 SV=1	L	Replication, recombination and repair	heavy metal-associated isoprenylated plant protein 47-like [Vitis riparia]
Vitis_adenoclada_newGene_780	--	--	Molecular Function: nucleic acid binding (GO:0003676);; Molecular Function: zinc ion binding (GO:0008270);; Biological Process: DNA integration (GO:0015074);;	K09338|1.36e-17|sly:101247365|K09338 homeobox-leucine zipper protein | (RefSeq) homeobox-leucine zipper protein ROC8-like	[R]	General function prediction only	--	--	Retrovirus-related Pol polyprotein from transposon TNT 1-94 OS=Vitis vinifera OX=29760 GN=POLX_93 PE=4 SV=1	L	Replication, recombination and repair	PREDICTED: uncharacterized protein LOC104879353 [Vitis vinifera]
Vitis_adenoclada_newGene_427	--	--	--	--	--	--	--	--	Uncharacterized protein OS=Vitis vinifera OX=29760 GN=CK203_056645 PE=4 SV=1	--	--	hypothetical protein CK203_095414 [Vitis vinifera]
Vitis_adenoclada_newGene_2783	--	--	--	--	--	--	--	--	Uncharacterized protein OS=Vitis vinifera OX=29760 GN=CK203_091972 PE=4 SV=1	L	Replication, recombination and repair	hypothetical protein CK203_091972 [Vitis vinifera]
Vitis_adenoclada_newGene_2036	--	--	Molecular Function: ADP binding (GO:0043531);;	K13459|1.30e-164|vvi:100258875|K13459 disease resistance protein RPS2 | (RefSeq) probable disease resistance protein At4g27220	[T]	Signal transduction mechanisms	Leucine rich repeat	Disease resistance protein RPS2 OS=Arabidopsis thaliana OX=3702 GN=RPS2 PE=1 SV=1	Putative disease resistance protein OS=Vitis vinifera OX=29760 GN=VvCHDp000209_13 PE=4 SV=1	S	Function unknown	probable disease resistance protein At4g27220 [Vitis riparia]
Vitis_adenoclada_newGene_1999	[H]	Coenzyme transport and metabolism	Molecular Function: O-methyltransferase activity (GO:0008171);; Biological Process: methylation (GO:0032259);; Molecular Function: protein dimerization activity (GO:0046983);;	K13066|3.55e-55|vvi:100260649|K13066 caffeic acid 3-O-methyltransferase [EC:2.1.1.68] | (RefSeq) caffeic acid 3-O-methyltransferase	[R]	General function prediction only	O-methyltransferase domain	Caffeic acid 3-O-methyltransferase OS=Medicago sativa OX=3879 PE=1 SV=1	Caffeic acid 3-O-methyltransferase OS=Vitis vinifera OX=29760 GN=COMT1_6 PE=3 SV=1	S	Function unknown	PREDICTED: caffeic acid 3-O-methyltransferase isoform X2 [Vitis vinifera]
Vitis_adenoclada_newGene_1080	--	--	--	--	--	--	--	--	Uncharacterized protein OS=Vitis vinifera OX=29760 GN=VIT_13s0019g00300 PE=4 SV=1	--	--	unnamed protein product, partial [Vitis vinifera]
Vitis_adenoclada_newGene_3036	[T]	Signal transduction mechanisms	Molecular Function: protein serine/threonine kinase activity (GO:0004674);; Molecular Function: ATP binding (GO:0005524);;	K06632|1.52e-89|vvi:100247725|K06632 wee1-like protein kinase [EC:2.7.11.1] | (RefSeq) wee1-like protein kinase	[D]	Cell cycle control, cell division, chromosome partitioning	Protein kinase domain	Wee1-like protein kinase OS=Arabidopsis thaliana OX=3702 GN=WEE1 PE=1 SV=1	Wee1-like protein kinase OS=Vitis vinifera OX=29760 GN=WEE1_2 PE=3 SV=1	T	Signal transduction mechanisms	PREDICTED: wee1-like protein kinase isoform X2 [Vitis vinifera]
Vitis_adenoclada_newGene_812	--	--	--	--	--	--	--	Disease resistance protein RPV1 OS=Vitis rotundifolia OX=103349 GN=RPV1 PE=1 SV=1	Uncharacterized protein OS=Vitis vinifera OX=29760 GN=CK203_103220 PE=4 SV=1	S	Function unknown	LOW QUALITY PROTEIN: disease resistance protein RUN1-like [Vitis riparia]
Vitis_adenoclada_newGene_1975	--	--	Biological Process: signal transduction (GO:0007165);; Molecular Function: ADP binding (GO:0043531);;	K23533|5.74e-25|nto:108943062|K23533 leucine-rich repeat and immunoglobulin-like domain-containing nogo receptor-interacting protein | (RefSeq) disease resistance protein TAO1-like	--	--	Leucine Rich repeats (2 copies)	Disease resistance protein RRS1 OS=Arabidopsis thaliana OX=3702 GN=RRS1 PE=2 SV=1	ADP-ribosyl cyclase/cyclic ADP-ribose hydrolase OS=Vitis vinifera OX=29760 GN=VIT_18s0041g01340 PE=4 SV=1	S	Function unknown	PREDICTED: disease resistance-like protein CSA1 isoform X1 [Vitis vinifera]
Vitis_adenoclada_newGene_844	--	--	--	K01593|4.30e-07|mtr:MTR_7g058700|K01593 aromatic-L-amino-acid/L-tryptophan decarboxylase [EC:4.1.1.28 4.1.1.105] | (RefSeq) tyrosine/DOPA decarboxylase	--	--	Protein of unknown function (DUF674)	--	Uncharacterized protein OS=Vitis vinifera OX=29760 GN=CK203_010311 PE=4 SV=1	L	Replication, recombination and repair	uncharacterized protein LOC117929017 [Vitis riparia]
Vitis_adenoclada_newGene_2979	--	--	--	--	[R]	General function prediction only	C2H2-type zinc finger	Zinc finger protein ZAT3 OS=Arabidopsis thaliana OX=3702 GN=ZAT3 PE=1 SV=1	Uncharacterized protein OS=Vitis vinifera OX=29760 GN=VIT_06s0009g02460 PE=4 SV=1	B	Chromatin structure and dynamics	zinc finger protein ZAT9-like [Vitis riparia]
Vitis_adenoclada_newGene_763	--	--	Molecular Function: protein binding (GO:0005515);;	K13459|1.06e-60|vvi:104881068|K13459 disease resistance protein RPS2 | (RefSeq) disease resistance protein At4g27190-like	--	--	Leucine rich repeat	--	Putative disease resistance protein OS=Vitis vinifera OX=29760 GN=VvCHDp000209_50 PE=4 SV=1	T	Signal transduction mechanisms	putative disease resistance protein [Vitis vinifera]
Vitis_adenoclada_newGene_1625	[M]	Cell wall/membrane/envelope biogenesis	Molecular Function: protein kinase activity (GO:0004672);; Molecular Function: ATP binding (GO:0005524);; Cellular Component: integral component of membrane (GO:0016021);;	K13430|2.12e-37|mus:103996684|K13430 serine/threonine-protein kinase PBS1 [EC:2.7.11.1] | (RefSeq) serine/threonine-protein kinase PBS1	[T]	Signal transduction mechanisms	Protein tyrosine and serine/threonine kinase	LEAF RUST 10 DISEASE-RESISTANCE LOCUS RECEPTOR-LIKE PROTEIN KINASE-like 1.2 OS=Arabidopsis thaliana OX=3702 GN=LRK10L-1.2 PE=2 SV=3	Leaf rust 10 disease resistance locus receptor-like protein kinase-like 1.2 OS=Vitis vinifera OX=29760 GN=LRK10L-1.2_7 PE=4 SV=1	T	Signal transduction mechanisms	Leaf rust 10 disease resistance locus receptor-like protein kinase-like 1.2 [Vitis vinifera]
Vitis_adenoclada_newGene_1526	--	--	Biological Process: biosynthetic process (GO:0009058);; Molecular Function: transferase activity, transferring acyl groups other than amino-acyl groups (GO:0016747);;	K00660|2.40e-80|vvi:100261661|K00660 chalcone synthase [EC:2.3.1.74] | (RefSeq) stilbene synthase 1	--	--	Chalcone and stilbene synthases, N-terminal domain	Stilbene synthase 5 OS=Vitis vinifera OX=29760 GN=GSVIVT00007357001 PE=3 SV=1	Stilbene synthase 3 OS=Vitis vinifera OX=29760 GN=VIT_16s0100g01030_1 PE=3 SV=1	H	Coenzyme transport and metabolism	stilbene synthase 5-like [Vitis riparia]
Vitis_adenoclada_newGene_1025	--	--	--	--	--	--	--	--	Putative disease resistance protein OS=Vitis vinifera OX=29760 GN=VvCHDh000724_16 PE=4 SV=1	--	--	putative disease resistance protein [Vitis vinifera]
Vitis_adenoclada_newGene_329	--	--	Cellular Component: integral component of membrane (GO:0016021);; Biological Process: oxidation-reduction process (GO:0055114);;	--	[T]	Signal transduction mechanisms	--	Cytochrome b561 domain-containing protein At4g18260 OS=Arabidopsis thaliana OX=3702 GN=At4g18260 PE=2 SV=1	Cytochrome b561 domain-containing protein OS=Vitis vinifera OX=29760 GN=VvCHDh001139_1 PE=4 SV=1	T	Signal transduction mechanisms	cytochrome b561 domain-containing protein At4g18260 [Vitis riparia]
Vitis_adenoclada_newGene_2012	--	--	Molecular Function: ADP binding (GO:0043531);;	K13459|1.65e-103|vvi:104877551|K13459 disease resistance protein RPS2 | (RefSeq) probable disease resistance protein At4g27220	--	--	Leucine rich repeat	--	Putative disease resistance protein OS=Vitis vinifera OX=29760 GN=VvCHDp000209_51 PE=4 SV=1	S	Function unknown	putative disease resistance protein [Vitis vinifera]
Vitis_adenoclada_newGene_979	--	--	--	--	--	--	--	--	Retrovirus-related Pol polyprotein from transposon RE2 OS=Vitis vinifera OX=29760 GN=RE2_226 PE=4 SV=1	T	Signal transduction mechanisms	putative disease resistance protein At3g14460 [Vitis riparia]
Vitis_adenoclada_newGene_708	--	--	--	--	--	--	--	--	Uncharacterized protein OS=Rhizophora mucronata OX=61149 PE=4 SV=1	--	--	--
Vitis_adenoclada_newGene_2577	--	--	--	--	--	--	Viral movement protein (MP)	--	Uncharacterized protein OS=Capsicum baccatum OX=33114 GN=CQW23_33494 PE=4 SV=1	S	Function unknown	hypothetical protein CQW23_33494 [Capsicum baccatum]
Vitis_adenoclada_newGene_1804	--	--	--	--	--	--	--	--	Retrotrans_gag domain-containing protein OS=Vitis vinifera OX=29760 GN=CK203_054589 PE=4 SV=1	--	--	hypothetical protein CK203_054589 [Vitis vinifera]
Vitis_adenoclada_newGene_1946	--	--	Biological Process: signal transduction (GO:0007165);; Molecular Function: ADP binding (GO:0043531);;	K16226|1.43e-13|bna:106416466|K16226 disease resistance protein RPS4 | (RefSeq) disease resistance protein RPS4-like	--	--	Leucine Rich Repeat	Probable WRKY transcription factor 19 OS=Arabidopsis thaliana OX=3702 GN=WRKY19 PE=1 SV=1	ADP-ribosyl cyclase/cyclic ADP-ribose hydrolase OS=Vitis vinifera OX=29760 GN=N_114 PE=4 SV=1	S	Function unknown	PREDICTED: TMV resistance protein N-like isoform X2 [Vitis vinifera]
Vitis_adenoclada_newGene_3246	--	--	Molecular Function: iron ion transmembrane transporter activity (GO:0005381);; Biological Process: iron ion transport (GO:0006826);; Cellular Component: integral component of membrane (GO:0016021);;	K14685|1.79e-166|vvi:100253294|K14685 solute carrier family 40 (iron-regulated transporter), member 1 | (RefSeq) solute carrier family 40 member 1	[P]	Inorganic ion transport and metabolism	Ferroportin1 (FPN1)	Solute carrier family 40 member 2 OS=Arabidopsis thaliana OX=3702 GN=IREG2 PE=2 SV=1	Solute carrier family 40 protein OS=Vitis vinifera OX=29760 GN=VIT_08s0058g00730 PE=3 SV=1	P	Inorganic ion transport and metabolism	PREDICTED: solute carrier family 40 member 2 isoform X1 [Vitis vinifera]
Vitis_adenoclada_newGene_2812	--	--	--	--	--	--	MuDR family transposase	--	DBD_Tnp_Mut domain-containing protein OS=Vitis vinifera OX=29760 GN=CK203_052612 PE=4 SV=1	--	--	hypothetical protein CK203_052612 [Vitis vinifera]
Vitis_adenoclada_newGene_2194	--	--	--	--	--	--	--	--	Uncharacterized protein OS=Vitis vinifera OX=29760 GN=CK203_076740 PE=4 SV=1	S	Function unknown	hypothetical protein CK203_076740 [Vitis vinifera]
Vitis_adenoclada_newGene_1967	--	--	Biological Process: signal transduction (GO:0007165);; Molecular Function: ADP binding (GO:0043531);;	--	--	--	--	--	ADP-ribosyl cyclase/cyclic ADP-ribose hydrolase OS=Vitis vinifera OX=29760 GN=N_60 PE=4 SV=1	S	Function unknown	disease resistance protein RPV1-like [Vitis riparia]
Vitis_adenoclada_newGene_139	--	--	Biological Process: defense response (GO:0006952);; Molecular Function: ADP binding (GO:0043531);;	K15078|7.74e-63|vvi:100255136|K15078 structure-specific endonuclease subunit SLX1 [EC:3.6.1.-] | (RefSeq) putative disease resistance protein RGA1	[T]	Signal transduction mechanisms	NB-ARC domain	Putative disease resistance protein RGA3 OS=Solanum bulbocastanum OX=147425 GN=RGA3 PE=2 SV=2	Uncharacterized protein OS=Vitis vinifera OX=29760 GN=VITISV_001807 PE=4 SV=1	T	Signal transduction mechanisms	putative disease resistance protein RGA3 [Vitis riparia]
Vitis_adenoclada_newGene_558	--	--	--	--	--	--	--	--	--	--	--	unnamed protein product, partial [Vitis vinifera]
Vitis_adenoclada_newGene_2370	--	--	Cellular Component: integral component of membrane (GO:0016021);;	--	--	--	--	--	Uncharacterized protein OS=Vitis vinifera OX=29760 GN=CK203_006842 PE=4 SV=1	T	Signal transduction mechanisms	hypothetical protein CK203_006842 [Vitis vinifera]
Vitis_adenoclada_newGene_251	--	--	Cellular Component: integral component of membrane (GO:0016021);;	K00895|3.13e-62|hbr:110656716|K00895 diphosphate-dependent phosphofructokinase [EC:2.7.1.90] | (RefSeq) LOW QUALITY PROTEIN: uncharacterized protein LOC110656716	[R]	General function prediction only	Domain of unknown function	--	Ankyrin repeat-containing protein ITN1 OS=Vitis vinifera OX=29760 GN=ITN1_38 PE=4 SV=1	L	Replication, recombination and repair	Ankyrin repeat-containing protein ITN1 [Vitis vinifera]
Vitis_adenoclada_newGene_1840	--	--	--	--	--	--	Leucine Rich repeats (2 copies)	TMV resistance protein N OS=Nicotiana glutinosa OX=35889 GN=N PE=1 SV=1	TMV resistance protein N OS=Vitis vinifera OX=29760 GN=N_296 PE=4 SV=1	S	Function unknown	PREDICTED: disease resistance-like protein CSA1 [Vitis vinifera]
Vitis_adenoclada_newGene_3232	--	--	Molecular Function: carboxypeptidase activity (GO:0004180);;	K01301|4.53e-27|vvi:100852933|K01301 N-acetylated-alpha-linked acidic dipeptidase [EC:3.4.17.21] | (RefSeq) probable glutamate carboxypeptidase 2	[OPR]	--	--	Probable glutamate carboxypeptidase AMP1 OS=Arabidopsis thaliana OX=3702 GN=AMP1 PE=1 SV=3	Putative glutamate carboxypeptidase PLA3 OS=Vitis vinifera OX=29760 GN=PLA3_0 PE=4 SV=1	--	--	PREDICTED: probable glutamate carboxypeptidase 2 isoform X2 [Vitis vinifera]
Vitis_adenoclada_newGene_1918	--	--	Molecular Function: magnesium ion binding (GO:0000287);; Molecular Function: terpene synthase activity (GO:0010333);;	K15803|9.23e-61|vvi:100267145|K15803 (-)-germacrene D synthase [EC:4.2.3.75] | (RefSeq) terpene synthase	--	--	Terpene synthase, N-terminal domain	Valencene synthase OS=Vitis vinifera OX=29760 GN=ValCS PE=1 SV=1	Valencene synthase OS=Vitis vinifera OX=29760 GN=ValCS_41 PE=4 SV=1	S	Function unknown	unnamed protein product, partial [Vitis vinifera]
Vitis_adenoclada_newGene_676	--	--	--	--	--	--	--	--	Uncharacterized protein OS=Vitis vinifera OX=29760 GN=VIT_08s0032g01070 PE=4 SV=1	--	--	unnamed protein product, partial [Vitis vinifera]
Vitis_adenoclada_newGene_564	--	--	--	K12447|6.50e-21|dzi:111312249|K12447 UDP-sugar pyrophosphorylase [EC:2.7.7.64] | (RefSeq) UDP-sugar pyrophosphorylase-like isoform X1	--	--	--	--	Uncharacterized protein OS=Vitis vinifera OX=29760 GN=CK203_089152 PE=4 SV=1	O	Posttranslational modification, protein turnover, chaperones	uncharacterized protein LOC117905178 [Vitis riparia]
Vitis_adenoclada_newGene_1461	--	--	--	--	--	--	--	Peptidyl-prolyl cis-trans isomerase FKBP19, chloroplastic OS=Arabidopsis thaliana OX=3702 GN=FKBP19 PE=1 SV=1	Uncharacterized protein OS=Vitis vinifera OX=29760 GN=VIT_16s0039g02360 PE=4 SV=1	--	--	PREDICTED: uncharacterized protein LOC100246060 isoform X4 [Vitis vinifera]
Vitis_adenoclada_newGene_2730	--	--	Molecular Function: serine-type endopeptidase inhibitor activity (GO:0004867);; Biological Process: response to wounding (GO:0009611);;	K20769|9.01e-19|mesc:110611169|K20769 fatty acid omega-hydroxylase [EC:1.14.-.-] | (RefSeq) cytochrome P450 94A2-like	--	--	Potato inhibitor I family	Inhibitor of trypsin and hageman factor OS=Cucurbita maxima OX=3661 PE=1 SV=1	Protease inhibitor OS=Vitis vinifera OX=29760 GN=PR6 PE=2 SV=1	S	Function unknown	protease inhibitor [Vitis vinifera]
Vitis_adenoclada_newGene_2280	--	--	--	--	--	--	--	--	CBS domain-containing protein CBSX5 OS=Vitis vinifera OX=29760 GN=CBSX5_0 PE=4 SV=1	--	--	CBS domain-containing protein CBSX5 [Vitis vinifera]
Vitis_adenoclada_newGene_713	--	--	Biological Process: signal transduction (GO:0007165);; Molecular Function: ADP binding (GO:0043531);;	K00695|6.56e-19|mtr:MTR_6g478030|K00695 sucrose synthase [EC:2.4.1.13] | (RefSeq) sucrose synthase	--	--	NB-ARC domain	Disease resistance protein RUN1 OS=Vitis rotundifolia OX=103349 GN=RUN1 PE=1 SV=1	ADP-ribosyl cyclase/cyclic ADP-ribose hydrolase OS=Vitis vinifera OX=29760 GN=VIT_12s0034g01350 PE=4 SV=1	S	Function unknown	unnamed protein product, partial [Vitis vinifera]
Vitis_adenoclada_newGene_2060	--	--	Molecular Function: protein serine/threonine kinase activity (GO:0004674);; Molecular Function: ATP binding (GO:0005524);; Molecular Function: carbohydrate binding (GO:0030246);; Biological Process: recognition of pollen (GO:0048544);;	K03327|1.02e-20|cic:CICLE_v10018703mg|K03327 multidrug resistance protein, MATE family | (RefSeq) hypothetical protein	--	--	D-mannose binding lectin	G-type lectin S-receptor-like serine/threonine-protein kinase At4g27290 OS=Arabidopsis thaliana OX=3702 GN=At4g27290 PE=3 SV=4	Receptor-like serine/threonine-protein kinase OS=Vitis vinifera OX=29760 GN=VvCHDp000712_40 PE=3 SV=1	T	Signal transduction mechanisms	G-type lectin S-receptor-like serine/threonine-protein kinase At4g27290 isoform X2 [Vitis riparia]
Vitis_adenoclada_newGene_988	--	--	--	--	--	--	--	--	Putative disease resistance RPP13-like protein 1 OS=Vitis vinifera OX=29760 GN=RPPL1_118 PE=4 SV=1	T	Signal transduction mechanisms	putative disease resistance RPP13-like protein 1 [Vitis vinifera]
Vitis_adenoclada_newGene_1567	--	--	Molecular Function: protein kinase activity (GO:0004672);; Molecular Function: ATP binding (GO:0005524);; Cellular Component: integral component of membrane (GO:0016021);; Molecular Function: polysaccharide binding (GO:0030247);;	--	--	--	Wall-associated receptor kinase galacturonan-binding	--	Protein kinase domain-containing protein OS=Vitis vinifera OX=29760 GN=VIT_00s0425g00030 PE=4 SV=1	T	Signal transduction mechanisms	PREDICTED: rust resistance kinase Lr10-like isoform X1 [Vitis vinifera]
Vitis_adenoclada_newGene_1641	--	--	Molecular Function: DNA-binding transcription factor activity (GO:0003700);;	--	--	--	TCP family transcription factor	Transcription factor TB1 OS=Oryza sativa subsp. japonica OX=39947 GN=TB1 PE=1 SV=1	TCP domain-containing protein OS=Vitis vinifera OX=29760 GN=CK203_011322 PE=4 SV=1	K	Transcription	hypothetical protein CK203_011322 [Vitis vinifera]
Vitis_adenoclada_newGene_2226	--	--	--	--	--	--	--	--	Uncharacterized protein OS=Vitis vinifera OX=29760 GN=CK203_073310 PE=4 SV=1	--	--	hypothetical protein CK203_073310 [Vitis vinifera]
Vitis_adenoclada_newGene_1498	--	--	--	K13466|6.89e-22|jre:108979830|K13466 EIX receptor 1/2 | (RefSeq) receptor-like protein EIX2 isoform X1	[R]	General function prediction only	Leucine rich repeat N-terminal domain	Receptor-like protein 30 OS=Arabidopsis thaliana OX=3702 GN=RLP30 PE=2 SV=1	Receptor-like protein 12 OS=Vitis vinifera OX=29760 GN=RLP12_26 PE=4 SV=1	S	Function unknown	receptor-like protein 6 isoform X2 [Vitis riparia]
Vitis_adenoclada_newGene_628	--	--	Molecular Function: protein serine/threonine kinase activity (GO:0004674);; Molecular Function: ATP binding (GO:0005524);; Cellular Component: plasma membrane (GO:0005886);; Biological Process: protein phosphorylation (GO:0006468);; Cellular Component: integral component of membrane (GO:0016021);; Molecular Function: polysaccharide binding (GO:0030247);;	--	--	--	--	G-type lectin S-receptor-like serine/threonine-protein kinase At4g03230 OS=Arabidopsis thaliana OX=3702 GN=At4g03230 PE=3 SV=3	Protein kinase domain-containing protein OS=Vitis vinifera OX=29760 GN=VIT_12s0134g00280 PE=4 SV=1	--	--	unnamed protein product, partial [Vitis vinifera]
Vitis_adenoclada_newGene_2120	--	--	Molecular Function: glycylpeptide N-tetradecanoyltransferase activity (GO:0004379);; Cellular Component: cytoplasm (GO:0005737);; Biological Process: N-terminal peptidyl-glycine N-myristoylation (GO:0018008);;	K00671|1.34e-10|pda:103719422|K00671 glycylpeptide N-tetradecanoyltransferase [EC:2.3.1.97] | (RefSeq) glycylpeptide N-tetradecanoyltransferase 1 isoform X1	--	--	--	--	Glycylpeptide N-tetradecanoyltransferase OS=Theobroma cacao OX=3641 GN=TCM_037621 PE=3 SV=1	I	Lipid transport and metabolism	Myristoyl-CoA:protein N-myristoyltransferase isoform 1 [Theobroma cacao]
Vitis_adenoclada_newGene_281	--	--	Molecular Function: protein kinase activity (GO:0004672);; Molecular Function: ATP binding (GO:0005524);; Cellular Component: integral component of membrane (GO:0016021);;	K24104|4.25e-29|thj:104799061|K24104 GPN-loop GTPase | (RefSeq) LOW QUALITY PROTEIN: uncharacterized protein LOC104799061	--	--	Protein tyrosine and serine/threonine kinase	Cysteine-rich receptor-like protein kinase 10 OS=Arabidopsis thaliana OX=3702 GN=CRK10 PE=1 SV=3	Cysteine-rich receptor-like protein kinase 29 OS=Vitis vinifera OX=29760 GN=CRK29_0 PE=4 SV=1	T	Signal transduction mechanisms	PREDICTED: cysteine-rich receptor-like protein kinase 10, partial [Vitis vinifera]
Vitis_adenoclada_newGene_2788	--	--	Cellular Component: nucleus (GO:0005634);; Biological Process: nuclear DNA replication (GO:0033260);;	K22422|1.38e-109|vvi:100257121|K22422 protein downstream neighbor of Son | (RefSeq) protein downstream neighbor of Son	--	--	--	--	Uncharacterized protein OS=Vitis vinifera OX=29760 GN=VIT_03s0017g01970 PE=4 SV=1	--	--	uncharacterized protein LOC117915024 [Vitis riparia]
Vitis_adenoclada_newGene_2442	--	--	Biological Process: defense response (GO:0006952);; Molecular Function: ADP binding (GO:0043531);;	K13457|2.67e-09|qsu:111992130|K13457 disease resistance protein RPM1 | (RefSeq) disease resistance protein RPM1-like	--	--	Rx N-terminal domain	ToMV susceptible protein tm-2 OS=Solanum lycopersicum OX=4081 GN=tm-2 PE=1 SV=1	Putative disease resistance RPP13-like protein 2 OS=Vitis vinifera OX=29760 GN=RPP13L2_7 PE=4 SV=1	T	Signal transduction mechanisms	PREDICTED: putative disease resistance RPP13-like protein 2 [Vitis vinifera]
Vitis_adenoclada_newGene_2897	--	--	--	--	--	--	--	--	--	--	--	uncharacterized protein LOC117916274 [Vitis riparia]
Vitis_adenoclada_newGene_1173	--	--	Molecular Function: ADP binding (GO:0043531);;	K13459|7.57e-17|qsu:112034558|K13459 disease resistance protein RPS2 | (RefSeq) disease resistance protein At4g27190-like	--	--	--	--	Disease resistance protein OS=Vitis vinifera OX=29760 GN=VvCHDp000210_82 PE=4 SV=1	T	Signal transduction mechanisms	Disease resistance protein [Vitis vinifera]
Vitis_adenoclada_newGene_884	--	--	--	--	--	--	--	--	Uncharacterized protein OS=Vitis vinifera OX=29760 GN=CK203_080557 PE=4 SV=1	--	--	hypothetical protein CK203_080557 [Vitis vinifera]
Vitis_adenoclada_newGene_2568	--	--	Molecular Function: cysteine-type peptidase activity (GO:0008234);;	--	--	--	--	--	ULP_PROTEASE domain-containing protein OS=Vitis vinifera OX=29760 GN=CK203_088761 PE=3 SV=1	K	Transcription	uncharacterized protein LOC117915222 [Vitis riparia]
Vitis_adenoclada_newGene_705	--	--	Biological Process: signal transduction (GO:0007165);; Cellular Component: integral component of membrane (GO:0016021);; Molecular Function: ADP binding (GO:0043531);;	K00695|1.58e-76|mtr:MTR_6g478030|K00695 sucrose synthase [EC:2.4.1.13] | (RefSeq) sucrose synthase	--	--	NB-ARC domain	Disease resistance protein RUN1 OS=Vitis rotundifolia OX=103349 GN=RUN1 PE=1 SV=1	ADP-ribosyl cyclase/cyclic ADP-ribose hydrolase OS=Vitis vinifera OX=29760 GN=N_237 PE=4 SV=1	S	Function unknown	disease resistance protein RPV1-like isoform X2 [Vitis riparia]
Vitis_adenoclada_newGene_2733	--	--	--	--	--	--	--	--	Uncharacterized protein OS=Vitis vinifera OX=29760 GN=CK203_040669 PE=4 SV=1	--	--	hypothetical protein CK203_040669 [Vitis vinifera]
Vitis_adenoclada_newGene_1356	--	--	Molecular Function: DNA binding (GO:0003677);; Cellular Component: nucleus (GO:0005634);; Molecular Function: cysteine-type peptidase activity (GO:0008234);;	--	--	--	--	--	HMG box domain-containing protein OS=Vitis vinifera OX=29760 GN=CK203_083750 PE=3 SV=1	K	Transcription	uncharacterized protein LOC117908260 [Vitis riparia]
Vitis_adenoclada_newGene_2753	--	--	Cellular Component: cytoplasm (GO:0005737);; Cellular Component: integral component of membrane (GO:0016021);;	K13347|9.42e-79|vvi:100266478|K13347 peroxisomal membrane protein 2 | (RefSeq) peroxisomal membrane protein PMP22	[R]	General function prediction only	--	Peroxisomal membrane protein PMP22 OS=Arabidopsis thaliana OX=3702 GN=PMP22 PE=1 SV=1	Uncharacterized protein OS=Vitis vinifera OX=29760 GN=VIT_05s0049g01420 PE=3 SV=1	S	Function unknown	hypothetical protein VITISV_012682 [Vitis vinifera]
Vitis_adenoclada_newGene_2653	--	--	--	--	--	--	--	--	DUF4219 domain-containing protein OS=Vitis vinifera OX=29760 GN=CK203_045555 PE=4 SV=1	S	Function unknown	hypothetical protein CK203_086317 [Vitis vinifera]
Vitis_adenoclada_newGene_1227	--	--	--	--	--	--	--	--	Uncharacterized protein OS=Vitis vinifera OX=29760 GN=CK203_086239 PE=4 SV=1	--	--	hypothetical protein CK203_086239 [Vitis vinifera]
Vitis_adenoclada_newGene_370	--	--	--	--	--	--	--	--	Uncharacterized protein OS=Vitis vinifera OX=29760 GN=CK203_038019 PE=4 SV=1	--	--	hypothetical protein CK203_038019 [Vitis vinifera]
Vitis_adenoclada_newGene_657	--	--	Molecular Function: molecular_function (GO:0003674);; Molecular Function: binding (GO:0005488);; Cellular Component: cellular_component (GO:0005575);; Cellular Component: intracellular (GO:0005622);; Cellular Component: obsolete cell (GO:0005623);; Cellular Component: cytoplasm (GO:0005737);; Biological Process: transport (GO:0006810);; Biological Process: ion transport (GO:0006811);; Biological …	--	--	--	--	Heavy metal-associated isoprenylated plant protein 16 OS=Arabidopsis thaliana OX=3702 GN=HIPP16 PE=2 SV=1	Heavy metal-associated isoprenylated plant protein 46 OS=Vitis vinifera OX=29760 GN=HIPP46_1 PE=4 SV=1	L	Replication, recombination and repair	PREDICTED: heavy metal-associated isoprenylated plant protein 16-like [Vitis vinifera]
Vitis_adenoclada_newGene_2044	--	--	--	--	--	--	--	--	Uncharacterized protein OS=Theobroma cacao OX=3641 GN=TCM_032170 PE=4 SV=1	--	--	Uncharacterized protein TCM_032170 [Theobroma cacao]
Vitis_adenoclada_newGene_2905	--	--	--	--	--	--	--	--	Uncharacterized protein OS=Vitis vinifera OX=29760 GN=VITISV_009600 PE=4 SV=1	--	--	hypothetical protein VITISV_009600 [Vitis vinifera]
Vitis_adenoclada_newGene_2312	--	--	Biological Process: defense response (GO:0006952);; Molecular Function: ADP binding (GO:0043531);;	K13457|5.09e-63|nnu:104588068|K13457 disease resistance protein RPM1 | (RefSeq) disease resistance protein RPM1-like	[T]	Signal transduction mechanisms	NB-ARC domain	Putative disease resistance protein At1g50180 OS=Arabidopsis thaliana OX=3702 GN=At1g50180 PE=3 SV=2	Disease resistance protein RPP13 OS=Vitis vinifera OX=29760 GN=RPP13_18 PE=4 SV=1	T	Signal transduction mechanisms	Disease resistance protein RPP13 [Vitis vinifera]
Vitis_adenoclada_newGene_2315	--	--	Biological Process: signal transduction (GO:0007165);; Cellular Component: integral component of membrane (GO:0016021);; Molecular Function: ADP binding (GO:0043531);;	K16226|8.73e-17|ath:AT5G45250|K16226 disease resistance protein RPS4 | (RefSeq) RPS4; Disease resistance protein (TIR-NBS-LRR class) family	--	--	Leucine Rich repeats (2 copies)	Inactive disease resistance protein RPS4 OS=Arabidopsis thaliana OX=3702 GN=RPS4 PE=3 SV=1	ADP-ribosyl cyclase/cyclic ADP-ribose hydrolase OS=Vitis vinifera OX=29760 GN=N_237 PE=4 SV=1	S	Function unknown	disease resistance protein RPV1-like isoform X4 [Vitis riparia]
Vitis_adenoclada_newGene_2689	--	--	--	--	--	--	--	--	Uncharacterized protein OS=Gossypium tomentosum OX=34277 GN=ES332_1Z024400v1 PE=4 SV=1	--	--	hypothetical protein HanXRQr2_Chr06g0275091 [Helianthus annuus]
Vitis_adenoclada_newGene_1479	--	--	--	--	--	--	Probable lipid transfer	--	AAI domain-containing protein OS=Vitis vinifera OX=29760 GN=CK203_112849 PE=4 SV=1	S	Function unknown	probable non-specific lipid-transfer protein AKCS9 [Vitis riparia]
Vitis_adenoclada_newGene_1102	--	--	Molecular Function: protein kinase activity (GO:0004672);; Molecular Function: ATP binding (GO:0005524);; Cellular Component: integral component of membrane (GO:0016021);;	--	--	--	Leucine rich repeat	--	Putative leucine-rich repeat receptor-like protein kinase OS=Vitis vinifera OX=29760 GN=VvCHDp000202_22 PE=4 SV=1	T	Signal transduction mechanisms	putative leucine-rich repeat receptor-like protein kinase [Vitis vinifera]
Vitis_adenoclada_newGene_3093	--	--	--	--	--	--	Viral movement protein (MP)	--	Uncharacterized protein OS=Vitis vinifera OX=29760 GN=CK203_093786 PE=4 SV=1	S	Function unknown	hypothetical protein CK203_093786 [Vitis vinifera]
Vitis_adenoclada_newGene_2265	--	--	--	K10756|5.81e-188|vvi:104882319|K10756 replication factor C subunit 3/5 | (RefSeq) replication factor C subunit 3-like	--	--	--	--	Uncharacterized protein (Fragment) OS=Vitis vinifera OX=29760 GN=VITISV_006668 PE=4 SV=1	--	--	PREDICTED: replication factor C subunit 3-like isoform X3 [Vitis vinifera]
Vitis_adenoclada_newGene_879	--	--	--	--	--	--	--	--	Uncharacterized protein OS=Vitis vinifera OX=29760 GN=CK203_092045 PE=4 SV=1	--	--	hypothetical protein CK203_092045 [Vitis vinifera]
Vitis_adenoclada_newGene_2676	--	--	Molecular Function: ADP binding (GO:0043531);;	K13459|1.96e-62|nnu:104598357|K13459 disease resistance protein RPS2 | (RefSeq) disease resistance protein At4g27190-like	[T]	Signal transduction mechanisms	NB-ARC domain	Disease resistance protein At4g27190 OS=Arabidopsis thaliana OX=3702 GN=At4g27190 PE=2 SV=1	AAA domain-containing protein OS=Vitis vinifera OX=29760 GN=VIT_14s0036g01350 PE=4 SV=1	T	Signal transduction mechanisms	Disease resistance protein [Vitis vinifera]
Vitis_adenoclada_newGene_1053	--	--	Molecular Function: ADP binding (GO:0043531);;	K15078|4.22e-48|vvi:100255136|K15078 structure-specific endonuclease subunit SLX1 [EC:3.6.1.-] | (RefSeq) putative disease resistance protein RGA1	[T]	Signal transduction mechanisms	--	Putative disease resistance protein RGA3 OS=Solanum bulbocastanum OX=147425 GN=RGA3 PE=2 SV=2	Putative disease resistance protein RGA3 OS=Vitis vinifera OX=29760 GN=RGA3_40 PE=4 SV=1	T	Signal transduction mechanisms	putative disease resistance protein RGA3 [Vitis riparia]
Vitis_adenoclada_newGene_711	--	--	--	--	--	--	--	Retrovirus-related Pol polyprotein from transposon TNT 1-94 OS=Nicotiana tabacum OX=4097 PE=2 SV=1	Uncharacterized protein OS=Vitis vinifera OX=29760 GN=VITISV_040104 PE=4 SV=1	L	Replication, recombination and repair	hypothetical protein VITISV_040104 [Vitis vinifera]
Vitis_adenoclada_newGene_2636	--	--	--	--	--	--	--	--	--	--	--	uncharacterized protein LOC115959529 isoform X5 [Quercus lobata]
Vitis_adenoclada_newGene_1657	[G]	Carbohydrate transport and metabolism	Molecular Function: channel activity (GO:0015267);; Cellular Component: integral component of membrane (GO:0016021);;	K09874|5.31e-41|vvi:100246074|K09874 aquaporin NIP | (RefSeq) probable aquaporin NIP7-1	[G]	Carbohydrate transport and metabolism	Major intrinsic protein	Probable aquaporin NIP7-1 OS=Arabidopsis thaliana OX=3702 GN=NIP7-1 PE=2 SV=2	Putative aquaporin NIP7-1 OS=Vitis vinifera OX=29760 GN=NIP7-1_1 PE=3 SV=1	G	Carbohydrate transport and metabolism	putative aquaporin NIP7-1 [Vitis vinifera]
Vitis_adenoclada_newGene_2904	--	--	--	--	--	--	--	--	Uncharacterized protein OS=Vitis vinifera OX=29760 GN=VITISV_009600 PE=4 SV=1	--	--	hypothetical protein VITISV_009600 [Vitis vinifera]
Vitis_adenoclada_newGene_826	--	--	Biological Process: defense response (GO:0006952);; Molecular Function: ADP binding (GO:0043531);;	K13457|1.85e-43|qsu:112007111|K13457 disease resistance protein RPM1 | (RefSeq) disease resistance protein RPM1-like	[T]	Signal transduction mechanisms	Rx N-terminal domain	Putative disease resistance protein At1g50180 OS=Arabidopsis thaliana OX=3702 GN=At1g50180 PE=3 SV=2	Uncharacterized protein OS=Vitis vinifera OX=29760 GN=VIT_13s0067g00810 PE=4 SV=1	T	Signal transduction mechanisms	PREDICTED: putative disease resistance protein At1g50180 isoform X2 [Vitis vinifera]
Vitis_adenoclada_newGene_2394	--	--	Molecular Function: nucleic acid binding (GO:0003676);; Biological Process: DNA integration (GO:0015074);;	K15601|2.38e-15|psom:113331285|K15601 [histone H3]-dimethyl-L-lysine9 demethylase [EC:1.14.11.65] | (RefSeq) lysine-specific demethylase JMJ25-like	[R]	General function prediction only	--	--	Retrovirus-related Pol polyprotein from transposon TNT 1-94 OS=Vitis vinifera OX=29760 GN=POLX_3264 PE=4 SV=1	O	Posttranslational modification, protein turnover, chaperones	Retrovirus-related Pol polyprotein from transposon TNT 1-94 [Vitis vinifera]
Vitis_adenoclada_newGene_3234	--	--	Molecular Function: molecular_function (GO:0003674);; Molecular Function: catalytic activity (GO:0003824);; Cellular Component: cellular_component (GO:0005575);; Cellular Component: intracellular (GO:0005622);; Cellular Component: obsolete cell (GO:0005623);; Biological Process: nucleobase-containing compound metabolic process (GO:0006139);; Biological Process: purine nucleotide metabolic process…	--	--	--	--	--	Uncharacterized protein (Fragment) OS=Nymphaea colorata OX=210225 GN=NYM_LOCUS30658 PE=4 SV=1	I	Lipid transport and metabolism	unnamed protein product, partial [Nymphaea colorata]
Vitis_adenoclada_newGene_1183	--	--	Molecular Function: chitin binding (GO:0008061);; Biological Process: defense response to bacterium (GO:0042742);; Biological Process: defense response to fungus (GO:0050832);;	K20547|1.07e-13|pda:103723078|K20547 basic endochitinase B [EC:3.2.1.14] | (RefSeq) chitinase 3-like	[R]	General function prediction only	Barwin family	Wound-induced protein WIN2 OS=Solanum tuberosum OX=4113 GN=WIN2 PE=2 SV=1	Wound-induced protein WIN2 OS=Vitis vinifera OX=29760 GN=WIN2_1 PE=4 SV=1	S	Function unknown	PREDICTED: pathogenesis-related protein PR-4 [Vitis vinifera]
Vitis_adenoclada_newGene_620	--	--	Molecular Function: magnesium ion binding (GO:0000287);; Molecular Function: terpene synthase activity (GO:0010333);;	K12742|5.84e-15|zju:107416905|K12742 isoprene synthase [EC:4.2.3.27] | (RefSeq) tricyclene synthase EBOS, chloroplastic-like	--	--	Terpene synthase, N-terminal domain	Probable terpene synthase 11 OS=Ricinus communis OX=3988 GN=TPS11 PE=3 SV=1	Uncharacterized protein OS=Vitis vinifera OX=29760 GN=VITISV_030603 PE=4 SV=1	C	Energy production and conversion	probable terpene synthase 11 isoform X2 [Vitis riparia]
Vitis_adenoclada_newGene_3101	--	--	Cellular Component: condensin complex (GO:0000796);; Biological Process: mitotic chromosome condensation (GO:0007076);;	K06678|7.66e-80|vvi:100242435|K06678 condensin complex subunit 3 | (RefSeq) condensin complex subunit 3	[BD]	--	Nuclear condensing complex subunits, C-term domain	--	Cnd3 domain-containing protein OS=Vitis vinifera OX=29760 GN=CK203_062219 PE=4 SV=1	--	--	hypothetical protein CK203_062219 [Vitis vinifera]
Vitis_adenoclada_newGene_2813	--	--	Molecular Function: DNA binding (GO:0003677);; Cellular Component: nucleus (GO:0005634);; Biological Process: DNA replication (GO:0006260);; Biological Process: DNA repair (GO:0006281);; Biological Process: DNA recombination (GO:0006310);;	K10740|9.46e-72|vvi:100244193|K10740 replication factor A3 | (RefSeq) replication protein A 14 kDa subunit B	--	--	Replication factor A protein 3	Replication protein A 14 kDa subunit B OS=Arabidopsis thaliana OX=3702 GN=RPA3B PE=1 SV=1	Uncharacterized protein OS=Vitis vinifera OX=29760 GN=VIT_13s0147g00100 PE=3 SV=1	S	Function unknown	PREDICTED: replication protein A 14 kDa subunit B [Vitis vinifera]
Vitis_adenoclada_newGene_1857	--	--	Molecular Function: nucleic acid binding (GO:0003676);; Biological Process: DNA integration (GO:0015074);;	--	--	--	gag-polypeptide of LTR copia-type	--	Retrovirus-related Pol polyprotein from transposon RE2 OS=Vitis vinifera OX=29760 GN=RE2_385 PE=4 SV=1	L	Replication, recombination and repair	Retrovirus-related Pol polyprotein from transposon RE2 [Vitis vinifera]
Vitis_adenoclada_newGene_753	--	--	Biological Process: histidine biosynthetic process (GO:0000105);; Molecular Function: magnesium ion binding (GO:0000287);; Molecular Function: ATP phosphoribosyltransferase activity (GO:0003879);; Cellular Component: cytoplasm (GO:0005737);;	K00765|7.31e-88|vvi:100256118|K00765 ATP phosphoribosyltransferase [EC:2.4.2.17] | (RefSeq) ATP phosphoribosyltransferase 2, chloroplastic	[E]	Amino acid transport and metabolism	--	ATP phosphoribosyltransferase 1, chloroplastic OS=Arabidopsis thaliana OX=3702 GN=HISN1A PE=1 SV=1	ATP phosphoribosyltransferase OS=Vitis vinifera OX=29760 GN=VIT_12s0035g00760 PE=4 SV=1	E	Amino acid transport and metabolism	PREDICTED: ATP phosphoribosyltransferase 2, chloroplastic [Vitis vinifera]
Vitis_adenoclada_newGene_622	--	--	Molecular Function: protein binding (GO:0005515);;	--	--	--	Leucine rich repeat	--	--	S	Function unknown	--
Vitis_adenoclada_newGene_722	--	--	--	--	--	--	--	--	Putative disease resistance protein OS=Vitis vinifera OX=29760 GN=VvCHDp000512_25 PE=4 SV=1	--	--	putative disease resistance protein [Vitis vinifera]
Vitis_adenoclada_newGene_515	--	--	Cellular Component: cytoplasm (GO:0005737);; Molecular Function: lipid transfer activity (GO:0120013);;	--	--	--	Glycolipid transfer protein (GLTP)	--	Accelerated cell death 11 OS=Vitis vinifera OX=29760 GN=ACD11_1 PE=4 SV=1	S	Function unknown	Accelerated cell death 11 [Vitis vinifera]
Vitis_adenoclada_newGene_2454	--	--	Cellular Component: integral component of membrane (GO:0016021);;	--	--	--	--	--	Uncharacterized protein OS=Vitis vinifera OX=29760 GN=VIT_03s0017g02030 PE=4 SV=1	--	--	unnamed protein product, partial [Vitis vinifera]
Vitis_adenoclada_newGene_2851	--	--	--	--	--	--	--	--	Uncharacterized protein OS=Vitis vinifera OX=29760 GN=CK203_088523 PE=4 SV=1	--	--	hypothetical protein CK203_088523 [Vitis vinifera]
Vitis_adenoclada_newGene_3182	[QV]	--	Molecular Function: monooxygenase activity (GO:0004497);; Molecular Function: iron ion binding (GO:0005506);; Molecular Function: oxidoreductase activity, acting on paired donors, with incorporation or reduction of molecular oxygen (GO:0016705);; Molecular Function: heme binding (GO:0020037);;	K13260|0.0|vvi:100261095|K13260 isoflavone/4'-methoxyisoflavone 2'-hydroxylase [EC:1.14.14.90 1.14.14.89] | (RefSeq) isoflavone 2'-hydroxylase	[Q]	Secondary metabolites biosynthesis, transport and catabolism	Cytochrome P450	Cytochrome P450 81Q32 OS=Catharanthus roseus OX=4058 GN=CYP81Q32 PE=2 SV=1	Cytochrome P450 81E8 OS=Vitis vinifera OX=29760 GN=CYP81E8_9 PE=3 SV=1	Q	Secondary metabolites biosynthesis, transport and catabolism	PREDICTED: isoflavone 2'-hydroxylase [Vitis vinifera]
Vitis_adenoclada_newGene_3006	--	--	Cellular Component: chloroplast outer membrane (GO:0009707);; Biological Process: galactolipid biosynthetic process (GO:0019375);; Molecular Function: UDP-galactosyltransferase activity (GO:0035250);;	K09480|7.70e-86|vvi:100251641|K09480 digalactosyldiacylglycerol synthase [EC:2.4.1.241] | (RefSeq) digalactosyldiacylglycerol synthase 2, chloroplastic	--	--	--	Digalactosyldiacylglycerol synthase 2, chloroplastic OS=Glycine max OX=3847 GN=DGD2 PE=2 SV=1	Glycos_transf_1 domain-containing protein OS=Vitis vinifera OX=29760 GN=VIT_15s0046g03730 PE=4 SV=1	S	Function unknown	PREDICTED: digalactosyldiacylglycerol synthase 2, chloroplastic [Vitis vinifera]
Vitis_adenoclada_newGene_2432	--	--	Biological Process: signal transduction (GO:0007165);; Molecular Function: ADP binding (GO:0043531);;	--	--	--	Leucine Rich repeats (2 copies)	--	ADP-ribosyl cyclase/cyclic ADP-ribose hydrolase OS=Vitis vinifera OX=29760 GN=N_353 PE=4 SV=1	S	Function unknown	disease resistance protein RPV1-like [Vitis riparia]
Vitis_adenoclada_newGene_180	--	--	Biological Process: signal transduction (GO:0007165);;	--	--	--	--	--	Rho GTPase-activating protein 1 OS=Vitis vinifera OX=29760 GN=ROPGAP1_4 PE=4 SV=1	T	Signal transduction mechanisms	rho GTPase-activating protein 5-like [Vitis riparia]
Vitis_adenoclada_newGene_2696	--	--	--	--	--	--	--	--	Uncharacterized protein OS=Vitis vinifera OX=29760 GN=VITISV_034439 PE=4 SV=1	--	--	hypothetical protein VITISV_034439 [Vitis vinifera]
Vitis_adenoclada_newGene_552	[G]	Carbohydrate transport and metabolism	Molecular Function: ATP binding (GO:0005524);; Molecular Function: galactose binding (GO:0005534);; Cellular Component: cytosol (GO:0005829);; Biological Process: galactose metabolic process (GO:0006012);; Molecular Function: L-arabinokinase activity (GO:0009702);;	K12446|8.23e-182|vvi:100258651|K12446 L-arabinokinase [EC:2.7.1.46] | (RefSeq) L-arabinokinase	[G]	Carbohydrate transport and metabolism	Galactokinase galactose-binding signature	L-arabinokinase OS=Arabidopsis thaliana OX=3702 GN=ARA1 PE=1 SV=1	Uncharacterized protein OS=Vitis vinifera OX=29760 GN=VIT_11s0065g00290 PE=4 SV=1	G	Carbohydrate transport and metabolism	L-arabinokinase [Vitis vinifera]
Vitis_adenoclada_newGene_2236	[L]	Replication, recombination and repair	Cellular Component: condensed nuclear chromosome (GO:0000794);; Molecular Function: ATP binding (GO:0005524);; Biological Process: synapsis (GO:0007129);; Cellular Component: plasmodesma (GO:0009506);; Biological Process: meiotic mismatch repair involved in reciprocal meiotic recombination (GO:0010777);; Molecular Function: mismatched DNA binding (GO:0030983);; Cellular Component: germ cell nucle…	K08740|5.06e-64|pvu:PHAVU_002G0571001|K08740 DNA mismatch repair protein MSH4 | (RefSeq) hypothetical protein	[L]	Replication, recombination and repair	MutS domain V	DNA mismatch repair protein MSH4 OS=Arabidopsis thaliana OX=3702 GN=MSH4 PE=2 SV=1	DNA mismatch repair protein msh4-like OS=Trifolium pratense OX=57577 GN=L195_g015894 PE=4 SV=1	L	Replication, recombination and repair	DNA mismatch repair protein MSH4 isoform X2 [Vitis riparia]
Vitis_adenoclada_newGene_1168	--	--	--	--	--	--	--	--	Uncharacterized protein OS=Vitis vinifera OX=29760 GN=CK203_087576 PE=4 SV=1	--	--	hypothetical protein CK203_087576 [Vitis vinifera]
Vitis_adenoclada_newGene_2899	--	--	Cellular Component: Sec61 translocon complex (GO:0005784);; Biological Process: intracellular protein transport (GO:0006886);; Cellular Component: integral component of membrane (GO:0016021);;	K09481|7.69e-49|vvi:100260422|K09481 protein transport protein SEC61 subunit beta | (RefSeq) protein transport protein Sec61 subunit beta	[O]	Posttranslational modification, protein turnover, chaperones	Sec61beta family	Protein transport protein Sec61 subunit beta OS=Arabidopsis thaliana OX=3702 GN=At2g45070 PE=1 SV=1	Protein transport protein Sec61 subunit beta OS=Vitis vinifera OX=29760 GN=VvCHDp000869_0 PE=3 SV=1	O	Posttranslational modification, protein turnover, chaperones	PREDICTED: protein transport protein Sec61 subunit beta [Vitis vinifera]
Vitis_adenoclada_newGene_1433	--	--	Cellular Component: chloroplast outer membrane (GO:0009707);; Biological Process: galactolipid biosynthetic process (GO:0019375);; Molecular Function: UDP-galactosyltransferase activity (GO:0035250);;	K09480|6.70e-105|vvi:100251641|K09480 digalactosyldiacylglycerol synthase [EC:2.4.1.241] | (RefSeq) digalactosyldiacylglycerol synthase 2, chloroplastic	--	--	--	Digalactosyldiacylglycerol synthase 2, chloroplastic OS=Glycine max OX=3847 GN=DGD2 PE=2 SV=1	Glycos_transf_1 domain-containing protein OS=Vitis vinifera OX=29760 GN=VIT_15s0046g03730 PE=4 SV=1	S	Function unknown	digalactosyldiacylglycerol synthase 2, chloroplastic [Vitis riparia]
Vitis_adenoclada_newGene_1871	--	--	Molecular Function: molecular_function (GO:0003674);; Molecular Function: motor activity (GO:0003774);; Molecular Function: microtubule motor activity (GO:0003777);; Molecular Function: catalytic activity (GO:0003824);; Cellular Component: cellular_component (GO:0005575);; Cellular Component: intracellular (GO:0005622);; Cellular Component: obsolete cell (GO:0005623);; Cellular Component: cytoske…	K10406|1.75e-31|vvi:100252731|K10406 kinesin family member C2/C3 | (RefSeq) kinesin-like protein KIN-14S	--	--	--	--	Uncharacterized protein OS=Vitis vinifera OX=29760 GN=CK203_117033 PE=4 SV=1	Z	Cytoskeleton	hypothetical protein CK203_117033 [Vitis vinifera]
Vitis_adenoclada_newGene_1898	--	--	Molecular Function: protein kinase activity (GO:0004672);; Molecular Function: ATP binding (GO:0005524);;	K13420|8.10e-10|mcha:111012352|K13420 LRR receptor-like serine/threonine-protein kinase FLS2 [EC:2.7.11.1] | (RefSeq) LRR receptor-like serine/threonine-protein kinase FLS2	[T]	Signal transduction mechanisms	Protein tyrosine and serine/threonine kinase	Serine/threonine-protein kinase ZRK3 OS=Arabidopsis thaliana OX=3702 GN=ZRK3 PE=1 SV=1	Non-functional pseudokinase ZED1 OS=Vitis vinifera OX=29760 GN=ZED1_7 PE=4 SV=1	T	Signal transduction mechanisms	non-functional pseudokinase ZED1-like [Vitis riparia]
Vitis_adenoclada_newGene_2896	--	--	--	--	--	--	--	--	Uncharacterized protein OS=Vitis vinifera OX=29760 GN=CK203_074172 PE=4 SV=1	--	--	PREDICTED: uncharacterized protein LOC104879569 [Vitis vinifera]
Vitis_adenoclada_newGene_102	--	--	Molecular Function: protein kinase activity (GO:0004672);; Molecular Function: ATP binding (GO:0005524);; Molecular Function: polysaccharide binding (GO:0030247);;	--	--	--	Wall-associated receptor kinase galacturonan-binding	--	Protein kinase domain-containing protein OS=Vitis vinifera OX=29760 GN=VITISV_034697 PE=4 SV=1	T	Signal transduction mechanisms	uncharacterized protein LOC117910022 [Vitis riparia]
Vitis_adenoclada_newGene_1103	--	--	Molecular Function: protein binding (GO:0005515);;	--	--	--	Leucine rich repeat	--	--	T	Signal transduction mechanisms	--
Vitis_adenoclada_newGene_1867	--	--	--	--	--	--	--	--	F-box/LRR-repeat protein OS=Vitis vinifera OX=29760 GN=VvCHDp000881_10 PE=4 SV=1	S	Function unknown	F-box/LRR-repeat protein At3g48880-like [Vitis riparia]
Vitis_adenoclada_newGene_280	--	--	Cellular Component: endoplasmic reticulum (GO:0005783);; Biological Process: protein glycosylation (GO:0006486);; Cellular Component: integral component of membrane (GO:0016021);; Biological Process: endoplasmic reticulum unfolded protein response (GO:0030968);;	--	[S]	Function unknown	Ribosome associated membrane protein RAMP4	--	Uncharacterized protein OS=Vitis vinifera OX=29760 GN=VIT_00s0508g00030 PE=3 SV=1	T	Signal transduction mechanisms	PREDICTED: stress-associated endoplasmic reticulum protein 2 isoform X1 [Vitis vinifera]
Vitis_adenoclada_newGene_3113	--	--	Molecular Function: protein binding (GO:0005515);;	--	--	--	Leucine rich repeat	Disease resistance protein RPV1 OS=Vitis rotundifolia OX=103349 GN=RPV1 PE=1 SV=1	Disease resistance protein TAO1 OS=Vitis vinifera OX=29760 GN=TAO1_1 PE=4 SV=1	--	--	PREDICTED: TMV resistance protein N-like [Vitis vinifera]
Vitis_adenoclada_newGene_108	--	--	Molecular Function: ATP binding (GO:0005524);; Cellular Component: integral component of membrane (GO:0016021);; Biological Process: metal ion transport (GO:0030001);; Molecular Function: inositol pentakisphosphate 2-kinase activity (GO:0035299);; Molecular Function: metal ion binding (GO:0046872);;	K10572|7.48e-83|vvi:100243814|K10572 inositol-pentakisphosphate 2-kinase [EC:2.7.1.158] | (RefSeq) inositol-pentakisphosphate 2-kinase	[T]	Signal transduction mechanisms	Inositol-pentakisphosphate 2-kinase	Inositol-pentakisphosphate 2-kinase OS=Arabidopsis thaliana OX=3702 GN=IPK1 PE=1 SV=1	Ins(1,3,4,5,6)P5 2-kinase OS=Vitis vinifera OX=29760 GN=VITISV_009512 PE=4 SV=1	T	Signal transduction mechanisms	PREDICTED: inositol-pentakisphosphate 2-kinase [Vitis vinifera]
Vitis_adenoclada_newGene_2654	--	--	Molecular Function: protein kinase activity (GO:0004672);; Molecular Function: ATP binding (GO:0005524);; Cellular Component: integral component of membrane (GO:0016021);;	K13420|1.70e-68|vvi:100256042|K13420 LRR receptor-like serine/threonine-protein kinase FLS2 [EC:2.7.11.1] | (RefSeq) probable LRR receptor-like serine/threonine-protein kinase At3g47570	--	--	Leucine rich repeat	Protein MALE DISCOVERER 2 OS=Arabidopsis thaliana OX=3702 GN=MDIS2 PE=1 SV=1	LRR receptor-like serine/threonine-protein kinase GSO1 OS=Vitis vinifera OX=29760 GN=GSO1_41 PE=4 SV=1	T	Signal transduction mechanisms	PREDICTED: LRR receptor-like serine/threonine-protein kinase EFR isoform X2 [Vitis vinifera]
Vitis_adenoclada_newGene_2196	--	--	Molecular Function: iron ion binding (GO:0005506);; Molecular Function: oxidoreductase activity, acting on paired donors, with incorporation or reduction of molecular oxygen (GO:0016705);; Molecular Function: heme binding (GO:0020037);;	K07426|7.58e-24|cpep:111792333|K07426 cytochrome P450 family 4 subfamily B polypeptide 1 [EC:1.14.14.1] | (RefSeq) cytochrome P450 CYP72A219-like	[QI]	--	Cytochrome P450	11-oxo-beta-amyrin 30-oxidase OS=Medicago truncatula OX=3880 GN=CYP72A63 PE=1 SV=1	11-oxo-beta-amyrin 30-oxidase OS=Vitis vinifera OX=29760 GN=CYP72A63_9 PE=4 SV=1	Q	Secondary metabolites biosynthesis, transport and catabolism	11-oxo-beta-amyrin 30-oxidase [Vitis vinifera]
Vitis_adenoclada_newGene_17	--	--	Cellular Component: integral component of membrane (GO:0016021);;	--	--	--	PWWP domain	--	PWWP domain-containing protein OS=Vitis vinifera OX=29760 GN=CK203_009398 PE=4 SV=1	S	Function unknown	hypothetical protein CK203_009398 [Vitis vinifera]
Vitis_adenoclada_newGene_1099	--	--	Molecular Function: nucleic acid binding (GO:0003676);;	K18417|9.12e-71|vvi:100853630|K18417 ERI1 exoribonuclease 2 [EC:3.1.-.-] | (RefSeq) uncharacterized LOC100853630	--	--	--	--	ERI1 exoribonuclease 2 OS=Vitis vinifera OX=29760 GN=ERI2_1 PE=4 SV=1	L	Replication, recombination and repair	3'-5' exonuclease eri1-like [Vitis riparia]
Vitis_adenoclada_newGene_2041	--	--	Molecular Function: kinase activity (GO:0016301);;	--	--	--	--	Probable leucine-rich repeat receptor-like serine/threonine-protein kinase At3g14840 OS=Arabidopsis thaliana OX=3702 GN=LRR-RLK PE=1 SV=1	Putative leucine-rich repeat receptor-like serine/threonine-protein kinase OS=Vitis vinifera OX=29760 GN=LRR-RLK_3 PE=4 SV=1	T	Signal transduction mechanisms	putative leucine-rich repeat receptor-like serine/threonine-protein kinase [Vitis vinifera]
Vitis_adenoclada_newGene_3249	--	--	Cellular Component: cytoplasm (GO:0005737);; Biological Process: regulation of cell size (GO:0008361);; Biological Process: cellular response to starvation (GO:0009267);; Biological Process: regulation of autophagy (GO:0010506);; Biological Process: positive regulation of cell growth (GO:0030307);; Molecular Function: protein-macromolecule adaptor activity (GO:0030674);; Biological Process: TOR s…	K07204|2.21e-10|vvi:100261889|K07204 regulatory associated protein of mTOR | (RefSeq) regulatory-associated protein of TOR 1	[D]	Cell cycle control, cell division, chromosome partitioning	--	Regulatory-associated protein of TOR 2 OS=Arabidopsis thaliana OX=3702 GN=RAPTOR2 PE=2 SV=2	WD_REPEATS_REGION domain-containing protein OS=Vitis vinifera OX=29760 GN=VIT_08s0058g00900 PE=3 SV=1	D	Cell cycle control, cell division, chromosome partitioning	PREDICTED: regulatory-associated protein of TOR 1 isoform X2 [Vitis vinifera]
Vitis_adenoclada_newGene_706	--	--	Biological Process: signal transduction (GO:0007165);; Cellular Component: integral component of membrane (GO:0016021);; Molecular Function: ADP binding (GO:0043531);;	--	--	--	--	--	ADP-ribosyl cyclase/cyclic ADP-ribose hydrolase OS=Vitis vinifera OX=29760 GN=N_237 PE=4 SV=1	S	Function unknown	PREDICTED: TMV resistance protein N-like [Vitis vinifera]
Vitis_adenoclada_newGene_1624	--	--	Molecular Function: kinase activity (GO:0016301);; Molecular Function: polysaccharide binding (GO:0030247);;	--	--	--	Wall-associated receptor kinase galacturonan-binding	--	Leaf rust 10 disease resistance locus receptor-like protein kinase-like 2.7 OS=Vitis vinifera OX=29760 GN=LRK10L-2.7_8 PE=4 SV=1	T	Signal transduction mechanisms	Leaf rust 10 disease resistance locus receptor-like protein kinase-like 2.7 [Vitis vinifera]
Vitis_adenoclada_newGene_964	--	--	--	--	--	--	--	--	--	--	--	unnamed protein product, partial [Vitis vinifera]
Vitis_adenoclada_newGene_619	--	--	Molecular Function: magnesium ion binding (GO:0000287);; Molecular Function: terpene synthase activity (GO:0010333);; Cellular Component: integral component of membrane (GO:0016021);;	K12742|7.36e-294|vvi:100265475|K12742 isoprene synthase [EC:4.2.3.27] | (RefSeq) isoprene synthase, chloroplastic-like	--	--	Terpene synthase family, metal binding domain	Isoprene synthase, chloroplastic OS=Populus canescens OX=80863 GN=ISPS PE=1 SV=1	Isoprene synthase, chloroplastic OS=Vitis vinifera OX=29760 GN=ISPS_2 PE=4 SV=1	S	Function unknown	PREDICTED: isoprene synthase, chloroplastic-like [Vitis vinifera]
Vitis_adenoclada_newGene_1198	--	--	Molecular Function: ADP binding (GO:0043531);;	--	--	--	--	--	NB-ARC domain-containing protein OS=Vitis vinifera OX=29760 GN=VITISV_021876 PE=4 SV=1	S	Function unknown	hypothetical protein VITISV_021876 [Vitis vinifera]
Vitis_adenoclada_newGene_298	--	--	Cellular Component: integral component of membrane (GO:0016021);; Biological Process: recognition of pollen (GO:0048544);;	--	--	--	S-locus glycoprotein domain	G-type lectin S-receptor-like serine/threonine-protein kinase At1g61390 OS=Arabidopsis thaliana OX=3702 GN=At1g61390 PE=3 SV=1	S_locus_glycop domain-containing protein OS=Vitis vinifera OX=29760 GN=VITISV_041883 PE=4 SV=1	T	Signal transduction mechanisms	PREDICTED: G-type lectin S-receptor-like serine/threonine-protein kinase At1g61390 [Vitis vinifera]
Vitis_adenoclada_newGene_210	--	--	Cellular Component: integral component of membrane (GO:0016021);; Molecular Function: kinase activity (GO:0016301);;	K13466|1.57e-34|jre:108979830|K13466 EIX receptor 1/2 | (RefSeq) receptor-like protein EIX2 isoform X1	[R]	General function prediction only	Leucine rich repeat	Receptor-like protein EIX1 OS=Solanum lycopersicum OX=4081 GN=EIX1 PE=2 SV=2	Leucine-rich repeat receptor protein kinase MSL1 OS=Vitis vinifera OX=29760 GN=MSL1_4 PE=4 SV=1	S	Function unknown	receptor-like protein EIX2 isoform X1 [Vitis riparia]
Vitis_adenoclada_newGene_88	--	--	Molecular Function: protein kinase activity (GO:0004672);; Molecular Function: ATP binding (GO:0005524);;	K16224|3.31e-17|boe:106304564|K16224 senescence-induced receptor-like serine/threonine-protein kinase | (RefSeq) senescence-induced receptor-like serine/threonine-protein kinase	--	--	Protein tyrosine and serine/threonine kinase	Probable LRR receptor-like serine/threonine-protein kinase At4g29180 OS=Arabidopsis thaliana OX=3702 GN=At4g29180 PE=1 SV=2	Putative leucine-rich repeat receptor-like protein kinase OS=Vitis vinifera OX=29760 GN=VvCHDp000290_28 PE=4 SV=1	T	Signal transduction mechanisms	uncharacterized protein LOC117922232 isoform X3 [Vitis riparia]
Vitis_adenoclada_newGene_95	--	--	Cellular Component: integral component of membrane (GO:0016021);;	--	--	--	zinc-binding in reverse transcriptase	--	zf-RVT domain-containing protein OS=Vitis vinifera OX=29760 GN=CK203_016727 PE=4 SV=1	S	Function unknown	hypothetical protein CK203_016727 [Vitis vinifera]
Vitis_adenoclada_newGene_2058	--	--	Molecular Function: protein serine/threonine kinase activity (GO:0004674);; Molecular Function: ATP binding (GO:0005524);; Cellular Component: integral component of membrane (GO:0016021);; Molecular Function: carbohydrate binding (GO:0030246);; Biological Process: recognition of pollen (GO:0048544);;	--	--	--	D-mannose binding lectin	G-type lectin S-receptor-like serine/threonine-protein kinase At4g27290 OS=Arabidopsis thaliana OX=3702 GN=At4g27290 PE=3 SV=4	Receptor-like serine/threonine-protein kinase OS=Vitis vinifera OX=29760 GN=VvCHDp000712_19 PE=3 SV=1	T	Signal transduction mechanisms	G-type lectin S-receptor-like serine/threonine-protein kinase [Vitis vinifera]
Vitis_adenoclada_newGene_1380	--	--	Molecular Function: DNA binding (GO:0003677);; Cellular Component: nucleus (GO:0005634);; Biological Process: regulation of transcription, DNA-templated (GO:0006355);; Cellular Component: integral component of membrane (GO:0016021);;	--	--	--	No apical meristem (NAM) protein	NAC domain-containing protein 78 OS=Arabidopsis thaliana OX=3702 GN=NAC078 PE=2 SV=2	NAC domain-containing protein OS=Vitis vinifera OX=29760 GN=VITISV_000718 PE=4 SV=1	G	Carbohydrate transport and metabolism	hypothetical protein VITISV_000718 [Vitis vinifera]
Vitis_adenoclada_newGene_1499	--	--	Cellular Component: integral component of membrane (GO:0016021);;	K13466|2.64e-16|cit:102616085|K13466 EIX receptor 1/2 | (RefSeq) receptor-like protein EIX1	[R]	General function prediction only	Leucine rich repeat	Receptor-like protein 7 OS=Arabidopsis thaliana OX=3702 GN=RLP7 PE=3 SV=2	Receptor like protein 42 OS=Vitis vinifera OX=29760 GN=RLP42_33 PE=4 SV=1	B	Chromatin structure and dynamics	PREDICTED: receptor-like protein 12 [Vitis vinifera]
Vitis_adenoclada_newGene_2311	--	--	Molecular Function: protein serine/threonine kinase activity (GO:0004674);; Molecular Function: ATP binding (GO:0005524);;	K13459|6.42e-41|jcu:105635047|K13459 disease resistance protein RPS2 | (RefSeq) probable disease resistance protein At1g12280 isoform X1	[T]	Signal transduction mechanisms	Protein kinase domain	Rust resistance kinase Lr10 OS=Triticum aestivum OX=4565 GN=LRK10 PE=2 SV=1	Rust resistance kinase Lr10 OS=Vitis vinifera OX=29760 GN=LRK10_95 PE=3 SV=1	T	Signal transduction mechanisms	Rust resistance kinase Lr10 [Vitis vinifera]
Vitis_adenoclada_newGene_717	[CE]	--	Molecular Function: magnesium ion binding (GO:0000287);; Molecular Function: 3-isopropylmalate dehydrogenase activity (GO:0003862);; Biological Process: leucine biosynthetic process (GO:0009098);; Molecular Function: NAD binding (GO:0051287);;	K00052|1.79e-44|vvi:100259968|K00052 3-isopropylmalate dehydrogenase [EC:1.1.1.85] | (RefSeq) 3-isopropylmalate dehydrogenase, chloroplastic	[E]	Amino acid transport and metabolism	Isocitrate/isopropylmalate dehydrogenase	3-isopropylmalate dehydrogenase 1, chloroplastic OS=Arabidopsis thaliana OX=3702 GN=IMDH1 PE=1 SV=1	3-isopropylmalate dehydrogenase OS=Vitis vinifera OX=29760 GN=IMDH3_1 PE=3 SV=1	E	Amino acid transport and metabolism	3-isopropylmalate dehydrogenase 3, chloroplastic [Vitis vinifera]
Vitis_adenoclada_newGene_3042	--	--	Molecular Function: cysteine-type peptidase activity (GO:0008234);;	--	--	--	--	--	ULP_PROTEASE domain-containing protein OS=Vitis vinifera OX=29760 GN=CK203_006024 PE=3 SV=1	--	--	PREDICTED: uncharacterized protein LOC109124224 [Vitis vinifera]
Vitis_adenoclada_newGene_3143	--	--	Cellular Component: Golgi apparatus (GO:0005794);; Cellular Component: cytosol (GO:0005829);; Biological Process: intra-Golgi vesicle-mediated transport (GO:0006891);; Cellular Component: Golgi transport complex (GO:0017119);;	K20288|0.0|vvi:100245242|K20288 conserved oligomeric Golgi complex subunit 1 | (RefSeq) conserved oligomeric Golgi complex subunit 1	[I]	Lipid transport and metabolism	Vps51/Vps67	Conserved oligomeric Golgi complex subunit 1 OS=Arabidopsis thaliana OX=3702 GN=COG1 PE=1 SV=1	Conserved oligomeric Golgi complex subunit 1 OS=Vitis vinifera OX=29760 GN=VIT_00s0340g00080 PE=3 SV=1	I	Lipid transport and metabolism	conserved oligomeric Golgi complex subunit 1 isoform X2 [Vitis riparia]
Vitis_adenoclada_newGene_1478	--	--	--	--	--	--	Probable lipid transfer	--	AAI domain-containing protein OS=Vitis vinifera OX=29760 GN=CK203_112849 PE=4 SV=1	S	Function unknown	probable non-specific lipid-transfer protein AKCS9 [Vitis riparia]
Vitis_adenoclada_newGene_685	--	--	Molecular Function: DNA binding (GO:0003677);; Biological Process: regulation of transcription by RNA polymerase II (GO:0006357);; Molecular Function: protein dimerization activity (GO:0046983);;	--	--	--	Helix-loop-helix DNA-binding domain	--	Transcription factor bHLH168 OS=Vitis vinifera OX=29760 GN=BHLH168_4 PE=4 SV=1	--	--	PREDICTED: uncharacterized protein LOC100254651 isoform X2 [Vitis vinifera]
Vitis_adenoclada_newGene_1268	--	--	--	--	--	--	--	--	F-box protein OS=Vitis vinifera OX=29760 GN=VvCHDp000631_1 PE=4 SV=1	--	--	F-box protein [Vitis vinifera]
Vitis_adenoclada_newGene_1008	--	--	Biological Process: defense response (GO:0006952);; Molecular Function: ADP binding (GO:0043531);;	K12818|3.55e-62|mtr:MTR_0267s0070|K12818 ATP-dependent RNA helicase DHX8/PRP22 [EC:3.6.4.13] | (RefSeq) NB-ARC domain disease resistance protein, putative	[T]	Signal transduction mechanisms	Leucine Rich repeats (2 copies)	Putative disease resistance protein At3g14460 OS=Arabidopsis thaliana OX=3702 GN=At3g14460 PE=3 SV=1	Uncharacterized protein OS=Vitis vinifera OX=29760 GN=VITISV_007674 PE=4 SV=1	T	Signal transduction mechanisms	hypothetical protein VITISV_007674 [Vitis vinifera]
Vitis_adenoclada_newGene_3245	--	--	Molecular Function: nucleic acid binding (GO:0003676);;	--	--	--	--	--	Uncharacterized protein OS=Vitis vinifera OX=29760 GN=VITISV_006037 PE=4 SV=1	--	--	hypothetical protein VITISV_006037 [Vitis vinifera]
Vitis_adenoclada_newGene_1916	--	--	Molecular Function: magnesium ion binding (GO:0000287);; Molecular Function: terpene synthase activity (GO:0010333);;	K14181|3.71e-49|vvi:100232955|K14181 valencene/7-epi-alpha-selinene synthase [EC:4.2.3.73 4.2.3.86] | (RefSeq) VALCS, VvVal; (+)-valencene synthase	--	--	Terpene synthase family, metal binding domain	Valencene synthase OS=Vitis vinifera OX=29760 GN=ValCS PE=1 SV=1	Terpene_synth_C domain-containing protein OS=Vitis vinifera OX=29760 GN=VIT_18s0001g04530 PE=4 SV=1	S	Function unknown	unnamed protein product, partial [Vitis vinifera]
Vitis_adenoclada_newGene_804	--	--	Molecular Function: ADP binding (GO:0043531);;	K00695|5.25e-50|mtr:MTR_6g478030|K00695 sucrose synthase [EC:2.4.1.13] | (RefSeq) sucrose synthase	--	--	NB-ARC domain	Disease resistance protein RUN1 OS=Vitis rotundifolia OX=103349 GN=RUN1 PE=1 SV=1	Resistance protein (Fragment) OS=Vitis vinifera OX=29760 PE=4 SV=1	S	Function unknown	resistance protein, partial [Vitis vinifera]
Vitis_adenoclada_newGene_3102	--	--	Molecular Function: protein serine/threonine kinase activity (GO:0004674);; Molecular Function: ATP binding (GO:0005524);; Cellular Component: integral component of membrane (GO:0016021);; Molecular Function: carbohydrate binding (GO:0030246);;	--	--	--	D-mannose binding lectin	G-type lectin S-receptor-like serine/threonine-protein kinase CES101 OS=Arabidopsis thaliana OX=3702 GN=CES101 PE=2 SV=2	Receptor-like serine/threonine-protein kinase OS=Vitis vinifera OX=29760 GN=VvCHDp001030_12 PE=3 SV=1	T	Signal transduction mechanisms	unnamed protein product, partial [Vitis vinifera]
Vitis_adenoclada_newGene_97	--	--	--	--	--	--	--	--	Serine/threonine-protein phosphatase 7 long form-like OS=Vitis vinifera OX=29760 GN=MAIL3_192 PE=4 SV=1	--	--	Serine/threonine-protein phosphatase 7 long form-like [Vitis vinifera]
Vitis_adenoclada_newGene_1467	--	--	Cellular Component: integral component of membrane (GO:0016021);;	K13466|8.20e-32|vvi:100246778|K13466 EIX receptor 1/2 | (RefSeq) receptor-like protein 12	--	--	--	Receptor-like protein EIX2 OS=Solanum lycopersicum OX=4081 GN=EIX2 PE=1 SV=2	Uncharacterized protein (Fragment) OS=Vitis vinifera OX=29760 GN=VITISV_037178 PE=4 SV=1	P	Inorganic ion transport and metabolism	hypothetical protein VITISV_037178, partial [Vitis vinifera]
Vitis_adenoclada_newGene_2254	--	--	Cellular Component: integral component of membrane (GO:0016021);;	--	--	--	--	--	Uncharacterized protein OS=Vitis vinifera OX=29760 GN=CK203_017148 PE=4 SV=1	--	--	uncharacterized protein LOC117907104 [Vitis riparia]
Vitis_adenoclada_newGene_1487	--	--	Molecular Function: nucleic acid binding (GO:0003676);; Biological Process: DNA integration (GO:0015074);;	K17545|1.04e-78|zma:103634684|K17545 serine/threonine-protein kinase ULK4 [EC:2.7.11.1] | (RefSeq) uncharacterized protein LOC103634684	[R]	General function prediction only	Reverse transcriptase (RNA-dependent DNA polymerase)	Retrovirus-related Pol polyprotein from transposon RE1 OS=Arabidopsis thaliana OX=3702 GN=RE1 PE=2 SV=1	Retrovirus-related Pol polyprotein from transposon RE1 OS=Vitis vinifera OX=29760 GN=RE1_3213 PE=4 SV=1	L	Replication, recombination and repair	Retrovirus-related Pol polyprotein from transposon RE1 [Vitis vinifera]
Vitis_adenoclada_newGene_2674	[Q]	Secondary metabolites biosynthesis, transport and catabolism	Molecular Function: urate oxidase activity (GO:0004846);; Cellular Component: peroxisome (GO:0005777);; Biological Process: purine nucleobase metabolic process (GO:0006144);; Biological Process: urate catabolic process (GO:0019628);;	K00365|6.02e-64|vvi:100232988|K00365 urate oxidase [EC:1.7.3.3] | (RefSeq) urate oxidase	[Q]	Secondary metabolites biosynthesis, transport and catabolism	Uricase	Uricase-2 OS=Phaseolus vulgaris OX=3885 GN=URIII PE=1 SV=2	Uricase OS=Vitis vinifera OX=29760 GN=VIT_13s0073g00250 PE=3 SV=1	Q	Secondary metabolites biosynthesis, transport and catabolism	unnamed protein product, partial [Vitis vinifera]
Vitis_adenoclada_newGene_3142	[J]	Translation, ribosomal structure and biogenesis	Molecular Function: structural constituent of ribosome (GO:0003735);; Cellular Component: ribosome (GO:0005840);; Biological Process: translation (GO:0006412);; Molecular Function: 5S rRNA binding (GO:0008097);;	K02932|1.34e-120|mesc:110614860|K02932 large subunit ribosomal protein L5e | (RefSeq) 60S ribosomal protein L5-like	[J]	Translation, ribosomal structure and biogenesis	Ribosomal large subunit proteins 60S L5, and 50S L18	60S ribosomal protein L5 OS=Cucumis sativus OX=3659 GN=RPL5 PE=2 SV=1	Uncharacterized protein (Fragment) OS=Manihot esculenta OX=3983 GN=MANES_05G131600 PE=3 SV=1	J	Translation, ribosomal structure and biogenesis	60S ribosomal protein L5-like [Vitis riparia]
Vitis_adenoclada_newGene_1469	--	--	--	--	--	--	--	--	Protein WVD2-like 7 OS=Vitis vinifera OX=29760 GN=WDL7_0 PE=3 SV=1	S	Function unknown	PREDICTED: protein WVD2-like 4 isoform X3 [Vitis vinifera]
Vitis_adenoclada_newGene_1175	--	--	Molecular Function: glutathione synthase activity (GO:0004363);; Molecular Function: ATP binding (GO:0005524);; Cellular Component: integral component of membrane (GO:0016021);;	K21456|8.10e-17|vvi:100254472|K21456 glutathione synthase [EC:6.3.2.3] | (RefSeq) glutathione synthetase, chloroplastic	[Q]	Secondary metabolites biosynthesis, transport and catabolism	Eukaryotic glutathione synthase, ATP binding domain	Glutathione synthetase, chloroplastic OS=Brassica juncea OX=3707 GN=GSH2 PE=2 SV=1	Glutathione synthetase, chloroplastic OS=Vitis vinifera OX=29760 GN=GSH2_1 PE=4 SV=1	Q	Secondary metabolites biosynthesis, transport and catabolism	PREDICTED: glutathione synthetase, chloroplastic isoform X3 [Vitis vinifera]
Vitis_adenoclada_newGene_1558	--	--	Molecular Function: protein kinase activity (GO:0004672);; Molecular Function: ATP binding (GO:0005524);; Cellular Component: integral component of membrane (GO:0016021);; Molecular Function: polysaccharide binding (GO:0030247);;	K00103|3.03e-41|pop:112323644|K00103 L-gulonolactone oxidase [EC:1.1.3.8] | (RefSeq) probable L-gulonolactone oxidase 6	--	--	Wall-associated receptor kinase galacturonan-binding	--	Protein kinase domain-containing protein OS=Vitis vinifera OX=29760 GN=VIT_16s0148g00030 PE=4 SV=1	T	Signal transduction mechanisms	PREDICTED: rust resistance kinase Lr10-like isoform X2 [Vitis vinifera]
Vitis_adenoclada_newGene_1316	--	--	Cellular Component: integral component of membrane (GO:0016021);;	--	--	--	--	--	Uncharacterized protein OS=Vitis vinifera OX=29760 GN=CK203_026463 PE=4 SV=1	--	--	hypothetical protein CK203_026463 [Vitis vinifera]
Vitis_adenoclada_newGene_2319	--	--	Molecular Function: monooxygenase activity (GO:0004497);;	--	[CR]	--	--	--	Monooxygenase 2 OS=Vitis vinifera OX=29760 GN=MO2_4 PE=4 SV=1	C	Energy production and conversion	monooxygenase 2-like [Vitis riparia]
Vitis_adenoclada_newGene_2666	--	--	Molecular Function: double-stranded DNA binding (GO:0003690);; Biological Process: regulation of transcription, DNA-templated (GO:0006355);;	K15032|9.99e-247|vvi:100245862|K15032 mTERF domain-containing protein, mitochondrial | (RefSeq) transcription termination factor MTERF5, chloroplastic	[KR]	--	mTERF	--	Uncharacterized protein OS=Vitis vinifera OX=29760 GN=CK203_085227 PE=3 SV=1	K	Transcription	transcription termination factor MTERF5, chloroplastic-like [Vitis riparia]
Vitis_adenoclada_newGene_2224	--	--	Molecular Function: cysteine-type peptidase activity (GO:0008234);;	--	--	--	Ulp1 protease family, C-terminal catalytic domain	--	ULP_PROTEASE domain-containing protein OS=Vitis vinifera OX=29760 GN=CK203_006024 PE=3 SV=1	--	--	PREDICTED: uncharacterized protein LOC104879127 [Vitis vinifera]
Vitis_adenoclada_newGene_1462	--	--	Cellular Component: integral component of membrane (GO:0016021);;	--	--	--	--	--	Uncharacterized protein (Fragment) OS=Vitis vinifera OX=29760 GN=VITISV_037178 PE=4 SV=1	--	--	hypothetical protein VITISV_037178, partial [Vitis vinifera]
Vitis_adenoclada_newGene_736	--	--	Cellular Component: cellular_component (GO:0005575);; Cellular Component: intracellular (GO:0005622);; Cellular Component: obsolete cell (GO:0005623);; Cellular Component: nucleus (GO:0005634);; Biological Process: nucleobase-containing compound metabolic process (GO:0006139);; Biological Process: RNA processing (GO:0006396);; Biological Process: cellular aromatic compound metabolic process (GO:0…	--	--	--	Leucine rich repeat	--	--	J	Translation, ribosomal structure and biogenesis	--
Vitis_adenoclada_newGene_3186	[E]	Amino acid transport and metabolism	Molecular Function: transaminase activity (GO:0008483);; Biological Process: biosynthetic process (GO:0009058);; Molecular Function: pyridoxal phosphate binding (GO:0030170);;	K15849|1.68e-62|vvi:100245826|K15849 bifunctional aspartate aminotransferase and glutamate/aspartate-prephenate aminotransferase [EC:2.6.1.1 2.6.1.78 2.6.1.79] | (RefSeq) bifunctional aspartate aminotransferase and glutamate/aspartate-prephenate aminotransferase	[E]	Amino acid transport and metabolism	Aminotransferase class I and II	Bifunctional aspartate aminotransferase and glutamate/aspartate-prephenate aminotransferase OS=Petunia hybrida OX=4102 PE=1 SV=1	Bifunctional aspartate aminotransferase and glutamate/aspartate-prephenate aminotransferase OS=Vitis vinifera OX=29760 GN=PAT_8 PE=4 SV=1	E	Amino acid transport and metabolism	Bifunctional aspartate aminotransferase and glutamate/aspartate-prephenate aminotransferase [Vitis vinifera]
Vitis_adenoclada_newGene_1591	--	--	Molecular Function: protein kinase activity (GO:0004672);; Molecular Function: ATP binding (GO:0005524);; Cellular Component: integral component of membrane (GO:0016021);;	K13418|5.23e-48|ppp:112280019|K13418 somatic embryogenesis receptor kinase 1 [EC:2.7.10.1 2.7.11.1] | (RefSeq) LRR receptor kinase BAK1-like	[T]	Signal transduction mechanisms	Protein kinase domain	Rust resistance kinase Lr10 OS=Triticum aestivum OX=4565 GN=LRK10 PE=2 SV=1	Protein kinase domain-containing protein OS=Vitis vinifera OX=29760 GN=VIT_00s0294g00040 PE=4 SV=1	T	Signal transduction mechanisms	PREDICTED: rust resistance kinase Lr10-like [Vitis vinifera]
Vitis_adenoclada_newGene_3203	--	--	Molecular Function: kinase activity (GO:0016301);;	K06640|1.43e-41|vvi:100245131|K06640 serine/threonine-protein kinase ATR [EC:2.7.11.1] | (RefSeq) serine/threonine-protein kinase ATR	--	--	--	--	Serine/threonine-protein kinase ATR OS=Vitis vinifera OX=29760 GN=ATR_3 PE=4 SV=1	--	--	Serine/threonine-protein kinase ATR [Vitis vinifera]
Vitis_adenoclada_newGene_474	--	--	Cellular Component: integral component of membrane (GO:0016021);;	--	--	--	Leucine rich repeat N-terminal domain	--	LRRNT_2 domain-containing protein OS=Vitis vinifera OX=29760 GN=CK203_020036 PE=4 SV=1	A	RNA processing and modification	leucine-rich repeat receptor-like protein kinase PXC2 [Vitis riparia]
Vitis_adenoclada_newGene_253	--	--	Cellular Component: membrane (GO:0016020);; Cellular Component: integral component of membrane (GO:0016021);;	--	--	--	--	--	Uncharacterized protein OS=Vitis vinifera OX=29760 GN=VIT_16s0050g01370 PE=4 SV=1	L	Replication, recombination and repair	uncharacterized protein LOC117924082 isoform X2 [Vitis riparia]
Vitis_adenoclada_newGene_1709	--	--	--	--	--	--	--	--	Putative senescence-associated protein (Fragment) OS=Pyrus communis OX=23211 PE=2 SV=1	--	--	putative senescence-associated protein, partial [Pyrus communis]
Vitis_adenoclada_newGene_3089	--	--	Biological Process: defense response (GO:0006952);; Molecular Function: ADP binding (GO:0043531);;	K13457|4.32e-79|vvi:100852949|K13457 disease resistance protein RPM1 | (RefSeq) disease resistance protein RPM1	[T]	Signal transduction mechanisms	--	Probable disease resistance protein At1g58390 OS=Arabidopsis thaliana OX=3702 GN=At1g58390 PE=2 SV=4	Uncharacterized protein OS=Vitis vinifera OX=29760 GN=VITISV_025806 PE=4 SV=1	T	Signal transduction mechanisms	unnamed protein product, partial [Vitis vinifera]
Vitis_adenoclada_newGene_255	--	--	Cellular Component: membrane (GO:0016020);; Cellular Component: integral component of membrane (GO:0016021);;	K00895|4.51e-107|hbr:110656716|K00895 diphosphate-dependent phosphofructokinase [EC:2.7.1.90] | (RefSeq) LOW QUALITY PROTEIN: uncharacterized protein LOC110656716	[R]	General function prediction only	Domain of unknown function	--	Uncharacterized protein OS=Vitis vinifera OX=29760 GN=VIT_03s0110g00080 PE=4 SV=1	L	Replication, recombination and repair	ankyrin repeat-containing protein ITN1-like isoform X1 [Vitis riparia]
Vitis_adenoclada_newGene_817	[R]	General function prediction only	Biological Process: signal transduction (GO:0007165);; Molecular Function: ADP binding (GO:0043531);;	K00695|8.34e-126|mtr:MTR_6g478030|K00695 sucrose synthase [EC:2.4.1.13] | (RefSeq) sucrose synthase	--	--	TIR domain	Disease resistance protein RPV1 OS=Vitis rotundifolia OX=103349 GN=RPV1 PE=1 SV=1	ADP-ribosyl cyclase/cyclic ADP-ribose hydrolase OS=Vitis rotundifolia OX=103349 GN=RGA2 PE=4 SV=1	S	Function unknown	TIR-NB-LRR type resistance protein RGA2 [Vitis rotundifolia]
Vitis_adenoclada_newGene_2924	--	--	--	K12598|3.39e-29|nto:104086057|K12598 ATP-dependent RNA helicase DOB1 [EC:3.6.4.13] | (RefSeq) DExH-box ATP-dependent RNA helicase DExH10-like	[R]	General function prediction only	Reverse transcriptase (RNA-dependent DNA polymerase)	--	Reverse transcriptase domain-containing protein OS=Vitis vinifera OX=29760 GN=VITISV_018105 PE=4 SV=1	S	Function unknown	hypothetical protein VITISV_018105 [Vitis vinifera]
Vitis_adenoclada_newGene_1365	--	--	Biological Process: maturation of LSU-rRNA from tricistronic rRNA transcript (SSU-rRNA, 5.8S rRNA, LSU-rRNA) (GO:0000463);; Biological Process: box C/D snoRNP assembly (GO:0000492);; Cellular Component: nucleus (GO:0005634);; Molecular Function: metal ion binding (GO:0046872);; Biological Process: snoRNA localization (GO:0048254);; Cellular Component: pre-snoRNP complex (GO:0070761);;	--	--	--	--	--	HIT-type domain-containing protein OS=Vitis vinifera OX=29760 GN=VIT_13s0156g00650 PE=4 SV=1	S	Function unknown	PREDICTED: box C/D snoRNA protein 1 [Vitis vinifera]
Vitis_adenoclada_newGene_352	--	--	Molecular Function: protein kinase activity (GO:0004672);; Molecular Function: ATP binding (GO:0005524);;	K13420|4.68e-72|vvi:104880527|K13420 LRR receptor-like serine/threonine-protein kinase FLS2 [EC:2.7.11.1] | (RefSeq) probable LRR receptor-like serine/threonine-protein kinase At3g47570	--	--	Protein tyrosine and serine/threonine kinase	Probable LRR receptor-like serine/threonine-protein kinase At3g47570 OS=Arabidopsis thaliana OX=3702 GN=At3g47570 PE=2 SV=1	Receptor kinase-like protein Xa21 OS=Vitis vinifera OX=29760 GN=XA21_16 PE=4 SV=1	T	Signal transduction mechanisms	Receptor kinase-like protein Xa21 [Vitis vinifera]
Vitis_adenoclada_newGene_3119	--	--	Molecular Function: manganese ion transmembrane transporter activity (GO:0005384);; Cellular Component: integral component of membrane (GO:0016021);; Biological Process: cellular manganese ion homeostasis (GO:0030026);;	--	--	--	--	--	Uncharacterized protein OS=Vitis vinifera OX=29760 GN=CK203_042140 PE=3 SV=1	S	Function unknown	PREDICTED: membrane protein of ER body-like protein isoform X4 [Vitis vinifera]
Vitis_adenoclada_newGene_1895	--	--	--	K23966|3.47e-15|vvi:100241975|K23966 cyclin L | (RefSeq) cyclin-L1-1	--	--	--	--	Uncharacterized protein OS=Vitis vinifera OX=29760 GN=CK203_035634 PE=4 SV=1	--	--	uncharacterized protein LOC117906449 [Vitis riparia]
Vitis_adenoclada_newGene_1482	--	--	--	K13993|1.62e-96|vvi:100261354|K13993 HSP20 family protein | (RefSeq) 25.3 kDa heat shock protein, chloroplastic-like	--	--	--	--	SHSP domain-containing protein OS=Vitis vinifera OX=29760 GN=VITISV_036834 PE=3 SV=1	O	Posttranslational modification, protein turnover, chaperones	PREDICTED: small heat shock protein, chloroplastic [Vitis vinifera]
Vitis_adenoclada_newGene_80	--	--	--	--	--	--	--	--	--	--	--	unnamed protein product, partial [Vitis vinifera]
Vitis_adenoclada_newGene_2308	--	--	Biological Process: signal transduction (GO:0007165);; Molecular Function: ADP binding (GO:0043531);;	K16226|1.57e-17|ath:AT5G45250|K16226 disease resistance protein RPS4 | (RefSeq) RPS4; Disease resistance protein (TIR-NBS-LRR class) family	--	--	--	Disease resistance protein RUN1 OS=Vitis rotundifolia OX=103349 GN=RUN1 PE=1 SV=1	ADP-ribosyl cyclase/cyclic ADP-ribose hydrolase OS=Vitis vinifera OX=29760 GN=DSC1_73 PE=4 SV=1	S	Function unknown	PREDICTED: TMV resistance protein N-like [Vitis vinifera]
Vitis_adenoclada_newGene_344	--	--	Molecular Function: protein kinase activity (GO:0004672);; Molecular Function: ATP binding (GO:0005524);; Cellular Component: integral component of membrane (GO:0016021);; Molecular Function: polysaccharide binding (GO:0030247);;	--	--	--	Wall-associated receptor kinase galacturonan-binding	Wall-associated receptor kinase 1 OS=Arabidopsis thaliana OX=3702 GN=WAK1 PE=1 SV=2	Wall-associated receptor kinase 5 OS=Vitis vinifera OX=29760 GN=WAK5_3 PE=4 SV=1	--	--	PREDICTED: wall-associated receptor kinase 5-like [Vitis vinifera]
Vitis_adenoclada_newGene_232	--	--	--	--	--	--	--	--	--	--	--	unnamed protein product, partial [Vitis vinifera]
Vitis_adenoclada_newGene_2339	--	--	Molecular Function: RNA polymerase II CTD heptapeptide repeat phosphatase activity (GO:0008420);; Biological Process: dephosphorylation of RNA polymerase II C-terminal domain (GO:0070940);;	K18999|7.96e-26|lang:109328636|K18999 RNA polymerase II C-terminal domain phosphatase-like 3/4 [EC:3.1.3.16] | (RefSeq) RNA polymerase II C-terminal domain phosphatase-like 4	[K]	Transcription	--	RNA polymerase II C-terminal domain phosphatase-like 4 OS=Arabidopsis thaliana OX=3702 GN=CPL4 PE=1 SV=1	BRCT domain-containing protein OS=Vigna unguiculata OX=3917 GN=DEO72_LG2g837 PE=4 SV=1	K	Transcription	hypothetical protein DEO72_LG2g837 [Vigna unguiculata]
Vitis_adenoclada_newGene_300	--	--	Molecular Function: protein serine/threonine kinase activity (GO:0004674);; Molecular Function: ATP binding (GO:0005524);; Cellular Component: integral component of membrane (GO:0016021);; Molecular Function: carbohydrate binding (GO:0030246);;	--	--	--	--	--	G-type lectin S-receptor-like serine/threonine-protein kinase OS=Vitis vinifera OX=29760 GN=VvCHDh000237_3 PE=4 SV=1	T	Signal transduction mechanisms	LOW QUALITY PROTEIN: G-type lectin S-receptor-like serine/threonine-protein kinase SD1-13 [Vitis riparia]
Vitis_adenoclada_newGene_1430	--	--	Molecular Function: ADP binding (GO:0043531);;	K15078|7.62e-51|vvi:100255136|K15078 structure-specific endonuclease subunit SLX1 [EC:3.6.1.-] | (RefSeq) putative disease resistance protein RGA1	[T]	Signal transduction mechanisms	NB-ARC domain	Disease resistance protein RGA2 OS=Solanum bulbocastanum OX=147425 GN=RGA2 PE=1 SV=1	Putative disease resistance protein RGA3 OS=Vitis vinifera OX=29760 GN=RGA3_40 PE=4 SV=1	T	Signal transduction mechanisms	putative disease resistance protein RGA3 [Vitis riparia]
Vitis_adenoclada_newGene_837	--	--	--	--	--	--	--	--	Uncharacterized protein OS=Vitis vinifera OX=29760 GN=CK203_057266 PE=4 SV=1	--	--	hypothetical protein CK203_057266 [Vitis vinifera]
Vitis_adenoclada_newGene_3035	--	--	Molecular Function: potassium ion transmembrane transporter activity (GO:0015079);; Cellular Component: integral component of membrane (GO:0016021);;	--	--	--	--	--	Potassium transporter 5 OS=Capsicum baccatum OX=33114 GN=CQW23_22180 PE=3 SV=1	--	--	Potassium transporter 5 [Capsicum baccatum]
Vitis_adenoclada_newGene_2286	--	--	Molecular Function: nucleic acid binding (GO:0003676);; Molecular Function: zinc ion binding (GO:0008270);; Biological Process: DNA integration (GO:0015074);;	--	--	--	--	--	Retrovirus-related Pol polyprotein from transposon TNT 1-94 OS=Vitis vinifera OX=29760 GN=POLX_3942 PE=4 SV=1	--	--	Retrovirus-related Pol polyprotein from transposon TNT 1-94 [Vitis vinifera]
Vitis_adenoclada_newGene_238	--	--	Molecular Function: nucleic acid binding (GO:0003676);; Molecular Function: zinc ion binding (GO:0008270);; Biological Process: DNA integration (GO:0015074);;	K01768|6.80e-20|ghi:107911085|K01768 adenylate cyclase [EC:4.6.1.1] | (RefSeq) LOW QUALITY PROTEIN: uncharacterized protein LOC107911085	[R]	General function prediction only	--	Retrovirus-related Pol polyprotein from transposon TNT 1-94 OS=Nicotiana tabacum OX=4097 PE=2 SV=1	Retrovirus-related Pol polyprotein from transposon TNT 1-94 OS=Vitis vinifera OX=29760 GN=POLX_1888 PE=4 SV=1	O	Posttranslational modification, protein turnover, chaperones	Retrovirus-related Pol polyprotein from transposon TNT 1-94 [Vitis vinifera]
Vitis_adenoclada_newGene_1092	--	--	Biological Process: defense response (GO:0006952);; Molecular Function: ADP binding (GO:0043531);;	K15078|6.03e-24|vvi:100255136|K15078 structure-specific endonuclease subunit SLX1 [EC:3.6.1.-] | (RefSeq) putative disease resistance protein RGA1	[T]	Signal transduction mechanisms	NB-ARC domain	Putative disease resistance RPP13-like protein 1 OS=Arabidopsis thaliana OX=3702 GN=RPPL1 PE=3 SV=1	Putative disease resistance RPP13-like protein 1 OS=Vitis vinifera OX=29760 GN=RPPL1_109 PE=4 SV=1	T	Signal transduction mechanisms	putative disease resistance RPP13-like protein 1 isoform X2 [Vitis riparia]
Vitis_adenoclada_newGene_205	--	--	Cellular Component: integral component of membrane (GO:0016021);;	--	--	--	--	--	Uncharacterized protein OS=Vitis vinifera OX=29760 GN=CK203_021034 PE=4 SV=1	--	--	PREDICTED: uncharacterized protein LOC100260295 [Vitis vinifera]
Vitis_adenoclada_newGene_1309	--	--	Molecular Function: cysteine-type peptidase activity (GO:0008234);;	--	--	--	--	--	Ubiquitin-like-specific protease ESD4 OS=Vitis vinifera OX=29760 GN=ESD4_2 PE=3 SV=1	--	--	Ubiquitin-like-specific protease ESD4 [Vitis vinifera]
Vitis_adenoclada_newGene_1791	--	--	--	--	--	--	--	--	Uncharacterized protein OS=Vitis vinifera OX=29760 GN=CK203_040473 PE=4 SV=1	--	--	hypothetical protein CK203_040473 [Vitis vinifera]
Vitis_adenoclada_newGene_2112	--	--	Cellular Component: integral component of membrane (GO:0016021);;	--	--	--	--	--	Uncharacterized protein OS=Aegilops tauschii subsp. strangulata OX=200361 PE=4 SV=1	--	--	unnamed protein product [Triticum turgidum subsp. durum]
Vitis_adenoclada_newGene_1206	--	--	Molecular Function: ADP binding (GO:0043531);;	K13459|8.91e-10|dzi:111275754|K13459 disease resistance protein RPS2 | (RefSeq) probable disease resistance protein At4g27220	--	--	--	--	Disease resistance protein OS=Vitis vinifera OX=29760 GN=VvCHDp000210_35 PE=4 SV=1	T	Signal transduction mechanisms	Disease resistance protein [Vitis vinifera]
Vitis_adenoclada_newGene_2580	--	--	Biological Process: metal ion transport (GO:0030001);; Molecular Function: metal ion binding (GO:0046872);;	--	--	--	--	--	Copper-transporting ATPase PAA1, chloroplastic OS=Vitis vinifera OX=29760 GN=PAA1_1 PE=4 SV=1	--	--	Copper-transporting ATPase PAA1, chloroplastic [Vitis vinifera]
Vitis_adenoclada_newGene_164	--	--	Biological Process: defense response (GO:0006952);; Molecular Function: ADP binding (GO:0043531);;	K13457|2.56e-48|hbr:110641499|K13457 disease resistance protein RPM1 | (RefSeq) disease resistance protein RPM1-like	[T]	Signal transduction mechanisms	NB-ARC domain	Putative disease resistance protein At1g50180 OS=Arabidopsis thaliana OX=3702 GN=At1g50180 PE=3 SV=2	Uncharacterized protein OS=Vitis vinifera OX=29760 GN=VIT_09s0096g00930 PE=4 SV=1	T	Signal transduction mechanisms	putative disease resistance protein [Vitis vinifera]
Vitis_adenoclada_newGene_2381	--	--	--	--	--	--	--	--	Uncharacterized protein OS=Vitis vinifera OX=29760 GN=CK203_090869 PE=4 SV=1	--	--	hypothetical protein CK203_090869 [Vitis vinifera]
Vitis_adenoclada_newGene_3194	[QV]	--	Molecular Function: iron ion binding (GO:0005506);; Cellular Component: membrane (GO:0016020);; Molecular Function: oxidoreductase activity, acting on paired donors, with incorporation or reduction of molecular oxygen, NAD(P)H as one donor, and incorporation of one atom of oxygen (GO:0016709);; Molecular Function: heme binding (GO:0020037);;	K20562|0.0|vvi:100264547|K20562 biphenyl-4-hydroxylase | (RefSeq) cytochrome P450 CYP736A12	[Q]	Secondary metabolites biosynthesis, transport and catabolism	Cytochrome P450	Cytochrome P450 71AU50 OS=Prunus mume OX=102107 GN=CYP71AU50 PE=2 SV=1	Uncharacterized protein OS=Vitis vinifera OX=29760 GN=VIT_07s0031g01390 PE=3 SV=1	Q	Secondary metabolites biosynthesis, transport and catabolism	cytochrome P450 71AU50-like [Vitis riparia]
Vitis_adenoclada_newGene_288	--	--	Molecular Function: magnesium ion binding (GO:0000287);; Molecular Function: terpene synthase activity (GO:0010333);;	K14175|2.21e-140|vvi:100248531|K14175 (3S,6E)-nerolidol synthase [EC:4.2.3.48] | (RefSeq) (3S,6E)-nerolidol synthase 1-like	--	--	Terpene synthase family, metal binding domain	Probable terpene synthase 13 OS=Ricinus communis OX=3988 GN=TPS13 PE=3 SV=1	(3S,6E)-nerolidol synthase 1 OS=Vitis vinifera OX=29760 GN=NES1_20 PE=4 SV=1	S	Function unknown	PREDICTED: probable terpene synthase 13, partial [Vitis vinifera]
Vitis_adenoclada_newGene_1434	--	--	Cellular Component: nucleus (GO:0005634);; Cellular Component: cytoplasm (GO:0005737);; Biological Process: mRNA export from nucleus (GO:0006406);; Cellular Component: transcription export complex 2 (GO:0070390);;	K23719|5.39e-49|vvi:100852775|K23719 nuclear mRNA export protein SAC3 | (RefSeq) SAC3 family protein C	--	--	--	SAC3 family protein C OS=Arabidopsis thaliana OX=3702 GN=SAC3C PE=2 SV=1	Uncharacterized protein OS=Vitis vinifera OX=29760 GN=VIT_13s0067g01260 PE=4 SV=1	--	--	PREDICTED: SAC3 family protein C isoform X3 [Vitis vinifera]
Vitis_adenoclada_newGene_1019	--	--	--	K13457|5.45e-06|pper:18768352|K13457 disease resistance protein RPM1 | (RefSeq) disease resistance protein RPM1	--	--	Rx N-terminal domain	--	Rx_N domain-containing protein OS=Vitis vinifera OX=29760 GN=VITISV_020381 PE=4 SV=1	T	Signal transduction mechanisms	hypothetical protein VITISV_020381 [Vitis vinifera]
Vitis_adenoclada_newGene_415	--	--	Cellular Component: integral component of membrane (GO:0016021);;	--	--	--	--	--	Uncharacterized protein OS=Vitis vinifera OX=29760 GN=CK203_113052 PE=4 SV=1	--	--	hypothetical protein CK203_116570 [Vitis vinifera]
Vitis_adenoclada_newGene_1617	[R]	General function prediction only	Molecular Function: protein kinase activity (GO:0004672);; Molecular Function: ATP binding (GO:0005524);; Cellular Component: integral component of membrane (GO:0016021);;	K13415|5.73e-33|han:110929858|K13415 protein brassinosteroid insensitive 1 [EC:2.7.10.1 2.7.11.1] | (RefSeq) systemin receptor SR160-like	--	--	Protein tyrosine and serine/threonine kinase	MDIS1-interacting receptor like kinase 2 OS=Arabidopsis thaliana OX=3702 GN=MIK2 PE=1 SV=3	MDIS1-interacting receptor like kinase 2 OS=Vitis vinifera OX=29760 GN=MIK2_70 PE=4 SV=1	T	Signal transduction mechanisms	MDIS1-interacting receptor like kinase 2 [Vitis vinifera]
Vitis_adenoclada_newGene_1524	--	--	Biological Process: biosynthetic process (GO:0009058);; Molecular Function: transferase activity, transferring acyl groups other than amino-acyl groups (GO:0016747);;	K00660|2.11e-104|vvi:100264173|K00660 chalcone synthase [EC:2.3.1.74] | (RefSeq) stilbene synthase 5-like	--	--	Chalcone and stilbene synthases, N-terminal domain	Stilbene synthase 5 OS=Vitis vinifera OX=29760 GN=GSVIVT00007357001 PE=3 SV=1	Stilbene synthase 3 OS=Vitis vinifera OX=29760 GN=VIT_16s0100g01030_1 PE=3 SV=1	H	Coenzyme transport and metabolism	Stilbene synthase 3 [Vitis vinifera]
Vitis_adenoclada_newGene_225	--	--	--	--	--	--	--	--	Germanicol synthase OS=Rhizophora mucronata OX=61149 PE=4 SV=1	--	--	unnamed protein product, partial [Vitis vinifera]
Vitis_adenoclada_newGene_1052	--	--	Molecular Function: ADP binding (GO:0043531);;	K15078|2.98e-49|tcc:18614561|K15078 structure-specific endonuclease subunit SLX1 [EC:3.6.1.-] | (RefSeq) putative disease resistance protein RGA3	[T]	Signal transduction mechanisms	NB-ARC domain	Putative disease resistance protein RGA4 OS=Solanum bulbocastanum OX=147425 GN=RGA4 PE=2 SV=1	Putative disease resistance protein RGA3 OS=Vitis vinifera OX=29760 GN=RGA3_40 PE=4 SV=1	T	Signal transduction mechanisms	putative disease resistance protein RGA3 [Vitis riparia]
Vitis_adenoclada_newGene_1291	--	--	--	K23260|2.91e-11|sind:105169521|K23260 scopoletin glucosyltransferase [EC:2.4.1.128] | (RefSeq) scopoletin glucosyltransferase-like	[GC]	--	--	UDP-glycosyltransferase 90A1 OS=Arabidopsis thaliana OX=3702 GN=UGT90A1 PE=2 SV=1	Uncharacterized protein OS=Vitis vinifera OX=29760 GN=VIT_14s0066g01490 PE=4 SV=1	--	--	UDP-glycosyltransferase 90A1-like [Vitis riparia]
Vitis_adenoclada_newGene_2102	[E]	Amino acid transport and metabolism	Molecular Function: transaminase activity (GO:0008483);; Molecular Function: pyridoxal phosphate binding (GO:0030170);;	K00818|2.15e-61|vvi:100242776|K00818 acetylornithine aminotransferase [EC:2.6.1.11] | (RefSeq) acetylornithine aminotransferase, mitochondrial	[E]	Amino acid transport and metabolism	Aminotransferase class-III	Acetylornithine aminotransferase, mitochondrial OS=Alnus glutinosa OX=3517 GN=AG118 PE=2 SV=1	Acetylornithine aminotransferase, mitochondrial OS=Vitis vinifera OX=29760 GN=AG118_5 PE=3 SV=1	E	Amino acid transport and metabolism	Acetylornithine aminotransferase, mitochondrial [Vitis vinifera]
Vitis_adenoclada_newGene_278	--	--	Cellular Component: integral component of membrane (GO:0016021);; Molecular Function: cellulose synthase (UDP-forming) activity (GO:0016760);; Biological Process: cellulose biosynthetic process (GO:0030244);; Biological Process: cell wall organization (GO:0071555);;	--	--	--	Cellulose synthase	Cellulose synthase-like protein E1 OS=Arabidopsis thaliana OX=3702 GN=CSLE1 PE=2 SV=1	Cellulose synthase-like protein E6 OS=Vitis vinifera OX=29760 GN=CSLE6_2 PE=4 SV=1	G	Carbohydrate transport and metabolism	cellulose synthase-like protein E6 [Vitis riparia]
Vitis_adenoclada_newGene_1464	--	--	Cellular Component: integral component of membrane (GO:0016021);; Molecular Function: kinase activity (GO:0016301);;	K13466|1.98e-48|vvi:100246778|K13466 EIX receptor 1/2 | (RefSeq) receptor-like protein 12	--	--	Leucine rich repeat N-terminal domain	--	Leucine-rich repeat receptor-like serine/threonine-protein kinase BAM1 OS=Vitis vinifera OX=29760 GN=BAM1_10 PE=4 SV=1	P	Inorganic ion transport and metabolism	receptor-like protein EIX1 [Vitis riparia]
Vitis_adenoclada_newGene_3193	--	--	Molecular Function: monooxygenase activity (GO:0004497);; Molecular Function: iron ion binding (GO:0005506);; Molecular Function: oxidoreductase activity, acting on paired donors, with incorporation or reduction of molecular oxygen (GO:0016705);; Molecular Function: heme binding (GO:0020037);;	K20562|1.44e-95|vvi:100264547|K20562 biphenyl-4-hydroxylase | (RefSeq) cytochrome P450 CYP736A12	[Q]	Secondary metabolites biosynthesis, transport and catabolism	Cytochrome P450	Cytochrome P450 71AU50 OS=Prunus mume OX=102107 GN=CYP71AU50 PE=2 SV=1	Cytochrome P450 monooxygenase CYP736B OS=Vitis arizonica x Vitis rupestris OX=326438 PE=2 SV=1	Q	Secondary metabolites biosynthesis, transport and catabolism	cytochrome P450 monooxygenase CYP736B [Vitis arizonica x Vitis rupestris]
Vitis_adenoclada_newGene_3080	--	--	Cellular Component: chloroplast thylakoid membrane (GO:0009535);;	--	--	--	--	--	Uncharacterized protein OS=Vitis vinifera OX=29760 GN=VIT_07s0005g05850 PE=4 SV=1	S	Function unknown	PREDICTED: uncharacterized protein At4g13200, chloroplastic [Vitis vinifera]
Vitis_adenoclada_newGene_861	--	--	--	--	--	--	--	--	Thylakoid lumenal 15 kDa protein 1, chloroplastic OS=Vitis vinifera OX=29760 GN=VvCHDp000403_0 PE=4 SV=1	--	--	Thylakoid lumenal 15 kDa protein 1, chloroplastic [Vitis vinifera]
Vitis_adenoclada_newGene_2073	[C]	Energy production and conversion	--	--	--	--	4Fe-4S single cluster domain of Ferredoxin I	--	Chaperone protein dnaJ C76, chloroplastic OS=Vitis vinifera OX=29760 GN=DJC76_4 PE=4 SV=1	O	Posttranslational modification, protein turnover, chaperones	PREDICTED: uncharacterized protein LOC100854700 [Vitis vinifera]
Vitis_adenoclada_newGene_2197	--	--	Molecular Function: monooxygenase activity (GO:0004497);; Molecular Function: iron ion binding (GO:0005506);; Molecular Function: oxidoreductase activity, acting on paired donors, with incorporation or reduction of molecular oxygen (GO:0016705);; Molecular Function: heme binding (GO:0020037);;	K07426|2.11e-29|cpep:111792333|K07426 cytochrome P450 family 4 subfamily B polypeptide 1 [EC:1.14.14.1] | (RefSeq) cytochrome P450 CYP72A219-like	[QI]	--	Cytochrome P450	Secologanin synthase OS=Catharanthus roseus OX=4058 GN=CYP72A1 PE=1 SV=1	Cytochrome P450 CYP72A219 OS=Vitis vinifera OX=29760 GN=C7A29_20 PE=3 SV=1	Q	Secondary metabolites biosynthesis, transport and catabolism	Cytochrome P450 CYP72A219 [Vitis vinifera]
Vitis_adenoclada_newGene_184	--	--	--	--	--	--	--	--	Retrotrans_gag domain-containing protein OS=Vitis vinifera OX=29760 GN=CK203_060058 PE=4 SV=1	--	--	hypothetical protein CK203_060058 [Vitis vinifera]
Vitis_adenoclada_newGene_73	--	--	--	--	--	--	--	--	Uncharacterized protein OS=Vitis vinifera OX=29760 GN=CK203_077802 PE=4 SV=1	S	Function unknown	hypothetical protein CK203_077802 [Vitis vinifera]
Vitis_adenoclada_newGene_2109	--	--	Biological Process: phosphorelay signal transduction system (GO:0000160);;	K14490|4.87e-06|jcu:105629519|K14490 histidine-containing phosphotransfer peotein | (RefSeq) histidine-containing phosphotransfer protein 2-like	--	--	--	--	Uncharacterized protein OS=Vitis vinifera OX=29760 GN=CK203_050465 PE=4 SV=1	--	--	uncharacterized protein LOC117909566 isoform X4 [Vitis riparia]
Vitis_adenoclada_newGene_1154	--	--	--	K13459|2.97e-10|cann:107841091|K13459 disease resistance protein RPS2 | (RefSeq) probable disease resistance protein At4g27220	--	--	--	--	Uncharacterized protein OS=Vitis vinifera OX=29760 GN=CK203_091621 PE=4 SV=1	T	Signal transduction mechanisms	hypothetical protein CK203_091621 [Vitis vinifera]
Vitis_adenoclada_newGene_575	--	--	Molecular Function: kinase activity (GO:0016301);;	K13420|3.48e-56|vvi:100267662|K13420 LRR receptor-like serine/threonine-protein kinase FLS2 [EC:2.7.11.1] | (RefSeq) probable LRR receptor-like serine/threonine-protein kinase At3g47570	--	--	Leucine rich repeat	Probable LRR receptor-like serine/threonine-protein kinase At3g47570 OS=Arabidopsis thaliana OX=3702 GN=At3g47570 PE=2 SV=1	Putative LRR receptor-like serine/threonine-protein kinase OS=Vitis vinifera OX=29760 GN=VvCHDp000216_51 PE=4 SV=1	T	Signal transduction mechanisms	LRR receptor-like serine/threonine-protein kinase FLS2 [Vitis riparia]
Vitis_adenoclada_newGene_1569	--	--	Molecular Function: protein kinase activity (GO:0004672);; Molecular Function: ATP binding (GO:0005524);; Molecular Function: polysaccharide binding (GO:0030247);;	--	--	--	Wall-associated receptor kinase galacturonan-binding	--	Rust resistance kinase Lr10 OS=Vitis vinifera OX=29760 GN=LRK10_183 PE=4 SV=1	T	Signal transduction mechanisms	uncharacterized protein LOC117933635 isoform X6 [Vitis riparia]
Vitis_adenoclada_newGene_2051	--	--	Molecular Function: protein serine/threonine kinase activity (GO:0004674);; Molecular Function: ATP binding (GO:0005524);; Cellular Component: plasma membrane (GO:0005886);; Biological Process: protein phosphorylation (GO:0006468);; Cellular Component: integral component of membrane (GO:0016021);; Biological Process: recognition of pollen (GO:0048544);;	K03327|1.38e-25|cic:CICLE_v10018703mg|K03327 multidrug resistance protein, MATE family | (RefSeq) hypothetical protein	--	--	D-mannose binding lectin	G-type lectin S-receptor-like serine/threonine-protein kinase At2g19130 OS=Arabidopsis thaliana OX=3702 GN=At2g19130 PE=2 SV=1	Receptor-like serine/threonine-protein kinase OS=Vitis vinifera OX=29760 GN=VIT_19s0014g04080 PE=3 SV=1	T	Signal transduction mechanisms	PREDICTED: G-type lectin S-receptor-like serine/threonine-protein kinase At2g19130 [Vitis vinifera]
Vitis_adenoclada_newGene_594	--	--	--	--	--	--	--	--	Uncharacterized protein OS=Vitis vinifera OX=29760 GN=CK203_015196 PE=4 SV=1	--	--	PREDICTED: uncharacterized protein LOC104880862 [Vitis vinifera]
Vitis_adenoclada_newGene_642	--	--	--	--	--	--	Wound-induced protein	--	Uncharacterized protein OS=Corchorus olitorius OX=93759 GN=COLO4_13657 PE=4 SV=1	--	--	hypothetical protein COLO4_13657 [Corchorus olitorius]
Vitis_adenoclada_newGene_2711	--	--	Cellular Component: endoplasmic reticulum membrane (GO:0005789);; Cellular Component: integral component of membrane (GO:0016021);; Biological Process: ubiquitin-dependent ERAD pathway (GO:0030433);; Molecular Function: Hsp70 protein binding (GO:0030544);; Biological Process: chaperone cofactor-dependent protein refolding (GO:0051085);; Biological Process: cellular response to misfolded protein (…	K09518|5.43e-98|vvi:100267066|K09518 DnaJ homolog subfamily B member 12 | (RefSeq) chaperone protein dnaJ 49	[O]	Posttranslational modification, protein turnover, chaperones	Domain of unknown function (DUF1977)	Chaperone protein dnaJ 49 OS=Arabidopsis thaliana OX=3702 GN=ATJ49 PE=2 SV=2	J domain-containing protein OS=Vitis vinifera OX=29760 GN=VIT_05s0077g02380 PE=4 SV=1	O	Posttranslational modification, protein turnover, chaperones	chaperone protein dnaJ 49 [Vitis riparia]
Vitis_adenoclada_newGene_2191	--	--	Molecular Function: zinc ion binding (GO:0008270);;	K17604|3.32e-80|cam:101497723|K17604 zinc finger SWIM domain-containing protein 3 | (RefSeq) uncharacterized LOC101497723	--	--	MULE transposase domain	--	Putative ribonuclease H protein OS=Vitis vinifera OX=29760 GN=VvCHDp000001_294 PE=4 SV=1	S	Function unknown	uncharacterized protein LOC117909581 isoform X2 [Vitis riparia]
Vitis_adenoclada_newGene_904	--	--	Molecular Function: hydrolase activity, hydrolyzing O-glycosyl compounds (GO:0004553);; Biological Process: carbohydrate metabolic process (GO:0005975);;	--	--	--	--	--	Beta-galactosidase OS=Vitis vinifera OX=29760 GN=BGAL10_12 PE=3 SV=1	--	--	Beta-galactosidase 10 [Vitis vinifera]
Vitis_adenoclada_newGene_810	--	--	Cellular Component: integral component of membrane (GO:0016021);; Molecular Function: kinase activity (GO:0016301);;	K13466|4.85e-41|pop:112324383|K13466 EIX receptor 1/2 | (RefSeq) receptor-like protein EIX2 isoform X1	[R]	General function prediction only	Leucine rich repeat	Receptor-like protein EIX1 OS=Solanum lycopersicum OX=4081 GN=EIX1 PE=2 SV=2	Putative leucine-rich repeat receptor-like protein kinase OS=Vitis vinifera OX=29760 GN=VvCHDp000202_23 PE=4 SV=1	Q	Secondary metabolites biosynthesis, transport and catabolism	PREDICTED: receptor-like protein 12 [Vitis vinifera]
Vitis_adenoclada_newGene_2195	--	--	Cellular Component: integral component of membrane (GO:0016021);;	K20890|8.98e-64|oeu:111370894|K20890 xylan alpha-glucuronosyltransferase [EC:2.4.1.-] | (RefSeq) UDP-glucuronate:xylan alpha-glucuronosyltransferase 1-like	[R]	General function prediction only	Domain of unknown function	--	PGG domain-containing protein OS=Vitis vinifera OX=29760 GN=CK203_093882 PE=4 SV=1	S	Function unknown	ankyrin repeat-containing protein ITN1-like [Vitis riparia]
Vitis_adenoclada_newGene_1665	--	--	Biological Process: cleavage in ITS2 between 5.8S rRNA and LSU-rRNA of tricistronic rRNA transcript (SSU-rRNA, 5.8S rRNA, LSU-rRNA) (GO:0000448);; Cellular Component: nucleus (GO:0005634);; Biological Process: RNA processing (GO:0006396);; Molecular Function: polynucleotide 5'-hydroxyl-kinase activity (GO:0051731);;	K06947|1.98e-38|vvi:100244933|K06947 polynucleotide 5'-hydroxyl-kinase GRC3/NOL9 [EC:2.7.1.-] | (RefSeq) polynucleotide 5'-hydroxyl-kinase NOL9	[R]	General function prediction only	--	Polynucleotide 5'-hydroxyl-kinase NOL9 OS=Arabidopsis thaliana OX=3702 GN=At5g11010 PE=1 SV=1	CLP1_P domain-containing protein OS=Vitis vinifera OX=29760 GN=VIT_17s0000g05300 PE=4 SV=1	S	Function unknown	unnamed protein product, partial [Vitis vinifera]
Vitis_adenoclada_newGene_1866	--	--	--	--	--	--	--	--	Uncharacterized protein OS=Vitis vinifera OX=29760 GN=CK203_099484 PE=4 SV=1	S	Function unknown	hypothetical protein CK203_099484 [Vitis vinifera]
Vitis_adenoclada_newGene_2317	--	--	--	--	--	--	--	--	Uncharacterized protein (Fragment) OS=Parasponia andersonii OX=3476 GN=PanWU01x14_363330 PE=4 SV=1	--	--	hypothetical protein PanWU01x14_363330, partial [Parasponia andersonii]
Vitis_adenoclada_newGene_572	--	--	Molecular Function: protein serine/threonine kinase activity (GO:0004674);; Molecular Function: ATP binding (GO:0005524);; Cellular Component: integral component of membrane (GO:0016021);; Molecular Function: carbohydrate binding (GO:0030246);;	--	--	--	--	--	Receptor-like serine/threonine-protein kinase OS=Vitis vinifera OX=29760 GN=SD25_5 PE=3 SV=1	T	Signal transduction mechanisms	G-type lectin S-receptor-like serine/threonine-protein kinase SD2-5 [Vitis vinifera]
Vitis_adenoclada_newGene_1203	--	--	Molecular Function: ADP binding (GO:0043531);;	--	--	--	--	--	NB-ARC domain-containing protein OS=Vitis vinifera OX=29760 GN=VIT_14s0036g00330 PE=4 SV=1	T	Signal transduction mechanisms	unnamed protein product, partial [Vitis vinifera]
Vitis_adenoclada_newGene_1371	[M]	Cell wall/membrane/envelope biogenesis	Molecular Function: catalytic activity (GO:0003824);;	K13265|6.25e-137|lja:Lj6g3v0294050.1|K13265 vestitone reductase [EC:1.1.1.348] | (RefSeq) Lj6g3v0294050.1; -	[V]	Defense mechanisms	NAD dependent epimerase/dehydratase family	Vestitone reductase OS=Medicago sativa OX=3879 PE=1 SV=1	Vestitone reductase OS=Vitis vinifera OX=29760 GN=VESTR_7 PE=4 SV=1	V	Defense mechanisms	PREDICTED: vestitone reductase-like [Vitis vinifera]
Vitis_adenoclada_newGene_1630	[QV]	--	Molecular Function: monooxygenase activity (GO:0004497);; Molecular Function: iron ion binding (GO:0005506);; Molecular Function: oxidoreductase activity, acting on paired donors, with incorporation or reduction of molecular oxygen (GO:0016705);; Molecular Function: heme binding (GO:0020037);;	K20562|8.63e-124|vvi:100264547|K20562 biphenyl-4-hydroxylase | (RefSeq) cytochrome P450 CYP736A12	[Q]	Secondary metabolites biosynthesis, transport and catabolism	Cytochrome P450	Cytochrome P450 CYP736A12 OS=Panax ginseng OX=4054 PE=2 SV=1	Cytochrome P450 CYP736A12 OS=Vitis vinifera OX=29760 GN=C7A12_13 PE=3 SV=1	Q	Secondary metabolites biosynthesis, transport and catabolism	Cytochrome P450 CYP736A12 [Vitis vinifera]
Vitis_adenoclada_newGene_1548	--	--	Molecular Function: protein serine/threonine kinase activity (GO:0004674);; Molecular Function: ATP binding (GO:0005524);; Cellular Component: integral component of membrane (GO:0016021);;	K13416|2.49e-53|cmax:111499418|K13416 brassinosteroid insensitive 1-associated receptor kinase 1 [EC:2.7.10.1 2.7.11.1] | (RefSeq) BRASSINOSTEROID INSENSITIVE 1-associated receptor kinase 1-like isoform X1	--	--	Protein kinase domain	Rust resistance kinase Lr10 OS=Triticum aestivum OX=4565 GN=LRK10 PE=2 SV=1	Protein kinase domain-containing protein OS=Vitis vinifera OX=29760 GN=VIT_16s0098g00240 PE=3 SV=1	T	Signal transduction mechanisms	PREDICTED: rust resistance kinase Lr10 [Vitis vinifera]
Vitis_adenoclada_newGene_1145	--	--	Molecular Function: oxidoreductase activity, acting on single donors with incorporation of molecular oxygen, incorporation of two atoms of oxygen (GO:0016702);; Molecular Function: metal ion binding (GO:0046872);;	K15718|2.33e-85|vvi:100252850|K15718 linoleate 9S-lipoxygenase [EC:1.13.11.58] | (RefSeq) probable linoleate 9S-lipoxygenase 5	--	--	Lipoxygenase	Probable linoleate 9S-lipoxygenase 5 OS=Solanum tuberosum OX=4113 GN=LOX1.5 PE=2 SV=1	Lipoxygenase (Fragment) OS=Vitis vinifera OX=29760 GN=Lox PE=2 SV=1	E	Amino acid transport and metabolism	probable linoleate 9S-lipoxygenase 5 [Vitis riparia]
Vitis_adenoclada_newGene_2045	--	--	Molecular Function: zinc ion binding (GO:0008270);;	--	--	--	--	--	SWIM-type domain-containing protein OS=Vitis vinifera OX=29760 GN=CK203_093542 PE=4 SV=1	--	--	hypothetical protein CK203_093542 [Vitis vinifera]
Vitis_adenoclada_newGene_2843	--	--	--	--	--	--	--	--	Ankyrin-2 OS=Vitis vinifera OX=29760 GN=Ank2_1 PE=4 SV=1	--	--	Ankyrin-2 [Vitis vinifera]
Vitis_adenoclada_newGene_2205	--	--	Molecular Function: calcium-dependent phospholipid binding (GO:0005544);; Cellular Component: plasma membrane (GO:0005886);; Biological Process: negative regulation of cell death (GO:0060548);; Biological Process: cellular response to calcium ion (GO:0071277);;	--	[T]	Signal transduction mechanisms	--	Protein BONZAI 3 OS=Arabidopsis thaliana OX=3702 GN=BON3 PE=1 SV=1	Uncharacterized protein OS=Vitis vinifera OX=29760 GN=VIT_14s0030g00550 PE=3 SV=1	T	Signal transduction mechanisms	PREDICTED: protein BONZAI 3 isoform X3 [Vitis vinifera]
Vitis_adenoclada_newGene_284	--	--	Molecular Function: protein kinase activity (GO:0004672);; Molecular Function: ATP binding (GO:0005524);;	--	--	--	--	--	Protein kinase domain-containing protein (Fragment) OS=Vitis vinifera OX=29760 GN=VIT_00s0409g00080 PE=4 SV=1	--	--	uncharacterized protein LOC117923197 [Vitis riparia]
Vitis_adenoclada_newGene_315	--	--	Molecular Function: protein serine/threonine kinase activity (GO:0004674);; Molecular Function: ATP binding (GO:0005524);; Cellular Component: plasma membrane (GO:0005886);; Biological Process: protein phosphorylation (GO:0006468);; Cellular Component: integral component of membrane (GO:0016021);; Molecular Function: ubiquitin protein ligase binding (GO:0031625);; Biological Process: recognition …	--	--	--	PAN-like domain	Receptor-like serine/threonine-protein kinase SD1-8 OS=Arabidopsis thaliana OX=3702 GN=SD18 PE=1 SV=1	Uncharacterized protein OS=Vitis vinifera OX=29760 GN=VIT_00s0374g00040 PE=4 SV=1	--	--	G-type lectin S-receptor-like serine/threonine-protein kinase RKS1 [Vitis vinifera]
Vitis_adenoclada_newGene_1413	--	--	--	--	--	--	--	--	Uncharacterized protein OS=Populus trichocarpa OX=3694 GN=POPTR_002G159800 PE=4 SV=1	--	--	hypothetical protein POPTR_002G159800 [Populus trichocarpa]
Vitis_adenoclada_newGene_2038	--	--	Molecular Function: protein serine/threonine kinase activity (GO:0004674);; Molecular Function: ATP binding (GO:0005524);; Cellular Component: plasma membrane (GO:0005886);; Biological Process: protein autophosphorylation (GO:0046777);;	K13418|7.06e-21|mesc:110602339|K13418 somatic embryogenesis receptor kinase 1 [EC:2.7.10.1 2.7.11.1] | (RefSeq) somatic embryogenesis receptor kinase 1-like isoform X1	--	--	Protein tyrosine and serine/threonine kinase	Probable LRR receptor-like serine/threonine-protein kinase At1g07650 OS=Arabidopsis thaliana OX=3702 GN=At1g07650 PE=1 SV=1	Protein kinase domain-containing protein OS=Vitis vinifera OX=29760 GN=VIT_19s0014g00480 PE=4 SV=1	T	Signal transduction mechanisms	PREDICTED: probable LRR receptor-like serine/threonine-protein kinase At1g07650 [Vitis vinifera]
Vitis_adenoclada_newGene_1002	[R]	General function prediction only	Biological Process: defense response (GO:0006952);; Molecular Function: ADP binding (GO:0043531);;	K15078|6.23e-85|tcc:18614561|K15078 structure-specific endonuclease subunit SLX1 [EC:3.6.1.-] | (RefSeq) putative disease resistance protein RGA3	[T]	Signal transduction mechanisms	NB-ARC domain	Putative disease resistance protein RGA3 OS=Solanum bulbocastanum OX=147425 GN=RGA3 PE=2 SV=2	Putative disease resistance protein RGA4 OS=Vitis vinifera OX=29760 GN=RGA4_68 PE=4 SV=1	T	Signal transduction mechanisms	putative disease resistance protein RGA3 [Vitis riparia]
Vitis_adenoclada_newGene_1662	--	--	--	--	--	--	--	--	E3 ubiquitin-protein ligase RDUF2 OS=Vitis vinifera OX=29760 GN=DURF2_1 PE=4 SV=1	--	--	E3 ubiquitin-protein ligase RDUF2 [Vitis vinifera]
Vitis_adenoclada_newGene_982	--	--	--	--	--	--	--	--	Uncharacterized protein OS=Vitis vinifera OX=29760 GN=CK203_090462 PE=4 SV=1	--	--	hypothetical protein CK203_090462 [Vitis vinifera]
Vitis_adenoclada_newGene_2279	--	--	Cellular Component: endomembrane system (GO:0012505);; Cellular Component: membrane (GO:0016020);; Cellular Component: integral component of membrane (GO:0016021);;	--	[R]	General function prediction only	--	Membrane-associated progesterone-binding protein 4 OS=Arabidopsis thaliana OX=3702 GN=MAPR4 PE=2 SV=1	Cytochrome b5 heme-binding domain-containing protein OS=Vitis vinifera OX=29760 GN=VIT_02s0012g02780 PE=4 SV=1	S	Function unknown	PREDICTED: membrane-associated progesterone-binding protein 4 [Vitis vinifera]
Vitis_adenoclada_newGene_2332	--	--	Molecular Function: protein serine/threonine kinase activity (GO:0004674);; Molecular Function: ATP binding (GO:0005524);; Cellular Component: plasma membrane (GO:0005886);; Biological Process: protein phosphorylation (GO:0006468);; Cellular Component: integral component of membrane (GO:0016021);; Biological Process: defense response to bacterium (GO:0042742);;	--	--	--	Salt stress response/antifungal	Cysteine-rich receptor-like protein kinase 25 OS=Arabidopsis thaliana OX=3702 GN=CRK25 PE=3 SV=1	Uncharacterized protein OS=Vitis vinifera OX=29760 GN=VIT_02s0087g01020 PE=4 SV=1	T	Signal transduction mechanisms	PREDICTED: cysteine-rich receptor-like protein kinase 10 isoform X2 [Vitis vinifera]
Vitis_adenoclada_newGene_36	--	--	--	--	--	--	--	--	Uncharacterized protein OS=Vitis vinifera OX=29760 GN=VIT_08s0007g06220 PE=4 SV=1	--	--	--
Vitis_adenoclada_newGene_196	--	--	Cellular Component: integral component of membrane (GO:0016021);; Molecular Function: kinase activity (GO:0016301);;	K13466|2.56e-68|cic:CICLE_v10017769mg|K13466 EIX receptor 1/2 | (RefSeq) hypothetical protein	[R]	General function prediction only	Leucine rich repeat	Receptor-like protein EIX1 OS=Solanum lycopersicum OX=4081 GN=EIX1 PE=2 SV=2	Leucine-rich repeat receptor protein kinase MSL1 OS=Vitis vinifera OX=29760 GN=MSL1_2 PE=4 SV=1	S	Function unknown	PREDICTED: receptor-like protein 12 [Vitis vinifera]
Vitis_adenoclada_newGene_1152	--	--	Biological Process: karyogamy (GO:0000741);; Biological Process: organelle organization (GO:0006996);; Biological Process: nucleus organization (GO:0006997);; Biological Process: multicellular organism development (GO:0007275);; Biological Process: biological_process (GO:0008150);; Biological Process: embryo sac development (GO:0009553);; Biological Process: embryo sac central cell differentiatio…	--	--	--	--	--	Uncharacterized protein OS=Rhizophora mucronata OX=61149 PE=4 SV=1	S	Function unknown	--
Vitis_adenoclada_newGene_2324	--	--	Molecular Function: transferase activity, transferring acyl groups other than amino-acyl groups (GO:0016747);;	K19861|7.71e-121|vvi:100257911|K19861 benzyl alcohol O-benzoyltransferase [EC:2.3.1.196 2.3.1.232] | (RefSeq) methanol O-anthraniloyltransferase	--	--	Transferase family	Methanol O-anthraniloyltransferase OS=Vitis labrusca OX=103355 GN=AMAT PE=1 SV=1	Uncharacterized protein OS=Vitis vinifera OX=29760 GN=VIT_02s0033g01050 PE=3 SV=1	S	Function unknown	unnamed protein product, partial [Vitis vinifera]
Vitis_adenoclada_newGene_2006	--	--	--	--	--	--	--	--	Uncharacterized protein OS=Nyssa sinensis OX=561372 GN=F0562_002667 PE=4 SV=1	--	--	hypothetical protein F0562_002667 [Nyssa sinensis]
Vitis_adenoclada_newGene_943	--	--	--	--	--	--	Leucine Rich repeats (2 copies)	--	Putative disease resistance protein OS=Vitis vinifera OX=29760 GN=VvCHDp000512_15 PE=4 SV=1	T	Signal transduction mechanisms	putative disease resistance protein At3g14460 [Vitis riparia]
Vitis_adenoclada_newGene_2322	--	--	--	--	--	--	--	--	Uncharacterized protein OS=Vitis vinifera OX=29760 GN=VITISV_043335 PE=4 SV=1	--	--	hypothetical protein VITISV_043335 [Vitis vinifera]
Vitis_adenoclada_newGene_2688	--	--	--	--	--	--	--	--	Uncharacterized protein OS=Populus alba OX=43335 GN=D5086_0000163700 PE=4 SV=1	--	--	hypothetical protein D5086_0000163700 [Populus alba]
Vitis_adenoclada_newGene_1024	--	--	--	--	--	--	--	--	Putative disease resistance RPP13-like protein 1 OS=Vitis vinifera OX=29760 GN=RPPL1_133 PE=4 SV=1	T	Signal transduction mechanisms	putative disease resistance RPP13-like protein 1 [Vitis vinifera]
Vitis_adenoclada_newGene_1427	--	--	Molecular Function: ADP binding (GO:0043531);;	K23533|1.34e-07|nto:108943062|K23533 leucine-rich repeat and immunoglobulin-like domain-containing nogo receptor-interacting protein | (RefSeq) disease resistance protein TAO1-like	--	--	--	Probable disease resistance protein At4g19520 OS=Arabidopsis thaliana OX=3702 GN=At4g19520 PE=3 SV=1	TMV resistance protein N OS=Vitis vinifera OX=29760 GN=N_65 PE=4 SV=1	--	--	unnamed protein product, partial [Vitis vinifera]
Vitis_adenoclada_newGene_1228	--	--	--	--	--	--	--	--	Uncharacterized protein OS=Vitis vinifera OX=29760 GN=CK203_063139 PE=4 SV=1	T	Signal transduction mechanisms	hypothetical protein CK203_063139 [Vitis vinifera]
Vitis_adenoclada_newGene_2684	--	--	Molecular Function: DNA-binding transcription factor activity, RNA polymerase II-specific (GO:0000981);; Molecular Function: cis-regulatory region sequence-specific DNA binding (GO:0000987);; Cellular Component: nucleus (GO:0005634);; Biological Process: positive regulation of transcription by RNA polymerase II (GO:0045944);; Molecular Function: protein dimerization activity (GO:0046983);;	K09264|3.83e-09|psom:113342937|K09264 MADS-box transcription factor, plant | (RefSeq) floral homeotic protein PMADS 1-like	[K]	Transcription	SRF-type transcription factor (DNA-binding and dimerisation domain)	Agamous-like MADS-box protein AGL80 OS=Arabidopsis thaliana OX=3702 GN=AGL80 PE=1 SV=1	Agamous-like MADS-box protein AGL80 OS=Vitis vinifera OX=29760 GN=AGL80_8 PE=4 SV=1	K	Transcription	PREDICTED: agamous-like MADS-box protein AGL80 [Vitis vinifera]
Vitis_adenoclada_newGene_265	--	--	--	--	--	--	--	--	Zinc ion binding protein (Fragment) OS=Trifolium pratense OX=57577 GN=L195_g053763 PE=4 SV=1	--	--	zinc ion binding protein, partial [Trifolium pratense]
Vitis_adenoclada_newGene_2107	--	--	Molecular Function: protein dimerization activity (GO:0046983);;	K18328|1.48e-22|nsy:104234532|K18328 lariat debranching enzyme [EC:3.1.-.-] | (RefSeq) lariat debranching enzyme isoform X1	--	--	hAT family C-terminal dimerisation region	--	Dimer_Tnp_hAT domain-containing protein OS=Vitis vinifera OX=29760 GN=CK203_113091 PE=4 SV=1	S	Function unknown	uncharacterized protein LOC117913522 [Vitis riparia]
Vitis_adenoclada_newGene_1244	--	--	--	--	--	--	--	--	Uncharacterized protein OS=Vitis vinifera OX=29760 GN=VITISV_011264 PE=4 SV=1	--	--	hypothetical protein VITISV_011264 [Vitis vinifera]
Vitis_adenoclada_newGene_1934	--	--	Biological Process: signal transduction (GO:0007165);;	K13459|1.09e-52|vvi:100265494|K13459 disease resistance protein RPS2 | (RefSeq) probable disease resistance protein At1g52660	--	--	TIR domain	TMV resistance protein N OS=Nicotiana glutinosa OX=35889 GN=N PE=1 SV=1	TIR domain-containing protein OS=Vitis vinifera OX=29760 GN=VITISV_003860 PE=4 SV=1	S	Function unknown	hypothetical protein VITISV_003860 [Vitis vinifera]
Vitis_adenoclada_newGene_425	--	--	--	K15255|1.27e-46|mtr:MTR_0003s0410|K15255 ATP-dependent DNA helicase PIF1 [EC:3.6.4.12] | (RefSeq) PIF1-like helicase	[R]	General function prediction only	RNase H-like domain found in reverse transcriptase	Uncharacterized mitochondrial protein AtMg00860 OS=Arabidopsis thaliana OX=3702 GN=AtMg00860 PE=4 SV=1	RNA-directed DNA polymerase OS=Vitis vinifera OX=29760 GN=pol_1556 PE=4 SV=1	L	Replication, recombination and repair	Retrovirus-related Pol polyprotein from transposon 17.6 [Vitis vinifera]
Vitis_adenoclada_newGene_2945	--	--	--	K09264|2.70e-10|ghi:107924817|K09264 MADS-box transcription factor, plant | (RefSeq) agamous-like MADS-box protein AGL21	[L]	Replication, recombination and repair	--	--	Uncharacterized protein OS=Vitis vinifera OX=29760 GN=CK203_008364 PE=4 SV=1	L	Replication, recombination and repair	hypothetical protein CK203_008364 [Vitis vinifera]
Vitis_adenoclada_newGene_380	--	--	Biological Process: response to hypoxia (GO:0001666);; Biological Process: defense response to insect (GO:0002213);; Cellular Component: nucleus (GO:0005634);; Cellular Component: cytoplasm (GO:0005737);; Biological Process: lipid metabolic process (GO:0006629);; Biological Process: response to insect (GO:0009625);; Biological Process: defense response to bacterium, incompatible interaction (GO:0…	--	--	--	--	--	Uncharacterized protein OS=Vitis vinifera OX=29760 GN=VITISV_000646 PE=4 SV=1	S	Function unknown	hypothetical protein VITISV_000646 [Vitis vinifera]
Vitis_adenoclada_newGene_1525	--	--	Biological Process: biosynthetic process (GO:0009058);; Molecular Function: transferase activity, transferring acyl groups other than amino-acyl groups (GO:0016747);;	K00660|2.14e-33|vvi:100853745|K00660 chalcone synthase [EC:2.3.1.74] | (RefSeq) stilbene synthase 4-like	--	--	Chalcone and stilbene synthases, N-terminal domain	Stilbene synthase 4 OS=Vitis vinifera OX=29760 GN=GSVIVT00005194001 PE=3 SV=1	Stilbene synthase 10 OS=Vitis davidii OX=103354 PE=2 SV=1	H	Coenzyme transport and metabolism	stilbene synthase 10 [Vitis davidii]
Vitis_adenoclada_newGene_585	--	--	Molecular Function: O-methyltransferase activity (GO:0008171);; Molecular Function: S-adenosylmethionine-dependent methyltransferase activity (GO:0008757);; Biological Process: aromatic compound biosynthetic process (GO:0019438);; Biological Process: methylation (GO:0032259);; Molecular Function: protein dimerization activity (GO:0046983);;	K16040|1.50e-136|vvi:100248917|K16040 trans-resveratrol di-O-methyltransferase [EC:2.1.1.240] | (RefSeq) trans-resveratrol di-O-methyltransferase	[R]	General function prediction only	Dimerisation domain	Trans-resveratrol di-O-methyltransferase OS=Vitis vinifera OX=29760 GN=ROMT PE=1 SV=2	Uncharacterized protein OS=Vitis vinifera OX=29760 GN=VIT_12s0028g02810 PE=3 SV=1	J	Translation, ribosomal structure and biogenesis	trans-resveratrol di-O-methyltransferase-like [Vitis riparia]
Vitis_adenoclada_newGene_1369	--	--	--	--	--	--	--	--	Uncharacterized protein OS=Vitis vinifera OX=29760 GN=CK203_051584 PE=4 SV=1	--	--	hypothetical protein CK203_051584 [Vitis vinifera]
Vitis_adenoclada_newGene_3208	--	--	--	K10268|3.21e-07|osa:4350237|K10268 F-box and leucine-rich repeat protein 2/20 | (RefSeq) F-box/LRR-repeat protein 12	--	--	--	Uncharacterized protein At4g08330, chloroplastic OS=Arabidopsis thaliana OX=3702 GN=At4g08330 PE=1 SV=1	Uncharacterized protein OS=Vitis vinifera OX=29760 GN=VIT_07s0031g02770 PE=4 SV=1	--	--	PREDICTED: uncharacterized protein At4g08330, chloroplastic [Vitis vinifera]
Vitis_adenoclada_newGene_1423	--	--	--	--	--	--	--	--	Uncharacterized protein OS=Vitis vinifera OX=29760 GN=CK203_056317 PE=4 SV=1	--	--	hypothetical protein CK203_056317 [Vitis vinifera]
Vitis_adenoclada_newGene_1948	[R]	General function prediction only	Biological Process: signal transduction (GO:0007165);; Molecular Function: ADP binding (GO:0043531);;	K16225|1.78e-97|crb:17875137|K16225 probable WRKY transcription factor 52 | (RefSeq) disease resistance protein RRS1	--	--	NB-ARC domain	Disease resistance protein RUN1 OS=Vitis rotundifolia OX=103349 GN=RUN1 PE=1 SV=1	ADP-ribosyl cyclase/cyclic ADP-ribose hydrolase OS=Vitis vinifera OX=29760 GN=N_114 PE=4 SV=1	S	Function unknown	TMV resistance protein N [Vitis vinifera]
Vitis_adenoclada_newGene_2625	--	--	--	K03029|1.08e-161|lang:109332961|K03029 26S proteasome regulatory subunit N10 | (RefSeq) 26S proteasome non-ATPase regulatory subunit 4 homolog	--	--	Protein of unknown function (DUF632)	Protein ALTERED PHOSPHATE STARVATION RESPONSE 1 OS=Arabidopsis thaliana OX=3702 GN=APSR1 PE=2 SV=1	Uncharacterized protein OS=Vitis vinifera OX=29760 GN=VIT_04s0023g03760 PE=4 SV=1	S	Function unknown	PREDICTED: uncharacterized protein LOC100245548 [Vitis vinifera]
Vitis_adenoclada_newGene_662	--	--	Molecular Function: DNA binding (GO:0003677);; Biological Process: regulation of transcription by RNA polymerase II (GO:0006357);; Molecular Function: protein dimerization activity (GO:0046983);;	--	--	--	--	Transcription factor bHLH167 OS=Arabidopsis thaliana OX=3702 GN=BHLH167 PE=2 SV=1	Transcription factor bHLH167 OS=Vitis vinifera OX=29760 GN=BHLH167_1 PE=4 SV=1	--	--	PREDICTED: uncharacterized protein LOC100853634 [Vitis vinifera]
Vitis_adenoclada_newGene_2228	[T]	Signal transduction mechanisms	Molecular Function: protein serine/threonine kinase activity (GO:0004674);; Molecular Function: ATP binding (GO:0005524);;	K13416|5.43e-55|ccaj:109804867|K13416 brassinosteroid insensitive 1-associated receptor kinase 1 [EC:2.7.10.1 2.7.11.1] | (RefSeq) BRASSINOSTEROID INSENSITIVE 1-associated receptor kinase 1-like	--	--	Protein kinase domain	Rust resistance kinase Lr10 OS=Triticum aestivum OX=4565 GN=LRK10 PE=2 SV=1	Rust resistance kinase Lr10 OS=Vitis vinifera OX=29760 GN=LRK10_61 PE=3 SV=1	T	Signal transduction mechanisms	PREDICTED: rust resistance kinase Lr10-like [Vitis vinifera]
Vitis_adenoclada_newGene_2346	--	--	Molecular Function: magnesium ion binding (GO:0000287);; Molecular Function: ATP binding (GO:0005524);; Biological Process: phospholipid transport (GO:0015914);; Cellular Component: integral component of membrane (GO:0016021);; Molecular Function: ATPase-coupled intramembrane lipid transporter activity (GO:0140326);;	--	--	--	--	--	Phospholipid-transporting ATPase OS=Vitis vinifera OX=29760 GN=VITISV_008006 PE=3 SV=1	S	Function unknown	hypothetical protein VITISV_008006 [Vitis vinifera]
Vitis_adenoclada_newGene_3018	--	--	Cellular Component: integral component of membrane (GO:0016021);;	--	--	--	--	--	PGG domain-containing protein OS=Vitis vinifera OX=29760 GN=CK203_071939 PE=4 SV=1	S	Function unknown	PREDICTED: uncharacterized protein LOC104878076 [Vitis vinifera]
Vitis_adenoclada_newGene_2900	--	--	--	--	--	--	--	--	Uncharacterized protein OS=Vitis vinifera OX=29760 GN=VIT_06s0004g03200 PE=4 SV=1	--	--	unnamed protein product, partial [Vitis vinifera]
Vitis_adenoclada_newGene_1042	--	--	--	--	--	--	Leucine Rich repeats (2 copies)	--	Putative disease resistance protein OS=Vitis vinifera OX=29760 GN=VvCHDp000512_65 PE=4 SV=1	T	Signal transduction mechanisms	putative disease resistance protein [Vitis vinifera]
Vitis_adenoclada_newGene_1529	--	--	--	--	--	--	gag-polypeptide of LTR copia-type	--	Uncharacterized protein OS=Vitis vinifera OX=29760 GN=CK203_096741 PE=4 SV=1	L	Replication, recombination and repair	hypothetical protein CK203_096741 [Vitis vinifera]
Vitis_adenoclada_newGene_2751	--	--	Biological Process: nuclear-transcribed mRNA catabolic process, nonsense-mediated decay (GO:0000184);; Biological Process: nuclear-transcribed mRNA catabolic process (GO:0000956);; Molecular Function: molecular_function (GO:0003674);; Molecular Function: nucleic acid binding (GO:0003676);; Molecular Function: DNA binding (GO:0003677);; Molecular Function: catalytic activity (GO:0003824);; Molecul…	K08873|7.14e-39|vvi:100260579|K08873 serine/threonine-protein kinase SMG1 [EC:2.7.11.1] | (RefSeq) SMG1; uncharacterized LOC100260579	--	--	--	--	Uncharacterized protein OS=Vitis vinifera OX=29760 GN=VITISV_012683 PE=4 SV=1	L	Replication, recombination and repair	hypothetical protein VITISV_012683 [Vitis vinifera]
Vitis_adenoclada_newGene_2792	--	--	--	K06630|1.14e-37|nta:107767874|K06630 14-3-3 protein epsilon | (RefSeq) uncharacterized LOC107767874	[R]	General function prediction only	gag-polypeptide of LTR copia-type	--	Uncharacterized protein OS=Vitis vinifera OX=29760 GN=VITISV_018487 PE=4 SV=1	L	Replication, recombination and repair	hypothetical protein VITISV_018487 [Vitis vinifera]
Vitis_adenoclada_newGene_78	--	--	Molecular Function: ATP transmembrane transporter activity (GO:0005347);; Cellular Component: integral component of membrane (GO:0016021);;	K15121|3.47e-246|vvi:100258363|K15121 solute carrier family 25, member 44 | (RefSeq) solute carrier family 25 member 44-like	[C]	Energy production and conversion	Mitochondrial carrier protein	Probable mitochondrial adenine nucleotide transporter BTL3 OS=Arabidopsis thaliana OX=3702 GN=At5g64970 PE=2 SV=1	Midasin OS=Vitis vinifera OX=29760 GN=MDN1_11 PE=3 SV=1	S	Function unknown	PREDICTED: solute carrier family 25 member 44-like [Vitis vinifera]
Vitis_adenoclada_newGene_3040	--	--	--	--	--	--	--	--	Uncharacterized protein OS=Vitis vinifera OX=29760 GN=CK203_049109 PE=4 SV=1	--	--	--
Vitis_adenoclada_newGene_1164	--	--	--	--	--	--	--	--	Uncharacterized protein OS=Vitis vinifera OX=29760 GN=CK203_095695 PE=4 SV=1	T	Signal transduction mechanisms	disease resistance protein At4g27190-like [Vitis riparia]
Vitis_adenoclada_newGene_1886	--	--	--	--	--	--	--	--	Uncharacterized protein OS=Vitis vinifera OX=29760 GN=CK203_106736 PE=4 SV=1	--	--	hypothetical protein CK203_106736 [Vitis vinifera]
Vitis_adenoclada_newGene_2146	--	--	Cellular Component: integral component of membrane (GO:0016021);;	--	--	--	--	--	Uncharacterized protein OS=Vitis vinifera OX=29760 GN=CK203_035024 PE=4 SV=1	--	--	hypothetical protein CK203_035024 [Vitis vinifera]
Vitis_adenoclada_newGene_2707	--	--	Molecular Function: mRNA binding (GO:0003729);; Cellular Component: cytoplasm (GO:0005737);; Biological Process: posttranscriptional regulation of gene expression (GO:0010608);;	--	[J]	Translation, ribosomal structure and biogenesis	Pumilio-family RNA binding repeat	Pumilio homolog 3 OS=Arabidopsis thaliana OX=3702 GN=APUM3 PE=1 SV=1	PUM-HD domain-containing protein OS=Vitis vinifera OX=29760 GN=VIT_05s0062g00010 PE=4 SV=1	J	Translation, ribosomal structure and biogenesis	pumilio homolog 6, chloroplastic-like isoform X3 [Vitis riparia]
Vitis_adenoclada_newGene_2976	--	--	--	--	--	--	--	--	DUF4218 domain-containing protein OS=Vitis vinifera OX=29760 GN=CK203_065768 PE=4 SV=1	S	Function unknown	unnamed protein product, partial [Vitis vinifera]
Vitis_adenoclada_newGene_2149	--	--	Biological Process: Mo-molybdopterin cofactor biosynthetic process (GO:0006777);; Molecular Function: Mo-molybdopterin cofactor sulfurase activity (GO:0008265);; Molecular Function: lyase activity (GO:0016829);; Molecular Function: molybdenum ion binding (GO:0030151);; Molecular Function: pyridoxal phosphate binding (GO:0030170);; Molecular Function: molybdenum cofactor sulfurtransferase activity…	K15631|7.43e-24|vvi:100247369|K15631 molybdenum cofactor sulfurtransferase [EC:2.8.1.9] | (RefSeq) molybdenum cofactor sulfurase	[H]	Coenzyme transport and metabolism	--	Molybdenum cofactor sulfurase OS=Solanum lycopersicum OX=4081 GN=FLACCA PE=2 SV=1	Molybdenum cofactor sulfurase OS=Vitis vinifera OX=29760 GN=VIT_19s0027g01090 PE=3 SV=1	H	Coenzyme transport and metabolism	molybdenum cofactor sulfurase-like isoform X3 [Vitis riparia]
Vitis_adenoclada_newGene_3032	--	--	Molecular Function: protein kinase activity (GO:0004672);; Molecular Function: ATP binding (GO:0005524);;	--	--	--	--	Mitogen-activated protein kinase kinase kinase 9 OS=Arabidopsis thaliana OX=3702 GN=MEKK2 PE=1 SV=1	Mitogen-activated protein kinase kinase kinase 1 OS=Vitis vinifera OX=29760 GN=MEKK1_10 PE=4 SV=1	--	--	unnamed protein product, partial [Vitis vinifera]
Vitis_adenoclada_newGene_1870	--	--	Molecular Function: microtubule motor activity (GO:0003777);; Molecular Function: ATP binding (GO:0005524);; Biological Process: microtubule-based movement (GO:0007018);; Molecular Function: microtubule binding (GO:0008017);;	K10406|4.67e-68|vvi:100257878|K10406 kinesin family member C2/C3 | (RefSeq) kinesin-like protein KIN-14S	--	--	--	--	Kinesin-like protein KIN-14S OS=Vitis vinifera OX=29760 GN=KIN14S_11 PE=3 SV=1	Z	Cytoskeleton	Kinesin-like protein KIN-14S [Vitis vinifera]
Vitis_adenoclada_newGene_695	--	--	--	--	--	--	--	--	Uncharacterized protein OS=Vitis vinifera OX=29760 GN=VITISV_023027 PE=4 SV=1	--	--	hypothetical protein VITISV_023027 [Vitis vinifera]
Vitis_adenoclada_newGene_2835	--	--	--	K15503|1.08e-36|gra:105779167|K15503 serine/threonine-protein phosphatase 6 regulatory ankyrin repeat subunit B | (RefSeq) uncharacterized LOC105779167	[R]	General function prediction only	Ankyrin repeats (3 copies)	--	Ankyrin repeat domain-containing protein 50 OS=Vitis vinifera OX=29760 GN=ANKRD50 PE=4 SV=1	L	Replication, recombination and repair	Ankyrin repeat domain-containing protein 50 [Vitis vinifera]
Vitis_adenoclada_newGene_629	--	--	Molecular Function: protein kinase activity (GO:0004672);; Molecular Function: ATP binding (GO:0005524);; Cellular Component: integral component of membrane (GO:0016021);; Molecular Function: polysaccharide binding (GO:0030247);;	--	--	--	--	G-type lectin S-receptor-like serine/threonine-protein kinase At4g03230 OS=Arabidopsis thaliana OX=3702 GN=At4g03230 PE=3 SV=3	G-type lectin S-receptor-like serine/threonine-protein kinase OS=Vitis vinifera OX=29760 GN=VvCHDp001036_1 PE=4 SV=1	T	Signal transduction mechanisms	G-type lectin S-receptor-like serine/threonine-protein kinase At4g03230 isoform X2 [Vitis riparia]
Vitis_adenoclada_newGene_1582	--	--	Molecular Function: protein kinase activity (GO:0004672);; Molecular Function: ATP binding (GO:0005524);; Cellular Component: integral component of membrane (GO:0016021);; Molecular Function: polysaccharide binding (GO:0030247);;	--	--	--	--	--	Protein kinase domain-containing protein OS=Vitis vinifera OX=29760 GN=VIT_00s0424g00020 PE=4 SV=1	T	Signal transduction mechanisms	PREDICTED: rust resistance kinase Lr10-like [Vitis vinifera]
Vitis_adenoclada_newGene_3129	--	--	Biological Process: defense response (GO:0006952);; Molecular Function: ADP binding (GO:0043531);;	--	--	--	Leucine Rich repeats (2 copies)	--	Putative disease resistance RPP13-like protein 1 OS=Vitis vinifera OX=29760 GN=RPPL1_193 PE=4 SV=1	T	Signal transduction mechanisms	putative disease resistance RPP13-like protein 1 [Vitis vinifera]
Vitis_adenoclada_newGene_2160	--	--	Biological Process: defense response (GO:0006952);; Molecular Function: ADP binding (GO:0043531);;	--	--	--	--	--	Putative disease resistance protein RGA3 OS=Vitis vinifera OX=29760 GN=RGA3_25 PE=4 SV=1	T	Signal transduction mechanisms	PREDICTED: putative disease resistance protein RGA4 isoform X2 [Vitis vinifera]
Vitis_adenoclada_newGene_2260	--	--	Cellular Component: plant-type vacuole (GO:0000325);; Molecular Function: molecular_function (GO:0003674);; Molecular Function: transporter activity (GO:0005215);; Molecular Function: dicarboxylic acid transmembrane transporter activity (GO:0005310);; Molecular Function: organic acid transmembrane transporter activity (GO:0005342);; Cellular Component: cellular_component (GO:0005575);; Cellular C…	--	--	--	TLD	--	TLDc domain-containing protein OS=Vitis vinifera OX=29760 GN=CK203_091807 PE=4 SV=1	S	Function unknown	hypothetical protein CK203_091807 [Vitis vinifera]
Vitis_adenoclada_newGene_2347	--	--	Molecular Function: nucleic acid binding (GO:0003676);; Molecular Function: zinc ion binding (GO:0008270);;	--	[R]	General function prediction only	gag-polypeptide of LTR copia-type	--	Retrovirus-related Pol polyprotein from transposon RE1 OS=Vitis vinifera OX=29760 GN=RE1_3063 PE=4 SV=1	L	Replication, recombination and repair	Retrovirus-related Pol polyprotein from transposon RE1 [Vitis vinifera]
Vitis_adenoclada_newGene_272	--	--	--	--	--	--	--	--	Uncharacterized protein OS=Vitis vinifera OX=29760 GN=CK203_042275 PE=4 SV=1	--	--	uncharacterized protein LOC117924262 isoform X2 [Vitis riparia]
Vitis_adenoclada_newGene_2127	--	--	--	--	--	--	--	--	Uncharacterized protein OS=Vitis vinifera OX=29760 GN=CK203_049996 PE=4 SV=1	--	--	hypothetical protein CK203_049996 [Vitis vinifera]
Vitis_adenoclada_newGene_1836	--	--	Molecular Function: tRNA binding (GO:0000049);; Molecular Function: ribosomal large subunit binding (GO:0043023);; Biological Process: rescue of stalled ribosome (GO:0072344);; Cellular Component: RQC complex (GO:1990112);; Biological Process: ribosome-associated ubiquitin-dependent protein catabolic process (GO:1990116);;	--	--	--	--	--	Uncharacterized protein OS=Vitis vinifera OX=29760 GN=VIT_15s0045g00300 PE=4 SV=1	--	--	--
Vitis_adenoclada_newGene_3184	--	--	--	--	--	--	--	--	DRY_EERY domain-containing protein OS=Vitis vinifera OX=29760 GN=VITISV_032062 PE=4 SV=1	--	--	hypothetical protein VITISV_032062 [Vitis vinifera]
Vitis_adenoclada_newGene_2514	--	--	Biological Process: reproduction (GO:0000003);; Biological Process: developmental process involved in reproduction (GO:0003006);; Molecular Function: molecular_function (GO:0003674);; Molecular Function: DNA-binding transcription factor activity (GO:0003700);; Cellular Component: cellular_component (GO:0005575);; Cellular Component: intracellular (GO:0005622);; Cellular Component: obsolete cell (…	--	--	--	--	Transcription factor SPATULA OS=Arabidopsis thaliana OX=3702 GN=SPT PE=1 SV=1	Uncharacterized protein OS=Vitis vinifera OX=29760 GN=VITISV_015628 PE=4 SV=1	K	Transcription	hypothetical protein VITISV_015628 [Vitis vinifera]
Vitis_adenoclada_newGene_92	--	--	Molecular Function: protein kinase activity (GO:0004672);; Molecular Function: ATP binding (GO:0005524);;	--	--	--	--	--	Protein kinase domain-containing protein OS=Vitis vinifera OX=29760 GN=VITISV_044244 PE=4 SV=1	T	Signal transduction mechanisms	LOW QUALITY PROTEIN: putative leucine-rich repeat receptor-like protein kinase At2g19210 [Vitis riparia]
Vitis_adenoclada_newGene_2272	--	--	--	--	--	--	--	--	Uncharacterized protein OS=Vitis vinifera OX=29760 GN=VITISV_009334 PE=4 SV=1	T	Signal transduction mechanisms	hypothetical protein VITISV_009334 [Vitis vinifera]
Vitis_adenoclada_newGene_2498	[J]	Translation, ribosomal structure and biogenesis	Molecular Function: structural constituent of ribosome (GO:0003735);; Cellular Component: ribosome (GO:0005840);; Biological Process: translation (GO:0006412);; Molecular Function: rRNA binding (GO:0019843);; Molecular Function: metal ion binding (GO:0046872);;	K02922|1.09e-64|vvi:100247371|K02922 large subunit ribosomal protein L37e | (RefSeq) 60S ribosomal protein L37-3	[J]	Translation, ribosomal structure and biogenesis	Ribosomal protein L37e	60S ribosomal protein L37-3 OS=Arabidopsis thaliana OX=3702 GN=RPL37C PE=3 SV=1	Ribosomal protein L37 OS=Vitis vinifera OX=29760 GN=RPL37C_0 PE=3 SV=1	J	Translation, ribosomal structure and biogenesis	PREDICTED: 60S ribosomal protein L37-3 [Vitis vinifera]
Vitis_adenoclada_newGene_700	--	--	Cellular Component: mitochondrion (GO:0005739);; Cellular Component: chloroplast inner membrane (GO:0009706);; Cellular Component: integral component of membrane (GO:0016021);; Biological Process: plant organ development (GO:0099402);;	--	--	--	Protein RETICULATA-related	--	Uncharacterized protein OS=Vitis vinifera OX=29760 GN=VIT_12s0034g01330 PE=3 SV=1	S	Function unknown	unnamed protein product, partial [Vitis vinifera]
Vitis_adenoclada_newGene_1506	--	--	--	K15601|1.97e-34|adu:107494945|K15601 [histone H3]-dimethyl-L-lysine9 demethylase [EC:1.14.11.65] | (RefSeq) lysine-specific demethylase JMJ25	--	--	Myb/SANT-like DNA-binding domain	L10-interacting MYB domain-containing protein OS=Arabidopsis thaliana OX=3702 GN=LIMYB PE=1 SV=1	L10-interacting MYB domain-containing protein OS=Vitis vinifera OX=29760 GN=LIMYB_52 PE=4 SV=1	L	Replication, recombination and repair	L10-interacting MYB domain-containing protein [Vitis vinifera]
Vitis_adenoclada_newGene_2353	--	--	Cellular Component: integral component of membrane (GO:0016021);;	K22870|1.98e-25|mesc:110625142|K22870 zinc finger protein 423 | (RefSeq) uncharacterized protein LOC110625142	[U]	Intracellular trafficking, secretion, and vesicular transport	TB2/DP1, HVA22 family	HVA22-like protein a OS=Arabidopsis thaliana OX=3702 GN=HVA22A PE=2 SV=1	HVA22-like protein OS=Vitis vinifera OX=29760 GN=VIT_03s0132g00080 PE=3 SV=1	U	Intracellular trafficking, secretion, and vesicular transport	unnamed protein product, partial [Vitis vinifera]
Vitis_adenoclada_newGene_2011	--	--	Cellular Component: cellular_component (GO:0005575);; Cellular Component: obsolete cell (GO:0005623);; Cellular Component: plasma membrane (GO:0005886);; Biological Process: response to stress (GO:0006950);; Biological Process: defense response (GO:0006952);; Biological Process: cell communication (GO:0007154);; Biological Process: signal transduction (GO:0007165);; Biological Process: biological…	K13459|4.40e-32|vvi:104877551|K13459 disease resistance protein RPS2 | (RefSeq) probable disease resistance protein At4g27220	--	--	--	--	Putative disease resistance protein OS=Vitis vinifera OX=29760 GN=VvCHDp000209_37 PE=4 SV=1	S	Function unknown	putative disease resistance protein At5g05400 [Vitis riparia]
Vitis_adenoclada_newGene_2264	--	--	--	--	--	--	--	--	--	--	--	unnamed protein product, partial [Vitis vinifera]
Vitis_adenoclada_newGene_386	--	--	Molecular Function: nucleic acid binding (GO:0003676);; Biological Process: gene silencing by RNA (GO:0031047);;	K19525|2.97e-25|vvi:100260794|K19525 vacuolar protein sorting-associated protein 13A/C | (RefSeq) uncharacterized LOC100260794	[L]	Replication, recombination and repair	--	Protein CHROMATIN REMODELING 35 OS=Arabidopsis thaliana OX=3702 GN=DRD1 PE=1 SV=1	Uncharacterized protein OS=Vitis vinifera OX=29760 GN=VITISV_027314 PE=3 SV=1	U	Intracellular trafficking, secretion, and vesicular transport	hypothetical protein VITISV_027314 [Vitis vinifera]
Vitis_adenoclada_newGene_3255	--	--	--	--	--	--	--	--	Uncharacterized protein OS=Vitis vinifera OX=29760 GN=CK203_092099 PE=4 SV=1	--	--	uncharacterized protein LOC117923510 isoform X1 [Vitis riparia]
Vitis_adenoclada_newGene_325	--	--	Cellular Component: integral component of membrane (GO:0016021);;	--	--	--	--	--	Uncharacterized protein OS=Vitis vinifera OX=29760 GN=CK203_018182 PE=4 SV=1	--	--	PREDICTED: uncharacterized protein LOC104880499 [Vitis vinifera]
Vitis_adenoclada_newGene_1832	--	--	--	K01528|6.95e-50|lja:Lj0g3v0199559.2|K01528 dynamin 1/3 [EC:3.6.5.5] | (RefSeq) Lj0g3v0199559.2; -	[R]	General function prediction only	--	--	Reverse transcriptase Ty1/copia-type domain-containing protein OS=Vitis vinifera OX=29760 GN=VITISV_021899 PE=4 SV=1	L	Replication, recombination and repair	hypothetical protein VITISV_021899 [Vitis vinifera]
Vitis_adenoclada_newGene_1884	--	--	Molecular Function: ADP binding (GO:0043531);;	--	--	--	Leucine Rich repeats (2 copies)	Probable disease resistance protein At4g19530 OS=Arabidopsis thaliana OX=3702 GN=At4g19530 PE=1 SV=2	TMV resistance protein N OS=Vitis vinifera OX=29760 GN=N_65 PE=4 SV=1	S	Function unknown	unnamed protein product, partial [Vitis vinifera]
Vitis_adenoclada_newGene_2386	--	--	Biological Process: reproduction (GO:0000003);; Cellular Component: lytic vacuole (GO:0000323);; Biological Process: embryonic axis specification (GO:0000578);; Biological Process: cell activation (GO:0001775);; Biological Process: immune effector process (GO:0002252);; Biological Process: cell activation involved in immune response (GO:0002263);; Biological Process: myeloid leukocyte activation …	K09533|5.07e-66|vvi:100262770|K09533 DnaJ homolog subfamily C member 13 | (RefSeq) dnaJ homolog subfamily C GRV2	[UO]	--	--	DnaJ homolog subfamily C GRV2 OS=Arabidopsis thaliana OX=3702 GN=GRV2 PE=1 SV=1	Uncharacterized protein OS=Vitis vinifera OX=29760 GN=VITISV_009096 PE=4 SV=1	O	Posttranslational modification, protein turnover, chaperones	hypothetical protein VITISV_009096 [Vitis vinifera]
Vitis_adenoclada_newGene_1257	--	--	--	--	--	--	--	--	Uncharacterized protein OS=Vitis vinifera OX=29760 GN=CK203_040609 PE=4 SV=1	--	--	hypothetical protein CK203_040609 [Vitis vinifera]
Vitis_adenoclada_newGene_531	[IR]	--	Molecular Function: NAD+ kinase activity (GO:0003951);; Molecular Function: diacylglycerol kinase activity (GO:0004143);; Molecular Function: ATP binding (GO:0005524);; Cellular Component: plasma membrane (GO:0005886);; Biological Process: defense response (GO:0006952);; Biological Process: protein kinase C-activating G protein-coupled receptor signaling pathway (GO:0007205);;	K00901|9.70e-286|vvi:100241035|K00901 diacylglycerol kinase (ATP) [EC:2.7.1.107] | (RefSeq) diacylglycerol kinase 3	[IT]	--	Diacylglycerol kinase catalytic domain	Diacylglycerol kinase 3 OS=Arabidopsis thaliana OX=3702 GN=DGK3 PE=1 SV=1	diacylglycerol kinase OS=Vitis vinifera OX=29760 GN=VIT_11s0052g01840 PE=3 SV=1	--	--	diacylglycerol kinase 3-like isoform X2 [Vitis riparia]
Vitis_adenoclada_newGene_1787	[FV]	--	Molecular Function: magnesium ion binding (GO:0000287);; Molecular Function: dUTP diphosphatase activity (GO:0004170);; Biological Process: dUMP biosynthetic process (GO:0006226);; Biological Process: dUTP catabolic process (GO:0046081);;	K01520|1.81e-171|vvi:100242070|K01520 dUTP pyrophosphatase [EC:3.6.1.23] | (RefSeq) deoxyuridine 5'-triphosphate nucleotidohydrolase	[F]	Nucleotide transport and metabolism	dUTPase	Deoxyuridine 5'-triphosphate nucleotidohydrolase OS=Arabidopsis thaliana OX=3702 GN=DUT PE=1 SV=1	Deoxyuridine 5'-triphosphate nucleotidohydrolase OS=Vitis vinifera OX=29760 GN=DUT_1 PE=3 SV=1	F	Nucleotide transport and metabolism	PREDICTED: deoxyuridine 5'-triphosphate nucleotidohydrolase [Vitis vinifera]
Vitis_adenoclada_newGene_2453	--	--	Molecular Function: kinase activity (GO:0016301);; Molecular Function: ADP binding (GO:0043531);;	--	--	--	Diacylglycerol kinase catalytic domain	--	Putative disease resistance protein RGA4 OS=Vitis vinifera OX=29760 GN=RGA4_51 PE=4 SV=1	--	--	PREDICTED: diacylglycerol kinase 5-like isoform X2 [Vitis vinifera]
Vitis_adenoclada_newGene_1488	[G]	Carbohydrate transport and metabolism	Molecular Function: 6-phosphofructokinase activity (GO:0003872);;	K00850|1.35e-66|vvi:100242517|K00850 6-phosphofructokinase 1 [EC:2.7.1.11] | (RefSeq) ATP-dependent 6-phosphofructokinase 4, chloroplastic	[G]	Carbohydrate transport and metabolism	--	ATP-dependent 6-phosphofructokinase 4, chloroplastic OS=Arabidopsis thaliana OX=3702 GN=PFK4 PE=1 SV=1	Uncharacterized protein OS=Vitis vinifera OX=29760 GN=VITISV_010426 PE=4 SV=1	G	Carbohydrate transport and metabolism	hypothetical protein VITISV_010426 [Vitis vinifera]
Vitis_adenoclada_newGene_596	--	--	--	--	--	--	--	--	Uncharacterized protein OS=Vitis vinifera OX=29760 GN=CK203_026205 PE=4 SV=1	--	--	hypothetical protein CK203_026205 [Vitis vinifera]
Vitis_adenoclada_newGene_1325	--	--	Molecular Function: cysteine-type peptidase activity (GO:0008234);;	--	--	--	--	--	ULP_PROTEASE domain-containing protein OS=Vitis vinifera OX=29760 GN=CK203_006045 PE=3 SV=1	K	Transcription	PREDICTED: serine/threonine-protein phosphatase 7 long form homolog [Vitis vinifera]
Vitis_adenoclada_newGene_2829	--	--	Cellular Component: integral component of membrane (GO:0016021);;	K15503|5.10e-33|gra:105779167|K15503 serine/threonine-protein phosphatase 6 regulatory ankyrin repeat subunit B | (RefSeq) uncharacterized LOC105779167	[R]	General function prediction only	Ankyrin repeats (3 copies)	--	ANK_REP_REGION domain-containing protein OS=Vitis vinifera OX=29760 GN=VITISV_007868 PE=4 SV=1	L	Replication, recombination and repair	PREDICTED: protein ACCELERATED CELL DEATH 6 [Vitis vinifera]
Vitis_adenoclada_newGene_1367	--	--	Molecular Function: protein dimerization activity (GO:0046983);;	K01230|7.97e-81|vvi:100242837|K01230 mannosyl-oligosaccharide alpha-1,2-mannosidase [EC:3.2.1.113] | (RefSeq) mannosyl-oligosaccharide 1,2-alpha-mannosidase MNS1	--	--	--	--	Uncharacterized protein OS=Vitis vinifera OX=29760 GN=CK203_090249 PE=4 SV=1	S	Function unknown	PREDICTED: uncharacterized protein LOC100259442 [Vitis vinifera]
Vitis_adenoclada_newGene_1112	--	--	Biological Process: defense response (GO:0006952);; Molecular Function: ADP binding (GO:0043531);;	--	--	--	Leucine Rich repeats (2 copies)	--	Putative disease resistance RPP13-like protein 1 OS=Vitis vinifera OX=29760 GN=RPPL1_175 PE=4 SV=1	T	Signal transduction mechanisms	PREDICTED: putative disease resistance protein At3g14460 isoform X1 [Vitis vinifera]
Vitis_adenoclada_newGene_197	--	--	Cellular Component: integral component of membrane (GO:0016021);; Molecular Function: kinase activity (GO:0016301);;	K13466|4.49e-36|pmum:103343029|K13466 EIX receptor 1/2 | (RefSeq) probable LRR receptor-like serine/threonine-protein kinase At4g36180	[R]	General function prediction only	Leucine rich repeat	Receptor-like protein EIX2 OS=Solanum lycopersicum OX=4081 GN=EIX2 PE=1 SV=2	Leucine-rich repeat receptor protein kinase MSL1 OS=Vitis vinifera OX=29760 GN=MSL1_0 PE=4 SV=1	S	Function unknown	Leucine-rich repeat receptor protein kinase MSL1 [Vitis vinifera]
Vitis_adenoclada_newGene_1373	[QV]	--	Molecular Function: iron ion binding (GO:0005506);; Cellular Component: membrane (GO:0016020);; Molecular Function: oxidoreductase activity, acting on paired donors, with incorporation or reduction of molecular oxygen, NAD(P)H as one donor, and incorporation of one atom of oxygen (GO:0016709);; Molecular Function: heme binding (GO:0020037);;	K23810|4.54e-107|vvi:100232891|K23810 (E)-8-carboxylinalool synthase [EC:1.14.14.-] | (RefSeq) GFH2; ripening-related P-450 enzyme-like	[Q]	Secondary metabolites biosynthesis, transport and catabolism	Cytochrome P450	Inactive cytochrome P450 76AD1 OS=Beta vulgaris OX=161934 GN=CYP76AD1 PE=3 SV=1	Uncharacterized protein OS=Vitis vinifera OX=29760 GN=VIT_15s0048g01600 PE=3 SV=1	Q	Secondary metabolites biosynthesis, transport and catabolism	cytochrome P450 76T24-like [Vitis riparia]
Vitis_adenoclada_newGene_2690	--	--	Molecular Function: [protein-PII] uridylyltransferase activity (GO:0008773);;	--	--	--	Putative nucleotidyltransferase DUF294	--	--	--	--	--
Vitis_adenoclada_newGene_1014	--	--	Biological Process: defense response (GO:0006952);; Molecular Function: ADP binding (GO:0043531);;	K12818|2.51e-14|mtr:MTR_0267s0070|K12818 ATP-dependent RNA helicase DHX8/PRP22 [EC:3.6.4.13] | (RefSeq) NB-ARC domain disease resistance protein, putative	[T]	Signal transduction mechanisms	Leucine Rich repeats (2 copies)	Putative disease resistance RPP13-like protein 1 OS=Arabidopsis thaliana OX=3702 GN=RPPL1 PE=3 SV=1	Disease resistance protein At3g14460-like protein 2 OS=Vitis labrusca OX=103355 PE=2 SV=1	T	Signal transduction mechanisms	PREDICTED: putative disease resistance RPP13-like protein 1 isoform X1 [Vitis vinifera]
Vitis_adenoclada_newGene_2177	--	--	--	--	--	--	Plant transposase (Ptta/En/Spm family)	--	Uncharacterized protein OS=Vitis vinifera OX=29760 GN=CK203_031681 PE=4 SV=1	--	--	hypothetical protein CK203_031681 [Vitis vinifera]
Vitis_adenoclada_newGene_819	--	--	--	--	--	--	Leucine rich repeat	Disease resistance protein RPV1 OS=Vitis rotundifolia OX=103349 GN=RPV1 PE=1 SV=1	Uncharacterized protein OS=Vitis vinifera OX=29760 GN=CK203_103220 PE=4 SV=1	S	Function unknown	hypothetical protein CK203_103220 [Vitis vinifera]
Vitis_adenoclada_newGene_3285	--	--	Biological Process: telomere maintenance (GO:0000723);; Biological Process: double-strand break repair via homologous recombination (GO:0000724);; Cellular Component: nuclear chromosome, telomeric region (GO:0000784);; Molecular Function: damaged DNA binding (GO:0003684);; Molecular Function: single-stranded DNA binding (GO:0003697);; Cellular Component: DNA replication factor A complex (GO:00056…	K07466|2.17e-60|vvi:100255412|K07466 replication factor A1 | (RefSeq) replication protein A 70 kDa DNA-binding subunit B	[L]	Replication, recombination and repair	Replication factor-A C terminal domain	Replication protein A 70 kDa DNA-binding subunit B OS=Arabidopsis thaliana OX=3702 GN=RPA1B PE=3 SV=1	Rep_fac-A_C domain-containing protein OS=Vitis vinifera OX=29760 GN=VIT_11s0065g00990 PE=4 SV=1	L	Replication, recombination and repair	replication protein A 70 kDa DNA-binding subunit B-like [Vitis riparia]
Vitis_adenoclada_newGene_631	--	--	Molecular Function: protein serine/threonine kinase activity (GO:0004674);; Molecular Function: ATP binding (GO:0005524);; Cellular Component: plasma membrane (GO:0005886);; Biological Process: protein phosphorylation (GO:0006468);; Cellular Component: integral component of membrane (GO:0016021);; Molecular Function: polysaccharide binding (GO:0030247);; Biological Process: recognition of pollen …	--	--	--	--	--	Uncharacterized protein OS=Vitis vinifera OX=29760 GN=VIT_12s0134g00390 PE=4 SV=1	T	Signal transduction mechanisms	unnamed protein product, partial [Vitis vinifera]
Vitis_adenoclada_newGene_245	--	--	Cellular Component: membrane (GO:0016020);; Cellular Component: integral component of membrane (GO:0016021);;	K00895|1.07e-73|hbr:110656716|K00895 diphosphate-dependent phosphofructokinase [EC:2.7.1.90] | (RefSeq) LOW QUALITY PROTEIN: uncharacterized protein LOC110656716	[R]	General function prediction only	Domain of unknown function	--	Uncharacterized protein OS=Vitis vinifera OX=29760 GN=VIT_03s0110g00080 PE=4 SV=1	L	Replication, recombination and repair	uncharacterized protein LOC117923373 [Vitis riparia]
Vitis_adenoclada_newGene_480	--	--	--	--	--	--	--	--	Uncharacterized protein OS=Vitis vinifera OX=29760 GN=CK203_107461 PE=4 SV=1	--	--	hypothetical protein CK203_107461 [Vitis vinifera]
Vitis_adenoclada_newGene_1849	[R]	General function prediction only	Biological Process: signal transduction (GO:0007165);; Molecular Function: ADP binding (GO:0043531);;	K00695|1.96e-123|mtr:MTR_6g478030|K00695 sucrose synthase [EC:2.4.1.13] | (RefSeq) sucrose synthase	--	--	TIR domain	Disease resistance protein RUN1 OS=Vitis rotundifolia OX=103349 GN=RUN1 PE=1 SV=1	ADP-ribosyl cyclase/cyclic ADP-ribose hydrolase OS=Vitis vinifera OX=29760 GN=N_353 PE=4 SV=1	S	Function unknown	disease resistance protein RPV1-like [Vitis riparia]
Vitis_adenoclada_newGene_2853	--	--	Cellular Component: integral component of membrane (GO:0016021);;	K13457|6.50e-33|qsu:111991885|K13457 disease resistance protein RPM1 | (RefSeq) putative disease resistance protein At1g50180	[T]	Signal transduction mechanisms	--	Probable disease resistance protein RF9 OS=Arabidopsis thaliana OX=3702 GN=RF9 PE=2 SV=1	Disease resistance protein RPP8 OS=Vitis vinifera OX=29760 GN=RPP8_3 PE=4 SV=1	T	Signal transduction mechanisms	Disease resistance protein RPP8 [Vitis vinifera]
Vitis_adenoclada_newGene_3022	--	--	--	--	--	--	--	--	Uncharacterized protein OS=Vitis vinifera OX=29760 GN=CK203_002603 PE=4 SV=1	--	--	hypothetical protein CK203_002603 [Vitis vinifera]
Vitis_adenoclada_newGene_2269	--	--	Cellular Component: Golgi membrane (GO:0000139);; Cellular Component: Golgi apparatus (GO:0005794);; Cellular Component: plasma membrane (GO:0005886);; Biological Process: protein transport (GO:0015031);; Cellular Component: integral component of membrane (GO:0016021);; Cellular Component: transport vesicle membrane (GO:0030658);; Cellular Component: trans-Golgi network membrane (GO:0032588);; Ce…	K19995|6.95e-30|vvi:100262642|K19995 secretory carrier-associated membrane protein | (RefSeq) secretory carrier-associated membrane protein 4	[U]	Intracellular trafficking, secretion, and vesicular transport	--	Secretory carrier-associated membrane protein OS=Pisum sativum OX=3888 GN=PSAM2 PE=2 SV=1	Secretory carrier-associated membrane protein OS=Vitis vinifera OX=29760 GN=VIT_02s0012g02790 PE=3 SV=1	U	Intracellular trafficking, secretion, and vesicular transport	secretory carrier-associated membrane protein 4-like [Vitis riparia]
Vitis_adenoclada_newGene_2833	--	--	Cellular Component: integral component of membrane (GO:0016021);; Molecular Function: transmembrane transporter activity (GO:0022857);;	K15287|2.90e-68|vvi:104879428|K15287 solute carrier family 35, member F1/2 | (RefSeq) solute carrier family 35 member F1	[S]	Function unknown	Solute carrier family 35	--	Uncharacterized protein OS=Vitis vinifera OX=29760 GN=VIT_05s0124g00290 PE=3 SV=1	--	--	PREDICTED: solute carrier family 35 member F1 [Vitis vinifera]
Vitis_adenoclada_newGene_2123	--	--	--	--	--	--	--	--	Retrotrans_gag domain-containing protein OS=Vitis vinifera OX=29760 GN=CK203_089898 PE=4 SV=1	L	Replication, recombination and repair	hypothetical protein CK203_089898 [Vitis vinifera]
Vitis_adenoclada_newGene_1806	--	--	--	--	--	--	--	--	--	--	--	unnamed protein product, partial [Vitis vinifera]
Vitis_adenoclada_newGene_3195	--	--	Cellular Component: integral component of membrane (GO:0016021);;	--	--	--	--	--	Uncharacterized protein (Fragment) OS=Davidia involucrata OX=16924 GN=Din_036379 PE=4 SV=1	--	--	PREDICTED: uncharacterized protein LOC100261215 [Vitis vinifera]
Vitis_adenoclada_newGene_1552	--	--	Molecular Function: calcium ion binding (GO:0005509);;	K06944|7.94e-10|aof:109820797|K06944 uncharacterized protein | (RefSeq) developmentally-regulated G-protein 2	[TU]	--	--	--	Uncharacterized protein OS=Vitis vinifera OX=29760 GN=CK203_029394 PE=4 SV=1	--	--	hypothetical protein CK203_029394 [Vitis vinifera]
Vitis_adenoclada_newGene_1919	--	--	Molecular Function: magnesium ion binding (GO:0000287);; Molecular Function: terpene synthase activity (GO:0010333);;	K15803|2.83e-48|vvi:100267145|K15803 (-)-germacrene D synthase [EC:4.2.3.75] | (RefSeq) terpene synthase	--	--	Terpene synthase, N-terminal domain	Valencene synthase OS=Vitis vinifera OX=29760 GN=ValCS PE=1 SV=1	Terpene synthase OS=Vitis vinifera OX=29760 GN=VIT_18s0001g04280 PE=2 SV=1	S	Function unknown	uncharacterized protein LOC100267145 [Vitis vinifera]
Vitis_adenoclada_newGene_2530	--	--	Cellular Component: cytoplasm (GO:0005737);; Molecular Function: rRNA (uridine-N3-)-methyltransferase activity (GO:0070042);; Biological Process: rRNA base methylation (GO:0070475);;	K01889|1.07e-52|vvi:100256002|K01889 phenylalanyl-tRNA synthetase alpha chain [EC:6.1.1.20] | (RefSeq) phenylalanine--tRNA ligase, chloroplastic/mitochondrial	--	--	--	Phenylalanine--tRNA ligase, chloroplastic/mitochondrial OS=Arabidopsis thaliana OX=3702 GN=At3g58140 PE=1 SV=1	Uncharacterized protein OS=Vitis vinifera OX=29760 GN=VIT_19s0027g01190 PE=4 SV=1	J	Translation, ribosomal structure and biogenesis	Phenylalanine--tRNA ligase, chloroplastic/mitochondrial [Vitis vinifera]
Vitis_adenoclada_newGene_2193	--	--	--	--	--	--	Plant transposase (Ptta/En/Spm family)	--	Uncharacterized protein OS=Vitis vinifera OX=29760 GN=CK203_019338 PE=4 SV=1	K	Transcription	uncharacterized protein LOC117914182 isoform X2 [Vitis riparia]
Vitis_adenoclada_newGene_1420	--	--	--	--	[R]	General function prediction only	Glycosyl transferase family 90	--	CAP10 domain-containing protein OS=Vitis vinifera OX=29760 GN=VIT_15s0046g03120 PE=4 SV=1	S	Function unknown	hypothetical protein VITISV_027960 [Vitis vinifera]
Vitis_adenoclada_newGene_720	[R]	General function prediction only	Molecular Function: ADP binding (GO:0043531);;	K12818|2.33e-154|mtr:MTR_0267s0070|K12818 ATP-dependent RNA helicase DHX8/PRP22 [EC:3.6.4.13] | (RefSeq) NB-ARC domain disease resistance protein, putative	[T]	Signal transduction mechanisms	NB-ARC domain	Putative disease resistance RPP13-like protein 1 OS=Arabidopsis thaliana OX=3702 GN=RPPL1 PE=3 SV=1	Putative disease resistance RPP13-like protein 1 OS=Vitis vinifera OX=29760 GN=RPPL1_158 PE=4 SV=1	T	Signal transduction mechanisms	PREDICTED: putative disease resistance RPP13-like protein 1 [Vitis vinifera]
Vitis_adenoclada_newGene_840	--	--	--	--	--	--	Protein of unknown function (DUF674)	--	Uncharacterized protein OS=Vitis vinifera OX=29760 GN=CK203_080252 PE=4 SV=1	L	Replication, recombination and repair	hypothetical protein CK203_080252 [Vitis vinifera]
Vitis_adenoclada_newGene_1828	[M]	Cell wall/membrane/envelope biogenesis	Molecular Function: 3-beta-hydroxy-delta5-steroid dehydrogenase activity (GO:0003854);; Biological Process: steroid biosynthetic process (GO:0006694);;	K13082|3.79e-32|ghi:107905441|K13082 bifunctional dihydroflavonol 4-reductase/flavanone 4-reductase [EC:1.1.1.219 1.1.1.234] | (RefSeq) dihydroflavonol-4-reductase-like	[V]	Defense mechanisms	NAD dependent epimerase/dehydratase family	Phenylacetaldehyde reductase OS=Rosa hybrid cultivar OX=128735 GN=PAR PE=1 SV=1	3Beta_HSD domain-containing protein OS=Vitis vinifera OX=29760 GN=VITISV_003513 PE=4 SV=1	--	--	hypothetical protein VITISV_003513 [Vitis vinifera]
Vitis_adenoclada_newGene_2639	--	--	Cellular Component: integral component of membrane (GO:0016021);;	K15503|1.64e-29|gra:105779167|K15503 serine/threonine-protein phosphatase 6 regulatory ankyrin repeat subunit B | (RefSeq) uncharacterized LOC105779167	[R]	General function prediction only	Ankyrin repeats (3 copies)	--	Protein accelerated cell death 6 OS=Vitis vinifera OX=29760 GN=ACD6_33 PE=4 SV=1	L	Replication, recombination and repair	Protein accelerated cell death 6 [Vitis vinifera]
Vitis_adenoclada_newGene_1005	[M]	Cell wall/membrane/envelope biogenesis	Molecular Function: catalytic activity (GO:0003824);;	K09753|6.95e-21|cann:107861980|K09753 cinnamoyl-CoA reductase [EC:1.2.1.44] | (RefSeq) cinnamoyl-CoA reductase 1-like	[V]	Defense mechanisms	NmrA-like family	Phenylacetaldehyde reductase OS=Rosa hybrid cultivar OX=128735 GN=PAR PE=1 SV=1	Dihydroflavonol 4-reductase OS=Vitis vinifera OX=29760 GN=A_2 PE=4 SV=1	V	Defense mechanisms	Dihydroflavonol 4-reductase [Vitis vinifera]
Vitis_adenoclada_newGene_2485	--	--	Biological Process: vacuolar transport (GO:0007034);;	K12198|2.97e-47|vvi:100244534|K12198 charged multivesicular body protein 5 | (RefSeq) charged multivesicular body protein 5	[U]	Intracellular trafficking, secretion, and vesicular transport	Snf7	Vacuolar protein sorting-associated protein 60.1 OS=Arabidopsis thaliana OX=3702 GN=VPS60-1 PE=1 SV=1	Charged multivesicular body protein 5-like OS=Rhizophora mucronata OX=61149 PE=4 SV=1	U	Intracellular trafficking, secretion, and vesicular transport	Snf7 [Cynara cardunculus var. scolymus]
Vitis_adenoclada_newGene_1201	--	--	--	K02218|2.50e-33|sbi:8069780|K02218 casein kinase 1 [EC:2.7.11.1] | (RefSeq) uncharacterized protein LOC8069780	[L]	Replication, recombination and repair	DDE superfamily endonuclease	--	DDE Tnp4 domain-containing protein OS=Vitis vinifera OX=29760 GN=VITISV_041568 PE=3 SV=1	L	Replication, recombination and repair	PREDICTED: uncharacterized protein LOC104880278 [Vitis vinifera]
Vitis_adenoclada_newGene_483	--	--	--	--	--	--	--	--	--	--	--	unnamed protein product, partial [Vitis vinifera]
Vitis_adenoclada_newGene_1026	--	--	Molecular Function: ADP binding (GO:0043531);;	K12818|4.19e-88|mtr:MTR_0267s0070|K12818 ATP-dependent RNA helicase DHX8/PRP22 [EC:3.6.4.13] | (RefSeq) NB-ARC domain disease resistance protein, putative	[T]	Signal transduction mechanisms	NB-ARC domain	Putative disease resistance RPP13-like protein 1 OS=Arabidopsis thaliana OX=3702 GN=RPPL1 PE=3 SV=1	Uncharacterized protein OS=Vitis vinifera OX=29760 GN=VITISV_023000 PE=4 SV=1	T	Signal transduction mechanisms	hypothetical protein VITISV_023000 [Vitis vinifera]
Vitis_adenoclada_newGene_3164	--	--	Molecular Function: Rab GDP-dissociation inhibitor activity (GO:0005093);; Biological Process: small GTPase mediated signal transduction (GO:0007264);; Biological Process: protein transport (GO:0015031);;	K17255|2.62e-74|vvi:100256637|K17255 Rab GDP dissociation inhibitor | (RefSeq) guanosine nucleotide diphosphate dissociation inhibitor At5g09550	[O]	Posttranslational modification, protein turnover, chaperones	GDP dissociation inhibitor	Guanosine nucleotide diphosphate dissociation inhibitor At5g09550 OS=Arabidopsis thaliana OX=3702 GN=At5g09550 PE=3 SV=1	Guanosine nucleotide diphosphate dissociation inhibitor OS=Vitis vinifera OX=29760 GN=VITISV_031564 PE=3 SV=1	O	Posttranslational modification, protein turnover, chaperones	PREDICTED: guanosine nucleotide diphosphate dissociation inhibitor At5g09550 [Vitis vinifera]
Vitis_adenoclada_newGene_1211	--	--	Molecular Function: protein binding (GO:0005515);;	K13459|8.21e-49|vvi:104880792|K13459 disease resistance protein RPS2 | (RefSeq) probable disease resistance protein At4g27220	[T]	Signal transduction mechanisms	Leucine rich repeat	Disease resistance protein At4g27190 OS=Arabidopsis thaliana OX=3702 GN=At4g27190 PE=2 SV=1	Uncharacterized protein OS=Vitis vinifera OX=29760 GN=VIT_14s0036g01180 PE=4 SV=1	T	Signal transduction mechanisms	uncharacterized protein LOC117909912 [Vitis riparia]
Vitis_adenoclada_newGene_1064	--	--	Molecular Function: kinase activity (GO:0016301);; Molecular Function: carbohydrate binding (GO:0030246);;	K03327|2.65e-07|cic:CICLE_v10018703mg|K03327 multidrug resistance protein, MATE family | (RefSeq) hypothetical protein	--	--	--	G-type lectin S-receptor-like serine/threonine-protein kinase SD2-2 OS=Arabidopsis thaliana OX=3702 GN=SD22 PE=1 SV=1	G-type lectin S-receptor-like serine/threonine-protein kinase LECRK2 OS=Vitis vinifera OX=29760 GN=LECRK2_7 PE=4 SV=1	--	--	G-type lectin S-receptor-like serine/threonine-protein kinase LECRK2 [Vitis vinifera]
Vitis_adenoclada_newGene_825	--	--	Biological Process: defense response (GO:0006952);; Molecular Function: ADP binding (GO:0043531);;	K13457|1.25e-10|lja:Lj0g3v0351789.1|K13457 disease resistance protein RPM1 | (RefSeq) Lj0g3v0351789.1; -	[T]	Signal transduction mechanisms	NB-ARC domain	Putative disease resistance protein At1g50180 OS=Arabidopsis thaliana OX=3702 GN=At1g50180 PE=3 SV=2	Uncharacterized protein OS=Vitis vinifera OX=29760 GN=VIT_13s0067g00810 PE=4 SV=1	T	Signal transduction mechanisms	probable disease resistance RPP8-like protein 2 [Vitis riparia]
Vitis_adenoclada_newGene_2658	--	--	Molecular Function: zinc ion binding (GO:0008270);;	--	--	--	--	--	CW-type domain-containing protein OS=Vitis vinifera OX=29760 GN=CK203_077404 PE=4 SV=1	D	Cell cycle control, cell division, chromosome partitioning	hypothetical protein CK203_077404 [Vitis vinifera]
Vitis_adenoclada_newGene_3117	--	--	Biological Process: lipid metabolic process (GO:0006629);; Molecular Function: phosphoric diester hydrolase activity (GO:0008081);; Cellular Component: integral component of membrane (GO:0016021);;	--	--	--	--	--	Glycerophosphodiester phosphodiesterase OS=Vitis vinifera OX=29760 GN=GDPD5_1 PE=4 SV=1	--	--	Glycerophosphodiester phosphodiesterase GDPD5 [Vitis vinifera]
Vitis_adenoclada_newGene_1854	--	--	Molecular Function: ADP binding (GO:0043531);;	--	--	--	--	--	Disease resistance protein RML1A OS=Vitis vinifera OX=29760 GN=RLM1A_2 PE=4 SV=1	S	Function unknown	uncharacterized protein LOC117906132 [Vitis riparia]
Vitis_adenoclada_newGene_2790	--	--	Molecular Function: molecular_function (GO:0003674);; Molecular Function: catalytic activity (GO:0003824);; Molecular Function: ubiquitin-protein transferase activity (GO:0004842);; Biological Process: cellular protein modification process (GO:0006464);; Biological Process: nitrogen compound metabolic process (GO:0006807);; Biological Process: biological_process (GO:0008150);; Biological Process:…	--	--	--	--	--	Uncharacterized protein OS=Vitis vinifera OX=29760 GN=CK203_064408 PE=4 SV=1	K	Transcription	uncharacterized protein LOC117915200 [Vitis riparia]
Vitis_adenoclada_newGene_745	--	--	Cellular Component: early endosome (GO:0005769);; Cellular Component: plasma membrane (GO:0005886);; Molecular Function: magnesium ion transmembrane transporter activity (GO:0015095);; Cellular Component: integral component of membrane (GO:0016021);;	K22733|5.08e-60|vvi:100250963|K22733 magnesium transporter | (RefSeq) probable magnesium transporter NIPA4	[S]	Function unknown	Magnesium transporter NIPA	Probable magnesium transporter NIPA5 OS=Arabidopsis thaliana OX=3702 GN=At4g09640 PE=2 SV=1	Probable magnesium transporter OS=Vitis vinifera OX=29760 GN=VvCHDh001026_2 PE=3 SV=1	P	Inorganic ion transport and metabolism	putative magnesium transporter NIPA4 [Vitis vinifera]
Vitis_adenoclada_newGene_841	--	--	--	--	--	--	Protein of unknown function (DUF674)	--	Uncharacterized protein OS=Vitis vinifera OX=29760 GN=VIT_13s0019g00090 PE=4 SV=1	L	Replication, recombination and repair	PREDICTED: uncharacterized protein LOC100245104 [Vitis vinifera]
Vitis_adenoclada_newGene_3284	--	--	--	K08956|2.96e-21|jre:109006807|K08956 AFG3 family protein [EC:3.4.24.-] | (RefSeq) ATP-dependent zinc metalloprotease FTSH 10, mitochondrial-like	--	--	--	--	Uncharacterized protein OS=Vitis vinifera OX=29760 GN=CK203_033675 PE=4 SV=1	O	Posttranslational modification, protein turnover, chaperones	hypothetical protein CK203_033675 [Vitis vinifera]
Vitis_adenoclada_newGene_3063	--	--	Molecular Function: protein dimerization activity (GO:0046983);;	--	--	--	--	--	Uncharacterized protein OS=Vitis vinifera OX=29760 GN=CK203_116928 PE=4 SV=1	--	--	hypothetical protein CK203_116928 [Vitis vinifera]
Vitis_adenoclada_newGene_1815	--	--	Cellular Component: integral component of membrane (GO:0016021);;	--	--	--	--	--	Uncharacterized protein OS=Vitis vinifera OX=29760 GN=VIT_00s0239g00050 PE=4 SV=1	--	--	--
Vitis_adenoclada_newGene_1545	--	--	Cellular Component: integral component of membrane (GO:0016021);; Molecular Function: kinase activity (GO:0016301);;	K13466|1.54e-64|vvi:100246778|K13466 EIX receptor 1/2 | (RefSeq) receptor-like protein 12	--	--	Leucine rich repeat	--	LRR receptor-like serine/threonine-protein kinase GSO1 OS=Vitis vinifera OX=29760 GN=GSO1_10 PE=4 SV=1	P	Inorganic ion transport and metabolism	receptor-like protein EIX1 isoform X1 [Vitis riparia]
Vitis_adenoclada_newGene_32	--	--	--	--	--	--	--	--	Universal stress protein A-like protein OS=Vitis vinifera OX=29760 GN=VvCHDp000137_9 PE=4 SV=1	T	Signal transduction mechanisms	Universal stress protein A-like protein [Vitis vinifera]
Vitis_adenoclada_newGene_1027	--	--	Biological Process: defense response (GO:0006952);; Molecular Function: ADP binding (GO:0043531);;	--	--	--	--	--	Uncharacterized protein OS=Vitis vinifera OX=29760 GN=VITISV_003723 PE=4 SV=1	--	--	hypothetical protein VITISV_003723 [Vitis vinifera]
Vitis_adenoclada_newGene_1838	--	--	--	K16225|2.48e-44|csat:104760397|K16225 probable WRKY transcription factor 52 | (RefSeq) disease resistance protein RRS1-like	--	--	Leucine rich repeat	Disease resistance protein RUN1 OS=Vitis rotundifolia OX=103349 GN=RUN1 PE=1 SV=1	TMV resistance protein N OS=Vitis vinifera OX=29760 GN=N_296 PE=4 SV=1	S	Function unknown	TMV resistance protein N [Vitis vinifera]
Vitis_adenoclada_newGene_2053	--	--	Molecular Function: protein serine/threonine kinase activity (GO:0004674);; Molecular Function: ATP binding (GO:0005524);; Cellular Component: plasma membrane (GO:0005886);; Biological Process: protein phosphorylation (GO:0006468);; Cellular Component: integral component of membrane (GO:0016021);; Biological Process: recognition of pollen (GO:0048544);;	K24104|9.46e-18|thj:104799061|K24104 GPN-loop GTPase | (RefSeq) LOW QUALITY PROTEIN: uncharacterized protein LOC104799061	--	--	Protein tyrosine and serine/threonine kinase	G-type lectin S-receptor-like serine/threonine-protein kinase CES101 OS=Arabidopsis thaliana OX=3702 GN=CES101 PE=2 SV=2	Uncharacterized protein OS=Vitis vinifera OX=29760 GN=VIT_10s0071g00440 PE=4 SV=1	T	Signal transduction mechanisms	unnamed protein product, partial [Vitis vinifera]
Vitis_adenoclada_newGene_1977	--	--	Molecular Function: translation release factor activity (GO:0003747);;	K03265|1.90e-39|vvi:100242471|K03265 peptide chain release factor subunit 1 | (RefSeq) eukaryotic peptide chain release factor subunit 1-3	[J]	Translation, ribosomal structure and biogenesis	eRF1 domain 3	Eukaryotic peptide chain release factor subunit 1-3 OS=Arabidopsis thaliana OX=3702 GN=ERF1-3 PE=1 SV=1	Eukaryotic peptide chain release factor subunit 1-3 like OS=Actinidia chinensis var. chinensis OX=1590841 GN=CEY00_Acc12203 PE=4 SV=1	J	Translation, ribosomal structure and biogenesis	Eukaryotic peptide chain release factor subunit 1-3 like [Actinidia chinensis var. chinensis]
Vitis_adenoclada_newGene_2957	--	--	--	K08503|9.21e-19|vvi:100265526|K08503 syntaxin of plants SYP5 | (RefSeq) syntaxin-52	--	--	--	--	Transposon TX1 uncharacterized 149 kDa protein OS=Vitis vinifera OX=29760 GN=YTX2_301 PE=4 SV=1	S	Function unknown	Transposon TX1 uncharacterized 149 kDa protein [Vitis vinifera]
Vitis_adenoclada_newGene_473	--	--	--	--	--	--	--	--	Retrovirus-related Pol polyprotein from transposon RE1 OS=Vitis vinifera OX=29760 GN=RE1_1976 PE=4 SV=1	--	--	Retrovirus-related Pol polyprotein from transposon RE1 [Vitis vinifera]
Vitis_adenoclada_newGene_2869	--	--	Cellular Component: integral component of membrane (GO:0016021);;	--	--	--	--	--	Uncharacterized protein OS=Vitis vinifera OX=29760 GN=CK203_042007 PE=4 SV=1	--	--	hypothetical protein CK203_042007 [Vitis vinifera]
Vitis_adenoclada_newGene_229	--	--	--	--	--	--	--	--	DUF659 domain-containing protein OS=Vitis vinifera OX=29760 GN=CK203_053698 PE=4 SV=1	S	Function unknown	hypothetical protein CK203_053698 [Vitis vinifera]
Vitis_adenoclada_newGene_775	--	--	Cellular Component: endosome (GO:0005768);; Cellular Component: trans-Golgi network (GO:0005802);;	--	--	--	--	--	DUF4283 domain-containing protein OS=Vitis vinifera OX=29760 GN=VITISV_040097 PE=4 SV=1	--	--	hypothetical protein VITISV_040097 [Vitis vinifera]
Vitis_adenoclada_newGene_1382	--	--	--	--	--	--	--	--	--	--	--	NAC domain-containing protein 89-like [Vitis riparia]
Vitis_adenoclada_newGene_169	--	--	--	--	[L]	Replication, recombination and repair	--	--	Zinc finger BED domain-containing protein RICESLEEPER 2 OS=Vitis vinifera OX=29760 GN=Os03g0733400_8 PE=4 SV=1	L	Replication, recombination and repair	Zinc finger BED domain-containing protein RICESLEEPER 2 [Vitis vinifera]
Vitis_adenoclada_newGene_2811	--	--	--	K01528|1.44e-24|lja:Lj0g3v0199559.2|K01528 dynamin 1/3 [EC:3.6.5.5] | (RefSeq) Lj0g3v0199559.2; -	[R]	General function prediction only	Reverse transcriptase (RNA-dependent DNA polymerase)	Retrovirus-related Pol polyprotein from transposon RE1 OS=Arabidopsis thaliana OX=3702 GN=RE1 PE=2 SV=1	Retrovirus-related Pol polyprotein from transposon RE2 OS=Vitis vinifera OX=29760 GN=RE2_822 PE=4 SV=1	L	Replication, recombination and repair	Retrovirus-related Pol polyprotein from transposon RE2 [Vitis vinifera]
Vitis_adenoclada_newGene_2052	--	--	Molecular Function: protein kinase activity (GO:0004672);; Molecular Function: ATP binding (GO:0005524);; Cellular Component: integral component of membrane (GO:0016021);; Molecular Function: carbohydrate binding (GO:0030246);; Biological Process: recognition of pollen (GO:0048544);;	--	--	--	D-mannose binding lectin	G-type lectin S-receptor-like serine/threonine-protein kinase At2g19130 OS=Arabidopsis thaliana OX=3702 GN=At2g19130 PE=2 SV=1	G-type lectin S-receptor-like serine/threonine-protein kinase B120 OS=Vitis vinifera OX=29760 GN=B120_10 PE=4 SV=1	T	Signal transduction mechanisms	G-type lectin S-receptor-like serine/threonine-protein kinase B120 [Vitis vinifera]
Vitis_adenoclada_newGene_2752	--	--	Biological Process: nuclear-transcribed mRNA catabolic process, nonsense-mediated decay (GO:0000184);; Biological Process: nuclear-transcribed mRNA catabolic process (GO:0000956);; Molecular Function: molecular_function (GO:0003674);; Molecular Function: nucleic acid binding (GO:0003676);; Molecular Function: DNA binding (GO:0003677);; Molecular Function: catalytic activity (GO:0003824);; Molecul…	K08873|4.86e-13|vvi:100260579|K08873 serine/threonine-protein kinase SMG1 [EC:2.7.11.1] | (RefSeq) SMG1; uncharacterized LOC100260579	--	--	--	--	Uncharacterized protein OS=Vitis vinifera OX=29760 GN=VITISV_012683 PE=4 SV=1	L	Replication, recombination and repair	hypothetical protein VITISV_012683 [Vitis vinifera]
Vitis_adenoclada_newGene_1124	--	--	--	--	--	--	--	Probable mediator of RNA polymerase II transcription subunit 26b OS=Arabidopsis thaliana OX=3702 GN=MED26B PE=2 SV=1	Putative mediator of RNA polymerase II transcription subunit 26b OS=Vitis vinifera OX=29760 GN=MED26B_3 PE=4 SV=1	K	Transcription	PREDICTED: probable mediator of RNA polymerase II transcription subunit 26b [Vitis vinifera]
Vitis_adenoclada_newGene_1799	--	--	--	--	--	--	--	--	Uncharacterized protein OS=Vitis vinifera OX=29760 GN=VITISV_034780 PE=4 SV=1	--	--	PREDICTED: F-box/kelch-repeat protein At1g57790-like [Vitis vinifera]
Vitis_adenoclada_newGene_313	--	--	Molecular Function: ligand-gated ion channel activity (GO:0015276);; Cellular Component: integral component of membrane (GO:0016021);;	K05387|1.42e-109|pper:18780840|K05387 glutamate receptor, ionotropic, plant | (RefSeq) glutamate receptor 2.7 isoform X1	[PET]	--	Receptor family ligand binding region	Glutamate receptor 2.7 OS=Arabidopsis thaliana OX=3702 GN=GLR2.7 PE=2 SV=3	Glutamate receptor OS=Vitis vinifera OX=29760 GN=GLR2.9_4 PE=3 SV=1	--	--	glutamate receptor 2.9-like [Vitis riparia]
Vitis_adenoclada_newGene_2685	--	--	Cellular Component: integral component of membrane (GO:0016021);;	--	--	--	--	--	Uncharacterized protein OS=Vitis vinifera OX=29760 GN=CK203_078759 PE=4 SV=1	--	--	PREDICTED: uncharacterized protein LOC100853372 isoform X2 [Vitis vinifera]
Vitis_adenoclada_newGene_2968	--	--	Biological Process: defense response (GO:0006952);; Molecular Function: ADP binding (GO:0043531);;	K13457|9.25e-66|vvi:100259922|K13457 disease resistance protein RPM1 | (RefSeq) disease resistance protein RPM1	[T]	Signal transduction mechanisms	NB-ARC domain	ToMV resistant protein Tm-2 netted virescent OS=Solanum lycopersicum OX=4081 GN=Tm-2nv PE=1 SV=1	Disease resistance protein RPM1 OS=Vitis vinifera OX=29760 GN=RPM1_51 PE=4 SV=1	T	Signal transduction mechanisms	PREDICTED: disease resistance protein RPM1-like [Vitis vinifera]
Vitis_adenoclada_newGene_1155	--	--	Molecular Function: ADP binding (GO:0043531);;	K13459|2.17e-23|egu:105052742|K13459 disease resistance protein RPS2 | (RefSeq) disease resistance protein At4g27190-like	--	--	--	--	Disease resistance protein OS=Vitis vinifera OX=29760 GN=VvCHDh000054_91 PE=4 SV=1	T	Signal transduction mechanisms	Disease resistance protein [Vitis vinifera]
Vitis_adenoclada_newGene_921	--	--	--	--	--	--	--	--	Uncharacterized protein OS=Vitis vinifera OX=29760 GN=VITISV_015755 PE=4 SV=1	--	--	hypothetical protein VITISV_015755 [Vitis vinifera]
Vitis_adenoclada_newGene_1917	--	--	Molecular Function: magnesium ion binding (GO:0000287);; Molecular Function: terpene synthase activity (GO:0010333);;	K15803|1.52e-93|vvi:100267145|K15803 (-)-germacrene D synthase [EC:4.2.3.75] | (RefSeq) terpene synthase	--	--	Terpene synthase family, metal binding domain	Valencene synthase OS=Vitis vinifera OX=29760 GN=ValCS PE=1 SV=1	Uncharacterized protein OS=Vitis vinifera OX=29760 GN=VITISV_000109 PE=4 SV=1	S	Function unknown	valencene synthase-like [Vitis riparia]
Vitis_adenoclada_newGene_908	--	--	Molecular Function: magnesium ion binding (GO:0000287);; Molecular Function: terpene synthase activity (GO:0010333);;	K15803|2.03e-45|vvi:100267145|K15803 (-)-germacrene D synthase [EC:4.2.3.75] | (RefSeq) terpene synthase	--	--	Terpene synthase family, metal binding domain	Valencene synthase OS=Vitis vinifera OX=29760 GN=ValCS PE=1 SV=1	Terpene_synth_C domain-containing protein OS=Vitis vinifera OX=29760 GN=VIT_18s0001g04530 PE=4 SV=1	S	Function unknown	unnamed protein product, partial [Vitis vinifera]
Vitis_adenoclada_newGene_1532	--	--	Cellular Component: integral component of membrane (GO:0016021);;	--	[E]	Amino acid transport and metabolism	Transmembrane amino acid transporter protein	Lysine histidine transporter 2 OS=Arabidopsis thaliana OX=3702 GN=LHT2 PE=1 SV=1	Lysine histidine transporter 1 OS=Vitis vinifera OX=29760 GN=LHT1_17 PE=4 SV=1	E	Amino acid transport and metabolism	Lysine histidine transporter 1 [Vitis vinifera]
Vitis_adenoclada_newGene_1527	--	--	Biological Process: biosynthetic process (GO:0009058);; Molecular Function: transferase activity, transferring acyl groups other than amino-acyl groups (GO:0016747);;	K00660|3.19e-129|vvi:100853526|K00660 chalcone synthase [EC:2.3.1.74] | (RefSeq) stilbene synthase 4-like	--	--	Chalcone and stilbene synthases, N-terminal domain	Stilbene synthase 4 OS=Vitis vinifera OX=29760 GN=GSVIVT00005194001 PE=3 SV=1	Chal_sti_synt_N domain-containing protein OS=Vitis vinifera OX=29760 GN=VIT_16s0100g00960 PE=4 SV=1	H	Coenzyme transport and metabolism	PREDICTED: stilbene synthase 4-like [Vitis vinifera]
Vitis_adenoclada_newGene_376	--	--	Molecular Function: nucleic acid binding (GO:0003676);; Cellular Component: nucleus (GO:0005634);; Molecular Function: zinc ion binding (GO:0008270);;	--	--	--	Chromo (CHRromatin Organisation MOdifier) domain	--	Chromo domain-containing protein OS=Vitis vinifera OX=29760 GN=CK203_024109 PE=4 SV=1	L	Replication, recombination and repair	hypothetical protein CK203_024109 [Vitis vinifera]
Vitis_adenoclada_newGene_2760	[M]	Cell wall/membrane/envelope biogenesis	Molecular Function: protein kinase activity (GO:0004672);; Molecular Function: ATP binding (GO:0005524);; Cellular Component: integral component of membrane (GO:0016021);;	K13420|6.10e-250|vvi:104880527|K13420 LRR receptor-like serine/threonine-protein kinase FLS2 [EC:2.7.11.1] | (RefSeq) probable LRR receptor-like serine/threonine-protein kinase At3g47570	--	--	Protein kinase domain	Probable LRR receptor-like serine/threonine-protein kinase At3g47570 OS=Arabidopsis thaliana OX=3702 GN=At3g47570 PE=2 SV=1	Putative LRR receptor-like serine/threonine-protein kinase OS=Vitis vinifera OX=29760 GN=VvCHDh000019_17 PE=4 SV=1	T	Signal transduction mechanisms	receptor kinase-like protein Xa21 [Vitis riparia]
Vitis_adenoclada_newGene_2871	--	--	--	K19825|7.47e-09|spen:107011489|K19825 2-alkenal reductase (NADP+) [EC:1.3.1.102] | (RefSeq) 2-alkenal reductase (NADP(+)-dependent)-like	[R]	General function prediction only	--	2-alkenal reductase (NADP(+)-dependent) OS=Nicotiana tabacum OX=4097 GN=DBR PE=1 SV=1	2-alkenal reductase (NADP(+)-dependent) OS=Vitis vinifera OX=29760 GN=DBR_22 PE=4 SV=1	S	Function unknown	2-alkenal reductase (NADP(+)-dependent) [Vitis vinifera]
Vitis_adenoclada_newGene_1646	--	--	Biological Process: telomere maintenance (GO:0000723);; Biological Process: double-strand break repair via homologous recombination (GO:0000724);; Cellular Component: nuclear chromosome, telomeric region (GO:0000784);; Molecular Function: damaged DNA binding (GO:0003684);; Molecular Function: single-stranded DNA binding (GO:0003697);; Cellular Component: DNA replication factor A complex (GO:00056…	K07466|1.18e-59|vvi:100255412|K07466 replication factor A1 | (RefSeq) replication protein A 70 kDa DNA-binding subunit B	[L]	Replication, recombination and repair	Replication factor-A C terminal domain	Replication protein A 70 kDa DNA-binding subunit B OS=Arabidopsis thaliana OX=3702 GN=RPA1B PE=3 SV=1	Rep_fac-A_C domain-containing protein OS=Vitis vinifera OX=29760 GN=VIT_11s0065g00990 PE=4 SV=1	L	Replication, recombination and repair	replication protein A 70 kDa DNA-binding subunit B-like [Vitis riparia]
Vitis_adenoclada_newGene_1829	--	--	Cellular Component: nucleus (GO:0005634);; Biological Process: regulation of transcription, DNA-templated (GO:0006355);; Molecular Function: zinc ion binding (GO:0008270);;	K17604|7.09e-14|egu:105054719|K17604 zinc finger SWIM domain-containing protein 3 | (RefSeq) protein FAR1-RELATED SEQUENCE 5	--	--	FAR1 DNA-binding domain	--	Protein FAR1-RELATED SEQUENCE OS=Vitis vinifera OX=29760 GN=VIT_18s0117g00140 PE=3 SV=1	S	Function unknown	uncharacterized protein LOC117905938 isoform X1 [Vitis riparia]
Vitis_adenoclada_newGene_1987	--	--	Molecular Function: ADP binding (GO:0043531);;	K16225|1.97e-22|ath:AT5G45260|K16225 probable WRKY transcription factor 52 | (RefSeq) RRS1; Disease resistance protein (TIR-NBS-LRR class)	--	--	Leucine rich repeat	TMV resistance protein N OS=Nicotiana glutinosa OX=35889 GN=N PE=1 SV=1	Disease resistance-like protein DSC1 OS=Vitis vinifera OX=29760 GN=DSC1_0 PE=4 SV=1	S	Function unknown	Disease resistance-like protein DSC1 [Vitis vinifera]
Vitis_adenoclada_newGene_1138	--	--	Molecular Function: protein binding (GO:0005515);;	K15078|1.20e-19|nau:109213664|K15078 structure-specific endonuclease subunit SLX1 [EC:3.6.1.-] | (RefSeq) putative disease resistance protein RGA3	--	--	Leucine rich repeat	--	Uncharacterized protein OS=Vitis vinifera OX=29760 GN=VITISV_042823 PE=4 SV=1	T	Signal transduction mechanisms	putative disease resistance protein RGA3 [Vitis riparia]
Vitis_adenoclada_newGene_49	--	--	Molecular Function: protein kinase activity (GO:0004672);; Molecular Function: ATP binding (GO:0005524);; Cellular Component: integral component of membrane (GO:0016021);;	--	[T]	Signal transduction mechanisms	--	LEAF RUST 10 DISEASE-RESISTANCE LOCUS RECEPTOR-LIKE PROTEIN KINASE-like 1.1 OS=Arabidopsis thaliana OX=3702 GN=LRK10L-1.1 PE=2 SV=1	Protein kinase domain-containing protein OS=Vitis vinifera OX=29760 GN=VITISV_039936 PE=4 SV=1	T	Signal transduction mechanisms	PREDICTED: LEAF RUST 10 DISEASE-RESISTANCE LOCUS RECEPTOR-LIKE PROTEIN KINASE-like 2.3 isoform X2 [Vitis vinifera]
Vitis_adenoclada_newGene_2086	--	--	--	K23288|1.62e-42|gra:105761952|K23288 syndetin | (RefSeq) uncharacterized LOC105761952	[R]	General function prediction only	Reverse transcriptase (RNA-dependent DNA polymerase)	--	Retrovirus-related Pol polyprotein from transposon RE1 OS=Vitis vinifera OX=29760 GN=RE1_3112 PE=4 SV=1	L	Replication, recombination and repair	Retrovirus-related Pol polyprotein from transposon RE1 [Vitis vinifera]
Vitis_adenoclada_newGene_2323	--	--	Molecular Function: N,N-dimethylaniline monooxygenase activity (GO:0004499);; Molecular Function: flavin adenine dinucleotide binding (GO:0050660);; Molecular Function: NADP binding (GO:0050661);; Biological Process: oxidation-reduction process (GO:0055114);;	--	--	--	Flavin-binding monooxygenase-like	--	Uncharacterized protein OS=Vitis vinifera OX=29760 GN=CK203_010427 PE=4 SV=1	Q	Secondary metabolites biosynthesis, transport and catabolism	hypothetical protein CK203_010427 [Vitis vinifera]
Vitis_adenoclada_newGene_2627	[R]	General function prediction only	Cellular Component: membrane (GO:0016020);; Cellular Component: integral component of membrane (GO:0016021);;	K00889|3.64e-105|dcr:108218789|K00889 1-phosphatidylinositol-4-phosphate 5-kinase [EC:2.7.1.68] | (RefSeq) phosphatidylinositol 4-phosphate 5-kinase 6-like	[R]	General function prediction only	Ankyrin repeats (3 copies)	Protein ACCELERATED CELL DEATH 6 OS=Arabidopsis thaliana OX=3702 GN=ACD6 PE=1 SV=1	ANK_REP_REGION domain-containing protein OS=Vitis vinifera OX=29760 GN=VIT_12s0028g04030 PE=4 SV=1	M	Cell wall/membrane/envelope biogenesis	PREDICTED: protein ACCELERATED CELL DEATH 6 [Vitis vinifera]
Vitis_adenoclada_newGene_895	--	--	Molecular Function: ADP binding (GO:0043531);;	K16225|1.12e-16|csat:104771734|K16225 probable WRKY transcription factor 52 | (RefSeq) LOW QUALITY PROTEIN: disease resistance protein RRS1-like	--	--	Leucine Rich Repeat	Disease resistance protein RPV1 OS=Vitis rotundifolia OX=103349 GN=RPV1 PE=1 SV=1	TMV resistance protein N OS=Vitis vinifera OX=29760 GN=N_59 PE=4 SV=1	S	Function unknown	TMV resistance protein N [Vitis vinifera]
Vitis_adenoclada_newGene_1734	--	--	Cellular Component: integral component of membrane (GO:0016021);;	K06627|1.31e-41|vvi:100255774|K06627 cyclin-A | (RefSeq) cyclin-A1-4	--	--	--	--	Uncharacterized protein OS=Vitis vinifera OX=29760 GN=CK203_005457 PE=4 SV=1	D	Cell cycle control, cell division, chromosome partitioning	cyclin-A1-4-like isoform X2 [Vitis riparia]
Vitis_adenoclada_newGene_3076	--	--	Cellular Component: plant-type vacuole (GO:0000325);; Molecular Function: molecular_function (GO:0003674);; Molecular Function: transporter activity (GO:0005215);; Molecular Function: ion channel activity (GO:0005216);; Molecular Function: cation channel activity (GO:0005261);; Molecular Function: potassium channel activity (GO:0005267);; Cellular Component: cellular_component (GO:0005575);; Cell…	K05389|3.97e-18|qsu:112005062|K05389 potassium channel subfamily K, other eukaryote | (RefSeq) two-pore potassium channel 5 isoform X1	[P]	Inorganic ion transport and metabolism	--	Two pore potassium channel c OS=Oryza sativa subsp. japonica OX=39947 GN=TPKC PE=3 SV=1	Two pore potassium channel c OS=Hibiscus syriacus OX=106335 GN=F3Y22_tig00002793pilonHSYRG00100 PE=4 SV=1	P	Inorganic ion transport and metabolism	two-pore potassium channel 5 isoform X2 [Quercus lobata]
Vitis_adenoclada_newGene_1063	[T]	Signal transduction mechanisms	Molecular Function: protein serine/threonine kinase activity (GO:0004674);; Molecular Function: ATP binding (GO:0005524);; Cellular Component: integral component of membrane (GO:0016021);; Molecular Function: carbohydrate binding (GO:0030246);; Biological Process: recognition of pollen (GO:0048544);;	K13459|3.38e-31|jcu:105634805|K13459 disease resistance protein RPS2 | (RefSeq) probable disease resistance protein At1g12280 isoform X1	--	--	Protein tyrosine and serine/threonine kinase	G-type lectin S-receptor-like serine/threonine-protein kinase LECRK3 OS=Oryza sativa subsp. japonica OX=39947 GN=LECRK3 PE=3 SV=2	Receptor-like serine/threonine-protein kinase OS=Vitis vinifera OX=29760 GN=LECRK3_22 PE=3 SV=1	T	Signal transduction mechanisms	PREDICTED: G-type lectin S-receptor-like serine/threonine-protein kinase LECRK3 [Vitis vinifera]
Vitis_adenoclada_newGene_419	--	--	Cellular Component: integral component of membrane (GO:0016021);;	--	--	--	--	--	Uncharacterized protein OS=Vitis vinifera OX=29760 GN=CK203_113485 PE=4 SV=1	--	--	PREDICTED: uncharacterized protein LOC100855068 isoform X2 [Vitis vinifera]
Vitis_adenoclada_newGene_1945	--	--	Biological Process: signal transduction (GO:0007165);; Molecular Function: ADP binding (GO:0043531);;	K23533|1.72e-15|nto:108943062|K23533 leucine-rich repeat and immunoglobulin-like domain-containing nogo receptor-interacting protein | (RefSeq) disease resistance protein TAO1-like	--	--	Leucine Rich repeats (2 copies)	Disease resistance protein Roq1 OS=Nicotiana benthamiana OX=4100 GN=ROQ1 PE=1 SV=1	ADP-ribosyl cyclase/cyclic ADP-ribose hydrolase OS=Vitis vinifera OX=29760 GN=N_114 PE=4 SV=1	S	Function unknown	disease resistance protein RPP2B-like [Vitis riparia]
Vitis_adenoclada_newGene_1226	--	--	Molecular Function: cysteine-type peptidase activity (GO:0008234);; Molecular Function: zinc ion binding (GO:0008270);;	K08592|3.10e-13|nnu:104611441|K08592 sentrin-specific protease 1 [EC:3.4.22.68] | (RefSeq) ubiquitin-like-specific protease 1	--	--	Ulp1 protease family, C-terminal catalytic domain	--	Uncharacterized protein OS=Vitis vinifera OX=29760 GN=CK203_065492 PE=3 SV=1	O	Posttranslational modification, protein turnover, chaperones	PREDICTED: ubiquitin-like-specific protease 1A [Vitis vinifera]
Vitis_adenoclada_newGene_1429	--	--	Molecular Function: molecular_function (GO:0003674);; Molecular Function: catalytic activity (GO:0003824);; Molecular Function: ubiquitin-protein transferase activity (GO:0004842);; Biological Process: cellular protein modification process (GO:0006464);; Biological Process: nitrogen compound metabolic process (GO:0006807);; Biological Process: biological_process (GO:0008150);; Biological Process:…	--	--	--	--	--	Uncharacterized protein OS=Vitis vinifera OX=29760 GN=VITISV_001668 PE=4 SV=1	K	Transcription	PREDICTED: uncharacterized protein LOC104881311 [Vitis vinifera]
Vitis_adenoclada_newGene_1254	[S]	Function unknown	Cellular Component: integral component of membrane (GO:0016021);;	--	[S]	Function unknown	Protein of unknown function (DUF962)	--	Uncharacterized protein OS=Vitis vinifera OX=29760 GN=VITISV_000404 PE=4 SV=1	S	Function unknown	PREDICTED: uncharacterized endoplasmic reticulum membrane protein C16E8.02 [Vitis vinifera]
Vitis_adenoclada_newGene_2493	--	--	Biological Process: negative regulation of flower development (GO:0009910);; Biological Process: negative regulation of transcription, DNA-templated (GO:0045892);; Biological Process: shoot system development (GO:0048367);;	--	--	--	--	--	Protein plant cadmium resistance 8 OS=Vitis vinifera OX=29760 GN=PCR8_1 PE=4 SV=1	--	--	PREDICTED: protein PLANT CADMIUM RESISTANCE 8-like [Vitis vinifera]
Vitis_adenoclada_newGene_2114	--	--	--	--	--	--	--	--	Uncharacterized protein OS=Vitis vinifera OX=29760 GN=VIT_19s0027g00570 PE=4 SV=1	S	Function unknown	BTB/POZ domain-containing protein At1g04390-like isoform X2 [Vitis riparia]
Vitis_adenoclada_newGene_967	--	--	Molecular Function: ADP binding (GO:0043531);;	--	[T]	Signal transduction mechanisms	Leucine Rich repeats (2 copies)	Putative disease resistance protein At3g14460 OS=Arabidopsis thaliana OX=3702 GN=At3g14460 PE=3 SV=1	Uncharacterized protein OS=Vitis vinifera OX=29760 GN=VIT_13s0067g02580 PE=4 SV=1	T	Signal transduction mechanisms	PREDICTED: putative disease resistance RPP13-like protein 1 isoform X5 [Vitis vinifera]
Vitis_adenoclada_newGene_2991	--	--	--	--	--	--	--	--	Uncharacterized protein OS=Vitis vinifera OX=29760 GN=VIT_06s0061g00290 PE=4 SV=1	--	--	unnamed protein product, partial [Vitis vinifera]
Vitis_adenoclada_newGene_346	--	--	Molecular Function: iron ion binding (GO:0005506);; Molecular Function: oxidoreductase activity, acting on paired donors, with incorporation or reduction of molecular oxygen (GO:0016705);; Molecular Function: heme binding (GO:0020037);;	K20617|1.81e-13|atr:18431192|K20617 cytochrome P450 family 71 subfamily A | (RefSeq) cytochrome P450 71A1	[Q]	Secondary metabolites biosynthesis, transport and catabolism	--	Costunolide synthase OS=Lactuca sativa OX=4236 GN=CYP71BL2 PE=1 SV=1	Cytochrome P450 83B1 OS=Vitis vinifera OX=29760 GN=CYP83B1_1 PE=3 SV=1	Q	Secondary metabolites biosynthesis, transport and catabolism	cytochrome P450 71B22-like [Vitis riparia]
Vitis_adenoclada_newGene_1417	--	--	Cellular Component: small-subunit processome (GO:0032040);;	K14566|6.04e-40|vvi:100249458|K14566 U3 small nucleolar RNA-associated protein 24 | (RefSeq) rRNA-processing protein FCF1 homolog	[R]	General function prediction only	Fcf1	--	rRNA-processing protein FCF1-like OS=Vitis vinifera OX=29760 GN=FCF1_2 PE=4 SV=1	S	Function unknown	rRNA-processing protein FCF1-like [Vitis vinifera]
Vitis_adenoclada_newGene_3090	--	--	Biological Process: defense response (GO:0006952);; Cellular Component: integral component of membrane (GO:0016021);; Molecular Function: ADP binding (GO:0043531);;	K13457|2.15e-239|vvi:100258480|K13457 disease resistance protein RPM1 | (RefSeq) disease resistance protein RPM1	[T]	Signal transduction mechanisms	Leucine Rich repeats (2 copies)	Disease resistance RPP8-like protein 3 OS=Arabidopsis thaliana OX=3702 GN=RPP8L3 PE=2 SV=1	Uncharacterized protein OS=Vitis vinifera OX=29760 GN=VIT_07s0005g06200 PE=4 SV=1	T	Signal transduction mechanisms	PREDICTED: disease resistance protein RPM1 [Vitis vinifera]
Vitis_adenoclada_newGene_1054	--	--	--	K21842|3.43e-167|vvi:100265428|K21842 protein EFR3 | (RefSeq) uncharacterized LOC100265428	[R]	General function prediction only	--	--	DUF4283 domain-containing protein OS=Vitis vinifera OX=29760 GN=VIT_13s0064g00590 PE=4 SV=1	V	Defense mechanisms	protein SEMI-ROLLED LEAF 2 isoform X2 [Vitis riparia]
Vitis_adenoclada_newGene_3162	--	--	--	--	--	--	--	--	Uncharacterized protein OS=Vitis vinifera OX=29760 GN=VIT_00s0199g00080 PE=4 SV=1	--	--	unnamed protein product, partial [Vitis vinifera]
Vitis_adenoclada_newGene_814	--	--	Biological Process: mitotic sister chromatid segregation (GO:0000070);; Cellular Component: nuclear chromosome (GO:0000228);; Biological Process: mitotic cell cycle (GO:0000278);; Biological Process: nuclear division (GO:0000280);; Cellular Component: chromosome, centromeric region (GO:0000775);; Cellular Component: kinetochore (GO:0000776);; Cellular Component: condensed chromosome kinetochore (…	K11547|7.77e-59|vvi:100249714|K11547 kinetochore protein NDC80 | (RefSeq) kinetochore protein ndc80	[D]	Cell cycle control, cell division, chromosome partitioning	--	Kinetochore protein NDC80 homolog OS=Arabidopsis thaliana OX=3702 GN=NDC80 PE=1 SV=1	Uncharacterized protein OS=Vitis vinifera OX=29760 GN=VITISV_040360 PE=4 SV=1	D	Cell cycle control, cell division, chromosome partitioning	hypothetical protein VITISV_040360 [Vitis vinifera]
Vitis_adenoclada_newGene_141	[R]	General function prediction only	Biological Process: defense response (GO:0006952);; Molecular Function: ADP binding (GO:0043531);;	K15078|1.00e-104|spen:107032673|K15078 structure-specific endonuclease subunit SLX1 [EC:3.6.1.-] | (RefSeq) putative disease resistance protein RGA3	[T]	Signal transduction mechanisms	NB-ARC domain	Putative disease resistance protein RGA3 OS=Solanum bulbocastanum OX=147425 GN=RGA3 PE=2 SV=2	Putative disease resistance protein RGA4 OS=Vitis vinifera OX=29760 GN=RGA4_63 PE=4 SV=1	T	Signal transduction mechanisms	PREDICTED: putative disease resistance protein RGA3 isoform X1 [Vitis vinifera]
Vitis_adenoclada_newGene_2647	--	--	--	--	--	--	--	--	Uncharacterized protein OS=Vitis vinifera OX=29760 GN=VITISV_044294 PE=4 SV=1	--	--	hypothetical protein VITISV_044294 [Vitis vinifera]
Vitis_adenoclada_newGene_2032	--	--	Molecular Function: cysteine-type peptidase activity (GO:0008234);;	--	--	--	Ulp1 protease family, C-terminal catalytic domain	--	ULP_PROTEASE domain-containing protein OS=Vitis vinifera OX=29760 GN=CK203_038600 PE=3 SV=1	--	--	PREDICTED: uncharacterized protein LOC109122196 [Vitis vinifera]
Vitis_adenoclada_newGene_114	--	--	Molecular Function: ATP binding (GO:0005524);; Molecular Function: ATPase activity (GO:0016887);;	K08712|2.13e-26|gsl:Gasu_29800|K08712 ATP-binding cassette, subfamily G (WHITE), member 2, SNQ2 | (RefSeq) ABC transporter, ATP-binding protein	[Q]	Secondary metabolites biosynthesis, transport and catabolism	ABC-2 type transporter	Pleiotropic drug resistance protein 1 OS=Nicotiana tabacum OX=4097 GN=PDR1 PE=2 SV=1	Pleiotropic drug resistance protein 1 OS=Cajanus cajan OX=3821 GN=KK1_006601 PE=4 SV=1	Q	Secondary metabolites biosynthesis, transport and catabolism	Pleiotropic drug resistance protein 1 [Cajanus cajan]
Vitis_adenoclada_newGene_1831	--	--	Biological Process: signal transduction (GO:0007165);; Molecular Function: ADP binding (GO:0043531);;	K16225|4.56e-24|ath:AT5G45260|K16225 probable WRKY transcription factor 52 | (RefSeq) RRS1; Disease resistance protein (TIR-NBS-LRR class)	--	--	Leucine Rich repeats (2 copies)	Disease resistance protein RPV1 OS=Vitis rotundifolia OX=103349 GN=RPV1 PE=1 SV=1	ADP-ribosyl cyclase/cyclic ADP-ribose hydrolase OS=Vitis vinifera OX=29760 GN=N_70 PE=4 SV=1	S	Function unknown	TMV resistance protein N [Vitis vinifera]
Vitis_adenoclada_newGene_1384	--	--	Molecular Function: cysteine-type peptidase activity (GO:0008234);;	--	--	--	Ulp1 protease family, C-terminal catalytic domain	--	Ubiquitin-like-specific protease ESD4 OS=Vitis vinifera OX=29760 GN=ESD4_2 PE=3 SV=1	--	--	Ubiquitin-like-specific protease ESD4 [Vitis vinifera]
Vitis_adenoclada_newGene_48	--	--	Cellular Component: integral component of membrane (GO:0016021);;	--	--	--	--	--	Uncharacterized protein OS=Vitis vinifera OX=29760 GN=VIT_03s0063g01810 PE=4 SV=1	--	--	unnamed protein product, partial [Vitis vinifera]
Vitis_adenoclada_newGene_610	--	--	Cellular Component: integral component of membrane (GO:0016021);;	--	--	--	--	--	Uncharacterized protein OS=Morus notabilis OX=981085 GN=L484_022159 PE=4 SV=1	--	--	hypothetical protein L484_022159 [Morus notabilis]
Vitis_adenoclada_newGene_146	--	--	Molecular Function: protein kinase activity (GO:0004672);; Molecular Function: ATP binding (GO:0005524);; Cellular Component: integral component of membrane (GO:0016021);;	K13420|6.66e-26|egr:104439601|K13420 LRR receptor-like serine/threonine-protein kinase FLS2 [EC:2.7.11.1] | (RefSeq) putative receptor-like protein kinase At3g47110	--	--	--	Probable LRR receptor-like serine/threonine-protein kinase At3g47570 OS=Arabidopsis thaliana OX=3702 GN=At3g47570 PE=2 SV=1	Receptor kinase-like protein Xa21 OS=Vitis vinifera OX=29760 GN=XA21_3 PE=4 SV=1	T	Signal transduction mechanisms	Receptor kinase-like protein Xa21 [Vitis vinifera]
Vitis_adenoclada_newGene_2870	--	--	--	--	--	--	--	--	Uncharacterized protein OS=Vitis vinifera OX=29760 GN=CK203_090869 PE=4 SV=1	--	--	hypothetical protein CK203_090869 [Vitis vinifera]
Vitis_adenoclada_newGene_1418	[R]	General function prediction only	Biological Process: defense response (GO:0006952);; Molecular Function: ADP binding (GO:0043531);;	K13457|1.17e-64|hbr:110641499|K13457 disease resistance protein RPM1 | (RefSeq) disease resistance protein RPM1-like	[T]	Signal transduction mechanisms	NB-ARC domain	Putative disease resistance protein At1g50180 OS=Arabidopsis thaliana OX=3702 GN=At1g50180 PE=3 SV=2	Disease resistance protein RPP13 OS=Vitis vinifera OX=29760 GN=RPP13_15 PE=4 SV=1	T	Signal transduction mechanisms	putative disease resistance RPP13-like protein 3 [Vitis riparia]
Vitis_adenoclada_newGene_806	--	--	Molecular Function: nucleic acid binding (GO:0003676);; Molecular Function: zinc ion binding (GO:0008270);; Biological Process: DNA integration (GO:0015074);;	--	--	--	--	--	Retrovirus-related Pol polyprotein from transposon TNT 1-94 OS=Vitis vinifera OX=29760 GN=POLX_3942 PE=4 SV=1	--	--	Retrovirus-related Pol polyprotein from transposon TNT 1-94 [Vitis vinifera]
Vitis_adenoclada_newGene_1965	--	--	Molecular Function: ADP binding (GO:0043531);;	K13459|1.27e-07|egr:104429436|K13459 disease resistance protein RPS2 | (RefSeq) probable disease resistance protein At4g27220 isoform X1	--	--	Leucine Rich repeats (2 copies)	TMV resistance protein N OS=Nicotiana glutinosa OX=35889 GN=N PE=1 SV=1	TMV resistance protein N OS=Vitis vinifera OX=29760 GN=N_244 PE=4 SV=1	S	Function unknown	disease resistance protein RUN1-like [Vitis riparia]
Vitis_adenoclada_newGene_3133	--	--	Molecular Function: oxidoreductase activity, acting on single donors with incorporation of molecular oxygen, incorporation of two atoms of oxygen (GO:0016702);; Biological Process: oxylipin biosynthetic process (GO:0031408);; Molecular Function: metal ion binding (GO:0046872);;	K00454|2.12e-81|qsu:112015392|K00454 lipoxygenase [EC:1.13.11.12] | (RefSeq) probable linoleate 9S-lipoxygenase 7	--	--	Lipoxygenase	Linoleate 9S-lipoxygenase 5 OS=Arabidopsis thaliana OX=3702 GN=LOX5 PE=1 SV=2	Lipoxygenase OS=Vitis vinifera OX=29760 GN=VITISV_042337 PE=3 SV=1	E	Amino acid transport and metabolism	hypothetical protein VITISV_042337 [Vitis vinifera]
Vitis_adenoclada_newGene_138	--	--	--	--	--	--	--	--	Uncharacterized protein OS=Vitis vinifera OX=29760 GN=VITISV_036602 PE=4 SV=1	--	--	phosphopantothenoylcysteine decarboxylase subunit VHS3-like [Vitis riparia]
Vitis_adenoclada_newGene_2152	[E]	Amino acid transport and metabolism	Biological Process: Mo-molybdopterin cofactor biosynthetic process (GO:0006777);; Molecular Function: Mo-molybdopterin cofactor sulfurase activity (GO:0008265);; Molecular Function: lyase activity (GO:0016829);; Molecular Function: molybdenum ion binding (GO:0030151);; Molecular Function: pyridoxal phosphate binding (GO:0030170);; Molecular Function: molybdenum cofactor sulfurtransferase activity…	K15631|3.63e-162|vvi:100247369|K15631 molybdenum cofactor sulfurtransferase [EC:2.8.1.9] | (RefSeq) molybdenum cofactor sulfurase	[H]	Coenzyme transport and metabolism	Aminotransferase class-V	Molybdenum cofactor sulfurase OS=Arabidopsis thaliana OX=3702 GN=ABA3 PE=1 SV=1	Molybdenum cofactor sulfurase OS=Vitis vinifera OX=29760 GN=VIT_19s0027g01090 PE=3 SV=1	H	Coenzyme transport and metabolism	molybdenum cofactor sulfurase-like [Vitis riparia]
Vitis_adenoclada_newGene_2307	--	--	Molecular Function: nucleic acid binding (GO:0003676);; Molecular Function: zinc ion binding (GO:0008270);;	--	--	--	--	--	Uncharacterized protein OS=Vitis vinifera OX=29760 GN=CK203_022322 PE=4 SV=1	--	--	hypothetical protein CK203_022322 [Vitis vinifera]
Vitis_adenoclada_newGene_2721	--	--	--	K01426|7.63e-43|vvi:100248659|K01426 amidase [EC:3.5.1.4] | (RefSeq) putative amidase C869.01	[R]	General function prediction only	--	--	DUF4219 domain-containing protein OS=Vitis vinifera OX=29760 GN=CK203_064540 PE=4 SV=1	L	Replication, recombination and repair	hypothetical protein CK203_064540 [Vitis vinifera]
Vitis_adenoclada_newGene_1180	--	--	Molecular Function: double-stranded DNA binding (GO:0003690);; Biological Process: regulation of transcription, DNA-templated (GO:0006355);; Molecular Function: ADP binding (GO:0043531);;	K13459|6.57e-37|egu:105052742|K13459 disease resistance protein RPS2 | (RefSeq) disease resistance protein At4g27190-like	--	--	Sialic-acid binding micronemal adhesive repeat	--	Putative disease resistance protein OS=Vitis vinifera OX=29760 GN=VvCHDp001011_4 PE=4 SV=1	T	Signal transduction mechanisms	uncharacterized protein LOC117930230 isoform X3 [Vitis riparia]
Vitis_adenoclada_newGene_2888	--	--	--	--	--	--	--	--	Uncharacterized protein OS=Vitis vinifera OX=29760 GN=CK203_049821 PE=4 SV=1	--	--	hypothetical protein CK203_049821 [Vitis vinifera]
Vitis_adenoclada_newGene_1921	--	--	--	--	--	--	Plant transposase (Ptta/En/Spm family)	--	Uncharacterized protein OS=Vitis vinifera OX=29760 GN=CK203_061113 PE=4 SV=1	S	Function unknown	uncharacterized protein LOC117908288 [Vitis riparia]
Vitis_adenoclada_newGene_1308	--	--	--	--	--	--	--	--	Retrovirus-related Pol polyprotein from transposon RE2 OS=Vitis vinifera OX=29760 GN=RE2_593 PE=4 SV=1	L	Replication, recombination and repair	PREDICTED: uncharacterized protein LOC109123299 [Vitis vinifera]
Vitis_adenoclada_newGene_128	--	--	Molecular Function: protein binding (GO:0005515);;	K17550|3.32e-31|qsu:111989606|K17550 protein phosphatase 1 regulatory subunit 7 | (RefSeq) probable LRR receptor-like serine/threonine-protein kinase At2g24230	[R]	General function prediction only	Leucine rich repeat	Putative receptor-like protein 8 OS=Arabidopsis thaliana OX=3702 GN=RLP8 PE=5 SV=2	LRRNT_2 domain-containing protein OS=Vitis vinifera OX=29760 GN=CK203_061758 PE=4 SV=1	A	RNA processing and modification	receptor like protein 21-like [Vitis riparia]
Vitis_adenoclada_newGene_1402	--	--	Cellular Component: endosome (GO:0005768);; Cellular Component: trans-Golgi network (GO:0005802);; Cellular Component: integral component of membrane (GO:0016021);;	--	--	--	--	--	Glycos_transf_1 domain-containing protein OS=Vitis vinifera OX=29760 GN=VIT_15s0046g01620 PE=4 SV=1	S	Function unknown	PREDICTED: uncharacterized protein LOC100262009 isoform X2 [Vitis vinifera]
Vitis_adenoclada_newGene_1205	--	--	Molecular Function: nucleic acid binding (GO:0003676);; Molecular Function: zinc ion binding (GO:0008270);; Biological Process: DNA integration (GO:0015074);;	--	[R]	General function prediction only	GAG-pre-integrase domain	--	Integrase catalytic domain-containing protein OS=Vitis vinifera OX=29760 GN=VITISV_017217 PE=4 SV=1	L	Replication, recombination and repair	hypothetical protein VITISV_017217 [Vitis vinifera]
Vitis_adenoclada_newGene_3025	--	--	Molecular Function: fatty acid binding (GO:0005504);; Biological Process: fatty acid metabolic process (GO:0006631);; Cellular Component: chloroplast stroma (GO:0009570);; Molecular Function: intramolecular lyase activity (GO:0016872);;	--	--	--	--	Fatty-acid-binding protein 1 OS=Arabidopsis thaliana OX=3702 GN=FAP1 PE=1 SV=1	Chalcone_isomerase domain-containing protein OS=Vitis vinifera OX=29760 GN=VIT_07s0151g01060 PE=3 SV=1	S	Function unknown	PREDICTED: fatty-acid-binding protein 1 [Vitis vinifera]
Vitis_adenoclada_newGene_1343	--	--	--	--	--	--	--	--	Uncharacterized protein OS=Vitis vinifera OX=29760 GN=VIT_15s0021g00900 PE=4 SV=1	--	--	unnamed protein product, partial [Vitis vinifera]
Vitis_adenoclada_newGene_2881	--	--	Cellular Component: integral component of membrane (GO:0016021);; Molecular Function: kinase activity (GO:0016301);;	K13466|1.93e-09|sot:102578277|K13466 EIX receptor 1/2 | (RefSeq) LRR receptor-like serine/threonine-protein kinase GSO2	[R]	General function prediction only	Leucine rich repeat	Receptor-like protein 46 OS=Arabidopsis thaliana OX=3702 GN=RLP46 PE=3 SV=1	Leucine-rich repeat receptor-like serine/threonine-protein kinase OS=Vitis vinifera OX=29760 GN=VvCHDh000429_2 PE=4 SV=1	S	Function unknown	Leucine-rich repeat receptor-like serine/threonine-protein kinase [Vitis vinifera]
Vitis_adenoclada_newGene_1520	--	--	Biological Process: oxidation-reduction process (GO:0055114);;	--	--	--	--	--	L-idonate 5-dehydrogenase OS=Vitis vinifera OX=29760 GN=VIT_16s0100g00290_1 PE=4 SV=1	--	--	L-idonate 5-dehydrogenase [Vitis vinifera]
Vitis_adenoclada_newGene_1412	[L]	Replication, recombination and repair	Molecular Function: nucleic acid binding (GO:0003676);; Molecular Function: ATP binding (GO:0005524);;	K14777|1.40e-104|vvi:100246466|K14777 ATP-dependent RNA helicase DDX47/RRP3 [EC:3.6.4.13] | (RefSeq) DEAD-box ATP-dependent RNA helicase 10	[A]	RNA processing and modification	DEAD/DEAH box helicase	DEAD-box ATP-dependent RNA helicase 10 OS=Arabidopsis thaliana OX=3702 GN=RH10 PE=1 SV=2	Uncharacterized protein OS=Vitis vinifera OX=29760 GN=VITISV_041393 PE=4 SV=1	A	RNA processing and modification	hypothetical protein VITISV_041393 [Vitis vinifera]
Vitis_adenoclada_newGene_3254	[I]	Lipid transport and metabolism	--	K15813|3.88e-38|vvi:100251248|K15813 beta-amyrin synthase [EC:5.4.99.39] | (RefSeq) beta-Amyrin Synthase 1	[I]	Lipid transport and metabolism	--	Germanicol synthase OS=Rhizophora stylosa OX=98588 GN=M1 PE=1 SV=1	PREDICTED: beta-amyrin synthase (Fragment) OS=Prunus dulcis OX=3755 GN=ALMOND_2B015207 PE=4 SV=1	I	Lipid transport and metabolism	beta-amyrin synthase-like isoform X2 [Vitis riparia]
Vitis_adenoclada_newGene_1522	--	--	Biological Process: biosynthetic process (GO:0009058);; Molecular Function: transferase activity, transferring acyl groups other than amino-acyl groups (GO:0016747);;	K00660|1.11e-48|vvi:100245181|K00660 chalcone synthase [EC:2.3.1.74] | (RefSeq) stilbene synthase 5	--	--	Chalcone and stilbene synthases, N-terminal domain	Stilbene synthase 5 OS=Vitis vinifera OX=29760 GN=GSVIVT00007357001 PE=3 SV=1	Stilbene synthase 5 OS=Vitis vinifera OX=29760 GN=GSVIVT00007357001_1 PE=4 SV=1	H	Coenzyme transport and metabolism	Stilbene synthase 5 [Vitis vinifera]
Vitis_adenoclada_newGene_2988	--	--	Molecular Function: nucleic acid binding (GO:0003676);; Biological Process: DNA integration (GO:0015074);;	--	--	--	--	--	Transposon Tf2-8 polyprotein OS=Vitis vinifera OX=29760 GN=Tf2-8_84 PE=4 SV=1	--	--	Transposon Tf2-8 polyprotein [Vitis vinifera]
Vitis_adenoclada_newGene_1047	--	--	Biological Process: defense response (GO:0006952);; Molecular Function: ADP binding (GO:0043531);;	K12818|1.17e-146|mtr:MTR_0267s0070|K12818 ATP-dependent RNA helicase DHX8/PRP22 [EC:3.6.4.13] | (RefSeq) NB-ARC domain disease resistance protein, putative	[T]	Signal transduction mechanisms	NB-ARC domain	Putative disease resistance protein At3g14460 OS=Arabidopsis thaliana OX=3702 GN=At3g14460 PE=3 SV=1	Uncharacterized protein OS=Vitis vinifera OX=29760 GN=VIT_13s0019g01140 PE=4 SV=1	T	Signal transduction mechanisms	PREDICTED: putative disease resistance RPP13-like protein 1 isoform X1 [Vitis vinifera]
Vitis_adenoclada_newGene_3225	--	--	Molecular Function: protein binding (GO:0005515);;	--	--	--	F-box domain	--	F-box/LRR-repeat protein OS=Vitis vinifera OX=29760 GN=VvCHDp000881_4 PE=4 SV=1	S	Function unknown	F-box/LRR-repeat protein At3g48880-like [Vitis riparia]
Vitis_adenoclada_newGene_2198	--	--	--	--	--	--	--	--	ANK_REP_REGION domain-containing protein OS=Vitis vinifera OX=29760 GN=CK203_093861 PE=4 SV=1	S	Function unknown	PREDICTED: uncharacterized protein LOC100265216 isoform X3 [Vitis vinifera]
Vitis_adenoclada_newGene_1876	--	--	Cellular Component: integral component of membrane (GO:0016021);; Molecular Function: ADP binding (GO:0043531);;	--	--	--	--	--	TMV resistance protein N OS=Vitis vinifera OX=29760 GN=N_137 PE=4 SV=1	--	--	PREDICTED: TMV resistance protein N [Vitis vinifera]
Vitis_adenoclada_newGene_1134	--	--	--	--	--	--	--	--	Uncharacterized protein OS=Vitis vinifera OX=29760 GN=CK203_021300 PE=4 SV=1	--	--	hypothetical protein CK203_021300 [Vitis vinifera]
Vitis_adenoclada_newGene_1105	--	--	Molecular Function: nucleic acid binding (GO:0003676);;	--	--	--	--	--	Retrovirus-related Pol polyprotein from transposon RE2 OS=Vitis vinifera OX=29760 GN=RE2_550 PE=4 SV=1	--	--	Retrovirus-related Pol polyprotein from transposon RE2 [Vitis vinifera]
Vitis_adenoclada_newGene_1958	--	--	Biological Process: signal transduction (GO:0007165);;	K13459|9.04e-91|vvi:100265494|K13459 disease resistance protein RPS2 | (RefSeq) probable disease resistance protein At1g52660	--	--	TIR domain	Disease resistance protein RPV1 OS=Vitis rotundifolia OX=103349 GN=RPV1 PE=1 SV=1	TMV resistance protein N OS=Vitis vinifera OX=29760 GN=N_262 PE=4 SV=1	S	Function unknown	TMV resistance protein N [Vitis vinifera]
Vitis_adenoclada_newGene_956	--	--	Molecular Function: transcription coregulator activity (GO:0003712);; Biological Process: regulation of transcription, DNA-templated (GO:0006355);;	K14972|6.51e-26|vvi:100264243|K14972 PAX-interacting protein 1 | (RefSeq) mediator of RNA polymerase II transcription subunit 15a	--	--	KIX domain	Mediator of RNA polymerase II transcription subunit 15a OS=Arabidopsis thaliana OX=3702 GN=MED15A PE=1 SV=1	Mediator of RNA polymerase II transcription subunit 15a OS=Vitis vinifera OX=29760 GN=MED15A_32 PE=4 SV=1	S	Function unknown	mediator of RNA polymerase II transcription subunit 15a-like isoform X1 [Vitis riparia]
Vitis_adenoclada_newGene_2399	--	--	Molecular Function: zinc ion binding (GO:0008270);;	--	--	--	--	--	SWIM-type domain-containing protein OS=Vitis vinifera OX=29760 GN=VITISV_032112 PE=4 SV=1	--	--	PREDICTED: uncharacterized protein LOC104878838 [Vitis vinifera]
Vitis_adenoclada_newGene_1510	--	--	Molecular Function: protein serine/threonine kinase activity (GO:0004674);; Molecular Function: ATP binding (GO:0005524);;	--	[TR]	--	--	Probable serine/threonine protein kinase IRE OS=Arabidopsis thaliana OX=3702 GN=IRE PE=2 SV=1	Putative serine/threonine protein kinase IRE OS=Vitis vinifera OX=29760 GN=IRE_6 PE=4 SV=1	T	Signal transduction mechanisms	putative serine/threonine protein kinase IRE [Vitis vinifera]
Vitis_adenoclada_newGene_3282	[R]	General function prediction only	Biological Process: signal transduction (GO:0007165);; Molecular Function: ADP binding (GO:0043531);;	K00695|2.97e-40|mtr:MTR_6g478030|K00695 sucrose synthase [EC:2.4.1.13] | (RefSeq) sucrose synthase	--	--	TIR domain	Disease resistance protein RUN1 OS=Vitis rotundifolia OX=103349 GN=RUN1 PE=1 SV=1	ADP-ribosyl cyclase/cyclic ADP-ribose hydrolase OS=Vitis vinifera OX=29760 GN=VvCHDh000044_4 PE=4 SV=1	--	--	putative disease resistance protein [Vitis vinifera]
Vitis_adenoclada_newGene_2967	--	--	Biological Process: defense response (GO:0006952);; Molecular Function: ADP binding (GO:0043531);;	K13457|1.77e-109|vvi:100259922|K13457 disease resistance protein RPM1 | (RefSeq) disease resistance protein RPM1	--	--	--	--	Uncharacterized protein OS=Vitis vinifera OX=29760 GN=VIT_06s0009g01350 PE=4 SV=1	T	Signal transduction mechanisms	disease resistance protein RPM1-like [Vitis riparia]
Vitis_adenoclada_newGene_1875	[G]	Carbohydrate transport and metabolism	Molecular Function: oxidoreductase activity, acting on the aldehyde or oxo group of donors, NAD or NADP as acceptor (GO:0016620);; Molecular Function: transferase activity, transferring acyl groups other than amino-acyl groups (GO:0016747);;	K00134|1.78e-23|mesc:110601338|K00134 glyceraldehyde 3-phosphate dehydrogenase [EC:1.2.1.12] | (RefSeq) glyceraldehyde-3-phosphate dehydrogenase 2, cytosolic-like	[G]	Carbohydrate transport and metabolism	Glyceraldehyde 3-phosphate dehydrogenase, C-terminal domain	Glyceraldehyde-3-phosphate dehydrogenase, cytosolic OS=Antirrhinum majus OX=4151 GN=GAPC PE=2 SV=1	Putative acetyl-CoA acetyltransferase, cytosolic 2 OS=Vitis vinifera OX=29760 GN=VvCHDh000008_2 PE=3 SV=1	I	Lipid transport and metabolism	PREDICTED: glyceraldehyde-3-phosphate dehydrogenase 1, cytosolic-like isoform X2 [Vitis vinifera]
Vitis_adenoclada_newGene_1571	--	--	Molecular Function: protein kinase activity (GO:0004672);; Molecular Function: ATP binding (GO:0005524);; Molecular Function: polysaccharide binding (GO:0030247);;	K13416|1.46e-52|pper:18792858|K13416 brassinosteroid insensitive 1-associated receptor kinase 1 [EC:2.7.10.1 2.7.11.1] | (RefSeq) BRASSINOSTEROID INSENSITIVE 1-associated receptor kinase 1	[T]	Signal transduction mechanisms	Protein kinase domain	Rust resistance kinase Lr10 OS=Triticum aestivum OX=4565 GN=LRK10 PE=2 SV=1	Protein kinase domain-containing protein OS=Vitis vinifera OX=29760 GN=VIT_16s0039g01330 PE=4 SV=1	T	Signal transduction mechanisms	rust resistance kinase Lr10-like [Vitis riparia]
Vitis_adenoclada_newGene_290	--	--	Molecular Function: magnesium ion binding (GO:0000287);; Molecular Function: terpene synthase activity (GO:0010333);;	K14175|1.53e-88|vvi:100852596|K14175 (3S,6E)-nerolidol synthase [EC:4.2.3.48] | (RefSeq) (3S,6E)-nerolidol synthase 1, chloroplastic-like	--	--	Terpene synthase family, metal binding domain	(3S,6E)-nerolidol synthase 1 OS=Fragaria ananassa OX=3747 PE=1 SV=1	Uncharacterized protein OS=Vitis vinifera OX=29760 GN=VIT_00s0572g00010 PE=4 SV=1	S	Function unknown	(3S,6E)-nerolidol synthase 1, chloroplastic-like isoform X2 [Vitis riparia]
Vitis_adenoclada_newGene_2108	--	--	Biological Process: regulation of DNA recombination (GO:0000018);; Biological Process: double-strand break repair via homologous recombination (GO:0000724);; Biological Process: recombinational repair (GO:0000725);; Biological Process: non-recombinational repair (GO:0000726);; Biological Process: somatic diversification of immune receptors (GO:0002200);; Biological Process: immune system process …	K23288|7.87e-23|gra:105761952|K23288 syndetin | (RefSeq) uncharacterized LOC105761952	--	--	--	--	Uncharacterized protein OS=Vitis vinifera OX=29760 GN=CK203_116525 PE=4 SV=1	A	RNA processing and modification	hypothetical protein CK203_116525 [Vitis vinifera]
Vitis_adenoclada_newGene_2791	--	--	Molecular Function: protein binding (GO:0005515);;	--	--	--	Leucine Rich repeats (2 copies)	--	Uncharacterized protein OS=Vitis vinifera OX=29760 GN=VITISV_038766 PE=4 SV=1	S	Function unknown	hypothetical protein VITISV_038766 [Vitis vinifera]
Vitis_adenoclada_newGene_2366	--	--	--	--	--	--	--	--	Uncharacterized protein OS=Vitis vinifera OX=29760 GN=CK203_070342 PE=4 SV=1	--	--	hypothetical protein CK203_070342 [Vitis vinifera]
Vitis_adenoclada_newGene_1883	--	--	Molecular Function: ADP binding (GO:0043531);;	--	--	--	--	--	NB-ARC domain-containing protein OS=Vitis vinifera OX=29760 GN=VITISV_043153 PE=4 SV=1	S	Function unknown	PREDICTED: protein SUPPRESSOR OF npr1-1, CONSTITUTIVE 1-like isoform X2 [Vitis vinifera]
Vitis_adenoclada_newGene_513	--	--	Cellular Component: cytoplasm (GO:0005737);; Molecular Function: lipid transfer activity (GO:0120013);;	--	[S]	Function unknown	Glycolipid transfer protein (GLTP)	Accelerated cell death 11 OS=Arabidopsis thaliana OX=3702 GN=ACD11 PE=1 SV=1	Accelerated cell death 11 OS=Vitis vinifera OX=29760 GN=ACD11_6 PE=4 SV=1	S	Function unknown	PREDICTED: accelerated cell death 11-like isoform X2 [Vitis vinifera]
Vitis_adenoclada_newGene_847	--	--	Molecular Function: cysteine-type peptidase activity (GO:0008234);;	--	--	--	Ulp1 protease family, C-terminal catalytic domain	--	Ubiquitin-like-specific protease ESD4 OS=Vitis vinifera OX=29760 GN=ESD4_2 PE=3 SV=1	--	--	Ubiquitin-like-specific protease ESD4 [Vitis vinifera]
Vitis_adenoclada_newGene_2831	--	--	Cellular Component: integral component of membrane (GO:0016021);;	--	--	--	--	--	Uncharacterized protein OS=Vitis vinifera OX=29760 GN=CK203_032441 PE=4 SV=1	--	--	hypothetical protein CK203_032441 [Vitis vinifera]
Vitis_adenoclada_newGene_670	[P]	Inorganic ion transport and metabolism	Molecular Function: ATP binding (GO:0005524);; Cellular Component: integral component of membrane (GO:0016021);; Molecular Function: copper transmembrane transporter activity, phosphorylative mechanism (GO:0043682);; Molecular Function: metal ion binding (GO:0046872);;	K17686|1.94e-245|vvi:100257685|K17686 P-type Cu+ transporter [EC:7.2.2.8] | (RefSeq) copper-transporting ATPase PAA1, chloroplastic	[P]	Inorganic ion transport and metabolism	haloacid dehalogenase-like hydrolase	Copper-transporting ATPase PAA1, chloroplastic OS=Arabidopsis thaliana OX=3702 GN=PAA1 PE=1 SV=1	Uncharacterized protein OS=Vitis vinifera OX=29760 GN=VIT_12s0142g00330 PE=3 SV=1	P	Inorganic ion transport and metabolism	unnamed protein product, partial [Vitis vinifera]
Vitis_adenoclada_newGene_1973	--	--	--	--	--	--	--	--	Uncharacterized protein OS=Vitis vinifera OX=29760 GN=CK203_040030 PE=4 SV=1	--	--	hypothetical protein CK203_040030 [Vitis vinifera]
Vitis_adenoclada_newGene_1801	--	--	Molecular Function: microtubule motor activity (GO:0003777);; Molecular Function: ATP binding (GO:0005524);; Biological Process: microtubule-based movement (GO:0007018);; Molecular Function: microtubule binding (GO:0008017);;	K10401|7.76e-78|vvi:100252261|K10401 kinesin family member 18/19 | (RefSeq) kinesin-like protein KIN-6	--	--	--	--	Kinesin-like protein KIN-6 OS=Vitis vinifera OX=29760 GN=KIN6_0 PE=3 SV=1	--	--	Kinesin-like protein KIN-6 [Vitis vinifera]
Vitis_adenoclada_newGene_2671	--	--	Molecular Function: zinc ion binding (GO:0008270);;	--	--	--	--	--	CW-type domain-containing protein OS=Vitis vinifera OX=29760 GN=CK203_001527 PE=4 SV=1	--	--	hypothetical protein CK203_001527 [Vitis vinifera]
Vitis_adenoclada_newGene_123	--	--	Molecular Function: zinc ion binding (GO:0008270);;	K17604|3.83e-96|gmx:100776861|K17604 zinc finger SWIM domain-containing protein 3 | (RefSeq) uncharacterized protein LOC100776861	--	--	SWIM zinc finger	--	SWIM-type domain-containing protein OS=Vitis vinifera OX=29760 GN=CK203_040654 PE=4 SV=1	S	Function unknown	PREDICTED: uncharacterized protein LOC104880261 [Vitis vinifera]
Vitis_adenoclada_newGene_1908	--	--	--	K04079|1.08e-24|pavi:110771366|K04079 molecular chaperone HtpG | (RefSeq) heat shock cognate protein 80-like	[R]	General function prediction only	Retrotransposon gag protein	--	Retrotrans_gag domain-containing protein OS=Vitis vinifera OX=29760 GN=CK203_055915 PE=4 SV=1	L	Replication, recombination and repair	hypothetical protein CK203_055915 [Vitis vinifera]
Vitis_adenoclada_newGene_1808	--	--	--	--	--	--	--	--	Uncharacterized protein OS=Fagus sylvatica OX=28930 GN=FSB_LOCUS3056 PE=4 SV=1	--	--	glycine-rich protein HC1-like [Olea europaea var. sylvestris]
Vitis_adenoclada_newGene_829	--	--	Molecular Function: ATP binding (GO:0005524);; Cellular Component: peroxisomal membrane (GO:0005778);; Cellular Component: cytosol (GO:0005829);; Biological Process: peroxisome organization (GO:0007031);; Biological Process: protein import into peroxisome matrix (GO:0016558);; Molecular Function: ATPase activity (GO:0016887);;	K13338|4.30e-154|vvi:100259773|K13338 peroxin-1 | (RefSeq) peroxisome biogenesis protein 1	--	--	--	--	Peroxin-1 OS=Vitis vinifera OX=29760 GN=VIT_00s0125g00170 PE=4 SV=1	O	Posttranslational modification, protein turnover, chaperones	PREDICTED: peroxisome biogenesis protein 1 isoform X3 [Vitis vinifera]
Vitis_adenoclada_newGene_1851	--	--	--	--	--	--	--	Disease resistance protein RPV1 OS=Vitis rotundifolia OX=103349 GN=RPV1 PE=1 SV=1	Disease resistance-like protein DSC1 OS=Vitis vinifera OX=29760 GN=DSC1_2 PE=4 SV=1	S	Function unknown	PREDICTED: disease resistance-like protein CSA1 isoform X1 [Vitis vinifera]
Vitis_adenoclada_newGene_712	--	--	Cellular Component: mitochondrion (GO:0005739);; Cellular Component: chloroplast inner membrane (GO:0009706);; Biological Process: plant organ development (GO:0099402);;	--	--	--	Protein RETICULATA-related	--	Uncharacterized protein OS=Vitis vinifera OX=29760 GN=VIT_12s0034g01370 PE=3 SV=1	S	Function unknown	unnamed protein product, partial [Vitis vinifera]
Vitis_adenoclada_newGene_1387	[L]	Replication, recombination and repair	Molecular Function: ubiquitin-protein transferase activity (GO:0004842);;	K08332|5.38e-45|atr:18433192|K08332 vacuolar protein 8 | (RefSeq) U-box domain-containing protein 44 isoform X1	[S]	Function unknown	U-box domain	U-box domain-containing protein 43 OS=Arabidopsis thaliana OX=3702 GN=PUB43 PE=2 SV=1	RING-type E3 ubiquitin transferase OS=Vitis vinifera OX=29760 GN=VITISV_022075 PE=4 SV=1	S	Function unknown	hypothetical protein VITISV_022075 [Vitis vinifera]
Vitis_adenoclada_newGene_1633	--	--	--	--	--	--	--	--	Uncharacterized protein OS=Vitis vinifera OX=29760 GN=VITISV_026656 PE=4 SV=1	--	--	hypothetical protein VITISV_026656 [Vitis vinifera]
Vitis_adenoclada_newGene_1241	--	--	--	--	--	--	--	--	Uncharacterized protein OS=Vitis vinifera OX=29760 GN=VITISV_011264 PE=4 SV=1	--	--	hypothetical protein VITISV_011264 [Vitis vinifera]
Vitis_adenoclada_newGene_2290	--	--	Cellular Component: integral component of membrane (GO:0016021);; Biological Process: transmembrane transport (GO:0055085);;	K24139|5.32e-09|vvi:100253302|K24139 auxin efflux carrier family protein | (RefSeq) protein PIN-LIKES 3	--	--	--	--	Uncharacterized protein OS=Vitis vinifera OX=29760 GN=VITISV_002064 PE=4 SV=1	--	--	protein PIN-LIKES 3-like [Vitis riparia]
Vitis_adenoclada_newGene_328	[O]	Posttranslational modification, protein turnover, chaperones	Molecular Function: GTPase activity (GO:0003924);; Biological Process: nitrogen compound metabolic process (GO:0006807);; Molecular Function: nickel cation binding (GO:0016151);;	K03189|1.60e-224|vvi:100243473|K03189 urease accessory protein | (RefSeq) urease accessory protein G	--	--	CobW/HypB/UreG, nucleotide-binding domain	Urease accessory protein G OS=Arabidopsis thaliana OX=3702 GN=UREG PE=2 SV=1	Urease accessory protein G OS=Vitis vinifera OX=29760 GN=UREG_1 PE=3 SV=1	T	Signal transduction mechanisms	urease accessory protein G [Vitis riparia]
Vitis_adenoclada_newGene_1929	--	--	Molecular Function: magnesium ion binding (GO:0000287);; Molecular Function: terpene synthase activity (GO:0010333);;	K15803|3.22e-33|vvi:100258596|K15803 (-)-germacrene D synthase [EC:4.2.3.75] | (RefSeq) valencene synthase	--	--	--	Valencene synthase OS=Vitis vinifera OX=29760 GN=ValCS PE=1 SV=1	Uncharacterized protein OS=Vitis vinifera OX=29760 GN=VITISV_036209 PE=4 SV=1	S	Function unknown	hypothetical protein VITISV_036209 [Vitis vinifera]
Vitis_adenoclada_newGene_2222	--	--	Molecular Function: magnesium ion binding (GO:0000287);; Molecular Function: terpene synthase activity (GO:0010333);;	K15803|7.21e-37|vvi:100261959|K15803 (-)-germacrene D synthase [EC:4.2.3.75] | (RefSeq) valencene synthase	--	--	Terpene synthase family, metal binding domain	Probable terpene synthase 2 OS=Ricinus communis OX=3988 GN=TPS2 PE=3 SV=1	Uncharacterized protein OS=Vitis vinifera OX=29760 GN=VIT_18s0001g05240 PE=4 SV=1	S	Function unknown	PREDICTED: valencene synthase [Vitis vinifera]
Vitis_adenoclada_newGene_1050	--	--	--	--	--	--	--	--	Serine/threonine-protein phosphatase 7 long form-like OS=Vitis vinifera OX=29760 GN=MAIL3_185 PE=4 SV=1	--	--	serine/threonine-protein phosphatase 7 long form homolog [Vitis riparia]
Vitis_adenoclada_newGene_2021	--	--	Cellular Component: microtubule (GO:0005874);; Biological Process: microtubule-based process (GO:0007017);; Cellular Component: integral component of membrane (GO:0016021);;	--	--	--	--	--	Tubulin beta-1 chain OS=Vitis vinifera OX=29760 GN=TUBB1_0 PE=3 SV=1	--	--	Tubulin beta-1 chain [Vitis vinifera]
Vitis_adenoclada_newGene_1660	--	--	--	--	--	--	--	--	Uncharacterized protein OS=Vitis vinifera OX=29760 GN=VIT_01s0010g03830 PE=4 SV=1	--	--	PREDICTED: uncharacterized protein LOC100257379 [Vitis vinifera]
Vitis_adenoclada_newGene_1885	--	--	Biological Process: signal transduction (GO:0007165);; Molecular Function: ADP binding (GO:0043531);;	K13459|1.20e-39|vvi:100265494|K13459 disease resistance protein RPS2 | (RefSeq) probable disease resistance protein At1g52660	--	--	TIR domain	Disease resistance protein RPV1 OS=Vitis rotundifolia OX=103349 GN=RPV1 PE=1 SV=1	ADP-ribosyl cyclase/cyclic ADP-ribose hydrolase OS=Vitis vinifera OX=29760 GN=N_37 PE=4 SV=1	S	Function unknown	disease resistance protein RPV1-like [Vitis riparia]
Vitis_adenoclada_newGene_2515	--	--	--	--	[R]	General function prediction only	GAG-pre-integrase domain	Retrovirus-related Pol polyprotein from transposon RE1 OS=Arabidopsis thaliana OX=3702 GN=RE1 PE=2 SV=1	Retrovirus-related Pol polyprotein from transposon RE1 OS=Vitis vinifera OX=29760 GN=RE1_1447 PE=4 SV=1	L	Replication, recombination and repair	Retrovirus-related Pol polyprotein from transposon RE1 [Vitis vinifera]
Vitis_adenoclada_newGene_1281	--	--	--	--	--	--	--	--	Uncharacterized protein OS=Solanum lycopersicum OX=4081 PE=4 SV=1	--	--	hypothetical protein FRX31_004996 [Thalictrum thalictroides]
Vitis_adenoclada_newGene_1190	[O]	Posttranslational modification, protein turnover, chaperones	Molecular Function: molecular_function (GO:0003674);; Molecular Function: catalytic activity (GO:0003824);; Molecular Function: glutathione transferase activity (GO:0004364);; Molecular Function: protein binding (GO:0005515);; Cellular Component: cellular_component (GO:0005575);; Cellular Component: intracellular (GO:0005622);; Cellular Component: obsolete cell (GO:0005623);; Cellular Component: …	K00799|4.82e-162|vvi:100265455|K00799 glutathione S-transferase [EC:2.5.1.18] | (RefSeq) glutathione S-transferase U10	[O]	Posttranslational modification, protein turnover, chaperones	Glutathione S-transferase, N-terminal domain	Glutathione S-transferase U10 OS=Arabidopsis thaliana OX=3702 GN=GSTU10 PE=2 SV=1	Uncharacterized protein OS=Vitis vinifera OX=29760 GN=VITISV_006270 PE=4 SV=1	O	Posttranslational modification, protein turnover, chaperones	hypothetical protein VITISV_006270 [Vitis vinifera]
Vitis_adenoclada_newGene_742	--	--	Molecular Function: ADP binding (GO:0043531);;	--	--	--	--	--	Putative disease resistance RPP13-like protein 1 OS=Vitis vinifera OX=29760 GN=RPPL1_155 PE=4 SV=1	T	Signal transduction mechanisms	putative disease resistance RPP13-like protein 1 [Vitis vinifera]
Vitis_adenoclada_newGene_2164	[QV]	--	Molecular Function: monooxygenase activity (GO:0004497);; Molecular Function: iron ion binding (GO:0005506);; Molecular Function: oxidoreductase activity, acting on paired donors, with incorporation or reduction of molecular oxygen (GO:0016705);; Molecular Function: heme binding (GO:0020037);;	K07426|3.39e-61|cpep:111792333|K07426 cytochrome P450 family 4 subfamily B polypeptide 1 [EC:1.14.14.1] | (RefSeq) cytochrome P450 CYP72A219-like	[QI]	--	Cytochrome P450	11-oxo-beta-amyrin 30-oxidase OS=Glycyrrhiza uralensis OX=74613 GN=CYP72A154 PE=1 SV=1	Uncharacterized protein OS=Vitis vinifera OX=29760 GN=VIT_19s0015g02540 PE=3 SV=1	Q	Secondary metabolites biosynthesis, transport and catabolism	unnamed protein product, partial [Vitis vinifera]
Vitis_adenoclada_newGene_1615	--	--	Molecular Function: calcium ion binding (GO:0005509);; Molecular Function: kinase activity (GO:0016301);;	--	--	--	Calcium-binding EGF domain	Wall-associated receptor kinase 2 OS=Arabidopsis thaliana OX=3702 GN=WAK2 PE=1 SV=1	Wall-associated receptor kinase 3 OS=Vitis vinifera OX=29760 GN=WAK3_0 PE=4 SV=1	T	Signal transduction mechanisms	Wall-associated receptor kinase 3 [Vitis vinifera]
Vitis_adenoclada_newGene_2455	--	--	Molecular Function: ADP binding (GO:0043531);;	--	--	--	--	--	Putative disease resistance protein RGA1 OS=Vitis vinifera OX=29760 GN=RGA1_25 PE=4 SV=1	T	Signal transduction mechanisms	PREDICTED: putative disease resistance protein RGA3 [Vitis vinifera]
Vitis_adenoclada_newGene_1938	--	--	Cellular Component: endosome (GO:0005768);; Cellular Component: trans-Golgi network (GO:0005802);; Biological Process: signal transduction (GO:0007165);; Molecular Function: ADP binding (GO:0043531);;	--	--	--	Leucine Rich repeats (2 copies)	Protein VARIATION IN COMPOUND TRIGGERED ROOT growth response OS=Arabidopsis thaliana OX=3702 GN=VICTR PE=1 SV=1	ADP-ribosyl cyclase/cyclic ADP-ribose hydrolase OS=Vitis vinifera OX=29760 GN=VITISV_003715 PE=4 SV=1	S	Function unknown	disease resistance protein RPV1-like [Vitis riparia]
Vitis_adenoclada_newGene_1523	[Q]	Secondary metabolites biosynthesis, transport and catabolism	Biological Process: biosynthetic process (GO:0009058);; Molecular Function: transferase activity, transferring acyl groups other than amino-acyl groups (GO:0016747);;	K13232|5.28e-285|vvi:100853406|K13232 stilbene synthase [EC:2.3.1.95] | (RefSeq) RS, STS1; stilbene synthase 2	--	--	Chalcone and stilbene synthases, N-terminal domain	Stilbene synthase 2 OS=Vitis vinifera OX=29760 GN=GSVIVT00004047001 PE=2 SV=2	Stilbene synthase OS=Vitis pseudoreticulata OX=231512 PE=2 SV=1	H	Coenzyme transport and metabolism	PREDICTED: stilbene synthase 2 [Vitis vinifera]
Vitis_adenoclada_newGene_1817	--	--	Molecular Function: ferroxidase activity (GO:0004322);; Molecular Function: copper ion binding (GO:0005507);; Cellular Component: plasma membrane (GO:0005886);; Biological Process: iron ion transport (GO:0006826);; Biological Process: iron ion homeostasis (GO:0055072);;	K05909|5.62e-40|vvi:100853424|K05909 laccase [EC:1.10.3.2] | (RefSeq) laccase-15-like	[Q]	Secondary metabolites biosynthesis, transport and catabolism	Multicopper oxidase	Putative laccase-9 OS=Oryza sativa subsp. japonica OX=39947 GN=LAC9 PE=3 SV=1	Plastocyanin-like domain-containing protein OS=Vitis vinifera OX=29760 GN=VIT_00s1212g00010 PE=3 SV=1	Q	Secondary metabolites biosynthesis, transport and catabolism	unnamed protein product, partial [Vitis vinifera]
Vitis_adenoclada_newGene_1208	--	--	--	--	--	--	--	--	Uncharacterized protein OS=Vitis vinifera OX=29760 GN=VITISV_021327 PE=4 SV=1	--	--	hypothetical protein VITISV_021327 [Vitis vinifera]
Vitis_adenoclada_newGene_262	--	--	Biological Process: lipid transport (GO:0006869);; Molecular Function: lipid binding (GO:0008289);;	--	--	--	--	--	Non-specific lipid-transfer protein OS=Vitis vinifera OX=29760 GN=NLTP_3 PE=3 SV=1	O	Posttranslational modification, protein turnover, chaperones	PREDICTED: non-specific lipid-transfer protein P3-like [Vitis vinifera]
Vitis_adenoclada_newGene_2922	--	--	--	--	--	--	--	--	Uncharacterized protein OS=Hevea brasiliensis OX=3981 GN=GH714_043953 PE=4 SV=1	S	Function unknown	hypothetical protein GH714_043953 [Hevea brasiliensis]
Vitis_adenoclada_newGene_788	--	--	Molecular Function: ADP binding (GO:0043531);;	K13459|0.0|vvi:104881042|K13459 disease resistance protein RPS2 | (RefSeq) disease resistance protein RPS2	[T]	Signal transduction mechanisms	NB-ARC domain	Disease resistance protein RPS2 OS=Arabidopsis thaliana OX=3702 GN=RPS2 PE=1 SV=1	Uncharacterized protein OS=Vitis vinifera OX=29760 GN=VITISV_036992 PE=4 SV=1	T	Signal transduction mechanisms	hypothetical protein VITISV_036992 [Vitis vinifera]
Vitis_adenoclada_newGene_2974	--	--	--	--	--	--	--	--	DUF4216 domain-containing protein OS=Vitis vinifera OX=29760 GN=CK203_059353 PE=4 SV=1	--	--	PREDICTED: uncharacterized protein LOC104877323 [Vitis vinifera]
Vitis_adenoclada_newGene_888	--	--	--	--	--	--	--	--	--	--	--	unnamed protein product, partial [Vitis vinifera]
Vitis_adenoclada_newGene_3024	[J]	Translation, ribosomal structure and biogenesis	Molecular Function: RNA binding (GO:0003723);; Molecular Function: structural constituent of ribosome (GO:0003735);; Cellular Component: cytosol (GO:0005829);; Biological Process: translation (GO:0006412);; Cellular Component: small ribosomal subunit (GO:0015935);;	K02964|7.79e-106|vvi:100245272|K02964 small subunit ribosomal protein S18e | (RefSeq) 40S ribosomal protein S18	[J]	Translation, ribosomal structure and biogenesis	Ribosomal protein S13/S18	40S ribosomal protein S18 OS=Arabidopsis thaliana OX=3702 GN=RPS18A PE=1 SV=1	Uncharacterized protein OS=Vitis vinifera OX=29760 GN=VIT_05s0020g03450 PE=3 SV=1	J	Translation, ribosomal structure and biogenesis	PREDICTED: 40S ribosomal protein S18 [Vitis vinifera]
Vitis_adenoclada_newGene_2441	--	--	Molecular Function: cysteine-type peptidase activity (GO:0008234);;	--	--	--	--	--	Ubiquitin-like-specific protease 1A OS=Vitis vinifera OX=29760 GN=ULP1A_3 PE=3 SV=1	--	--	PREDICTED: uncharacterized protein LOC104877844 [Vitis vinifera]
Vitis_adenoclada_newGene_2856	--	--	--	--	--	--	Ankyrin repeats (3 copies)	--	ANK_REP_REGION domain-containing protein OS=Vitis vinifera OX=29760 GN=CK203_111423 PE=4 SV=1	L	Replication, recombination and repair	hypothetical protein CK203_111423 [Vitis vinifera]
Vitis_adenoclada_newGene_2512	--	--	--	--	--	--	--	--	Uncharacterized protein OS=Vitis vinifera OX=29760 GN=CK203_005308 PE=4 SV=1	--	--	hypothetical protein CK203_005308 [Vitis vinifera]
Vitis_adenoclada_newGene_160	--	--	--	--	--	--	--	--	ANK_REP_REGION domain-containing protein OS=Vitis vinifera OX=29760 GN=CK203_016354 PE=4 SV=1	T	Signal transduction mechanisms	hypothetical protein CK203_016354 [Vitis vinifera]
Vitis_adenoclada_newGene_951	--	--	Molecular Function: chromatin DNA binding (GO:0031490);;	K14972|9.61e-68|vvi:100264243|K14972 PAX-interacting protein 1 | (RefSeq) mediator of RNA polymerase II transcription subunit 15a	--	--	--	Mediator of RNA polymerase II transcription subunit 15a OS=Arabidopsis thaliana OX=3702 GN=MED15A PE=1 SV=1	Uncharacterized protein OS=Vitis vinifera OX=29760 GN=VIT_13s0047g01240 PE=4 SV=1	S	Function unknown	unnamed protein product, partial [Vitis vinifera]
Vitis_adenoclada_newGene_2824	--	--	Cellular Component: integral component of membrane (GO:0016021);;	--	--	--	--	--	Uncharacterized protein OS=Theobroma cacao OX=3641 GN=TCM_002505 PE=4 SV=1	--	--	Uncharacterized protein TCM_002505 [Theobroma cacao]
Vitis_adenoclada_newGene_1580	--	--	Molecular Function: protein serine/threonine kinase activity (GO:0004674);; Molecular Function: ATP binding (GO:0005524);; Cellular Component: integral component of membrane (GO:0016021);;	--	--	--	--	--	Rust resistance kinase Lr10 OS=Vitis vinifera OX=29760 GN=LRK10_171 PE=3 SV=1	T	Signal transduction mechanisms	rust resistance kinase Lr10-like [Vitis riparia]
Vitis_adenoclada_newGene_1516	--	--	--	--	--	--	--	--	Uncharacterized protein OS=Vitis vinifera OX=29760 GN=VITISV_007700 PE=4 SV=1	--	--	PREDICTED: uncharacterized protein LOC104880281 [Vitis vinifera]
Vitis_adenoclada_newGene_30	--	--	Molecular Function: nucleic acid binding (GO:0003676);;	--	--	--	--	--	Uncharacterized protein OS=Vitis vinifera OX=29760 GN=CK203_006621 PE=4 SV=1	--	--	hypothetical protein CK203_006621 [Vitis vinifera]
Vitis_adenoclada_newGene_973	--	--	Molecular Function: calcium ion binding (GO:0005509);; Molecular Function: calcium-dependent phospholipid binding (GO:0005544);;	K17098|1.25e-89|vvi:100853571|K17098 annexin D | (RefSeq) annexin D4-like	[U]	Intracellular trafficking, secretion, and vesicular transport	Annexin	Annexin D4 OS=Arabidopsis thaliana OX=3702 GN=ANN4 PE=1 SV=1	Annexin D4 OS=Vitis vinifera OX=29760 GN=ANN4_18 PE=3 SV=1	U	Intracellular trafficking, secretion, and vesicular transport	PREDICTED: annexin D4-like isoform X2 [Vitis vinifera]
Vitis_adenoclada_newGene_729	--	--	Molecular Function: calcium ion binding (GO:0005509);; Molecular Function: calcium-dependent phospholipid binding (GO:0005544);;	K17098|4.91e-54|vvi:100256686|K17098 annexin D | (RefSeq) annexin D4-like	[U]	Intracellular trafficking, secretion, and vesicular transport	Annexin	Annexin D4 OS=Arabidopsis thaliana OX=3702 GN=ANN4 PE=1 SV=1	Annexin D4 OS=Vitis vinifera OX=29760 GN=ANN4_13 PE=3 SV=1	U	Intracellular trafficking, secretion, and vesicular transport	Annexin D4 [Vitis vinifera]
Vitis_adenoclada_newGene_1981	--	--	Biological Process: signal transduction (GO:0007165);; Molecular Function: ADP binding (GO:0043531);;	--	--	--	--	--	ADP-ribosyl cyclase/cyclic ADP-ribose hydrolase OS=Vitis vinifera OX=29760 GN=DSC1_56 PE=4 SV=1	S	Function unknown	Disease resistance-like protein DSC1 [Vitis vinifera]
Vitis_adenoclada_newGene_39	--	--	--	--	--	--	--	--	Uncharacterized protein OS=Vitis vinifera OX=29760 GN=CK203_068624 PE=4 SV=1	L	Replication, recombination and repair	hypothetical protein CK203_068624 [Vitis vinifera]
Vitis_adenoclada_newGene_345	[T]	Signal transduction mechanisms	Molecular Function: protein kinase activity (GO:0004672);; Molecular Function: calcium ion binding (GO:0005509);; Molecular Function: ATP binding (GO:0005524);; Cellular Component: integral component of membrane (GO:0016021);; Molecular Function: polysaccharide binding (GO:0030247);;	K23544|1.55e-95|brp:103842861|K23544 serine incorporator 1/3 | (RefSeq) serine incorporator 3	--	--	Protein kinase domain	Wall-associated receptor kinase-like 1 OS=Arabidopsis thaliana OX=3702 GN=WAKL1 PE=2 SV=1	Wall-associated receptor kinase 5 OS=Vitis vinifera OX=29760 GN=WAK5_0 PE=4 SV=1	T	Signal transduction mechanisms	PREDICTED: wall-associated receptor kinase 5 [Vitis vinifera]
Vitis_adenoclada_newGene_359	[M]	Cell wall/membrane/envelope biogenesis	Molecular Function: protein kinase activity (GO:0004672);; Molecular Function: ATP binding (GO:0005524);;	K13420|6.47e-127|vvi:104880527|K13420 LRR receptor-like serine/threonine-protein kinase FLS2 [EC:2.7.11.1] | (RefSeq) probable LRR receptor-like serine/threonine-protein kinase At3g47570	--	--	Protein tyrosine and serine/threonine kinase	Probable LRR receptor-like serine/threonine-protein kinase At3g47570 OS=Arabidopsis thaliana OX=3702 GN=At3g47570 PE=2 SV=1	Putative LRR receptor-like serine/threonine-protein kinase (Fragment) OS=Vitis vinifera OX=29760 GN=VvCHDh000019_1 PE=4 SV=1	T	Signal transduction mechanisms	putative LRR receptor-like serine/threonine-protein kinase, partial [Vitis vinifera]
Vitis_adenoclada_newGene_970	--	--	Molecular Function: magnesium ion binding (GO:0000287);; Molecular Function: terpene synthase activity (GO:0010333);;	K18108|9.84e-44|vvi:100854267|K18108 (-)-alpha-terpineol synthase [EC:4.2.3.111] | (RefSeq) (-)-alpha-terpineol synthase-like	--	--	Terpene synthase family, metal binding domain	(-)-alpha-terpineol synthase OS=Vitis vinifera OX=29760 PE=1 SV=1	Terpene_synth_C domain-containing protein OS=Vitis vinifera OX=29760 GN=VIT_13s0067g00090 PE=4 SV=1	S	Function unknown	(-)-alpha-terpineol synthase [Vitis vinifera]
Vitis_adenoclada_newGene_121	--	--	Molecular Function: structural constituent of ribosome (GO:0003735);; Cellular Component: ribosome (GO:0005840);; Biological Process: translation (GO:0006412);; Biological Process: cysteine biosynthetic process from serine (GO:0006535);; Molecular Function: serine O-acetyltransferase activity (GO:0009001);; Cellular Component: chloroplast (GO:0009507);; Molecular Function: rRNA binding (GO:001984…	--	--	--	--	--	SATase_N domain-containing protein OS=Vitis vinifera OX=29760 GN=CK203_104342 PE=4 SV=1	--	--	hypothetical protein CK203_104342 [Vitis vinifera]
Vitis_adenoclada_newGene_2062	--	--	Molecular Function: protein serine/threonine kinase activity (GO:0004674);; Molecular Function: ATP binding (GO:0005524);; Cellular Component: integral component of membrane (GO:0016021);; Molecular Function: carbohydrate binding (GO:0030246);; Biological Process: recognition of pollen (GO:0048544);;	--	--	--	PAN-like domain	G-type lectin S-receptor-like serine/threonine-protein kinase At4g27290 OS=Arabidopsis thaliana OX=3702 GN=At4g27290 PE=3 SV=4	Receptor-like serine/threonine-protein kinase OS=Vitis vinifera OX=29760 GN=VvCHDp000712_54 PE=3 SV=1	T	Signal transduction mechanisms	G-type lectin S-receptor-like serine/threonine-protein kinase [Vitis vinifera]
Vitis_adenoclada_newGene_1556	--	--	Molecular Function: protein kinase activity (GO:0004672);; Molecular Function: ATP binding (GO:0005524);; Molecular Function: polysaccharide binding (GO:0030247);;	--	--	--	--	--	Protein kinase domain-containing protein OS=Vitis vinifera OX=29760 GN=VITISV_032836 PE=4 SV=1	T	Signal transduction mechanisms	uncharacterized protein LOC117910022 [Vitis riparia]
Vitis_adenoclada_newGene_2325	--	--	Molecular Function: zinc ion binding (GO:0008270);; Biological Process: RNA modification (GO:0009451);; Cellular Component: intracellular membrane-bounded organelle (GO:0043231);;	K06180|3.28e-119|sind:105165964|K06180 23S rRNA pseudouridine1911/1915/1917 synthase [EC:5.4.99.23] | (RefSeq) pentatricopeptide repeat-containing protein At1g20230 isoform X1	[R]	General function prediction only	DYW family of nucleic acid deaminases	Pentatricopeptide repeat-containing protein At1g20230 OS=Arabidopsis thaliana OX=3702 GN=PCMP-H21 PE=2 SV=2	DYW_deaminase domain-containing protein OS=Vitis vinifera OX=29760 GN=VIT_19s0085g00560 PE=3 SV=1	S	Function unknown	pentatricopeptide repeat-containing protein At1g20230-like [Vitis riparia]
Vitis_adenoclada_newGene_1452	--	--	Molecular Function: hydrolase activity, acting on ester bonds (GO:0016788);;	--	--	--	--	--	GDSL esterase/lipase OS=Vitis vinifera OX=29760 GN=VvCHDh000043_0 PE=3 SV=1	--	--	PREDICTED: GDSL esterase/lipase At3g48460 [Vitis vinifera]
Vitis_adenoclada_newGene_990	--	--	--	--	--	--	--	--	--	--	--	uncharacterized protein LOC117928135 [Vitis riparia]
Vitis_adenoclada_newGene_2624	--	--	Molecular Function: molecular_function (GO:0003674);; Molecular Function: catalytic activity (GO:0003824);; Molecular Function: thiosulfate sulfurtransferase activity (GO:0004792);; Cellular Component: cellular_component (GO:0005575);; Cellular Component: intracellular (GO:0005622);; Cellular Component: obsolete cell (GO:0005623);; Cellular Component: cytoplasm (GO:0005737);; Molecular Function: …	K15692|4.64e-20|nnu:104590046|K15692 E3 ubiquitin-protein ligase RNF13 [EC:2.3.2.27] | (RefSeq) receptor homology region, transmembrane domain- and RING domain-containing protein 1	[P]	Inorganic ion transport and metabolism	--	Rhodanese-like domain-containing protein 17 OS=Arabidopsis thaliana OX=3702 GN=STR17 PE=2 SV=1	Rhodanese-like domain-containing protein 17 OS=Vitis vinifera OX=29760 GN=STR17_0 PE=4 SV=1	P	Inorganic ion transport and metabolism	PREDICTED: thiosulfate sulfurtransferase 18 isoform X3 [Vitis vinifera]
Vitis_adenoclada_newGene_3095	--	--	Biological Process: defense response (GO:0006952);; Cellular Component: integral component of membrane (GO:0016021);; Molecular Function: ADP binding (GO:0043531);;	K13457|2.88e-133|vvi:100258480|K13457 disease resistance protein RPM1 | (RefSeq) disease resistance protein RPM1	--	--	--	Probable disease resistance protein At1g58602 OS=Arabidopsis thaliana OX=3702 GN=At1g58602 PE=2 SV=1	Uncharacterized protein OS=Vitis vinifera OX=29760 GN=VIT_07s0005g06200 PE=4 SV=1	T	Signal transduction mechanisms	PREDICTED: disease resistance protein RPM1 [Vitis vinifera]
Vitis_adenoclada_newGene_1007	--	--	Biological Process: defense response (GO:0006952);; Molecular Function: ADP binding (GO:0043531);;	K12818|1.16e-41|mtr:MTR_0267s0070|K12818 ATP-dependent RNA helicase DHX8/PRP22 [EC:3.6.4.13] | (RefSeq) NB-ARC domain disease resistance protein, putative	[T]	Signal transduction mechanisms	NB-ARC domain	Putative disease resistance protein RGA3 OS=Solanum bulbocastanum OX=147425 GN=RGA3 PE=2 SV=2	Uncharacterized protein OS=Vitis vinifera OX=29760 GN=VITISV_023432 PE=4 SV=1	T	Signal transduction mechanisms	unnamed protein product, partial [Vitis vinifera]
Vitis_adenoclada_newGene_3163	--	--	Molecular Function: molecular_function (GO:0003674);; Molecular Function: binding (GO:0005488);; Molecular Function: carbohydrate binding (GO:0030246);;	--	--	--	--	--	Uncharacterized protein OS=Vitis vinifera OX=29760 GN=VIT_01s0011g01740 PE=4 SV=1	S	Function unknown	PREDICTED: protein PHLOEM PROTEIN 2-LIKE A9 isoform X6 [Vitis vinifera]
Vitis_adenoclada_newGene_1060	--	--	--	K02303|3.69e-08|mesc:110624361|K02303 uroporphyrin-III C-methyltransferase [EC:2.1.1.107] | (RefSeq) uncharacterized protein LOC110624361	--	--	--	--	Uncharacterized protein OS=Jatropha curcas OX=180498 GN=JCGZ_16710 PE=4 SV=1	--	--	hypothetical protein JCGZ_16710 [Jatropha curcas]
Vitis_adenoclada_newGene_2159	--	--	Molecular Function: ADP binding (GO:0043531);;	--	--	--	--	--	Resistance protein XiR1.1 OS=Vitis arizonica OX=103353 PE=4 SV=1	--	--	resistance protein XiR1.1 [Vitis arizonica]
Vitis_adenoclada_newGene_1686	--	--	--	--	--	--	--	Serine/threonine-protein phosphatase 7 long form homolog OS=Arabidopsis thaliana OX=3702 GN=MAIL3 PE=2 SV=1	Serine/threonine-protein phosphatase 7 long form-like OS=Vitis vinifera OX=29760 GN=MAIL3_130 PE=4 SV=1	S	Function unknown	PREDICTED: WAS/WASL-interacting protein family member 3-like [Vitis vinifera]
Vitis_adenoclada_newGene_2125	--	--	Cellular Component: integral component of membrane (GO:0016021);;	--	--	--	--	--	Uncharacterized protein OS=Vitis vinifera OX=29760 GN=CK203_035024 PE=4 SV=1	--	--	hypothetical protein CK203_035024 [Vitis vinifera]
Vitis_adenoclada_newGene_2941	--	--	Molecular Function: microtubule motor activity (GO:0003777);; Molecular Function: ATP binding (GO:0005524);; Cellular Component: kinesin complex (GO:0005871);; Cellular Component: microtubule (GO:0005874);; Biological Process: microtubule-based movement (GO:0007018);; Molecular Function: microtubule binding (GO:0008017);; Molecular Function: ATPase activity (GO:0016887);;	--	--	--	--	--	Uncharacterized protein OS=Vitis vinifera OX=29760 GN=VIT_02s0033g00750 PE=4 SV=1	Z	Cytoskeleton	uncharacterized protein LOC117924840 [Vitis riparia]
Vitis_adenoclada_newGene_3197	--	--	--	K10807|3.82e-06|vvi:100261117|K10807 ribonucleoside-diphosphate reductase subunit M1 [EC:1.17.4.1] | (RefSeq) ribonucleoside-diphosphate reductase large subunit	--	--	--	--	Ribonucleoside-diphosphate reductase large subunit OS=Vitis vinifera OX=29760 GN=RNR1_3 PE=4 SV=1	--	--	Ribonucleoside-diphosphate reductase large subunit [Vitis vinifera]
Vitis_adenoclada_newGene_176	--	--	--	--	--	--	--	--	Uncharacterized protein OS=Vitis vinifera OX=29760 GN=CK203_099619 PE=4 SV=1	--	--	hypothetical protein CK203_099619 [Vitis vinifera]
Vitis_adenoclada_newGene_2266	--	--	Cellular Component: integral component of membrane (GO:0016021);; Biological Process: vacuolar proton-transporting V-type ATPase complex assembly (GO:0070072);;	--	--	--	--	--	Uncharacterized protein OS=Vitis vinifera OX=29760 GN=CK203_017297 PE=4 SV=1	--	--	hypothetical protein CK203_082328 [Vitis vinifera]
Vitis_adenoclada_newGene_279	--	--	Cellular Component: integral component of membrane (GO:0016021);; Molecular Function: cellulose synthase (UDP-forming) activity (GO:0016760);; Biological Process: cellulose biosynthetic process (GO:0030244);; Biological Process: cell wall organization (GO:0071555);;	--	--	--	Cellulose synthase	Cellulose synthase-like protein E1 OS=Arabidopsis thaliana OX=3702 GN=CSLE1 PE=2 SV=1	Cellulose synthase-like protein E6 OS=Vitis vinifera OX=29760 GN=CSLE6_2 PE=4 SV=1	G	Carbohydrate transport and metabolism	Cellulose synthase-like protein E6 [Vitis vinifera]
Vitis_adenoclada_newGene_2806	--	--	--	--	--	--	--	--	Putative disease resistance RPP13-like protein 1 OS=Vitis vinifera OX=29760 GN=RPPL1_153 PE=4 SV=1	T	Signal transduction mechanisms	putative disease resistance RPP13-like protein 1 [Vitis vinifera]
Vitis_adenoclada_newGene_2407	--	--	Molecular Function: nucleic acid binding (GO:0003676);; Molecular Function: zinc ion binding (GO:0008270);; Biological Process: DNA integration (GO:0015074);;	--	--	--	--	--	Retrovirus-related Pol polyprotein from transposon TNT 1-94 OS=Vitis vinifera OX=29760 GN=POLX_3942 PE=4 SV=1	--	--	Retrovirus-related Pol polyprotein from transposon TNT 1-94 [Vitis vinifera]
Vitis_adenoclada_newGene_2400	--	--	Cellular Component: exocyst (GO:0000145);; Molecular Function: SNARE binding (GO:0000149);; Biological Process: exocytosis (GO:0006887);; Biological Process: exocyst localization (GO:0051601);;	K06110|0.0|vvi:100247582|K06110 exocyst complex component 3 | (RefSeq) exocyst complex component SEC6	[U]	Intracellular trafficking, secretion, and vesicular transport	Exocyst complex component Sec6	Exocyst complex component SEC6 OS=Arabidopsis thaliana OX=3702 GN=SEC6 PE=1 SV=1	Exocyst complex component Sec6 OS=Vitis vinifera OX=29760 GN=VIT_03s0097g00670 PE=3 SV=1	U	Intracellular trafficking, secretion, and vesicular transport	PREDICTED: exocyst complex component SEC6 [Vitis vinifera]
Vitis_adenoclada_newGene_3044	--	--	Molecular Function: metal ion binding (GO:0046872);;	K10728|9.24e-29|vvi:100257310|K10728 topoisomerase (DNA) II binding protein 1 | (RefSeq) BRCT domain-containing protein At4g02110	[L]	Replication, recombination and repair	--	BRCT domain-containing protein At4g02110 OS=Arabidopsis thaliana OX=3702 GN=At4g02110 PE=4 SV=3	Uncharacterized protein OS=Vitis vinifera OX=29760 GN=VITISV_036193 PE=4 SV=1	L	Replication, recombination and repair	hypothetical protein VITISV_036193 [Vitis vinifera]
Vitis_adenoclada_newGene_2569	--	--	Molecular Function: cysteine-type peptidase activity (GO:0008234);; Molecular Function: zinc ion binding (GO:0008270);;	--	--	--	--	--	Uncharacterized protein OS=Vitis vinifera OX=29760 GN=CK203_078499 PE=3 SV=1	--	--	PREDICTED: uncharacterized protein LOC104880943 [Vitis vinifera]
Vitis_adenoclada_newGene_3167	[G]	Carbohydrate transport and metabolism	Molecular Function: zinc ion binding (GO:0008270);; Biological Process: lignin biosynthetic process (GO:0009809);; Molecular Function: oxidoreductase activity, acting on the CH-OH group of donors, NAD or NADP as acceptor (GO:0016616);; Molecular Function: cinnamyl-alcohol dehydrogenase activity (GO:0045551);;	K23232|1.60e-105|nsy:104232065|K23232 8-hydroxygeraniol dehydrogenase [EC:1.1.1.324] | (RefSeq) 8-hydroxygeraniol dehydrogenase-like	[Q]	Secondary metabolites biosynthesis, transport and catabolism	Zinc-binding dehydrogenase	Probable mannitol dehydrogenase OS=Fragaria ananassa OX=3747 GN=CAD PE=2 SV=1	PKS_ER domain-containing protein OS=Vitis vinifera OX=29760 GN=VIT_00s0346g00110 PE=3 SV=1	Q	Secondary metabolites biosynthesis, transport and catabolism	probable mannitol dehydrogenase isoform X2 [Vitis riparia]
Vitis_adenoclada_newGene_188	--	--	Cellular Component: integral component of membrane (GO:0016021);;	K17550|3.66e-25|hbr:110653050|K17550 protein phosphatase 1 regulatory subunit 7 | (RefSeq) leucine-rich repeat receptor-like serine/threonine-protein kinase BAM2	[R]	General function prediction only	Leucine rich repeat N-terminal domain	Receptor-like protein 14 OS=Arabidopsis thaliana OX=3702 GN=RLP14 PE=3 SV=1	LRRNT_2 domain-containing protein OS=Vitis vinifera OX=29760 GN=VIT_16s0013g01500 PE=4 SV=1	A	RNA processing and modification	PREDICTED: leucine-rich repeat receptor protein kinase EMS1-like [Vitis vinifera]
Vitis_adenoclada_newGene_3196	--	--	--	--	--	--	--	--	Uncharacterized protein (Fragment) OS=Nymphaea colorata OX=210225 GN=NYM_LOCUS14649 PE=4 SV=1	--	--	unnamed protein product, partial [Vitis vinifera]
Vitis_adenoclada_newGene_2140	[R]	General function prediction only	Molecular Function: ADP binding (GO:0043531);;	K15078|7.12e-100|vvi:100255136|K15078 structure-specific endonuclease subunit SLX1 [EC:3.6.1.-] | (RefSeq) putative disease resistance protein RGA1	[T]	Signal transduction mechanisms	NB-ARC domain	Putative disease resistance protein RGA3 OS=Solanum bulbocastanum OX=147425 GN=RGA3 PE=2 SV=2	Putative disease resistance protein RGA4 OS=Vitis vinifera OX=29760 GN=RGA4_21 PE=4 SV=1	T	Signal transduction mechanisms	PREDICTED: putative disease resistance protein RGA1 [Vitis vinifera]
Vitis_adenoclada_newGene_2570	--	--	Molecular Function: N-acetylglucosaminylphosphatidylinositol deacetylase activity (GO:0000225);; Biological Process: GPI anchor biosynthetic process (GO:0006506);;	K03434|5.55e-42|vvi:100855158|K03434 N-acetylglucosaminylphosphatidylinositol deacetylase [EC:3.5.1.89] | (RefSeq) N-acetylglucosaminyl-phosphatidylinositol de-N-acetylase	[M]	Cell wall/membrane/envelope biogenesis	--	--	N-acetylglucosaminylphosphatidylinositol deacetylase OS=Vitis vinifera OX=29760 GN=gpi12_1 PE=3 SV=1	M	Cell wall/membrane/envelope biogenesis	putative N-acetylglucosaminyl-phosphatidylinositol de-N-acetylase [Vitis vinifera]
Vitis_adenoclada_newGene_2303	--	--	Molecular Function: transferase activity (GO:0016740);;	K20784|3.03e-97|vvi:100263017|K20784 arabinosyltransferase [EC:2.4.2.-] | (RefSeq) arabinosyltransferase XEG113	--	--	--	Arabinosyltransferase XEG113 OS=Arabidopsis thaliana OX=3702 GN=XEG113 PE=2 SV=1	Arabinosyltransferase XEG113 OS=Vitis vinifera OX=29760 GN=XEG113_1 PE=4 SV=1	S	Function unknown	Arabinosyltransferase XEG113 [Vitis vinifera]
Vitis_adenoclada_newGene_1899	--	--	--	--	--	--	--	--	Putative disease resistance protein RPP1 OS=Vitis vinifera OX=29760 GN=RPP1_5 PE=4 SV=1	S	Function unknown	putative disease resistance protein RPP1 [Vitis vinifera]
Vitis_adenoclada_newGene_776	--	--	Molecular Function: methyltransferase activity (GO:0008168);; Biological Process: methylation (GO:0032259);;	K08247|1.31e-56|hbr:110634724|K08247 methionine S-methyltransferase [EC:2.1.1.12] | (RefSeq) methionine S-methyltransferase-like	--	--	--	Methionine S-methyltransferase OS=Zea mays OX=4577 GN=MMT1 PE=2 SV=2	Methionine S-methyltransferase OS=Vitis vinifera OX=29760 GN=MMT1_3 PE=4 SV=1	S	Function unknown	Methionine S-methyltransferase [Vitis vinifera]
Vitis_adenoclada_newGene_351	[T]	Signal transduction mechanisms	Molecular Function: protein kinase activity (GO:0004672);; Molecular Function: ATP binding (GO:0005524);;	K13420|1.06e-188|vvi:100256042|K13420 LRR receptor-like serine/threonine-protein kinase FLS2 [EC:2.7.11.1] | (RefSeq) probable LRR receptor-like serine/threonine-protein kinase At3g47570	--	--	Leucine rich repeat	Probable LRR receptor-like serine/threonine-protein kinase At3g47570 OS=Arabidopsis thaliana OX=3702 GN=At3g47570 PE=2 SV=1	Protein kinase domain-containing protein OS=Vitis vinifera OX=29760 GN=VITISV_010511 PE=4 SV=1	T	Signal transduction mechanisms	receptor kinase-like protein Xa21 [Vitis riparia]
Vitis_adenoclada_newGene_3105	--	--	Molecular Function: kinase activity (GO:0016301);; Molecular Function: carbohydrate binding (GO:0030246);;	K03327|1.30e-09|cic:CICLE_v10018703mg|K03327 multidrug resistance protein, MATE family | (RefSeq) hypothetical protein	--	--	D-mannose binding lectin	G-type lectin S-receptor-like serine/threonine-protein kinase CES101 OS=Arabidopsis thaliana OX=3702 GN=CES101 PE=2 SV=2	G-type lectin S-receptor-like serine/threonine-protein kinase CES101 OS=Vitis vinifera OX=29760 GN=CES101_5 PE=4 SV=1	T	Signal transduction mechanisms	PREDICTED: G-type lectin S-receptor-like serine/threonine-protein kinase CES101 [Vitis vinifera]
Vitis_adenoclada_newGene_2810	--	--	--	K15376|2.11e-93|ccav:112505318|K15376 gephyrin [EC:2.10.1.1 2.7.7.75] | (RefSeq) molybdopterin biosynthesis protein CNX1-like	[R]	General function prediction only	Reverse transcriptase (RNA-dependent DNA polymerase)	Retrovirus-related Pol polyprotein from transposon RE1 OS=Arabidopsis thaliana OX=3702 GN=RE1 PE=2 SV=1	Retrovirus-related Pol polyprotein from transposon RE1 OS=Vitis vinifera OX=29760 GN=RE1_2977 PE=4 SV=1	L	Replication, recombination and repair	uncharacterized mitochondrial protein AtMg00810-like [Vitis riparia]
Vitis_adenoclada_newGene_292	--	--	Molecular Function: magnesium ion binding (GO:0000287);; Molecular Function: terpene synthase activity (GO:0010333);;	K14175|7.46e-157|vvi:100852561|K14175 (3S,6E)-nerolidol synthase [EC:4.2.3.48] | (RefSeq) (3S,6E)-nerolidol synthase 1, chloroplastic-like	--	--	Terpene synthase, N-terminal domain	Probable terpene synthase 13 OS=Ricinus communis OX=3988 GN=TPS13 PE=3 SV=1	Uncharacterized protein OS=Vitis vinifera OX=29760 GN=VIT_00s0385g00010 PE=4 SV=1	S	Function unknown	unnamed protein product, partial [Vitis vinifera]
Vitis_adenoclada_newGene_2771	--	--	Cellular Component: plasma membrane (GO:0005886);; Molecular Function: ligand-gated ion channel activity (GO:0015276);; Cellular Component: integral component of membrane (GO:0016021);; Molecular Function: signaling receptor activity (GO:0038023);;	K05387|2.29e-105|pavi:110747224|K05387 glutamate receptor, ionotropic, plant | (RefSeq) glutamate receptor 2.7-like isoform X1	[PET]	--	Receptor family ligand binding region	Glutamate receptor 2.7 OS=Arabidopsis thaliana OX=3702 GN=GLR2.7 PE=2 SV=3	PBPe domain-containing protein OS=Vitis vinifera OX=29760 GN=VIT_10s0003g00760 PE=3 SV=1	--	--	glutamate receptor 2.9-like [Vitis riparia]
Vitis_adenoclada_newGene_1577	--	--	Molecular Function: protein serine/threonine kinase activity (GO:0004674);; Molecular Function: ATP binding (GO:0005524);; Cellular Component: integral component of membrane (GO:0016021);; Molecular Function: polysaccharide binding (GO:0030247);;	--	[T]	Signal transduction mechanisms	Wall-associated receptor kinase galacturonan-binding	LEAF RUST 10 DISEASE-RESISTANCE LOCUS RECEPTOR-LIKE PROTEIN KINASE-like 1.2 OS=Arabidopsis thaliana OX=3702 GN=LRK10L-1.2 PE=2 SV=3	Protein kinase domain-containing protein OS=Vitis vinifera OX=29760 GN=VIT_16s0050g02740 PE=3 SV=1	--	--	LEAF RUST 10 DISEASE-RESISTANCE LOCUS RECEPTOR-LIKE PROTEIN KINASE-like 2.1 [Vitis riparia]
Vitis_adenoclada_newGene_1644	--	--	Molecular Function: RNA binding (GO:0003723);; Cellular Component: nucleus (GO:0005634);; Biological Process: mRNA processing (GO:0006397);;	K13123|1.74e-27|vvi:100242404|K13123 G patch domain-containing protein 1 | (RefSeq) G patch domain-containing protein TGH	[A]	RNA processing and modification	Protein of unknown function (DUF1604)	G patch domain-containing protein TGH OS=Arabidopsis thaliana OX=3702 GN=TGH PE=1 SV=1	DUF1604 domain-containing protein OS=Vitis vinifera OX=29760 GN=VIT_17s0000g04410 PE=4 SV=1	A	RNA processing and modification	G patch domain-containing protein TGH-like [Vitis riparia]
Vitis_adenoclada_newGene_1909	--	--	Molecular Function: magnesium ion binding (GO:0000287);; Molecular Function: terpene synthase activity (GO:0010333);;	K15803|3.06e-60|vvi:100260210|K15803 (-)-germacrene D synthase [EC:4.2.3.75] | (RefSeq) GERA; valencene synthase-like	--	--	Terpene synthase, N-terminal domain	Valencene synthase OS=Vitis vinifera OX=29760 GN=ValCS PE=1 SV=1	Uncharacterized protein OS=Vitis vinifera OX=29760 GN=VIT_18s0001g04170 PE=4 SV=1	S	Function unknown	unnamed protein product, partial [Vitis vinifera]
Vitis_adenoclada_newGene_3125	--	--	--	--	--	--	--	--	Uncharacterized protein OS=Vitis vinifera OX=29760 GN=VIT_03s0088g00310 PE=4 SV=1	--	--	unnamed protein product, partial [Vitis vinifera]
Vitis_adenoclada_newGene_357	--	--	--	K12472|1.16e-12|vvi:100854676|K12472 epidermal growth factor receptor substrate 15 | (RefSeq) actin cytoskeleton-regulatory complex protein PAN1	--	--	--	--	tRNA-dihydrouridine(47) synthase [NAD(P)(+)]-like OS=Vitis vinifera OX=29760 GN=VvCHDh000806_2 PE=4 SV=1	--	--	tRNA-dihydrouridine(47) synthase [NAD(P)(+)]-like [Vitis vinifera]
Vitis_adenoclada_newGene_181	--	--	Molecular Function: protein binding (GO:0005515);;	--	--	--	Leucine rich repeat	--	Uncharacterized protein OS=Vitis vinifera OX=29760 GN=VIT_09s0070g00620 PE=4 SV=1	A	RNA processing and modification	receptor-like protein 1 isoform X2 [Vitis riparia]
Vitis_adenoclada_newGene_2694	--	--	--	--	--	--	--	--	Uncharacterized protein OS=Vitis vinifera OX=29760 GN=CK203_100220 PE=4 SV=1	--	--	hypothetical protein CK203_100220 [Vitis vinifera]
Vitis_adenoclada_newGene_3272	--	--	Molecular Function: nucleic acid binding (GO:0003676);;	--	--	--	--	--	Retrovirus-related Pol polyprotein from transposon RE2 OS=Vitis vinifera OX=29760 GN=RE2_1164 PE=4 SV=1	--	--	Retrovirus-related Pol polyprotein from transposon RE2 [Vitis vinifera]
Vitis_adenoclada_newGene_790	--	--	Molecular Function: ADP binding (GO:0043531);;	K00901|2.82e-95|vvi:104880962|K00901 diacylglycerol kinase (ATP) [EC:2.7.1.107] | (RefSeq) uncharacterized LOC104880962	--	--	NB-ARC domain	--	NB-ARC domain-containing protein OS=Vitis vinifera OX=29760 GN=CK203_060269 PE=4 SV=1	G	Carbohydrate transport and metabolism	hypothetical protein CK203_060269 [Vitis vinifera]
Vitis_adenoclada_newGene_1339	--	--	Biological Process: maturation of SSU-rRNA from tricistronic rRNA transcript (SSU-rRNA, 5.8S rRNA, LSU-rRNA) (GO:0000462);; Cellular Component: nucleolus (GO:0005730);;	--	--	--	--	--	Uncharacterized protein OS=Vitis vinifera OX=29760 GN=VIT_06s0009g02530 PE=4 SV=1	S	Function unknown	PREDICTED: uncharacterized protein LOC100249562 [Vitis vinifera]
Vitis_adenoclada_newGene_299	[T]	Signal transduction mechanisms	Molecular Function: protein serine/threonine kinase activity (GO:0004674);; Molecular Function: ATP binding (GO:0005524);; Biological Process: recognition of pollen (GO:0048544);;	K24104|1.72e-93|thj:104799061|K24104 GPN-loop GTPase | (RefSeq) LOW QUALITY PROTEIN: uncharacterized protein LOC104799061	--	--	Protein tyrosine and serine/threonine kinase	G-type lectin S-receptor-like serine/threonine-protein kinase At1g11330 OS=Arabidopsis thaliana OX=3702 GN=At1g11330 PE=1 SV=3	Receptor-like serine/threonine-protein kinase OS=Vitis vinifera OX=29760 GN=VITISV_016154 PE=3 SV=1	T	Signal transduction mechanisms	G-type lectin S-receptor-like serine/threonine-protein kinase At1g11330 isoform X2 [Vitis riparia]
Vitis_adenoclada_newGene_2163	--	--	--	--	--	--	--	--	Uncharacterized protein OS=Vitis vinifera OX=29760 GN=CK203_064408 PE=4 SV=1	--	--	PREDICTED: uncharacterized protein LOC109124012 isoform X2 [Vitis vinifera]
Vitis_adenoclada_newGene_3013	--	--	--	--	--	--	--	--	Uncharacterized protein OS=Vitis vinifera OX=29760 GN=CK203_061136 PE=4 SV=1	T	Signal transduction mechanisms	PREDICTED: putative disease resistance protein RGA4 [Vitis vinifera]
Vitis_adenoclada_newGene_1652	--	--	Biological Process: cellulose microfibril organization (GO:0010215);; Cellular Component: anchored component of membrane (GO:0031225);;	--	--	--	--	COBRA-like protein 5 OS=Oryza sativa subsp. indica OX=39946 GN=BC1 PE=2 SV=1	COBRA-like protein OS=Manihot esculenta OX=3983 GN=MANES_06G082400 PE=3 SV=1	S	Function unknown	COBRA-like protein 4 [Manihot esculenta]
Vitis_adenoclada_newGene_2468	--	--	Molecular Function: protein serine/threonine kinase activity (GO:0004674);; Molecular Function: ATP binding (GO:0005524);; Cellular Component: integral component of membrane (GO:0016021);;	K00924|6.77e-42|mesc:110603441|K00924 kinase [EC:2.7.1.-] | (RefSeq) receptor-like protein kinase 5	--	--	Leucine rich repeat	Receptor-like protein 52 OS=Arabidopsis thaliana OX=3702 GN=RLP52 PE=2 SV=1	Protein kinase domain-containing protein OS=Vitis vinifera OX=29760 GN=VITISV_000950 PE=3 SV=1	T	Signal transduction mechanisms	receptor-like protein kinase HSL1 [Vitis riparia]
Vitis_adenoclada_newGene_2068	--	--	Cellular Component: integral component of membrane (GO:0016021);;	K15503|1.27e-14|cann:107862282|K15503 serine/threonine-protein phosphatase 6 regulatory ankyrin repeat subunit B | (RefSeq) ankyrin-3-like	[R]	General function prediction only	Domain of unknown function	Protein ACCELERATED CELL DEATH 6 OS=Arabidopsis thaliana OX=3702 GN=ACD6 PE=1 SV=1	PGG domain-containing protein OS=Vitis vinifera OX=29760 GN=CK203_029931 PE=4 SV=1	L	Replication, recombination and repair	protein ACCELERATED CELL DEATH 6-like [Vitis riparia]
Vitis_adenoclada_newGene_1342	--	--	--	--	--	--	--	--	--	--	--	PREDICTED: negative elongation factor E-like isoform X2 [Vitis vinifera]
Vitis_adenoclada_newGene_1424	--	--	Biological Process: defense response (GO:0006952);; Molecular Function: ADP binding (GO:0043531);;	K13457|1.80e-22|nnu:104588068|K13457 disease resistance protein RPM1 | (RefSeq) disease resistance protein RPM1-like	[T]	Signal transduction mechanisms	Rx N-terminal domain	Disease resistance protein PIK6-NP OS=Oryza sativa subsp. japonica OX=39947 GN=PIK6-NP PE=2 SV=1	Putative disease resistance protein OS=Vitis vinifera OX=29760 GN=VvCHDp000519_12 PE=4 SV=1	T	Signal transduction mechanisms	putative disease resistance protein [Vitis vinifera]
Vitis_adenoclada_newGene_3130	--	--	Cellular Component: integral component of membrane (GO:0016021);;	K03453|6.45e-86|vvi:100256899|K03453 bile acid:Na+ symporter, BASS family | (RefSeq) probable sodium/metabolite cotransporter BASS3, chloroplastic	[P]	Inorganic ion transport and metabolism	--	Probable sodium/metabolite cotransporter BASS3, chloroplastic OS=Arabidopsis thaliana OX=3702 GN=BASS3 PE=2 SV=1	Putative sodium/metabolite cotransporter BASS3, chloroplastic OS=Vitis vinifera OX=29760 GN=BASS3_1 PE=3 SV=1	P	Inorganic ion transport and metabolism	putative sodium/metabolite cotransporter BASS3, chloroplastic [Vitis vinifera]
Vitis_adenoclada_newGene_1220	--	--	--	--	--	--	--	--	Uncharacterized protein OS=Vitis vinifera OX=29760 GN=VITISV_034373 PE=4 SV=1	--	--	hypothetical protein VITISV_034373 [Vitis vinifera]
Vitis_adenoclada_newGene_2055	--	--	Molecular Function: protein serine/threonine kinase activity (GO:0004674);; Molecular Function: ATP binding (GO:0005524);; Cellular Component: plasma membrane (GO:0005886);; Biological Process: protein phosphorylation (GO:0006468);; Cellular Component: integral component of membrane (GO:0016021);; Biological Process: recognition of pollen (GO:0048544);;	K03327|4.92e-24|cic:CICLE_v10018703mg|K03327 multidrug resistance protein, MATE family | (RefSeq) hypothetical protein	--	--	S-locus glycoprotein domain	G-type lectin S-receptor-like serine/threonine-protein kinase At2g19130 OS=Arabidopsis thaliana OX=3702 GN=At2g19130 PE=2 SV=1	Receptor-like serine/threonine-protein kinase OS=Vitis vinifera OX=29760 GN=VIT_19s0014g04080 PE=3 SV=1	T	Signal transduction mechanisms	PREDICTED: G-type lectin S-receptor-like serine/threonine-protein kinase At2g19130 [Vitis vinifera]
Vitis_adenoclada_newGene_758	--	--	Cellular Component: integral component of membrane (GO:0016021);;	--	--	--	--	--	Uncharacterized protein OS=Vitis vinifera OX=29760 GN=CK203_070122 PE=4 SV=1	--	--	uncharacterized protein LOC117920070 [Vitis riparia]
Vitis_adenoclada_newGene_1408	--	--	Molecular Function: ADP binding (GO:0043531);;	--	--	--	Leucine Rich Repeat	Disease resistance protein RPV1 OS=Vitis rotundifolia OX=103349 GN=RPV1 PE=1 SV=1	NB-ARC domain-containing protein OS=Vitis vinifera OX=29760 GN=VITISV_043153 PE=4 SV=1	S	Function unknown	disease resistance protein RPV1-like isoform X2 [Vitis riparia]
Vitis_adenoclada_newGene_1809	--	--	--	--	--	--	--	--	Uncharacterized protein OS=Vitis vinifera OX=29760 GN=CK203_052238 PE=4 SV=1	--	--	hypothetical protein CK203_052238 [Vitis vinifera]
Vitis_adenoclada_newGene_2244	--	--	Molecular Function: serine-type endopeptidase activity (GO:0004252);;	K15333|1.58e-44|nsy:104224633|K15333 tRNA guanosine-2'-O-methyltransferase [EC:2.1.1.34] | (RefSeq) uncharacterized protein LOC104224633	--	--	PA domain	Subtilisin-like protease SBT2.1 OS=Arabidopsis thaliana OX=3702 GN=SBT2.1 PE=2 SV=1	Peptidase S8/S53 domain OS=Macleaya cordata OX=56857 GN=BVC80_1687g40 PE=3 SV=1	O	Posttranslational modification, protein turnover, chaperones	subtilisin-like protease SBT2.5 [Vitis riparia]
Vitis_adenoclada_newGene_3103	--	--	Molecular Function: protein serine/threonine kinase activity (GO:0004674);; Molecular Function: ATP binding (GO:0005524);; Molecular Function: carbohydrate binding (GO:0030246);;	K03327|5.88e-12|cic:CICLE_v10018703mg|K03327 multidrug resistance protein, MATE family | (RefSeq) hypothetical protein	--	--	D-mannose binding lectin	G-type lectin S-receptor-like serine/threonine-protein kinase CES101 OS=Arabidopsis thaliana OX=3702 GN=CES101 PE=2 SV=2	Receptor-like serine/threonine-protein kinase OS=Vitis vinifera OX=29760 GN=CES101_10 PE=3 SV=1	T	Signal transduction mechanisms	PREDICTED: G-type lectin S-receptor-like serine/threonine-protein kinase CES101 isoform X2 [Vitis vinifera]
Vitis_adenoclada_newGene_3175	--	--	Molecular Function: ubiquitin-protein transferase activity (GO:0004842);; Biological Process: interstrand cross-link repair (GO:0036297);; Cellular Component: Fanconi anaemia nuclear complex (GO:0043240);;	K10606|1.48e-86|cic:CICLE_v10026132mg|K10606 E3 ubiquitin-protein ligase FANCL [EC:2.3.2.27] | (RefSeq) hypothetical protein	[O]	Posttranslational modification, protein turnover, chaperones	FANCL C-terminal domain	--	E3 ubiquitin-protein ligase FANCL OS=Vitis vinifera OX=29760 GN=FANCL PE=4 SV=1	O	Posttranslational modification, protein turnover, chaperones	E3 ubiquitin-protein ligase FANCL [Vitis vinifera]
Vitis_adenoclada_newGene_2659	--	--	Molecular Function: protein kinase activity (GO:0004672);; Molecular Function: protein tyrosine kinase activity (GO:0004713);; Cellular Component: nucleus (GO:0005634);; Biological Process: mitotic cell cycle checkpoint (GO:0007093);;	--	--	--	--	--	Uncharacterized protein OS=Vitis vinifera OX=29760 GN=VIT_07s0104g01700 PE=4 SV=1	--	--	unnamed protein product, partial [Vitis vinifera]
Vitis_adenoclada_newGene_335	--	--	--	--	--	--	tify domain	--	Protein TIFY 5A OS=Vitis vinifera OX=29760 GN=TIFY5A_6 PE=3 SV=1	--	--	Protein TIFY 5A [Vitis vinifera]
Vitis_adenoclada_newGene_802	[R]	General function prediction only	Molecular Function: protein serine/threonine kinase activity (GO:0004674);; Molecular Function: ATP binding (GO:0005524);; Cellular Component: cytoplasm (GO:0005737);; Biological Process: regulation of mitotic cell cycle (GO:0007346);; Biological Process: signal transduction by protein phosphorylation (GO:0023014);; Biological Process: stress-activated protein kinase signaling cascade (GO:0031098…	K13414|1.86e-73|vvi:100241228|K13414 mitogen-activated protein kinase kinase kinase 1 [EC:2.7.11.25] | (RefSeq) mitogen-activated protein kinase kinase kinase 1	[T]	Signal transduction mechanisms	Protein kinase domain	Mitogen-activated protein kinase kinase kinase 1 OS=Arabidopsis thaliana OX=3702 GN=MEKK1 PE=1 SV=2	Protein kinase domain-containing protein OS=Vitis vinifera OX=29760 GN=VIT_12s0034g00240 PE=4 SV=1	T	Signal transduction mechanisms	mitogen-activated protein kinase kinase kinase 1-like isoform X4 [Vitis riparia]
Vitis_adenoclada_newGene_640	--	--	--	--	--	--	Wound-induced protein	--	Uncharacterized protein OS=Corchorus olitorius OX=93759 GN=COLO4_13655 PE=4 SV=1	--	--	hypothetical protein COLO4_13655 [Corchorus olitorius]
Vitis_adenoclada_newGene_3166	[G]	Carbohydrate transport and metabolism	Molecular Function: zinc ion binding (GO:0008270);; Biological Process: lignin biosynthetic process (GO:0009809);; Molecular Function: oxidoreductase activity, acting on the CH-OH group of donors, NAD or NADP as acceptor (GO:0016616);; Molecular Function: cinnamyl-alcohol dehydrogenase activity (GO:0045551);;	K23232|2.15e-215|nau:109215604|K23232 8-hydroxygeraniol dehydrogenase [EC:1.1.1.324] | (RefSeq) 8-hydroxygeraniol dehydrogenase-like	[Q]	Secondary metabolites biosynthesis, transport and catabolism	Alcohol dehydrogenase GroES-like domain	Probable mannitol dehydrogenase OS=Fragaria ananassa OX=3747 GN=CAD PE=2 SV=1	PKS_ER domain-containing protein OS=Vitis vinifera OX=29760 GN=VIT_00s0615g00020 PE=3 SV=1	Q	Secondary metabolites biosynthesis, transport and catabolism	PREDICTED: probable mannitol dehydrogenase [Vitis vinifera]
Vitis_adenoclada_newGene_1186	--	--	Molecular Function: nucleic acid binding (GO:0003676);; Biological Process: DNA integration (GO:0015074);; Cellular Component: integral component of membrane (GO:0016021);;	K15503|7.72e-31|cann:107862282|K15503 serine/threonine-protein phosphatase 6 regulatory ankyrin repeat subunit B | (RefSeq) ankyrin-3-like	[R]	General function prediction only	Domain of unknown function	Protein ACCELERATED CELL DEATH 6 OS=Arabidopsis thaliana OX=3702 GN=ACD6 PE=1 SV=1	Uncharacterized protein OS=Vitis vinifera OX=29760 GN=VITISV_007944 PE=4 SV=1	M	Cell wall/membrane/envelope biogenesis	ankyrin repeat-containing protein At5g02620-like [Vitis riparia]
Vitis_adenoclada_newGene_1463	--	--	Cellular Component: integral component of membrane (GO:0016021);; Molecular Function: kinase activity (GO:0016301);;	K13466|7.19e-26|vvi:100246778|K13466 EIX receptor 1/2 | (RefSeq) receptor-like protein 12	--	--	Leucine rich repeat	--	Leucine-rich repeat receptor-like serine/threonine-protein kinase BAM1 OS=Vitis vinifera OX=29760 GN=BAM1_10 PE=4 SV=1	P	Inorganic ion transport and metabolism	receptor-like protein EIX2 isoform X2 [Vitis riparia]
Vitis_adenoclada_newGene_3147	[I]	Lipid transport and metabolism	Biological Process: jasmonic acid metabolic process (GO:0009694);; Biological Process: salicylic acid metabolic process (GO:0009696);; Molecular Function: hydrolase activity (GO:0016787);; Molecular Function: methyl indole-3-acetate esterase activity (GO:0080030);; Molecular Function: methyl salicylate esterase activity (GO:0080031);; Molecular Function: methyl jasmonate esterase activity (GO:008…	K20802|2.44e-31|eus:EUTSA_v10014451mg|K20802 (R)-mandelonitrile lyase [EC:4.1.2.10] | (RefSeq) hypothetical protein	--	--	Alpha/beta hydrolase family	Polyneuridine-aldehyde esterase OS=Rauvolfia serpentina OX=4060 GN=PNAE PE=1 SV=1	AB hydrolase-1 domain-containing protein OS=Vitis vinifera OX=29760 GN=VIT_00s0253g00170 PE=4 SV=1	S	Function unknown	unnamed protein product, partial [Vitis vinifera]
Vitis_adenoclada_newGene_1348	--	--	Molecular Function: N-acetyltransferase activity (GO:0008080);; Cellular Component: integral component of membrane (GO:0016021);;	--	--	--	--	--	N-acetyltransferase domain-containing protein OS=Arabis nemorensis OX=586526 GN=ANE_LOCUS2947 PE=4 SV=1	--	--	unnamed protein product [Arabis nemorensis]
Vitis_adenoclada_newGene_1061	--	--	--	K02303|3.69e-08|mesc:110624361|K02303 uroporphyrin-III C-methyltransferase [EC:2.1.1.107] | (RefSeq) uncharacterized protein LOC110624361	--	--	--	--	Uncharacterized protein OS=Jatropha curcas OX=180498 GN=JCGZ_16710 PE=4 SV=1	--	--	hypothetical protein JCGZ_16710 [Jatropha curcas]
Vitis_adenoclada_newGene_1397	--	--	Molecular Function: hydrolase activity, hydrolyzing O-glycosyl compounds (GO:0004553);; Biological Process: carbohydrate metabolic process (GO:0005975);;	K01183|3.16e-167|vvi:100251711|K01183 chitinase [EC:3.2.1.14] | (RefSeq) acidic endochitinase	[M]	Cell wall/membrane/envelope biogenesis	Glycosyl hydrolases family 18	Acidic endochitinase OS=Nicotiana tabacum OX=4097 PE=1 SV=1	Acidic endochitinase OS=Vitis vinifera OX=29760 GN=CHIA_9 PE=3 SV=1	G	Carbohydrate transport and metabolism	PREDICTED: acidic endochitinase [Vitis vinifera]
Vitis_adenoclada_newGene_2673	--	--	Molecular Function: transcription corepressor activity (GO:0003714);;	K18819|1.26e-14|fve:101310197|K18819 inositol 3-alpha-galactosyltransferase [EC:2.4.1.123] | (RefSeq) galactinol synthase 2-like	--	--	Heat shock factor binding protein 1	Heat shock factor-binding protein OS=Arabidopsis thaliana OX=3702 GN=HSBP PE=1 SV=1	heat shock factor-binding protein 1-like OS=Nelumbo nucifera OX=4432 GN=LOC104606142 PE=3 SV=1	--	--	PREDICTED: heat shock factor-binding protein 1 [Vitis vinifera]
Vitis_adenoclada_newGene_1181	--	--	Molecular Function: ADP binding (GO:0043531);;	K13459|2.62e-107|vvi:104880792|K13459 disease resistance protein RPS2 | (RefSeq) probable disease resistance protein At4g27220	[T]	Signal transduction mechanisms	NB-ARC domain	Probable disease resistance protein At4g27220 OS=Arabidopsis thaliana OX=3702 GN=At4g27220 PE=2 SV=1	AAA domain-containing protein OS=Vitis vinifera OX=29760 GN=VIT_14s0030g01160 PE=4 SV=1	T	Signal transduction mechanisms	PREDICTED: uncharacterized protein LOC100248775 isoform X3 [Vitis vinifera]
Vitis_adenoclada_newGene_6	--	--	--	--	--	--	--	--	Uncharacterized protein OS=Vitis vinifera OX=29760 GN=CK203_018746 PE=4 SV=1	--	--	hypothetical protein CK203_018746 [Vitis vinifera]
Vitis_adenoclada_newGene_647	--	--	Molecular Function: polygalacturonase activity (GO:0004650);; Cellular Component: extracellular region (GO:0005576);; Biological Process: carbohydrate metabolic process (GO:0005975);; Biological Process: cell wall organization (GO:0071555);;	K01213|2.03e-38|vvi:100247792|K01213 galacturan 1,4-alpha-galacturonidase [EC:3.2.1.67] | (RefSeq) exopolygalacturonase	--	--	Pectate lyase superfamily protein	Polygalacturonase OS=Gossypium hirsutum OX=3635 GN=G9 PE=2 SV=1	Uncharacterized protein OS=Vitis vinifera OX=29760 GN=VIT_12s0057g00370 PE=3 SV=1	G	Carbohydrate transport and metabolism	PREDICTED: exopolygalacturonase [Vitis vinifera]
Vitis_adenoclada_newGene_800	--	--	--	--	--	--	--	--	Uncharacterized protein OS=Vitis vinifera OX=29760 GN=VIT_06s0004g03400 PE=3 SV=1	--	--	interactor of constitutive active ROPs 3 isoform X2 [Vitis riparia]
Vitis_adenoclada_newGene_1955	[F]	Nucleotide transport and metabolism	Molecular Function: iron ion binding (GO:0005506);; Molecular Function: electron transfer activity (GO:0009055);; Molecular Function: 2 iron, 2 sulfur cluster binding (GO:0051537);; Molecular Function: FAD binding (GO:0071949);;	K11817|0.0|vvi:100255199|K11817 indole-3-acetaldehyde oxidase [EC:1.2.3.7] | (RefSeq) abscisic-aldehyde oxidase	[F]	Nucleotide transport and metabolism	Molybdopterin-binding domain of aldehyde dehydrogenase	Indole-3-acetaldehyde oxidase OS=Arabidopsis thaliana OX=3702 GN=AAO1 PE=1 SV=2	Uncharacterized protein OS=Vitis vinifera OX=29760 GN=VIT_18s0041g02430 PE=3 SV=1	F	Nucleotide transport and metabolism	unnamed protein product, partial [Vitis vinifera]
Vitis_adenoclada_newGene_424	--	--	--	--	--	--	--	--	Uncharacterized protein OS=Vitis vinifera OX=29760 GN=CK203_056645 PE=4 SV=1	--	--	hypothetical protein CK203_095414 [Vitis vinifera]
Vitis_adenoclada_newGene_2985	--	--	Molecular Function: nucleic acid binding (GO:0003676);; Biological Process: DNA integration (GO:0015074);;	K11593|3.99e-26|dct:110097550|K11593 eukaryotic translation initiation factor 2C | (RefSeq) protein argonaute 1A-like	[R]	General function prediction only	--	Retrovirus-related Pol polyprotein from transposon RE2 OS=Arabidopsis thaliana OX=3702 GN=RE2 PE=4 SV=1	Retrovirus-related Pol polyprotein from transposon RE1 OS=Vitis vinifera OX=29760 GN=RE1_3475 PE=4 SV=1	L	Replication, recombination and repair	Retrovirus-related Pol polyprotein from transposon RE1 [Vitis vinifera]
Vitis_adenoclada_newGene_1030	--	--	Molecular Function: transaminase activity (GO:0008483);;	K00815|5.88e-28|vvi:100253895|K00815 tyrosine aminotransferase [EC:2.6.1.5] | (RefSeq) tyrosine aminotransferase	[E]	Amino acid transport and metabolism	--	Nicotianamine aminotransferase 1 OS=Oryza sativa subsp. japonica OX=39947 GN=NAAT1 PE=1 SV=1	Tyrosine aminotransferase OS=Vitis vinifera OX=29760 GN=TAT_0 PE=4 SV=1	E	Amino acid transport and metabolism	PREDICTED: tyrosine aminotransferase [Vitis vinifera]
Vitis_adenoclada_newGene_256	--	--	Cellular Component: membrane (GO:0016020);; Cellular Component: integral component of membrane (GO:0016021);;	K00895|3.53e-117|hbr:110656716|K00895 diphosphate-dependent phosphofructokinase [EC:2.7.1.90] | (RefSeq) LOW QUALITY PROTEIN: uncharacterized protein LOC110656716	[R]	General function prediction only	Domain of unknown function	--	Uncharacterized protein OS=Vitis vinifera OX=29760 GN=VIT_03s0110g00080 PE=4 SV=1	L	Replication, recombination and repair	uncharacterized protein LOC117924082 isoform X1 [Vitis riparia]
Vitis_adenoclada_newGene_599	[QR]	--	Molecular Function: 2-alkenal reductase [NAD(P)+] activity (GO:0032440);;	K19825|4.73e-78|nta:107830910|K19825 2-alkenal reductase (NADP+) [EC:1.3.1.102] | (RefSeq) DBR, NtADH, NtDBR, NtRed-1, allyl-ADH1; 2-alkenal reductase (NADP(+)-dependent)	[R]	General function prediction only	Zinc-binding dehydrogenase	2-alkenal reductase (NADP(+)-dependent) OS=Nicotiana tabacum OX=4097 GN=DBR PE=1 SV=1	PKS_ER domain-containing protein OS=Vitis vinifera OX=29760 GN=VIT_12s0059g00690 PE=4 SV=1	S	Function unknown	2-alkenal reductase (NADP(+)-dependent)-like [Vitis riparia]
Vitis_adenoclada_newGene_1936	--	--	Molecular Function: ADP binding (GO:0043531);;	K16226|4.59e-16|brp:103839132|K16226 disease resistance protein RPS4 | (RefSeq) disease resistance protein RPS4	--	--	Leucine Rich Repeat	Disease resistance-like protein DSC1 OS=Arabidopsis thaliana OX=3702 GN=DSC1 PE=1 SV=1	NB-ARC domain-containing protein OS=Vitis vinifera OX=29760 GN=VITISV_004611 PE=4 SV=1	S	Function unknown	disease resistance protein RUN1-like [Vitis riparia]
Vitis_adenoclada_newGene_2374	--	--	--	--	--	--	--	--	Uncharacterized protein OS=Vitis vinifera OX=29760 GN=VIT_03s0091g00420 PE=4 SV=1	D	Cell cycle control, cell division, chromosome partitioning	classical arabinogalactan protein 9 [Vitis riparia]
Vitis_adenoclada_newGene_1357	--	--	Molecular Function: diacylglycerol kinase activity (GO:0004143);; Biological Process: signal transduction (GO:0007165);; Molecular Function: ADP binding (GO:0043531);;	K00901|8.04e-86|vvi:100250179|K00901 diacylglycerol kinase (ATP) [EC:2.7.1.107] | (RefSeq) uncharacterized LOC100250179	--	--	Diacylglycerol kinase catalytic domain	--	DAGKc domain-containing protein OS=Vitis vinifera OX=29760 GN=CK203_063825 PE=4 SV=1	G	Carbohydrate transport and metabolism	uncharacterized protein LOC117932456 [Vitis riparia]
Vitis_adenoclada_newGene_1812	--	--	Cellular Component: integral component of membrane (GO:0016021);;	--	--	--	--	--	Uncharacterized protein OS=Vitis vinifera OX=29760 GN=VITISV_036363 PE=4 SV=1	--	--	hypothetical protein VITISV_036363 [Vitis vinifera]
Vitis_adenoclada_newGene_2369	--	--	Biological Process: autophagosome assembly (GO:0000045);; Biological Process: autophagy of mitochondrion (GO:0000422);; Cellular Component: cytosol (GO:0005829);; Biological Process: protein lipidation (GO:0006497);; Cellular Component: extrinsic component of membrane (GO:0019898);; Molecular Function: phosphatidylinositol-3-phosphate binding (GO:0032266);; Cellular Component: phagophore assembly…	K17908|5.31e-46|vvi:100854449|K17908 autophagy-related protein 18 | (RefSeq) autophagy-related protein 18b	[S]	Function unknown	--	Autophagy-related protein 18b OS=Arabidopsis thaliana OX=3702 GN=ATG18B PE=2 SV=2	Uncharacterized protein OS=Vitis vinifera OX=29760 GN=VIT_03s0091g00190 PE=4 SV=1	L	Replication, recombination and repair	unnamed protein product, partial [Vitis vinifera]
Vitis_adenoclada_newGene_3050	--	--	--	--	--	--	--	--	Uncharacterized protein OS=Vitis vinifera OX=29760 GN=VITISV_001668 PE=4 SV=1	--	--	PREDICTED: uncharacterized protein LOC104881311 [Vitis vinifera]
Vitis_adenoclada_newGene_174	--	--	--	--	--	--	--	--	L10-interacting MYB domain-containing protein OS=Vitis vinifera OX=29760 GN=LIMYB_52 PE=4 SV=1	S	Function unknown	L10-interacting MYB domain-containing protein [Vitis vinifera]
Vitis_adenoclada_newGene_212	--	--	Cellular Component: integral component of membrane (GO:0016021);;	K13466|1.97e-50|cann:107846229|K13466 EIX receptor 1/2 | (RefSeq) receptor-like protein 12	[R]	General function prediction only	Leucine rich repeat	Receptor-like protein EIX1 OS=Solanum lycopersicum OX=4081 GN=EIX1 PE=2 SV=2	LRRNT_2 domain-containing protein OS=Vitis vinifera OX=29760 GN=VIT_09s0054g00080 PE=4 SV=1	S	Function unknown	PREDICTED: LOW QUALITY PROTEIN: LRR receptor-like serine/threonine-protein kinase GSO1 [Vitis vinifera]
Vitis_adenoclada_newGene_1509	--	--	Molecular Function: nucleic acid binding (GO:0003676);; Biological Process: DNA integration (GO:0015074);;	K11593|4.48e-14|dct:110097550|K11593 eukaryotic translation initiation factor 2C | (RefSeq) protein argonaute 1A-like	[R]	General function prediction only	--	--	Integrase catalytic domain-containing protein OS=Acer yangbiense OX=1000413 GN=EZV62_027855 PE=4 SV=1	L	Replication, recombination and repair	uncharacterized protein LOC116138850 [Pistacia vera]
Vitis_adenoclada_newGene_733	[T]	Signal transduction mechanisms	Molecular Function: protein kinase activity (GO:0004672);; Molecular Function: ATP binding (GO:0005524);; Cellular Component: integral component of membrane (GO:0016021);;	K13415|1.18e-92|han:110929858|K13415 protein brassinosteroid insensitive 1 [EC:2.7.10.1 2.7.11.1] | (RefSeq) systemin receptor SR160-like	--	--	Protein kinase domain	MDIS1-interacting receptor like kinase 2 OS=Arabidopsis thaliana OX=3702 GN=MIK2 PE=1 SV=3	MDIS1-interacting receptor like kinase 2 OS=Vitis vinifera OX=29760 GN=MIK2_59 PE=4 SV=1	T	Signal transduction mechanisms	MDIS1-interacting receptor like kinase 2 [Vitis vinifera]
Vitis_adenoclada_newGene_2242	--	--	Molecular Function: transferase activity (GO:0016740);;	K07151|1.97e-10|csv:101210958|K07151 dolichyl-diphosphooligosaccharide---protein glycosyltransferase [EC:2.4.99.18] | (RefSeq) dolichyl-diphosphooligosaccharide--protein glycosyltransferase subunit STT3A	[O]	Posttranslational modification, protein turnover, chaperones	--	Dolichyl-diphosphooligosaccharide--protein glycosyltransferase subunit STT3A OS=Arabidopsis thaliana OX=3702 GN=STT3A PE=2 SV=1	Dolichyl-diphosphooligosaccharide--protein glycosyltransferase subunit STT3A OS=Vitis vinifera OX=29760 GN=STT3A_6 PE=4 SV=1	O	Posttranslational modification, protein turnover, chaperones	Dolichyl-diphosphooligosaccharide--protein glycosyltransferase subunit STT3A [Vitis vinifera]
Vitis_adenoclada_newGene_824	--	--	Biological Process: defense response (GO:0006952);; Molecular Function: ADP binding (GO:0043531);;	K13457|3.75e-30|nnu:104607883|K13457 disease resistance protein RPM1 | (RefSeq) disease resistance protein RPM1-like	[T]	Signal transduction mechanisms	NB-ARC domain	Putative disease resistance protein At1g50180 OS=Arabidopsis thaliana OX=3702 GN=At1g50180 PE=3 SV=2	Uncharacterized protein OS=Vitis vinifera OX=29760 GN=VIT_13s0067g00780 PE=4 SV=1	T	Signal transduction mechanisms	PREDICTED: putative disease resistance protein At1g50180 [Vitis vinifera]
Vitis_adenoclada_newGene_2539	--	--	Molecular Function: ligand-gated ion channel activity (GO:0015276);; Cellular Component: integral component of membrane (GO:0016021);;	K05387|2.86e-63|vvi:100855255|K05387 glutamate receptor, ionotropic, plant | (RefSeq) glutamate receptor 2.8	[PET]	--	--	Glutamate receptor 2.7 OS=Arabidopsis thaliana OX=3702 GN=GLR2.7 PE=2 SV=3	Glutamate receptor OS=Vitis vinifera OX=29760 GN=GLR2.7_21 PE=3 SV=1	--	--	Glutamate receptor 2.7 [Vitis vinifera]
Vitis_adenoclada_newGene_2975	--	--	--	--	--	--	Plant transposase (Ptta/En/Spm family)	--	Uncharacterized protein OS=Vitis vinifera OX=29760 GN=CK203_009998 PE=4 SV=1	--	--	uncharacterized protein LOC117933510 isoform X8 [Vitis riparia]
Vitis_adenoclada_newGene_3052	--	--	Molecular Function: hydrolase activity (GO:0016787);;	--	--	--	--	--	IAA-amino acid hydrolase ILR1-like 4 OS=Vitis vinifera OX=29760 GN=ILL4_2 PE=3 SV=1	--	--	IAA-amino acid hydrolase ILR1-like 4 [Vitis vinifera]
Vitis_adenoclada_newGene_530	--	--	--	--	--	--	--	--	--	--	--	uncharacterized protein LOC117924636 [Vitis riparia]
Vitis_adenoclada_newGene_2392	--	--	--	K19027|2.29e-285|vvi:100262933|K19027 zinc finger FYVE domain-containing protein 26 | (RefSeq) protein DDB_G0276689	[R]	General function prediction only	--	--	gag_pre-integrs domain-containing protein OS=Vitis vinifera OX=29760 GN=VIT_04s0008g04520 PE=4 SV=1	L	Replication, recombination and repair	uncharacterized protein LOC117912664 [Vitis riparia]
Vitis_adenoclada_newGene_603	--	--	Biological Process: defense response to insect (GO:0002213);; Molecular Function: molecular_function (GO:0003674);; Molecular Function: catalytic activity (GO:0003824);; Biological Process: response to stress (GO:0006950);; Biological Process: defense response (GO:0006952);; Biological Process: biological_process (GO:0008150);; Molecular Function: lipase activity (GO:0016298);; Molecular Function…	K01052|1.88e-112|vvi:104880870|K01052 lysosomal acid lipase/cholesteryl ester hydrolase [EC:3.1.1.13] | (RefSeq) triacylglycerol lipase 2	[I]	Lipid transport and metabolism	--	Triacylglycerol lipase 2 OS=Arabidopsis thaliana OX=3702 GN=LIP2 PE=2 SV=1	Triacylglycerol lipase 2 OS=Vitis vinifera OX=29760 GN=LIP2_11 PE=4 SV=1	I	Lipid transport and metabolism	Triacylglycerol lipase 2 [Vitis vinifera]
Vitis_adenoclada_newGene_2978	--	--	--	--	[R]	General function prediction only	C2H2-type zinc finger	Zinc finger protein ZAT10 OS=Arabidopsis thaliana OX=3702 GN=ZAT10 PE=2 SV=1	Zinc finger protein AZF3 OS=Vitis vinifera OX=29760 GN=AZF3_0 PE=4 SV=1	B	Chromatin structure and dynamics	Zinc finger protein AZF3 [Vitis vinifera]
Vitis_adenoclada_newGene_2183	--	--	Molecular Function: nucleic acid binding (GO:0003676);; Biological Process: DNA integration (GO:0015074);;	K03006|2.23e-96|adu:107466525|K03006 DNA-directed RNA polymerase II subunit RPB1 [EC:2.7.7.6] | (RefSeq) LOW QUALITY PROTEIN: DNA-directed RNA polymerase II subunit 1-like	[R]	General function prediction only	Reverse transcriptase (RNA-dependent DNA polymerase)	Retrovirus-related Pol polyprotein from transposon TNT 1-94 OS=Nicotiana tabacum OX=4097 PE=2 SV=1	Retrovirus-related Pol polyprotein from transposon TNT 1-94 OS=Vitis vinifera OX=29760 GN=POLX_2030 PE=4 SV=1	L	Replication, recombination and repair	Retrovirus-related Pol polyprotein from transposon TNT 1-94 [Vitis vinifera]
Vitis_adenoclada_newGene_1740	--	--	Molecular Function: hydrolase activity, hydrolyzing O-glycosyl compounds (GO:0004553);; Biological Process: carbohydrate metabolic process (GO:0005975);;	--	--	--	Glycosyl hydrolases family 17	Probable glucan endo-1,3-beta-glucosidase BG4 OS=Arabidopsis thaliana OX=3702 GN=BG4 PE=2 SV=1	Glucan endo-1,3-beta-D-glucosidase OS=Vitis vinifera OX=29760 GN=BG4 PE=3 SV=1	G	Carbohydrate transport and metabolism	putative glucan endo-1,3-beta-glucosidase BG4 [Vitis vinifera]
Vitis_adenoclada_newGene_1649	--	--	Molecular Function: peptidase activity (GO:0008233);;	K04773|5.78e-64|vvi:100262763|K04773 protease IV [EC:3.4.21.-] | (RefSeq) serine protease SPPA, chloroplastic	--	--	--	Serine protease SPPA, chloroplastic OS=Arabidopsis thaliana OX=3702 GN=SPPA PE=2 SV=1	Serine protease SPPA, chloroplastic OS=Vitis vinifera OX=29760 GN=SPPA_1 PE=4 SV=1	--	--	serine protease SPPA, chloroplastic-like [Vitis riparia]
Vitis_adenoclada_newGene_1559	--	--	Molecular Function: protein kinase activity (GO:0004672);; Molecular Function: ATP binding (GO:0005524);; Cellular Component: integral component of membrane (GO:0016021);;	--	--	--	--	--	Rust resistance kinase Lr10 OS=Vitis vinifera OX=29760 GN=LRK10_79 PE=4 SV=1	--	--	PREDICTED: rust resistance kinase Lr10-like [Vitis vinifera]
Vitis_adenoclada_newGene_247	--	--	Cellular Component: membrane (GO:0016020);; Cellular Component: integral component of membrane (GO:0016021);;	--	--	--	--	--	PGG domain-containing protein OS=Vitis vinifera OX=29760 GN=VIT_00s0256g00110 PE=4 SV=1	L	Replication, recombination and repair	PREDICTED: ankyrin repeat-containing protein At5g02620 isoform X1 [Vitis vinifera]
Vitis_adenoclada_newGene_1841	--	--	Biological Process: signal transduction (GO:0007165);; Molecular Function: ADP binding (GO:0043531);;	--	--	--	--	--	ADP-ribosyl cyclase/cyclic ADP-ribose hydrolase OS=Vitis vinifera OX=29760 GN=N_274 PE=4 SV=1	--	--	TMV resistance protein N [Vitis vinifera]
Vitis_adenoclada_newGene_2581	--	--	Cellular Component: integral component of membrane (GO:0016021);;	K14500|7.95e-24|qsu:112005450|K14500 BR-signaling kinase [EC:2.7.11.1] | (RefSeq) probable serine/threonine-protein kinase BSK3	--	--	Domain of unknown function	--	ANK_REP_REGION domain-containing protein OS=Vitis vinifera OX=29760 GN=CK203_022605 PE=4 SV=1	S	Function unknown	uncharacterized protein LOC117912012 [Vitis riparia]
Vitis_adenoclada_newGene_389	--	--	Biological Process: biosynthetic process (GO:0009058);; Molecular Function: transferase activity, transferring acyl groups other than amino-acyl groups (GO:0016747);;	K00660|6.82e-35|vvi:100266562|K00660 chalcone synthase [EC:2.3.1.74] | (RefSeq) stilbene synthase 2	--	--	Chalcone and stilbene synthases, N-terminal domain	Stilbene synthase 3 OS=Vitis vinifera OX=29760 GN=VIT_16s0100g01030 PE=2 SV=2	Chal_sti_synt_N domain-containing protein OS=Vitis vinifera OX=29760 GN=VIT_10s0042g00880 PE=4 SV=1	H	Coenzyme transport and metabolism	Stilbene synthase 5 [Vitis vinifera]
Vitis_adenoclada_newGene_2547	--	--	Molecular Function: cysteine-type peptidase activity (GO:0008234);;	K08592|6.16e-23|vvi:104878148|K08592 sentrin-specific protease 1 [EC:3.4.22.68] | (RefSeq) uncharacterized LOC104878148	--	--	--	--	Glutamate receptor 2.1 OS=Vitis vinifera OX=29760 GN=GLR2.1_2 PE=3 SV=1	--	--	Glutamate receptor 2.1 [Vitis vinifera]
Vitis_adenoclada_newGene_702	--	--	Biological Process: signal transduction (GO:0007165);;	K13459|4.23e-39|dzi:111275814|K13459 disease resistance protein RPS2 | (RefSeq) probable disease resistance protein At1g61300	--	--	TIR domain	Disease resistance protein RPV1 OS=Vitis rotundifolia OX=103349 GN=RPV1 PE=1 SV=1	TIR domain-containing protein OS=Vitis vinifera OX=29760 GN=VIT_12s0034g01260 PE=4 SV=1	--	--	PREDICTED: TMV resistance protein N-like isoform X2 [Vitis vinifera]
Vitis_adenoclada_newGene_2933	--	--	Cellular Component: integral component of membrane (GO:0016021);;	--	[R]	General function prediction only	Glycosyl transferase family 90	--	CAP10 domain-containing protein OS=Vitis vinifera OX=29760 GN=VIT_06s0004g06630 PE=4 SV=1	S	Function unknown	PREDICTED: O-glucosyltransferase rumi homolog [Vitis vinifera]
Vitis_adenoclada_newGene_330	[J]	Translation, ribosomal structure and biogenesis	Molecular Function: structural constituent of ribosome (GO:0003735);; Cellular Component: ribosome (GO:0005840);; Biological Process: translation (GO:0006412);;	K01000|3.73e-103|vvi:100255492|K01000 phospho-N-acetylmuramoyl-pentapeptide-transferase [EC:2.7.8.13] | (RefSeq) 40S ribosomal protein S14	[J]	Translation, ribosomal structure and biogenesis	Ribosomal protein S11	40S ribosomal protein S14 OS=Zea mays OX=4577 PE=3 SV=1	Uncharacterized protein OS=Davidia involucrata OX=16924 GN=Din_032549 PE=3 SV=1	J	Translation, ribosomal structure and biogenesis	PREDICTED: 40S ribosomal protein S14 [Vitis vinifera]
Vitis_adenoclada_newGene_1484	--	--	Cellular Component: nucleus (GO:0005634);; Cellular Component: chromosome (GO:0005694);; Molecular Function: zinc ion binding (GO:0008270);; Molecular Function: histone-lysine N-methyltransferase activity (GO:0018024);;	K11420|5.57e-53|vvi:100244174|K11420 [histone H3]-lysine9 N-trimethyltransferase EHMT [EC:2.1.1.355] | (RefSeq) histone-lysine N-methyltransferase, H3 lysine-9 specific SUVH5	--	--	--	--	Histone-lysine N-methyltransferase, H3 lysine-9 specific SUVH5 OS=Vitis vinifera OX=29760 GN=SUVH5_6 PE=4 SV=1	--	--	Histone-lysine N-methyltransferase, H3 lysine-9 specific SUVH5 [Vitis vinifera]
Vitis_adenoclada_newGene_1411	--	--	Molecular Function: helicase activity (GO:0004386);;	K10706|3.15e-55|vvi:100855072|K10706 senataxin [EC:3.6.4.-] | (RefSeq) uncharacterized LOC100855072	--	--	--	--	Helicase SEN1 OS=Vitis vinifera OX=29760 GN=SEN1_0 PE=4 SV=1	A	RNA processing and modification	PREDICTED: uncharacterized protein LOC100855072 isoform X4 [Vitis vinifera]
Vitis_adenoclada_newGene_2527	[J]	Translation, ribosomal structure and biogenesis	Cellular Component: nuclear exosome (RNase complex) (GO:0000176);; Cellular Component: cytoplasmic exosome (RNase complex) (GO:0000177);; Biological Process: exonucleolytic trimming to generate mature 3'-end of 5.8S rRNA from tricistronic rRNA transcript (SSU-rRNA, 5.8S rRNA, LSU-rRNA) (GO:0000467);; Biological Process: rRNA catabolic process (GO:0016075);; Molecular Function: AU-rich element bin…	K12589|7.11e-59|vvi:100261229|K12589 exosome complex component RRP42 | (RefSeq) exosome complex component RRP42	[J]	Translation, ribosomal structure and biogenesis	3' exoribonuclease family, domain 1	--	Uncharacterized protein OS=Vitis vinifera OX=29760 GN=VIT_04s0008g06260 PE=4 SV=1	J	Translation, ribosomal structure and biogenesis	exosome complex component RRP42 isoform X2 [Vitis riparia]
Vitis_adenoclada_newGene_1199	--	--	--	--	--	--	Myb/SANT-like DNA-binding domain	--	L10-interacting MYB domain-containing protein OS=Vitis vinifera OX=29760 GN=LIMYB_28 PE=4 SV=1	S	Function unknown	L10-interacting MYB domain-containing protein [Vitis vinifera]
Vitis_adenoclada_newGene_1619	--	--	--	--	--	--	--	--	--	--	--	unnamed protein product, partial [Vitis vinifera]
Vitis_adenoclada_newGene_1695	--	--	--	--	--	--	Plant transposase (Ptta/En/Spm family)	--	Uncharacterized protein OS=Vitis vinifera OX=29760 GN=CK203_082983 PE=4 SV=1	--	--	PREDICTED: uncharacterized protein LOC109124219 [Vitis vinifera]
Vitis_adenoclada_newGene_1904	--	--	--	K02218|8.75e-40|sbi:8069780|K02218 casein kinase 1 [EC:2.7.11.1] | (RefSeq) uncharacterized protein LOC8069780	[L]	Replication, recombination and repair	DDE superfamily endonuclease	--	DDE Tnp4 domain-containing protein OS=Vitis vinifera OX=29760 GN=CK203_073708 PE=3 SV=1	L	Replication, recombination and repair	PREDICTED: uncharacterized protein LOC104880278 [Vitis vinifera]
Vitis_adenoclada_newGene_3140	--	--	--	--	--	--	--	--	Uncharacterized protein OS=Vitis vinifera OX=29760 GN=VIT_03s0088g01270 PE=4 SV=1	--	--	hypothetical protein CK203_046267 [Vitis vinifera]
Vitis_adenoclada_newGene_1351	--	--	Biological Process: G1/S transition of mitotic cell cycle (GO:0000082);; Biological Process: mitotic cell cycle (GO:0000278);; Biological Process: double-strand break repair via homologous recombination (GO:0000724);; Biological Process: recombinational repair (GO:0000725);; Biological Process: double-strand break repair via break-induced replication (GO:0000727);; Molecular Function: molecular_f…	K02214|1.55e-25|vvi:100261519|K02214 cell division control protein 7 [EC:2.7.11.1] | (RefSeq) probable serine/threonine-protein kinase cdc7	--	--	--	--	Uncharacterized protein OS=Vitis vinifera OX=29760 GN=CK203_110603 PE=4 SV=1	T	Signal transduction mechanisms	hypothetical protein CK203_110603 [Vitis vinifera]
Vitis_adenoclada_newGene_179	--	--	--	K17550|1.08e-26|qsu:111989606|K17550 protein phosphatase 1 regulatory subunit 7 | (RefSeq) probable LRR receptor-like serine/threonine-protein kinase At2g24230	[R]	General function prediction only	Leucine rich repeat N-terminal domain	Putative receptor-like protein 8 OS=Arabidopsis thaliana OX=3702 GN=RLP8 PE=5 SV=2	LRRNT_2 domain-containing protein OS=Vitis vinifera OX=29760 GN=CK203_061758 PE=4 SV=1	A	RNA processing and modification	hypothetical protein CK203_061758 [Vitis vinifera]
Vitis_adenoclada_newGene_2720	--	--	--	K01537|7.82e-06|cic:CICLE_v10006833mg|K01537 P-type Ca2+ transporter type 2C [EC:7.2.2.10] | (RefSeq) hypothetical protein	--	--	--	--	--	--	--	--
Vitis_adenoclada_newGene_925	--	--	Molecular Function: DNA binding (GO:0003677);; Molecular Function: DNA-binding transcription factor activity (GO:0003700);; Cellular Component: nucleus (GO:0005634);;	K14514|4.10e-56|vvi:100250496|K14514 ethylene-insensitive protein 3 | (RefSeq) ETHYLENE INSENSITIVE 3-like 1 protein	--	--	Ethylene insensitive 3	Protein ETHYLENE INSENSITIVE 3 OS=Arabidopsis thaliana OX=3702 GN=EIN3 PE=1 SV=1	Ethylene insensitive 3-like 1 protein OS=Vitis vinifera OX=29760 GN=VIT_13s0047g00250 PE=2 SV=1	S	Function unknown	ETHYLENE INSENSITIVE 3-like 1 protein [Vitis riparia]
Vitis_adenoclada_newGene_2999	--	--	Molecular Function: DNA binding (GO:0003677);; Molecular Function: DNA-directed DNA polymerase activity (GO:0003887);; Biological Process: DNA replication (GO:0006260);; Biological Process: DNA repair (GO:0006281);; Cellular Component: epsilon DNA polymerase complex (GO:0008622);; Molecular Function: metal ion binding (GO:0046872);; Molecular Function: 4 iron, 4 sulfur cluster binding (GO:0051539…	K02324|6.75e-190|vvi:100241432|K02324 DNA polymerase epsilon subunit 1 [EC:2.7.7.7] | (RefSeq) POLE; DNA polymerase epsilon catalytic subunit A	[L]	Replication, recombination and repair	--	DNA polymerase epsilon catalytic subunit A OS=Arabidopsis thaliana OX=3702 GN=POL2A PE=1 SV=1	DNA polymerase epsilon catalytic subunit OS=Vitis vinifera OX=29760 GN=POL2A_7 PE=3 SV=1	L	Replication, recombination and repair	DNA polymerase epsilon catalytic subunit A [Vitis vinifera]
Vitis_adenoclada_newGene_469	--	--	Cellular Component: integral component of membrane (GO:0016021);;	K17550|5.30e-14|qsu:111989606|K17550 protein phosphatase 1 regulatory subunit 7 | (RefSeq) probable LRR receptor-like serine/threonine-protein kinase At2g24230	--	--	Leucine Rich repeats (2 copies)	--	LRRNT_2 domain-containing protein OS=Vitis vinifera OX=29760 GN=CK203_020036 PE=4 SV=1	A	RNA processing and modification	leucine-rich repeat receptor-like protein kinase PXC2 [Vitis riparia]
Vitis_adenoclada_newGene_1449	--	--	Molecular Function: catalytic activity (GO:0003824);; Biological Process: nucleoside metabolic process (GO:0009116);;	--	--	--	--	--	PNP_UDP_1 domain-containing protein OS=Vitis vinifera OX=29760 GN=VIT_16s0039g01910 PE=4 SV=1	F	Nucleotide transport and metabolism	PREDICTED: bark storage protein A isoform X1 [Vitis vinifera]
Vitis_adenoclada_newGene_656	--	--	--	--	--	--	--	--	Uncharacterized protein OS=Vitis vinifera OX=29760 GN=CK203_043818 PE=4 SV=1	--	--	hypothetical protein CK203_043818 [Vitis vinifera]
Vitis_adenoclada_newGene_3020	--	--	Cellular Component: integral component of membrane (GO:0016021);;	--	--	--	Domain of unknown function	--	PGG domain-containing protein OS=Vitis vinifera OX=29760 GN=CK203_071944 PE=4 SV=1	S	Function unknown	hypothetical protein CK203_071944 [Vitis vinifera]
Vitis_adenoclada_newGene_408	--	--	--	--	--	--	GRAM domain	GEM-like protein 4 OS=Arabidopsis thaliana OX=3702 GN=At5g08350 PE=2 SV=1	GEM-like protein 4 OS=Vitis vinifera OX=29760 GN=VvCHDp000319_11 PE=3 SV=1	S	Function unknown	GEM-like protein 4 [Vitis vinifera]
Vitis_adenoclada_newGene_3291	--	--	Cellular Component: integral component of membrane (GO:0016021);;	--	--	--	--	--	Uncharacterized protein OS=Vitis vinifera OX=29760 GN=VIT_08s0007g01350 PE=4 SV=1	--	--	unnamed protein product, partial [Vitis vinifera]
Vitis_adenoclada_newGene_470	--	--	Cellular Component: integral component of membrane (GO:0016021);; Molecular Function: transferase activity (GO:0016740);;	K18789|1.15e-92|vvi:100264230|K18789 xylogalacturonan beta-1,3-xylosyltransferase [EC:2.4.2.41] | (RefSeq) probable glycosyltransferase At5g11130	--	--	--	Probable glycosyltransferase At5g20260 OS=Arabidopsis thaliana OX=3702 GN=At5g20260 PE=3 SV=3	Putative glycosyltransferase OS=Vitis vinifera OX=29760 GN=VvCHDp000669_3 PE=4 SV=1	--	--	putative glycosyltransferase [Vitis vinifera]
Vitis_adenoclada_newGene_995	[M]	Cell wall/membrane/envelope biogenesis	Molecular Function: oxidoreductase activity (GO:0016491);; Molecular Function: oxidoreductase activity, acting on the CH-OH group of donors, NAD or NADP as acceptor (GO:0016616);;	K08695|5.38e-23|atr:18427888|K08695 anthocyanidin reductase [EC:1.3.1.77] | (RefSeq) anthocyanidin reductase ((2S)-flavan-3-ol-forming)	[V]	Defense mechanisms	--	Phenylacetaldehyde reductase OS=Rosa hybrid cultivar OX=128735 GN=PAR PE=1 SV=1	Uncharacterized protein OS=Vitis vinifera OX=29760 GN=VIT_13s0064g00340 PE=4 SV=1	V	Defense mechanisms	tetraketide alpha-pyrone reductase 1-like isoform X2 [Vitis riparia]
Vitis_adenoclada_newGene_2334	--	--	--	K12874|8.67e-128|vvi:100260373|K12874 intron-binding protein aquarius | (RefSeq) intron-binding protein aquarius	[L]	Replication, recombination and repair	Intron-binding protein aquarius N-terminus	--	Intron-binding protein aquarius OS=Vitis vinifera OX=29760 GN=AQR_3 PE=4 SV=1	L	Replication, recombination and repair	Intron-binding protein aquarius [Vitis vinifera]
Vitis_adenoclada_newGene_1139	--	--	Biological Process: carbohydrate transport (GO:0008643);; Cellular Component: integral component of membrane (GO:0016021);;	K15382|2.70e-11|vvi:100257903|K15382 solute carrier family 50 (sugar transporter) | (RefSeq) bidirectional sugar transporter SWEET16	--	--	--	--	Putative bidirectional sugar transporter SWEET16-like OS=Davidia involucrata OX=16924 GN=Din_006321 PE=3 SV=1	U	Intracellular trafficking, secretion, and vesicular transport	Bidirectional sugar transporter SWEET16 [Vitis vinifera]
Vitis_adenoclada_newGene_165	--	--	Biological Process: defense response (GO:0006952);; Molecular Function: ADP binding (GO:0043531);;	K13457|1.86e-12|dct:110094293|K13457 disease resistance protein RPM1 | (RefSeq) disease resistance protein Pik-2	[T]	Signal transduction mechanisms	NB-ARC domain	Putative disease resistance protein At1g50180 OS=Arabidopsis thaliana OX=3702 GN=At1g50180 PE=3 SV=2	Putative disease resistance protein OS=Vitis vinifera OX=29760 GN=VvCHDh000660_58 PE=4 SV=1	T	Signal transduction mechanisms	PREDICTED: putative disease resistance protein At1g50180 [Vitis vinifera]
Vitis_adenoclada_newGene_86	--	--	Molecular Function: DNA binding (GO:0003677);; Molecular Function: endonuclease activity (GO:0004519);; Biological Process: DNA repair (GO:0006281);;	K08503|1.34e-22|vvi:100265526|K08503 syntaxin of plants SYP5 | (RefSeq) syntaxin-52	--	--	--	--	Uncharacterized protein OS=Vitis vinifera OX=29760 GN=CK203_018784 PE=4 SV=1	S	Function unknown	hypothetical protein CK203_018784 [Vitis vinifera]
Vitis_adenoclada_newGene_2050	--	--	Biological Process: recognition of pollen (GO:0048544);;	K03327|3.59e-23|cic:CICLE_v10018703mg|K03327 multidrug resistance protein, MATE family | (RefSeq) hypothetical protein	--	--	D-mannose binding lectin	G-type lectin S-receptor-like serine/threonine-protein kinase At2g19130 OS=Arabidopsis thaliana OX=3702 GN=At2g19130 PE=2 SV=1	Uncharacterized protein OS=Vitis vinifera OX=29760 GN=VITISV_009436 PE=4 SV=1	T	Signal transduction mechanisms	PREDICTED: G-type lectin S-receptor-like serine/threonine-protein kinase At2g19130 [Vitis vinifera]
Vitis_adenoclada_newGene_2466	[T]	Signal transduction mechanisms	Molecular Function: protein kinase activity (GO:0004672);; Molecular Function: ATP binding (GO:0005524);; Cellular Component: plasma membrane (GO:0005886);; Biological Process: hormone-mediated signaling pathway (GO:0009755);; Cellular Component: integral component of membrane (GO:0016021);;	K00924|4.23e-148|pop:18109904|K00924 kinase [EC:2.7.1.-] | (RefSeq) receptor-like protein kinase HSL1	--	--	Protein kinase domain	MDIS1-interacting receptor like kinase 1 OS=Arabidopsis thaliana OX=3702 GN=MIK1 PE=1 SV=1	Protein kinase domain-containing protein OS=Vitis vinifera OX=29760 GN=VIT_04s0008g00290 PE=4 SV=1	T	Signal transduction mechanisms	receptor-like protein kinase HSL1 [Vitis riparia]
Vitis_adenoclada_newGene_1988	--	--	Biological Process: signal transduction (GO:0007165);;	K13459|4.34e-14|vvi:100265494|K13459 disease resistance protein RPS2 | (RefSeq) probable disease resistance protein At1g52660	--	--	TIR domain	TMV resistance protein N OS=Nicotiana glutinosa OX=35889 GN=N PE=1 SV=1	TIR domain-containing protein OS=Vitis vinifera OX=29760 GN=VIT_15s0045g00440 PE=4 SV=1	S	Function unknown	unnamed protein product, partial [Vitis vinifera]
Vitis_adenoclada_newGene_294	--	--	Molecular Function: protein serine/threonine kinase activity (GO:0004674);; Molecular Function: ATP binding (GO:0005524);; Cellular Component: integral component of membrane (GO:0016021);; Molecular Function: carbohydrate binding (GO:0030246);; Biological Process: recognition of pollen (GO:0048544);;	K24104|2.95e-64|thj:104799061|K24104 GPN-loop GTPase | (RefSeq) LOW QUALITY PROTEIN: uncharacterized protein LOC104799061	--	--	D-mannose binding lectin	G-type lectin S-receptor-like serine/threonine-protein kinase RKS1 OS=Arabidopsis thaliana OX=3702 GN=RKS1 PE=3 SV=3	Receptor-like serine/threonine-protein kinase OS=Vitis vinifera OX=29760 GN=RKS1_19 PE=3 SV=1	T	Signal transduction mechanisms	uncharacterized protein LOC117923181 [Vitis riparia]
Vitis_adenoclada_newGene_1533	--	--	Molecular Function: nucleic acid binding (GO:0003676);; Biological Process: DNA integration (GO:0015074);;	K01904|9.31e-19|bna:106397021|K01904 4-coumarate--CoA ligase [EC:6.2.1.12] | (RefSeq) 4-coumarate--CoA ligase 2	--	--	--	--	Retrovirus-related Pol polyprotein from transposon TNT 1-94 OS=Vitis vinifera OX=29760 GN=POLX_439 PE=4 SV=1	S	Function unknown	uncharacterized protein LOC117914916 [Vitis riparia]
Vitis_adenoclada_newGene_1141	--	--	Biological Process: phospholipid metabolic process (GO:0006644);; Molecular Function: transferase activity, transferring acyl groups (GO:0016746);;	K13511|2.00e-36|vvi:100252917|K13511 monolysocardiolipin acyltransferase [EC:2.3.1.-] | (RefSeq) tafazzin	--	--	--	--	Tafazzin family protein OS=Vitis vinifera OX=29760 GN=TAZ_0 PE=3 SV=1	I	Lipid transport and metabolism	Tafazzin [Vitis vinifera]
Vitis_adenoclada_newGene_1824	--	--	Molecular Function: ferroxidase activity (GO:0004322);; Molecular Function: copper ion binding (GO:0005507);; Cellular Component: plasma membrane (GO:0005886);; Biological Process: iron ion transport (GO:0006826);; Biological Process: lignin catabolic process (GO:0046274);; Cellular Component: apoplast (GO:0048046);; Molecular Function: hydroquinone:oxygen oxidoreductase activity (GO:0052716);; B…	K05909|4.48e-234|vvi:100855074|K05909 laccase [EC:1.10.3.2] | (RefSeq) laccase-15-like	[Q]	Secondary metabolites biosynthesis, transport and catabolism	Multicopper oxidase	Laccase-14 OS=Arabidopsis thaliana OX=3702 GN=LAC14 PE=2 SV=1	Laccase OS=Vitis vinifera OX=29760 GN=VIT_00s0731g00010 PE=3 SV=1	Q	Secondary metabolites biosynthesis, transport and catabolism	PREDICTED: laccase-15-like [Vitis vinifera]
Vitis_adenoclada_newGene_142	--	--	--	--	--	--	--	--	Uncharacterized protein OS=Vitis vinifera OX=29760 GN=CK203_006931 PE=4 SV=1	H	Coenzyme transport and metabolism	hypothetical protein CK203_103128 [Vitis vinifera]
Vitis_adenoclada_newGene_81	--	--	--	--	--	--	--	--	--	--	--	unnamed protein product, partial [Vitis vinifera]
Vitis_adenoclada_newGene_954	--	--	Molecular Function: transcription coregulator activity (GO:0003712);; Biological Process: regulation of transcription, DNA-templated (GO:0006355);; Molecular Function: chromatin DNA binding (GO:0031490);;	K14972|1.40e-54|vvi:100264243|K14972 PAX-interacting protein 1 | (RefSeq) mediator of RNA polymerase II transcription subunit 15a	--	--	KIX domain	Mediator of RNA polymerase II transcription subunit 15a OS=Arabidopsis thaliana OX=3702 GN=MED15A PE=1 SV=1	KIX_2 domain-containing protein OS=Vitis vinifera OX=29760 GN=VIT_13s0067g02320 PE=4 SV=1	S	Function unknown	mediator of RNA polymerase II transcription subunit 15a-like isoform X4 [Vitis riparia]
Vitis_adenoclada_newGene_795	[T]	Signal transduction mechanisms	Molecular Function: protein kinase activity (GO:0004672);; Molecular Function: ATP binding (GO:0005524);; Cellular Component: integral component of membrane (GO:0016021);;	K01180|3.56e-65|cmax:111487562|K01180 endo-1,3(4)-beta-glucanase [EC:3.2.1.6] | (RefSeq) uncharacterized protein LOC111487562	--	--	Protein tyrosine and serine/threonine kinase	Probable LRR receptor-like serine/threonine-protein kinase At1g56140 OS=Arabidopsis thaliana OX=3702 GN=At1g56140 PE=2 SV=2	Putative LRR receptor-like serine/threonine-protein kinase OS=Vitis vinifera OX=29760 GN=VvCHDh000609_21 PE=4 SV=1	T	Signal transduction mechanisms	PREDICTED: probable LRR receptor-like serine/threonine-protein kinase At1g56140 isoform X2 [Vitis vinifera]
Vitis_adenoclada_newGene_2478	--	--	--	K12447|1.79e-44|dzi:111312249|K12447 UDP-sugar pyrophosphorylase [EC:2.7.7.64] | (RefSeq) UDP-sugar pyrophosphorylase-like isoform X1	--	--	gag-polypeptide of LTR copia-type	--	Retrotrans_gag domain-containing protein OS=Vitis vinifera OX=29760 GN=CK203_086760 PE=4 SV=1	L	Replication, recombination and repair	hypothetical protein CK203_086760 [Vitis vinifera]
Vitis_adenoclada_newGene_2575	--	--	Molecular Function: molecular_function (GO:0003674);; Molecular Function: binding (GO:0005488);; Molecular Function: carbohydrate binding (GO:0030246);;	--	--	--	--	--	F-box protein SKIP3 OS=Vitis vinifera OX=29760 GN=SKIP3_0 PE=4 SV=1	S	Function unknown	PREDICTED: F-box protein SKIP3-like, partial [Vitis vinifera]
Vitis_adenoclada_newGene_2385	[E]	Amino acid transport and metabolism	Molecular Function: serine-type carboxypeptidase activity (GO:0004185);; Molecular Function: transferase activity, transferring acyl groups other than amino-acyl groups (GO:0016747);; Biological Process: secondary metabolic process (GO:0019748);;	K16296|4.73e-265|vvi:100258422|K16296 serine carboxypeptidase-like clade I [EC:3.4.16.-] | (RefSeq) serine carboxypeptidase-like 18	[OE]	--	Serine carboxypeptidase	Serine carboxypeptidase-like 18 OS=Arabidopsis thaliana OX=3702 GN=SCPL18 PE=2 SV=2	Uncharacterized protein OS=Vitis vinifera OX=29760 GN=VIT_03s0091g01270 PE=3 SV=1	--	--	PREDICTED: serine carboxypeptidase-like 18 [Vitis vinifera]
Vitis_adenoclada_newGene_1204	--	--	--	--	--	--	--	--	Uncharacterized protein OS=Vitis vinifera OX=29760 GN=CK203_042927 PE=4 SV=1	T	Signal transduction mechanisms	uncharacterized protein LOC117931168 isoform X1 [Vitis riparia]
Vitis_adenoclada_newGene_2252	--	--	--	--	--	--	--	--	Uncharacterized protein OS=Vitis vinifera OX=29760 GN=VITISV_043749 PE=4 SV=1	T	Signal transduction mechanisms	hypothetical protein VITISV_043749 [Vitis vinifera]
Vitis_adenoclada_newGene_2048	--	--	Molecular Function: protein serine/threonine kinase activity (GO:0004674);; Molecular Function: ATP binding (GO:0005524);; Cellular Component: plasma membrane (GO:0005886);; Biological Process: protein phosphorylation (GO:0006468);; Cellular Component: integral component of membrane (GO:0016021);; Biological Process: recognition of pollen (GO:0048544);;	--	--	--	D-mannose binding lectin	G-type lectin S-receptor-like serine/threonine-protein kinase At2g19130 OS=Arabidopsis thaliana OX=3702 GN=At2g19130 PE=2 SV=1	Receptor-like serine/threonine-protein kinase OS=Vitis vinifera OX=29760 GN=VIT_19s0014g04080 PE=3 SV=1	T	Signal transduction mechanisms	PREDICTED: G-type lectin S-receptor-like serine/threonine-protein kinase At2g19130 [Vitis vinifera]
Vitis_adenoclada_newGene_1303	--	--	Cellular Component: endosome (GO:0005768);; Cellular Component: plasma membrane (GO:0005886);; Molecular Function: sodium:proton antiporter activity (GO:0015385);; Molecular Function: potassium:proton antiporter activity (GO:0015386);; Cellular Component: integral component of membrane (GO:0016021);; Biological Process: regulation of intracellular pH (GO:0051453);; Biological Process: potassium i…	K14724|1.88e-57|vvi:100264300|K14724 solute carrier family 9 (sodium/hydrogen exchanger), member 8 | (RefSeq) sodium/hydrogen exchanger 6	[P]	Inorganic ion transport and metabolism	--	Sodium/hydrogen exchanger 5 OS=Arabidopsis thaliana OX=3702 GN=NHX5 PE=2 SV=2	Na_H_Exchanger domain-containing protein OS=Vitis vinifera OX=29760 GN=VIT_15s0024g00280 PE=3 SV=1	P	Inorganic ion transport and metabolism	unnamed protein product, partial [Vitis vinifera]
Vitis_adenoclada_newGene_2129	--	--	Molecular Function: ADP binding (GO:0043531);;	--	--	--	--	--	Putative disease resistance protein RGA4 OS=Vitis vinifera OX=29760 GN=RGA4_47 PE=4 SV=1	T	Signal transduction mechanisms	putative disease resistance protein RGA4 [Vitis vinifera]
Vitis_adenoclada_newGene_976	--	--	Biological Process: defense response (GO:0006952);; Molecular Function: ADP binding (GO:0043531);;	K03013|9.15e-58|vvi:100258335|K03013 DNA-directed RNA polymerases I, II, and III subunit RPABC1 | (RefSeq) DNA-directed RNA polymerase V subunit 5C	--	--	Rx N-terminal domain	Putative disease resistance protein RGA3 OS=Solanum bulbocastanum OX=147425 GN=RGA3 PE=2 SV=2	Putative disease resistance RPP13-like protein 1 OS=Vitis vinifera OX=29760 GN=RPPL1_136 PE=4 SV=1	T	Signal transduction mechanisms	putative disease resistance RPP13-like protein 1 [Vitis vinifera]
Vitis_adenoclada_newGene_79	--	--	--	--	--	--	--	--	Uncharacterized protein OS=Vitis vinifera OX=29760 GN=VITISV_038938 PE=4 SV=1	--	--	hypothetical protein VITISV_038938 [Vitis vinifera]
Vitis_adenoclada_newGene_403	[C]	Energy production and conversion	Molecular Function: inorganic diphosphatase activity (GO:0004427);; Molecular Function: pyrophosphate hydrolysis-driven proton transmembrane transporter activity (GO:0009678);; Cellular Component: integral component of membrane (GO:0016021);;	K23025|1.87e-63|vvi:100232894|K23025 H+-translocating diphosphatase [EC:7.1.3.1] | (RefSeq) VPP2, VPP; vacuolar pyrophosphatase	--	--	Inorganic H+ pyrophosphatase	Pyrophosphate-energized vacuolar membrane proton pump OS=Vigna radiata var. radiata OX=3916 PE=1 SV=4	H(+)-exporting diphosphatase (Fragment) OS=Nymphaea colorata OX=210225 GN=NYM_LOCUS18045 PE=4 SV=1	T	Signal transduction mechanisms	hypothetical protein B296_00020080 [Ensete ventricosum]
Vitis_adenoclada_newGene_74	--	--	Cellular Component: integral component of membrane (GO:0016021);;	--	--	--	Domain of unknown function (DUF4220)	--	Uncharacterized protein OS=Vitis vinifera OX=29760 GN=VIT_09s0002g01200 PE=4 SV=1	S	Function unknown	uncharacterized protein LOC117910057 [Vitis riparia]
Vitis_adenoclada_newGene_2578	--	--	--	K03188|2.39e-49|dcr:108224146|K03188 urease accessory protein | (RefSeq) uncharacterized protein LOC108224146 isoform X1	--	--	Phloem protein 2	F-box protein PP2-B10 OS=Arabidopsis thaliana OX=3702 GN=PP2B10 PE=1 SV=1	F-box domain-containing protein OS=Vitis vinifera OX=29760 GN=VITISV_027496 PE=4 SV=1	S	Function unknown	F-box protein PP2-B10 [Vitis vinifera]
Vitis_adenoclada_newGene_1392	--	--	Molecular Function: oxidoreductase activity (GO:0016491);; Molecular Function: oxidoreductase activity, acting on the CH-OH group of donors, NAD or NADP as acceptor (GO:0016616);;	--	--	--	--	--	Epimerase domain-containing protein OS=Vitis vinifera OX=29760 GN=VIT_15s0046g01150 PE=4 SV=1	V	Defense mechanisms	unnamed protein product, partial [Vitis vinifera]
Vitis_adenoclada_newGene_75	--	--	Cellular Component: extracellular region (GO:0005576);; Cellular Component: integral component of membrane (GO:0016021);; Molecular Function: manganese ion binding (GO:0030145);; Molecular Function: nutrient reservoir activity (GO:0045735);;	--	--	--	--	--	Cupin type-1 domain-containing protein OS=Vitis vinifera OX=29760 GN=VIT_09s0002g01310 PE=3 SV=1	--	--	uncharacterized protein LOC117922382 [Vitis riparia]
Vitis_adenoclada_newGene_958	--	--	Molecular Function: cysteine-type peptidase activity (GO:0008234);;	--	--	--	Ulp1 protease family, C-terminal catalytic domain	--	ULP_PROTEASE domain-containing protein OS=Vitis vinifera OX=29760 GN=CK203_045360 PE=3 SV=1	--	--	PREDICTED: uncharacterized protein LOC109122196 [Vitis vinifera]
Vitis_adenoclada_newGene_1084	--	--	Biological Process: defense response (GO:0006952);; Cellular Component: integral component of membrane (GO:0016021);; Molecular Function: ADP binding (GO:0043531);;	--	--	--	--	--	Putative disease resistance RPP13-like protein 1 OS=Vitis vinifera OX=29760 GN=RPPL1_263 PE=4 SV=1	--	--	putative disease resistance RPP13-like protein 1 [Vitis vinifera]
Vitis_adenoclada_newGene_823	--	--	Molecular Function: protein serine/threonine kinase activity (GO:0004674);; Molecular Function: ATP binding (GO:0005524);; Cellular Component: integral component of membrane (GO:0016021);;	K21867|6.45e-22|qsu:111996024|K21867 potassium channel | (RefSeq) potassium channel AKT1-like	--	--	Leucine rich repeat	Putative receptor-like protein kinase At3g47110 OS=Arabidopsis thaliana OX=3702 GN=At3g47110 PE=3 SV=1	Putative LRR receptor-like serine/threonine-protein kinase OS=Vitis vinifera OX=29760 GN=VvCHDp000216_8 PE=3 SV=1	T	Signal transduction mechanisms	probable LRR receptor-like serine/threonine-protein kinase At3g47570 isoform X2 [Vitis riparia]
Vitis_adenoclada_newGene_3251	--	--	Cellular Component: cytosol (GO:0005829);; Biological Process: lipid metabolic process (GO:0006629);; Biological Process: chloroplast avoidance movement (GO:0009903);; Biological Process: chloroplast accumulation movement (GO:0009904);;	K12382|1.68e-171|vvi:100248250|K12382 saposin | (RefSeq) prosaposin	[IG]	--	Saposin-like type B, region 1	--	Uncharacterized protein OS=Vitis vinifera OX=29760 GN=VIT_08s0058g01020 PE=3 SV=1	--	--	PREDICTED: prosaposin [Vitis vinifera]
Vitis_adenoclada_newGene_2389	--	--	Biological Process: maturation of LSU-rRNA from tricistronic rRNA transcript (SSU-rRNA, 5.8S rRNA, LSU-rRNA) (GO:0000463);; Biological Process: box C/D snoRNP assembly (GO:0000492);; Cellular Component: nucleus (GO:0005634);; Molecular Function: metal ion binding (GO:0046872);; Biological Process: snoRNA localization (GO:0048254);; Cellular Component: pre-snoRNP complex (GO:0070761);;	--	--	--	--	--	HIT-type domain-containing protein OS=Vitis vinifera OX=29760 GN=VIT_13s0156g00650 PE=4 SV=1	S	Function unknown	unnamed protein product, partial [Vitis vinifera]
Vitis_adenoclada_newGene_2212	--	--	Molecular Function: molecular_function (GO:0003674);; Molecular Function: catalytic activity (GO:0003824);; Molecular Function: histone deacetylase activity (GO:0004407);; Cellular Component: cellular_component (GO:0005575);; Cellular Component: intracellular (GO:0005622);; Cellular Component: obsolete cell (GO:0005623);; Cellular Component: nucleus (GO:0005634);; Cellular Component: cytoplasm (G…	K11406|1.33e-22|vvi:100250074|K11406 histone deacetylase 4/5 [EC:3.5.1.98] | (RefSeq) histone deacetylase 5	--	--	--	--	Uncharacterized protein OS=Vitis vinifera OX=29760 GN=VITISV_022948 PE=4 SV=1	B	Chromatin structure and dynamics	hypothetical protein VITISV_022948 [Vitis vinifera]
Vitis_adenoclada_newGene_113	--	--	Molecular Function: ATP binding (GO:0005524);; Cellular Component: plasma membrane (GO:0005886);; Cellular Component: integral component of membrane (GO:0016021);; Molecular Function: ATPase activity (GO:0016887);; Molecular Function: ATPase-coupled transmembrane transporter activity (GO:0042626);; Biological Process: transmembrane transport (GO:0055085);;	--	[Q]	Secondary metabolites biosynthesis, transport and catabolism	ABC-2 type transporter	Pleiotropic drug resistance protein 1 OS=Nicotiana tabacum OX=4097 GN=PDR1 PE=2 SV=1	Uncharacterized protein OS=Vitis vinifera OX=29760 GN=VIT_09s0002g05490 PE=3 SV=1	Q	Secondary metabolites biosynthesis, transport and catabolism	PREDICTED: pleiotropic drug resistance protein 1-like [Vitis vinifera]
Vitis_adenoclada_newGene_2232	--	--	Molecular Function: protein serine/threonine kinase activity (GO:0004674);; Molecular Function: ATP binding (GO:0005524);; Cellular Component: integral component of membrane (GO:0016021);; Molecular Function: carbohydrate binding (GO:0030246);; Biological Process: recognition of pollen (GO:0048544);;	--	--	--	PAN-like domain	G-type lectin S-receptor-like serine/threonine-protein kinase At1g11410 OS=Arabidopsis thaliana OX=3702 GN=At1g11410 PE=3 SV=3	Receptor-like serine/threonine-protein kinase OS=Vitis vinifera OX=29760 GN=RKS1_15 PE=3 SV=1	--	--	G-type lectin S-receptor-like serine/threonine-protein kinase RKS1 [Vitis vinifera]
Vitis_adenoclada_newGene_3192	--	--	Molecular Function: monooxygenase activity (GO:0004497);; Molecular Function: iron ion binding (GO:0005506);; Molecular Function: oxidoreductase activity, acting on paired donors, with incorporation or reduction of molecular oxygen (GO:0016705);; Molecular Function: heme binding (GO:0020037);;	K20562|2.87e-142|vvi:100264547|K20562 biphenyl-4-hydroxylase | (RefSeq) cytochrome P450 CYP736A12	[Q]	Secondary metabolites biosynthesis, transport and catabolism	Cytochrome P450	Cytochrome P450 71AU50 OS=Prunus mume OX=102107 GN=CYP71AU50 PE=2 SV=1	Cytochrome P450 monooxygenase CYP736B OS=Vitis arizonica x Vitis rupestris OX=326438 PE=2 SV=1	Q	Secondary metabolites biosynthesis, transport and catabolism	cytochrome P450 monooxygenase CYP736B [Vitis arizonica x Vitis rupestris]
Vitis_adenoclada_newGene_1347	--	--	Cellular Component: integral component of membrane (GO:0016021);;	K21435|1.20e-08|cam:101512389|K21435 ankyrin repeat domain-containing protein 6 | (RefSeq) transcription factor PIF1-like	[R]	General function prediction only	Domain of unknown function	--	PGG domain-containing protein OS=Vitis vinifera OX=29760 GN=VIT_15s0021g01260 PE=4 SV=1	S	Function unknown	PREDICTED: uncharacterized protein LOC100242687 [Vitis vinifera]
Vitis_adenoclada_newGene_534	--	--	Biological Process: ribosomal large subunit assembly (GO:0000027);; Molecular Function: ATP binding (GO:0005524);; Cellular Component: nucleus (GO:0005634);; Biological Process: rRNA processing (GO:0006364);; Cellular Component: integral component of membrane (GO:0016021);; Molecular Function: ATPase activity (GO:0016887);; Cellular Component: preribosome, large subunit precursor (GO:0030687);;	K14572|2.52e-46|vvi:100244657|K14572 midasin | (RefSeq) midasin	[R]	General function prediction only	--	Midasin OS=Arabidopsis thaliana OX=3702 GN=MDN1 PE=1 SV=1	Midasin OS=Vitis vinifera OX=29760 GN=VIT_09s0002g01610 PE=3 SV=1	S	Function unknown	unnamed protein product, partial [Vitis vinifera]
Vitis_adenoclada_newGene_2743	[R]	General function prediction only	Molecular Function: molecular_function (GO:0003674);; Molecular Function: catalytic activity (GO:0003824);; Biological Process: biological_process (GO:0008150);; Biological Process: metabolic process (GO:0008152);; Molecular Function: oxidoreductase activity (GO:0016491);; Molecular Function: oxidoreductase activity, acting on CH-OH group of donors (GO:0016614);; Biological Process: oxidation-red…	--	[C]	Energy production and conversion	Aldo/keto reductase family	--	Aldo_ket_red domain-containing protein OS=Vitis vinifera OX=29760 GN=CK203_094242 PE=4 SV=1	C	Energy production and conversion	hypothetical protein CK203_094242 [Vitis vinifera]
Vitis_adenoclada_newGene_1409	--	--	--	--	--	--	--	--	Uncharacterized protein OS=Vitis vinifera OX=29760 GN=CK203_102065 PE=4 SV=1	--	--	hypothetical protein CK203_102065 [Vitis vinifera]
Vitis_adenoclada_newGene_617	--	--	--	--	--	--	--	--	Uncharacterized protein OS=Vitis vinifera OX=29760 GN=VITISV_041419 PE=4 SV=1	--	--	PREDICTED: uncharacterized protein LOC100253416 [Vitis vinifera]
Vitis_adenoclada_newGene_373	[O]	Posttranslational modification, protein turnover, chaperones	Molecular Function: ATP binding (GO:0005524);; Cellular Component: peroxisomal membrane (GO:0005778);; Cellular Component: cytosol (GO:0005829);; Biological Process: peroxisome organization (GO:0007031);; Biological Process: protein import into peroxisome matrix (GO:0016558);; Molecular Function: ATPase activity (GO:0016887);;	K13338|0.0|vvi:100259773|K13338 peroxin-1 | (RefSeq) peroxisome biogenesis protein 1	[O]	Posttranslational modification, protein turnover, chaperones	ATPase family associated with various cellular activities (AAA)	Peroxisome biogenesis protein 1 OS=Arabidopsis thaliana OX=3702 GN=PEX1 PE=1 SV=2	Peroxin-1 OS=Vitis vinifera OX=29760 GN=VIT_00s0125g00170 PE=4 SV=1	O	Posttranslational modification, protein turnover, chaperones	PREDICTED: peroxisome biogenesis protein 1 isoform X1 [Vitis vinifera]
Vitis_adenoclada_newGene_1465	--	--	Cellular Component: integral component of membrane (GO:0016021);;	--	--	--	Leucine rich repeat	Probable inactive receptor kinase At1g27190 OS=Arabidopsis thaliana OX=3702 GN=At1g27190 PE=1 SV=1	Uncharacterized protein OS=Carpinus fangiana OX=176857 GN=FH972_016333 PE=4 SV=1	P	Inorganic ion transport and metabolism	hypothetical protein FH972_016333 [Carpinus fangiana]
Vitis_adenoclada_newGene_3189	--	--	--	K02603|2.53e-10|vvi:100244935|K02603 origin recognition complex subunit 1 | (RefSeq) origin of replication complex subunit 1B	--	--	--	--	Uncharacterized protein OS=Vitis vinifera OX=29760 GN=CK203_046995 PE=4 SV=1	--	--	hypothetical protein CK203_046995 [Vitis vinifera]
Vitis_adenoclada_newGene_2651	--	--	Cellular Component: integral component of membrane (GO:0016021);; Molecular Function: cellulose synthase (UDP-forming) activity (GO:0016760);; Biological Process: cellulose biosynthetic process (GO:0030244);;	K10999|1.48e-08|hbr:110657598|K10999 cellulose synthase A [EC:2.4.1.12] | (RefSeq) cellulose synthase A catalytic subunit 4 [UDP-forming]-like isoform X1	--	--	Cellulose synthase	Cellulose synthase-like protein E1 OS=Arabidopsis thaliana OX=3702 GN=CSLE1 PE=2 SV=1	Cellulose synthase-like protein E6 OS=Vitis vinifera OX=29760 GN=CSLE6_9 PE=4 SV=1	G	Carbohydrate transport and metabolism	Cellulose synthase-like protein E6 [Vitis vinifera]
Vitis_adenoclada_newGene_2862	[G]	Carbohydrate transport and metabolism	Molecular Function: chitinase activity (GO:0004568);; Biological Process: carbohydrate metabolic process (GO:0005975);; Biological Process: chitin catabolic process (GO:0006032);; Biological Process: cell wall macromolecule catabolic process (GO:0016998);;	K01183|3.19e-160|vvi:100266390|K01183 chitinase [EC:3.2.1.14] | (RefSeq) endochitinase PR4-like	[R]	General function prediction only	Chitinase class I	Endochitinase EP3 OS=Arabidopsis thaliana OX=3702 GN=EP3 PE=1 SV=1	Endochitinase EP3 OS=Vitis vinifera OX=29760 GN=EP3_18 PE=4 SV=1	L	Replication, recombination and repair	Endochitinase EP3 [Vitis vinifera]
Vitis_adenoclada_newGene_264	--	--	--	--	--	--	--	--	Zinc ion binding protein (Fragment) OS=Trifolium pratense OX=57577 GN=L195_g053763 PE=4 SV=1	--	--	zinc ion binding protein, partial [Trifolium pratense]
Vitis_adenoclada_newGene_331	[I]	Lipid transport and metabolism	Molecular Function: lanosterol synthase activity (GO:0000250);; Cellular Component: lipid droplet (GO:0005811);; Cellular Component: integral component of membrane (GO:0016021);; Biological Process: triterpenoid biosynthetic process (GO:0016104);; Molecular Function: beta-amyrin synthase activity (GO:0042300);;	K15813|5.47e-174|vvi:100256581|K15813 beta-amyrin synthase [EC:5.4.99.39] | (RefSeq) beta-amyrin synthase	[I]	Lipid transport and metabolism	--	Beta-amyrin synthase 1 OS=Panax ginseng OX=4054 GN=OSCPNY1 PE=1 SV=1	Terpene cyclase/mutase family member OS=Vitis vinifera OX=29760 GN=OSCBPY_4 PE=3 SV=1	I	Lipid transport and metabolism	PREDICTED: beta-amyrin synthase isoform X2 [Vitis vinifera]
Vitis_adenoclada_newGene_434	--	--	--	--	--	--	--	--	Uncharacterized protein OS=Vitis vinifera OX=29760 GN=CK203_034026 PE=4 SV=1	--	--	hypothetical protein CK203_034026 [Vitis vinifera]
Vitis_adenoclada_newGene_46	--	--	Molecular Function: regulatory region nucleic acid binding (GO:0001067);; Molecular Function: molecular_function (GO:0003674);; Molecular Function: nucleic acid binding (GO:0003676);; Molecular Function: DNA binding (GO:0003677);; Molecular Function: DNA-binding transcription factor activity (GO:0003700);; Molecular Function: binding (GO:0005488);; Cellular Component: cellular_component (GO:00055…	--	--	--	--	Dehydration-responsive element-binding protein 2F OS=Arabidopsis thaliana OX=3702 GN=DREB2F PE=1 SV=1	Uncharacterized protein OS=Vitis vinifera OX=29760 GN=VITISV_016913 PE=4 SV=1	K	Transcription	hypothetical protein VITISV_016913 [Vitis vinifera]
Vitis_adenoclada_newGene_1893	--	--	Molecular Function: ADP binding (GO:0043531);;	--	--	--	Leucine Rich repeats (2 copies)	Probable disease resistance protein At4g19530 OS=Arabidopsis thaliana OX=3702 GN=At4g19530 PE=1 SV=2	TMV resistance protein N OS=Vitis vinifera OX=29760 GN=N_65 PE=4 SV=1	S	Function unknown	unnamed protein product, partial [Vitis vinifera]
Vitis_adenoclada_newGene_2295	--	--	--	--	--	--	--	--	Uncharacterized protein OS=Vitis vinifera OX=29760 GN=VIT_01s0011g02570 PE=4 SV=1	--	--	unnamed protein product, partial [Vitis vinifera]
Vitis_adenoclada_newGene_1576	--	--	Molecular Function: protein kinase activity (GO:0004672);; Molecular Function: ATP binding (GO:0005524);; Molecular Function: polysaccharide binding (GO:0030247);;	--	--	--	Wall-associated receptor kinase galacturonan-binding	--	Protein kinase domain-containing protein OS=Vitis vinifera OX=29760 GN=VITISV_032836 PE=4 SV=1	T	Signal transduction mechanisms	PREDICTED: uncharacterized protein LOC100854759 isoform X1 [Vitis vinifera]
Vitis_adenoclada_newGene_461	--	--	--	--	--	--	--	Protein BUNDLE SHEATH DEFECTIVE 2, chloroplastic OS=Arabidopsis thaliana OX=3702 GN=BSD2 PE=1 SV=1	uncharacterized protein LOC109010756 isoform X2 OS=Juglans regia OX=51240 GN=LOC109010756 PE=4 SV=1	--	--	unnamed protein product, partial [Vitis vinifera]
Vitis_adenoclada_newGene_2463	[M]	Cell wall/membrane/envelope biogenesis	Molecular Function: protein kinase activity (GO:0004672);; Molecular Function: ATP binding (GO:0005524);;	K00924|3.53e-40|nnu:104604480|K00924 kinase [EC:2.7.1.-] | (RefSeq) receptor-like protein kinase HSL1	--	--	Protein kinase domain	Leucine-rich repeat receptor-like kinase protein HAR1 OS=Lotus japonicus OX=34305 GN=HAR1 PE=1 SV=1	MDIS1-interacting receptor like kinase 1 OS=Vitis vinifera OX=29760 GN=MIK1_1 PE=4 SV=1	T	Signal transduction mechanisms	MDIS1-interacting receptor like kinase 1 [Vitis vinifera]
Vitis_adenoclada_newGene_2034	[R]	General function prediction only	Biological Process: oxidation-reduction process (GO:0055114);;	K00001|6.25e-39|vvi:100256495|K00001 alcohol dehydrogenase [EC:1.1.1.1] | (RefSeq) alcohol dehydrogenase-like 3	[Q]	Secondary metabolites biosynthesis, transport and catabolism	--	Alcohol dehydrogenase-like 3 OS=Arabidopsis thaliana OX=3702 GN=At1g32780 PE=2 SV=1	Alcohol dehydrogenase-like 3 OS=Vitis vinifera OX=29760 GN=VvCHDh001173_0 PE=4 SV=1	Q	Secondary metabolites biosynthesis, transport and catabolism	Alcohol dehydrogenase-like 3 [Vitis vinifera]
Vitis_adenoclada_newGene_2836	--	--	Molecular Function: nucleic acid binding (GO:0003676);; Biological Process: DNA integration (GO:0015074);;	--	[R]	General function prediction only	GAG-pre-integrase domain	--	Retrovirus-related Pol polyprotein from transposon TNT 1-94 OS=Vitis vinifera OX=29760 GN=POLX_2194 PE=4 SV=1	L	Replication, recombination and repair	Retrovirus-related Pol polyprotein from transposon TNT 1-94 [Vitis vinifera]
Vitis_adenoclada_newGene_3226	--	--	--	--	--	--	--	--	Uncharacterized protein OS=Vitis vinifera OX=29760 GN=VIT_08s0032g00190 PE=4 SV=1	S	Function unknown	unnamed protein product, partial [Vitis vinifera]
Vitis_adenoclada_newGene_2543	--	--	--	--	--	--	--	--	Uncharacterized protein OS=Vitis vinifera OX=29760 GN=VITISV_015842 PE=4 SV=1	--	--	hypothetical protein VITISV_015842 [Vitis vinifera]
Vitis_adenoclada_newGene_254	--	--	Cellular Component: integral component of membrane (GO:0016021);;	--	--	--	--	--	Ankyrin repeat-containing protein ITN1 OS=Vitis vinifera OX=29760 GN=ITN1_38 PE=4 SV=1	L	Replication, recombination and repair	Ankyrin repeat-containing protein ITN1 [Vitis vinifera]
Vitis_adenoclada_newGene_2623	--	--	--	--	--	--	--	--	--	--	--	uncharacterized protein LOC117913312 [Vitis riparia]
Vitis_adenoclada_newGene_2901	--	--	Cellular Component: vacuolar proton-transporting V-type ATPase, V0 domain (GO:0000220);; Biological Process: vacuolar acidification (GO:0007035);; Cellular Component: integral component of membrane (GO:0016021);; Cellular Component: vacuolar proton-transporting V-type ATPase complex (GO:0016471);; Molecular Function: proton-transporting ATPase activity, rotational mechanism (GO:0046961);; Molecul…	K02154|0.0|vvi:100250193|K02154 V-type H+-transporting ATPase subunit a | (RefSeq) V-type proton ATPase subunit a1	[C]	Energy production and conversion	V-type ATPase 116kDa subunit family	V-type proton ATPase subunit a1 OS=Arabidopsis thaliana OX=3702 GN=VHA-a1 PE=2 SV=1	V-type proton ATPase subunit a OS=Vitis vinifera OX=29760 GN=VIT_06s0004g03450 PE=3 SV=1	C	Energy production and conversion	V-type proton ATPase subunit a1 [Vitis riparia]
Vitis_adenoclada_newGene_1403	--	--	Cellular Component: endosome (GO:0005768);; Cellular Component: trans-Golgi network (GO:0005802);; Cellular Component: integral component of membrane (GO:0016021);;	--	--	--	--	--	Glycos_transf_1 domain-containing protein OS=Vitis vinifera OX=29760 GN=VIT_15s0046g01620 PE=4 SV=1	S	Function unknown	PREDICTED: uncharacterized protein LOC100262009 isoform X2 [Vitis vinifera]
Vitis_adenoclada_newGene_3227	--	--	--	--	--	--	--	--	Uncharacterized protein OS=Vitis vinifera OX=29760 GN=CK203_029632 PE=4 SV=1	S	Function unknown	uncharacterized protein LOC117919766 [Vitis riparia]
Vitis_adenoclada_newGene_267	--	--	Molecular Function: nucleic acid binding (GO:0003676);; Molecular Function: zinc ion binding (GO:0008270);; Biological Process: DNA integration (GO:0015074);;	--	--	--	GAG-pre-integrase domain	--	Retrovirus-related Pol polyprotein from transposon TNT 1-94 OS=Vitis vinifera OX=29760 GN=POLX_3232 PE=4 SV=1	--	--	Retrovirus-related Pol polyprotein from transposon TNT 1-94 [Vitis vinifera]
Vitis_adenoclada_newGene_2318	--	--	--	--	--	--	--	--	--	--	--	hypothetical protein HYC85_009478 [Camellia sinensis]
Vitis_adenoclada_newGene_1328	--	--	Cellular Component: nucleus (GO:0005634);; Biological Process: auxin-activated signaling pathway (GO:0009734);;	--	--	--	--	Auxin response factor 5 OS=Oryza sativa subsp. japonica OX=39947 GN=ARF5 PE=2 SV=2	Auxin-responsive protein OS=Vitis vinifera OX=29760 GN=ARF5_0 PE=3 SV=1	K	Transcription	unnamed protein product, partial [Vitis vinifera]
Vitis_adenoclada_newGene_2846	--	--	Molecular Function: cysteine-type peptidase activity (GO:0008234);;	--	--	--	--	--	ULP_PROTEASE domain-containing protein OS=Vitis vinifera OX=29760 GN=CK203_088761 PE=3 SV=1	--	--	PREDICTED: uncharacterized protein LOC104880943 [Vitis vinifera]
[truncated: 355 more rows]

## Sheet: Function_anno.stat
#Anno_Database	Annotated_Number	Annotated_Percent
COG_Annotation	131	7
GO_Annotation	850	45.1
KEGG_Annotation	597	31.7
[truncated: 7 more rows]

[truncated: 4 more sheets: GO.list, GO_tree.stat, Kegg.pathway, Kegg.ko]
