# Supplementary material for: Transcriptome Profiling of Powdery Mildew-Stressed ‘Yeniang No. 2’ Grapevine Reveals Differential Expression, Alternative Splicing, and the Identification of 1232 Annotated Novel Genes
Source: Metabolites. 2026 Mar 9;16(3):182. doi: 10.3390/metabo16030182 (PMC13027967; doi:10.3390/metabo16030182)
Supplement: Supplementary file 1 [file metabolites-16-00182-s001.zip › Supplementary File S6/Function_Annotation.stat.xls]

#Anno_Database	Annotated_Number	Annotated_Percent
COG_Annotation	131	7
GO_Annotation	850	45.1
KEGG_Annotation	597	31.7
KOG_Annotation	355	18.9
Pfam_Annotation	585	31.1
Swissprot_Annotation	525	27.9
TrEMBL_Annotation	1198	63.6
eggNOG_Annotation	824	43.8
nr_Annotation	1216	64.6
All_Annotated	1232	65.4
