# Supplementary material for: Transcriptome Profiling of Powdery Mildew-Stressed ‘Yeniang No. 2’ Grapevine Reveals Differential Expression, Alternative Splicing, and the Identification of 1232 Annotated Novel Genes
Source: Metabolites. 2026 Mar 9;16(3):182. doi: 10.3390/metabo16030182 (PMC13027967; doi:10.3390/metabo16030182)
Supplement: Supplementary file 1 [file metabolites-16-00182-s001.zip › Supplementary File S7/All_gene_counts.xls]

#ID	P1-He-A	P1-He-B	P1-He-C	P2-In-A	P2-In-B	P2-In-C
Vad18G021150	0	0	0	3	0	2
Vad03G008920	0	0	0	0	0	0
Vad18G003060	0	0	3	2	0	0
Vad04G008250	1181	1874	2006	1250	2076	2338
Vad01G005970	0	0	2	16	4	6
Vad0G028010	0	0	0	0	0	0
Vad18G009600	0	3	0	2	2	0
Vad0G023040	1	2	0	0	0	0
Vad14G013060	2045	2371	1096	1421	664	461
Vad05G011020	0	0	0	0	0	0
Vad11G000460	3338	797	589	987	106	360
Vad11G005490	0	0	0	0	0	0
Vad07G000050	3254	1732	402	8566	710	840
Vitis_adenoclada_newGene_1636	28	20	19	6	6	13
Vad18G008950	0	0	0	0	0	0
Vad15G000920	0	0	0	0	0	0
Vad19G010480	4	5	0	10	10	2
Vad05G001010	0	0	0	2	0	0
Vad10G005990	398	387	379	273	283	297
Vad12G012260	11	6	5	11	10	8
Vad0G013220	93	39	47	41	23	11
Vad0G016610	67	162	68	148	60	63
Vad07G004770	1396	1647	1245	1477	1049	1007
Vad10G003230	6260	4180	3968	4969	3942	3911
Vad18G004870	319	314	260	234	306	218
Vad0G002290	0	0	0	0	0	0
Vad04G013450	1000	1297	802	698	748	666
Vad04G009700	1085	1287	1227	1234	1097	1190
Vad09G005760	0	0	0	0	5	0
Vad04G006970	860	1078	736	811	590	585
Vad13G003310	0	1	3	0	0	0
Vad05G010640	1444	1451	1514	1464	1404	1593
Vad04G011160	315	301	231	203	217	200
Vad09G002230	4176	3909	2583	4779	2820	3380
Vad17G002340	283	236	213	229	161	174
Vad19G011280	1509	1409	640	2002	999	928
Vad18G010290	745	869	803	800	765	833
Vad15G004000	684	714	545	528	441	425
Vad13G000460	0	1	2	1	1	1
Vad0G002740	0	0	0	0	0	0
Vad09G011040	275	132	176	160	203	158
Vad18G007520	3	10	7	4	4	6
Vad13G002190	3973	3608	3116	3061	2575	2278
Vad02G000170	24294	16789	17556	17351	17047	16117
Vad06G010200	0	0	0	0	0	0
Vitis_adenoclada_newGene_3001	2	0	7	0	6	0
Vad19G011750	2	3	1	1	2	1
Vad06G004720	1	0	0	0	0	0
Vad11G010920	650	782	777	635	762	815
Vad0G018160	0	0	0	0	0	0
Vad18G001960	6208	5346	4630	2039	1535	1875
Vad07G007870	0	0	2	0	0	0
Vad0G010750	0	0	0	0	0	0
Vad16G003350	1685	2048	1892	1640	1428	1830
Vad0G013190	0	0	0	0	0	0
Vad14G012000	407	524	368	372	370	353
Vad11G009670	0	0	0	0	0	0
Vad10G008060	0	0	0	0	6	6
Vad04G014100	29	31	12	27	29	19
Vad11G008980	15	10	9	12	8	10
Vad16G009980	105	18	21	109	20	32
Vitis_adenoclada_newGene_646	13	5	6	3	6	2
Vad02G004550	5725	4290	6587	3359	2846	3447
Vad05G006090	1218	1407	1772	1413	1522	1441
Vad10G003900	0	0	0	0	0	0
Vad07G002340	984	888	1347	896	966	1490
Vad08G014230	748	1460	1464	1223	1511	1743
Vad10G007260	1124	1089	1183	1068	992	967
Vad16G008580	11104	11638	7446	7573	5710	5497
Vad08G005190	12	0	0	17	11	2
Vad05G012640	620	737	809	628	753	866
Vad05G004280	154	99	161	240	191	201
Vad01G007760	0	0	0	0	4	30
Vad10G012360	0	0	0	0	0	0
Vad10G009080	1862	2432	3292	939	1712	1508
Vad16G009670	2426	2029	2191	1001	938	1299
Vad0G022600	0	0	0	0	0	0
Vad13G006440	914	951	1151	548	648	599
Vad17G008640	0	0	0	0	0	0
Vad08G005440	3255	2530	1749	3630	2298	1841
Vad15G005830	0	0	0	0	0	0
Vad0G021550	38	67	36	28	65	36
Vitis_adenoclada_newGene_2321	10	0	0	0	8	0
Vitis_adenoclada_newGene_2323	0	2	9	20	6	9
Vitis_adenoclada_newGene_2322	5	3	6	3	0	0
Vitis_adenoclada_newGene_2325	30	13	28	14	12	16
Vitis_adenoclada_newGene_2324	28	39	13	5	7	5
Vitis_adenoclada_newGene_2327	24	25	13	24	4	12
Vad12G011100	26	38	25	18	24	28
Vad0G020600	0	0	0	0	0	0
Vad18G001030	567	727	982	533	1030	1204
Vad14G013840	1526	1547	1968	837	973	962
Vad13G006990	200	38	60	102	17	20
Vad15G003360	53	61	75	22	28	33
Vad14G001720	115	103	96	43	38	11
Vad07G002960	1361	1688	1424	1165	1140	1013
Vad0G025070	0	0	0	0	0	0
Vad02G008000	4970	5169	11125	5375	6072	9985
Vad06G006000	7999	7231	6236	8561	4968	5416
Vad14G014090	0	1	0	0	0	0
Vad16G010640	830	841	228	575	287	415
Vad05G002730	0	0	0	24	27	26
Vad07G006040	281	310	268	148	161	192
Vad05G003060	1335	1420	1069	579	1437	872
Vad06G004530	155	148	156	204	198	182
Vad01G008470	475	430	348	716	1262	1011
Vad03G010090	0	0	0	0	0	0
Vad14G001090	2101	1428	742	918	602	608
Vad13G010500	0	0	0	0	0	0
Vad08G015340	480	528	329	632	465	576
Vad14G010570	527	653	694	522	542	660
Vad0G011410	0	0	0	0	0	0
Vad0G025380	0	0	0	0	0	0
Vad13G012630	165	79	31	162	50	36
Vad13G011450	2731	3330	3672	3600	3980	4627
Vad08G004710	532	629	466	399	336	301
Vad13G012900	0	0	6	0	0	0
Vad06G003260	121	181	126	135	144	171
Vad0G009590	0	0	0	0	0	0
Vad12G010320	0	0	0	0	0	0
Vad17G007880	3428	2759	2866	6650	4905	6836
Vad05G004450	6	0	0	0	0	4
Vad14G009390	1286	643	429	1128	336	361
Vad13G008450	12	0	0	0	12	0
Vad0G024380	0	0	0	0	0	0
Vitis_adenoclada_newGene_357	7	8	0	3	0	2
Vad02G005310	0	0	0	0	0	0
Vad12G001970	404	275	323	360	296	324
Vad0G025920	0	0	0	0	0	0
Vad12G007060	886	450	325	594	316	250
Vad06G007840	5	10	0	8	5	6
Vad03G000650	13	17	10	2	0	3
Vad04G001270	742	862	307	722	547	689
Vad07G009170	0	0	0	0	0	0
Vad07G008200	0	0	0	0	0	0
Vad08G010560	1904	1664	1492	1420	1209	1420
Vad13G003480	0	0	0	0	0	0
Vad18G016170	12	5	7	12	0	0
Vad03G011570	0	0	3	57	0	15
Vad01G000220	73	59	81	90	52	41
Vad0G024030	7	11	6	5	10	7
Vad12G000710	0	4	1	0	5	0
Vad12G002010	56	34	41	68	48	58
Vad12G010470	1885	2605	1510	2763	1938	2140
Vad05G005030	22477	11783	6294	8842	4615	3852
Vad12G006710	0	0	0	0	1	3
Vad06G005720	72	64	55	12	3	8
Vad01G001830	470	684	337	526	736	513
Vad07G013400	11315	12829	11636	11546	10188	10114
Vad19G005760	0	2	0	0	0	0
Vad10G002620	0	0	0	0	0	0
Vad0G009240	0	0	0	0	0	0
Vad19G002930	11782	14601	15786	11225	12949	13850
Vad04G000020	0	0	0	0	0	0
Vad10G004430	1973	2012	2177	1604	1637	1748
Vad10G007410	785	658	677	828	682	891
Vad09G009460	0	0	0	0	0	0
Vad03G006710	1361	1266	1417	2153	1639	2339
Vad18G010430	673	609	586	639	755	609
Vad01G014640	1631	1084	2634	1384	1076	2238
Vad0G023560	9	11	3	7	5	2
Vad18G006350	15	11	7	6	2	17
Vad03G004620	271	300	340	357	478	472
Vad02G004190	1823	2465	604	1170	603	628
Vad15G010010	23	19	16	10	4	12
Vad02G001340	785	857	938	640	788	617
Vad18G008400	0	0	0	0	0	0
Vad19G002680	0	0	0	0	0	0
Vad02G002920	228	118	129	255	158	147
Vad05G001350	147	225	225	122	233	227
Vad19G000270	6	6	3	6	0	0
Vad06G006820	416	400	332	410	494	418
Vad03G001290	822	582	542	787	620	588
Vad19G008060	0	0	0	0	0	0
Vad06G004090	277	332	524	365	427	538
Vad13G005410	2366	1602	1719	2162	2243	2143
Vad0G001070	0	0	0	0	0	0
Vad07G001080	2896	2557	3610	2208	2547	3293
Vad09G007610	0	0	0	0	0	0
Vad10G003570	0	0	0	0	0	0
Vad09G000040	4393	5156	5147	3656	3948	4263
Vad0G012860	0	0	0	0	0	0
Vad17G005340	1742	1365	966	1024	863	854
Vitis_adenoclada_newGene_718	0	0	0	0	5	0
Vad18G019250	0	0	0	0	0	0
Vad04G003420	319	234	193	149	158	155
Vitis_adenoclada_newGene_717	2	0	7	0	4	0
Vitis_adenoclada_newGene_716	74	54	49	23	33	14
Vitis_adenoclada_newGene_711	3	3	0	2	0	0
Vitis_adenoclada_newGene_713	7	6	8	6	5	6
Vitis_adenoclada_newGene_712	479	236	225	275	204	212
Vad06G003370	65	18	18	31	2	10
Vad04G007550	0	0	0	0	0	0
Vad14G000250	181	298	286	201	346	349
Vad07G001550	16	4	0	20	5	4
Vad03G007440	830	648	524	542	476	415
Vad12G007390	0	0	0	0	0	0
Vad12G009250	4	0	2	2	0	0
Vad0G000030	0	0	0	0	0	0
Vad12G003670	8	4	0	0	0	0
Vad07G014990	0	0	3	0	0	0
Vad0G008620	0	0	0	0	0	0
Vad03G005970	2729	3058	2109	2690	2111	1861
Vad02G007420	6704	7403	5342	5697	6795	6210
Vad15G006630	623	603	1220	680	1075	1466
Vad19G008680	0	0	2	0	1	0
Vad04G007080	227	109	18	52	26	6
Vad02G000430	3176	2512	1895	2451	1805	1501
Vad08G009990	4	0	0	12	2	2
Vad03G007190	138	87	78	202	105	113
Vad19G006300	97	107	141	144	128	83
Vad06G009360	13	0	0	5	3	2
Vad09G001310	2313	2478	1357	1393	966	866
Vad06G003950	3501	2986	2939	3108	2730	2569
Vad03G003630	2157	2207	1950	1934	1712	1826
Vad18G013310	3430	4170	2756	2860	1912	1801
Vad18G018120	0	0	0	0	0	0
Vad12G007970	1203	1121	1244	1291	1268	1353
Vad02G009010	0	0	0	0	0	0
Vad06G007010	4805	4986	4350	5812	5492	6267
Vad06G002020	5	0	0	4	2	0
Vad07G017870	138	114	150	183	209	224
Vad01G012910	3361	2852	2313	2580	1946	1891
Vad0G007020	0	0	0	0	0	0
Vad04G001860	405	427	653	231	231	345
Vad05G008010	0	0	1	3	0	0
Vad05G002070	3693	3212	3099	2166	2210	2118
Vad16G010180	770	678	806	909	854	819
Vad12G005530	798	812	703	666	555	640
Vad16G004230	7	15	10	5	8	0
Vad0G015070	1915	1627	1363	1709	1338	1325
Vad17G004560	325	373	379	305	334	312
Vad02G006770	290	401	501	201	362	375
Vad09G008130	1476	1699	2089	1482	1534	2319
Vad05G005860	102	37	27	20	5	2
Vad13G009190	569	654	703	497	586	526
Vad17G003690	51	50	56	44	39	68
Vad0G006080	0	0	0	0	0	0
Vad05G007590	6	8	6	4	0	10
Vad16G010230	277	364	187	465	360	458
Vad16G004580	0	0	0	0	0	0
Vad02G001800	7	5	3	56	8	10
Vad01G011290	2817	3440	2468	2620	3636	2342
Vad12G008660	0	0	0	0	0	0
Vad03G001900	30418	39420	48346	26912	27346	33292
Vad03G004360	91	37	80	93	73	69
Vad13G009440	626	359	409	264	246	217
Vad19G002100	799	782	508	606	512	504
Vad01G001680	177	111	76	108	80	40
Vad14G004960	6	6	6	67	50	44
Vad02G008760	0	0	0	0	0	0
Vad19G010640	0	0	0	0	0	0
Vad02G002100	1849	1814	1021	1605	949	812
Vad14G005610	2	0	0	3	2	0
Vad06G008100	0	0	0	0	0	0
Vad14G002490	1	4	0	1	1	1
Vad18G012190	1280	582	612	1177	544	848
Vad16G005180	117	65	50	82	46	41
Vad17G003030	66	82	45	77	48	41
Vad0G001850	0	0	0	0	0	0
Vad18G017340	0	0	0	0	8	6
Vad04G001130	232	229	251	192	151	188
Vad11G005960	1564	1529	1152	1549	1708	1488
Vad09G009260	19	5	16	30	6	11
Vad09G005560	0	0	0	0	0	0
Vad0G017500	0	0	0	0	0	0
Vad08G002520	0	0	0	0	0	0
Vad0G014850	0	0	0	0	0	0
Vad09G002030	6627	7329	4032	5053	3738	3520
Vad04G011360	634	478	585	433	588	672
Vad08G006060	365	341	433	320	598	534
Vad01G014400	84	71	71	57	47	48
Vad05G004020	4949	4311	3605	3019	2813	2437
Vad08G009600	380	447	372	276	349	295
Vad06G010080	0	0	0	0	0	0
Vad01G007920	0	0	0	0	0	0
Vad09G003920	3664	2115	1838	2335	1496	1417
Vad12G009530	104	129	145	73	119	138
Vad01G010520	0	0	0	0	0	0
Vad0G002500	0	0	0	0	0	0
Vad08G000960	1070	922	939	1641	1126	1374
Vad02G003850	654	780	404	438	460	383
Vad18G018950	3	0	0	3	0	0
Vad05G006540	155	176	251	138	163	226
Vad13G008710	50902	47717	61815	26032	19449	26045
Vad04G005930	15	5	4	12	5	8
Vad08G001380	249	309	206	428	433	411
Vad13G002350	0	0	0	3	0	0
Vad17G002630	0	0	0	3	5	5
Vad19G011510	0	5	2	0	2	3
Vad04G004040	108	201	264	125	235	275
Vad02G005450	9	24	15	17	25	24
Vad18G012730	148	130	122	112	102	74
Vad15G001540	0	0	0	0	0	0
Vad14G003720	1745	1830	1437	1872	1459	1530
Vad0G027650	0	0	0	0	0	0
Vad03G005100	0	10	6	0	4	0
Vad14G007610	326	349	353	437	349	378
Vad18G011420	338	306	333	450	525	569
Vad15G000490	102	82	81	51	55	50
Vad18G016430	0	0	0	0	0	0
Vad0G029540	0	0	0	0	0	0
Vad15G006790	4	7	4	7	4	2
Vad18G010770	0	0	0	0	0	0
Vad06G010620	905	1120	1137	1714	2516	1616
Vad15G004320	2326	1669	1859	1780	1551	1617
Vad08G000380	0	0	0	0	0	0
Vad08G014030	4303	3867	4629	4499	3457	4084
Vad07G017050	47	29	27	33	24	18
Vad16G002320	2342	2924	3225	2264	3358	2923
Vad10G007060	2	2	0	0	3	5
Vad0G019360	0	0	0	0	0	0
Vad10G000590	0	0	0	2	0	0
Vad01G006320	566	517	615	372	546	488
Vad01G003130	2516	2343	1561	2057	1420	1386
Vad10G005510	344	226	180	173	159	132
Vad11G007610	610	373	1003	1031	897	1545
Vad09G007550	225	307	219	190	207	181
Vad15G004490	74	72	102	79	71	95
Vad04G012180	200	320	486	216	367	423
Vad09G003070	8838	15276	5326	14693	5682	5760
Vad0G015810	0	0	0	0	0	0
Vad08G000030	0	0	0	0	0	0
Vad04G010970	94	53	106	24	19	54
Vad01G004780	24	9	3	18	0	4
Vad07G005880	767	700	763	537	825	746
Vad17G008400	0	0	0	0	0	0
Vad06G000560	1287	833	845	1201	939	951
Vad03G002340	31	13	0	2	0	0
Vad08G005600	1287	1188	1377	1041	1316	1157
Vad02G010450	32215	18954	15718	25556	15871	14205
Vad10G012610	2456	2343	2459	2675	2337	3055
Vad17G000670	467	569	434	348	483	424
Vad0G021710	0	0	0	0	0	0
Vad01G001350	1386	1092	905	1094	978	820
Vad0G004010	0	0	0	0	0	0
Vad0G020440	0	0	0	0	0	0
Vad17G004950	10	3	0	6	0	0
Vad13G001190	326	286	210	352	225	292
Vad18G004680	4031	960	659	985	303	310
Vad0G028630	0	0	0	0	0	0
Vad16G003740	0	0	0	0	0	0
Vad18G009020	4082	3175	586	4460	1019	1232
Vad13G003900	3	2	4	2	4	2
Vad01G012270	1791	1539	1311	1182	1132	859
Vad10G010610	414	476	369	302	205	230
Vad04G000360	2	5	2	8	8	5
Vad11G008060	1245	504	677	1749	1338	1918
Vad15G007670	7	8	13	12	24	30
Vad06G012170	0	0	0	0	0	0
Vad18G002900	398	597	461	326	351	337
Vad0G026290	0	0	0	0	0	0
Vad08G015780	3	11	7	5	0	11
Vad16G009470	62	31	30	42	30	12
Vad14G002930	505	688	745	249	465	395
Vad14G008930	10750	11321	9576	12735	10705	10382
Vad01G008670	1275	1295	773	974	536	798
Vad18G004530	0	2	2	7	0	0
Vad16G002910	0	0	0	0	0	0
Vad18G015850	0	0	0	2	0	0
Vad01G007490	848	1152	1311	689	995	1139
Vad01G000440	2310	2483	3807	2139	2623	2594
Vad09G000520	149	157	141	115	93	102
Vad16G005960	1257	1412	1176	912	863	782
Vad11G005100	186	189	200	39	139	97
Vad18G005480	2097	2277	1736	3397	1980	1983
Vad04G013270	87421	73280	54226	98094	64857	66869
Vad18G014100	0	0	0	0	0	0
Vad04G006350	9568	9471	11741	6764	5917	7082
Vad17G000090	282	228	211	212	164	223
Vad11G001610	787	716	659	700	487	448
Vad01G006470	1707	1223	1040	1700	748	953
Vad01G005430	1149	1577	1234	981	880	873
Vad10G000040	0	0	0	0	0	0
Vad06G003030	641	701	459	543	367	402
Vad08G009380	369	245	196	254	116	110
Vad07G007620	1879	1961	2455	2598	2188	2929
Vad08G013330	423	269	350	249	209	199
Vad12G001020	648	755	803	686	862	700
Vad06G008850	4319	4119	4574	4188	4083	4456
Vad10G002170	214	168	111	430	267	262
Vad0G010940	0	0	0	0	0	0
Vad01G012490	34	15	14	36	9	9
Vad01G007140	3468	2725	3249	4043	3520	2963
Vad07G000930	139	55	58	56	11	5
Vad13G000240	38	33	33	22	22	22
Vad0G011010	0	0	0	0	0	0
Vad10G004740	394	458	405	253	383	336
Vad08G001710	0	0	0	0	0	0
Vad08G002950	1310	1231	833	1753	1143	1083
Vad0G004290	0	0	0	0	0	0
Vad09G004310	243	202	135	227	145	157
Vad07G012810	3765	777	501	2286	203	567
Vad12G010650	41	34	22	29	22	22
Vad18G002270	0	0	0	0	0	0
Vad11G000050	1741	1985	1494	2059	1295	1429
Vad07G009370	0	0	0	0	0	0
Vad04G009000	2	0	0	0	0	0
Vad01G001790	517	585	435	395	337	405
Vad13G005990	1429	1268	1507	1471	1676	1838
Vad11G008700	656	653	655	583	709	604
Vad04G014720	2202	2316	2682	2073	2451	2559
Vad06G002760	9	6	18	7	4	5
Vad19G009530	0	0	0	0	0	0
Vad15G006230	0	0	0	0	0	0
Vad11G010350	84	110	160	161	485	624
Vad18G013450	0	0	0	0	0	0
Vad11G011080	0	11	9	11	0	5
Vad19G004160	2852	1930	1182	1432	529	688
Vad05G000240	1328	985	715	1265	700	688
Vad15G001950	0	0	0	0	0	2
Vad01G009230	1537	1260	1098	1854	1246	1332
Vad12G006550	0	0	0	0	0	0
Vad01G012150	2	0	0	3	0	0
Vad07G005710	9662	6100	3997	9636	5495	6168
Vad10G007800	1465	2374	652	1304	590	423
Vad01G003490	62	61	89	66	64	76
Vad11G010680	10	12	13	8	9	13
Vad13G007730	17	19	13	8	9	7
Vad11G009580	3074	3386	3112	3668	3820	3694
Vad04G012600	1244	1746	1147	1312	687	857
Vad09G008670	0	10	0	15	6	8
Vad08G008630	6	17	4	5	38	15
Vad09G005040	0	0	0	0	0	0
Vad12G006080	42	7	4	23	0	0
Vad13G003290	31	73	140	18	39	53
Vad04G010110	4976	5142	4287	4294	3169	3280
Vad12G013300	5114	2124	3652	11609	3638	6998
Vad0G000970	0	0	0	0	0	0
Vad03G008880	0	0	0	0	0	0
Vad11G003500	1192	1403	1127	933	1052	824
Vitis_adenoclada_newGene_824	0	0	0	8	0	3
Vad04G008350	4	0	0	0	0	0
Vad0G026900	0	0	0	0	0	0
Vad10G002350	4581	6816	5013	3290	2418	2567
Vad13G001670	594	410	381	278	545	343
Vad12G012650	0	0	0	0	0	0
Vad0G003370	0	0	0	0	0	0
Vad07G010410	31	33	23	42	27	32
Vad18G006590	5147	5591	4736	3611	4732	3690
Vad0G028190	0	0	0	0	0	0
Vad04G009910	988	678	277	621	255	236
Vad02G001100	368	290	192	295	189	196
Vad13G003120	399	319	379	308	274	235
Vad04G000910	30	10	31	165	118	93
Vad19G010360	2035	1396	1629	2598	1400	1562
Vad05G001190	2164	1590	1577	1921	1273	1286
Vad0G005210	0	0	0	0	0	0
Vad03G010930	0	0	0	0	0	0
Vad18G009810	953	799	727	879	594	661
Vad13G007110	2936	2528	1873	2583	1847	1793
Vad07G015010	2868	2540	2622	3572	3191	3347
Vad0G022100	281	218	138	448	250	260
Vad14G010310	0	0	0	0	0	0
Vad0G005330	0	0	0	0	0	0
Vad10G008380	817	555	394	510	478	366
Vad04G011640	304	222	215	315	329	347
Vad10G002970	4353	3895	3451	4665	4771	4526
Vad14G013560	420	297	174	327	253	300
Vad05G006970	0	0	0	0	0	0
Vad08G010010	0	0	0	0	0	0
Vad10G003000	0	2	0	0	0	0
Vad12G002700	458	454	454	486	333	407
Vad10G006070	672	746	470	745	455	521
Vad0G018550	0	0	0	0	0	0
Vad08G001820	0	0	0	0	0	0
Vad11G009420	948	986	1406	807	908	911
Vad16G008460	656	685	527	713	514	606
Vad12G003070	535	631	655	496	441	479
Vad08G006290	0	0	0	0	0	0
Vad0G019600	0	0	0	0	0	0
Vad0G008020	0	0	0	0	0	0
Vad0G003400	0	0	0	0	0	0
Vad07G003710	499	502	350	392	290	308
Vad05G010850	35	12	30	27	25	29
Vad13G012370	98	163	145	195	220	274
Vad13G002650	28	19	14	14	11	6
Vad03G009820	0	0	0	0	0	0
Vad11G002360	0	0	0	0	0	0
Vad07G005790	3	10	0	0	2	2
Vad0G021450	0	5	3	0	0	9
Vad08G003250	49	39	22	22	15	23
Vitis_adenoclada_newGene_2824	0	0	4	10	6	14
Vad13G013740	4402	2529	1845	6025	2431	4153
Vad05G006350	19	8	19	14	20	17
Vitis_adenoclada_newGene_2821	7	0	0	3	6	6
Vitis_adenoclada_newGene_2828	372	237	309	324	431	358
Vad08G008100	1282	1223	1483	1323	2136	1780
Vad06G007250	601	720	530	493	706	615
Vad14G012210	1957	1634	2567	1871	1277	1997
Vad14G014110	15	12	6	30	14	23
Vad10G009160	0	0	8	0	6	0
Vad14G000640	22149	19263	21716	22875	26502	27334
Vad08G010900	0	0	0	2	2	2
Vad14G011540	327	454	858	316	593	716
Vad14G008090	656	340	418	393	328	367
Vad08G011850	903	769	759	765	488	757
Vad07G008760	0	0	0	0	0	0
Vad13G004550	300	177	194	114	135	100
Vitis_adenoclada_newGene_2798	51	76	81	42	59	46
Vitis_adenoclada_newGene_2799	4	7	4	10	7	4
Vad08G011050	741	671	920	763	762	785
Vitis_adenoclada_newGene_2796	55	100	92	40	86	90
Vad13G010200	118	207	131	172	131	98
Vitis_adenoclada_newGene_2790	7	3	5	3	2	4
Vitis_adenoclada_newGene_2791	242	236	145	199	232	203
Vitis_adenoclada_newGene_2792	9	12	4	7	8	12
Vitis_adenoclada_newGene_2793	37	23	33	23	22	37
Vad13G011550	211	169	149	291	240	305
Vad05G007750	27	17	9	8	7	8
Vad12G005040	810	788	640	747	499	468
Vad08G012500	5	5	6	4	3	4
Vad12G000030	987	1254	1041	1170	907	950
Vad06G001960	2581	2883	2422	2168	1937	1852
Vad14G011890	39	46	34	20	17	15
Vad05G003450	339	330	242	264	124	121
Vad0G009850	0	0	0	0	0	0
Vad01G008880	49	46	32	51	45	107
Vad13G009600	463	373	240	333	313	262
Vad06G008340	239	170	135	198	169	142
Vad07G008180	59	39	52	22	27	36
Vad03G010110	0	0	0	0	0	0
Vad14G001110	6581	5587	6715	3107	4952	4376
Vad14G006720	0	0	0	0	0	0
Vad18G017100	0	0	0	0	0	0
Vad0G025220	0	0	0	0	0	0
Vad02G008210	35	30	18	25	27	32
Vad06G006610	131	194	209	177	223	219
Vad02G002470	5923	5556	9036	5978	6507	7452
Vad18G019430	1556	1665	1445	809	1209	1018
Vad19G005350	5	4	12	8	5	4
Vad19G009670	1850	2298	2394	2089	2439	2449
Vad19G000180	19	12	3	6	0	0
Vad02G006360	12890	12246	9601	7417	8696	9096
Vad19G006910	1221	1308	1463	1501	1548	1642
Vad05G004220	0	0	0	0	0	0
Vad12G001340	66	55	71	66	30	54
Vad01G010720	34	40	5	161	4	0
Vad05G000900	2	0	2	0	0	2
Vitis_adenoclada_newGene_3044	3	0	0	0	0	0
Vitis_adenoclada_newGene_3043	17	3	7	2	7	2
Vad10G001090	0	0	0	0	0	0
Vitis_adenoclada_newGene_3041	3	3	0	0	0	0
Vitis_adenoclada_newGene_3040	3	0	0	7	4	0
Vad13G005380	0	0	2	4	3	0
Vad0G023640	0	1	0	0	0	0
Vad17G007840	0	0	0	0	0	0
Vad03G010360	771	1151	880	780	648	884
Vad04G001230	5791	4992	4305	4161	2482	2847
Vad12G010510	3573	2145	891	2668	576	462
Vad19G003980	344	283	248	326	325	308
Vad07G014760	0	0	0	0	0	0
Vad12G004830	744	739	673	594	686	554
Vad03G005340	2	6	1	0	0	2
Vad0G008810	0	0	0	0	0	0
Vad10G001540	0	0	0	0	0	0
Vad14G007450	683	600	502	622	554	403
Vad18G011620	2	4	4	4	3	0
Vad18G010570	6	10	8	15	12	6
Vad01G000010	116	104	101	88	98	87
Vad14G005960	232	191	94	419	78	69
Vad02G005120	21	5	8	14	2	2
Vad18G020250	0	0	0	0	0	0
Vad18G018740	0	0	0	0	0	0
Vad19G004400	0	0	0	0	0	0
Vad06G011110	2053	2056	1556	1537	1272	1152
Vad03G000440	4789	3170	4228	2693	4078	3575
Vad14G007180	2563	2212	1864	1720	1560	1376
Vad18G011190	20	0	1	3	4	2
Vad03G008690	814	665	968	933	602	797
Vad09G006040	4	19	9	4	12	9
Vad03G003180	1	3	2	5	4	0
Vad15G009850	307	337	374	471	424	518
Vad19G008180	128	125	104	92	87	69
Vad03G009120	117	82	93	170	224	160
Vad09G003270	5	7	2	2	0	2
Vad09G007790	33	18	4	37	27	15
Vad03G007870	0	0	0	0	0	0
Vad14G003600	173	194	205	217	238	213
Vad13G013840	0	0	0	0	0	0
Vad10G008930	69	31	36	45	28	6
Vad11G006100	6	5	4	14	6	8
Vad14G009530	1608	1960	1198	1435	776	2451
Vad04G000180	1284	1318	1211	1137	1243	959
Vad06G000760	0	0	0	0	0	0
Vad07G013230	2559	2330	2338	2679	1882	1978
Vad10G002010	211	210	93	223	121	139
Vad03G006690	243	206	284	169	136	154
Vad0G004250	0	0	0	0	0	0
Vad07G015960	0	0	0	4	8	17
Vad12G008000	496	464	402	406	353	424
Vad0G015380	497	317	345	332	236	294
Vad12G002060	401	353	425	365	455	300
Vad06G002720	0	0	0	2	0	0
Vad0G009030	0	0	0	0	0	0
Vad19G002760	3	5	4	0	0	9
Vad18G021120	51	30	33	26	35	40
Vad12G005870	524	428	734	784	1700	1223
Vad09G010970	0	5	4	0	0	11
Vad03G001310	2165	2614	2681	2193	2012	2327
Vad0G001550	0	0	0	0	0	0
Vad03G007250	0	2	0	2	2	2
Vad12G007580	99	195	38	37	24	19
Vad07G017440	584	295	299	360	351	347
Vitis_adenoclada_newGene_62	2	5	3	0	6	0
Vad14G001930	3430	3070	3078	3165	2227	2745
Vad18G017920	0	0	0	0	0	0
Vad18G008230	4	7	0	5	0	8
Vitis_adenoclada_newGene_1379	5	6	0	0	4	2
Vad14G004370	6	6	9	3	9	5
Vad18G019190	1595	1626	2434	1283	1765	1936
Vitis_adenoclada_newGene_1375	1424	2630	1383	3220	3272	2337
Vitis_adenoclada_newGene_1373	168	57	22	116	111	20
Vitis_adenoclada_newGene_1371	1024	854	805	611	602	578
Vitis_adenoclada_newGene_691	14	10	13	14	9	6
Vad11G001450	0	0	0	0	0	0
Vitis_adenoclada_newGene_693	6	3	6	7	6	4
Vad05G009970	0	1	1	0	0	0
Vitis_adenoclada_newGene_695	89	75	63	63	71	88
Vitis_adenoclada_newGene_696	5	2	6	8	5	0
Vitis_adenoclada_newGene_697	2	0	2	2	0	0
Vad19G008230	0	1	0	2	0	0
Vad08G015540	1236	1214	1055	612	483	588
Vad06G002180	15823	19838	16182	19628	13064	15723
Vitis_adenoclada_newGene_529	5	12	4	2	11	3
Vitis_adenoclada_newGene_526	30	29	39	61	148	88
Vad15G008810	339	747	109	583	244	172
Vitis_adenoclada_newGene_524	102	49	72	62	91	84
Vitis_adenoclada_newGene_523	0	0	0	0	0	6
Vitis_adenoclada_newGene_520	73	102	38	73	28	14
Vitis_adenoclada_newGene_521	0	0	0	0	0	3
Vad12G009350	0	0	0	2	0	0
Vad0G007780	0	0	0	0	0	0
Vad12G004580	17	6	4	13	0	5
Vad03G002750	3813	2583	1099	1917	502	292
Vad0G014260	1	0	1	1	1	1
Vad06G009750	43	42	39	22	35	17
Vad17G005550	30	40	29	26	18	27
Vad04G007320	2	3	0	0	0	2
Vad08G009810	0	0	2	2	0	8
Vad08G004820	111	171	64	66	20	34
Vad10G011850	0	0	0	0	0	0
Vad07G001600	865	743	800	566	625	678
Vad0G004780	0	0	0	0	0	0
Vad09G008970	663	619	622	745	449	573
Vad05G011270	899	729	752	947	919	950
Vad04G004660	330	394	374	347	325	358
Vad0G007250	0	0	0	0	0	0
Vad0G000200	0	0	0	0	0	0
Vad12G004050	0	0	0	0	0	0
Vad16G007950	0	8	3	0	0	4
Vad07G016310	168	225	71	444	139	143
Vad0G024430	65	64	40	28	15	29
Vad0G006780	0	0	0	0	0	0
Vad19G007840	1907	2144	1270	1586	1260	1008
Vad19G003170	1327	1704	555	960	564	479
Vad08G008850	121	36	41	39	13	5
Vad10G010890	0	0	0	0	0	0
Vad01G007570	43	32	37	29	34	67
Vad09G009650	0	0	0	0	0	0
Vad05G011430	22	15	20	10	17	13
Vad19G001440	950	977	838	1024	871	713
Vad03G003400	1263	2024	1601	1341	1519	1627
Vad09G001100	0	0	10	18	18	15
Vad14G005130	0	0	0	0	0	0
Vad06G008800	1135	1402	1210	1165	1038	1191
Vad02G005950	218	193	159	208	148	142
Vad17G003990	492	476	383	702	415	416
Vad09G004550	0	0	0	0	0	0
Vad02G009600	1129	787	855	740	598	640
Vad02G003460	1548	1297	1554	1287	1571	1229
Vad04G010750	5	0	2	4	4	7
Vad09G005680	0	0	0	0	0	0
Vad08G002280	70	41	49	30	36	18
Vad0G006120	0	0	0	0	0	0
Vad05G008200	105	126	87	110	64	63
Vad04G014440	0	0	0	0	0	0
Vad04G000960	3330	3128	2630	2667	2226	2394
Vad01G006950	430	460	578	282	291	381
Vad0G015600	0	0	0	0	0	0
Vad07G010250	0	0	0	0	0	0
Vad12G008580	0	0	0	0	0	0
Vad0G003570	0	0	0	0	0	0
Vad07G011120	3353	3689	2744	2713	2400	2393
Vad09G008300	21	36	29	39	43	47
Vad09G004880	2883	3456	4371	3386	2856	3634
Vad08G003880	2072	2215	1504	2513	1639	1700
Vad0G010540	0	0	0	0	0	0
Vad0G011640	0	0	0	0	0	0
Vad13G003720	112	83	115	84	111	109
Vad08G007500	0	0	0	0	0	0
Vad08G002750	10409	8999	8958	13913	12295	13133
Vad19G010560	24274	12499	20034	19601	21039	22865
Vad13G007430	1059	959	740	872	565	658
Vad09G002480	1075	809	556	675	607	531
Vad04G005210	23	5	0	7	0	0
Vad16G004790	0	0	0	0	0	0
Vad07G015150	47	46	48	46	27	39
Vad08G001480	539	413	338	410	276	310
Vad14G002350	4	3	7	9	0	0
Vad17G007300	36891	61627	60125	32739	38331	46343
Vad02G004600	684	663	585	775	748	792
Vad14G006440	2372	3114	1565	2465	2279	1738
Vad18G007950	2053	1486	1152	1669	1207	1010
Vad0G027190	0	0	0	0	0	0
Vad08G006200	44	53	54	35	34	45
Vad15G000510	733	726	645	679	808	624
Vad07G010950	160	134	148	122	168	167
Vad13G007380	28	5	0	24	3	0
Vad02G002730	0	0	5	0	5	0
Vad09G010560	140	134	148	125	107	98
Vad04G011080	0	0	3	0	0	0
Vad0G026820	0	0	0	0	0	0
Vad18G003520	55	52	33	79	54	49
Vad01G005210	1267	821	1144	946	714	809
Vad05G009150	2179	1904	1980	1589	1204	1347
Vad10G006270	796	789	641	786	599	546
Vad0G012370	0	0	0	0	0	0
Vad0G018710	0	0	0	0	0	0
Vad01G013660	365	498	777	562	1003	1578
Vad16G008660	3107	2041	1527	2915	1855	1844
Vad11G004860	91	75	109	61	64	58
Vad0G011630	1526	1448	1466	2080	2150	2012
Vad16G000470	8266	7179	10200	8695	7526	8687
Vad08G009060	1098	666	629	982	636	683
Vad13G002090	1765	1566	1284	1999	1674	1424
Vad0G022920	0	0	0	0	0	0
Vad09G010690	0	0	0	0	0	0
Vad07G010920	126	133	108	143	146	104
Vad15G009330	0	0	0	0	0	0
Vad08G009030	371	535	302	247	292	318
Vad11G002160	395	580	495	366	417	387
Vad08G010710	3967	3603	3699	2636	2582	2379
Vad16G005440	7248	7520	6683	6185	4927	4633
Vad0G022340	0	0	0	0	0	0
Vad17G001460	899	994	1193	1017	802	1046
Vad05G012210	3673	2036	2076	2807	1757	1762
Vad10G007630	346	341	176	220	136	150
Vad0G019190	0	0	0	0	0	0
Vad16G000780	2083	3152	1537	1769	1464	1263
Vad0G021690	96	63	182	18	47	62
Vad10G012790	370	384	281	552	371	413
Vad04G004890	249	77	48	1643	42	130
Vad16G007170	639	434	567	351	331	403
Vad10G000940	2523	3305	3577	2443	3864	3991
Vad01G013060	2726	1970	1726	2300	1785	1491
Vad17G002840	1576	2001	536	1259	773	743
Vad0G013770	0	0	0	0	0	0
Vad10G011440	0	0	0	0	0	0
Vad09G007960	0	0	0	0	0	0
Vad09G003300	1797	1376	1373	1786	805	1065
Vad07G014250	0	5	0	0	0	0
Vad17G006160	12	9	6	14	5	9
Vad17G001790	16	32	21	24	33	35
Vad12G009220	23	35	16	35	21	5
Vad0G027440	0	0	0	0	0	0
Vitis_adenoclada_newGene_88	10	6	6	10	9	5
Vitis_adenoclada_newGene_80	63	37	62	71	16	14
Vitis_adenoclada_newGene_81	166	114	98	183	25	14
Vitis_adenoclada_newGene_84	2	7	0	4	7	3
Vitis_adenoclada_newGene_85	66	88	54	86	72	64
Vitis_adenoclada_newGene_86	200	161	130	154	116	110
Vad10G009360	0	0	0	0	0	0
Vad01G013390	0	0	0	0	0	0
Vad11G005550	4898	3889	2781	6068	4370	4156
Vad15G004510	408	447	308	306	271	252
Vad04G012060	3478	3484	3692	3540	3916	3829
Vad0G020870	0	0	0	0	0	0
Vad04G006700	0	0	0	0	0	0
Vad15G003150	13	3	0	27	6	101
Vad08G011210	221	227	149	208	47	102
Vad06G000240	773	973	893	678	837	881
Vad01G004620	833	503	423	621	448	429
Vad15G002200	14	5	7	1	9	3
Vad08G012740	911	970	951	693	644	810
Vad0G007940	0	0	0	0	0	0
Vad12G000230	268	243	150	306	213	206
Vad10G000360	0	0	0	0	0	0
Vad16G009200	0	0	0	0	0	0
Vad11G002830	840	1067	914	1161	1147	949
Vad16G001430	1003	1492	1742	1343	2206	2449
Vad13G001010	369	353	278	415	349	372
Vad16G003460	24	41	25	27	27	38
Vad18G015460	6324	6812	4565	6459	4084	4224
Vad15G008170	0	0	0	2	2	0
Vad10G010790	3628	2810	3126	3174	1697	2509
Vad08G014590	427	417	301	411	393	352
Vad17G008210	0	0	0	0	0	0
Vad16G001470	0	0	0	0	0	0
Vad08G005830	186	107	71	72	40	62
Vad07G006740	387	350	340	369	297	231
Vad08G012290	43	29	46	51	56	75
Vad12G000580	2	2	0	1	2	0
Vad01G013930	839	589	757	882	702	847
Vad0G020250	2	1	2	3	3	2
Vad14G008870	509	240	179	446	242	278
Vad18G001440	624	385	362	556	422	307
Vad07G007290	0	0	0	0	0	0
Vad18G009270	1773	2495	2381	1589	1865	1729
Vad0G028400	0	0	0	0	0	0
Vad10G010420	0	0	0	0	0	0
Vad18G005560	579	459	323	387	315	247
Vad19G009470	0	0	0	0	0	0
Vad19G005110	0	0	0	0	0	0
Vad13G004140	53	20	26	68	42	69
Vad12G001180	21808	23902	14719	17440	18856	15311
Vad14G013340	0	0	0	0	0	0
Vad01G000630	7	8	8	4	4	6
Vad14G010920	245	216	194	359	180	218
Vad0G025750	0	0	0	0	0	0
Vad01G009910	244	60	76	98	119	67
Vad15G007350	8	6	25	0	0	6
Vad18G014730	320	491	192	222	116	97
Vad0G011190	18	4	3	18	26	23
Vad04G011870	0	0	0	0	0	0
Vad11G010520	0	2	0	0	0	0
Vad09G005310	0	0	0	0	0	0
Vad15G005260	873	772	652	722	717	633
Vad05G003920	110	82	44	90	63	46
Vad08G012370	1868	1721	1567	1686	1809	1606
Vad01G008350	134	160	145	120	84	121
Vad0G023750	2	1	0	0	0	0
Vad07G004670	14681	13775	13894	8842	10631	11035
Vad05G011730	1704	1263	978	1446	1332	1089
Vad11G000150	12	0	2	11	4	14
Vad10G001700	2	0	0	4	1	3
Vad07G000740	222	206	172	235	222	205
Vad13G005810	283	280	247	296	168	251
Vad07G011640	356	342	323	278	217	204
Vad13G008820	0	0	0	0	0	0
Vad06G007340	6	8	0	1	5	8
Vad13G002840	12	22	24	9	7	6
Vad12G013400	126	122	79	68	54	36
Vad12G012750	0	0	0	0	0	0
Vad13G012080	0	0	0	0	0	0
Vad19G004640	970	687	530	550	346	542
Vad13G010810	915	645	576	839	514	719
Vad10G003700	4	10	1	18	9	4
Vad14G009830	174	172	171	130	251	196
Vad13G000690	0	0	0	0	0	0
Vad14G012430	858	582	570	1053	871	745
Vad0G024400	4	0	0	0	0	5
Vad03G008450	1066	802	843	681	544	563
Vad15G006000	900	947	1001	574	600	568
Vad13G004850	5	0	0	7	0	0
Vad03G009320	91	54	23	47	15	20
Vad19G004390	2253	1308	1656	4605	2253	2793
Vad0G022390	0	0	0	0	0	0
Vad01G009000	8	0	0	7	0	34
Vad12G006320	0	0	0	0	0	0
Vad07G009650	0	0	0	0	0	0
Vad0G022800	0	0	0	0	0	0
Vad18G007230	53	42	32	15	37	19
Vad07G005100	0	0	0	0	0	0
Vad10G005280	0	0	0	3	0	0
Vad05G006830	0	0	0	0	0	0
Vad0G018450	0	0	0	0	0	0
Vad05G000780	542	301	534	430	325	456
Vad10G008770	1036	738	819	670	690	769
Vad11G003710	1052	946	1074	1283	1438	1374
Vad04G008140	1844	1417	1521	1635	1352	1166
Vad12G007740	485	552	668	538	386	511
Vad05G006780	366	244	246	282	200	184
Vad07G001900	5	2	0	5	3	0
Vad12G002510	0	0	0	0	0	0
Vad0G009540	0	0	0	0	0	0
Vad13G006560	0	0	0	0	0	0
Vitis_adenoclada_newGene_1179	319	440	475	61	740	668
Vitis_adenoclada_newGene_1178	20	29	9	14	2	6
Vitis_adenoclada_newGene_1171	0	5	0	2	4	0
Vitis_adenoclada_newGene_1173	11	7	2	17	17	6
Vitis_adenoclada_newGene_1172	5	2	0	3	3	1
Vitis_adenoclada_newGene_1175	4	0	0	0	0	0
Vitis_adenoclada_newGene_1174	0	4	3	0	9	3
Vitis_adenoclada_newGene_1177	21	17	12	10	13	25
Vad05G001780	2	4	2	8	8	5
Vad19G008430	2396	2390	2305	2558	2421	2758
Vad11G010110	599	709	505	715	595	576
Vad02G006940	7	3	9	6	20	14
Vad14G001480	0	0	0	0	0	0
Vad07G010290	1041	1478	983	1185	1080	1018
Vad14G010100	40	16	25	51	20	8
Vad10G008190	0	0	0	0	0	0
Vad05G001430	3541	2861	2197	2936	1658	1735
Vad05G010950	0	0	0	0	0	0
Vad0G015940	110	60	78	0	0	0
Vad18G000270	945	1055	1404	1273	1123	1108
Vad06G004930	464	612	440	415	435	409
Vad10G009820	1118	956	936	889	1195	1156
Vad11G002440	271	255	161	383	225	238
Vad07G008680	235	238	234	180	227	179
Vad01G013210	0	0	0	0	0	0
Vad08G011150	2	3	0	0	0	0
Vitis_adenoclada_newGene_2610	0	2	0	0	0	0
Vad12G004210	0	0	0	0	7	0
Vitis_adenoclada_newGene_2615	18	18	20	27	21	25
Vad02G008530	0	0	0	0	0	0
Vitis_adenoclada_newGene_2619	515	421	701	414	253	521
Vad05G012550	9	6	26	18	16	21
Vad06G002400	473	207	262	176	139	111
Vad15G004540	0	0	0	0	0	0
Vad16G010710	226	244	100	303	225	276
Vad07G003500	786	802	725	631	713	637
Vad02G000040	1100	1749	1015	766	705	661
Vad05G002200	10	0	4	2	2	0
Vad12G000910	4183	4651	5313	3897	4069	3973
Vad13G012500	2447	2645	2441	2574	1757	2074
Vad01G012530	892	1260	1065	1073	813	1022
Vad18G020430	0	0	0	0	0	0
Vad17G003240	227	177	167	128	123	145
Vad03G000220	250	231	169	464	371	440
Vad08G008190	477	574	413	419	304	302
Vad14G005330	1063	1177	1369	1110	1321	1343
Vad04G010860	1476	1014	884	1735	1045	1042
Vad07G005950	0	0	0	0	0	0
Vitis_adenoclada_newGene_1829	141	143	108	118	102	74
Vitis_adenoclada_newGene_1828	54	54	56	73	60	74
Vitis_adenoclada_newGene_1823	0	0	0	3	2	0
Vitis_adenoclada_newGene_1822	0	0	0	12	4	0
Vitis_adenoclada_newGene_1820	0	0	0	5	0	0
Vad08G008330	0	3	0	0	0	0
Vitis_adenoclada_newGene_1825	3	2	4	0	0	0
Vitis_adenoclada_newGene_1824	0	0	3	20	7	6
Vad15G001000	65	13	11	158	126	145
Vad14G009480	325	276	287	308	250	210
Vad02G003660	151	155	200	164	147	154
Vad06G006790	2233	3183	1659	1214	899	920
Vad19G001130	0	0	0	0	0	0
Vad05G007490	0	0	0	0	0	0
Vad13G006250	0	3	7	21	6	4
Vad03G011470	14	0	3	2	0	0
Vad14G005480	14624	13430	10581	14223	9277	11254
Vad05G007640	0	0	2	0	0	0
Vad05G003550	91	48	48	73	37	30
Vad14G008680	0	0	0	0	0	0
Vad07G008530	185	234	212	243	198	212
Vad13G013670	0	0	2	1	0	0
Vad14G009150	1857	1756	1240	2312	1619	1579
Vad0G006750	0	0	0	0	0	0
Vad09G005910	1353	1573	2253	2783	3976	5024
Vad06G006420	420	428	352	341	407	412
Vad13G011740	0	0	0	0	0	0
Vad18G021740	0	0	0	0	0	0
Vad13G007470	542	531	441	510	392	410
Vad0G021640	0	0	0	0	0	0
Vad03G001570	119	88	145	96	241	161
Vad07G015310	127	129	129	73	110	101
Vad10G013220	407	429	584	354	294	388
Vad14G006680	12	6	0	0	0	0
Vad13G006820	0	0	9	0	21	18
Vad13G009830	329	303	156	160	215	171
Vad07G017220	277	172	218	192	240	176
Vad08G007730	28	15	12	11	11	15
Vad18G008810	60	16	15	32	10	6
Vad02G002530	3	0	0	0	0	2
Vad04G002950	795	655	577	491	633	566
Vad19G005250	46	14	12	15	12	0
Vad02G006440	0	0	0	0	2	2
Vad06G004480	0	0	0	0	0	0
Vad03G010700	0	0	0	0	0	0
Vad02G005620	0	0	0	0	0	0
Vad14G001300	6	8	2	6	5	7
Vad18G017710	359	644	466	213	216	148
Vad0G025410	0	0	0	0	0	0
Vad14G010480	15	10	10	18	20	13
Vad08G006410	15	8	23	15	3	10
Vad14G007220	4209	1836	981	1450	530	514
Vad02G004970	1127	1056	674	694	632	587
Vad18G011010	88	93	76	39	45	55
Vad18G016040	4	0	0	0	0	0
Vad03G002170	936	1200	1527	1639	2672	2752
Vad03G008150	0	0	0	0	0	0
Vad06G008680	0	0	0	0	0	4
Vad06G004150	494	261	216	297	245	266
Vad18G010940	1561	1147	1444	1643	1716	1743
Vad02G006190	4219	4765	4950	4696	5923	5028
Vad06G010470	3043	2354	1763	1824	1267	1241
Vad01G010110	3803	3039	2305	3312	1867	1771
Vad08G000510	1123	894	663	856	701	625
Vad12G009960	423	428	417	408	423	397
Vad0G008990	0	0	0	0	0	0
Vad0G002930	0	0	0	0	0	0
Vad16G007370	1487	1453	814	2437	802	821
Vad05G001840	2601	1829	1579	1924	1518	1588
Vad07G016570	346	496	745	318	364	448
Vad14G002760	0	0	0	0	0	0
Vad11G007460	1403	1236	1087	1137	1145	959
Vad02G005080	4	2	4	2	0	3
Vad04G007900	1187	1413	1555	1403	1064	1244
Vad18G020190	0	0	0	0	0	0
Vad07G014590	426	130	179	196	74	125
Vad17G006360	36	20	18	11	16	17
Vad03G000760	6	0	0	2	5	4
Vad04G006120	1783	1597	1553	1745	1773	1633
Vad07G013060	0	0	0	0	0	0
Vad09G006580	839	1014	1436	946	1176	1521
Vad17G000200	0	0	0	0	0	0
Vad04G003330	1537	1947	2391	1517	2279	2683
Vad08G007980	1508	1823	1310	1751	1012	1139
Vad03G006080	3991	1117	661	1392	38	173
Vad06G003680	709	678	822	717	863	1042
Vad03G003220	611	511	591	419	574	592
Vad0G022380	0	2	0	0	3	0
Vad08G009130	4671	4943	4406	4105	3964	3493
Vad14G000940	2	0	4	2	6	10
Vad18G018530	0	1	0	0	0	0
Vad03G007930	0	8	7	301	74	299
Vad18G004010	10348	9037	3551	5554	2697	1827
Vad01G001070	149	176	144	97	73	94
Vad03G005680	3066	3414	4390	3611	4672	4120
Vad06G011700	7	15	13	7	2	4
Vad06G000480	346	315	347	350	261	272
Vitis_adenoclada_newGene_1856	6	16	9	0	3	0
Vad17G005180	4697	3739	4217	5427	6916	5865
Vad03G006330	409	184	206	1358	441	1307
Vad19G008370	31	19	32	14	12	15
Vad02G000900	1084	1403	1598	1136	1572	1436
Vad18G010050	0	0	0	2	0	0
Vad01G006770	4162	4229	2988	3586	2732	2950
Vad09G003400	0	3	3	2	3	2
Vad09G007180	0	0	0	0	0	0
Vad03G007680	56	42	54	60	35	55
Vad07G015880	13	11	0	11	3	3
Vad01G002460	0	0	0	0	0	0
Vad15G008370	235	149	158	207	184	182
Vad18G015660	302	445	197	252	224	171
Vad19G001960	14345	14048	13909	15813	10618	12863
Vad17G006980	993	682	694	811	681	626
Vad11G006730	95	85	90	65	30	46
Vad12G005930	0	0	0	0	0	0
Vad09G001800	25	27	23	37	15	33
Vad11G004460	2252	3512	3353	2046	2147	2719
Vad08G004980	211	299	292	258	233	238
Vad04G014950	929	1054	1018	1151	940	952
Vad18G013620	0	0	0	0	0	0
Vad04G005470	594	480	95	117	15	20
Vad09G007230	0	0	0	0	0	0
Vad0G004420	0	0	0	0	0	0
Vad12G007260	50	49	34	25	16	24
Vad0G017900	0	0	0	0	0	0
Vad16G006960	0	0	2	0	0	0
Vad07G017760	83	84	72	61	104	72
Vad03G004790	127	72	61	146	121	167
Vad01G012600	9237	5856	4438	8126	5060	3792
Vad10G010220	49	15	7	18	6	39
Vad02G004020	754	385	214	1259	318	950
Vad04G000440	2548	2037	1940	3149	3157	3265
Vad07G006070	368	334	357	260	191	215
Vad0G000500	0	0	0	0	0	0
Vad18G005760	500	483	401	410	281	228
Vad02G010330	438	165	160	247	94	112
Vad13G007960	373	379	378	299	321	232
Vad04G005780	0	0	0	0	0	0
Vad04G002170	21	10	24	12	12	13
Vad17G004270	0	0	0	0	0	0
Vad09G008400	0	0	0	0	0	0
Vad15G008990	7019	6264	7706	5663	4440	5733
Vad07G018480	1048	926	755	657	590	472
Vad03G004240	142	231	107	310	165	204
Vad0G012990	7001	3457	4567	13253	3568	6550
Vad09G000170	401	558	604	476	498	474
Vad18G008060	633	689	901	633	794	955
Vad18G014530	5	16	11	10	5	0
Vad10G007400	8077	5928	4047	8069	6094	5558
Vad19G000610	2987	2858	3285	3548	3073	3603
Vad18G013080	0	0	0	0	4	0
Vad15G005060	0	0	0	0	0	0
Vad19G006720	327	206	134	324	221	111
Vad17G001980	147	169	208	104	132	131
Vad07G018150	239	425	460	348	427	482
Vad16G005260	0	0	0	0	0	0
Vad18G012970	0	0	0	0	0	2
Vad04G004780	0	0	0	0	0	0
Vad12G009140	53	48	35	20	26	14
Vad06G012420	0	0	0	0	0	0
Vad07G000500	0	0	0	0	0	0
Vad01G010930	0	0	0	0	0	0
Vad11G001170	229	205	178	328	334	310
Vad07G006830	190	217	225	233	188	248
Vad0G013110	0	0	0	0	0	0
Vad13G009160	97	117	105	106	106	105
Vad04G004430	151	117	93	90	96	113
Vad10G010910	0	0	0	0	0	0
Vad17G003720	0	0	0	1	0	0
Vad04G013720	746	649	757	499	571	629
Vad11G005410	368	508	443	257	387	369
Vad04G006460	819	642	77	422	41	19
Vad0G014760	0	0	0	0	0	0
Vad09G005270	26	17	17	6	17	19
Vad07G011330	302	329	402	308	325	301
Vad08G007200	17	14	3	76	0	0
Vad10G014210	15	18	15	21	23	25
Vad18G003350	0	3	1	0	3	0
Vad0G016690	0	0	0	0	0	0
Vad13G000750	367	120	253	270	336	281
Vad0G002210	0	0	0	0	0	0
Vad02G003340	125	214	227	102	187	130
Vad01G004040	10	5	0	3	11	2
Vad19G010150	0	0	0	0	0	0
Vad19G011200	0	0	0	0	0	0
Vad17G007110	297	178	177	95	69	67
Vad0G018690	0	0	0	0	0	0
Vad18G012020	2886	2661	3222	1960	2465	2450
Vad15G004080	9	9	5	8	6	4
Vad14G012730	8997	7127	3579	11026	4324	4332
Vad15G002870	1482	1866	2551	1494	1967	2226
Vad09G005490	3	0	0	2	0	0
Vad05G008430	0	2	1	0	2	1
Vad11G003150	6879	6070	5047	6474	5952	5322
Vad09G002720	792	734	733	702	513	576
Vad0G015410	8	8	8	4	5	0
Vad16G004610	12	5	8	23	16	16
Vad04G011470	27	50	84	53	83	76
Vad01G011320	2158	3665	1657	2183	1708	1638
Vad01G014130	908	575	456	516	767	663
Vad12G008790	28	45	43	13	34	25
Vad07G004990	8	0	0	0	0	0
Vad04G012920	0	0	0	0	0	0
Vad09G003890	459	899	177	522	284	244
Vad19G009720	35	40	42	72	61	63
Vad08G000890	98	152	92	69	23	30
Vad16G006100	13	22	14	20	5	8
Vad0G017120	0	0	0	0	0	0
Vad14G012080	3856	4198	5328	4555	3430	5434
Vad01G001170	370	423	398	373	412	453
Vad04G014180	7	16	12	4	10	5
Vad0G019870	0	0	0	0	0	4
Vad05G009480	83	28	21	19	44	22
Vad04G008430	1640	1991	2311	2005	1697	2161
Vad09G006910	0	8	5	8	2	0
Vad13G002440	1273	1338	1002	808	777	634
Vad13G004720	1	0	0	2	0	0
Vad10G006750	0	0	0	0	0	0
Vad13G001930	2464	2751	2167	2097	2074	1907
Vad0G027760	0	0	0	0	0	0
Vad17G006640	8587	8824	7876	5714	6296	5489
Vad17G001610	120157	113258	134284	122693	125864	145856
Vad01G008010	7363	5790	4133	4774	3761	3336
Vad08G005110	6342	7301	5235	4171	4165	3523
Vad0G005290	0	0	0	0	0	0
Vad13G007190	4	13	10	9	9	4
Vad18G000070	195	282	83	370	85	247
Vad09G010710	123	101	73	303	129	133
Vad04G011290	2391	3161	3498	2918	2893	3313
Vad11G002280	888	757	673	686	608	600
Vad06G010130	2736	2322	2209	1805	2504	2073
Vad0G022680	0	0	0	0	0	0
Vad15G003050	35	55	26	108	108	76
Vad08G011390	0	0	0	0	0	0
Vitis_adenoclada_newGene_2453	0	10	0	0	0	0
Vad0G019250	0	0	0	0	0	0
Vitis_adenoclada_newGene_2450	8	16	21	6	10	18
Vitis_adenoclada_newGene_2455	16	3	3	5	0	0
Vitis_adenoclada_newGene_2454	13	8	5	2	0	2
Vitis_adenoclada_newGene_2459	6	7	0	8	4	4
Vitis_adenoclada_newGene_2458	127	156	199	165	170	174
Vad08G010780	0	2	0	0	0	0
Vad14G014360	1443	1354	1302	1840	1327	1332
Vad16G000620	0	0	0	0	0	0
Vad0G011400	0	0	0	0	0	0
Vad08G015890	2505	2816	2198	1562	1399	1024
Vad11G008900	46	23	23	63	60	70
Vad16G009900	73	31	47	29	3	9
Vad15G009100	5029	6023	4194	4548	3988	3786
Vad11G007100	1252	1309	1104	1035	1073	1006
Vad10G003980	34	21	0	17	8	52
Vad07G018610	937	812	567	1536	787	950
Vad12G003950	0	0	0	0	0	0
Vad08G014410	190	195	97	73	79	78
Vad17G008390	0	0	0	0	0	0
Vad16G008360	488	325	197	434	154	126
Vad01G010670	432	464	416	328	329	313
Vad05G012020	1	0	0	0	0	0
Vad0G021080	0	0	0	0	0	0
Vad10G004660	39	32	43	52	143	101
Vad12G011700	3065	3537	2364	4070	2452	2675
Vad04G004300	110	137	138	293	225	547
Vad17G000560	0	0	0	0	0	0
Vad07G003070	38	20	15	20	16	11
Vad10G000750	0	0	0	6	1	7
Vad08G011250	2524	2213	1664	2003	1628	1306
Vad15G006620	0	0	0	0	0	0
Vad0G013920	0	0	0	0	0	0
Vad10G011630	698	837	693	901	810	673
Vad0G020930	0	0	0	0	0	0
Vad0G019150	0	0	0	0	0	0
Vad04G009560	230	207	219	236	209	222
Vad10G008540	10	7	5	9	5	4
Vad17G008020	1103	994	942	1205	849	1055
Vad01G012190	1111	959	1077	898	806	794
Vad0G021330	151	227	87	158	110	140
Vad0G011860	0	0	0	0	0	0
Vad18G000920	1978	1632	1059	1222	1158	825
Vad13G005130	0	0	0	0	0	0
Vad09G009680	0	0	0	0	0	0
Vad08G004790	2918	2854	2246	3653	2419	3001
Vad01G003080	0	1	4	0	4	2
Vad16G001570	17	6	12	13	6	6
Vad14G008440	4	4	3	4	3	6
Vad01G008960	16	10	5	9	7	22
Vad15G004700	3426	2585	3199	3808	3749	3900
Vad07G008330	1	2	4	0	3	0
Vad18G015340	2	3	0	2	0	0
Vad18G002560	758	969	577	1153	547	491
Vad14G009310	2245	2762	2219	2224	1851	1855
Vad0G008590	0	0	0	0	0	0
Vad15G002010	2	9	2	12	8	7
Vad11G008010	305	418	364	424	267	422
Vad05G002950	3	14	0	16	0	2
Vad0G024300	0	2	0	0	0	0
Vad10G009660	958	669	711	897	548	711
Vad16G009010	1749	1341	1139	1431	1199	979
Vad01G003550	1	0	0	4	4	0
Vad06G001530	0	0	0	16	0	7
Vad10G005130	1475	2237	2026	1731	1912	1928
Vad16G010130	218	163	170	363	336	437
Vad07G007310	2228	1997	1822	1045	937	949
Vad08G013820	20	17	14	15	9	13
Vad10G005840	595	458	370	454	367	397
Vad07G003320	1318	900	595	680	388	390
Vad01G009700	182	203	184	126	78	109
Vad12G006820	0	0	0	0	0	0
Vad01G014020	0	0	0	0	0	0
Vad07G006790	18	9	12	9	6	10
Vad13G011230	14	8	12	16	12	11
Vad12G000790	2392	2881	2805	4728	2494	3090
Vad11G010190	0	0	0	0	0	0
Vad19G005090	98	171	220	178	263	299
Vad13G004260	3	0	3	2	4	0
Vad05G004800	186	22	52	57	3	38
Vad08G003220	0	0	0	0	0	0
Vad03G008790	42	63	65	75	113	137
Vad17G007950	1199	1383	867	1156	732	829
Vad15G005540	34	46	43	17	23	9
Vad08G010250	372	602	557	521	558	605
Vad0G023650	0	1	0	0	0	0
Vad07G008800	0	0	0	0	0	0
Vad01G000330	1033	1679	1030	1195	1107	934
Vad03G001160	30729	22924	30559	12697	25157	17099
Vad19G009150	541	575	455	562	447	411
Vad03G010620	222	141	72	98	69	52
Vad12G001440	1028	791	838	825	766	780
Vad11G011240	66	55	58	81	57	75
Vad12G010940	236	234	198	197	197	169
Vad11G000340	875	978	872	591	498	618
Vad08G003660	1416	2876	2464	1919	2539	2474
Vad05G000080	466	396	476	424	367	349
Vad12G006790	11	12	9	7	8	23
Vad10G001930	298	280	281	236	449	234
Vad18G014800	0	0	0	0	3	0
Vad01G010800	0	0	0	0	0	0
Vad11G009100	14	14	6	8	6	6
Vad06G004010	145	143	170	137	79	115
Vad12G012540	127	74	77	77	57	65
Vad04G006860	95	115	126	49	60	26
Vad07G001000	5423	4528	4725	6653	9145	7959
Vad19G004050	1304	772	635	833	584	570
Vad12G002230	46	51	38	37	31	37
Vad0G018860	0	0	0	0	0	0
Vad04G009420	0	0	0	2	0	0
Vad05G010560	39	46	45	35	57	45
Vad02G007930	1479	472	466	1620	277	600
Vad18G005520	609	542	479	547	387	374
Vad08G007780	35	13	28	54	21	28
Vad17G005690	0	0	0	0	0	0
Vad05G000620	431	390	373	451	351	368
Vad18G007000	160	193	161	176	116	125
Vad06G005940	0	0	0	0	0	0
Vad19G008600	0	0	3	0	0	2
Vad19G007650	8	2	8	4	3	2
Vad08G007880	24	7	2	10	0	9
Vad12G007460	1860	1907	1595	1965	1802	1700
Vad05G006660	382	423	585	317	353	553
Vad19G003720	4	5	4	0	12	0
Vad14G011460	49	69	85	57	25	28
Vad12G002490	0	0	0	0	0	0
Vad02G000710	45	14	12	256	92	308
Vad0G000740	0	1	0	0	0	1
Vad02G001690	1643	1846	1690	1738	2387	1660
Vad12G003540	1308	881	966	916	942	822
Vad0G008510	0	0	0	0	0	0
Vad12G000890	31623	23785	29828	28644	23399	28654
Vad05G004440	121	131	76	195	79	79
Vad04G002370	178	75	68	66	56	18
Vad17G004070	2	2	2	3	5	5
Vad02G009090	0	0	0	0	0	0
Vad06G007090	878	1402	1873	1179	1822	2064
Vad14G001560	441	710	476	688	726	636
Vad07G002060	832	515	591	781	813	820
Vad02G001520	3284	2646	2371	2417	2416	2305
Vad10G011730	10	9	9	15	7	5
Vad19G006520	144	19	11	39	27	54
Vad13G009110	16	16	7	29	26	22
Vad19G002450	0	0	0	0	0	0
Vad14G010730	924	726	542	558	374	387
Vad07G015360	4458	4951	8210	5198	8009	9349
Vad18G019830	0	0	0	0	0	0
Vad14G014600	29	47	29	16	37	45
Vad14G002140	1160	1035	864	1105	926	852
Vad03G001980	750	1152	1471	1016	1470	1591
Vad14G008160	124	44	25	103	6	20
Vad07G008470	0	0	0	0	0	0
Vad01G001470	3	8	4	0	4	4
Vad06G006320	0	0	0	0	0	0
Vad08G007040	2293	1800	1651	1422	1520	1097
Vad0G006370	0	0	0	0	0	0
Vad05G007040	1363	1121	987	1370	859	759
Vad16G010100	3758	2924	3081	3646	2515	2714
Vad07G003330	126	105	100	128	130	114
Vad13G012710	80	103	56	33	27	74
Vad10G013580	286	236	192	399	170	220
Vad05G009320	0	0	0	0	0	0
Vad05G003740	294	100	159	156	98	131
Vad05G004530	1989	1715	1855	1687	1492	1499
Vad12G001850	580	778	796	794	766	989
Vad16G005100	0	0	0	0	0	0
Vad13G010620	1860	1826	1283	1562	1016	936
Vad19G001650	214	223	224	188	193	147
Vad01G010830	0	0	0	0	0	0
Vad02G003580	824	606	501	808	609	545
Vad04G003960	863	760	500	814	500	546
Vad02G007690	0	0	2	8	4	9
Vad03G003850	111	184	143	61	49	60
Vad19G000960	1229	1042	909	886	724	671
Vad06G004680	497	466	266	471	398	334
Vad14G000770	2278	1666	2429	2156	1782	2024
Vad08G009680	4657	5134	3397	3943	3630	3272
Vad18G017690	65	69	65	37	30	24
Vad15G001630	0	0	0	0	0	0
Vad14G003230	0	0	0	0	0	0
Vad06G009850	680	417	126	431	169	107
Vad13G008790	0	0	0	0	0	0
Vad14G007920	723	623	633	625	504	491
Vad06G005160	0	0	0	0	0	0
Vad18G011930	35	12	26	31	21	17
Vad02G002180	1682	1617	1805	1820	1465	1464
Vad14G005690	0	0	0	0	0	0
Vad01G014330	29	4	6	31	9	5
Vad18G018870	625	717	521	424	401	324
Vad06G001670	72	15	9	90	31	36
Vad06G008180	0	4	3	0	3	0
Vad14G011920	1063	755	741	1155	628	826
Vad07G015290	756	778	791	269	258	339
Vad14G006340	0	0	0	0	0	0
Vad19G004930	243	266	490	204	249	304
Vad01G002930	1547	1901	2524	1740	2546	2476
Vad0G017320	0	0	0	0	0	0
Vad16G006740	316	257	150	486	359	482
Vad03G005180	122	206	120	68	174	66
Vad14G007690	458	394	277	295	270	207
Vad04G000260	0	0	0	0	0	0
Vad16G002450	8	36	40	0	16	28
Vad07G004130	5	2	0	0	0	0
Vad19G007040	2566	2156	1632	2236	1603	1489
Vad08G001070	1372	1302	1152	893	950	867
Vad17G007750	7	6	4	25	7	147
Vad10G013050	0	0	0	0	0	0
Vad01G010300	1027	886	710	915	728	786
Vad08G000300	0	0	0	0	0	0
Vad09G009950	1077	1481	1298	1119	1000	1178
Vad01G004470	1091	752	1467	506	891	943
Vad07G015280	203	223	231	163	144	142
Vad05G008530	270	353	351	268	218	269
Vitis_adenoclada_newGene_927	0	0	2	0	2	3
Vitis_adenoclada_newGene_925	2704	2113	1771	2868	1890	1734
Vad0G005050	0	0	0	0	0	0
Vad07G013920	2	6	3	8	4	6
Vad18G008600	2	0	0	0	0	0
Vad18G019580	18	8	3	11	9	0
Vad09G006280	49	37	41	43	29	24
Vad03G006980	1436	1479	1451	1194	1149	1096
Vad19G000030	29	24	41	31	32	40
Vad02G006250	535	664	694	629	789	756
Vad03G004850	1489	1768	1925	1541	1883	2133
Vad17G001360	202	154	100	75	62	49
Vad18G018380	67	45	13	37	10	7
Vad03G005720	565	504	565	466	372	518
Vitis_adenoclada_newGene_1553	0	2	6	3	4	1
Vad18G011200	1	1	3	2	1	2
Vad06G012240	9	26	58	108	187	299
Vad15G000270	44	34	38	24	48	24
Vad14G004270	329	266	171	236	227	178
Vad19G004920	6	2	0	7	0	4
Vad18G019050	285	219	114	170	69	30
Vad09G010260	0	0	0	0	0	0
Vad15G009740	4027	3032	3005	4005	2757	2686
Vad11G007340	1275	1908	1547	1220	1602	1294
Vad09G007880	0	0	0	0	0	0
Vad06G011570	52	45	70	54	45	49
Vad06G000690	1291	1537	1222	1354	1131	1180
Vad11G005270	504	560	481	413	302	372
Vad12G011540	0	0	0	0	0	2
Vad0G014140	0	0	0	0	0	0
Vad09G002960	8843	9248	9260	8387	10067	8269
Vad09G006420	0	0	0	0	0	0
Vad07G006200	568	568	677	594	579	666
Vad08G007820	74	24	23	29	6	18
Vad06G003520	4390	4937	3302	5072	3311	3784
Vad01G005700	12	8	2	0	0	4
Vad10G000510	985	1194	531	1136	367	367
Vad11G009760	5	0	5	21	5	8
Vad11G007690	381	528	532	856	811	1132
Vad04G001610	0	0	2	2	0	6
Vad0G015890	0	0	0	0	0	0
Vad10G006820	240	190	197	183	208	153
Vad11G006560	47	14	17	19	10	22
Vad18G007240	2	2	1	2	3	0
Vad11G005180	911	708	111	1051	403	429
Vad04G003100	1900	1726	1221	1204	1028	1053
Vad18G014180	0	0	0	0	0	0
Vad12G011090	82	99	98	78	60	62
Vad17G005060	3721	3459	4975	3089	3290	4564
Vad17G000010	12	34	22	29	21	28
Vad11G001690	2035	3257	1450	1879	1718	1347
Vad09G010840	10	2	7	8	2	0
Vad08G009300	3693	3649	4193	3763	3206	3775
Vad03G003070	4301	3779	3799	3685	3176	3364
Vad01G013760	7245	6005	5272	6900	6336	5347
Vad10G011340	141	91	144	170	241	316
Vad0G004090	0	0	0	0	0	0
Vad01G001330	571	700	714	431	488	666
Vad18G001230	2	2	0	2	2	2
Vad03G007760	0	0	0	0	0	0
Vad18G004600	1302	1132	959	1028	1036	896
Vad14G003590	0	0	0	0	0	0
Vad18G015580	82	69	20	49	16	8
Vad18G002760	20764	29832	38424	30718	24347	30789
Vad08G015200	6030	5122	3325	9861	5471	4547
Vad15G002650	0	0	0	0	0	0
Vad18G021520	0	0	0	0	0	0
Vad08G012250	850	878	1642	793	453	917
Vad11G008250	9999	10398	11380	12320	14586	12360
Vad15G006540	14	38	20	11	16	27
Vad19G007350	0	0	0	0	0	0
Vad07G019120	931	698	588	675	433	445
Vad11G004580	0	0	0	0	0	0
Vad0G015230	0	0	0	0	0	0
Vad16G004070	0	0	0	0	0	0
Vad01G011940	537	347	462	258	293	287
Vad09G003610	670	1160	973	2514	2398	2531
Vad07G007150	2078	2293	1909	2095	1806	1776
Vad06G002690	0	0	0	0	3	0
Vad07G018830	3954	4033	2514	3380	2556	2197
Vad06G009440	738	790	850	608	443	606
Vad01G001710	0	0	0	0	0	0
Vad02G008960	337	292	196	317	256	253
Vad11G001030	2665	2216	1784	2817	2250	2015
Vad11G008780	207	214	200	164	166	164
Vad09G001610	0	18	14	19	0	0
Vad0G029240	0	0	0	0	0	0
Vad11G004630	38	125	35	65	35	156
Vad10G011960	14091	11128	17304	20163	16862	21064
Vad04G005620	217	217	175	271	195	169
Vad07G019180	173	175	160	129	109	106
Vad01G014490	0	2	0	9	0	0
Vad09G004060	53	104	15	746	235	324
Vad01G002160	296	395	370	332	302	293
Vad16G004090	4	0	2	5	0	4
Vad06G002340	805	836	653	734	435	466
Vad05G011960	29	20	17	13	12	2
Vad08G003020	605	715	788	517	854	845
Vad0G007540	0	0	0	0	0	0
Vad08G014890	1048	813	873	1177	1351	1009
Vad10G007880	0	0	2	2	6	9
Vad01G003410	104	104	81	185	74	79
Vad18G003490	729	733	764	548	530	549
Vad16G001160	0	2	0	1	2	1
Vad01G014810	10	6	7	4	6	8
Vad15G005380	0	0	0	0	0	0
Vad0G003040	0	0	0	0	0	0
Vad13G001360	0	0	0	0	0	0
Vad09G004390	319	533	364	392	162	191
Vad07G012890	124	99	81	143	82	69
Vad01G009540	0	0	0	0	0	0
Vad18G005260	68	91	119	62	72	101
Vad03G002840	1	0	1	0	0	0
Vad0G024850	0	0	0	0	0	0
Vad03G008800	11855	11396	8626	11624	7728	7605
Vad0G028440	0	0	0	0	0	0
Vad19G010050	0	0	0	0	0	0
Vad18G003140	1512	930	4847	1690	750	2735
Vad0G026980	0	0	0	0	0	0
Vad07G010490	2389	2104	1814	1633	1114	1151
Vad18G006510	1001	1271	698	1074	1043	1028
Vad06G002670	602	616	421	568	370	346
Vad0G028110	0	0	0	0	0	0
Vad18G009720	3557	2737	2859	3867	3090	2989
Vad11G011000	21932	19406	16197	13530	16961	16611
Vad05G011340	2796	2590	1721	2069	1316	1250
Vad04G004570	35	36	33	53	43	48
Vad04G013080	0	0	0	0	0	0
Vad05G005360	8	9	0	26	12	23
Vad07G000310	6698	5897	5730	5709	4018	4564
Vad16G007860	29	20	13	41	16	22
Vad04G010260	839	1151	1361	1149	1899	2250
Vad05G001110	42	16	19	23	18	19
Vad14G013650	452	498	405	327	295	304
Vad18G009890	2499	1707	1976	2539	2493	1867
Vad0G013300	0	0	0	0	0	0
Vad09G004930	3307	3348	3516	3388	3546	3781
Vad01G000140	22	21	25	25	26	21
Vad11G000630	3664	3331	3346	2608	2443	2862
Vad04G013550	1141	1288	1167	1285	1633	1496
Vad13G000090	957	1321	1423	1257	1525	1563
Vad09G009540	42	36	22	45	18	19
Vad04G009620	992	1204	556	1133	538	631
Vad13G003210	38	54	59	47	92	79
Vad04G010190	542	747	829	545	940	795
Vad08G002040	36	21	16	77	49	58
Vad09G002570	9	2	7	41	3	42
Vad05G010760	8	10	7	7	7	5
Vad12G012030	684	86	82	406	17	70
Vad08G001530	0	0	0	0	0	0
Vad07G016830	51	27	8	31	14	9
Vad07G004540	561	704	734	591	570	661
Vad11G002670	43	31	45	97	60	76
Vad10G014500	0	0	0	0	0	0
Vad15G004160	0	0	0	0	0	0
Vad13G000540	1476	1559	1539	1304	1155	1417
Vad04G009990	421	364	351	296	290	260
Vitis_adenoclada_newGene_938	12	5	12	2	0	6
Vad17G000840	0	0	0	0	0	0
Vad18G007640	313	313	404	193	237	272
Vad13G005680	1100	866	1401	951	932	1264
Vad0G023850	5	4	4	9	7	0
Vad0G028800	0	0	0	0	0	0
Vad17G002570	182	176	119	137	178	132
Vad19G011010	7	6	8	2	6	6
Vad05G006460	11	44	31	58	46	33
Vad0G018080	0	0	0	0	0	0
Vad07G007930	0	0	0	0	0	2
Vad04G005980	1349	1211	1016	929	690	776
Vad0G022180	0	0	0	0	0	0
Vad0G010650	0	0	0	0	0	0
Vad0G027350	0	0	0	0	0	0
Vad0G019930	423	431	347	486	614	434
Vad10G008300	2499	3885	3086	2412	2510	2661
Vad16G008970	7	10	6	17	14	8
Vad17G002540	1992	1563	1655	1836	1110	1459
Vad04G014020	0	0	4	0	0	2
Vad11G002090	220	183	123	253	160	213
Vad0G018330	0	0	0	0	0	0
Vad16G003540	150	141	54	72	56	19
Vad14G012290	74	71	82	116	64	71
Vad0G014010	0	0	0	0	0	0
Vad07G002260	34	26	12	35	48	21
Vad08G005090	0	0	0	0	0	0
Vad05G012720	2469	2797	795	5057	1948	1776
Vad10G007300	87	61	30	62	15	47
Vad0G019680	0	0	0	0	0	0
Vad0G005550	0	0	0	0	0	0
Vad0G021980	0	0	0	0	0	0
Vad10G012080	713	887	787	500	476	575
Vad08G010980	7	6	5	2	0	0
Vad13G013020	809	891	877	1000	942	892
Vad0G022720	30	11	9	25	13	30
Vad17G001000	75	11	22	0	0	0
Vad17G008720	0	0	0	0	0	0
Vad08G005320	95	112	118	130	83	111
Vad10G012550	0	0	0	0	0	0
Vad14G014440	284	360	541	300	426	445
Vad0G026400	0	0	0	0	0	0
Vad09G010100	107	56	46	31	22	25
Vad0G020760	0	0	0	0	0	0
Vad14G008760	73264	76675	97043	62898	65013	89176
Vad18G001170	813	868	668	568	624	557
Vad15G003240	811	779	691	730	712	642
Vad13G006650	28	40	34	19	26	25
Vad07G002880	22	25	40	21	27	43
Vad10G008870	0	0	0	0	0	0
Vad08G008050	2	3	4	4	0	1
Vad07G005550	3593	4723	5310	3360	2683	3119
Vad05G012180	7906	8740	8940	9364	9040	10330
Vad06G006120	11	11	19	23	11	12
Vad16G000010	36	37	40	46	38	20
Vad14G014190	3970	3784	5094	5788	6090	7223
Vad02G004430	277	173	162	291	84	187
Vad07G003130	7	4	3	5	0	12
Vad0G013680	0	0	0	0	0	0
Vad10G000650	0	0	4	42	21	49
Vad16G009730	1240	1339	1061	1085	735	795
Vad07G008100	29	29	14	41	5	11
Vad08G013980	0	0	0	0	0	0
Vad03G010190	0	0	0	0	0	0
Vad02G001940	0	0	0	0	0	0
Vad08G011630	240	102	77	67	58	34
Vad13G010420	0	0	0	0	0	0
Vitis_adenoclada_newGene_2170	40	58	41	37	76	69
Vad14G010630	2650	3291	2788	3258	3398	2835
Vitis_adenoclada_newGene_2175	106	146	130	99	113	82
Vitis_adenoclada_newGene_2176	223	291	289	188	254	223
Vitis_adenoclada_newGene_2177	11	5	3	13	3	4
Vad06G006690	1075	1174	823	1359	1104	1134
Vad14G009250	5	0	0	0	0	2
Vad08G012580	737	488	535	548	437	401
Vad05G005480	16	1	0	15	6	6
Vad01G013400	2	0	0	0	0	0
Vad08G013670	1447	1445	1431	1369	1170	1394
Vad15G007910	315	363	400	194	236	276
Vad08G016000	0	0	0	0	0	0
Vad10G001010	566	286	322	416	236	404
Vad13G005300	662	609	454	377	337	352
Vad13G008550	27	21	18	18	31	21
Vad12G012860	0	0	0	0	0	0
Vad06G001470	58	49	58	35	61	47
Vad12G010590	12	6	7	16	10	23
Vad19G003900	6376	6698	7342	6254	7074	8062
Vad0G025840	0	0	0	0	0	0
Vad02G008830	3736	3171	3005	2638	2169	2020
Vad16G001040	5	17	7	20	13	11
Vad0G008890	0	0	0	0	0	0
Vad08G012990	10637	10593	6815	10381	6662	6364
Vad03G000110	359	423	261	970	585	683
Vad14G012900	0	0	0	0	0	0
Vad18G016630	381	276	226	300	217	130
Vad03G008340	0	0	2	0	2	4
Vad12G000610	2448	3153	4181	2953	4610	4784
Vad09G001900	2697	1759	1771	2147	1422	1462
Vad11G010010	1195	491	141	94	13	11
Vad18G013860	5	4	5	5	0	2
Vad13G012860	0	7	2	3	0	0
Vad19G004480	1355	1799	3130	1769	1997	3386
Vad05G005170	2138	2099	2545	1946	2525	2721
Vad12G006610	29	10	29	17	28	49
Vad03G011740	15	8	11	35	14	30
Vad19G005680	14	17	10	28	8	18
Vad08G010360	22	12	10	13	14	12
Vad01G008310	0	0	0	0	0	0
Vad06G005570	4016	2985	3644	3479	4567	4739
Vad12G013020	0	0	0	0	0	0
Vad02G007100	340	335	372	283	326	224
Vad03G001640	11	8	9	25	4	0
Vad19G005530	294	189	130	214	67	94
Vad03G006610	409	358	392	341	364	353
Vad06G002580	11071	8632	7096	7872	8208	6631
Vad05G011450	0	0	0	3	2	0
Vad0G023440	236	151	116	109	94	106
Vad03G009430	113	83	66	84	50	45
Vad18G006250	1081	697	830	777	692	606
Vad07G004630	1564	1230	1032	1028	784	714
Vad02G001220	18	55	154	30	140	171
Vad16G005320	0	0	0	0	0	0
Vad19G000330	0	0	0	0	0	0
Vad06G006900	62	61	43	64	46	52
Vad18G020660	188	108	133	245	154	210
Vad08G011710	0	0	0	0	0	0
Vad03G001390	336	393	217	191	218	180
Vad19G008100	2	5	0	0	0	0
Vad13G012130	8	6	7	5	6	0
Vitis_adenoclada_newGene_1669	14	10	22	6	11	8
Vitis_adenoclada_newGene_2051	599	665	547	566	927	883
Vad09G007710	0	0	0	0	0	0
Vitis_adenoclada_newGene_1661	15	2	0	4	4	0
Vitis_adenoclada_newGene_1660	855	1399	1780	1075	1938	2333
Vitis_adenoclada_newGene_1662	37	49	18	26	22	36
Vitis_adenoclada_newGene_1665	2	5	5	0	0	0
Vitis_adenoclada_newGene_1667	16	3	1	8	4	0
Vitis_adenoclada_newGene_1666	599	1432	906	584	1285	906
Vad09G000720	374	382	289	612	647	590
Vad10G008460	199	132	134	202	96	163
Vitis_adenoclada_newGene_618	31	51	53	63	126	113
Vitis_adenoclada_newGene_619	266	95	161	2	0	0
Vad04G003740	11	11	3	12	18	13
Vad19G000480	117	98	122	84	56	67
Vad17G005260	21	3	2	5	3	4
Vitis_adenoclada_newGene_610	49	99	84	88	86	101
Vitis_adenoclada_newGene_611	72	61	41	40	34	44
Vitis_adenoclada_newGene_612	22	22	15	16	11	6
Vitis_adenoclada_newGene_614	18	39	27	13	30	25
Vitis_adenoclada_newGene_616	3	3	6	4	5	4
Vitis_adenoclada_newGene_617	581	810	2606	1221	5041	4433
Vad04G007450	31	41	44	29	44	48
Vad06G006770	18	23	11	14	24	13
Vad0G001620	0	0	0	0	0	0
Vad07G011820	1027	814	659	894	802	783
Vad12G007050	5421	5106	4063	3656	3818	3259
Vad18G020830	644	432	500	425	196	226
Vad07G001210	1	0	0	3	0	7
Vad10G003320	402	266	457	364	325	517
Vad03G007560	135	75	31	76	66	37
Vad12G003730	171	173	42	323	62	77
Vad12G004500	158	183	156	221	203	252
Vitis_adenoclada_newGene_1085	4	4	0	1	3	2
Vitis_adenoclada_newGene_1084	5	0	0	0	0	2
Vitis_adenoclada_newGene_1081	95	157	143	86	124	130
Vitis_adenoclada_newGene_1080	75	110	116	54	116	120
Vad0G008700	0	0	0	0	0	0
Vad19G007590	7	8	9	23	14	24
Vad02G000570	9	0	8	5	13	4
Vad19G003680	2	0	0	5	16	15
Vad14G011340	766	658	639	814	601	610
Vad14G003860	0	0	0	0	0	0
Vad08G007810	98	162	84	88	71	77
Vad07G006110	74	64	31	110	48	48
Vad18G014960	4	0	0	0	0	0
Vad03G000930	6	0	0	0	0	0
Vad01G005730	698	747	682	684	909	677
Vad19G008810	1018	1035	928	753	711	703
Vad09G001450	10702	10567	10524	11388	13375	12151
Vad18G018240	15	5	11	15	6	4
Vad01G013340	506	671	438	544	488	411
Vad05G009670	425	700	760	539	710	690
Vad06G002100	3866	2160	1966	2771	1602	1349
Vad15G008890	1023	764	689	797	659	605
Vad07G002740	34	103	102	121	174	193
Vad0G007700	0	0	0	0	0	0
Vad08G013710	126	98	72	139	79	98
Vad16G002940	117	133	97	99	76	88
Vad09G000890	234	118	121	80	7	8
Vad09G001180	4848	4208	4697	3817	3498	3421
Vad17G004600	5	8	17	4	4	8
Vad0G015130	0	0	0	0	0	0
Vad02G009680	4536	4583	4206	4925	5386	5405
Vad05G005940	205	217	251	232	156	169
Vad09G004620	10	14	5	36	5	0
Vad13G009090	86	132	72	118	76	65
Vad0G000280	0	0	0	0	0	0
Vad18G021870	0	0	0	0	0	0
Vad17G003950	5048	4514	3560	5342	4035	3835
Vad16G010370	933	801	1086	936	993	1167
Vad19G004680	3955	3237	3491	3155	2970	3088
Vad05G002620	3472	4184	2594	2377	1564	1900
Vad10G006330	11	4	21	14	24	8
Vad12G005360	86	93	90	95	89	122
Vad16G004460	0	0	0	0	0	0
Vad12G008500	0	0	0	0	0	0
Vad10G013930	0	0	0	0	0	0
Vad14G006990	0	0	0	0	0	0
Vad13G009320	3206	2413	2263	2880	1701	1918
Vad19G002220	176	169	86	106	86	114
Vad04G010930	1104	1164	1564	1201	925	1195
Vad14G004840	2752	2446	2407	2637	1453	1847
Vad02G008480	51	51	44	79	74	63
Vad02G003170	217	235	196	241	325	246
Vad06G009130	0	0	0	0	0	0
Vad15G000840	0	0	0	2	0	1
Vad02G002220	532	298	405	722	484	717
Vad14G005710	555	422	597	654	801	556
Vad18G018930	0	0	0	0	0	0
Vad11G009240	3337	2209	820	3240	1014	922
Vad03G004130	826	896	2580	1183	928	3480
Vad0G016790	0	0	0	0	0	0
Vad06G002810	500	488	447	304	257	407
Vad02G004680	0	0	3	2	0	0
Vad18G017220	0	0	6	0	0	0
Vad18G020580	14	24	16	17	13	34
Vad11G005840	704	588	425	582	401	469
Vad0G012480	34	28	18	16	8	25
Vad17G003370	92	96	148	53	109	84
Vad02G008150	14694	14102	9676	15376	13247	11625
Vad09G005600	131	130	114	92	94	91
Vad08G002200	6109	5608	5748	5154	5487	5411
Vad04G011000	185	365	317	496	564	830
Vad09G002370	0	0	0	0	0	0
Vad01G005290	2395	2560	1539	2257	1266	1542
Vad01G011770	708	841	820	711	950	790
Vad09G008920	0	0	0	0	0	0
Vad08G009520	1231	1251	892	706	883	732
Vad18G020050	0	2	0	0	0	0
Vad16G005730	0	0	0	0	1	0
Vad07G011250	222	278	189	218	214	144
Vad12G009670	550	640	1055	727	1021	1357
Vad02G007160	7170	6245	3707	3676	1421	1686
Vad09G009030	768	261	72	244	47	30
Vad02G003790	2632	2337	1900	1918	1512	1458
Vad08G007580	160	100	112	85	42	51
Vad02G007080	0	0	0	1	0	2
Vad13G002010	1969	1920	2266	2201	2000	2267
Vad08G006230	1028	610	682	476	755	616
Vad01G014690	178	102	79	134	47	56
Vad17G002770	300	175	223	228	139	209
Vad19G011650	0	0	0	0	0	0
Vad09G006200	0	0	0	0	0	0
Vad02G005790	299	325	261	204	227	226
Vad13G005060	29	14	21	38	39	105
Vad07G010880	1515	2261	564	1242	991	559
Vad04G004160	7	13	4	7	0	3
Vad18G012470	1957	1453	1256	1548	1036	1074
Vad14G003000	17	16	14	19	8	9
Vad07G014040	188	154	184	340	261	295
Vad07G014280	0	0	0	0	0	0
Vad15G001460	0	0	0	0	0	0
Vad17G006470	6	4	0	8	0	9
Vad0G027110	0	0	0	0	0	0
Vad14G007710	300	301	283	349	299	278
Vad02G007330	149	124	94	183	138	126
Vad15G000590	0	0	0	0	0	0
Vad18G016570	0	0	0	0	0	0
Vad12G011030	7	3	4	9	4	1
Vad0G029420	0	0	0	0	0	0
Vad01G013770	4385	4911	5793	5386	7168	7802
Vad06G010540	288	277	204	184	222	160
Vad15G006850	2	9	9	10	12	16
Vad02G005240	0	0	0	0	1	1
Vad01G002740	0	2	0	2	0	0
Vad08G008690	829	839	1093	649	610	821
Vad0G000910	0	0	0	0	0	0
Vad10G007140	16	38	48	1	11	15
Vad07G013880	0	0	0	0	0	0
Vad11G003870	3474	3804	2516	2365	2031	1697
Vad04G008800	0	0	0	0	0	0
Vad04G002860	242	127	124	177	241	197
Vad0G005390	0	0	0	0	0	0
Vad11G007550	5648	7926	8914	5257	7949	7975
Vad01G006240	2590	2770	2640	3255	2896	3160
Vad0G015910	0	0	0	0	0	0
Vad16G001700	44	28	24	20	31	24
Vad09G003130	426	483	539	346	849	380
Vad08G000170	1617	1215	1032	1158	810	645
Vitis_adenoclada_newGene_2943	2	3	11	2	5	6
Vad04G010830	1488	2356	3007	1592	2362	2674
Vad18G015170	510	536	639	556	663	940
Vad17G006290	494	939	652	646	523	522
Vitis_adenoclada_newGene_811	371	287	316	166	152	163
Vad08G014660	17	48	9	45	35	38
Vad07G017640	343	247	492	393	359	488
Vad05G008700	0	0	0	1	0	0
Vad08G005520	6	0	2	0	0	4
Vad0G004900	0	0	0	0	0	0
Vad17G008520	136	148	111	120	107	101
Vad15G000330	363	325	292	400	188	216
Vad03G002260	0	0	0	1	3	2
Vad0G021610	0	0	0	0	0	0
Vad10G012710	0	0	0	0	0	0
Vad0G026640	0	0	0	0	0	0
Vad17G005920	56	57	51	102	62	102
Vad17G000730	574	468	387	507	408	376
Vad19G004890	1179	1037	1132	853	877	741
Vad0G020560	4	13	4	4	5	6
Vad10G005780	70	44	74	88	63	70
Vad18G001370	553	574	355	993	575	637
Vad04G004830	9	1	1	211	1	2
Vad0G004110	0	0	0	0	0	0
Vad13G001090	347	614	505	280	405	406
Vad0G028770	0	0	0	0	0	0
Vad0G010240	0	0	0	0	0	0
Vad18G009140	961	1156	1454	2592	1576	2475
Vad10G010710	1471	1229	1180	1033	961	883
Vad13G003820	514	302	548	395	261	352
Vad06G012030	0	0	0	0	0	0
Vad17G008290	5613	7910	10353	6285	7938	9773
Vad18G005870	1926	1920	2559	2058	2672	3124
Vad16G007280	0	0	0	2	0	0
Vad0G026390	0	0	0	0	0	0
Vad16G009530	1162	652	857	806	604	691
Vad14G002870	88	79	71	64	48	48
Vad10G000490	145	173	105	121	88	99
Vad18G004470	641	354	90	439	28	19
Vad15G008280	0	0	0	0	0	0
Vad15G003730	2777	2310	2585	2308	2633	2505
Vad18G015790	2	3	3	3	2	6
Vad01G007590	725	709	731	465	692	679
Vad03G000030	747	727	761	621	536	604
Vad15G007020	1297	1187	709	1073	723	621
Vad04G013330	13	28	42	22	66	36
Vad09G000440	160	99	114	129	132	97
Vad11G005020	127	195	73	293	261	293
Vad18G014220	5	8	5	9	4	6
Vad12G011350	1472	1495	1326	1628	1568	1333
Vad17G000190	0	5	0	0	8	6
Vad07G016110	0	0	2	0	0	0
Vad01G005570	171	156	145	231	122	183
Vitis_adenoclada_newGene_1870	3	6	0	4	1	0
Vad07G006430	0	0	0	0	0	0
Vad06G003770	8037	6832	6391	6762	7224	6271
Vad16G009280	1926	2016	2733	1638	1483	1773
Vad08G004690	208	208	219	181	182	196
Vad19G001550	14	6	6	2	4	4
Vad12G001100	10	6	1	4	3	0
Vad07G004360	1466	1053	836	2174	1142	1392
Vad01G012590	7	3	11	10	2	8
Vad07G018640	2	4	0	5	0	2
Vad07G000870	23	8	7	21	0	3
Vad13G000320	92	70	116	66	103	122
Vad16G000150	1029	964	670	1670	834	900
Vad04G006540	7797	7142	10494	9715	13125	12879
Vad0G011110	0	0	0	0	0	0
Vad07G012910	10036	13359	19661	13006	15231	19886
Vad12G010750	0	0	0	0	0	0
Vad19G011800	0	0	0	0	0	0
Vad18G002130	280	235	234	266	205	212
Vad18G010520	2143	2070	2176	1937	1615	1736
Vad10G004550	0	0	0	0	0	0
Vad09G001990	2791	2439	2151	1079	1176	1119
Vad0G027930	0	0	0	0	0	0
Vad11G008420	394	417	283	376	425	284
Vad0G029160	0	0	0	0	0	0
Vad18G003840	1078	840	797	2341	1145	1350
Vad11G004770	0	4	4	0	0	0
Vad04G014640	544	801	574	322	239	307
Vad11G010250	411	137	160	120	59	32
Vad18G013790	0	0	0	0	0	0
Vad15G005770	547	356	215	261	275	221
Vad01G008020	165	126	97	207	120	347
Vad15G004820	2736	2703	2058	3129	1896	1947
Vad15G001850	0	0	0	0	0	0
Vad06G001200	622	408	453	500	433	377
Vad07G000290	2	0	0	3	0	0
Vad07G009520	0	0	0	0	0	0
Vad12G006450	0	0	0	1	0	0
Vad01G001500	394	374	400	288	346	411
Vad10G007920	3249	3046	2860	2563	1581	1949
Vad15G006080	401	267	351	346	216	125
Vad13G007670	0	0	0	0	0	0
Vad04G005010	616	546	728	697	810	891
Vad16G001280	1172	1129	1179	870	878	994
Vad04G012520	215	295	161	149	116	123
Vad14G008360	17	27	10	15	9	5
Vad18G013240	0	0	0	0	0	0
Vad07G007470	21	23	12	20	26	11
Vad09G003620	6	16	8	14	19	30
Vad09G004210	10	5	4	10	4	6
Vad01G009080	6595	5907	4519	2155	1572	1968
Vad05G000470	2	4	8	2	3	7
Vad04G015060	809	1291	424	1973	655	467
Vad07G000120	113	83	51	48	52	55
Vad0G011800	0	0	0	0	0	0
Vad04G010010	1885	1629	1081	714	614	766
Vad09G005160	0	0	4	0	0	0
Vad07G015560	10	8	7	40	3	4
Vad07G005180	0	5	0	2	0	2
Vad18G003260	370	273	230	419	251	249
Vad11G003460	35	54	30	23	14	16
Vad01G003620	6	4	7	12	7	0
Vad10G005200	20	13	2	0	0	28
Vad10G002250	9	2	3	0	0	1
Vad07G008670	1283	1731	1688	1308	1529	1606
Vad07G010510	117	123	104	119	84	89
Vad15G005190	8	2	6	13	5	0
Vad13G001530	1	0	0	0	0	0
Vad09G008020	0	0	0	0	0	0
Vad0G003230	0	0	0	0	0	0
Vad04G009810	47	62	34	28	34	16
Vad13G013310	386	353	243	280	239	208
Vad13G003000	45	81	88	80	137	143
Vad02G001020	3311	3894	3386	3147	2923	2510
Vad05G005250	1540	2010	2581	2215	2800	3641
Vad07G018840	502	378	482	376	356	400
Vad19G010240	0	0	0	3	0	0
Vad11G003790	150	177	131	138	91	107
Vad07G006980	84	48	24	33	25	26
Vad18G009910	1	1	1	1	0	0
Vad18G006720	272	342	283	234	267	236
Vad14G013190	0	0	0	0	0	0
Vad0G018980	0	0	0	0	0	0
Vad08G008550	1803	2518	2008	2161	2391	2235
Vad02G001790	0	0	0	2	0	0
Vad15G002910	52	54	90	29	71	47
Vad0G017590	0	0	0	0	0	0
Vad15G007840	781	462	518	634	546	542
Vad05G001700	1168	1155	1599	828	899	1071
Vad18G000760	679	498	521	603	539	502
Vad05G010480	309	228	238	151	187	224
Vad04G011760	5843	6415	6643	6923	5971	6790
Vad08G015950	6406	4941	3740	5440	3540	3437
Vad14G013440	2292	2398	1970	3345	2328	2124
Vad07G001450	10361	6810	5771	13298	9402	7505
Vad05G007420	2	0	3	0	0	0
Vad10G003120	3	0	4	4	3	2
Vad13G000660	0	0	0	0	0	2
Vad11G000840	1860	1192	1330	1527	928	1048
Vad14G010180	0	0	4	0	0	0
Vad0G019760	0	0	0	0	0	0
Vad01G001700	2730	3368	3354	3156	2999	3241
Vad10G008110	0	0	0	0	0	0
Vad14G014870	42	30	49	16	25	15
Vad13G005520	1043	1092	969	733	952	739
Vad13G012230	1206	1026	809	779	599	591
Vad13G002750	3285	1271	994	2189	449	589
Vad07G001980	20	16	24	14	23	8
Vad05G001290	6	0	0	2	0	0
Vad0G027250	0	0	0	0	0	0
Vad15G006280	10585	11414	16489	14354	9981	14371
Vad0G008270	0	0	0	0	0	0
Vad18G000180	659	491	695	1980	1456	2308
Vad07G003580	709	967	1028	1006	1220	1461
Vad13G012580	26	35	22	22	19	38
Vad04G015100	0	0	0	0	0	0
Vad07G005860	239	256	215	178	156	148
Vad16G001660	525	393	269	290	217	160
Vad14G012310	68	85	101	54	117	82
Vad01G001080	235	251	295	427	236	391
Vad07G002180	94	98	94	87	64	100
Vad14G014250	2239	2283	1687	7568	5331	5977
Vad03G011160	0	0	0	0	0	0
Vad07G010120	3396	2280	2978	3483	2978	3006
Vad14G000120	0	2	2	0	0	0
Vad05G006160	0	0	0	0	0	0
Vad08G010820	404	456	479	377	504	513
Vad14G008350	0	0	0	0	0	0
Vad13G004690	791	822	507	953	828	835
Vad13G013180	517	606	432	621	557	494
Vad07G008600	1455	1170	1852	983	949	1132
Vad11G009290	279	445	466	244	398	377
Vad12G003240	8854	5702	5125	7832	7400	7024
Vitis_adenoclada_newGene_2690	0	2	0	2	0	0
Vad08G014300	1499	2263	3366	1520	2181	2854
Vitis_adenoclada_newGene_2694	21	27	25	5	0	0
Vitis_adenoclada_newGene_2697	5	0	4	4	0	4
[truncated: 28,544 more rows]
