# Supplementary material for: Transcriptome Profiling of Powdery Mildew-Stressed ‘Yeniang No. 2’ Grapevine Reveals Differential Expression, Alternative Splicing, and the Identification of 1232 Annotated Novel Genes
Source: Metabolites. 2026 Mar 9;16(3):182. doi: 10.3390/metabo16030182 (PMC13027967; doi:10.3390/metabo16030182)
Supplement: Supplementary file 1 [file metabolites-16-00182-s001.zip › Supplementary File S7/All_gene_fpkm.xls]

#ID	P1-He-A	P1-He-B	P1-He-C	P2-In-A	P2-In-B	P2-In-C
Vad18G021150	0.0	0.0	0.0	0.047197	0.0	0.028707
Vad03G008920	0.0	0.0	0.0	0.0	0.0	0.0
Vad18G003060	0.0	0.0	0.058491	0.038831	0.0	0.0
Vad04G008250	27.214249000000002	44.999516	48.974789	29.308059	53.194822	56.19345
Vad01G005970	0.0	0.0	0.079366	0.692171	0.180699	0.258463
Vad0G028010	0.0	0.0	0.0	0.0	0.0	0.0
Vad18G009600	0.0	0.159878	0.0	0.092667	0.106525	0.0
Vad0G023040	0.113184	0.235234	0.0	0.0	0.0	0.0
Vad14G013060	32.940212	39.959732	18.63331	23.246475	11.828484	7.708045
Vad05G011020	0.0	0.0	0.0	0.0	0.0	0.0
Vad11G000460	95.015312	23.717493	17.687571	28.545231	3.327582	10.64352
Vad11G005490	0.0	0.0	0.0	0.0	0.0	0.0
Vad07G000050	52.092506	29.012732	6.796422	139.326889	12.569085	13.957853
Vitis_adenoclada_newGene_1636	0.550457	0.405333	0.382141	0.104216	0.125454	0.262761
Vad18G008950	0.0	0.0	0.0	0.0	0.0	0.0
Vad15G000920	0.0	0.0	0.0	0.0	0.0	0.0
Vad19G010480	0.090224	0.109192	0.0	0.244234	0.26914	0.031412
Vad05G001010	0.0	0.0	0.0	0.011353	0.0	0.0
Vad10G005990	6.657204	6.739241	6.682743	4.601826	5.214290999999999	5.124888
Vad12G012260	0.056094	0.033578	0.025541	0.059491	0.056274	0.043837
Vad0G013220	0.924964	0.397977	0.49293	0.416689	0.249548	0.105086
Vad0G016610	0.625963	1.597775	0.672291	1.417266	0.621672	0.614223
Vad07G004770	11.286246	13.934938	10.63239	12.128832	9.376703	8.458276
Vad10G003230	97.54273	66.359119	64.998258	77.79989	67.18387	61.997220999999996
Vad18G004870	3.155081	3.243528	2.713619	2.345268	3.348048	2.233011
Vad0G002290	0.0	0.0	0.0	0.0	0.0	0.0
Vad04G013450	6.9173729999999995	8.913081	5.739998	4.6693489999999995	5.5718499999999995	4.603595
Vad04G009700	24.003443	29.797508	28.665827	27.731752	26.85371	27.344784
Vad09G005760	0.0	0.0	0.0	0.0	0.219825	0.0
Vad04G006970	7.048258000000001	9.223417	6.358893	6.754125999999999	5.336543000000001	4.987327
Vad13G003310	0.0	0.047655	0.162821	0.0	0.0	0.0
Vad05G010640	27.332368000000002	28.661785000000002	30.128688	28.31061	29.165539	31.155314
Vad04G011160	4.646112	4.652967	3.592687	3.046876	3.533577	3.058024
Vad09G002230	65.328621	63.979107	42.670246	75.957703	48.799423	54.928547
Vad17G002340	4.45677	3.897528	3.545221	3.669052	2.809332	2.840566
Vad19G011280	15.08608	14.736243	6.751964	20.325825	11.0442	9.637453
Vad18G010290	13.503538	16.486973	15.378875	14.721219	15.329374	15.688597
Vad15G004000	8.997635	9.837459	7.576376	7.058051	6.417884	5.804632
Vad13G000460	0.0	0.016196	0.090378	0.021871	0.015718	0.016303
Vad0G002740	0.0	0.0	0.0	0.0	0.0	0.0
Vad09G011040	2.156224	1.071912	1.445251	1.267063	1.747069	1.278598
Vad18G007520	0.517548	1.744161	1.250329	0.578039	0.739198	0.963468
Vad13G002190	16.634439	15.790418	13.795019	13.045914	11.944056999999999	9.901734000000001
Vad02G000170	227.327591	164.370636	173.475555	164.923965	176.434769	156.653671
Vad06G010200	0.0	0.0	0.0	0.0	0.0	0.0
Vitis_adenoclada_newGene_3001	0.058098	0.0	0.290738	0.0	0.252196	0.0
Vad19G011750	0.151619	0.254656	0.105336	0.056068	0.129453	0.042138
Vad06G004720	0.0456	0.0	0.0	0.0	0.0	0.0
Vad11G010920	47.823059	60.260838	60.430908	47.500736	62.003822	62.331814
Vad0G018160	0.0	0.0	0.0	0.0	0.0	0.0
Vad18G001960	45.235756	40.760761	35.626549	15.091633	12.368673	14.188811
Vad07G007870	0.0	0.0	0.141404	0.0	0.0	0.0
Vad0G010750	0.0	0.0	0.0	0.0	0.0	0.0
Vad16G003350	30.53528	38.836082	36.200562	30.192913	28.626196	34.444344
Vad0G013190	0.0	0.0	0.0	0.0	0.0	0.0
Vad14G012000	3.969802	5.356877	3.794497	3.685615	3.992589	3.577106
Vad11G009670	0.0	0.0	0.0	0.0	0.0	0.0
Vad10G008060	0.0	0.0	0.0	0.0	0.159965	0.159522
Vad04G014100	0.201875	0.223528	0.084743	0.191331	0.227319	0.13366
Vad11G008980	0.136218	0.099428	0.090282	0.108673	0.07825	0.092832
Vad16G009980	3.954367	0.699501	0.799951	4.174809	0.827378	1.227162
Vitis_adenoclada_newGene_646	0.48117	0.163546	0.204619	0.098332	0.24571	0.077295
Vad02G004550	296.31012	232.314911	359.997925	176.603088	162.894455	185.323685
Vad05G006090	23.240431	28.091614	35.707104	27.393982	32.114086	28.5697
Vad10G003900	0.0	0.0	0.0	0.0	0.0	0.0
Vad07G002340	37.528084	35.443623	54.249012	34.709846	40.740204	59.025894
Vad08G014230	30.220934	61.683144	62.464512	50.162403	67.505157	73.143394
Vad10G007260	16.787762	17.090598999999997	18.458588	16.086065	16.37655	14.88978
Vad16G008580	113.598938	124.567299	80.444336	78.700508	64.604935	58.417057
Vad08G005190	0.277043	0.0	0.0	0.3987	0.262365	0.04876
Vad05G012640	17.116631	21.313913	23.619556	17.610695	22.99963	24.856094
Vad05G004280	2.452358	1.646756	2.708722	3.883569	3.352268	3.313187
Vad01G007760	0.0	0.0	0.0	0.0	0.173196	1.199286
Vad10G012360	0.0	0.0	0.0	0.0	0.0	0.0
Vad10G009080	23.543543	32.177597	43.974998	12.057472	23.947643	19.806503
Vad16G009670	27.459789	24.018419	26.182127	11.506762	11.738712	15.272753
Vad0G022600	0.0	0.0	0.0	0.0	0.0	0.0
Vad13G006440	34.943439	38.044289	46.480946	21.270182	27.395096	23.773226
Vad17G008640	0.0	0.0	0.0	0.0	0.0	0.0
Vad08G005440	29.710932	24.162703	16.852556	33.658554	23.199377	17.453592
Vad15G005830	0.0	0.0	0.0	0.0	0.0	0.0
Vad0G021550	0.73884	1.380986	0.746893	0.543012	1.408103	0.717002
Vitis_adenoclada_newGene_2321	0.405394	0.0	0.0	0.0	0.329065	0.0
Vitis_adenoclada_newGene_2323	0.0	0.061517	0.31657	0.739894	0.217319	0.317832
Vitis_adenoclada_newGene_2322	0.376484	0.252957	0.511129	0.239574	0.0	0.0
Vitis_adenoclada_newGene_2325	0.705835	0.235493	0.526188	0.242721	0.234668	0.275984
Vitis_adenoclada_newGene_2324	1.285447	1.855985	0.61838	0.216658	0.330116	0.198764
Vitis_adenoclada_newGene_2327	0.815789	0.892623	0.45328	0.809849	0.122386	0.417978
Vad12G011100	2.89607	4.467402	2.964683	2.033237	2.897549	3.253685
Vad0G020600	0.0	0.0	0.0	0.0	0.0	0.0
Vad18G001030	14.251489	19.123585	26.065954	13.611081	28.655689	31.459684
Vad14G013840	25.539325	27.063195	34.868686000000004	14.192091	18.100749999999998	16.726475
Vad13G006990	2.292865	0.449603	0.728295	1.183726	0.211323	0.233333
Vad15G003360	0.703241	0.839465	1.04857	0.292235	0.39749	0.455147
Vad14G001720	3.681251	3.419582	3.244416	1.373019	1.345851	0.344754
Vad07G002960	11.659763	15.130984999999999	12.874858	10.135506	10.802435	9.014431
Vad0G025070	0.0	0.0	0.0	0.0	0.0	0.0
Vad02G008000	138.732635	150.980865	327.967102	152.434509	187.485748	289.559967
Vad06G006000	59.614537999999996	56.375917	49.072829	64.801147	40.952059	41.919302
Vad14G014090	0.0	0.023224	0.0	0.0	0.0	0.0
Vad16G010640	10.326813	10.948617	2.99409	7.266993	3.940931	5.361022
Vad05G002730	0.0	0.0	0.0	1.435379	1.785563	1.601487
Vad07G006040	3.202435	3.696762	3.225341	1.706712	2.028764	2.267232
Vad05G003060	40.192516	44.714161	33.970188	17.682486	47.835293	27.251364
Vad06G004530	3.314622	3.455293	3.530555	4.476363	4.855124	4.284571000000001
Vad01G008470	8.264544	7.7994509999999995	6.3914159999999995	12.605053	24.215124	18.205138
Vad03G010090	0.0	0.0	0.0	0.0	0.0	0.0
Vad14G001090	50.329754	35.787762	18.759716	22.342407	15.939132	15.115314
Vad13G010500	0.0	0.0	0.0	0.0	0.0	0.0
Vad08G015340	10.532441	12.141744	7.625059	14.09534	11.282681	13.137889
Vad14G010570	11.658745	15.124338	16.231499	11.740602	13.273582	15.175231
Vad0G011410	0.0	0.0	0.0	0.0	0.0	0.0
Vad0G025380	0.0	0.0	0.0	0.0	0.0	0.0
Vad13G012630	1.105927	0.552737	0.21443	1.106007	0.366743	0.250567
Vad13G011450	95.908463	122.328049	136.146164	128.414566	154.590286	168.79538
Vad08G004710	5.520279	6.830285	5.101281	4.207041	3.854107	3.245617
Vad13G012900	0.0	0.0	0.232423	0.0	0.0	0.0
Vad06G003260	1.782389	2.791986	1.962318	2.01235	2.344204	2.613371
Vad0G009590	0.0	0.0	0.0	0.0	0.0	0.0
Vad12G010320	0.0	0.0	0.0	0.0	0.0	0.0
Vad17G007880	40.572693	34.167084	35.814892	79.956421	64.205452	84.042404
Vad05G004450	0.132662	0.0	0.0	0.0	0.0	0.097812
Vad14G009390	21.673803	11.335969	7.633348	19.315128	6.256738	6.316191
Vad13G008450	1.65285	0.0	0.0	0.0	1.942363	0.0
Vad0G024380	0.0	0.0	0.0	0.0	0.0	0.0
Vitis_adenoclada_newGene_357	0.415827	0.535722	0.0	0.1439	0.0	0.135335
Vad02G005310	0.0	0.0	0.0	0.0	0.0	0.0
Vad12G001970	7.931122	5.651814	6.710122	7.181022	6.440985	6.621514
Vad0G025920	0.0	0.0	0.0	0.0	0.0	0.0
Vad12G007060	11.651461	6.193046	4.50962	7.928848	4.596886	3.404791
Vad06G007840	0.249646	0.538778	0.0	0.402347	0.266232	0.300373
Vad03G000650	0.803604	1.146345	0.61858	0.086321	0.0	0.196884
Vad04G001270	42.490746	51.684635	18.547401	42.026962	34.691051	40.987881
Vad07G009170	0.0	0.0	0.0	0.0	0.0	0.0
Vad07G008200	0.0	0.0	0.0	0.0	0.0	0.0
Vad08G010560	25.328194	22.035546	20.357367000000004	16.789379	17.316318	18.270206
Vad13G003480	0.0	0.0	0.0	0.0	0.0	0.0
Vad18G016170	0.699005	0.316837	0.398518	0.680514	0.0	0.0
Vad03G011570	0.0	0.0	0.066102	1.771688	0.0	0.462907
Vad01G000220	0.799719	0.676768	0.93259	0.996724	0.625361	0.461458
Vad0G024030	0.720477	1.132578	0.58229	0.513811	1.150719	0.680631
Vad12G000710	0.0	0.521219	0.160249	0.0	0.716523	0.0
Vad12G002010	2.604024	1.647236	2.011996	3.220097	2.497246	2.804431
Vad12G010470	25.715878	37.187748	21.748707	38.296768	29.241533	30.334566
Vad05G005030	474.078796	260.029205	140.179657	189.441666	107.654778	84.395668
Vad12G006710	0.0	0.0	0.0	0.0	0.012694	0.248119
Vad06G005720	1.176935	1.080856	0.939901	0.192721	0.036273	0.124225
Vad01G001830	12.711314	19.34864	9.621575	14.434979	22.002157	14.414899
Vad07G013400	75.292851	88.945975	81.935299	78.102121	75.006496	69.833864
Vad19G005760	0.0	0.037496	0.0	0.0	0.0	0.0
Vad10G002620	0.0	0.0	0.0	0.0	0.0	0.0
Vad0G009240	0.0	0.0	0.0	0.0	0.0	0.0
Vad19G002930	168.688404	217.637142	237.951957	161.971148	203.99318	204.935509
Vad04G000020	0.0	0.0	0.0	0.0	0.0	0.0
Vad10G004430	47.30178	50.480068	55.115059	39.069935	43.413824	43.528330000000004
Vad10G007410	19.159559	16.79776	17.427601	20.50526	18.394815	22.571081
Vad09G009460	0.0	0.0	0.0	0.0	0.0	0.0
Vad03G006710	21.045137	20.480249	23.144871	33.831776	28.039221	37.582108
Vad18G010430	14.727807	13.954725	13.544672	14.202066	18.276005	13.856775
Vad01G014640	49.195637	34.221806	83.904526	42.394909	35.889874	70.124504
Vad0G023560	1.046635	1.416756	0.371671	0.788439	0.694027	0.223374
Vad18G006350	0.8568	0.643353	0.377116	0.326762	0.083954	1.003152
Vad03G004620	6.424355	7.421682	8.514228	8.600679	12.541617	11.621632
Vad02G004190	28.171923	39.166601	9.721178	18.138878000000002	10.291905	9.875878
Vad15G010010	0.609648	0.515342	0.458044	0.260961	0.101115	0.332385
Vad02G001340	9.721315	9.820616000000001	11.729346	6.414544	10.536797	7.046715
Vad18G008400	0.0	0.0	0.0	0.0	0.0	0.0
Vad19G002680	0.0	0.0	0.0	0.0	0.0	0.0
Vad02G002920	6.281673	3.402848	3.762338	7.148192	4.83074	4.19599
Vad05G001350	5.99742	9.64841	9.75853	5.064667999999999	10.589269	9.632181
Vad19G000270	0.33657	0.37237	0.144461	0.341455	0.0	0.0
Vad06G006820	8.184391	8.231759	6.889034	8.195663	10.756149	8.538709
Vad03G001290	14.540467	10.772811	10.122499	14.135606	12.123604	10.793681
Vad19G008060	0.0	0.0	0.0	0.0	0.0	0.0
Vad06G004090	9.893738	12.395906	19.783804	13.231814	16.889015	19.968571
Vad13G005410	55.974064	39.653053	42.942345	51.958759	58.687897	52.677002
Vad0G001070	0.0	0.0	0.0	0.0	0.0	0.0
Vad07G001080	72.017647	66.523842	94.79287	55.779053	70.044624	85.066246
Vad09G007610	0.0	0.0	0.0	0.0	0.0	0.0
Vad10G003570	0.0	0.0	0.0	0.0	0.0	0.0
Vad09G000040	51.518921	63.05997	63.574781	43.452189000000004	51.026218	51.802164
Vad0G012860	0.0	0.0	0.0	0.0	0.0	0.0
Vad17G005340	22.659061	18.575188	13.260156	13.527002	12.405628	11.5348
Vitis_adenoclada_newGene_718	0.0	0.0	0.0	0.0	0.706223	0.0
Vad18G019250	0.0	0.0	0.0	0.0	0.0	0.0
Vad04G003420	3.182756	2.445987	2.029001	1.511654	1.740571	1.601092
Vitis_adenoclada_newGene_717	0.186123	0.0	0.629399	0.0	0.328435	0.0
Vitis_adenoclada_newGene_716	1.7329309999999998	1.202037	1.0044710000000001	0.548685	0.746777	0.32807000000000003
Vitis_adenoclada_newGene_711	0.187158	0.16043	0.0	0.142558	0.0	0.0
Vitis_adenoclada_newGene_713	0.31438	0.266392	0.378734	0.24572	0.222427	0.245159
Vitis_adenoclada_newGene_712	11.990201	6.175872	5.94451	6.974584	5.632823	5.514162
Vad06G003370	0.758162	0.214103	0.218827	0.35979	0.025896	0.116252
Vad04G007550	0.0	0.0	0.0	0.0	0.0	0.0
Vad14G000250	3.322808	5.722753	5.536603	3.735756	7.014143	6.65834
Vad07G001550	0.344522	0.095195	0.0	0.45318	0.12463	0.080648
Vad03G007440	11.205347	9.154673	7.462376	7.43465	7.105868	5.809351
Vad12G007390	0.0	0.0	0.0	0.0	0.0	0.0
Vad12G009250	0.401957	0.0	0.227749	0.208782	0.0	0.0
Vad0G000030	0.0	0.0	0.0	0.0	0.0	0.0
Vad12G003670	0.750907	0.339927	0.0	0.0	0.0	0.0
Vad07G014990	0.0	0.0	0.039902	0.0	0.0	0.0
Vad0G008620	0.0	0.0	0.0	0.0	0.0	0.0
Vad03G005970	12.265193	14.359777	10.001972	12.202124999999999	10.422544	8.633446
Vad02G007420	75.170479	86.851532	63.254719	64.891243	84.271828	72.330223
Vad15G006630	22.36657	22.683355	46.31987	24.826902	42.731438	54.724613
Vad19G008680	0.0	0.0	0.10539	0.0	0.064807	0.0
Vad04G007080	8.542457	4.270668	0.688491	1.970264	1.072779	0.21539
Vad02G000430	27.054461	22.388659	17.043812	21.203764	17.005041	13.282566
Vad08G009990	0.1008	0.0	0.0	0.389357	0.073088	0.048863
Vad03G007190	3.982588	2.627902	2.391033	5.932295	3.349862	3.388256
Vad19G006300	2.086444	2.409511	3.217127	3.163289	3.068916	1.858301
Vad06G009360	0.240748	0.0	0.0	0.094209	0.060752	0.03567
Vad09G001310	3.902679	4.375819	2.418107	2.387794	1.802934	1.516838
Vad06G003950	34.325989	30.625086	30.419674	30.947641	29.598434	26.157471
Vad03G003630	44.901428	48.057713	42.849564	40.880077	39.417782	39.47134
Vad18G013310	17.499456	22.258675	14.850216	14.821695	10.785782	9.542471
Vad18G018120	0.0	0.0	0.0	0.0	0.0	0.0
Vad12G007970	30.166349	29.423399	32.957119	32.892628	35.172764	35.25938
Vad02G009010	0.0	0.0	0.0	0.0	0.0	0.0
Vad06G007010	70.628838	76.693108	67.524261	86.786812	89.297844	95.698448
Vad06G002020	0.137255	0.0	0.0	0.115572	0.075039	0.0
Vad07G017870	2.195055	1.907745	2.520334	2.961359	3.689528	3.709529
Vad01G012910	30.199914	27.397354	22.298115000000003	23.466075	19.300902999999998	17.993102
Vad0G007020	0.0	0.0	0.0	0.0	0.0	0.0
Vad04G001860	10.91426	12.033435	18.576307	6.308349	6.882537	9.649736
Vad05G008010	0.0	0.0	0.056333	0.14193	0.0	0.0
Vad05G002070	24.072828	21.904642	21.327644	14.34143	15.932045	14.33776
Vad16G010180	13.511045	12.444093	14.945566	16.212473	16.568716	14.935528
Vad12G005530	13.396208	14.262397	12.448369	11.349085	10.290262	11.159439
Vad16G004230	0.132334	0.288287	0.185527	0.082748	0.151248	0.0
Vad0G015070	30.475237	27.077368	22.891626	27.627855	23.548569	21.891514
Vad17G004560	3.909773	4.707001	4.825495	3.732729	4.447237	3.900428
Vad02G006770	5.73395	8.310855	10.470206	4.029195	7.923092	7.713501
Vad09G008130	66.021294	79.535278	98.678337	67.363052	75.911255	107.752281
Vad05G005860	1.781971	0.669746	0.484358	0.342127	0.093356	0.036481
Vad13G009190	14.521686	17.573612	19.099292	12.926642999999999	16.719313999999997	14.082272
Vad17G003690	2.981551	3.033488	3.483275	2.636031	2.517472	4.145095
Vad0G006080	0.0	0.0	0.0	0.0	0.0	0.0
Vad05G007590	0.190121	0.276443	0.214302	0.141061	0.0	0.34222
Vad16G010230	4.764189	6.562331	3.4034	8.14464	6.862528	8.20111
Vad16G004580	0.0	0.0	0.0	0.0	0.0	0.0
Vad02G001800	0.084916	0.06515	0.032693	0.739539	0.11403	0.131797
Vad01G011290	45.638908	58.318291	42.214752	43.118061	65.146027	39.408615
Vad12G008660	0.0	0.0	0.0	0.0	0.0	0.0
Vad03G001900	752.648254	1020.546448	1263.275024	676.437256	748.398193	855.690613
Vad03G004360	3.14013	1.305997	2.917837	3.249521	2.761713	2.476606
Vad13G009440	4.295519	2.579562	2.962902	1.839008	1.869377	1.547197
Vad19G002100	10.566919	10.820931	7.092593	8.136758	7.494989	6.926989
Vad01G001680	7.441485	4.853536	3.339147	4.584599	3.682085	1.72378
Vad14G004960	0.109474	0.113467	0.119062	1.384394	1.125526	0.926264
Vad02G008760	0.0	0.0	0.0	0.0	0.0	0.0
Vad19G010640	0.0	0.0	0.0	0.0	0.0	0.0
Vad02G002100	18.460819	18.956182	10.763159	16.283308	10.478148	8.419223
Vad14G005610	0.012992	0.0	0.0	0.035794	0.023949	0.0
Vad06G008100	0.0	0.0	0.0	0.0	0.0	0.0
Vad14G002490	0.100402	0.492841	0.0	0.059684	0.14327	0.103892
Vad18G012190	27.840206	13.236173	14.061287	26.006601	13.080919	19.150623
Vad16G005180	1.793371	1.048605	0.802578	1.276218	0.771144	0.650638
Vad17G003030	0.880557	1.153114	0.62719	1.045443	0.703526	0.567541
Vad0G001850	0.0	0.0	0.0	0.0	0.0	0.0
Vad18G017340	0.0	0.0	0.0	0.0	0.38688	0.262862
Vad04G001130	4.956521	5.111753	5.655794	4.173544	3.562937	4.161336
Vad11G005960	28.454438	29.305625	22.638255	29.856877	34.442372	28.870769
Vad09G009260	0.563194	0.156071	0.512706	0.916084	0.193779	0.339297
Vad09G005560	0.0	0.0	0.0	0.0	0.0	0.0
Vad0G017500	0.0	0.0	0.0	0.0	0.0	0.0
Vad08G002520	0.0	0.0	0.0	0.0	0.0	0.0
Vad0G014850	0.0	0.0	0.0	0.0	0.0	0.0
Vad09G002030	20.210125	23.384956	12.981989	15.651052	12.607991	11.148602
Vad04G011360	18.743807	14.845958	18.358301	13.01636	19.259107999999998	20.730259999999998
Vad08G006060	4.084818	3.859766	5.393249999999999	3.688091	7.712828	6.334084000000001
Vad01G014400	0.720812	0.637341	0.6806760000000001	0.49256	0.445139	0.428317
Vad05G004020	48.296706	44.502653	37.482064	30.286491	30.743028	24.838192
Vad08G009600	5.1806470000000004	6.383687	5.344861	3.825049	5.243112999999999	4.174939
Vad06G010080	0.0	0.0	0.0	0.0	0.0	0.0
Vad01G007920	0.0	0.0	0.0	0.0	0.0	0.0
Vad09G003920	35.474995	21.417397	18.78904	22.962	16.017307	14.243496
Vad12G009530	3.461907	4.589961	5.166632	2.516421	4.494113	4.834476
Vad01G010520	0.0	0.0	0.0	0.0	0.0	0.0
Vad0G002500	0.0	0.0	0.0	0.0	0.0	0.0
Vad08G000960	22.926931999999997	20.629571	21.239496	35.654729	26.655671	30.581951999999998
Vad02G003850	4.37212	5.4668719999999995	2.8241959999999997	2.9414939999999996	3.372027	2.635516
Vad18G018950	0.16502	0.0	0.0	0.162301	0.0	0.0
Vad05G006540	3.698545	4.394406	6.353756	3.348635	4.31716	5.611607
Vad13G008710	647.313599	634.901611	830.130188	336.286682	273.5625	344.042114
Vad04G005930	0.112248	0.035907	0.025482	0.092921	0.036544	0.059716
Vad08G001380	1.403592	1.829043	1.226252	2.458052	2.708899	2.413423
Vad13G002350	0.0	0.0	0.0	0.042783	0.0	0.0
Vad17G002630	0.0	0.0	0.0	0.06182	0.163633	0.129736
Vad19G011510	0.0	0.50126	0.1744	0.0	0.157594	0.297727
Vad04G004040	5.037088	10.082378	13.409056	5.980838	12.206199	13.434046
Vad02G005450	0.17706	0.532971	0.345172	0.369546	0.591686	0.529998
Vad18G012730	9.142258	8.377376	7.958736	6.993865	6.938736	4.717931
Vad15G001540	0.0	0.0	0.0	0.0	0.0	0.0
Vad14G003720	13.608902	14.931706	11.836944	14.836173	12.583764	12.392273
Vad0G027650	0.0	0.0	0.0	0.0	0.0	0.0
Vad03G005100	0.0	0.195327	0.110194	0.0	0.072401	0.0
Vad14G007610	5.727758	6.405568	6.546495	7.787353	6.781332	6.896266
Vad18G011420	5.3593	5.078778	5.575689	7.261437	9.230333	9.386683
Vad15G000490	2.687948	2.249508	2.244192	1.394174	1.6002399999999999	1.36293
Vad18G016430	0.0	0.0	0.0	0.0	0.0	0.0
Vad0G029540	0.0	0.0	0.0	0.0	0.0	0.0
Vad15G006790	0.095259	0.215182	0.122271	0.204527	0.097854	0.061058
Vad18G010770	0.0	0.0	0.0	0.0	0.0	0.0
Vad06G010620	18.86721	24.391581	24.97881	36.122651000000005	60.148839	35.765495
Vad15G004320	22.457951	16.862497	18.94902	17.459595	16.562094	16.216787
Vad08G000380	0.0	0.0	0.0	0.0	0.0	0.0
Vad08G014030	150.353943	141.371933	170.812378	159.711014	133.626068	148.24614
Vad07G017050	7.345404	4.663593	4.428445	5.187883	4.045635	2.879774
Vad16G002320	35.132736	45.885399	51.087044	34.500854	55.714951	45.545128
Vad10G007060	0.080838	0.092881	0.0	0.0	0.180414	0.255104
Vad0G019360	0.0	0.0	0.0	0.0	0.0	0.0
Vad10G000590	0.0	0.0	0.0	0.102209	0.0	0.0
Vad01G006320	6.3829	5.793768	7.358972	4.7429250000000005	6.796701	5.765232
Vad01G003130	22.077303	21.50968	14.466504	18.33205	13.776654	12.63315
Vad10G005510	9.20472	6.334291	5.074458	4.692449	4.716367	3.651239
Vad11G007610	7.711641	4.935486	13.397482	13.247475	12.542953	20.304935
Vad09G007550	2.730381	3.887312	2.796321	2.339434	2.775602	2.274809
Vad15G004490	4.00585	4.11762	5.843935	4.3846	4.273349	5.380162
Vad04G012180	9.095941	15.265851	23.426079	9.994337	18.490276	20.036381
Vad09G003070	49.341883	89.489555	31.507965	83.627083	35.121419	33.414539
Vad0G015810	0.0	0.0	0.0	0.0	0.0	0.0
Vad08G000030	0.0	0.0	0.0	0.0	0.0	0.0
Vad04G010970	1.867345	1.086758	2.222081	0.471	0.415872	1.107261
Vad01G004780	0.727029	0.271071	0.094905	0.555158	0.0	0.109236
Vad07G005880	27.133095	25.880247	28.48403	19.276495	32.271965	27.388643
Vad17G008400	0.0	0.0	0.0	0.0	0.0	0.0
Vad06G000560	26.117254	17.679317	18.113348	24.751625	21.069679	20.042223
Vad03G002340	0.345377	0.141411	0.0	0.022273	0.0	0.0
Vad08G005600	18.362929	17.383536	20.505244	14.881297	20.677722	16.844922999999998
Vad02G010450	391.638336	241.096527	201.788147	315.599365	213.40625	179.388931
Vad10G012610	25.858099	25.815258	27.343639	28.605612	27.219889	33.415848
Vad17G000670	6.584396	7.175429	5.6417720000000005	4.402421	5.957289	5.415217
Vad0G021710	0.0	0.0	0.0	0.0	0.0	0.0
Vad01G001350	11.228169000000001	9.304139	7.769914999999999	9.10062	8.802331	6.982365000000001
Vad0G004010	0.0	0.0	0.0	0.0	0.0	0.0
Vad0G020440	0.0	0.0	0.0	0.0	0.0	0.0
Vad17G004950	0.285719	0.065295	0.0	0.181714	0.0	0.0
Vad13G001190	6.353982	5.833431	4.330201	6.968682	4.855565	5.91296
Vad18G004680	87.067192	21.67561	15.024568	21.597387	7.218893	6.948179
Vad0G028630	0.0	0.0	0.0	0.0	0.0	0.0
Vad16G003740	0.0	0.0	0.0	0.0	0.0	0.0
Vad18G009020	58.864628	47.903637	8.919455	65.334969	16.247246	18.454111
Vad13G003900	0.298414	0.219802	0.364513	0.220188	0.390821	0.187376
Vad01G012270	17.68516	15.881969999999999	13.662956000000001	11.839281	12.354783	8.804414000000001
Vad10G010610	4.15868	4.996689	3.907177	3.075707	2.277886	2.397162
Vad04G000360	0.075145	0.172757	0.087175	0.325933	0.337861	0.171502
Vad11G008060	30.710024	13.002287	17.631681	43.8349	36.519653	49.15554
Vad15G007670	0.405066	0.407098	0.764354	0.690339	1.527876	1.7755770000000002
Vad06G012170	0.0	0.0	0.0	0.0	0.0	0.0
Vad18G002900	8.579299	13.453388	10.528730000000001	7.124111	8.375046	7.5308589999999995
Vad0G026290	0.0	0.0	0.0	0.0	0.0	0.0
Vad08G015780	0.039165	0.222513	0.135742	0.089119	0.0	0.216436
Vad16G009470	2.109436	1.077276	1.055612	1.441798	1.117505	0.389861
Vad14G002930	13.243698	18.927896	20.654245	6.610004	13.466797	10.780557
Vad14G008930	105.251122	115.974915	99.006241	126.658226	115.932396	105.583992
Vad01G008670	26.827547	28.505577	17.170282	20.808472	12.464233	17.440376
Vad18G004530	0.0	0.059214	0.040493	0.214973	0.0	0.0
Vad16G002910	0.0	0.0	0.0	0.0	0.0	0.0
Vad18G015850	0.0	0.0	0.0	0.060607	0.0	0.0
Vad01G007490	19.123463	27.188858	31.224148	15.789027	24.822138	26.698021
Vad01G000440	34.776337	37.731035	57.969604000000004	30.291592	40.189367000000004	38.377573
Vad09G000520	0.896047	0.990146	0.891681	0.698852	0.617664	0.636916
Vad16G005960	19.60979	23.550357	20.129353000000002	14.903553	15.129181999999998	12.940771
Vad11G005100	3.983655	4.230412	4.533509	0.833349	3.299629	2.16114
Vad18G005480	43.60215	49.545822	38.13055	71.76918	45.534733	42.841923
Vad04G013270	1118.670776	981.124268	732.75769	1275.103882	917.950378	888.842224
Vad18G014100	0.0	0.0	0.0	0.0	0.0	0.0
Vad04G006350	130.200836	134.848602	168.714294	93.497948	89.056	100.110611
Vad17G000090	4.973615	4.197002	3.919938	3.793962	3.182027	4.079909
Vad11G001610	10.449439	9.971456	9.254384	9.450319	7.156996	6.188256
Vad01G006470	20.306263	15.219779	13.069221	20.545166	9.840426	11.770925
Vad01G005430	6.743847000000001	9.622436	7.599539	5.850755	5.562711	5.321801
Vad10G000040	0.0	0.0	0.0	0.0	0.0	0.0
Vad06G003030	10.080335	11.52408	7.619854	8.667758	6.375422	6.56354
Vad08G009380	9.007271	6.26245	5.048114	6.291219	3.136514	2.777908
Vad07G007620	80.310631	87.711273	110.799606	112.786537	103.429588	130.043549
Vad08G013330	6.723215	4.478372	5.880744	4.016058	3.676314	3.286832
Vad12G001020	17.4242	21.248114	22.803999	18.757683	25.646441	19.563047
Vad06G008850	80.812696	80.57594	90.412582	79.68646000000001	84.722669	86.716388
Vad10G002170	4.933465	4.058436	2.685608	10.070615	6.810282	6.279961
Vad0G010940	0.0	0.0	0.0	0.0	0.0	0.0
Vad01G012490	0.837214	0.394793	0.346214	0.913846	0.239503	0.230122
Vad01G007140	31.317723	25.872434000000002	31.081408	37.472051	35.137966	28.377549
Vad07G000930	1.655225	0.682342	0.720295	0.672145	0.14444	0.059749
Vad13G000240	0.331857	0.301836	0.306436	0.193178	0.212286	0.195223
Vad0G011010	0.0	0.0	0.0	0.0	0.0	0.0
Vad10G004740	4.498835	5.971204	5.152813	3.050896	5.389798	4.2934090000000005
Vad08G001710	0.0	0.0	0.0	0.0	0.0	0.0
Vad08G002950	9.833051	9.670188	6.599413	13.36626	9.490607	8.442843
Vad0G004290	0.0	0.0	0.0	0.0	0.0	0.0
Vad09G004310	2.560353	2.227382	1.50635	2.428509	1.691262	1.721913
Vad07G012810	49.589199	10.707171	6.965982	30.576019	2.955856	7.748888
Vad12G010650	1.122642	0.96843	0.639019	0.787589	0.654832	0.614791
Vad18G002270	0.0	0.0	0.0	0.0	0.0	0.0
Vad11G000050	8.500243	10.14364	7.703405	10.213652	6.992855	7.246972
Vad07G009370	0.0	0.0	0.0	0.0	0.0	0.0
Vad04G009000	0.037784	0.0	0.0	0.0	0.0	0.0
Vad01G001790	5.437697	6.43368	4.82971	4.219002	3.918185	4.425139
Vad13G005990	29.362431	27.255123	32.691433	30.69545	38.084221	39.215981
Vad11G008700	8.288979	8.653803	8.751963	7.472904	9.933826	7.928624
Vad04G014720	27.769022	30.618966	36.148967	26.793518999999996	34.402204999999995	33.983526
Vad06G002760	0.276298	0.164687	0.569047	0.20367	0.137285	0.135382
Vad19G009530	0.0	0.0	0.0	0.0	0.0	0.0
Vad15G006230	0.0	0.0	0.0	0.0	0.0	0.0
Vad11G010350	2.840903	3.895224	5.697459	5.526902	18.158312	21.935516
Vad18G013450	0.0	0.0	0.0	0.0	0.0	0.0
Vad11G011080	0.0	0.421157	0.363117	0.393527	0.0	0.173376
Vad19G004160	85.766273	60.725815	37.516502	43.750515	17.598854	21.467442
Vad05G000240	14.313248000000002	11.12268	8.123969	13.798138999999999	8.320908	7.664627
Vad15G001950	0.0	0.0	0.0	0.0	0.0	0.0494
Vad01G009230	30.529902	26.172224	23.032433	37.399525	27.378569	27.477119
Vad12G006550	0.0	0.0	0.0	0.0	0.0	0.0
Vad01G012150	0.051314	0.0	0.0	0.076753	0.0	0.0
Vad07G005710	134.859253	89.082184	58.912674	136.625153	84.826645	89.433632
Vad10G007800	11.057329	18.758198	5.194566	9.996601	4.925536	3.317921
Vad01G003490	1.65495	1.721341	2.524251	1.797755	1.903784	2.118671
Vad11G010680	0.962561	1.31586	1.365533	0.822874	1.051312	1.358703
Vad13G007730	1.25929	1.528203	1.039499	0.609133	0.719202	0.535326
Vad11G009580	31.805779	36.654701	34.003853	38.556747	43.715557	39.708622
Vad04G012600	24.367346	35.788132	23.720749	26.106802	14.884982	17.441664
Vad09G008670	0.0	0.335681	0.0	0.516196	0.219305	0.275664
Vad08G008630	0.118158	0.416328	0.080799	0.115588	0.958508	0.343409
Vad09G005040	0.0	0.0	0.0	0.0	0.0	0.0
Vad12G006080	1.367908	0.22933	0.130919	0.758501	0.0	0.0
Vad13G003290	0.907374	2.271166	4.408365	0.519165	1.262172	1.634984
Vad04G010110	59.43652	64.25547	54.067158	52.101833	41.856636	40.68655
Vad12G013300	90.461235	39.296791	68.211815	208.603119	71.177078	128.588379
Vad0G000970	0.0	0.0	0.0	0.0	0.0	0.0
Vad03G008880	0.0	0.0	0.0	0.0	0.0	0.0
Vad11G003500	12.426823	14.576734	12.102124	9.906086	12.114806999999999	8.564941
Vitis_adenoclada_newGene_824	0.0	0.0	0.0	0.35756	0.0	0.112723
Vad04G008350	0.084137	0.0	0.0	0.0	0.0	0.0
Vad0G026900	0.0	0.0	0.0	0.0	0.0	0.0
Vad10G002350	254.032364	395.501129	293.552887	185.332047	148.280457	147.860718
Vad13G001670	9.085781	6.564229	6.148612	4.31565	9.218904	5.442883
Vad12G012650	0.0	0.0	0.0	0.0	0.0	0.0
Vad0G003370	0.0	0.0	0.0	0.0	0.0	0.0
Vad07G010410	1.216191	1.37027	0.931001	1.692316	1.172881	1.323382
Vad18G006590	43.47449	48.158568	42.563976000000004	29.722262	42.05666	31.003362
Vad0G028190	0.0	0.0	0.0	0.0	0.0	0.0
Vad04G009910	7.402061	5.313724	2.187536	4.727597	2.108061	1.83577
Vad02G001100	4.134297	3.407799	2.275165	3.364123	2.350437	2.287889
Vad13G003120	6.06014	5.066455	6.079152	4.753839	4.605653	3.701127
Vad04G000910	0.458482	0.152959	0.488149	2.556423	1.984283	1.475207
Vad19G010360	38.878948	27.903934	32.866261	50.438515	29.592663	31.00939
Vad05G001190	37.097901	28.562247	28.547982	33.503463	24.154047000000002	22.944481
Vad0G005210	0.0	0.0	0.0	0.0	0.0	0.0
Vad03G010930	0.0	0.0	0.0	0.0	0.0	0.0
Vad18G009810	14.616599	12.8164	11.767736	13.689369	10.07423	10.534705
Vad13G007110	18.658073	16.810442	12.566211	16.674885	12.979791	11.835361
Vad07G015010	64.456528	59.727436	62.218616	81.543655	79.322388	78.137772
Vad0G022100	4.966552	4.029404	2.568332	8.066134	4.902331	4.775663
Vad14G010310	0.0	0.0	0.0	0.0	0.0	0.0
Vad0G005330	0.0	0.0	0.0	0.0	0.0	0.0
Vad10G008380	6.009888	4.266455	3.05664	3.806408	3.885947	2.794828
Vad04G011640	2.374897	1.815115	1.775873	2.50131	2.845547	2.819342
Vad10G002970	66.943573	62.66605	56.042389	72.877708	81.145416	72.290306
Vad14G013560	5.323217	3.931965	2.320155	4.202793	3.546492	3.952411
Vad05G006970	0.0	0.0	0.0	0.0	0.0	0.0
Vad08G010010	0.0	0.0	0.0	0.0	0.0	0.0
Vad10G003000	0.0	0.019004	0.0	0.0	0.0	0.0
Vad12G002700	9.669769	10.026466	10.120689	10.41717	7.773896	8.936651
Vad10G006070	10.595675	12.309386	7.829162	11.933538	7.937845	8.522758
Vad0G018550	0.0	0.0	0.0	0.0	0.0	0.0
Vad08G001820	0.0	0.0	0.0	0.0	0.0	0.0
Vad11G009420	22.104695	24.34635	34.910622000000004	19.233374	23.458562	22.106439
Vad16G008460	6.2386	6.644518999999999	5.242159	6.7877849999999995	5.165535	5.8404679999999995
Vad12G003070	10.944593	13.515967	14.156905	10.320995	9.987965	10.176574
Vad08G006290	0.0	0.0	0.0	0.0	0.0	0.0
Vad0G019600	0.0	0.0	0.0	0.0	0.0	0.0
Vad0G008020	0.0	0.0	0.0	0.0	0.0	0.0
Vad0G003400	0.0	0.0	0.0	0.0	0.0	0.0
Vad07G003710	4.111873	4.855997	3.057493	3.497084	2.8912329999999997	2.7729820000000003
Vad05G010850	2.538112	0.885033	2.263517	1.948938	1.980839	2.110498
Vad13G012370	14.853379	25.841152	23.205812	29.989504	36.973011	43.184196
Vad13G002650	0.525899	0.38312	0.275416	0.257531	0.221591	0.121055
Vad03G009820	0.0	0.0	0.0	0.0	0.0	0.0
Vad11G002360	0.0	0.0	0.0	0.0	0.0	0.0
Vad07G005790	0.067022	0.266004	0.0	0.0	0.047833	0.052701
Vad0G021450	0.0	0.31254	0.159734	0.0	0.0	0.605735
Vad08G003250	1.519676	1.27215	0.708409	0.684833	0.495424	0.713039
Vitis_adenoclada_newGene_2824	0.0	0.0	0.280429	0.620128	0.408462	0.914583
Vad13G013740	87.438301	52.566673	38.702217	121.593277	53.415405	85.685745
Vad05G006350	0.762849	0.297724	0.799277	0.548133	0.84912	0.69546
Vitis_adenoclada_newGene_2821	0.253088	0.0	0.0	0.112634	0.250401	0.231345
Vitis_adenoclada_newGene_2828	6.45086	4.295794	5.664711	5.714638	8.267194	6.443378
Vad08G008100	29.537617	29.403764	36.141312	30.924555	54.185763	42.58117
Vad06G007250	12.032594	14.976178	11.178119	9.899204	15.726484	12.681420999999999
Vad14G012210	21.265304	18.960633	31.498705	19.496304000000002	16.216887	23.552641
Vad14G014110	0.114768	0.090087	0.042325	0.231907	0.116654	0.183061
Vad10G009160	0.0	0.0	0.280091	0.0	0.212836	0.0
Vad14G000640	675.466492	614.643616	699.343445	708.635986	893.918396	865.879395
Vad08G010900	0.0	0.0	0.0	0.065973	0.090721	0.074289
Vad14G011540	28.201332	40.96484	78.161865	27.667999	56.556622	64.089645
Vad14G008090	17.437822	9.457605	11.727625	10.610175	9.635393	10.134842
Vad08G011850	12.862561	11.457921	11.417482	11.069505	7.685513	11.195151
Vad07G008760	0.0	0.0	0.0	0.0	0.0	0.0
Vad13G004550	6.837372	4.230478	4.667125	2.634968	3.410791	2.369609
Vitis_adenoclada_newGene_2798	3.407746	5.308651	5.754555	2.874908	4.33964	3.214458
Vitis_adenoclada_newGene_2799	0.160266	0.325316	0.156489	0.457596	0.330919	0.182658
Vad08G011050	22.015282	20.859303	28.872677	23.030725	25.038555	24.23041
Vitis_adenoclada_newGene_2796	1.48216	2.612509	2.807384	0.938121	2.265237	2.436885
Vad13G010200	0.842276	1.54614	0.981407	1.241887	1.029467	0.720067
Vitis_adenoclada_newGene_2790	0.716392	0.269699	0.561316	0.310163	0.189476	0.427237
Vitis_adenoclada_newGene_2791	2.464546	2.6852410000000004	1.996066	2.224379	2.620211	2.410615
Vitis_adenoclada_newGene_2792	0.210168	0.29642	0.099153	0.167606	0.214701	0.280474
Vitis_adenoclada_newGene_2793	0.924397	0.595394	0.85144	0.561033	0.601912	0.943764
Vad13G011550	5.508007	4.623641	4.109473	7.721664	6.944144	8.287457
Vad05G007750	0.668019	0.444053	0.228672	0.206115	0.172101	0.212029
Vad12G005040	6.371778	6.48859	5.316804	5.968188	4.343969	3.820524
Vad08G012500	0.523892	0.490063	0.683863	0.408997	0.32427	0.36096
Vad12G000030	10.946032	14.557577	12.193871	13.17743	11.123489	10.93953
Vad06G001960	25.694309	29.972287	25.42428	21.926302	21.318023	18.99425
Vad14G011890	0.566416	0.711579	0.524445	0.288887	0.272766	0.225963
Vad05G003450	5.615495	5.726834	4.243226	4.450717	2.270455	2.083606
Vad0G009850	0.0	0.0	0.0	0.0	0.0	0.0
Vad01G008880	0.72829	0.705612	0.498474	0.771237	0.739761	1.653386
Vad13G009600	3.934779	3.398373	2.2065289999999997	2.99766	3.1888799999999997	2.569039
Vad06G008340	6.06449	4.494053	3.61657	5.081159	4.72682	3.737552
Vad07G008180	0.764391	0.525891	0.716165	0.28617	0.379033	0.486935
Vad03G010110	0.0	0.0	0.0	0.0	0.0	0.0
Vad14G001110	141.494766	125.696602	152.475388	67.857285	117.77343	97.733765
Vad14G006720	0.0	0.0	0.0	0.0	0.0	0.0
Vad18G017100	0.0	0.0	0.0	0.0	0.0	0.0
Vad0G025220	0.0	0.0	0.0	0.0	0.0	0.0
Vad02G008210	1.387766	1.277915	0.764003	1.023439	1.18836	1.335878
Vad06G006610	5.48574	8.526297	9.251795	7.056504	10.171668	9.620289
Vad02G002470	118.08004	115.885033	190.224564	121.049377	143.463257	154.306747
Vad18G019430	27.283079	30.453957	27.057612	14.311504	23.027575	18.385994
Vad19G005350	0.232324	0.194383	0.611254	0.352329	0.264971	0.166811
Vad19G009670	32.581866	42.306585	44.516232	37.410008	47.753019	44.839992
Vad19G000180	0.327354	0.215365	0.045976	0.09203	0.0	0.0
Vad02G006360	257.137268	255.612473	202.254471	150.304916	191.883499	188.491898
Vad19G006910	33.487125	37.544731	42.372776	41.834682	46.972099	46.79517
Vad05G004220	0.0	0.0	0.0	0.0	0.0	0.0
Vad12G001340	0.759324	0.656068	0.859301	0.770795	0.371469	0.64202
Vad01G010720	0.464464	0.6092110000000001	0.06931699999999999	2.2508760000000003	0.06048	0.0
Vad05G000900	0.123008	0.0	0.181635	0.0	0.0	0.158507
Vitis_adenoclada_newGene_3044	0.253499	0.0	0.0	0.0	0.0	0.0
Vitis_adenoclada_newGene_3043	0.8561810000000001	0.122679	0.339021	0.107708	0.386007	0.077986
Vad10G001090	0.0	0.0	0.0	0.0	0.0	0.0
Vitis_adenoclada_newGene_3041	0.326453	0.329592	0.0	0.0	0.0	0.0
Vitis_adenoclada_newGene_3040	0.24656	0.0	0.0	0.54086	0.330087	0.0
Vad13G005380	0.0	0.0	0.108248	0.317158	0.203417	0.0
Vad0G023640	0.0	0.022576	0.0	0.0	0.0	0.0
Vad17G007840	0.0	0.0	0.0	0.0	0.0	0.0
Vad03G010360	9.29125	14.51965	11.205613	9.544174	8.636716	11.064191
Vad04G001230	56.31255	50.791164	44.207615	41.099915	26.694183	28.759813
Vad12G010510	69.957352	43.932072	18.414827	53.063446	12.460085	9.384064
Vad19G003980	4.884117	4.195593	3.706519	4.699039	5.09827	4.536623
Vad07G014760	0.0	0.0	0.0	0.0	0.0	0.0
Vad12G004830	10.595932999999999	10.469073	10.386441999999999	8.08469	9.677104	7.745464999999999
Vad03G005340	0.078899	0.279168	0.024546	0.0	0.0	0.076225
Vad0G008810	0.0	0.0	0.0	0.0	0.0	0.0
Vad10G001540	0.0	0.0	0.0	0.0	0.0	0.0
Vad14G007450	10.607406000000001	9.733153999999999	8.199415	9.778384	9.483321	6.471984
Vad18G011620	0.168719	0.285668	0.284709	0.267274	0.235158	0.0
Vad18G010570	0.10128	0.172528	0.140465	0.25753	0.224163	0.10234
Vad01G000010	7.045952	6.627588	6.459407	5.420135	6.551037	5.485912
Vad14G005960	8.649202	7.441061	3.66892	15.860194	3.183388	2.650079
Vad02G005120	0.349588	0.071185	0.137514	0.224655	0.026463	0.032274
Vad18G020250	0.0	0.0	0.0	0.0	0.0	0.0
Vad18G018740	0.0	0.0	0.0	0.0	0.0	0.0
Vad19G004400	0.0	0.0	0.0	0.0	0.0	0.0
Vad06G011110	9.986568	10.386472000000001	7.940352	7.550390999999999	6.800709	5.767882
Vad03G000440	112.80519199999999	78.21827499999999	105.292446	64.427903	106.36635700000001	87.519507
Vad14G007180	29.092638	26.276043	22.34341	19.832367	19.584078	16.220869
Vad18G011190	1.232757	0.0	0.04977	0.193244	0.259253	0.121724
Vad03G008690	39.343315	33.644062	49.398037	45.825672	32.201248	40.015907
Vad09G006040	0.092435	0.469234	0.226852	0.09079	0.312452	0.200932
Vad03G003180	0.061884	0.184695	0.080068	0.304229	0.278177	0.0
Vad15G009850	6.231614	7.142194	7.999635	9.697522	9.499412	10.912241
Vad19G008180	1.268778	1.292504	1.091586	0.9376249999999999	0.959545	0.717372
Vad03G009120	1.493132	1.099402	1.252462	2.221942	3.175182	2.134665
Vad09G003270	0.137746	0.206321	0.056604	0.047542	0.0	0.039226
Vad09G007790	0.313947	0.155019	0.032894	0.321033	0.250828	0.130154
Vad03G007870	0.0	0.0	0.0	0.0	0.0	0.0
Vad14G003600	2.459487	2.979848	3.1572560000000003	3.2565160000000004	3.7044569999999997	3.122972
Vad13G013840	0.0	0.0	0.0	0.0	0.0	0.0
Vad10G008930	2.257219	1.067032	1.250288	1.498124	0.995552	0.203068
Vad11G006100	0.235789	0.225275	0.176806	0.615157	0.275115	0.334699
Vad14G009530	40.190514	51.261299	31.626644	36.426464	21.439234	63.655037
Vad04G000180	15.183056	16.309116	15.122066	13.66323	16.257927	11.776033
Vad06G000760	0.0	0.0	0.0	0.0	0.0	0.0
Vad07G013230	34.935581	33.283592	33.702732	37.148766	28.416658	28.042379
Vad10G002010	2.378612	2.475503	1.106433	2.545495	1.497295	1.621143
Vad03G006690	3.209673	2.889976	3.983846	2.269389	1.990102	2.110346
Vad0G004250	0.0	0.0	0.0	0.0	0.0	0.0
Vad07G015960	0.0	0.0	0.0	0.055081	0.156781	0.313027
Vad12G008000	4.331198	4.235139	3.704761	3.600829	3.408504	3.840775
Vad0G015380	42.452785	28.292122	31.102615	28.775143	22.309998	26.103798
Vad12G002060	10.768528	9.927361	12.054182	9.957781	13.509109	8.379571
Vad06G002720	0.0	0.0	0.0	0.022916	0.0	0.0
Vad0G009030	0.0	0.0	0.0	0.0	0.0	0.0
Vad19G002760	0.124333	0.269088	0.206868	0.0	0.0	0.466758
Vad18G021120	1.332522	0.815376	0.913742	0.688628	1.003176	1.090703
Vad12G005870	7.047725	6.01802	10.418349	10.706166	25.297846	17.080536
Vad09G010970	0.0	0.055682	0.042736	0.0	0.0	0.14016
Vad03G001310	48.168541	60.845444	62.994183	49.549294	49.511154	53.765682
Vad0G001550	0.0	0.0	0.0	0.0	0.0	0.0
Vad03G007250	0.0	0.102237	0.0	0.09926	0.059455	0.087378
Vad12G007580	2.535004	5.250873	1.02561	0.946879	0.682676	0.507157
Vad07G017440	8.771065	4.643904	4.7611550000000005	5.540198	5.838527	5.444306
Vitis_adenoclada_newGene_62	0.130538	0.320017	0.202653	0.0	0.432094	0.0
Vad14G001930	70.932669	66.562702	67.368622	66.321425	51.061555	59.09087
Vad18G017920	0.0	0.0	0.0	0.0	0.0	0.0
Vad18G008230	0.09361	0.195682	0.0	0.125663	0.0	0.241776
Vitis_adenoclada_newGene_1379	0.360139	0.484082	0.0	0.0	0.324655	0.162181
Vad14G004370	0.098076	0.109176	0.174785	0.044114	0.178612	0.089679
Vad18G019190	34.18166	36.466324	55.0989	27.929424	41.846214	43.108711
Vitis_adenoclada_newGene_1375	23.907316	46.193089	24.507889	54.908775	60.761795	40.744598
Vitis_adenoclada_newGene_1373	2.487687	0.890641	0.327456	1.7556800000000001	1.796254	0.297698
Vitis_adenoclada_newGene_1371	5.722831	5.4351389999999995	6.042775	3.092499	3.4509440000000002	3.32527
Vitis_adenoclada_newGene_691	1.236234	0.956565	1.194581	1.210777	0.839701	0.480883
Vad11G001450	0.0	0.0	0.0	0.0	0.0	0.0
Vitis_adenoclada_newGene_693	0.460636	0.199811	0.453698	0.530825	0.492448	0.329284
Vad05G009970	0.0	0.014377	0.014489	0.0	0.0	0.0
Vitis_adenoclada_newGene_695	4.074683	3.572388	3.041737	2.920175	3.580181	4.188688
Vitis_adenoclada_newGene_696	0.194579	0.067825	0.30795	0.422647	0.271183	0.0
Vitis_adenoclada_newGene_697	0.131058	0.0	0.20227	0.113855	0.0	0.0
Vad19G008230	0.0	0.020006	0.0	0.037921	0.0	0.0
Vad08G015540	60.990871	62.67923	54.946411	30.647289	26.361631	30.14901
Vad06G002180	229.218323	300.686066	247.557037	288.842377	209.32045	236.603134
Vitis_adenoclada_newGene_529	0.167673	0.433715	0.124278	0.075395	0.433254	0.102431
Vitis_adenoclada_newGene_526	0.416465	0.418244	0.58234	0.868313	2.301778	1.278972
Vad15G008810	6.012958	13.859348	2.029294	10.50347	4.769155	3.168827
Vitis_adenoclada_newGene_524	1.07376	0.537786	0.803599	0.663808	1.064092	0.925064
Vitis_adenoclada_newGene_523	0.0	0.0	0.0	0.0	0.0	0.468196
Vitis_adenoclada_newGene_520	0.756617	1.126307	0.415648	0.761524	0.317513	0.138965
Vitis_adenoclada_newGene_521	0.0	0.0	0.0	0.0	0.0	0.261737
Vad12G009350	0.0	0.0	0.0	0.087403	0.0	0.0
Vad0G007780	0.0	0.0	0.0	0.0	0.0	0.0
Vad12G004580	0.864642	0.276355	0.211876	0.660258	0.0	0.264164
Vad03G002750	92.114899	65.282036	28.040253	47.039589	13.398301	7.328286
Vad0G014260	0.077917	0.0	0.040449	0.028933	0.098312	0.059683
Vad06G009750	0.383343	0.389671	0.36974	0.196885	0.345648	0.151249
Vad17G005550	0.317372	0.441437	0.322817	0.277878	0.203392	0.296422
Vad04G007320	0.043733	0.063311	0.0	0.0	0.0	0.054435
Vad08G009810	0.0	0.0	0.036391	0.038925	0.0	0.155342
Vad08G004820	1.715067	2.765927	1.044405	1.025309	0.339853	0.532483
Vad10G011850	0.0	0.0	0.0	0.0	0.0	0.0
Vad07G001600	22.681027999999998	20.425048	22.11994	14.978972	17.961254	18.419815999999997
Vad0G004780	0.0	0.0	0.0	0.0	0.0	0.0
Vad09G008970	12.277866	11.99385	12.223719	14.03249	9.199971	11.036298
Vad05G011270	8.476419	7.2041640000000005	7.4543420000000005	9.147404	9.687096	9.291326
Vad04G004660	10.769083	13.453643	12.904835	11.495928	11.733637	12.136169
Vad0G007250	0.0	0.0	0.0	0.0	0.0	0.0
Vad0G000200	0.0	0.0	0.0	0.0	0.0	0.0
Vad12G004050	0.0	0.0	0.0	0.0	0.0	0.0
Vad16G007950	0.0	0.128976	0.048036	0.0	0.0	0.05388
Vad07G016310	2.884828	4.049263	1.272506	7.751251	2.638191	2.547655
Vad0G024430	1.081317	1.108444	0.687237	0.457406	0.266446	0.494475
Vad0G006780	0.0	0.0	0.0	0.0	0.0	0.0
Vad19G007840	19.488736	22.826329	13.604945	16.584645000000002	13.928628	10.630685
Vad19G003170	13.139859	17.491188	5.752194	9.56179	6.128391000000001	4.883029
Vad08G008850	1.10876	0.33079200000000003	0.388297	0.35507700000000003	0.131533	0.045197
Vad10G010890	0.0	0.0	0.0	0.0	0.0	0.0
Vad01G007570	1.008902	0.792003	0.918007	0.685351	0.892932	1.658691
Vad09G009650	0.0	0.0	0.0	0.0	0.0	0.0
Vad05G011430	2.501001	1.736668	2.397253	1.101677	2.05443	1.487332
Vad19G001440	10.000682	10.830181	9.412165	11.030273	10.238055	7.8826920000000005
Vad03G003400	24.058331	40.334625	32.188526	25.931934	31.996277	32.195591
Vad09G001100	0.0	0.0	0.199319	0.36376	0.400211	0.302876
Vad14G005130	0.0	0.0	0.0	0.0	0.0	0.0
Vad06G008800	21.864904	28.254387	24.60265	22.785563	22.105425	23.835581
Vad02G005950	2.513727	2.323544	1.931999	2.439495	1.890079	1.698539
Vad17G003990	4.734653	4.795868	3.895508	6.872169	4.420464	4.158224
Vad09G004550	0.0	0.0	0.0	0.0	0.0	0.0
Vad02G009600	28.527075	20.817085	22.831146	18.996529	16.705975	16.802408
Vad02G003460	16.201302	14.196414	17.172861	13.682158	18.190584	13.358173
Vad04G010750	0.058317	0.0	0.030643	0.044216	0.063336	0.102687
Vad09G005680	0.0	0.0	0.0	0.0	0.0	0.0
Vad08G002280	0.610956	0.370131	0.452491	0.265094	0.341714	0.156063
Vad0G006120	0.0	0.0	0.0	0.0	0.0	0.0
Vad05G008200	1.419462	1.79178	1.238886	1.514734	0.957109	0.886427
Vad04G014440	0.0	0.0	0.0	0.0	0.0	0.0
Vad04G000960	41.24725	39.905891	32.984716	33.83211	28.626426	29.661812000000005
Vad01G006950	17.789446	19.930399	25.296755	11.863167	13.330411	16.405434
Vad0G015600	0.0	0.0	0.0	0.0	0.0	0.0
Vad07G010250	0.0	0.0	0.0	0.0	0.0	0.0
Vad12G008580	0.0	0.0	0.0	0.0	0.0	0.0
Vad0G003570	0.0	0.0	0.0	0.0	0.0	0.0
Vad07G011120	24.201237	27.857939	20.911127	19.890713	19.159899	17.936363
Vad09G008300	3.333497	5.929719	4.832547	6.29477	7.508253	7.62952
Vad09G004880	31.652012	39.698898	50.677643	37.771347	34.68029	41.449692
Vad08G003880	10.544334	11.792692	8.082266	12.988385	9.225329	8.982226
Vad0G010540	0.0	0.0	0.0	0.0	0.0	0.0
Vad0G011640	0.0	0.0	0.0	0.0	0.0	0.0
Vad13G003720	1.50569	1.157633	1.633879	1.143705	1.649309	1.514479
Vad08G007500	0.0	0.0	0.0	0.0	0.0	0.0
Vad08G002750	102.898476	93.073273	93.511406	139.70639	134.427032	134.857025
Vad19G010560	1056.550171	569.217529	920.81897	866.634949	1012.845398	1033.814331
Vad13G007430	10.837955	10.265823	7.997564	9.059052	6.385522	6.988146
Vad09G002480	23.079697	18.166817	12.584045	14.701021	14.397422	11.840226
Vad04G005210	0.303124	0.070735	0.0	0.086218	0.0	0.0
Vad16G004790	0.0	0.0	0.0	0.0	0.0	0.0
Vad07G015150	1.010454	1.045606	1.100691	1.017126	0.638653	0.875619
Vad08G001480	11.396507	9.144161	7.550445	8.798369	6.455399	6.813272
Vad14G002350	0.057198	0.038831	0.124277	0.163746	0.0	0.0
Vad17G007300	598.409485	1045.941895	1029.918213	539.461121	687.722168	780.864136
Vad02G004600	17.038235	17.281691	15.397476	19.612528	20.613647	20.511147
Vad14G006440	17.125101	23.522121	11.926417	18.075439	18.198746	13.028306
Vad18G007950	30.752531	23.287647	18.215914	25.394138	19.993494	15.719467
Vad0G027190	0.0	0.0	0.0	0.0	0.0	0.0
Vad08G006200	0.374391	0.470957	0.482849	0.294231	0.311631	0.39034
Vad15G000510	8.407491	8.707614	7.804144	7.902501	10.251582	7.425622
Vad07G010950	3.965706	3.419899	3.8333890000000004	3.032706	4.542091	4.224814
Vad13G007380	0.471829	0.08761	0.0	0.400907	0.048856	0.0
Vad02G002730	0.0	0.0	0.158147	0.0	0.194577	0.0
Vad09G010560	2.322299	2.323487	2.591766	2.106025	1.959442	1.685933
Vad04G011080	0.0	0.0	0.037761	0.0	0.0	0.0
Vad0G026820	0.0	0.0	0.0	0.0	0.0	0.0
Vad18G003520	3.48765	3.428806	2.213017	5.119688	3.766339	3.211815
Vad01G005210	67.002235	45.439903	63.881245	50.832439	41.768791	44.455341
Vad05G009150	44.105896	40.319897	42.327209	32.678352	26.955244	28.313742
Vad10G006270	14.794636	15.342201	12.575474	14.830241	12.300221	10.536433
Vad0G012370	0.0	0.0	0.0	0.0	0.0	0.0
Vad0G018710	0.0	0.0	0.0	0.0	0.0	0.0
Vad01G013660	10.465912	15.335635	24.140171	16.848646	32.666993	46.852459999999994
Vad16G008660	45.322044	31.142941	23.524332	43.200996	29.927208	27.935251
Vad11G004860	1.438098	1.237415	1.824148	0.987465	1.125841	0.950011
Vad0G011630	16.77108	16.654624000000002	17.037654	23.241245	26.251962	22.998374000000002
Vad16G000470	137.969666	125.378273	179.785385	147.433502	138.942856	150.611465
Vad08G009060	16.951656	10.759005	10.248308	15.405318	10.852723	10.947397
Vad13G002090	16.032505	14.884966	12.307566000000001	18.43683	16.820074	13.434289
Vad0G022920	0.0	0.0	0.0	0.0	0.0	0.0
Vad09G010690	0.0	0.0	0.0	0.0	0.0	0.0
Vad07G010920	3.912611	4.317638	3.550884	4.524553	5.013505	3.349802
Vad15G009330	0.0	0.0	0.0	0.0	0.0	0.0
Vad08G009030	3.571629	5.390396	3.071465	2.413665	3.1116	3.181344
Vad11G002160	7.086494	10.276309000000001	9.366620000000001	6.610995000000001	8.11422	7.0817689999999995
Vad08G010710	51.251417	49.665589999999995	50.616516	32.52136	33.360578	28.139853000000002
Vad16G005440	83.618294	90.785894	81.413427	72.476369	62.878152	55.511711
Vad0G022340	0.0	0.0	0.0	0.0	0.0	0.0
Vad17G001460	24.206747	28.023512	33.949215	27.834049	23.894308	29.253874
Vad05G012210	88.137756	51.111591	52.590706	68.417686	46.617985	43.910194
Vad10G007630	2.650183	2.731834	1.420242	1.708726	1.149176	1.188446
Vad0G019190	0.0	0.0	0.0	0.0	0.0	0.0
Vad16G000780	40.124756	63.532455	31.262142	34.607372	31.188181	25.262272
Vad0G021690	1.118027	0.759996	2.232385	0.204619	0.601395	0.746519
Vad10G012790	5.502301	5.986495	4.413686	8.353359	6.099606	6.391443
Vad04G004890	7.382922	2.381936	1.490524	49.6744	1.362198	3.992363
Vad16G007170	5.088322	3.6144	4.769542	2.83981	2.91659	3.331376
Vad10G000940	51.405958	69.53833399999999	75.983269	50.580204	86.195038	85.101459
Vad01G013060	30.245449	22.861317	20.221905	25.916502	21.905542	17.175211
Vad17G002840	16.081409	21.371893	5.778347	13.046709	8.728286	7.874178
Vad0G013770	0.0	0.0	0.0	0.0	0.0	0.0
Vad10G011440	0.0	0.0	0.0	0.0	0.0	0.0
Vad09G007960	0.0	0.0	0.0	0.0	0.0	0.0
Vad09G003300	22.42011	17.976526	18.100634	22.658087	11.112011	13.808814
Vad07G014250	0.0	0.119247	0.0	0.0	0.0	0.0
Vad17G006160	0.185815	0.143165	0.095935	0.229209	0.076673	0.150892
Vad17G001790	0.603696	1.323704	0.863678	0.945033	1.409867	1.409657
Vad12G009220	0.805653	1.326223	0.584032	1.275918	0.81207	0.151214
Vad0G027440	0.0	0.0	0.0	0.0	0.0	0.0
Vitis_adenoclada_newGene_88	0.63735	0.391951	0.423437	0.655182	0.658315	0.330328
Vitis_adenoclada_newGene_80	3.68792	2.219046	3.795836	4.197573	1.033981	0.819007
Vitis_adenoclada_newGene_81	10.010713	7.172007	6.267481	11.205499	1.672307	0.847814
Vitis_adenoclada_newGene_84	0.099742	0.354025	0.0	0.167461	0.371567	0.149656
Vitis_adenoclada_newGene_85	1.390024	1.941369	1.193235	1.827668	1.679036	1.396593
Vitis_adenoclada_newGene_86	2.127151	1.797504	1.431231	1.732245	1.367208	1.26029
Vad10G009360	0.0	0.0	0.0	0.0	0.0	0.0
Vad01G013390	0.0	0.0	0.0	0.0	0.0	0.0
Vad11G005550	64.696648	53.363727	38.662468000000004	81.37046000000001	63.580951	56.767303999999996
Vad15G004510	3.136093	3.59456	2.494178	2.38739	2.298217	2.006576
Vad04G012060	30.494598	31.959156	34.182934	31.528606	37.973835	34.870953
Vad0G020870	0.0	0.0	0.0	0.0	0.0	0.0
Vad04G006700	0.0	0.0	0.0	0.0	0.0	0.0
Vad15G003150	0.512386	0.116041	0.0	1.068017	0.241843	4.125251
Vad08G011210	7.196674	7.758467	5.124863	6.877308	1.676104	3.44562
Vad06G000240	13.122299000000002	16.376137	15.634087000000001	11.731241	15.0766	15.876585
Vad01G004620	7.8803849999999995	4.906218	4.181742	5.888667	4.676961	4.190426
Vad15G002200	0.471021	0.17391	0.221122	0.035373	0.343069	0.096457
Vad08G012740	19.594115000000002	21.579897	21.552733	14.937367	14.995318000000001	17.953452
Vad0G007940	0.0	0.0	0.0	0.0	0.0	0.0
Vad12G000230	4.91081	4.643888	2.890938	5.698312	4.307061	3.919814
Vad10G000360	0.0	0.0	0.0	0.0	0.0	0.0
Vad16G009200	0.0	0.0	0.0	0.0	0.0	0.0
Vad11G002830	9.580132	12.447657	10.638707	13.313384	13.87312	10.769086999999999
Vad16G001430	44.364887	69.083801	81.383606	60.382187	107.967674	112.582756
Vad13G001010	3.14245	3.147917	2.49853	3.592726	3.290786	3.290148
Vad16G003460	0.223622	0.406018	0.249077	0.25619	0.282051	0.368845
Vad18G015460	58.041649	65.407768	44.237598	60.21888	41.455074	40.265923
Vad15G008170	0.0	0.0	0.0	0.021039	0.024308	0.0
Vad10G010790	67.491142	54.693428	61.406372	59.98785	34.910034	48.492161
Vad08G014590	5.340032	5.394474	3.980772	5.157945	5.356391	4.487639
Vad17G008210	0.0	0.0	0.0	0.0	0.0	0.0
Vad16G001470	0.0	0.0	0.0	0.0	0.0	0.0
Vad08G005830	2.83821	1.705123	1.137708	1.10895	0.670688	0.976636
Vad07G006740	8.263358	7.794992000000001	7.60921	7.989997	6.920523	5.059025
Vad08G012290	0.727294	0.515442	0.829185	0.888974	1.050426	1.334602
Vad12G000580	0.081727	0.073894	0.0	0.02099	0.081526	0.0
Vad01G013930	16.3923	12.02663	15.608408	17.494402	15.157485	17.180374
Vad0G020250	0.182892	0.133891	0.198829	0.327755	0.386688	0.186397
Vad14G008870	13.721761	6.745911	5.091652	12.210974	7.204859	7.76268
Vad18G001440	7.28159	4.619256	4.350874	6.495106	5.334148000000001	3.649206
Vad07G007290	0.0	0.0	0.0	0.0	0.0	0.0
Vad18G009270	14.606626	21.49859	20.70636	13.296307	16.992739	14.793048
Vad0G028400	0.0	0.0	0.0	0.0	0.0	0.0
Vad10G010420	0.0	0.0	0.0	0.0	0.0	0.0
Vad18G005560	9.88621	8.196321	5.817571	6.717829	5.940569	4.370103
Vad19G009470	0.0	0.0	0.0	0.0	0.0	0.0
Vad19G005110	0.0	0.0	0.0	0.0	0.0	0.0
Vad13G004140	0.708549	0.271897	0.361928	0.923773	0.620136	0.957065
Vad12G001180	484.523376	555.634827	345.320709	393.593933	463.358398	353.355286
Vad14G013340	0.0	0.0	0.0	0.0	0.0	0.0
Vad01G000630	0.127557	0.152308	0.141688	0.061365	0.069662	0.1143
Vad14G010920	7.196275	6.632572	5.989412	10.689056	5.844974	6.623291
Vad0G025750	0.0	0.0	0.0	0.0	0.0	0.0
Vad01G009910	5.085571	1.304105	1.660946	2.074718	2.736697	1.44617
Vad15G007350	0.286429	0.239794	0.982303	0.0	0.0	0.220857
Vad18G014730	4.176159	6.673976000000001	2.6226779999999996	2.9443309999999996	1.64396	1.2963500000000001
Vad0G011190	0.183442	0.03855	0.022447	0.187712	0.299213	0.246194
Vad04G011870	0.0	0.0	0.0	0.0	0.0	0.0
Vad11G010520	0.0	0.108653	0.0	0.0	0.0	0.0
Vad09G005310	0.0	0.0	0.0	0.0	0.0	0.0
Vad15G005260	7.005664	6.404513	4.993631	6.037215	6.117403	5.338345
Vad05G003920	1.567365	1.22677	0.657132	1.30761	0.990753	0.679101
Vad08G012370	19.525042	18.790645	17.340277	17.807327	20.897745999999998	17.309528
Vad01G008350	8.985214	11.23754	10.323072	8.152139	6.235107	8.472491
Vad0G023750	0.187764	0.009168	0.0	0.0	0.0	0.0
Vad07G004670	299.529175	294.05368	299.35318	183.249344	239.90625	233.856934
Vad05G011730	43.25758	33.550186	26.222906	37.308681	37.399601	28.725992
Vad11G000150	0.331098	0.0	0.051858	0.300459	0.122002	0.401809
Vad10G001700	0.111354	0.0	0.0	0.429825	0.034225	0.313067
Vad07G000740	4.468107	4.324374	3.653124	4.798488	4.932851	4.277612
Vad13G005810	8.815626	9.109337	8.105041	9.376748	5.779504	8.115421
Vad07G011640	3.526466	3.544007	3.382427	2.801115	2.381316	2.099146
Vad13G008820	0.0	0.0	0.0	0.0	0.0	0.0
Vad06G007340	0.225266	0.336489	0.0	0.009083	0.201304	0.327785
Vad13G002840	0.145875	0.284864	0.308803	0.110616	0.087532	0.067444
Vad12G013400	1.092024	1.106386	0.715845	0.594235	0.513724	0.31573
Vad12G012750	0.0	0.0	0.0	0.0	0.0	0.0
Vad13G012080	0.0	0.0	0.0	0.0	0.0	0.0
Vad19G004640	15.892596000000001	11.782572	9.124333	9.160891	6.251941	9.202905
Vad13G010810	13.861465	10.129135	9.183562	12.637262	8.650799	11.097115
Vad10G003700	0.116216	0.309366	0.011479	0.540684	0.263204	0.110866
Vad14G009830	2.359989	2.429405	2.443658	1.77768	3.762602	2.758518
Vad13G000690	0.0	0.0	0.0	0.0	0.0	0.0
Vad14G012430	13.84017	9.825144	9.716491	17.270035	15.544292	12.480562
Vad0G024400	0.079757	0.0	0.0	0.0	0.0	0.122602
Vad03G008450	15.399605000000001	12.031144000000001	12.823523999999999	9.981461	8.590744	8.443555
Vad15G006000	14.654724	16.122385	17.204885	9.494061	10.796804	9.605496
Vad13G004850	0.096675	0.0	0.0	0.127441	0.0	0.0
Vad03G009320	1.54894	0.953478	0.409715	0.818141	0.27509	0.357049
Vad19G004390	30.428085	18.483429	23.616316	63.173367	33.64716	39.182236
Vad0G022390	0.0	0.0	0.0	0.0	0.0	0.0
Vad01G009000	0.26781	0.0	0.0	0.238338	0.0	1.189113
Vad12G006320	0.0	0.0	0.0	0.0	0.0	0.0
Vad07G009650	0.0	0.0	0.0	0.0	0.0	0.0
Vad0G022800	0.0	0.0	0.0	0.0	0.0	0.0
Vad18G007230	1.653775	1.347011	1.037047	0.472418	1.259027	0.608937
Vad07G005100	0.0	0.0	0.0	0.0	0.0	0.0
Vad10G005280	0.0	0.0	0.0	0.066209	0.0	0.0
Vad05G006830	0.0	0.0	0.0	0.0	0.0	0.0
Vad0G018450	0.0	0.0	0.0	0.0	0.0	0.0
Vad05G000780	9.949688	5.766187	10.346856	8.017345	6.600909	8.695337
Vad10G008770	27.92079	20.82007	23.307812	18.335732	20.559849	21.532673
Vad11G003710	21.115817	20.955169	24.010756	26.324509	31.643266999999998	30.112270999999996
Vad04G008140	26.680493	21.281156	23.363722	24.121229	21.840802999999998	17.696513
Vad12G007740	13.971184	16.658291	20.321623	15.741351	12.311539	15.282139
Vad05G006780	23.182692	16.187378	16.451319	18.158203	14.016066	12.068113
Vad07G001900	0.115483	0.032616	0.0	0.126476	0.064955	0.0
Vad12G002510	0.0	0.0	0.0	0.0	0.0	0.0
Vad0G009540	0.0	0.0	0.0	0.0	0.0	0.0
Vad13G006560	0.0	0.0	0.0	0.0	0.0	0.0
Vitis_adenoclada_newGene_1179	17.335968	25.005701	27.278717	3.319891	44.47279	37.736416
Vitis_adenoclada_newGene_1178	0.531966	0.813743	0.238746	0.368037	0.060351	0.15568
Vitis_adenoclada_newGene_1171	0.0	0.261319	0.0	0.101867	0.247288	0.0
Vitis_adenoclada_newGene_1173	0.358622	0.235515	0.050451	0.568502	0.638587	0.212498
Vitis_adenoclada_newGene_1172	0.266216	0.097572	0.0	0.16285	0.137474	0.044833
Vitis_adenoclada_newGene_1175	0.354369	0.0	0.0	0.0	0.0	0.0
Vitis_adenoclada_newGene_1174	0.0	0.493885	0.35436	0.0	1.070975	0.258958
Vitis_adenoclada_newGene_1177	0.442112	0.358723	0.265885	0.302358	0.296157	0.540262
Vad05G001780	0.076751	0.175993	0.087618	0.405859	0.445481	0.269355
Vad19G008430	76.961761	80.332336	78.189812	83.496719	86.016403	92.053841
Vad11G010110	5.800776	7.206150000000001	5.118087	7.077218	6.4017219999999995	5.820352
Vad02G006940	0.4418	0.204028	0.590773	0.335599	1.394503	0.939648
Vad14G001480	0.0	0.0	0.0	0.0	0.0	0.0
Vad07G010290	22.967144	34.114712	22.882221	26.554266	26.347404	23.321371
Vad14G010100	0.662286	0.27183	0.430772	0.86752	0.363475	0.131407
Vad10G008190	0.0	0.0	0.0	0.0	0.0	0.0
Vad05G001430	23.989496000000003	20.294249999999998	15.71092	20.194066	12.382452999999998	12.191524
Vad05G010950	0.0	0.0	0.0	0.0	0.0	0.0
Vad0G015940	4.423868	2.514375	3.333366	0.0	0.0	0.0
Vad18G000270	22.779383	26.609617	35.742943	31.189716	29.942701	27.753481
Vad06G004930	6.119008	8.496529	6.149235999999999	5.568101	6.415249	5.627637999999999
Vad10G009820	25.43367	22.639583	22.361390999999998	20.528243	29.947392999999998	27.256838000000002
Vad11G002440	4.898402	4.827859	3.070005	7.042351	4.498651	4.466115
Vad07G008680	5.471063	5.809529	5.757259	4.25052	5.840695	4.323683
Vad01G013210	0.0	0.0	0.0	0.0	0.0	0.0
Vad08G011150	0.086184	0.101844	0.0	0.0	0.0	0.0
Vitis_adenoclada_newGene_2610	0.0	0.200385	0.0	0.0	0.0	0.0
Vad12G004210	0.0	0.0	0.0	0.0	0.079636	0.0
Vitis_adenoclada_newGene_2615	0.435655	0.452825	0.54271	0.729876	0.5757410000000001	0.64889
Vad02G008530	0.0	0.0	0.0	0.0	0.0	0.0
Vitis_adenoclada_newGene_2619	11.56091	9.965366	16.924017	9.478719	6.299173	11.832401999999998
Vad05G012550	0.346282	0.231614	1.106076	0.745353	0.727808	0.866821
Vad06G002400	10.957057	4.99688	6.406663	4.135126	3.561647	2.661953
Vad15G004540	0.0	0.0	0.0	0.0	0.0	0.0
Vad16G010710	2.714397	3.049924	1.2744149999999999	3.728639	2.8870400000000003	3.535521
Vad07G003500	87.493805	93.358841	85.221809	71.265587	87.786934	73.63813
Vad02G000040	21.02518	33.513437999999994	20.323622999999998	15.520218000000002	14.921552999999998	13.624548999999998
Vad05G002200	0.195793	0.0	0.067913	0.036977	0.044379	0.0
Vad12G000910	60.749747	70.821455	81.702507	57.72327800000001	65.407135	60.020984999999996
Vad13G012500	27.881262	31.533495	29.368053	29.794979	22.137119	24.546391
Vad01G012530	9.847953	14.581219	12.459124000000001	12.027601	9.950839	11.697333
Vad18G020430	0.0	0.0	0.0	0.0	0.0	0.0
Vad17G003240	5.612615	4.580198	4.35794	3.201443	3.362395	3.72652
Vad03G000220	1.899413	1.835659	1.355169	3.576533	3.11184	3.46634
Vad08G008190	4.055466	5.104972	3.711071	3.619318	2.853669	2.669085
Vad14G005330	12.215808	14.196960999999998	16.518888999999998	13.408056	16.759883	16.253084
Vad04G010860	10.014011	7.194515	6.329992	11.956757	7.837067	7.342633
Vad07G005950	0.0	0.0	0.0	0.0	0.0	0.0
Vitis_adenoclada_newGene_1829	3.062104	3.266493	2.5510150000000005	2.53977	2.5540339999999997	1.653755
Vitis_adenoclada_newGene_1828	1.743667	1.810474	1.891887	2.397838	2.134813	2.461857
Vitis_adenoclada_newGene_1823	0.0	0.0	0.0	0.236677	0.1718	0.0
Vitis_adenoclada_newGene_1822	0.0	0.0	0.0	0.571824	0.205121	0.0
Vitis_adenoclada_newGene_1820	0.0	0.0	0.0	0.462988	0.0	0.0
Vad08G008330	0.0	0.040512	0.0	0.0	0.0	0.0
Vitis_adenoclada_newGene_1825	0.17169	0.149277	0.301326	0.0	0.0	0.0
Vitis_adenoclada_newGene_1824	0.0	0.0	0.084799	0.587217	0.213941	0.177255
Vad15G001000	1.932755	0.381873	0.34497	4.775746	4.137521	4.466722
Vad14G009480	3.003545	2.622473	2.674353	2.873116	2.5203439999999997	2.0028259999999998
Vad02G003660	3.503673	3.754655	4.91201	3.880245	3.777684	3.720325
Vad06G006790	16.700408	24.664668	12.976605	8.852315	7.485492000000001	7.143301
Vad19G001130	0.0	0.0	0.0	0.0	0.0	0.0
Vad05G007490	0.0	0.0	0.0	0.0	0.0	0.0
Vad13G006250	0.0	0.101253	0.247992	0.807279	0.244055	0.155522
Vad03G011470	0.332521	0.0	0.075969	0.04336	0.0	0.0
Vad14G005480	170.634644	163.961395	130.379211	168.580566	119.72419	136.395554
Vad05G007640	0.0	0.0	0.101675	0.0	0.0	0.0
Vad05G003550	0.816722	0.446483	0.450432	0.667557	0.365132	0.277581
Vad14G008680	0.0	0.0	0.0	0.0	0.0	0.0
Vad07G008530	5.028696	6.658844	6.080013	6.73174	5.950395	5.995291
Vad13G013670	0.0	0.0	0.052075	0.012874	0.0	0.0
Vad14G009150	18.728401	18.534468	13.202477	23.692854	18.06706	16.548935
Vad0G006750	0.0	0.0	0.0	0.0	0.0	0.0
Vad09G005910	38.61338	46.989231	67.926582	80.717506	125.568314	149.026306
Vad06G006420	4.586283	4.8858049999999995	3.969187	3.7199160000000004	4.817565	4.536328
Vad13G011740	0.0	0.0	0.0	0.0	0.0	0.0
Vad18G021740	0.0	0.0	0.0	0.0	0.0	0.0
Vad13G007470	5.529099	5.661448	4.745465	5.283467	4.416873	4.338428
Vad0G021640	0.0	0.0	0.0	0.0	0.0	0.0
Vad03G001570	3.810888	2.928218	4.906153	3.133472	8.530524	5.355208
Vad07G015310	1.677193	1.765913	1.801174	0.98348	1.615583	1.380464
Vad10G013220	12.155382	13.409709	18.434267	10.755873	9.709497	12.032703
Vad14G006680	0.217872	0.113655	0.0	0.0	0.0	0.0
Vad13G006820	0.0	0.0	0.351063	0.0	0.911491	0.725603
Vad13G009830	5.456137	5.264593	2.732991	2.696041	3.9399	2.937443
Vad07G017220	5.479945000000001	3.58322	4.523725000000001	3.870967	5.300547	3.6126300000000002
Vad08G007730	2.181018	1.194033	0.955721	0.82336	0.922938	1.233815
Vad18G008810	0.976682	0.271136	0.255004	0.516842	0.179381	0.099924
Vad02G002530	0.085716	0.0	0.0	0.0	0.0	0.035739
Vad04G002950	16.551474	14.255907	12.686697	10.37992	14.569219	12.246965
Vad19G005250	0.928026	0.28962	0.24501	0.304095	0.265369	0.0
Vad02G006440	0.0	0.0	0.0	0.0	0.04024	0.054103
Vad06G004480	0.0	0.0	0.0	0.0	0.0	0.0
Vad03G010700	0.0	0.0	0.0	0.0	0.0	0.0
Vad02G005620	0.0	0.0	0.0	0.0	0.0	0.0
Vad14G001300	0.08874	0.117051	0.028718	0.090665	0.077524	0.096769
Vad18G017710	15.693396	29.454168	21.48942	9.445326	10.414809	6.677278
Vad0G025410	0.0	0.0	0.0	0.0	0.0	0.0
Vad14G010480	0.358846	0.24679	0.253921	0.445587	0.538808	0.334363
Vad08G006410	0.408307	0.227359	0.671106	0.412877	0.087079	0.285363
Vad14G007220	123.874382	56.525997	30.491371	43.350697	17.238098	15.710444
Vad02G004970	13.986797	15.235628	9.629993	9.600107999999999	9.931026	8.564968
Vad18G011010	0.690908	0.765479	0.632602	0.310927	0.387782	0.45052
Vad18G016040	0.073716	0.0	0.0	0.0	0.0	0.0
Vad03G002170	31.698137	42.532194000000004	54.641925	56.413852	100.216402	96.95015099999999
Vad03G008150	0.0	0.0	0.0	0.0	0.0	0.0
Vad06G008680	0.0	0.0	0.0	0.0	0.0	0.083765
Vad06G004150	5.839489	3.223287	2.691115	3.560783	3.194124	3.266422
Vad18G010940	13.471366	10.354532	13.164293	14.403708	16.382214	15.630627
Vad02G006190	48.394718	57.189045	59.96476	54.722515	75.159409	59.911957
Vad06G010470	63.948402	51.684433	39.159985000000006	38.772453	29.54053	27.07373
Vad01G010110	22.961283	19.195927	14.690557	20.310966	12.462178	11.104589
Vad08G000510	6.523911	5.429458	4.068148	5.049778	4.49992	3.769507
Vad12G009960	7.189508	7.610192	7.488883	7.049388	7.941618	7.009044
Vad0G008990	0.0	0.0	0.0	0.0	0.0	0.0
Vad0G002930	0.0	0.0	0.0	0.0	0.0	0.0
Vad16G007370	78.22995	79.976723	45.187817	130.210678	46.640171	44.862236
Vad05G001840	43.463032999999996	32.238323	28.081210000000002	32.401158	27.465882	27.744813
Vad07G016570	7.02295	10.592360000000001	15.977701	6.541348	8.178032	9.332458
Vad14G002760	0.0	0.0	0.0	0.0	0.0	0.0
Vad11G007460	19.427274	17.895702999999997	15.84993	15.924927	17.488279	13.724193
Vad02G005080	0.147992	0.073742	0.152702	0.039539	0.0	0.098941
Vad04G007900	23.378927	29.116678	32.337254	28.068958	23.168896	25.448692
Vad18G020190	0.0	0.0	0.0	0.0	0.0	0.0
Vad07G014590	4.273467	1.360702	1.887733	1.997897	0.821745	1.298585
Vad17G006360	0.397628	0.227351	0.203027	0.118428	0.187445	0.190506
Vad03G000760	0.379595	0.0	0.0	0.100991	0.346547	0.239817
Vad04G006120	32.345831000000004	30.205138	29.795023	32.42928	35.303829	30.628625
Vad07G013060	0.0	0.0	0.0	0.0	0.0	0.0
Vad09G006580	24.395316	30.838206	44.43767	28.900468999999998	38.114085	47.414151000000004
Vad17G000200	0.0	0.0	0.0	0.0	0.0	0.0
Vad04G003330	46.692087	61.402857	76.39988199999999	46.540299000000005	76.241817	84.35327
Vad08G007980	22.576923	28.566671	20.712029	26.62862	16.764402	17.709404
Vad03G006080	119.54068	35.00193	20.882967	42.344521	1.240065	5.364393
Vad06G003680	32.395439	32.432976	39.692955	33.290337	43.619083	49.476486
Vad03G003220	8.158918	7.533755	9.088591000000001	5.805849	8.845824	8.847156
Vad0G022380	0.0	0.037092	0.0	0.0	0.047818	0.0
Vad08G009130	47.626472	52.73922	47.439644	42.519653	44.711548	36.996178
Vad14G000940	0.06619	0.0	0.186659	0.113786	0.331393	0.574858
Vad18G018530	0.0	0.026844	0.0	0.0	0.0	0.0
Vad03G007930	0.0	0.161587	0.144154	6.213385	1.656647	6.322848
Vad18G004010	117.166222	107.06739	42.451889	63.884209	33.776474	21.482727
Vad01G001070	3.492792	4.405035	3.647113	2.398576	1.958423	2.298184
Vad03G005680	31.807228	37.049698	48.086735	38.053967	53.601723	44.390751
Vad06G011700	0.078775	0.186363	0.161915	0.088045	0.027501	0.048514
Vad06G000480	8.522518	8.107198	9.02597	8.746729	7.096357	6.942153
Vitis_adenoclada_newGene_1856	0.168311	0.529719	0.280764	0.0	0.109984	0.0
Vad17G005180	47.163006	39.274158	44.706955	55.346165	76.8097	61.17218
Vad03G006330	10.678542	5.014816	5.675943	36.041382	12.743915	35.472
Vad19G008370	0.410231	0.261811	0.451688	0.183291	0.175699	0.199129
Vad02G000900	44.913303	60.838898	69.926933	47.814072	72.043053	61.834362
Vad18G010050	0.0	0.0	0.0	0.02801	0.0	0.0
Vad01G006770	31.122629	33.086773	23.592234	27.238871	22.598164	22.918779
Vad09G003400	0.0	0.044641	0.045056	0.04333	0.047204	0.043569
Vad09G007180	0.0	0.0	0.0	0.0	0.0	0.0
Vad03G007680	1.205398	0.945424	1.24112	1.320321	0.834442	1.235999
Vad07G015880	0.164878	0.14626	0.0	0.14014	0.04407	0.034353
Vad01G002460	0.0	0.0	0.0	0.0	0.0	0.0
Vad15G008370	3.785836	2.508475	2.681481	3.395919	3.286705	3.045208
Vad18G015660	7.425194	11.445985	5.106803	6.29053	6.094014	4.361307
Vad19G001960	218.262909	223.642502	223.480713	244.409775	178.690414	203.301743
Vad17G006980	13.133939999999999	9.448341	9.691756	10.896369	9.974359	8.593259
Vad11G006730	1.526069	1.418726	1.524759	1.05717	0.519283	0.754896
Vad12G005930	0.0	0.0	0.0	0.0	0.0	0.0
Vad09G001800	0.340061	0.382575	0.334839	0.520163	0.21662	0.465216
Vad11G004460	84.221184	137.431717	132.416901	77.736237	88.821289	105.62291
Vad08G004980	3.779509	5.369142	5.3666160000000005	4.47304	4.360339	4.372373
Vad04G014950	14.030766	16.664667	16.241514	17.660288	15.696782	14.939103
Vad18G013620	0.0	0.0	0.0	0.0	0.0	0.0
Vad04G005470	11.397564	9.626506	1.913762	2.281149	0.308119	0.386581
Vad09G007230	0.0	0.0	0.0	0.0	0.0	0.0
Vad0G004420	0.0	0.0	0.0	0.0	0.0	0.0
Vad12G007260	1.157088	1.200423	0.851364	0.593655	0.405852	0.566621
Vad0G017900	0.0	0.0	0.0	0.0	0.0	0.0
Vad16G006960	0.0	0.0	0.121239	0.0	0.0	0.0
Vad07G017760	5.575335	5.90995	5.097034	4.185952	7.811226	5.008835
Vad03G004790	4.23354	2.485331	2.122284	4.934637	4.462766	5.797049
Vad01G012600	53.079418	35.210278	26.93087	47.434738	32.160339	22.632957
Vad10G010220	0.885379	0.273903	0.1265	0.333089	0.101868	0.733296
Vad02G004020	23.254522	12.423425	6.953904	39.442249	10.851304	30.444181
Vad04G000440	57.040985	47.706497	45.849991	71.610718	78.162804	75.92865
Vad07G006070	3.526936	3.354573	3.61806	2.527717	2.018597	2.140919
Vad0G000500	0.0	0.0	0.0	0.0	0.0	0.0
Vad18G005760	10.854902	10.958611	9.19178	9.036087	6.731134	5.122957
Vad02G010330	4.467078	1.76095	1.719907	2.556734	1.055469	1.187018
Vad13G007960	5.5895220000000005	5.792555999999999	5.792662	4.369551	5.290049	3.51498
Vad04G005780	0.0	0.0	0.0	0.0	0.0	0.0
Vad04G002170	2.631231	1.254661	3.275103	1.514334	1.601141	1.68205
Vad17G004270	0.0	0.0	0.0	0.0	0.0	0.0
Vad09G008400	0.0	0.0	0.0	0.0	0.0	0.0
Vad15G008990	75.63752199999999	70.616356	87.684074	61.981281	52.91103	64.161694
Vad07G018480	14.260689	13.179416	10.844304	9.068596	8.876805	6.658823
Vad03G004240	1.068122	1.815606	0.851527	2.372263	1.367514	1.59412
Vad0G012990	123.764603	63.929955	85.247215	238.0	69.761475	120.26738
Vad09G000170	3.3043380000000004	4.801629	5.2766649999999995	3.967686	4.537084	4.044734
Vad18G008060	22.857986	26.038551	34.360409	23.208332	31.730772	35.836926
Vad18G014530	0.179561	0.598141	0.40631	0.382041	0.18153	0.0
Vad10G007400	148.835297	114.27491	78.73542	151.03241	124.185028	106.385429
Vad19G000610	62.724892	62.778614	72.84272	75.684456	71.36409	78.591347
Vad18G013080	0.0	0.0	0.0	0.0	0.063925	0.0
Vad15G005060	0.0	0.0	0.0	0.0	0.0	0.0
Vad19G006720	4.125287	2.717835	1.781327	4.156869	3.077755	1.45162
Vad17G001980	2.648463	3.1993460000000002	4.010816	1.898393	2.718111	2.493266
Vad07G018150	25.141621	46.683357	51.105995	37.102459	49.684322	52.59016
Vad16G005260	0.0	0.0	0.0	0.0	0.0	0.0
Vad18G012970	0.0	0.0	0.0	0.0	0.0	0.060314
Vad04G004780	0.0	0.0	0.0	0.0	0.0	0.0
Vad12G009140	0.486376	0.458994	0.339568	0.185335	0.254905	0.128762
Vad06G012420	0.0	0.0	0.0	0.0	0.0	0.0
Vad07G000500	0.0	0.0	0.0	0.0	0.0	0.0
Vad01G010930	0.0	0.0	0.0	0.0	0.0	0.0
Vad11G001170	2.825547	2.644491	2.325868	4.11986	4.566939	3.984941
Vad07G006830	3.222734	3.843119	4.02591	4.020966	3.531821	4.373587
Vad0G013110	0.0	0.0	0.0	0.0	0.0	0.0
Vad13G009160	4.163639	5.2547	4.76018	4.616416	5.008462	4.683082
Vad04G004430	1.72215	1.386684	1.112431	1.033372	1.201445	1.328708
Vad10G010910	0.0	0.0	0.0	0.0	0.0	0.0
Vad17G003720	0.0	0.0	0.0	0.052598	0.0	0.0
Vad04G013720	15.147211	13.78205	16.235504	10.28808	12.818973	13.256477
Vad11G005410	5.433032000000001	8.467053	8.147962	3.884154	7.1979750000000005	5.839698
Vad04G006460	14.488132	11.889498	1.43167	7.582291	0.802493	0.346035
Vad0G014760	0.0	0.0	0.0	0.0	0.0	0.0
Vad09G005270	0.557903	0.388083	0.389222	0.124358	0.396033	0.413515
Vad07G011330	11.948049	13.612086	16.761595	12.354185	14.220141	12.342927
Vad08G007200	0.202225	0.168804	0.032598	0.928661	0.0	0.0
Vad10G014210	0.748823	0.972856	0.76586	1.078786	1.284481	1.302864
Vad18G003350	0.0	0.076915	0.030655	0.0	0.084545	0.0
Vad0G016690	0.0	0.0	0.0	0.0	0.0	0.0
Vad13G000750	11.772856	4.006351	8.575079	8.81176	11.914932	9.366318
Vad0G002210	0.0	0.0	0.0	0.0	0.0	0.0
Vad02G003340	3.204782	5.742723	6.138446	2.634414	5.300706	3.459911
Vad01G004040	0.167007	0.071908	0.0	0.036124	0.207271	0.029648
Vad19G010150	0.0	0.0	0.0	0.0	0.0	0.0
Vad19G011200	0.0	0.0	0.0	0.0	0.0	0.0
Vad17G007110	4.531549	2.8479520000000003	2.86297	1.471973	1.167433	1.060398
Vad0G018690	0.0	0.0	0.0	0.0	0.0	0.0
Vad18G012020	43.469763	41.984397	51.284265	30.121174	41.150307	38.329336999999995
Vad15G004080	0.232914	0.250597	0.130949	0.224163	0.166731	0.107719
Vad14G012730	100.800607	81.773006	43.004745	130.552821	53.934034	51.68711
Vad15G002870	48.907486	64.466393	88.943077	50.102962	71.817101	76.349976
Vad09G005490	0.149836	0.0	0.0	0.074768	0.0	0.0
Vad05G008430	0.0	0.086264	0.006718	0.0	0.101712	0.002565
Vad11G003150	64.505842	57.125441	50.92778199999999	58.635844000000006	62.845383999999996	53.157102
Vad09G002720	12.132072	11.751952	11.859413	10.925507	8.688087	9.163291
Vad0G015410	0.206688	0.216645	0.221311	0.08508	0.12784	0.0
Vad16G004610	0.201386	0.092045	0.149142	0.40818	0.308346	0.29156
Vad04G011470	0.81258	1.598733	2.684707	1.616784	2.795319	2.385767
Vad01G011320	33.631539000000004	59.784977	26.585832	34.623726	29.593165	26.523344
Vad01G014130	20.476942	13.558163	10.860255	11.82414	19.12491	15.52845
Vad12G008790	1.303596	2.185351	2.106812	0.609675	1.743074	1.186937
Vad07G004990	0.17957	0.0	0.0	0.0	0.0	0.0
Vad04G012920	0.0	0.0	0.0	0.0	0.0	0.0
Vad09G003890	10.323121	21.167526	4.192555	11.925099	7.057012	5.692155
Vad19G009720	1.195395	1.418753	1.508412	2.507111	2.296499	2.231024
Vad08G000890	1.784491	2.906603	1.764711	1.277639	0.45669	0.566146
Vad16G006100	1.138578	2.055079	1.366631	1.795022	0.505242	0.730107
Vad0G017120	0.0	0.0	0.0	0.0	0.0	0.0
Vad14G012080	47.416637	54.01313	69.190071	56.892986	46.643024	69.405029
Vad01G001170	12.757288	15.24548	14.461671	13.036243	15.701051	16.208555
Vad04G014180	0.089234	0.218276	0.161271	0.049246	0.133867	0.066683
Vad0G019870	0.0	0.0	0.0	0.0	0.0	0.0886
Vad05G009480	1.590192	0.547799	0.408561	0.366787	0.92362	0.436446
Vad04G008430	26.151451	33.217831	38.911392	32.486237	29.939547	35.796288
Vad09G006910	0.0	0.139106	0.079882	0.136873	0.022818	0.0
Vad13G002440	10.272644	11.299415	8.533072	6.618921	6.9286	5.313229
Vad13G004720	0.002985	0.0	0.0	0.050532	0.0	0.0
Vad10G006750	0.0	0.0	0.0	0.0	0.0	0.0
Vad13G001930	14.11536	16.493275	13.108569	12.205128	13.144741	11.350822
Vad0G027760	0.0	0.0	0.0	0.0	0.0	0.0
Vad17G006640	144.057903	154.89122400000002	141.231354	97.903459	117.962696	96.153694
Vad17G001610	1994.134644	1966.644653	2353.401123	2068.445557	2310.395752	2514.454834
Vad01G008010	51.13588	41.75202	30.193005999999997	33.325869000000004	28.687873000000003	24.521697
Vad08G005110	62.729301	75.564346	54.678474	41.908649	45.568699	36.193176
Vad0G005290	0.0	0.0	0.0	0.0	0.0	0.0
Vad13G007190	0.309652	1.193569	0.856891	0.756383	0.81565	0.350164
Vad18G000070	1.176146	1.782198	0.528399	2.272252	0.567789	1.549296
Vad09G010710	1.568816	1.338943	0.981019	3.926299	1.819245	1.762853
Vad04G011290	29.836584	41.269382	46.089115	36.990501	39.927464	42.934525
Vad11G002280	16.662476	14.853981	13.331466	13.080174	12.616161	11.698402
Vad06G010130	23.114048	20.520098	19.728882000000002	15.534939	23.438682999999997	18.230206000000003
Vad0G022680	0.0	0.0	0.0	0.0	0.0	0.0
Vad15G003050	1.200295	1.972928	0.923434	3.797839	4.131101	2.74045
Vad08G011390	0.0	0.0	0.0	0.0	0.0	0.0
Vitis_adenoclada_newGene_2453	0.0	0.602414	0.0	0.0	0.0	0.0
Vad0G019250	0.0	0.0	0.0	0.0	0.0	0.0
Vitis_adenoclada_newGene_2450	0.645134	1.406314	1.864248	0.481482	0.908033	1.58332
Vitis_adenoclada_newGene_2455	0.697677	0.102101	0.139647	0.19455	0.0	0.0
Vitis_adenoclada_newGene_2454	1.057685	0.6425339999999999	0.362929	0.15564	0.0	0.119911
Vitis_adenoclada_newGene_2459	0.381033	0.549747	0.0	0.595363	0.329947	0.301538
Vitis_adenoclada_newGene_2458	3.771494	5.2509630000000005	6.625863	5.098891999999999	5.849283	5.626906
Vad08G010780	0.0	0.088449	0.0	0.0	0.0	0.0
Vad14G014360	19.606535	19.149136	18.637905999999997	25.383941999999998	19.863187	18.615124
Vad16G000620	0.0	0.0	0.0	0.0	0.0	0.0
Vad0G011400	0.0	0.0	0.0	0.0	0.0	0.0
Vad08G015890	18.874479	22.197054	17.486353	11.957417	11.660099	8.011818
Vad11G008900	0.34899	0.178332	0.18368	0.480137	0.507724	0.544725
Vad16G009900	1.507419	0.653786	1.011404	0.59543	0.048413	0.18789
Vad15G009100	17.802408	21.677149999999997	15.080046	16.295893	15.017578	13.429862
Vad11G007100	45.234768	49.483658	42.105503	37.98262	42.858986	37.746143
Vad10G003980	0.555394	0.357087	0.0	0.278978	0.140863	0.881015
Vad07G018610	11.923932	10.813183	7.614511	19.865217	11.071438	12.560668
Vad12G003950	0.0	0.0	0.0	0.0	0.0	0.0
Vad08G014410	9.941837	10.693863	5.36413	3.892421	4.546439	4.242894
Vad17G008390	0.0	0.0	0.0	0.0	0.0	0.0
Vad16G008360	4.261126	2.966889	1.813629	3.845783	1.479793	1.140712
Vad01G010670	10.072179	11.308392	10.235747	7.773647	8.476876	7.566844
Vad05G012020	0.022384	0.0	0.0	0.0	0.0	0.0
Vad0G021080	0.0	0.0	0.0	0.0	0.0	0.0
Vad10G004660	0.607741	0.512646	0.707192	0.830029	2.494321	1.644613
Vad12G011700	32.606308	39.365517	26.557249	43.984272	28.851587	29.554935
Vad04G004300	2.785347	3.637587	3.693672	7.577097	6.326026	14.465127
Vad17G000560	0.0	0.0	0.0	0.0	0.0	0.0
Vad07G003070	1.112322	0.597874	0.459179	0.605973	0.507303	0.335499
Vad10G000750	0.0	0.0	0.0	0.118087	0.012316	0.150826
Vad08G011250	20.932144	19.198889	14.565454	16.86783	14.930824	11.242403
Vad15G006620	0.0	0.0	0.0	0.0	0.0	0.0
Vad0G013920	0.0	0.0	0.0	0.0	0.0	0.0
Vad10G011630	6.408631	8.044493	6.716418	8.407551	8.233029	6.415513
Vad0G020930	0.0	0.0	0.0	0.0	0.0	0.0
Vad0G019150	0.0	0.0	0.0	0.0	0.0	0.0
Vad04G009560	3.166585	2.982615	3.146565	3.316886	3.1311430000000002	3.12983
Vad10G008540	0.244571	0.172076	0.114475	0.218442	0.13038	0.089276
Vad17G008020	16.109329	15.193875	14.533088	17.874809	13.714163	16.000196
Vad01G012190	17.948101	16.211206	18.377605	14.735703	14.394889	13.329481
Vad0G021330	2.271569	3.56145	1.374936	2.41316	1.825881	2.185291
Vad0G011860	0.0	0.0	0.0	0.0	0.0	0.0
Vad18G000920	18.4051	15.884987	10.401236	11.55158	11.909367	7.970384
Vad13G005130	0.0	0.0	0.0	0.0	0.0	0.0
Vad09G009680	0.0	0.0	0.0	0.0	0.0	0.0
Vad08G004790	34.089466	34.882607	27.70167	43.346512	31.252209	36.407806
Vad01G003080	0.0	0.090694	0.293317	0.0	0.381556	0.16974
Vad16G001570	1.855999	0.64909	1.319008	1.385516	0.628849	0.644563
Vad14G008440	0.300929	0.314475	0.242807	0.294263	0.224616	0.438341
Vad01G008960	1.263915	0.807259	0.410253	0.717154	0.606526	1.848823
Vad15G004700	149.991531	118.430557	147.898285	169.39006	181.581619	177.397385
Vad07G008330	0.02726	0.072645	0.147378	0.0	0.077311	0.0
Vad18G015340	0.03161	0.064096	0.0	0.036517	0.0	0.0
Vad18G002560	3.40833	4.563864	2.740696	5.269936	2.719888	2.293523
Vad14G009310	35.39515299999999	45.966477	37.28817	35.829757	32.600198	30.649388000000002
Vad0G008590	0.0	0.0	0.0	0.0	0.0	0.0
Vad15G002010	0.107038	0.522202	0.110434	0.733648	0.512143	0.432817
Vad11G008010	8.062678	11.642654	10.291802	11.504864	7.893588	11.756977000000001
Vad05G002950	0.064436	0.316808	0.0	0.352544	0.0	0.046327
Vad0G024300	0.0	0.018224	0.0	0.0	0.0	0.0
Vad10G009660	9.048098	6.610621	7.090172	8.607328	5.719173	6.97228
Vad16G009010	13.781178	11.057307	9.480236	11.452932	10.451403	8.016583
Vad01G003550	0.049995	0.0	0.0	0.207774	0.22757	0.0
Vad06G001530	0.0	0.0	0.0	0.609626	0.0	0.280941
Vad10G005130	33.063358	52.467964	47.96027	39.417919	47.416584	44.912712
Vad16G010130	2.977732	2.330772	2.456199	5.051702	5.089569	6.22043
Vad07G007310	35.260933	33.059551	30.447456	16.791641	16.396603	15.601857
Vad08G013820	0.216017	0.18666	0.157406	0.161294	0.100736	0.139982
Vad10G005840	93.289696	75.158524	61.17654	72.256844	63.699959	64.632408
Vad07G003320	21.29225	15.211092	10.155118	11.152405	6.930146	6.545437
Vad01G009700	4.828017	5.650849	5.189536	3.393206	2.2728919999999997	3.004454
Vad12G006820	0.0	0.0	0.0	0.0	0.0	0.0
Vad01G014020	0.0	0.0	0.0	0.0	0.0	0.0
Vad07G006790	0.359167	0.180462	0.242421	0.180253	0.132013	0.214427
Vad13G011230	0.795094	0.459081	0.715418	0.91183	0.71083	0.632999
Vad12G000790	63.471903	80.008847	78.57768300000001	127.433571	73.231549	85.21679800000001
Vad11G010190	0.0	0.0	0.0	0.0	0.0	0.0
Vad19G005090	3.926949	7.20175	9.372099	7.269713	11.728796	12.523596
Vad13G004260	0.229072	0.0	0.2487	0.134652	0.315077	0.0
Vad05G004800	6.881397	0.845727	2.026082	2.136305	0.102767	1.429493
Vad08G003220	0.0	0.0	0.0	0.0	0.0	0.0
Vad03G008790	7.29862	11.381854	11.860173	13.094975	21.578575	24.606169
Vad17G007950	13.4003	16.174673	10.234778	13.125879	9.05116	9.627878
Vad15G005540	0.628522	0.887092	0.835142	0.306306	0.460134	0.160484
Vad08G010250	5.812821	9.842544	9.191135	8.266276	9.646008	9.820238
Vad0G023650	0.0	0.02829	0.0	0.0	0.0	0.0
Vad07G008800	0.0	0.0	0.0	0.0	0.0	0.0
Vad01G000330	11.056909	18.811213	11.643828	13.002491	13.104569	10.390479
Vad03G001160	906.316101	707.434143	951.802612	380.406921	820.66394	523.866272
Vad19G009150	5.481921	6.244061	4.847473	5.838054	5.00511	4.391762
Vad03G010620	1.674438	1.11141	0.57477	0.750082	0.577291	0.405065
Vad12G001440	37.597213	30.278614	32.384392	30.675396000000003	30.987736	29.65468
Vad11G011240	2.14462	1.87231	1.97614	2.669579	2.053071	2.550973
Vad12G010940	5.777985	6.009317	5.115259	4.889188	5.333991	4.297327
Vad11G000340	20.681232	24.278097	21.870479	14.159672	12.848581	15.157253999999998
Vad08G003660	24.59363	52.280754	45.219532	33.876984	48.804596	44.652195
Vad05G000080	11.085717	9.854328	11.97341	10.238873	9.662224	8.620015
Vad12G006790	0.213255	0.248729	0.193873	0.12845	0.168588	0.486067
Vad10G001930	4.3078129999999994	4.147025	4.311476	3.532895	7.142281	3.467723
Vad18G014800	0.0	0.0	0.0	0.0	0.032557	0.0
Vad01G010800	0.0	0.0	0.0	0.0	0.0	0.0
Vad11G009100	0.330379	0.351436	0.149032	0.184674	0.145701	0.147634
Vad06G004010	2.658056	2.74468	3.297071	2.556246	1.6075	2.190665
Vad12G012540	1.92769	1.178522	1.221941	1.187816	0.947012	1.017274
Vad04G006860	0.975957	1.2326	1.364414	0.509812	0.673868	0.268947
Vad07G001000	81.390915	71.105225	74.887894	101.427826	151.803513	124.082726
Vad19G004050	14.756147	9.124047	7.624008	9.581147	7.30722	6.717243
Vad12G002230	0.594298	0.685451	0.517727	0.486081	0.433317	0.495655
Vad0G018860	0.0	0.0	0.0	0.0	0.0	0.0
Vad04G009420	0.0	0.0	0.0	0.162787	0.0	0.0
Vad05G010560	2.288932	2.802088	2.798563	2.087208	3.687874	2.751014
Vad02G007930	19.159519	6.388993	6.369252	21.311977	3.96575	8.074982
Vad18G005520	10.986625	10.227867	9.111883	10.008682	7.711369	7.004599
Vad08G007780	1.176576	0.438084	0.985077	1.823761	0.745886	0.946611
Vad17G005690	0.0	0.0	0.0	0.0	0.0	0.0
Vad05G000620	3.1908	3.017708	2.914391	3.391859	2.867344	2.828276
Vad18G007000	3.1390719999999996	3.979912	3.3663220000000003	3.5077819999999997	2.620282	2.615353
Vad06G005940	0.0	0.0	0.0	0.0	0.0	0.0
Vad19G008600	0.0	0.0	0.448311	0.0	0.0	0.192311
Vad19G007650	0.283373	0.075923	0.298959	0.150769	0.1299	0.041985
Vad08G007880	0.348113	0.101013	0.030643	0.145814	0.0	0.131121
Vad12G007460	10.235355	10.982805	9.267635	10.984407	10.966697	9.714607
Vad05G006660	10.773232	12.474351	17.414579	9.059662	10.995996	16.195732
Vad19G003720	0.076467	0.108581	0.072633	0.0	0.27121	0.0
Vad14G011460	1.444811	2.126938	2.664121	1.719755	0.808553	0.846791
Vad12G002490	0.0	0.0	0.0	0.0	0.0	0.0
Vad02G000710	2.30116	0.714276	0.648429	13.35846	5.220295	16.449341
Vad0G000740	0.0	0.085349	0.0	0.0	0.0	0.110114
Vad02G001690	18.920616	22.245722	20.54796	20.333349	30.408403	19.8554
Vad12G003540	19.377012	13.643906	15.109855	13.783208	15.421096	12.63866
Vad0G008510	0.0	0.0	0.0	0.0	0.0	0.0
Vad12G000890	711.944092	560.266785	709.13678	655.095947	582.676392	670.10321
Vad05G004440	2.630937	2.984666	1.743649	4.316324	1.885313	1.783648
Vad04G002370	5.098384	2.229084	2.040824	1.901424	1.746659	0.523763
Vad17G004070	0.185135	0.280539	0.264718	0.294646	0.700518	0.677222
Vad02G009090	0.0	0.0	0.0	0.0	0.0	0.0
Vad06G007090	29.113621000000002	48.529544	65.65598299999999	39.790088	66.95189599999999	71.14263799999999
Vad14G001560	7.293983	12.283964	8.31731	11.557048	13.28251	10.933809
Vad07G002060	10.824129	7.00561	8.113991	10.319036	11.7068	11.088018
Vad02G001520	64.440102	54.307079	49.121788	48.163612	52.427223	46.978176
Vad10G011730	0.195881	0.17895	0.180472	0.282225	0.142591	0.093362
Vad19G006520	4.478681	0.597189	0.332543	1.212644	0.924391	1.725923
Vad13G009110	0.435691	0.46426	0.20156	0.817694	0.788018	0.625551
Vad19G002450	0.0	0.0	0.0	0.0	0.0	0.0
Vad14G010730	8.01021	6.584625	4.955569	4.908134	3.580762	3.484561
Vad07G015360	96.494171	112.131973	187.681396	114.301056	191.769379	210.236465
Vad18G019830	0.0	0.0	0.0	0.0	0.0	0.0
Vad14G014600	0.625767	1.07672	0.661284	0.356474	0.903313	1.035147
Vad14G002140	7.058818	6.589351	5.553898	6.829385	6.23296	5.384713
Vad03G001980	28.479517	45.772255	59.004982	39.188679	61.753258	62.772007
Vad14G008160	2.633034	0.959472	0.559396	2.225939	0.14075	0.42279
Vad07G008470	0.0	0.0	0.0	0.0	0.0	0.0
Vad01G001470	0.073851	0.186991	0.103636	0.0	0.097657	0.101943
Vad06G006320	0.0	0.0	0.0	0.0	0.0	0.0
Vad08G007040	85.749207	70.426552	65.194321	54.029903	62.868416	42.610992
Vad0G006370	0.0	0.0	0.0	0.0	0.0	0.0
Vad05G007040	12.494553	10.722907	9.617114	12.775392	8.875501	7.463407
Vad16G010100	29.675304	24.156023	25.686316	29.24312	21.961582	22.25737
Vad07G003330	3.306077	2.891975	2.765947	3.410424	3.764931	3.117433
Vad13G012710	10.203315	13.712553	7.504675	4.277959	3.717879	9.701372
Vad10G013580	4.09407	3.534619	2.900535	5.800013	2.686827	3.265335
Vad05G009320	0.0	0.0	0.0	0.0	0.0	0.0
Vad05G003740	21.479082	7.627681	12.198478	11.543858	7.89863	9.883621
Vad05G004530	50.918945	45.937252	50.145775	43.868626	42.224854	39.854473
Vad12G001850	8.189702	11.485427	11.860154	11.391274	11.96021	14.508902
Vad16G005100	0.0	0.0	0.0	0.0	0.0	0.0
Vad13G010620	11.351894	11.659738	8.263729	9.679304	6.858133	5.933531
Vad19G001650	5.48656	5.992455	6.063931	4.882802	5.476703	3.903669
Vad01G010830	0.0	0.0	0.0	0.0	0.0	0.0
Vad02G003580	18.475534	14.210881	11.858377	18.415525	15.095895	12.69657
Vad04G003960	9.122201	8.412373	5.576765	8.739625	5.847916	5.996485
Vad02G007690	0.0	0.0	0.042409	0.255045	0.148242	0.289097
Vad03G003850	10.257966	17.831001	14.018594	5.713722	5.001692	5.755167
Vad19G000960	15.92188	14.149308000000001	12.481937	11.714571	10.476022	9.004761
Vad06G004680	8.589755	8.297095	4.891505	8.180891999999998	7.529358000000001	5.954521
Vad14G000770	24.803761	18.974949	27.92738	23.842464	21.45594	22.888866
Vad08G009680	96.927544	111.803825	74.65757	83.374863	83.56778	70.753883
Vad18G017690	8.882048	9.952443	9.502613	5.202095	4.491443	3.378178
Vad15G001630	0.0	0.0	0.0	0.0	0.0	0.0
Vad14G003230	0.0	0.0	0.0	0.0	0.0	0.0
Vad06G009850	14.810135	9.493591	2.884798	9.529552	4.06495	2.420039
Vad13G008790	0.0	0.0	0.0	0.0	0.0	0.0
Vad14G007920	12.512583	11.281819	11.573472	10.980517	9.635718	8.826018
Vad06G005160	0.0	0.0	0.0	0.0	0.0	0.0
Vad18G011930	0.88251	0.318045	0.687854	0.798938	0.58976	0.433648
Vad02G002180	23.280695	23.410059	26.37722	25.593201	22.419844	21.050797
Vad14G005690	0.0	0.0	0.0	0.0	0.0	0.0
Vad01G014330	0.901385	0.124081	0.191462	0.962376	0.295043	0.159327
Vad18G018870	13.011356	15.61519	11.445408	8.964067	9.230955	6.995447
Vad06G001670	0.658684	0.134978	0.085411	0.83542	0.314768	0.340106
Vad06G008180	0.0	0.127782	0.119908	0.0	0.096845	0.0
Vad14G011920	16.678438	12.38553	12.272676	18.407162	10.893707	13.465523
Vad07G015290	16.803904	18.076988	18.571686	6.057145	6.343908	7.823967
Vad14G006340	0.0	0.0	0.0	0.0	0.0	0.0
Vad19G004930	9.230206	8.943309	19.868304000000002	6.653339	10.654608	12.172172
Vad01G002930	26.820601	34.503994	46.226452	30.648205	48.844582	44.61351
Vad0G017320	0.0	0.0	0.0	0.0	0.0	0.0
Vad16G006740	3.313077	2.818804	1.661367	5.180453	4.163075	5.262185
Vad03G005180	2.12048	3.751912	2.204772	1.190731	3.357028	1.19725
Vad14G007690	3.416985	3.0708089999999997	2.174974	2.238986	2.278407	1.594311
Vad04G000260	0.0	0.0	0.0	0.0	0.0	0.0
Vad16G002450	0.672317	3.44383	3.914762	0.0	1.544176	2.682292
Vad07G004130	0.075401	0.02919	0.0	0.0	0.0	0.0
Vad19G007040	21.188517	18.625177	14.226799	18.754034	14.639546	12.772746
Vad08G001070	16.003408	15.888469	14.190745	10.576138	12.256374	10.507207
Vad17G007750	0.310333	0.250045	0.194546	1.170416	0.362859	7.149123
Vad10G013050	0.0	0.0	0.0	0.0	0.0	0.0
Vad01G010300	24.81398	22.409021	18.124815	22.470285	19.449808	19.742025
Vad08G000300	0.0	0.0	0.0	0.0	0.0	0.0
Vad09G009950	28.623434	41.194601999999996	36.406481	30.205919	29.380622	32.475007000000005
Vad01G004470	18.295105	13.183867	25.969372	8.615108	16.524469	16.424017
Vad07G015280	2.577458	2.982824	3.1325730000000003	1.982806	1.91778	1.871291
Vad05G008530	6.346842	8.685589	8.718302	6.396263	5.672886	6.564287
Vitis_adenoclada_newGene_927	0.0	0.0	0.130693	0.0	0.133829	0.304518
Vitis_adenoclada_newGene_925	122.492058	100.161926	84.720131	131.969681	94.715477	81.60553
Vad0G005050	0.0	0.0	0.0	0.0	0.0	0.0
Vad07G013920	0.109498	0.354428	0.180159	0.48488	0.211804	0.355711
Vad18G008600	0.037929	0.0	0.0	0.0	0.0	0.0
Vad18G019580	0.268149	0.125733	0.041373	0.163153	0.143585	0.0
Vad09G006280	0.434445	0.346983	0.384229	0.38831	0.278409	0.220178
Vad03G006980	25.454969	27.437685	27.166018	21.49548	22.530922	20.175467
Vad19G000030	0.323287	0.274791	0.488648	0.354547	0.397278	0.461984
Vad02G006250	17.961744	23.341639	24.60367	21.435453	29.301807	26.372223
Vad03G004850	29.982796	37.266087	40.950905	31.532291	41.948219	44.629059
Vad17G001360	3.403415	2.71323	1.778883	1.284052	1.153971	0.846794
Vad18G018380	0.822937	0.571778	0.161814	0.458546	0.130316	0.086273
Vad03G005720	4.728854999999999	4.408699	4.991418	3.95109	3.435988	4.493615
Vitis_adenoclada_newGene_1553	0.0	0.136301	0.374279	0.176191	0.250881	0.06713
Vad18G011200	0.06186	0.032032	0.17401	0.084221	0.033045	0.086338
Vad06G012240	0.236392	0.708642	1.622703	2.947057	5.540775	8.341786
Vad15G000270	1.774527	1.401561	1.60711	0.96217	2.13896	0.992745
Vad14G004270	1.440749	1.217247	0.791785	1.048876	1.098831	0.809908
Vad19G004920	0.116528	0.02771	0.0	0.138047	0.0	0.086874
Vad18G019050	2.391402	1.924655	1.010343	1.4486	0.636921	0.261387
Vad09G010260	0.0	0.0	0.0	0.0	0.0	0.0
Vad15G009740	39.764387	31.002618	31.222221	40.198026	29.993121000000002	27.356169
Vad11G007340	17.86278	27.987568	22.89551	17.365215	24.836349	18.83658
Vad09G007880	0.0	0.0	0.0	0.0	0.0	0.0
Vad06G011570	0.533175	0.482018	0.750329	0.557145	0.509678	0.517372
Vad06G000690	15.582132	19.409664	15.571215	16.589954	15.089674	14.786273
Vad11G005270	8.997585	10.457354	9.077518	7.481998	5.96651	6.890882
Vad12G011540	0.0	0.0	0.0	0.0	0.0	0.042708
Vad0G014140	0.0	0.0	0.0	0.0	0.0	0.0
Vad09G002960	218.982208	239.626404	242.152328	210.980789	275.728333	212.715195
Vad09G006420	0.0	0.0	0.0	0.0	0.0	0.0
Vad07G006200	7.022312	7.350111	8.849125	7.460736	7.925879	8.566219
Vad08G007820	1.196288	0.394893	0.381994	0.465114	0.091128	0.304172
Vad06G003520	42.300236	49.774643	33.599926	49.644466	35.287041	37.872082
Vad01G005700	0.188758	0.132245	0.023724	0.0	0.0	0.060838
Vad10G000510	6.707077	8.722453	3.87795	8.47644	2.868818	2.617623
Vad11G009760	0.042233	0.0	0.046769	0.222099	0.04852	0.080363
Vad11G007690	8.927802	12.9475	13.177953	20.39016	21.044003	27.597792
Vad04G001610	0.0	0.0	0.063493	0.068387	0.0	0.183992
Vad0G015890	0.0	0.0	0.0	0.0	0.0	0.0
Vad10G006820	5.155754	4.244518	4.427439	3.94696	4.94013	3.373664
Vad11G006560	0.612366	0.190272	0.231309	0.246042	0.143148	0.292126
Vad18G007240	0.147596	0.223066	0.114186	0.282347	0.432354	0.0
Vad11G005180	49.824154	40.501007	6.383257	58.368118	24.366682	24.366852
Vad04G003100	21.121172	19.962033	14.188607	13.691646	12.586110999999999	12.283768
Vad18G014180	0.0	0.0	0.0	0.0	0.0	0.0
Vad12G011090	3.006628	3.806537	3.811172	2.924257	2.426386	2.34916
Vad17G005060	31.554258	30.694252	44.559662	26.612322	30.86241	40.202942
Vad17G000010	0.616994	1.924311	1.234517	1.582264	1.229358	1.59614
Vad11G001690	27.986782	46.800413	21.016539	26.20703	26.142777	19.257455
Vad09G010840	0.406339	0.0883	0.286934	0.328195	0.078887	0.0
Vad08G009300	69.295525	71.625969	83.07254	71.714325	66.523758	73.56633
Vad03G003070	52.393589	48.16037	48.870586	45.603008	42.79298	42.56472
Vad01G013760	66.701431	57.849762	51.261326	64.537109	64.518524	51.139839
Vad10G011340	2.195392	1.4786	2.364735	2.695045	4.160442	5.112173
Vad0G004090	0.0	0.0	0.0	0.0	0.0	0.0
Vad01G001330	10.980258	14.085357	14.516415	8.415065	10.382018	13.303411
Vad18G001230	0.129176	0.168088	0.0	0.192412	0.188553	0.10943
Vad03G007760	0.0	0.0	0.0	0.0	0.0	0.0
Vad18G004600	11.699636	10.907385999999999	9.228534	9.562286	10.372694	8.56677
Vad14G003590	0.0	0.0	0.0	0.0	0.0	0.0
Vad18G015580	0.760512	0.664487	0.191197	0.45732	0.158513	0.077115
Vad18G002760	409.114868	614.992493	799.481689	614.820984	530.581421	630.161865
Vad08G015200	52.767849	46.898288	30.720613	87.68252899999999	52.957728	41.345883
Vad15G002650	0.0	0.0	0.0	0.0	0.0	0.0
Vad18G021520	0.0	0.0	0.0	0.0	0.0	0.0
Vad08G012250	31.157198	33.691441	63.597603	29.51903	18.350483	34.911842
Vad11G008250	108.1031	106.882462	118.058945	122.952263	173.279183	129.413347
Vad15G006540	0.507861	1.451757	0.744806	0.409658	0.624229	1.00681
Vad19G007350	0.0	0.0	0.0	0.0	0.0	0.0
Vad07G019120	13.232823	10.379356	8.815748	9.73404	6.79538	6.561459
Vad11G004580	0.0	0.0	0.0	0.0	0.0	0.0
Vad0G015230	0.0	0.0	0.0	0.0	0.0	0.0
Vad16G004070	0.0	0.0	0.0	0.0	0.0	0.0
Vad01G011940	7.295197	5.020125999999999	6.646692	3.629957	4.483658999999999	4.105031
Vad09G003610	66.780319	120.964211	102.473221	254.735382	264.524628	262.184052
Vad07G007150	43.723183	50.48428	42.409424	44.777927	42.026566	38.80685
Vad06G002690	0.0	0.0	0.0	0.0	0.032741	0.0
Vad07G018830	26.2255	27.98579	17.609041	22.768169	18.746489	15.134572
Vad06G009440	16.011701000000002	17.951465	19.49072	13.404586	10.624412	13.640926
Vad01G001710	0.0	0.0	0.0	0.0	0.0	0.0
Vad02G008960	6.036259	5.47858	3.708531	5.76011	5.068288	4.698805
Vad11G001030	17.434107	15.171383	12.325659	18.72065	16.279934	13.691853
Vad11G008780	1.579116	1.704576	1.605385	1.265893	1.401118	1.300882
Vad09G001610	0.0	0.777605	0.635869	0.798988	0.0	0.0
Vad0G029240	0.0	0.0	0.0	0.0	0.0	0.0
Vad11G004630	1.567251	5.40793	1.516988	2.711065	1.579416	6.696589
Vad10G011960	359.823883	297.307434	466.598053	523.008972	476.250214	558.732117
Vad04G005620	2.021508	2.113848	1.724843	2.570779	2.010998	1.639869
Vad07G019180	8.900836	9.385046	8.658142	6.740561	6.180698	5.61959
Vad01G014490	0.0	0.02845	0.0	0.130644	0.0	0.0
Vad09G004060	1.481562	3.042552	0.427501	21.25128	7.27812	9.417603
Vad01G002160	6.857298	9.576406	9.058008	7.827531	7.753429	7.04557
Vad16G004090	0.107584	0.0	0.038505	0.124138	0.0	0.112503
Vad06G002340	5.372958	5.836847	4.601472	4.9766	3.205645	3.226144
Vad05G011960	1.178049	0.843923	0.713534	0.533543	0.544361	0.047231
Vad08G003020	23.252014	27.345758000000004	30.526249999999997	19.7257	34.647748	32.022104
Vad0G007540	0.0	0.0	0.0	0.0	0.0	0.0
Vad08G014890	20.80526	16.892057	18.308529	23.741005	29.669071	20.816591
Vad10G007880	0.0	0.0	0.052536	0.052127	0.165815	0.220802
Vad01G003410	1.81657	1.90371	1.5490789999999999	3.282699	1.432655	1.42563
Vad18G003490	8.336005	8.776244	9.231074	6.366333	6.711048	6.527755
Vad16G001160	0.0	0.145485	0.0	0.084838	0.276155	0.106921
Vad01G014810	1.207154	0.670613	0.820747	0.494937	0.819656	0.942248
Vad15G005380	0.0	0.0	0.0	0.0	0.0	0.0
Vad0G003040	0.0	0.0	0.0	0.0	0.0	0.0
Vad13G001360	0.0	0.0	0.0	0.0	0.0	0.0
Vad09G004390	15.907393	27.773815	19.156099	19.849829	8.886627	9.85525
Vad07G012890	1.483652	1.242738	1.021811	1.744434	1.083759	0.856977
Vad01G009540	0.0	0.0	0.0	0.0	0.0	0.0
Vad18G005260	2.237599	3.139516	4.164952	2.05718	2.619046	3.447723
Vad03G002840	0.063423	0.0	0.032068	0.0	0.0	0.0
Vad0G024850	0.0	0.0	0.0	0.0	0.0	0.0
Vad03G008800	135.432274	136.302414	103.756914	134.960228	97.152745	90.14328300000001
Vad0G028440	0.0	0.0	0.0	0.0	0.0	0.0
Vad19G010050	0.0	0.0	0.0	0.0	0.0	0.0
Vad18G003140	28.985055	18.541011	97.85594999999999	32.798897	15.81008	54.157776999999996
Vad0G026980	0.0	0.0	0.0	0.0	0.0	0.0
Vad07G010490	30.847668	28.423254	24.740862	21.425562	15.911799	15.436691
Vad18G006510	29.618353	39.370876	21.80583	32.287258	34.157528	31.613602
Vad06G002670	5.536232	5.92817	4.083226	5.298861	3.756737	3.301584
Vad0G028110	0.0	0.0	0.0	0.0	0.0	0.0
Vad18G009720	46.10397	37.117233	39.139206	50.920914	44.297253	40.246925
Vad11G011000	444.03700699999996	411.194595	346.33537	278.222477	376.836147	349.071355
Vad05G011340	19.974934	19.360708	12.983816	15.013927	10.39508	9.276064
Vad04G004570	2.002923	2.144335	1.938288	3.038434	2.693347	2.817756
Vad04G013080	0.0	0.0	0.0	0.0	0.0	0.0
Vad05G005360	0.381978	0.466984	0.0	1.304726	0.64072	1.177196
Vad07G000310	89.509159	82.799643	81.117876	78.047527	59.489857	63.92112
Vad16G007860	1.254628	0.907298	0.602078	1.830141	0.753511	0.97445
Vad04G010260	21.321101	30.611925	36.52507	29.621053	53.339649	59.375267
Vad05G001110	0.885313	0.355363	0.425416	0.490566	0.412647	0.420499
Vad14G013650	6.369185	7.306119	6.03257	4.658368	4.573934	4.475709999999999
Vad18G009890	17.204118	12.344017999999998	14.413957	17.829773	19.076297999999998	13.386541
Vad0G013300	0.0	0.0	0.0	0.0	0.0	0.0
Vad09G004930	105.191292	111.44146	118.104721	109.480316	124.745087	124.9319
Vad01G000140	0.173883	0.16859	0.206205	0.198197	0.225819	0.166307
Vad11G000630	64.98512000000001	61.929753	62.746332	46.850215000000006	47.874810000000004	52.530879
Vad04G013550	18.477265	21.933081	20.042113999999998	21.253626	29.35797	25.29756
Vad13G000090	18.20294	26.294529	28.579693	24.28994	32.079643	30.881668
Vad09G009540	0.646156	0.580387	0.357524	0.71233	0.29884	0.298683
Vad04G009620	14.677789	18.642191	8.679261	17.027325	8.806705	9.695668
Vad13G003210	1.127923	1.674156	1.845726	1.394537	3.009673	2.429865
Vad04G010190	10.320411	14.963206	16.461922	10.425108999999999	19.699438999999998	15.661764999999999
Vad08G002040	0.603148	0.360337	0.283661	1.310581	0.908299	1.003414
Vad09G002570	1.04365	0.138499	0.82569	5.273847	0.334923	5.523681
Vad05G010760	0.192786	0.244147	0.159523	0.161166	0.169751	0.121894
Vad12G012030	9.852563	1.290455	1.235303	5.938265	0.268836	1.035859
Vad08G001530	0.0	0.0	0.0	0.0	0.0	0.0
Vad07G016830	1.252106	0.6969	0.183967	0.775017	0.365824	0.228501
Vad07G004540	11.491831	15.093508	15.878668	12.293164	12.914476	14.064281
Vad11G002670	1.03634	0.788295	1.146029	2.41843	1.611556	1.921801
Vad10G014500	0.0	0.0	0.0	0.0	0.0	0.0
Vad15G004160	0.0	0.0	0.0	0.0	0.0	0.0
Vad13G000540	58.376396	64.507278	64.30867	52.378269	50.533058	58.21122
Vad04G009990	6.974842	6.300725	6.126969	4.972242	5.313878	4.467226
Vitis_adenoclada_newGene_938	0.566493	0.226753	0.591836	0.089123	0.0	0.285325
Vad17G000840	0.0	0.0	0.0	0.0	0.0	0.0
Vad18G007640	8.719385	9.122371	11.875962	5.458919	7.29441	7.859386
Vad13G005680	10.044815	8.25991	13.486732	8.887145	9.400552	12.066405999999999
Vad0G023850	0.215039	0.188432	0.162861	0.428351	0.335214	0.0
Vad0G028800	0.0	0.0	0.0	0.0	0.0	0.0
Vad17G002570	4.583377	4.644306	3.158599	3.513278	4.958753	3.446557
Vad19G011010	0.61211	0.510371	0.72901	0.177086	0.569141	0.496706
Vad05G006460	0.141791	0.598699	0.420113	0.764819	0.663365	0.437068
Vad0G018080	0.0	0.0	0.0	0.0	0.0	0.0
Vad07G007930	0.0	0.0	0.0	0.0	0.0	0.028186
Vad04G005980	9.584532	9.003385	7.619988	6.705377	5.422353	5.726068
Vad0G022180	0.0	0.0	0.0	0.0	0.0	0.0
Vad0G010650	0.0	0.0	0.0	0.0	0.0	0.0
Vad0G027350	0.0	0.0	0.0	0.0	0.0	0.0
Vad0G019930	14.510916	15.46639	12.558113	16.917051	23.28998	15.467143
Vad10G008300	35.941246	58.471966	46.873234	35.237053	39.928619	39.753624
Vad16G008970	0.066709	0.101713	0.052324	0.167997	0.145918	0.077259
Vad17G002540	28.707109	23.564983	25.181807	26.879126	17.685978	21.838953
Vad04G014020	0.0	0.0	0.258893	0.0	0.0	0.103616
Vad11G002090	3.352705	2.923379	1.970819	3.924733	2.695894	3.372286
Vad0G018330	0.0	0.0	0.0	0.0	0.0	0.0
Vad16G003540	1.853467	1.820947	0.698453	0.900497	0.759337	0.23921
Vad14G012290	13.581896	13.65057	15.79979	21.631203	12.837535	13.406938
Vad0G014010	0.0	0.0	0.0	0.0	0.0	0.0
Vad07G002260	0.561185	0.451755	0.210409	0.588254	0.893284	0.361113
Vad08G005090	0.0	0.0	0.0	0.0	0.0	0.0
Vad05G012720	37.767204	44.761452	12.82752	78.567284	32.949509	28.219955
Vad10G007300	1.051441	0.772133	0.37722	0.762642	0.201961	0.592128
Vad0G019680	0.0	0.0	0.0	0.0	0.0	0.0
Vad0G005550	0.0	0.0	0.0	0.0	0.0	0.0
Vad0G021980	0.0	0.0	0.0	0.0	0.0	0.0
Vad10G012080	18.806871	24.481611	21.904051	13.376772	13.883514	15.73019
Vad08G010980	0.088989	0.079034	0.062437	0.02644	0.0	0.0
Vad13G013020	12.872386	14.968913999999998	14.719805000000001	16.075519	16.334142	14.995388000000002
Vad0G022720	0.288429	0.108034	0.086786	0.25025	0.137803	0.301931
Vad17G001000	3.111769	0.460304	0.9295	0.0	0.0	0.0
Vad17G008720	0.0	0.0	0.0	0.0	0.0	0.0
Vad08G005320	0.896911	1.108447	1.184743	1.252045	0.865593	1.09514
Vad10G012550	0.0	0.0	0.0	0.0	0.0	0.0
Vad14G014440	7.173462999999999	9.492367	14.470183999999998	7.74439	11.935315	11.779336999999998
Vad0G026400	0.0	0.0	0.0	0.0	0.0	0.0
Vad09G010100	7.131755	3.855854	3.185832	2.083399	1.602744	1.701397
Vad0G020760	0.0	0.0	0.0	0.0	0.0	0.0
Vad14G008760	1221.529907	1337.584229	1708.619507	1065.301392	1198.929199	1544.474976
Vad18G001170	9.851109	10.999517	8.547352	6.989595	8.356308	7.005358
Vad15G003240	9.918477	9.956358	8.926386	9.069282	9.647176	8.160817999999999
Vad13G006650	0.850178	1.306093	1.111253	0.585257	0.884165	0.786401
Vad07G002880	1.266154	1.523501	2.474197	1.201326	1.74703	2.62249
Vad10G008870	0.0	0.0	0.0	0.0	0.0	0.0
Vad08G008050	0.080507	0.138328	0.180528	0.169869	0.0	0.025151
Vad07G005550	135.44574	186.287613	211.401581	128.677521	111.874443	122.111908
Vad05G012180	159.373535	184.34816	190.316544	191.752457	201.572662	216.311264
Vad06G006120	0.358729	0.374371	0.668528	0.768239	0.408084	0.393407
Vad16G000010	4.612419	5.007363	5.462453	6.044192	5.367831	2.621202
Vad14G014190	141.999847	141.606049	192.446121	210.332932	240.949554	268.401184
Vad02G004430	7.558633	4.931332	4.649247	8.062801	2.512781	5.284079
Vad07G003130	0.231588	0.144487	0.077963	0.172987	0.0	0.408859
Vad0G013680	0.0	0.0	0.0	0.0	0.0	0.0
Vad10G000650	0.0	0.0	0.135231	1.816905	0.94553	2.163092
Vad16G009730	4.538603	5.126972	4.098592	4.033635	2.97577	3.020163
Vad07G008100	0.288855	0.307145	0.148994	0.424067	0.049155	0.107068
Vad08G013980	0.0	0.0	0.0	0.0	0.0	0.0
Vad03G010190	0.0	0.0	0.0	0.0	0.0	0.0
Vad02G001940	0.0	0.0	0.0	0.0	0.0	0.0
Vad08G011630	4.807652	2.134255	1.630373	1.35187	1.285496	0.692615
Vad13G010420	0.0	0.0	0.0	0.0	0.0	0.0
Vitis_adenoclada_newGene_2170	1.511385	2.301692	1.642795	1.407021	3.199718	2.730471
Vad14G010630	34.09573	44.31686	37.889027	42.589417	48.361282	37.903309
Vitis_adenoclada_newGene_2175	1.198729	1.724939	1.55064	1.137219	1.414319	0.965832
Vitis_adenoclada_newGene_2176	18.864979	25.767504	25.8279	16.117584	23.805	19.551355
Vitis_adenoclada_newGene_2177	0.802676	0.320228	0.233482	0.983909	0.205835	0.310913
Vad06G006690	13.030878	14.904437	10.546138000000001	16.751268999999997	14.793632	14.296674
Vad14G009250	0.147895	0.0	0.0	0.0	0.0	0.064325
Vad08G012580	8.721986000000001	6.830438	7.3864600000000005	8.289629	6.76721	5.5733049999999995
Vad05G005480	0.138269	0.008851	0.0	0.133656	0.058292	0.053165
Vad01G013400	0.041269	0.0	0.0	0.0	0.0	0.0
Vad08G013670	20.369881	21.285515	21.276588	19.576677	18.218899	20.380291
Vad15G007910	8.228415	9.924789	11.027636	5.147134	6.821577	7.486863
Vad08G016000	0.0	0.0	0.0	0.0	0.0	0.0
Vad10G001010	5.588259	2.950883	3.360298	4.16883	2.57828	4.148354
Vad13G005300	9.271766000000001	8.856739	6.760776	5.344692	5.177027	5.141998
Vad13G008550	4.043205	3.29124	2.820031	2.764909	5.193262	3.194983
Vad12G012860	0.0	0.0	0.0	0.0	0.0	0.0
Vad06G001470	0.503695	0.441029	0.532028	0.307801	0.584398	0.424869
Vad12G010590	0.790736	0.404152	0.490824	1.114002	0.712566	1.680049
Vad19G003900	151.366714	166.375626	184.065231	150.826797	185.753296	198.809845
Vad0G025840	0.0	0.0	0.0	0.0	0.0	0.0
Vad02G008830	52.247944	46.392204	44.376091	37.478069	33.539227	29.34395
Vad16G001040	0.036792	0.153303	0.05925	0.177449	0.124396	0.095645
Vad0G008890	0.0	0.0	0.0	0.0	0.0	0.0
Vad08G012990	236.328598	246.236588	159.891632	234.274979	163.708328	146.864929
Vad03G000110	4.284605	5.280833	3.284102	11.750782	7.719157	8.462923
Vad14G012900	0.0	0.0	0.0	0.0	0.0	0.0
Vad18G016630	2.237174	1.69155	1.401617	1.785324	1.40539	0.792849
Vad03G008340	0.0	0.0	0.120265	0.0	0.078456	0.245199
Vad12G000610	122.067001	164.515366	220.198242	149.580154	254.271622	247.80925
Vad09G001900	69.795341	47.606819	48.400658	56.425919	40.684155	39.289074
Vad11G010010	32.911728	14.140385	4.086889	2.618514	0.385479	0.299844
Vad18G013860	0.139033	0.106244	0.152476	0.137317	0.0	0.052962
Vad13G012860	0.0	0.052344	0.013583	0.023402	0.0	0.0
Vad19G004480	45.045341	62.568745	109.883682	59.721939	73.406128	116.936501
Vad05G005170	71.395809	71.916754	91.221216	63.26194	91.93933999999999	96.746414
Vad12G006610	0.650872	0.236376	0.691742	0.388803	0.715618	1.170638
Vad03G011740	0.231493	0.116736	0.16896	0.542089	0.225453	0.476052
Vad19G005680	0.24419	0.309542	0.183663	0.512005	0.157041	0.336287
Vad08G010360	0.560381	0.306192	0.276513	0.330153	0.389134	0.308559
Vad01G008310	0.0	0.0	0.0	0.0	0.0	0.0
Vad06G005570	35.050941	27.255428	33.582527	30.841311	44.094112	42.965347
Vad12G013020	0.0	0.0	0.0	0.0	0.0	0.0
Vad02G007100	5.761216	5.935657	6.647975	4.870565	6.096801	3.920116
Vad03G001640	0.447475	0.350517	0.408586	1.135481	0.164978	0.0
Vad19G005530	4.939065	3.30687	2.305482	3.638187	1.243117	1.631096
Vad03G006610	18.815262	17.21203	19.011738	15.918326	18.50997	16.861418
Vad06G002580	105.484024	86.053787	71.390556	76.192513	86.501305	65.631165
Vad05G011450	0.0	0.0	0.0	0.168576	0.119225	0.0
Vad0G023440	15.54739	10.373482	8.060069	7.26901	6.853603	7.229615
Vad03G009430	1.174911	0.896509	0.71928	0.888326	0.572686	0.478094
Vad18G006250	24.943541	16.81809	20.236837	18.226219	17.664551	14.532155
Vad07G004630	16.507645	13.585919	11.501867	11.024708	9.14387	7.827995
Vad02G001220	0.89346	2.884091	8.23716	1.52146	7.824035	8.961748
Vad16G005320	0.0	0.0	0.0	0.0	0.0	0.0
Vad19G000330	0.0	0.0	0.0	0.0	0.0	0.0
Vad06G006900	1.230343	1.269144	0.905176	1.292256	1.005315	1.068
Vad18G020660	1.510855	0.907005	1.125664	1.995635	1.363436	1.747517
Vad08G011710	0.0	0.0	0.0	0.0	0.0	0.0
Vad03G001390	5.424199	6.647299	3.700525	3.128143	3.886841	3.011934
Vad19G008100	0.019605	0.045717	0.0	0.0	0.0	0.0
Vad13G012130	0.999618	0.77673	0.928404	0.68463	0.832195	0.0
Vitis_adenoclada_newGene_1669	0.475446	0.357937	0.800387	0.195777	0.407875	0.263941
Vitis_adenoclada_newGene_2051	4.724521	5.494743	4.557854	4.533667	8.091102	7.243128
Vad09G007710	0.0	0.0	0.0	0.0	0.0	0.0
Vitis_adenoclada_newGene_1661	0.347601	0.03023	0.0	0.091835	0.089823	0.0
Vitis_adenoclada_newGene_1660	27.422354	46.945921999999996	60.590412	34.860926	68.769702	77.468523
Vitis_adenoclada_newGene_1662	0.9622360000000001	1.364479	0.513846	0.68402	0.643466	0.9779009999999999
Vitis_adenoclada_newGene_1665	0.122077	0.287461	0.341742	0.0	0.0	0.0
Vitis_adenoclada_newGene_1667	0.66382	0.088961	0.035199	0.396036	0.18307	0.0
Vitis_adenoclada_newGene_1666	14.173836	35.475876	22.646713	14.048657	33.660084	22.281363
Vad09G000720	5.045588	5.396351	4.11518	8.386591	9.664031	8.276752
Vad10G008460	3.805246	2.64305	2.704243	3.908107	2.031791	3.236493
Vitis_adenoclada_newGene_618	0.42254	0.70766	0.764003	0.866022	1.899307	1.594542
Vitis_adenoclada_newGene_619	3.843066	1.444	2.496908	0.029053	0.0	0.0
Vad04G003740	0.738176	0.80223	0.189761	0.828638	1.400704	0.905802
Vad19G000480	1.675512	1.441755	1.9484759999999999	1.307611	0.917877	0.993109
Vad17G005260	2.088862	0.270053	0.191372	0.484632	0.308461	0.418484
Vitis_adenoclada_newGene_610	1.74446	3.73051	3.182641	3.1490080000000003	3.3189200000000003	3.719463
Vitis_adenoclada_newGene_611	1.312347	1.167075	0.787646	0.730557	0.670574	0.824009
Vitis_adenoclada_newGene_612	1.312636	1.388684	0.944384	0.980993	0.73782	0.365852
Vitis_adenoclada_newGene_614	0.711745	1.638892	1.123395	0.512177	1.315459	1.022367
Vitis_adenoclada_newGene_616	0.331936	0.399806	0.854682	0.560266	0.638601	0.534658
Vitis_adenoclada_newGene_617	34.158688	49.877743	161.976364	73.00724	328.222992	271.075836
Vad04G007450	1.071606	1.474484	1.596628	0.993167	1.649552	1.696171
Vad06G006770	0.351664	0.483472	0.225006	0.274567	0.534558	0.256755
Vad0G001620	0.0	0.0	0.0	0.0	0.0	0.0
Vad07G011820	19.782925	16.305641	13.571887	17.783437	17.597707	16.159456
Vad12G007050	60.874699	58.063331999999996	44.138723000000006	40.486963	44.759828	35.919404
Vad18G020830	9.85721	6.911023	8.082387	6.596649	3.305521	3.579798
Vad07G001210	0.024261	0.0	0.0	0.112025	0.0	0.397885
Vad10G003320	5.775864	3.990746	6.925293	5.303578	5.161779	7.707278
Vad03G007560	3.653709	2.102718	0.881608	2.081922	1.960889	1.015549
Vad12G003730	3.470555	3.677934	0.888963	6.662264	1.394245	1.618752
Vad12G004500	3.541102	4.2964899999999995	3.68599	5.04892	5.03573	5.867759
Vitis_adenoclada_newGene_1085	0.198216	0.164267	0.0	0.050576	0.121519	0.098609
Vitis_adenoclada_newGene_1084	0.203069	0.0	0.0	0.0	0.0	0.089524
Vitis_adenoclada_newGene_1081	4.821361	7.411411000000001	6.737699	3.73552	5.458309	5.660028
Vitis_adenoclada_newGene_1080	2.759998	4.252883	4.504656	2.020711	4.729085	4.590161
Vad0G008700	0.0	0.0	0.0	0.0	0.0	0.0
Vad19G007590	0.331208	0.355761	0.447877	1.090892	0.720087	1.146904
Vad02G000570	0.166108	0.0	0.158492	0.077566	0.253575	0.060463
Vad19G003680	0.027843	0.0	0.0	0.078095	0.281948	0.248885
Vad14G011340	9.408059	8.446917	8.280156	10.150383	8.161806	7.779637
Vad14G003860	0.0	0.0	0.0	0.0	0.0	0.0
Vad08G007810	2.321703	4.005262	2.089711	2.123518	1.854271	1.885099
Vad07G006110	1.997711	1.813205	0.870667	3.01976	1.431568	1.335532
Vad18G014960	0.088134	0.0	0.0	0.0	0.0	0.0
Vad03G000930	0.558597	0.0	0.0	0.0	0.0	0.0
Vad01G005730	8.136575	9.108656	8.38891	8.092185	11.717018	8.191691
Vad19G008810	13.252906	14.305229	12.52301	10.444581000000001	10.438108999999999	9.574007
Vad09G001450	160.573983	167.65778699999998	166.07976200000002	175.756484	224.79953	191.67243
Vad18G018240	0.103299	0.035805	0.076642	0.102405	0.040631	0.029158
Vad01G013340	4.344228	6.01387	3.6914730000000002	4.778576999999999	4.7143619999999995	3.708223
Vad05G009670	12.173935	21.007273	23.022562	15.688962	22.51763	20.566399
Vad06G002100	27.604128	16.137377	14.823373	20.095226	12.648852	10.001158
Vad15G008890	11.7768	9.199541	8.378619	9.316981	8.393063	7.2277
Vad07G002740	1.47676	4.72384	4.732285	5.409983	8.462507	8.815781
Vad0G007700	0.0	0.0	0.0	0.0	0.0	0.0
Vad08G013710	3.115629	2.5141	1.865712	3.491744	2.178533	2.506874
Vad16G002940	1.881883	2.250955	1.6591780000000003	1.6287850000000001	1.355626	1.4784160000000002
Vad09G000890	5.097453	2.676514	2.769361	1.75058	0.15055	0.17432
Vad09G001180	52.371633	47.641162	52.735181999999995	41.660441	40.885977	37.508972
Vad17G004600	0.167224	0.31485	0.67073	0.132373	0.16721	0.289656
Vad0G015130	0.0	0.0	0.0	0.0	0.0	0.0
Vad02G009680	47.297561	50.318253	46.623222	52.921956	62.429964999999996	58.990018
Vad05G005940	21.501001	23.847988	27.783211	24.789076	18.089096	18.403271
Vad09G004620	0.061551	0.097296	0.032498	0.246507	0.035808	0.0
Vad13G009090	1.570204	2.537364	1.384834	2.191304	1.537192	1.226384
Vad0G000280	0.0	0.0	0.0	0.0	0.0	0.0
Vad18G021870	0.0	0.0	0.0	0.0	0.0	0.0
Vad17G003950	40.076328	37.496872	29.843103	43.084007	35.430218	31.626747
Vad16G010370	11.502188	10.334353	14.136577	11.719168	13.543096	14.944208
Vad19G004680	61.412674	52.578419	57.244987	49.763893	51.006786	49.799168
Vad05G002620	86.866768	109.542946	68.534172	60.408199	43.280804	49.374298
Vad10G006330	0.268428	0.103967	0.530844	0.356079	0.654026	0.204295
Vad12G005360	3.237356	3.686341	3.570156	3.658411	3.718945	4.799585
Vad16G004460	0.0	0.0	0.0	0.0	0.0	0.0
Vad12G008500	0.0	0.0	0.0	0.0	0.0	0.0
Vad10G013930	0.0	0.0	0.0	0.0	0.0	0.0
Vad14G006990	0.0	0.0	0.0	0.0	0.0	0.0
Vad13G009320	93.860077	73.92939	69.9776	85.657539	55.074135	58.338699
Vad19G002220	3.360397	3.374225	1.763984	2.042471	1.831745	2.2526479999999998
Vad04G010930	28.504486	31.438551	42.644455	31.51096	26.403984	32.043015
Vad14G004840	41.174988	38.280392	38.0285	40.075756	24.038908	28.705429
Vad02G008480	3.442328	3.598338	3.165625	5.478559	5.558309	4.440207
Vad02G003170	2.607751	2.945116	2.450827	2.926254	4.265003	3.04814
Vad06G009130	0.0	0.0	0.0	0.0	0.0	0.0
Vad15G000840	0.0	0.0	0.0	0.119567	0.0	0.046834
Vad02G002220	5.550535	3.254196	4.468609	7.666754000000001	5.583566	7.789852
Vad14G005710	4.309538	3.428116	4.900902	5.165102	6.886532	4.48676
Vad18G018930	0.0	0.0	0.0	0.0	0.0	0.0
Vad11G009240	70.217163	48.635876	18.220182	69.258629	23.588343	20.141531
Vad03G004130	10.444174	11.850408	34.459484	15.200249	12.979929	45.727142
Vad0G016790	0.0	0.0	0.0	0.0	0.0	0.0
Vad06G002810	7.329072	7.491693	6.918998	4.5291	4.171652	6.202077
Vad02G004680	0.0	0.0	0.060393	0.045661	0.0	0.0
Vad18G017220	0.0	0.0	0.216635	0.0	0.0	0.0
Vad18G020580	0.23732	0.425844	0.280299	0.296309	0.249274	0.603641
Vad11G005840	9.872197	8.691361	6.414185	8.490046	6.265326	7.032232
Vad0G012480	1.171772	1.048084	0.618217	0.497039	0.279215	0.862143
Vad17G003370	4.274444	4.705167	7.314633	2.517864	5.615808	4.052193
Vad02G008150	535.012756	537.220032	372.019196	568.683044	533.465698	439.66864
Vad09G005600	1.019453	1.064736	0.939682	0.726012	0.8378639999999999	0.7331070000000001
Vad08G002200	92.260666	88.615494	91.673294	79.075188	91.659019	84.891006
Vad04G011000	4.841411	10.006276	8.768381	13.206819	16.34054	22.607285
Vad09G002370	0.0	0.0	0.0	0.0	0.0	0.0
Vad01G005290	33.871437	37.873607	22.93372	32.341471	19.798755999999997	22.570771
Vad01G011770	8.713517	10.824680999999998	10.66971	8.891698	12.921317	10.092267
Vad09G008920	0.0	0.0	0.0	0.0	0.0	0.0
Vad08G009520	16.19219	18.749223	13.603638	10.028776	14.277927	10.606200999999999
Vad18G020050	0.0	0.026267	0.0	0.0	0.0	0.0
Vad16G005730	0.0	0.0	0.0	0.0	0.075694	0.0
Vad07G011250	2.972887	3.890328	2.668246	2.966136	3.173813	1.994357
Vad12G009670	9.024409	10.989638	18.296402	12.123863	18.55356	23.164276
Vad02G007160	88.391502	80.551529	48.254917	46.032269	19.377373	21.589575
Vad09G009030	8.567587	3.04179	0.840777	2.759654	0.580005	0.341597
Vad02G003790	28.359812	26.379925	21.726622999999996	21.154722999999997	17.883173	16.395426
Vad08G007580	1.826167	1.190549	1.342997	0.988141	0.524342	0.6
Vad02G007080	0.0	0.0	0.0	0.134847	0.0	0.182192
Vad13G002010	55.444973	56.575008	67.381493	62.958832	62.301952	66.315163
Vad08G006230	19.037956	11.803261	13.330613	8.94536	15.449401	11.850352
Vad01G014690	7.231858	4.319508	3.391415	5.537911	2.100888	2.348932
Vad17G002770	2.979541	1.817245	2.341567	2.298698	1.524347	2.156211
Vad19G011650	0.0	0.0	0.0	0.0	0.0	0.0
Vad09G006200	0.0	0.0	0.0	0.0	0.0	0.0
Vad02G005790	3.807261	4.334999	3.502359	2.638079	3.193121	2.992746
Vad13G005060	0.726562	0.35538	0.556486	0.957206	1.080546	2.739239
Vad07G010880	18.969769	29.617741	7.456641	15.798245	13.716849	7.262123
Vad04G004160	0.311022	0.60938	0.181324	0.332875	0.0	0.111395
Vad18G012470	17.471848	13.377609	11.676587999999999	13.897496	10.371985	9.859811
Vad14G003000	0.228861	0.225542	0.202446	0.266165	0.117018	0.119291
Vad07G014040	4.434228	3.805523	4.582579	8.159205	6.820141	7.253446
Vad07G014280	0.0	0.0	0.0	0.0	0.0	0.0
Vad15G001460	0.0	0.0	0.0	0.0	0.0	0.0
Vad17G006470	0.100358	0.076337	0.0	0.151854	0.0	0.167074
Vad0G027110	0.0	0.0	0.0	0.0	0.0	0.0
Vad14G007710	3.681656	3.863904	3.663845	4.355815	4.056555	3.548239
Vad02G007330	0.839075	0.727919	0.5561309999999999	1.048224	0.8598399999999999	0.736888
Vad15G000590	0.0	0.0	0.0	0.0	0.0	0.0
Vad18G016570	0.0	0.0	0.0	0.0	0.0	0.0
Vad12G011030	0.331342	0.150664	0.20133	0.471396	0.224137	0.02673
Vad0G029420	0.0	0.0	0.0	0.0	0.0	0.0
Vad01G013770	153.039841	179.324173	213.526749	190.957321	276.740021	282.862946
Vad06G010540	4.276238	4.289994	3.159425	2.759718	3.623238	2.460128
Vad15G006850	0.099827	0.516436	0.488435	0.562242	0.707671	0.876038
Vad02G005240	0.0	0.0	0.0	0.0	0.04173	0.052514
Vad01G002740	0.0	0.045646	0.0	0.044317	0.0	0.0
Vad08G008690	8.018887	8.490583	11.172744	6.376738	6.528867	8.248569
Vad0G000910	0.0	0.0	0.0	0.0	0.0	0.0
Vad10G007140	0.759427	1.942271	2.482161	0.045935	0.595914	0.768701
Vad07G013880	0.0	0.0	0.0	0.0	0.0	0.0
Vad11G003870	36.073105	41.327854	27.594707	24.947039	23.32613	18.300406
Vad04G008800	0.0	0.0	0.0	0.0	0.0	0.0
Vad04G002860	8.849644	4.834403	4.791908	6.527887	9.704601	7.464753999999999
Vad0G005390	0.0	0.0	0.0	0.0	0.0	0.0
Vad11G007550	40.449135999999996	58.652401	66.732111	38.140277	62.504015	59.403087
Vad01G006240	33.934076	37.883195	36.754065	43.184403	41.853399	43.162926
Vad0G015910	0.0	0.0	0.0	0.0	0.0	0.0
Vad16G001700	0.802058	0.536045	0.457292	0.361649	0.617533	0.460095
Vad09G003130	9.094737	10.800561	12.164632	7.499448	20.081335	8.439873
Vad08G000170	21.129572	16.608778	14.231842	15.366819	11.707836	8.750981
Vitis_adenoclada_newGene_2943	0.05849	0.113001	0.439539	0.076825	0.189565	0.213354
Vad04G010830	36.994734	62.430158999999996	79.001683	40.452518000000005	65.520847	69.470261
Vad18G015170	13.159592	14.450421	17.403509	14.558031	18.902699	25.200821
Vad17G006290	40.046982	79.66214	55.831211	53.216534	46.877323	43.991013
Vitis_adenoclada_newGene_811	11.464751	9.346582	10.748629000000001	5.739283	5.155251	5.206621
Vad08G014660	0.24335	0.731323	0.126064	0.666017	0.561806	0.574496
Vad07G017640	36.455311	27.399338	55.195663	42.407635	42.16468	53.854462
Vad05G008700	0.0	0.0	0.0	0.075585	0.0	0.0
Vad08G005520	0.107442	0.0	0.020561	0.0	0.0	0.075484
Vad0G004900	0.0	0.0	0.0	0.0	0.0	0.0
Vad17G008520	7.79437	8.861327	6.670473	6.974284	6.729985	5.976216
Vad15G000330	5.116471	4.793858	4.351116	5.729413	2.932924	3.166101
Vad03G002260	0.0	0.0	0.0	0.083858	0.202092	0.111525
Vad0G021610	0.0	0.0	0.0	0.0	0.0	0.0
Vad10G012710	0.0	0.0	0.0	0.0	0.0	0.0
Vad0G026640	0.0	0.0	0.0	0.0	0.0	0.0
Vad17G005920	1.198673	1.269221	1.145455	2.19837	1.457975	2.266613
Vad17G000730	5.462229	4.654531	3.888011	4.89888	4.294853	3.716855
Vad19G004890	28.046227000000002	25.76479	28.418264	20.554341	23.028602	18.273884
Vad0G020560	0.066286	0.224411	0.05629	0.063648	0.086408	0.104902
Vad10G005780	0.828501	0.539465	0.926035	1.059603	0.822151	0.85864
Vad18G001370	10.807851	11.777913999999999	7.210594	19.754756	12.281618	12.39137
Vad04G004830	0.247082	0.010263	0.0063	6.578848	0.004456	0.056848
Vad0G004110	0.0	0.0	0.0	0.0	0.0	0.0
Vad13G001090	5.424876	10.010066	8.82037	4.211426	7.024819	6.760734
Vad0G028770	0.0	0.0	0.0	0.0	0.0	0.0
Vad0G010240	0.0	0.0	0.0	0.0	0.0	0.0
Vad18G009140	12.821902	16.132977	20.495991	35.136116	23.263281	34.314129
Vad10G010710	11.837266	10.346485	10.02677	8.440333	8.551912	7.379488
Vad13G003820	12.381342	7.60176	13.937641	9.64998	6.950278	8.791524
Vad06G012030	0.0	0.0	0.0	0.0	0.0	0.0
Vad17G008290	169.36174	249.717545	329.911865	192.646378	264.937531	306.326935
Vad18G005870	74.068687	77.249313	103.913864	80.360298	113.632332	124.789642
Vad16G007280	0.0	0.0	0.0	0.036285	0.0	0.0
Vad0G026390	0.0	0.0	0.0	0.0	0.0	0.0
Vad16G009530	31.663252	18.583881	24.643839	22.305857	18.205254	19.538263
Vad14G002870	0.787982	0.739708	0.666395	0.585052	0.470796	0.446638
Vad10G000490	1.726256	2.157235	1.314723	1.461897	1.156852	1.214755
Vad18G004470	16.846886	9.73841	2.474517	11.713129	0.790798	0.496445
Vad15G008280	0.0	0.0	0.0	0.0	0.0	0.0
Vad15G003730	53.9631	46.977348	53.053398	45.551128	56.605427	50.568806
Vad18G015790	0.057513	0.073921	0.075312	0.082766	0.041985	0.167082
Vad01G007590	14.964083	15.321866	15.942992	9.747749	15.813226	14.575479
Vad03G000030	5.949202	6.055221	6.397995	5.017509	4.721976	4.99734
Vad15G007020	4.419653	4.2347920000000006	2.551841	3.712932	2.725038	2.198216
Vad04G013330	0.385263	0.877295	1.329012	0.672907	2.191394	1.109204
Vad09G000440	5.393214	3.472158	4.071116	4.402006	4.910799	3.394207
Vad11G005020	4.354082	6.975115	2.637661	10.197113	9.901098	10.441154
Vad18G014220	0.135419	0.238335	0.134164	0.267633	0.120244	0.18383
Vad12G011350	7.499932	7.967687	7.133929	8.425508	8.83205	7.053201
Vad17G000190	0.0	0.103916	0.0	0.0	0.212564	0.139793
Vad07G016110	0.0	0.0	0.053518	0.0	0.0	0.0
Vad01G005570	4.088048	3.892816	3.674195	5.612379	3.230854	4.549274
Vitis_adenoclada_newGene_1870	0.08031	0.21379	0.0	0.123367	0.015446	0.0
Vad07G006430	0.0	0.0	0.0	0.0	0.0	0.0
Vad06G003770	96.17261500000001	85.590721	81.080703	82.06131	95.465568	77.696634
Vad16G009280	46.026009	50.407116	68.961304	39.763607	39.183113	44.004021
Vad08G004690	1.851343	2.047038	2.114001	1.5519790000000002	1.707841	1.651971
Vad19G001550	0.523654	0.232288	0.210229	0.073212	0.163433	0.117799
Vad12G001100	0.504196	0.273285	0.047118	0.173282	0.143119	0.0
Vad07G004360	25.629526	19.249563	15.427199	38.604397	22.069302	25.264523
Vad01G012590	0.252434	0.106404	0.444286	0.361176	0.081778	0.321472
Vad07G018640	0.126754	0.257499	0.0	0.307802	0.0	0.126862
Vad07G000870	0.420939	0.138571	0.134207	0.374675	0.0	0.056044
Vad13G000320	2.887848	2.308762	3.9178479999999998	2.159233	3.587444	4.025549
Vad16G000150	8.538478	8.363663	5.866701	14.073733	7.651288	7.751258
Vad04G006540	117.326477	112.448547	166.757599	148.500275	218.456802	201.310867
Vad0G011110	0.0	0.0	0.0	0.0	0.0	0.0
Vad07G012910	539.880554	751.94043	1116.918701	710.741943	906.273499	1111.276733
Vad12G010750	0.0	0.0	0.0	0.0	0.0	0.0
Vad19G011800	0.0	0.0	0.0	0.0	0.0	0.0
Vad18G002130	3.0616120000000002	2.689683	2.7228310000000002	2.960878	2.454572	2.402727
Vad18G010520	44.805397	45.280491	48.040112	41.129169	37.342308	37.691395
Vad10G004550	0.0	0.0	0.0	0.0	0.0	0.0
Vad09G001990	20.488565	18.612689	16.804137	8.153214	9.736165	8.700605
Vad0G027930	0.0	0.0	0.0	0.0	0.0	0.0
Vad11G008420	5.571809	6.176851	4.225517	5.3978	6.655094	4.176953
Vad0G029160	0.0	0.0	0.0	0.0	0.0	0.0
Vad18G003840	17.690525	14.424943	13.807249	39.033245	20.780863	23.015701
Vad11G004770	0.0	0.075674	0.076101	0.0	0.0	0.0
Vad04G014640	7.71705	11.881007	8.603173	4.632354	3.740658	4.520187
Vad11G010250	8.02791	2.794483	3.288761	2.362798	1.263064	0.642165
Vad18G013790	0.0	0.0	0.0	0.0	0.0	0.0
Vad15G005770	8.738553	5.955056	3.62138	4.231541	4.864868	3.657604
Vad01G008020	0.785917	0.628721	0.487993	1.005042	0.634242	1.723334
Vad15G004820	13.435023	13.888047	10.670091	15.607899	10.299164	9.933416
Vad15G001850	0.0	0.0	0.0	0.0	0.0	0.0
Vad06G001200	19.38533	13.30568	14.889428	15.823179	14.908018	12.184419
Vad07G000290	0.046671	0.0	0.0	0.073693	0.0	0.0
Vad07G009520	0.0	0.0	0.0	0.0	0.0	0.0
Vad12G006450	0.0	0.0	0.0	0.010585	0.0	0.0
Vad01G001500	5.48752	5.440723	5.875525	4.073937	5.324567	5.939605
Vad10G007920	27.043127	26.528589	25.139505	21.668606	14.554226	16.8522
Vad15G006080	6.150054000000001	3.7652799999999997	5.958416000000001	4.861718	3.238962	1.999361
Vad13G007670	0.0	0.0	0.0	0.0	0.0	0.0
Vad04G005010	9.035288	8.322514	11.321022	10.484067	13.070768000000001	13.519604000000001
Vad16G001280	21.865299	22.055158	23.201800000000002	16.559095	18.156933	19.334368
Vad04G012520	3.319975	4.768466	2.634211	2.333307	1.981749	1.968715
Vad14G008360	1.241091	2.125147	0.807365	1.105562	0.751296	0.362876
Vad18G013240	0.0	0.0	0.0	0.0	0.0	0.0
Vad07G007470	0.779198	0.901335	0.456185	0.730651	1.077578	0.418854
Vad09G003620	0.174034	0.478839	0.245615	0.405829	0.632571	0.926709
Vad09G004210	0.135706	0.074336	0.049345	0.139994	0.05138	0.089071
Vad01G009080	254.279022	238.293396	184.008911	84.385666	67.019234	78.807419
Vad05G000470	0.169057	0.327171	0.662916	0.150716	0.254982	0.62016
Vad04G015060	14.319211	23.906736	7.922657	35.46154	12.818027	8.583025
Vad07G000120	2.120381	1.629849	1.003679	0.903314	1.076221	1.06285
Vad0G011800	0.0	0.0	0.0	0.0	0.0	0.0
Vad04G010010	19.770462	17.881422	11.972528	7.60521	7.118968	8.340993
Vad09G005160	0.0	0.0	0.122885	0.0	0.0	0.0
Vad07G015560	0.170676	0.155157	0.120479	0.758624	0.041865	0.072998
Vad07G005180	0.0	0.132384	0.0	0.033489	0.0	0.042189
Vad18G003260	3.514741	2.72234	2.286752	4.024775	2.608269	2.443256
Vad11G003460	1.09897	1.770396	0.992022	0.724907	0.461883	0.49659
Vad01G003620	0.18808	0.123919	0.220178	0.390401	0.219677	0.0
Vad10G005200	0.322806	0.206173	0.033433	0.0	0.0	0.459194
Vad10G002250	0.969382	0.146435	0.318214	0.0	0.0	0.103297
Vad07G008670	28.377291	40.084648	39.443195	29.386848	37.422184	36.909138
Vad07G010510	1.543589	1.685275	1.449112	1.589643	1.217867	1.213302
Vad15G005190	0.098141	0.026638	0.08088	0.167777	0.062246	0.0
Vad13G001530	0.121215	0.0	0.0	0.0	0.0	0.0
Vad09G008020	0.0	0.0	0.0	0.0	0.0	0.0
Vad0G003230	0.0	0.0	0.0	0.0	0.0	0.0
Vad04G009810	1.407254	1.963957	1.084871	0.856267	1.121533	0.498361
Vad13G013310	2.685945	2.568258	1.810282	1.983713	1.847471	1.515501
Vad13G003000	7.091527	13.488122	14.678537	12.863082	24.027584	23.625523
Vad02G001020	20.57782	25.320065	22.220444	19.864975	20.090235	16.202261
Vad05G005250	52.770313	72.072876	93.415749	77.10128	106.144043	129.656494
Vad07G018840	10.203788	8.048552	10.345631	7.759521	8.004936	8.456182
Vad19G010240	0.0	0.0	0.0	0.17358	0.0	0.0
Vad11G003790	1.14659	1.411392	1.051506	1.065413	0.767558	0.843505
Vad07G006980	0.626917	0.376481	0.186215	0.250836	0.205825	0.202698
Vad18G009910	0.011266	0.002637	0.000378	0.000638	0.0	0.0
Vad18G006720	8.475688	11.150835	9.29532	7.40124	9.195587	7.631744
Vad14G013190	0.0	0.0	0.0	0.0	0.0	0.0
Vad0G018980	0.0	0.0	0.0	0.0	0.0	0.0
Vad08G008550	39.073274	56.744395999999995	46.12558399999999	48.068487000000005	57.159141999999996	50.676001
Vad02G001790	0.0	0.0	0.0	0.04529	0.0	0.0
Vad15G002910	0.939494	1.007694	1.704114	0.523458	1.411015	0.867976
Vad0G017590	0.0	0.0	0.0	0.0	0.0	0.0
Vad15G007840	11.242829	6.960155	7.870273	9.273025	8.694882	8.10955
Vad05G001700	30.632685	31.700871	44.295475	22.046679	26.073467	29.170597
Vad18G000760	19.701279	15.118863	15.962587	17.769041	17.296623	15.124626
Vad05G010480	5.847237	4.529725	4.761464	2.885652	3.949333	4.414548
Vad04G011760	109.912598	126.261246	131.957825	132.292725	124.234932	132.67868
Vad08G015950	33.423885	27.047242	20.647303	28.886442	20.445077	18.714278999999998
Vad14G013440	20.860008	22.83247	18.93186	30.925177	23.437248	20.082022
Vad07G001450	56.731998	38.974416	33.210753000000004	73.550063	56.55669900000001	42.690019
Vad05G007420	0.127679	0.0	0.213822	0.0	0.0	0.0
Vad10G003120	0.063128	0.0	0.092766	0.099714	0.063369	0.043224
Vad13G000660	0.0	0.0	0.0	0.0	0.0	0.02105
Vad11G000840	30.603569	20.518396	23.108248	25.520521	16.884892	17.897472
Vad14G010180	0.0	0.0	0.03142	0.0	0.0	0.0
Vad0G019760	0.0	0.0	0.0	0.0	0.0	0.0
Vad01G001700	35.119957	45.323406	45.561726	41.237255	42.672417	43.306362
Vad10G008110	0.0	0.0	0.0	0.0	0.0	0.0
Vad14G014870	0.424739	0.322321	0.527559	0.159834	0.28262	0.160144
Vad13G005520	14.48954	15.915839	14.209773	10.113052	14.344994999999997	10.518835
Vad13G012230	8.812396	7.842392	6.236905	5.781656	4.836252	4.483709
Vad13G002750	88.260033	35.735973	28.19652	59.749756	13.343407	16.416811
Vad07G001980	1.118957	0.931031	1.440634	0.825942	1.486286	0.457311
Vad05G001290	0.187176	0.0	0.0	0.065732	0.0	0.0
Vad0G027250	0.0	0.0	0.0	0.0	0.0	0.0
Vad15G006280	193.669159	218.505737	318.600677	266.805847	201.995972	273.143707
Vad0G008270	0.0	0.0	0.0	0.0	0.0	0.0
Vad18G000180	18.111845	14.109197	20.150631	55.267063	44.250698	65.898506
Vad07G003580	14.120049	20.150312	21.629713	20.366983	26.890627	30.236214
Vad13G012580	0.429642	0.593677	0.376369	0.359681	0.337557	0.643163
Vad04G015100	0.0	0.0	0.0	0.0	0.0	0.0
Vad07G005860	3.621595	4.062118	3.442455	2.74088	2.606391	2.320031
Vad16G001660	2.5139769999999997	2.040812	1.393224	1.452631	0.95821	0.8476119999999999
Vad14G012310	2.381827	3.142162	3.770597	1.912634	4.551591	3.013819
Vad01G001080	6.030709	6.735583	7.994231	11.154135	6.703132	10.432635
Vad07G002180	1.372636	1.494618	1.458026	1.300722	1.040217	1.525243
Vad14G014250	30.448462	32.472905	24.370895	104.87815	80.103533	83.92393
Vad03G011160	0.0	0.0	0.0	0.0	0.0	0.0
Vad07G010120	44.874584	31.51009	41.554977	46.75354	43.512188	41.254387
Vad14G000120	0.0	0.124297	0.103175	0.0	0.0	0.0
Vad05G006160	0.0	0.0	0.0	0.0	0.0	0.0
Vad08G010820	12.19655	14.388502	15.261917	11.54251	16.809462	16.092443
Vad14G008350	0.0	0.0	0.0	0.0	0.0	0.0
Vad13G004690	18.190559	19.773117	12.301197	22.255993	21.047728	19.943415
Vad13G013180	1.768835	2.169936	1.5645090000000001	2.171634	2.176763	1.754255
Vad07G008600	24.028986	20.209419	32.307549	16.483263	17.338638	19.414106
Vad11G009290	11.581953	19.34338	20.450077	10.285501	18.301102	16.269505
Vad12G003240	181.531048	121.134353	110.043631	161.00490000000002	163.824864	146.13894299999998
Vitis_adenoclada_newGene_2690	0.0	0.131286	0.0	0.19455	0.0	0.0
Vad08G014300	47.604427	75.223846	112.9328	49.063332	76.634598	94.189171
Vitis_adenoclada_newGene_2694	1.25826	1.699177	1.577206	0.251032	0.0	0.0
Vitis_adenoclada_newGene_2697	0.249799	0.0	0.225297	0.211285	0.0	0.207927
[truncated: 28,544 more rows]
