# Supplementary material for: Transcriptome Profiling of Powdery Mildew-Stressed ‘Yeniang No. 2’ Grapevine Reveals Differential Expression, Alternative Splicing, and the Identification of 1232 Annotated Novel Genes
Source: Metabolites. 2026 Mar 9;16(3):182. doi: 10.3390/metabo16030182 (PMC13027967; doi:10.3390/metabo16030182)
Supplement: Supplementary file 1 [file metabolites-16-00182-s001.zip › Supplementary File S8/P1-He_vs_P2-In.DEG.final.xls]

#ID	P1-He-A_Count	P1-He-B_Count	P1-He-C_Count	P2-In-A_Count	P2-In-B_Count	P2-In-C_Count	P1-He-A_FPKM	P1-He-B_FPKM	P1-He-C_FPKM	P2-In-A_FPKM	P2-In-B_FPKM	P2-In-C_FPKM	FDR	log2FC	regulated
Vad18G001960	6208	5346	4630	2039	1535	1875	45.235756	40.760761	35.626549	15.091633	12.368673	14.188811	3.61499345632987e-15	-1.43491655824859	down
Vad14G001720	115	103	96	43	38	11	3.681251	3.419582	3.244416	1.373019	1.345851	0.344754	0.0114988540400345	-1.64465953069751	down
Vad01G008470	475	430	348	716	1262	1011	8.264544	7.799451	6.391416	12.605053	24.215124	18.205138	4.97323220855968e-05	1.41308376304518	up
Vad17G007880	3428	2759	2866	6650	4905	6836	40.572693	34.167084	35.814892	79.956421	64.205452	84.042404	9.88691787175281e-08	1.15564289004662	up
Vad06G005720	72	64	55	12	3	8	1.176935	1.080856	0.939901	0.192721	0.036273	0.124225	5.332331092123e-06	-2.93119191511249	down
Vad14G004960	6	6	6	67	50	44	0.109474	0.113467	0.119062	1.384394	1.125526	0.926264	1.37307680450363e-07	3.2865964583987	up
Vad13G008710	50902	47717	61815	26032	19449	26045	647.313599	634.901611	830.130188	336.286682	273.5625	344.042114	5.28775563171434e-05	-1.04397075260734	down
Vad06G010620	905	1120	1137	1714	2516	1616	18.86721	24.391581	24.97881	36.122651	60.148839	35.765495	0.00349318796257521	1.02403016963599	up
Vad11G008060	1245	504	677	1749	1338	1918	30.710024	13.002287	17.631681	43.8349	36.519653	49.15554	0.00576761763327235	1.19293222838573	up
Vad10G002170	214	168	111	430	267	262	4.933465	4.058436	2.685608	10.070615	6.810282	6.279961	0.00575250475121431	1.09468767738911	up
Vad11G010350	84	110	160	161	485	624	2.840903	3.895224	5.697459	5.526902	18.158312	21.935516	0.0025882544618238	1.98808710613957	up
Vad04G000910	30	10	31	165	118	93	0.458482	0.152959	0.488149	2.556423	1.984283	1.475207	1.00405597265425e-05	2.52249952427037	up
Vad03G009120	117	82	93	170	224	160	1.493132	1.099402	1.252462	2.221942	3.175182	2.134665	0.0050958047580016	1.0696499021488	up
Vad12G005870	524	428	734	784	1700	1223	7.047725	6.01802	10.418349	10.706166	25.297846	17.080536	0.00976930243626903	1.27985076263653	up
Vad12G007580	99	195	38	37	24	19	2.535004	5.250873	1.02561	0.946879	0.682676	0.507157	0.0174154062122915	-1.91555101315637	down
Vitis_adenoclada_newGene_526	30	29	39	61	148	88	0.416465	0.418244	0.58234	0.868313	2.301778	1.278972	0.00443419193342347	1.74901585702425	up
Vad19G004390	2253	1308	1656	4605	2253	2793	30.428085	18.483429	23.616316	63.173367	33.64716	39.182236	0.0103879721772	1.00745699671889	up
Vad0G015940	110	60	78	0	0	0	4.423868	2.514375	3.333366	0	0	0	1.47129536975428e-09	-8.66995408388245	down
Vad06G002400	473	207	262	176	139	111	10.957057	4.99688	6.406663	4.135126	3.561647	2.661953	0.0408711136290844	-1.00351760072501	down
Vad03G000220	250	231	169	464	371	440	1.899413	1.835659	1.355169	3.576533	3.11184	3.46634	1.11282456064016e-05	1.11112975410523	up
Vad15G001000	65	13	11	158	126	145	1.932755	0.381873	0.34497	4.775746	4.137521	4.466722	0.0016400188684345	2.44275828354338	up
Vad06G006790	2233	3183	1659	1214	899	920	16.700408	24.664668	12.976605	8.852315	7.485492	7.143301	0.000984169139632211	-1.08876659629349	down
Vad09G005910	1353	1573	2253	2783	3976	5024	38.61338	46.989231	67.926582	80.717506	125.568314	149.026306	0.00189319195583085	1.31791168055294	up
Vad18G017710	359	644	466	213	216	148	15.693396	29.454168	21.48942	9.445326	10.414809	6.677278	0.00195766120807492	-1.2214594041436	down
Vad03G002170	936	1200	1527	1639	2672	2752	31.698137	42.532194	54.641925	56.413852	100.216402	96.950151	0.0133386731988343	1.08275660934571	up
Vad03G007930	0	8	7	301	74	299	0	0.161587	0.144154	6.213385	1.656647	6.322848	5.36856569590346e-11	5.57870233972052	up
Vad03G006330	409	184	206	1358	441	1307	10.678542	5.014816	5.675943	36.041382	12.743915	35.472	0.000101965192398483	2.09235970900497	up
Vad04G005470	594	480	95	117	15	20	11.397564	9.626506	1.913762	2.281149	0.308119	0.386581	0.00379785507897088	-2.83542268995929	down
Vad17G007110	297	178	177	95	69	67	4.531549	2.847952	2.86297	1.471973	1.167433	1.060398	0.000332558236221571	-1.35853944238318	down
Vad08G000890	98	152	92	69	23	30	1.784491	2.906603	1.764711	1.277639	0.45669	0.566146	0.0330765905899094	-1.38148937108181	down
Vad15G003050	35	55	26	108	108	76	1.200295	1.972928	0.923434	3.797839	4.131101	2.74045	0.00399570619995598	1.4705989374119	up
Vad11G008900	46	23	23	63	60	70	0.34899	0.178332	0.18368	0.480137	0.507724	0.544725	0.036136542199146	1.21958329173151	up
Vad10G004660	39	32	43	52	143	101	0.607741	0.512646	0.707192	0.830029	2.494321	1.644613	0.0192941289516365	1.5329042389158	up
Vad04G004300	110	137	138	293	225	547	2.785347	3.637587	3.693672	7.577097	6.326026	14.465127	0.000871944122315843	1.60002580425387	up
Vad16G010130	218	163	170	363	336	437	2.977732	2.330772	2.456199	5.051702	5.089569	6.22043	1.94329823718257e-05	1.18501835969832	up
Vad04G006860	95	115	126	49	60	26	0.975957	1.2326	1.364414	0.509812	0.673868	0.268947	0.0370910607566758	-1.18862245383215	down
Vad02G000710	45	14	12	256	92	308	2.30116	0.714276	0.648429	13.35846	5.220295	16.449341	1.20444808375541e-06	3.36094268924686	up
Vad03G003850	111	184	143	61	49	60	10.257966	17.831001	14.018594	5.713722	5.001692	5.755167	0.0037465901987264	-1.24003670025417	down
Vad07G015290	756	778	791	269	258	339	16.803904	18.076988	18.571686	6.057145	6.343908	7.823967	1.63925667944316e-07	-1.29028719812758	down
Vad16G006740	316	257	150	486	359	482	3.313077	2.818804	1.661367	5.180453	4.163075	5.262185	0.00720185970884579	1.02337103161863	up
Vad17G001360	202	154	100	75	62	49	3.403415	2.71323	1.778883	1.284052	1.153971	0.846794	0.0119007117538621	-1.14923431618544	down
Vad06G012240	9	26	58	108	187	299	0.236392	0.708642	1.622703	2.947057	5.540775	8.341786	0.000606494693561389	2.78702218260921	up
Vad11G007690	381	528	532	856	811	1132	8.927802	12.9475	13.177953	20.39016	21.044003	27.597792	0.00113302236950328	1.0860508469098	up
Vad10G011340	141	91	144	170	241	316	2.195392	1.4786	2.364735	2.695045	4.160442	5.112173	0.0257947221127608	1.09641763405428	up
Vad09G003610	670	1160	973	2514	2398	2531	66.780319	120.964211	102.473221	254.735382	264.524628	262.184052	3.88684709181169e-07	1.53443523992982	up
Vad09G004060	53	104	15	746	235	324	1.481562	3.042552	0.427501	21.25128	7.27812	9.417603	3.06163278799411e-05	3.04285381311371	up
Vad08G002040	36	21	16	77	49	58	0.603148	0.360337	0.283661	1.310581	0.908299	1.003414	0.0121969366738394	1.47361890436164	up
Vad11G002670	43	31	45	97	60	76	1.03634	0.788295	1.146029	2.41843	1.611556	1.921801	0.030665657261424	1.09006759070625	up
Vad09G010100	107	56	46	31	22	25	7.131755	3.855854	3.185832	2.083399	1.602744	1.701397	0.0472426617787159	-1.27397146723257	down
Vad03G000110	359	423	261	970	585	683	4.284605	5.280833	3.284102	11.750782	7.719157	8.462923	7.94840301889006e-05	1.22917110870506	up
Vad11G010010	1195	491	141	94	13	11	32.911728	14.140385	4.086889	2.618514	0.385479	0.299844	0.00983134875258639	-3.83806843954177	down
Vitis_adenoclada_newGene_618	31	51	53	63	126	113	0.42254	0.70766	0.764003	0.866022	1.899307	1.594542	0.0384729531934384	1.30307306874041	up
Vitis_adenoclada_newGene_619	266	95	161	2	0	0	3.843066	1.444	2.496908	0.029053	0	0	5.9691462663553e-10	-7.89296339489542	down
Vad09G000890	234	118	121	80	7	8	5.097453	2.676514	2.769361	1.75058	0.15055	0.17432	0.044408430973828	-2.23666073831036	down
Vad04G011000	185	365	317	496	564	830	4.841411	10.006276	8.768381	13.206819	16.34054	22.607285	0.00738907681956384	1.2553524866776	up
Vad02G007160	7170	6245	3707	3676	1421	1686	88.391502	80.551529	48.254917	46.032269	19.377373	21.589575	0.0115202212326989	-1.21586222109288	down
Vad13G005060	29	14	21	38	39	105	0.726562	0.35538	0.556486	0.957206	1.080546	2.739239	0.0455450833775962	1.66155327620511	up
Vad18G009140	961	1156	1454	2592	1576	2475	12.821902	16.132977	20.495991	35.136116	23.263281	34.314129	0.00535160927648098	1.00673857042983	up
Vad11G005020	127	195	73	293	261	293	4.354082	6.975115	2.637661	10.197113	9.901098	10.441154	0.00747956978215065	1.24603702947963	up
Vad04G014640	544	801	574	322	239	307	7.71705	11.881007	8.603173	4.632354	3.740658	4.520187	0.000904334521865665	-1.01698693808319	down
Vad11G010250	411	137	160	120	59	32	8.02791	2.794483	3.288761	2.362798	1.263064	0.642165	0.0310414695044399	-1.61549462467648	down
Vad01G009080	6595	5907	4519	2155	1572	1968	254.279022	238.293396	184.008911	84.385666	67.019234	78.807419	5.99526375312079e-12	-1.44231379450844	down
Vad18G000180	659	491	695	1980	1456	2308	18.111845	14.109197	20.150631	55.267063	44.250698	65.898506	1.29469073507576e-09	1.76573588678248	up
Vad14G014250	2239	2283	1687	7568	5331	5977	30.448462	32.472905	24.370895	104.87815	80.103533	83.92393	3.12018066310363e-18	1.73590234210156	up
Vad14G001650	3	5	5	88	74	126	0.063485	0.140606	0.161669	2.814961	2.592482	4.148834	3.64529475735296e-13	4.60242457565248	up
Vad10G001190	964	693	1468	1339	2349	2792	21.733662	16.345732	34.942551	30.660696	58.57095	65.39257	0.0281743975576646	1.18866777031618	up
Vad13G008690	687	612	685	360	189	325	12.646166	11.775973	13.320011	6.719514	3.847274	6.213082	0.00157066272801815	-1.06275523832552	down
Vad07G012210	914	491	314	2250	1012	2670	12.234851	6.87894	4.433853	30.620613	14.994226	37.158596	0.000233554115292906	1.93886756965261	up
Vitis_adenoclada_newGene_1783	2961	3177	2663	1055	1184	760	46.56693	52.345001	44.293904	16.879207	20.611622	12.414801	4.00792022803853e-08	-1.41555465630687	down
Vad06G005430	55	14	36	105	69	227	1.097362	0.294317	0.748387	2.143613	1.535742	4.739598	0.00817634197976996	2.08267043307212	up
Vad08G004900	636	512	378	1929	969	1277	15.450738	13.013276	9.688968	47.607033	26.025711	32.223293	1.86228255548273e-06	1.58005182158795	up
Vad16G004340	67	143	72	1593	2170	1329	2.423532	5.392471	2.720779	58.682487	87.025101	50.060989	1.84899988477095e-29	4.31656713003056	up
Vad16G004690	1595	1556	2530	3116	5697	6204	18.745481	19.133547	31.394875	37.197769	74.055153	75.743645	0.000647998900619591	1.53997454150524	up
Vad13G007260	1413	1734	1441	3169	2761	3203	27.725269	35.589989	29.854969	63.168774	59.916206	65.271614	1.86190757499591e-08	1.12495069365858	up
Vad18G011510	791	1735	1604	1653	4312	3595	24.523546	56.306389	52.517902	52.068146	147.933685	115.831345	0.0243637949735165	1.35526471425021	up
Vad04G007910	984	1307	2173	1608	5522	4299	50.076473	69.628021	116.842377	83.153862	311.045349	227.413818	0.0243015871568842	1.49801671282342	up
Vad01G013290	212	239	311	433	859	600	24.971571	29.445841	38.803341	51.987251	112.26445	73.670792	0.000986831868754813	1.45349516990406	up
Vad01G004540	104	138	122	255	274	213	1.219475	1.707727	1.523784	3.063756	3.585171	2.617015	0.000301525228903668	1.15910245751768	up
Vad01G013870	48	21	31	77	92	110	0.523687	0.259421	0.410091	1.035069	1.086754	1.301983	0.00219838202768585	1.63223069345469	up
Vad18G001650	3055	3924	3623	6281	7685	8625	67.770241	91.074646	84.852425	141.536316	188.548401	198.745819	1.19144001810576e-05	1.2294156994546	up
Vad07G005660	12	11	15	32	32	45	0.363711	0.356189	0.518229	1.050168	1.159122	1.523781	0.0171253053404373	1.65373791560115	up
Vad12G006170	11752	7307	13008	5699	3486	5379	405.263153	263.656311	473.702454	199.623352	132.935883	192.694992	0.00792560385458739	-1.02073228456363	down
Vad0G022030	21	11	0	405	59	81	0.388091	0.213338	0	7.794187	1.225577	1.592327	0.0368313780792816	4.21555685965036	up
Vad13G005770	1207	742	1019	2332	892	2338	16.476381	10.594761	14.68786	32.347549	13.472708	33.171082	0.0479605681468282	1.02666581743666	up
Vad01G011120	22	15	11	32	39	44	0.494987	0.349475	0.249994	0.733828	0.985507	1.037705	0.043068412596601	1.41560191355894	up
Vad13G006940	37	32	23	85	64	48	0.592007	0.52622	0.38516	1.380554	1.133518	0.795659	0.0233730356960509	1.23173380025561	up
Vitis_adenoclada_newGene_1578	263	296	490	467	797	762	2.900524	3.413988	5.706587	5.233511	9.735973	8.731129	0.0369324430247106	1.0806538949331	up
Vitis_adenoclada_newGene_1576	58	68	38	211	100	154	1.871684	2.314206	1.29726	7.017684	3.625076	5.222467	0.000380997543549787	1.6289627372596	up
Vad02G004140	391	109	66	38	10	11	19.980461	5.813659	3.55885	1.941337	0.550158	0.582288	0.000375962202260086	-3.12214350772895	down
Vad16G005300	37	34	27	59	52	73	5.082196	4.911363	3.946232	8.27072	7.957166	10.411322	0.0453827036298043	1.0501097240267	up
Vad12G009770	141	85	90	830	383	495	3.7346	2.369535	2.511423	22.464493	11.281289	13.688849	5.32186773799057e-12	2.55658507444931	up
Vad08G003970	424	439	276	984	721	990	20.062477	21.73901	13.800091	47.357529	37.801163	48.741768	6.14551202371365e-07	1.38203421962166	up
Vad06G010070	783	316	187	2082	399	1137	17.553827	7.406162	4.406302	47.408211	9.880015	26.478451	0.0443003401632922	1.6248834621219	up
Vad19G011090	846	831	1191	2030	1711	2435	17.712038	18.20505	26.388554	43.19034	39.739559	53.024539	0.000123004175580182	1.22860898889173	up
Vad07G004890	3125	2714	1092	832	735	399	48.024677	43.646034	17.715584	12.986856	12.493255	6.364669	0.00074029831901901	-1.66692774082985	down
Vad17G001080	51	19	18	150	79	155	1.08152	0.420893	0.387324	3.251721	1.846389	3.439794	0.000160548244024186	2.27416005059769	up
Vad15G009020	3804	2089	2414	5451	2704	8095	87.70253	50.371525	58.754902	127.662048	68.939217	193.86676	0.0421609986102692	1.10922639229982	up
Vitis_adenoclada_newGene_2240	351	345	304	1210	980	1082	6.581001	6.768312	6.006374	23.074211	20.354917	21.120191	2.2610953638292e-28	1.84276751963869	up
Vad16G005050	16	9	11	45	80	82	0.254529	0.15955	0.180623	0.772052	1.496461	1.438261	1.22074611196538e-05	2.68182538772564	up
Vad02G001400	399	356	298	105	159	194	15.71639	14.645405	12.378042	4.194705	6.915762	7.909122	0.0107565368339152	-1.0455325511459	down
Vad13G005600	620	887	880	1451	1577	1669	18.973053	28.406786	28.433405	45.114208	53.40662	53.095371	0.000229692950446345	1.10568450368439	up
Vad17G003480	92	44	56	202	112	287	1.08801	0.54689	0.70399	2.447088	1.47727	3.556754	0.00102213995476551	1.78846392746238	up
Vitis_adenoclada_newGene_335	429	207	102	57	9	8	12.14781	6.134951	3.085819	1.630227	0.282483	0.208581	0.000358651049106548	-3.20690399351317	down
Vad05G004780	36	12	17	1419	206	934	1.318183	0.460207	0.660027	53.327625	8.403746	35.905804	7.45448121782332e-16	5.41425929971368	up
Vitis_adenoclada_newGene_805	235	339	187	124	110	46	6.171272	9.148735	5.14948	3.375407	3.049258	1.240696	0.0183512936402692	-1.31253108591894	down
Vad16G002240	69	79	44	171	103	120	1.734138	2.057143	1.144468	4.351586	2.835541	3.112848	0.00832341810871614	1.16748929491639	up
Vad07G013800	47	10	36	1188	49	109	0.883426	0.184189	0.705342	22.7314	1.007043	2.118643	0.0258461569098055	3.90926378717847	up
Vad11G001370	62	54	83	308	172	257	1.100849	0.999376	1.562306	5.61975	3.405052	4.780396	1.90340113977139e-07	2.00099476238346	up
Vad04G008940	1401	1435	1081	2618	3362	3013	15.128426	16.221104	12.328008	28.726801	40.169926	33.810673	2.2963532933149e-08	1.34817692888511	up
Vad16G007980	78	85	116	142	141	395	4.562777	5.187466	7.160701	8.454762	9.110819	24.070818	0.0346848451519714	1.41546037274605	up
Vad09G004870	61	76	107	168	242	312	1.24308	1.62791	2.325387	3.516616	5.532497	6.705278	0.000420068807569649	1.69773410212285	up
Vad07G011920	4457	5747	3710	2120	1497	1254	41.998474	56.4494	36.707855	20.238124	15.842274	12.374754	1.92763579653263e-06	-1.38830502342416	down
Vad04G004910	996	807	959	1743	1420	2373	24.060135	20.387033	24.449776	42.759087	37.930054	59.556999	0.000222106827764684	1.13766857620732	up
Vad03G008220	65	21	26	170	96	555	3.549304	1.190476	1.480438	9.428443	5.760608	31.52499	0.000166820120044714	3.04326207745871	up
Vad05G001260	173	228	297	313	511	450	3.581376	4.714876	6.083995	6.373794	11.251226	9.741878	0.0368313780792816	1.00155343079742	up
Vad06G004300	1723	1296	931	144	65	18	60.857407	47.878597	34.724171	5.138058	2.537209	0.659058	6.64825775457028e-11	-4.00945157434287	down
Vad04G003550	50	33	30	74	54	126	0.858084	0.581299	0.541028	1.293481	1.025321	2.258039	0.0366985100639829	1.31666761256794	up
Vad19G003030	40	31	30	117	78	52	0.539764	0.429828	0.430724	1.618512	1.174159	0.733833	0.00912887003449153	1.41388055291388	up
Vad18G018050	741	541	373	304	102	131	6.582543	5.024827	3.494918	2.745435	0.995202	1.208967	0.00434701347757957	-1.50562208763697	down
Vad06G001340	100	72	65	196	128	168	1.526028	1.143735	1.043882	3.048513	2.171586	2.669936	0.00100643897276817	1.18827143534751	up
Vad01G008760	3531	3903	10643	8658	20593	21805	60.0196	69.401306	191.03714	149.491943	387.166046	385.019714	0.0199012589767888	1.6206998981647	up
Vitis_adenoclada_newGene_102	262	272	199	611	378	409	4.298479	4.657755	3.439914	10.172246	6.849606	6.96089	0.000386552697145017	1.05795237275758	up
Vad02G003960	692	560	385	7344	2173	4910	23.208492	19.645199	13.638258	250.347321	80.632095	171.144318	3.92487856147833e-14	3.25989377625694	up
Vad17G006530	47	64	41	91	80	112	0.77466	1.10397	0.707626	1.519288	1.454464	1.931534	0.0285588168025959	1.03497693513606	up
Vad12G011140	13	18	11	81	51	171	0.2894	0.446391	0.269018	2.052079	1.428052	4.537967	1.02524498395591e-05	2.99269833316444	up
Vad15G004940	201	178	102	79	52	31	2.782062	2.57147	1.48733	1.110726	0.788263	0.432721	0.00805162663340593	-1.43650246882778	down
Vad04G012770	191	185	299	364	647	702	4.244401	4.301734	7.01019	8.202516	15.906374	16.21381	0.00174629277827143	1.48122190697803	up
Vad10G003240	243	209	125	605	297	328	1.245159	1.120739	0.67491	3.150237	1.679793	1.745448	0.00584912422634504	1.21980022147621	up
Vad14G009770	172	160	102	454	172	256	3.699108	3.600307	2.306238	9.928092	4.079953	5.715414	0.0243015871568842	1.14266267266178	up
Vitis_adenoclada_newGene_2952	60	49	41	13	11	8	1.941749	1.644533	1.395654	0.398092	0.380915	0.244024	0.000530382544724184	-2.09145113174995	down
Vad10G007230	7905	5552	11529	18615	24720	30270	114.689972	84.27343	176.63414	274.354126	396.698639	456.199707	5.13584233720195e-05	1.68944655128091	up
Vad14G014060	326	357	45	60	28	31	7.26354	8.321174	1.049179	1.341291	0.682961	0.707351	0.00289809403931058	-2.46707264040412	down
Vad12G004980	731	477	748	1168	1898	1535	9.458928	6.464118	10.268137	15.608068	27.155567	20.578226	0.000220338670661214	1.37976750646434	up
Vad06G001050	210	281	107	1718	1067	1685	7.974206	11.192051	4.274786	66.475418	44.954086	66.676064	1.98218220582154e-15	3.04278634761982	up
Vad14G005850	105	80	158	165	239	249	2.279907	1.804747	3.637811	3.639428	5.761432	5.639277	0.0460794480570344	1.0610126382988	up
Vad06G012140	8	16	56	53	107	153	0.351666	0.738519	2.620358	2.405923	5.259107	7.082166	0.0440513731718856	2.07519909797383	up
Vad18G002950	255	881	372	185	64	180	4.541798	16.409611	6.990924	3.334985	1.253751	3.32735	0.015759212584623	-1.70135777279816	down
Vad07G011480	550	411	622	1484	861	1242	5.280144	4.132072	6.307937	14.495301	9.158868	12.406558	8.04672961753106e-05	1.29548734192615	up
Vad11G002680	913	1048	1273	1362	3201	2548	32.009182	38.442066	47.139042	48.498268	124.173904	92.825974	0.00723967715684417	1.28448642047811	up
Vad18G011650	622	613	401	329	180	166	5.177146	5.338108	3.528427	2.778589	1.643144	1.435112	0.00320105714378213	-1.15251419382788	down
Vad18G008960	485	1044	558	133	160	103	8.816376	19.882019	10.723787	2.441293	3.205021	1.946533	7.56286525757333e-08	-2.26180124262409	down
Vitis_adenoclada_newGene_3013	86	62	52	20	7	28	1.366749	0.883949	0.763277	0.27063	0.096296	0.385184	0.0190013498125565	-1.72425254465874	down
Vad12G009810	63	29	39	325	147	181	2.12053	1.023241	1.376039	11.179911	5.502117	6.383296	2.73890342910688e-07	2.43903506914132	up
Vad0G021500	491	717	469	1041	1320	1233	7.592772	11.616488	7.671708	16.376211	22.60759	19.845022	5.72350771442006e-05	1.24380414532241	up
Vad03G009110	400	384	552	858	1438	1077	6.304153	6.321798	9.180197	13.73125	25.070648	17.631084	0.000102539286423681	1.47408258056679	up
Vitis_adenoclada_newGene_1241	7893	5546	4465	3564	2321	1960	394.329254	289.894073	235.551468	180.848114	128.247314	101.713921	0.00220489646744711	-1.05713152725624	down
Vad09G001790	77	60	51	198	193	202	1.96162	1.581491	1.371737	5.132856	5.441541	5.348042	1.13334761225332e-09	1.80050360911526	up
Vad18G012840	30	33	32	130	54	104	0.332253	0.381347	0.379288	1.483884	0.667127	1.216308	0.00108392433726105	1.71416421852146	up
Vad06G011920	239	133	129	61	28	23	3.598606	2.08295	2.031613	0.925487	0.458377	0.353097	0.000165526866065083	-2.03621237236688	down
Vad09G009080	406	615	595	806	1018	1199	4.48104	7.098141	6.931032	9.03012	12.421815	13.741879	0.00658757361033679	1.03774535942219	up
Vad01G005220	285	188	190	981	448	1013	16.43334	11.32858	11.534202	57.460144	28.583435	60.657475	3.75713478446019e-07	2.01207172944215	up
Vad12G000260	29	27	52	79	91	173	1.24881	1.217254	2.376771	3.48798	4.380109	7.826282	0.00493126432459736	1.79559242246033	up
Vad15G004670	6	10	18	67	44	42	0.134825	0.263596	0.478579	1.798641	1.288821	1.150591	0.00157066272801815	2.26958119975317	up
Vad15G002780	85	110	79	179	142	190	3.947735	5.383867	3.889923	8.498524	7.342109	9.243999	0.00339655577597122	1.03239043951711	up
Vad15G007320	5746	5216	7325	2593	1607	2919	107.88401	102.460106	145.230347	49.449291	33.368465	56.928806	0.000345992783055355	-1.24313989528903	down
Vad05G003910	955	587	617	1511	1808	1194	12.706708	8.21378	8.623961	20.265947	26.499329	16.365046	0.000205005032676965	1.21296412329812	up
Vad18G007790	109	96	154	21	24	38	3.343198	3.064038	4.98695	0.639802	0.802096	1.200083	0.000140104571686711	-1.98325573640302	down
Vad12G003470	46	37	35	79	82	119	1.372859	1.152531	1.096105	2.420101	2.764379	3.768333	0.00248779659465565	1.39216049599457	up
Vad05G002270	54	51	79	138	137	181	1.582038	1.565007	2.418437	4.110984	4.416872	5.51349	0.000767709863620348	1.43626651842782	up
Vad17G003230	61	95	89	419	614	635	0.563478	0.927032	0.872082	3.972656	6.449555	6.15254	2.88857285973598e-16	2.90631295001411	up
Vitis_adenoclada_newGene_3193	94	88	49	202	133	115	4.836006	4.749014	2.702611	11.099004	7.749812	6.198609	0.0205370017144727	1.09639889547944	up
Vitis_adenoclada_newGene_3192	666	611	327	1529	796	848	10.179428	9.814971	5.269633	23.891856	13.53567	13.568764	0.00967766258572846	1.11476346021773	up
Vitis_adenoclada_newGene_3194	16	14	8	36	38	44	0.244462	0.214358	0.126501	0.551486	0.641407	0.693896	0.00676658780405259	1.78470692061718	up
Vad14G001330	9840	9452	5576	4335	2387	2410	85.505326	87.942755	51.810631	39.65267	24.268851	23.21068	0.000212217310653424	-1.31664676620345	down
Vad12G011250	378	166	220	145	72	109	2.941488	1.345148	1.806731	1.139996	0.614222	0.87705	0.0387164505887935	-1.09640666585619	down
Vad17G005150	129	92	87	264	138	208	3.765957	2.806864	2.680734	7.835958	4.454631	6.32229	0.0056756828391007	1.11423968553542	up
Vad03G007650	57	59	98	18	18	25	1.644226	1.771685	2.983327	0.504258	0.575369	0.732417	0.00577415488849923	-1.69018908517503	down
Vad19G001930	53	106	45	169	123	172	3.350154	7.028097	3.012207	10.856055	8.611119	11.318628	0.0119140653983229	1.319520840034	up
Vad09G004150	26	18	7	46	47	76	1.089388	0.791271	0.2819	1.932111	2.159565	3.284153	0.0101684525865782	1.89432404659517	up
Vad18G008010	352	221	273	539	544	522	5.820846	3.845429	4.742853	8.966327	9.81217	8.941571	0.000135050104340308	1.06471149360884	up
Vad13G001470	2026	3064	2307	4244	4167	5468	28.251581	44.705257	33.962337	60.121578	64.259415	79.196579	0.000695006497080958	1.04279161890639	up
Vad04G006920	1203	1596	910	272	296	205	8.142745	11.301668	6.502795	1.870393	2.21665	1.440282	3.13052220977333e-12	-2.12040016028448	down
Vad09G006960	71	39	70	169	218	207	1.082455	0.609686	1.123814	2.620762	3.678905	3.275885	5.57702458611171e-06	1.86352813131711	up
Vad10G009630	81	94	53	296	105	127	1.025963	1.252518	0.71332	3.836351	1.4774	1.671116	0.0260925079021359	1.32269022468223	up
Vad16G006710	174	114	168	44	41	49	8.257482	5.648531	8.379821	2.097776	2.123568	2.377774	3.39589016679926e-05	-1.63343004906603	down
Vad11G007390	61	42	45	973	939	1532	2.228317	1.595682	1.71728	36.488605	38.323284	58.738167	7.14307114717457e-48	4.6866426488239	up
Vad09G007500	531	560	253	249	178	170	5.054134	5.578461	2.536684	2.402465	1.865515	1.677205	0.0197970587124059	-1.02915519807685	down
Vad09G010230	4262	3085	3976	832	869	1140	140.056793	106.066818	138.003967	27.776781	31.577684	38.889835	2.04280916852089e-12	-1.85495428393967	down
Vad07G006230	47	32	29	100	109	96	2.393649	1.697975	1.548584	5.129701	6.126965	5.052575	5.18248908176128e-05	1.64405403361346	up
Vad08G002900	596	519	210	143	73	76	12.304759	11.21434	4.572642	2.995648	1.665088	1.626462	4.62473846459694e-05	-2.0438538040916	down
Vad18G004580	103	55	98	172	212	223	1.940148	1.077745	1.963735	3.310979	4.453906	4.385023	0.00121528036021585	1.38693648505305	up
Vad17G002520	50	35	19	89	79	72	0.951719	0.693966	0.368083	1.719088	1.665138	1.4206	0.0133466820715904	1.35719804135876	up
Vad11G010040	170	67	35	4	0	0	5.611945	2.317948	1.211374	0.13218	0	0	1.1635391105485e-06	-5.95040616385257	down
Vad10G002590	173	94	180	270	283	307	7.055651	4.011977	7.737767	11.219043	12.789255	13.02393	0.0109809600127054	1.07788942063741	up
Vad02G001210	10764	5701	3579	3251	2319	2129	71.331787	39.524418	25.042017	21.884071	16.995451	14.649341	0.00903163880691944	-1.22818304432773	down
Vad14G002090	29	34	58	106	63	109	1.29292	1.618999	2.771754	4.916438	3.202255	5.167769	0.0318202838167593	1.30697105797326	up
Vad19G002270	161	140	215	305	509	573	4.129008	3.742306	5.826111	7.936209	14.444583	15.263145	0.000332863788153709	1.56753512716732	up
Vad08G007550	175	99	106	797	560	440	2.303231	1.209027	1.397274	11.214817	8.209665	5.57074	4.00061144115478e-12	2.37420119762795	up
Vad19G010530	30	48	20	124	75	83	0.745731	1.245428	0.520441	3.175969	2.091987	2.169852	0.00224089239766794	1.6532499496341	up
Vad02G004650	186	141	151	899	279	296	3.156951	2.491715	2.701552	15.501353	5.227767	5.215916	0.00169005417626737	1.72234245795145	up
Vad08G001780	362	242	230	1236	551	683	4.14909	1.954964	2.808063	14.527182	6.214993	7.74027	1.03706188158099e-05	1.68723815875135	up
Vad18G020000	569	602	515	298	169	129	7.905703	8.750462	8.171499	4.44231	3.085084	2.373919	0.00022665455235555	-1.38549175701235	down
Vad15G009340	141	117	97	226	227	236	1.385669	1.205868	1.001521	2.25849	2.47032	2.420068	0.000105157741767104	1.10057821846423	up
Vad16G009560	75	121	105	257	173	281	2.032797	3.438542	3.004655	7.108111	5.200344	7.946541	0.000710629324876714	1.36131431094441	up
Vad17G008550	50	51	56	21	12	9	1.13646	1.219591	1.344664	0.480966	0.292911	0.212729	0.00457498017815069	-1.78756840882146	down
Vad07G013700	698	488	336	242	148	88	8.635501	6.251646	4.457467	3.053199	2.061123	1.132155	0.00170542033258282	-1.53906420562884	down
Vad07G012940	166	233	142	365	278	344	7.505552	11.03699	6.766762	16.792759	13.930416	16.21114	0.00265016685879794	1.00046505422427	up
Vad09G008010	108	65	61	179	148	123	1.091612	0.686801	0.650101	1.841535	1.658025	1.293423	0.00970667433894107	1.08409768892866	up
Vad15G007830	204	206	300	559	690	1324	9.246586	9.792854	14.392538	25.776323	34.649971	62.479259	2.38389704300538e-05	1.99289574528901	up
Vad10G003790	957	1314	1109	5438	2805	5703	11.805244	16.95911	14.451614	68.155724	38.278763	73.097603	1.26575610254848e-10	2.16366989489083	up
Vad10G006360	54	61	47	437	102	268	0.954058	1.121526	0.861357	7.842133	1.989639	4.914754	2.0943780687133e-05	2.4200767980609	up
Vad07G009980	5	4	15	98	67	61	0.311599	0.288915	1.140756	7.533403	5.581033	4.754094	1.86228255548273e-06	3.3333883337542	up
Vad14G006630	19908	16066	13269	8922	6571	5904	386.940468	327.234314	271.239067	177.988367	138.352219	120.763635	1.41072707315294e-05	-1.06851100831209	down
Vad18G002800	54	28	33	88	86	143	1.508881	0.81189	0.956824	2.496878	2.63241	4.143734	0.0022246826073139	1.61423181838267	up
Vad03G008290	4	8	10	53	48	81	0.156335	0.324978	0.399263	2.069111	2.064133	3.257514	2.39999964817994e-06	3.17404805672968	up
Vad03G005150	153	125	36	15	17	0	2.887057	2.476196	0.720004	0.274617	0.341378	0	0.00697994628288781	-3.13636048802946	down
Vitis_adenoclada_newGene_1401	183	172	127	378	166	366	5.861486	5.775511	4.31015	12.325358	5.900939	12.204658	0.026877174225845	1.04511872834009	up
Vad06G000980	725	1682	401	3459	1925	2987	40.355415	97.967766	23.571411	195.617294	118.480171	172.714935	0.00379785507897088	1.71019191278689	up
Vad03G001060	78	63	31	19	12	19	2.214916	1.851969	0.919535	0.540303	0.37785	0.555813	0.0178021996674075	-1.63357487750079	down
Vad06G010910	1287	931	1171	2159	1968	2380	31.91057	24.165167	30.662342	54.386368	53.984135	61.324085	6.06210755722232e-06	1.07665331118665	up
Vad19G000660	207	158	122	320	359	339	1.869471	1.493122	1.165779	2.943802	3.59292	3.188036	6.24839825410538e-05	1.21472067937704	up
Vad16G004390	21	40	33	125	89	98	0.658145	1.324027	1.099725	4.099335	3.180094	3.267446	5.97675971922972e-05	1.84892163275003	up
Vitis_adenoclada_newGene_2402	88	94	148	220	292	285	3.603642	4.025258	6.447742	9.184516	13.299887	12.215954	0.00102756814754076	1.40030755096825	up
Vad11G009910	338	143	110	10	11	6	11.49939	5.086847	3.951236	0.342338	0.39297	0.201778	1.89673752733972e-12	-4.28882357609789	down
Vad10G004480	64	30	37	157	84	148	1.14876	0.555895	0.703863	2.878963	1.662688	2.782125	0.000776383520636292	1.7056357221019	up
Vad18G006900	312	144	114	49	46	38	32.746964	15.809845	12.586641	5.231468	5.25544	4.097631	0.000182431894537978	-1.94096513025985	down
Vitis_adenoclada_newGene_1242	1430	976	839	587	434	357	72.694282	53.53144	45.889702	29.127797	23.159495	14.225724	0.000661489466179005	-1.09865497065389	down
Vad10G008590	3303	3502	8785	9551	12941	15769	125.483528	139.229507	352.500244	368.674591	543.900635	622.41333	0.0156367727356062	1.40876635244917	up
Vad15G001660	74	44	45	278	83	85	1.422178	0.872661	0.90874	5.456127	1.776555	1.702153	0.0268009341093419	1.55669650744503	up
Vad14G011970	62	66	53	333	570	576	1.013561	1.13434	0.924618	5.59571	10.434269	9.90466	7.00393883161301e-19	3.18541661808476	up
Vad09G006450	323	309	259	599	437	779	2.530973	2.532724	2.140357	4.773303	3.779307	6.349354	0.000347365569352107	1.16417926212613	up
Vad19G007090	40	59	25	66	123	124	0.268915	0.421711	0.18036	0.458688	0.930868	0.880245	0.016164827063655	1.49897444240784	up
Vad01G014880	104	115	164	243	212	263	3.461088	4.01655	5.755333	8.23127	7.83161	9.111333	0.0093787358966049	1.02668108443182	up
Vad04G013580	570	610	855	1032	1607	1404	9.324492	10.441471	14.776325	17.164518	29.102453	23.871735	0.0042238747442098	1.12503099649948	up
Vad0G022280	259	129	288	38	48	63	2.987436	1.559799	3.510761	0.441498	0.604539	0.751921	5.46517372287043e-05	-2.04493544037058	down
Vad19G003630	1432	1397	1388	453	456	518	21.996893	22.452528	22.517111	7.060735	7.744786	8.260721	9.42539502056346e-14	-1.42670113457547	down
Vad18G014910	5873	5055	1906	2143	1636	1639	51.918188	46.865828	17.864331	19.15763	16.182203	15.013131	0.0268939382055901	-1.09085291320654	down
Vad02G008180	150	106	153	213	322	317	2.112843	1.568727	2.279879	3.052635	5.032408	4.653098	0.00298720653633503	1.20387169090642	up
Vad05G002690	3789	4132	2016	26389	10255	16936	115.541595	131.833008	64.900658	817.482727	345.889282	536.510559	2.20375762886355e-10	2.55545657787697	up
Vad06G006160	915	497	861	269	90	136	16.080687	9.147934	15.992938	4.80622	1.739795	2.474417	1.46605246006488e-05	-2.09714508957044	down
Vad15G004870	68	50	41	14	18	13	0.975626	0.740358	0.611092	0.190212	0.271552	0.193961	0.00553026525476388	-1.67140610501733	down
Vad08G007970	33	19	13	100	35	82	0.511676	0.310104	0.217258	1.614644	0.607752	1.35749	0.00820269690080639	1.87315978869812	up
Vad08G001150	34	27	29	48	72	63	0.413648	0.342458	0.370207	0.598951	0.994429	0.807182	0.0350427921941522	1.1719279814216	up
Vad19G011140	821	770	632	5986	822	1871	21.778484	21.368681	17.718176	161.425232	24.12458	51.588886	0.00311484729989342	2.04942264103447	up
Vad07G012430	214	86	59	61	23	18	4.301122	1.797702	1.240279	1.23988	0.506638	0.37068	0.0477329240081377	-1.68148210924184	down
Vad14G008500	840	728	841	1337	1707	1821	8.787839	7.96137	9.287605	14.209867	19.753119	19.794231	2.29128076281392e-05	1.1562994069971	up
Vad14G001620	16	14	17	140	111	151	0.604007	0.562647	0.686492	5.550503	4.776311	6.10926	8.41283957290937e-16	3.22743160227159	up
Vad13G008620	517	581	461	117	214	106	9.260359	10.885489	8.713486	2.113773	4.243689	1.962104	3.5294529487753e-05	-1.68349876458781	down
Vad10G001580	41	48	62	17	17	16	1.444574	1.795351	2.339813	0.600269	0.65421	0.587163	0.0184014202967579	-1.47192809963816	down
Vad10G008200	67	49	50	399	297	230	1.374635	1.051294	1.083919	8.428239	6.823493	4.953956	6.16791390505878e-16	2.60840952653027	up
Vad02G009130	69	127	119	288	195	219	2.00115	3.843364	3.633965	8.469275	6.23243	6.57387	0.00295337085945574	1.26765834950086	up
Vad16G004310	18	20	16	61	87	79	0.827872	0.95701	0.785238	2.898443	4.524951	3.869087	6.80411645957956e-06	2.21856443873938	up
Vad19G003800	7	10	20	42	126	141	0.060924	0.087592	0.189449	0.387906	1.28196	1.349924	3.85711962991281e-05	3.20095005441105	up
Vad01G004510	2680	1473	1496	4653	2299	3383	33.341431	19.162886	19.649284	58.796608	31.626095	43.720955	0.0153054688295645	1.0032090396875	up
Vad14G013290	1521	1792	1296	519	494	382	18.532464	22.903558	16.482178	6.437229	6.668331	4.761936	1.03102226922501e-11	-1.58894307015095	down
Vad11G009990	2771	1027	434	211	61	32	76.006294	29.477329	12.557966	5.85544	1.82414	0.903127	0.00247361235004827	-3.67055529734786	down
Vad16G005860	373	217	80	102	44	42	14.407296	8.770209	3.259917	3.981193	1.881932	1.684309	0.0233101760615906	-1.69111680621387	down
Vad01G013820	163	321	641	841	1910	2301	5.024728	10.393636	20.954348	26.444515	65.452751	74.062248	0.000659311184270622	2.28800399852452	up
Vad15G004590	895	432	611	1326	1886	1138	19.554699	9.865366	14.088856	29.431667	45.584892	25.840796	0.00140585720912518	1.31929913778098	up
Vad18G008940	4855	6439	3853	1276	981	666	63.24263	87.767525	53.004887	16.87977	14.125935	9.011901	1.14498593940707e-12	-2.24534279387876	down
Vad19G000370	71	89	78	113	169	176	2.293587	2.991539	2.636604	3.712143	6.046513	5.918819	0.0138555404379038	1.08924492472655	up
Vad14G010270	59	42	24	168	97	110	0.601343	0.450029	0.26017	1.765396	1.108814	1.174128	0.000475098990107114	1.72281740679868	up
Vitis_adenoclada_newGene_2923	1656	1425	1570	2734	4090	2896	25.821579	23.246868	25.850273	43.308315	70.546928	46.905613	4.17503630990517e-05	1.20920233727657	up
Vad04G007630	7179	4038	5601	13566	15893	11872	82.85128	48.753235	68.265205	159.046768	202.881134	142.334625	2.24507519325341e-06	1.44095566006811	up
Vad18G018600	21	54	24	418	87	85	0.48221	1.34161	0.602674	10.170933	2.292857	2.110016	0.00133905040686043	2.65327695809669	up
Vad02G001320	457	339	307	169	139	156	6.934815	5.385314	4.912375	2.601718	2.327906	2.457097	4.26579994986974e-05	-1.1090214514002	down
Vad11G001570	82	29	28	89	106	125	1.461806	0.535024	0.520006	1.600412	2.073553	2.314113	0.0407313762550975	1.37290705896944	up
Vitis_adenoclada_newGene_268	972	661	681	371	220	337	29.380268	20.885452	21.716282	11.387926	7.326696	10.581646	0.000155884370513785	-1.185657857128	down
Vad0G012380	23	42	20	90	71	98	0.198458	0.387087	0.184916	0.804617	0.689543	0.900032	0.000830893775312432	1.74282944142906	up
Vad01G004490	800	446	519	1670	762	1131	13.253447	7.728709	9.074106	28.092657	13.949444	19.459686	0.00619370933294507	1.13777204195953	up
Vad18G000420	51	43	60	145	84	114	1.009302	0.879551	1.242526	2.918383	1.832982	2.356114	0.00383874560152091	1.27165871392696	up
Vad14G013500	196	276	251	112	100	117	3.178235	4.761171	4.297978	1.833153	1.85254	1.962254	0.00352080334612062	-1.00891025215664	down
Vad13G011600	50	53	18	172	169	83	1.371028	1.514518	0.518452	4.82016	5.134889	2.358999	0.0010953237408755	1.95841038802304	up
Vad08G002190	449	304	237	800	559	742	5.948823	4.318286	3.364647	11.051792	8.359128	10.370711	0.000136817093659115	1.22884067842125	up
Vad01G015000	79	43	57	194	96	120	0.744896	0.416364	0.558261	1.852599	0.993438	1.171579	0.00751680504953973	1.31729801892035	up
Vad08G004100	97	116	136	203	237	216	2.989712	3.730124	4.411882	6.336022	8.063478	6.902791	0.00394539406332388	1.04063186255008	up
Vad18G007910	181	133	100	653	348	491	2.720047	2.090825	1.590804	10.013492	5.808615	7.690551	6.81912350429066e-09	1.98220284341813	up
Vad08G012270	586	229	291	913	576	960	9.258021	3.781977	4.851992	14.650409	10.050929	15.752621	0.00683974698224469	1.29331229388199	up
Vad12G001650	1220	1271	622	5505	3780	4898	23.584579	25.709166	12.689313	108.177071	80.874863	98.419456	7.50828706658602e-14	2.33032551368277	up
Vad05G010310	33	43	49	158	127	183	1.174602	1.633174	1.856825	5.815593	5.096486	6.902486	1.79358983935306e-07	2.02884424750834	up
Vad16G002280	84	58	57	94	129	136	1.766315	1.277031	1.263473	1.998234	2.987368	2.972178	0.0295179100074264	1.00464311504684	up
Vad18G000210	49	29	18	92	41	100	0.657482	0.408008	0.245213	1.267764	0.617876	1.410374	0.0482717316411425	1.42437979888282	up
Vad15G004550	50	30	34	534	241	392	0.777559	0.480574	0.552449	8.556021	4.21123	6.428862	2.89790194158737e-19	3.47846664935873	up
Vad02G002330	168	195	155	383	498	352	1.928928	2.344562	1.874986	4.477295	6.339572	4.204466	4.05006745470429e-06	1.39376409488394	up
Vad14G000410	568	263	214	179	123	107	6.476206	3.134295	2.574254	2.065644	1.549786	1.264683	0.0230840525550954	-1.20545092203412	down
Vad11G004970	1209	865	1465	2478	3117	6420	28.740948	21.516066	36.780491	59.855171	81.975388	158.574707	9.9875250789408e-05	1.90422874677338	up
Vad08G006400	1078	1159	795	2685	2432	2140	13.069096	14.466356	10.050252	32.777924	31.643753	26.465075	6.53390117037959e-11	1.39753810766835	up
Vad16G001940	153	142	108	268	301	278	3.456494	3.3508	2.562452	6.149248	7.516765	6.532862	1.24906617811648e-05	1.21744016495887	up
Vad01G001060	1830	4161	1743	4858	5272	4967	30.315353	72.113319	30.493134	81.751907	96.59568	85.476074	0.0197320942130644	1.1059357992177	up
Vad07G018790	364	138	169	425	382	420	7.734764	3.063914	3.782487	9.17999	8.983555	9.25885	0.0408711136290844	1.02522476453253	up
Vad11G000990	1200	1775	2913	3523	5572	5341	14.33819	22.191175	36.76889	42.782108	73.674805	66.315147	0.00488406022336336	1.416397244233	up
Vad04G011180	118	113	124	55	55	35	1.32838	1.331869	1.476605	0.625315	0.683767	0.407308	0.00584912422634504	-1.16275085227339	down
Vad06G008790	91	76	54	6	6	3	2.038375	1.773044	1.275192	0.136855	0.14437	0.052304	4.76069261472467e-09	-3.73773058258158	down
Vad13G007280	163	302	162	442	499	493	3.355386	6.4871	3.519765	9.236519	11.352983	10.52494	0.000573501487169235	1.3342561329625	up
Vad14G014300	2662	1612	2613	4237	5334	4827	32.694908	20.70911	33.886303	52.852196	72.457703	61.576649	0.000252940657662716	1.20394821854955	up
Vad05G000020	45	36	32	5	5	5	1.101217	0.90383	0.813493	0.120184	0.13549	0.103264	0.000172785999177257	-2.77204233068596	down
Vad02G002900	393	258	406	740	979	756	6.615717	4.542368	7.21244	12.657848	18.230055	13.211366	5.13584233720195e-05	1.36635673910671	up
Vad04G001680	983	1739	1086	635	525	455	15.343076	28.393	17.903244	10.069965	9.065009	7.371684	0.00160513363243371	-1.11153382030963	down
Vad11G007670	30	31	27	70	47	65	0.611205	0.661174	0.590623	1.470338	1.073256	1.397058	0.0196044923735487	1.17747971801944	up
Vad10G005530	585	742	689	1027	1786	1166	7.339281	8.733414	8.056341	9.178728	15.083168	11.311927	0.00321197010422974	1.12572346106725	up
Vad17G000650	766	219	235	186	74	56	19.878284	5.926013	6.426375	4.886594	2.100519	1.485868	0.0153358863218628	-1.81569326571265	down
Vad18G002780	77	51	30	1315	407	839	1.921894	1.336408	0.784495	33.569473	11.313828	21.891647	6.46473830165845e-18	4.14565149761587	up
Vad07G011780	55	33	72	5	7	12	1.491232	0.920857	2.051842	0.130809	0.181251	0.320239	0.000704203000665297	-2.60436149032274	down
Vad01G002100	164	120	66	38	17	50	2.003767	1.525781	0.844827	0.462597	0.221493	0.62956	0.0175652541500281	-1.58800328152648	down
Vad04G009970	301	210	177	571	454	926	6.018683	4.39358	3.731876	11.60932	10.059714	19.279211	4.21478791750216e-05	1.65451789770965	up
Vad19G010300	133	180	88	62	54	41	1.306993	1.853042	0.907122	0.61599	0.586324	0.418724	0.0134954798625786	-1.21446200179207	down
Vad14G013580	194	170	165	78	43	45	2.484052	2.280078	2.220532	1.002975	0.619759	0.587915	2.61603619984774e-05	-1.55022492033225	down
Vad12G003050	2849	3659	1828	1691	998	973	19.181812	25.775179	12.994222	11.567372	7.429299	6.801117	0.00741862662327062	-1.05918689446289	down
Vad07G003190	187	175	121	475	173	262	8.293983	8.112166	5.64577	21.465963	8.505784	12.086372	0.0481499414883553	1.03018893376812	up
Vad02G004420	261	130	176	3138	506	3005	4.553265	2.374285	3.238082	55.667919	9.764727	54.506908	5.02025235274665e-09	3.66896343936181	up
Vad18G010550	6	3	6	85	29	71	0.134504	0.05367	0.162049	2.203685	0.805141	1.871868	1.20444808375541e-06	3.73745414936504	up
Vad04G000160	47	71	64	109	111	125	2.648208	4.209273	3.821198	6.273462	6.940636	7.366792	0.0148776826243388	1.05325104145435	up
Vad12G002040	168	167	364	472	440	507	3.034627	3.161415	6.976899	8.699123	8.82498	9.565223	0.0295179100074264	1.13035320396955	up
Vad12G005890	316	130	182	4	0	0	5.11281	2.201539	3.104331	0.059662	0	0	5.68779603878618e-14	-7.16564613097931	down
Vad12G009080	207	122	98	70	58	28	1.949186	1.196754	0.972197	0.663072	0.604277	0.271457	0.0285706052155451	-1.31021263637681	down
Vad17G004660	256	207	147	372	301	439	3.939778	3.33357	2.394912	5.825049	5.128689	7.038044	0.00342624585280183	1.01286387458462	up
Vad04G011060	3757	2741	1897	997	616	582	32.8293	25.056242	17.505859	8.843307	5.949457	5.277651	5.90351720559766e-08	-1.79945515257162	down
Vad16G009590	2514	1307	1777	834	835	340	71.349007	38.800098	53.265144	24.045218	26.211243	10.00885	0.00675505426032828	-1.34188866708801	down
Vad01G004600	1170	625	434	2200	1503	1904	24.797979	13.855979	9.698984	47.375504	35.23204	41.917103	0.000333661667389145	1.48287876319468	up
Vad15G002260	486	371	492	897	1069	1236	6.471465	5.084311	6.754295	12.003678	15.519026	16.915671	1.94291890918451e-06	1.38731154688153	up
Vad01G009970	710	555	778	1497	2145	2008	9.626255	7.867824	11.14338	20.628664	32.18959	28.299355	1.889451744181e-07	1.60898630073341	up
Vad13G000340	1148	1249	1583	2540	2389	2576	14.410537	16.411617	20.985481	32.406933	33.178268	33.599354	0.000103263255493771	1.03864880520615	up
Vad09G004270	61	143	81	383	208	143	1.445313	3.529603	2.01886	9.219762	5.444624	3.514713	0.0151076795157456	1.46963514718051	up
Vad15G004880	524	547	569	244	171	212	8.697624	9.499924	9.966558	4.105241	3.139271	3.644672	1.69886821178154e-07	-1.26370022373866	down
Vad02G009400	1912	2116	2203	557	788	1013	33.653114	38.96283	40.93895	9.953856	15.337986	18.517065	0.000386552697145017	-1.25876334188675	down
Vad05G000880	14	21	49	73	302	171	0.567008	0.913286	2.131594	3.100586	13.979955	7.437253	0.000399109007925393	2.83575697841898	up
Vad13G011700	149	56	64	26	10	0	1.568855	0.618823	0.705588	0.270722	0.112273	0	0.0239769292468472	-2.79008442930515	down
Vad03G001790	63	29	15	110	163	143	0.683378	0.331995	0.159086	1.233194	1.932818	1.59625	0.000585530043736118	2.13781495188321	up
Vad14G007200	118	104	67	53	43	29	3.584813	3.318513	2.144686	1.646008	1.425971	0.901703	0.0439810404432211	-1.07018063130721	down
Vad09G003390	1250	1432	1147	2948	3539	3080	28.536806	34.208771	27.642538	68.371597	89.385841	73.056801	1.42628236535778e-11	1.46323627615774	up
Vad06G011720	223	270	94	79	41	20	2.844704	3.608341	1.258361	1.020774	0.572362	0.264481	0.00516887609878271	-1.94240373260731	down
Vad06G000460	1193	617	876	2349	2309	2979	40.015862	21.65443	31.018238	80.069099	85.710114	103.839828	2.93440989824613e-07	1.65278279206002	up
Vad11G006750	46	17	13	313	134	199	0.83082	0.317887	0.246241	5.748544	2.670867	3.743404	2.10210768725322e-08	3.22744299990048	up
Vad02G004000	3565	2259	834	9458	2982	5369	106.98941	70.944687	26.419184	288.404572	99.00325	167.393753	0.0188599749722792	1.55729720317771	up
Vad07G000520	609	265	222	1488	672	746	11.721972	5.332439	4.514784	29.105234	14.318024	14.924954	0.00397975779740975	1.54260420769085	up
Vad06G009580	12	10	9	36	34	31	0.199817	0.174506	0.153934	0.604039	0.621356	0.527291	0.0056458908912554	1.84161325420964	up
Vad09G008280	2327	1997	1524	6667	3570	5696	50.669945	45.499958	35.034184	147.485992	85.979279	128.851608	8.6101179901282e-08	1.57703879661756	up
Vad08G005170	144	128	79	62	44	24	2.183931	2.032156	1.26711	0.953943	0.727646	0.36413	0.0241423900129559	-1.29926442472427	down
Vad13G001910	168	139	194	77	71	79	5.040535	4.335598	6.12464	2.334599	2.353168	2.457573	0.00675505426032828	-1.01418687934732	down
Vad17G000540	46	26	11	125	36	122	2.96271	1.712543	0.707224	8.225552	2.518548	8.210531	0.023067722071609	1.91524138817323	up
Vitis_adenoclada_newGene_2382	143	182	160	58	92	58	2.027872	2.41686	2.203228	0.734865	1.166036	0.848213	0.017595269963779	-1.07996742004044	down
Vad10G010560	287	200	115	83	97	46	3.373864	2.466013	1.425844	0.993883	1.25796	0.562281	0.0297746033752671	-1.25584170297793	down
Vad01G008230	1253	1581	1971	734	393	748	24.527085	31.768159	39.833844	14.721305	8.389576	15.003637	0.00195766120807492	-1.24850441260642	down
Vad10G001480	1573	1285	1399	2899	3323	2824	28.556686	24.407076	26.816696	53.473053	66.725876	53.256973	3.71464694709681e-09	1.22788054077344	up
Vad12G006110	554	279	215	122	65	55	19.383787	10.197171	7.91246	4.306164	2.497858	1.967131	0.000116354892369913	-1.97669152049126	down
Vad07G001680	536	775	844	205	252	234	12.702995	19.211641	21.102295	4.915916	6.590199	5.753573	8.95773827034727e-06	-1.51278129927306	down
Vad18G004370	10	15	11	204	337	346	0.165892	0.259963	0.184628	3.500066	6.290965	6.064291	3.34634402185531e-26	4.77321720074271	up
Vad19G000900	130	90	42	24	17	20	1.926524	1.393222	0.648231	0.352503	0.276968	0.304531	0.00197197131765294	-1.94883053962655	down
Vad19G001820	950	1007	511	2001	1387	1494	4.992094	5.533957	2.832803	10.680446	8.058179	8.151179	0.00106651500451959	1.1231603947766	up
Vad11G008270	118	117	252	291	827	845	3.683754	3.843964	8.355424	9.276812	28.77545	27.592289	0.000578976139669036	2.14853569128722	up
Vad01G011960	218	126	83	64	12	19	0.715442	0.430348	0.286282	0.211242	0.042107	0.062462	0.0107506992036808	-2.05572722951941	down
Vad08G008770	13	7	26	211	41	168	0.373009	0.211068	0.794108	6.17544	1.288269	5.041679	5.94737018484551e-05	3.27200099370285	up
Vad01G014870	514	516	627	1001	1024	1014	16.600252	17.427389	21.381861	32.832756	36.572754	34.022518	4.54581421164921e-05	1.00423426791489	up
Vad12G002610	64	47	50	168	121	104	2.372834	1.841968	1.948432	6.372589	4.998971	4.050884	0.000221286105426373	1.41556358346767	up
Vad01G000120	58	33	51	172	197	147	0.797603	0.468238	0.743116	2.441414	3.048589	2.126899	2.22469700682124e-07	2.00026836768904	up
Vad19G011030	465	336	313	2627	689	1231	10.938431	8.267014	7.772443	62.86591	17.949183	30.114098	1.63954668170825e-05	2.13502831717513	up
Vad10G008850	406	429	443	1153	1920	1270	4.902517	5.418971	5.646543	14.150718	25.673214	15.94322	2.32233446157141e-09	1.90991291760605	up
Vitis_adenoclada_newGene_2195	39	29	23	87	54	62	0.769723	0.590246	0.444947	1.784965	1.149711	1.275631	0.0126905949253359	1.29029807813977	up
Vad11G010030	9093	2445	1557	149	80	67	260.430206	73.26561	47.091774	4.309796	2.505864	1.991805	3.13216657863058e-18	-5.30842247158934	down
Vad08G013650	122	78	79	179	153	176	2.407056	1.61837	1.586399	3.278507	3.52899	3.469206	0.00456850382053148	1.00624558442625	up
Vad05G003870	8928	10313	2262	2886	1893	535	312.00235	377.086334	83.456017	102.447556	73.168472	19.397629	0.0179400578282709	-1.87967311493369	down
Vad05G010260	346	499	498	713	1930	1632	9.287592	13.828639	13.964743	19.203815	56.514109	44.860973	0.000277948481806771	1.82218861964112	up
Vad18G020850	5055	5393	3264	2740	1557	1827	51.222038	57.168625	34.919342	28.196764	17.439819	19.221066	0.0016254844611998	-1.03419576038932	down
Vad07G002760	579	890	779	149	129	106	20.079668	32.281551	28.537121	5.220422	4.940636	3.792341	2.7686748411225e-16	-2.42830334371599	down
Vad0G011720	309	720	183	3369	2477	4313	11.497498	28.085835	7.184823	127.668259	102.18869	167.149261	3.19816056074177e-10	3.21190827979461	up
Vad08G001110	12	12	17	92	34	50	0.307344	0.255108	0.386855	2.109591	0.82584	1.192898	0.00114455733087631	2.20105263159438	up
Vad18G020070	9123	8544	3800	3939	2109	3064	98.303909	96.308162	43.436716	43.512066	25.181679	34.577316	0.0155365336593459	-1.09598679971879	down
Vad07G015750	70	64	37	376	225	206	2.638398	2.545581	1.475505	14.506272	9.468169	8.126076	1.07252725669125e-09	2.36880499597233	up
Vad18G012450	410	619	579	1184	1450	1780	5.561707	8.795849	8.303927	16.329037	21.771091	25.113405	2.53315069367151e-06	1.59163546199189	up
Vad08G000150	747	772	948	1191	2039	1817	29.420647	31.795755	39.421806	47.676468	88.857956	74.376511	0.00175948580728762	1.17527734558839	up
Vad17G005900	5627	4635	7688	12032	13506	11760	176.274963	151.902145	254.323181	382.904205	467.978546	382.67569	0.000256027740264392	1.18083831334524	up
Vad18G004450	11358	5476	3583	1095	442	446	247.749405	124.966614	82.513603	24.250641	10.653403	10.085039	1.13739998158689e-10	-3.23041459526581	down
Vad14G012490	32	39	17	129	60	64	1.021004	1.318748	0.554581	4.20991	2.129306	2.12967	0.00781023769816941	1.64648374952492	up
Vad13G002730	77	39	84	14	15	27	2.221155	1.190497	2.561572	0.40763	0.467795	0.808501	0.0171995309944052	-1.70080489649779	down
Vad19G011170	103	62	24	3197	84	232	4.283789	2.670346	1.024711	135.198425	3.828884	10.024826	0.0187769348346393	4.29576229913472	up
Vad07G005390	1399	1407	1055	3051	2140	5072	21.689747	22.823763	17.270147	48.071365	36.71014	81.716805	9.15672169438293e-05	1.55324060134274	up
Vad03G011140	10	19	8	155	88	65	0.119304	0.257375	0.108359	2.070261	1.276674	0.885476	1.32412912622933e-07	3.17436665721629	up
Vad03G001840	193	150	119	78	44	73	5.007305	4.068798	3.265451	2.04198	1.263337	1.949744	0.0106415126269688	-1.108261008248	down
Vad14G001670	0	2	2	45	35	34	0	0.102593	0.081701	2.55814	2.173973	1.973138	3.1029800523638e-06	4.95240188175923	up
Vad14G007530	4538	3429	6160	9901	15783	13462	80.126464	60.957874	113.081204	180.740789	304.863468	246.420037	3.01731101261679e-05	1.60667067922897	up
Vad09G003310	13	13	20	39	62	109	0.290771	0.328354	0.507923	0.942788	1.653623	2.716145	0.000994923246996497	2.33221808278014	up
Vad02G002870	4808	5744	5131	2566	1785	1914	74.731369	93.422783	84.226761	40.516171	30.679468	30.900244	3.47845347292079e-08	-1.20252526151469	down
Vad12G004730	114	101	136	186	335	306	1.655959	1.534883	2.086189	2.741805	5.368971	4.614117	0.00157714847117878	1.38181609803909	up
Vad02G003050	128	129	173	364	246	264	1.90574	2.007286	2.720289	5.508005	4.05407	4.090567	0.000904670014067366	1.13711906094739	up
Vad02G009100	181	134	255	513	338	370	5.226067	4.041446	7.786805	15.105568	10.835286	11.131895	0.00333527246294288	1.20817193262457	up
Vad09G008200	944	664	938	1803	2074	2349	12.590068	9.270962	13.220117	24.440599	30.608875	32.560474	5.17602598858233e-07	1.42937175995054	up
Vad03G006840	1290	662	376	4024	1557	3532	37.737659	20.25886	11.60894	119.557838	50.365005	107.310333	9.09936354011543e-05	2.11631133359477	up
Vad16G006210	263	384	36	1067	496	529	5.473145	8.348326	0.780282	22.54809	11.41089	11.432849	0.0481499414883553	1.75483629017767	up
Vad13G002240	1433	1001	675	383	332	252	12.664364	9.25304	6.300293	3.433775	3.240697	2.313579	1.06754927764808e-05	-1.5371843026848	down
Vad18G019110	4084	2114	1818	1182	675	918	43.973663	23.816147	20.669458	12.928312	8.035705	10.263899	0.000546074552562525	-1.38791664744449	down
Vad08G014160	162	294	515	453	1235	1359	2.748375	5.210983	9.231888	7.806142	23.180874	23.9554	0.0109811013653745	1.7797662868029	up
Vad11G002950	40	43	31	4	7	4	1.951142	2.183032	1.574271	0.189238	0.360067	0.193171	0.000280153641078973	-2.78001858092232	down
Vad09G000850	238	214	188	86	121	80	4.337083	3.46913	3.002068	1.40122	2.010857	1.413772	0.00687019411464784	-1.01005306654822	down
Vad13G003380	198	292	257	641	605	759	6.456371	9.947987	8.853532	21.251907	21.809254	25.737877	1.01701664559098e-07	1.55416661739212	up
Vad11G009050	181	135	164	231	445	265	1.723736	1.343843	1.650956	2.236225	4.6895	2.62195	0.0155815025282288	1.12414060794324	up
Vad16G008530	1866	1935	502	731	327	329	30.237028	32.820244	8.582027	12.030041	5.855553	5.528625	0.0210522071204636	-1.49854641956106	down
Vad12G005260	328	302	155	919	423	559	2.684438	2.585276	1.340801	7.64888	3.827265	4.755429	0.00150789005409291	1.40594590643503	up
Vad06G001030	268	348	126	2081	1262	2353	16.39596	22.330273	8.156159	129.705429	85.672302	149.997726	1.00315247562016e-13	3.08492465463804	up
Vad0G019820	212	121	109	59	40	27	1.534653	0.879955	0.816191	0.421002	0.30647	0.196364	0.000997424301586155	-1.67365861289359	down
Vad14G003570	19	13	29	56	132	42	0.450039	0.314634	0.733883	1.391922	3.613941	1.073825	0.0104780586780678	2.05604574605689	up
Vitis_adenoclada_newGene_1556	251	316	193	595	457	457	4.322604	5.515988	3.764703	11.833631	8.747525	9.044217	0.000111061928019432	1.12252288562007	up
Vad02G004160	5100	3204	2177	558	212	347	188.779373	124.075356	85.092819	20.971365	8.643328	13.333759	9.16341162853289e-14	-3.09877501145342	down
Vad11G001540	15164	8725	8827	5678	1193	1893	216.62233	130.404358	133.153152	82.389015	18.845741	28.077299	0.00362737815571802	-1.80019639621002	down
Vad06G002090	163	93	50	413	180	265	2.05833	1.220762	0.617079	5.289195	2.517173	3.43349	0.00428935035126184	1.6280328984014	up
Vad09G001010	785	586	468	1924	1048	3991	25.868494	20.215166	16.26951	64.460342	38.227203	136.725998	0.000119320981123161	2.07074903406731	up
Vad11G002030	393	313	211	1609	606	1075	3.227967	2.691008	1.830992	13.452157	5.516181	9.191922	2.32544538600233e-06	1.96821314018637	up
Vad04G012130	647	515	290	3734	1146	2490	5.222221	4.351301	2.471619	30.629631	10.228958	20.884226	1.92112866071463e-07	2.46972416962566	up
Vad15G008750	1818	2892	1582	1396	515	470	86.307198	143.637451	79.324844	67.307182	27.013971	23.145397	0.0208079267905735	-1.3005250398882	down
Vad08G014730	103	119	100	218	260	261	1.681119	2.030106	1.730284	3.637014	4.724055	4.445249	7.46306963501533e-06	1.33970649651015	up
Vad01G003950	240	215	143	108	68	92	4.245006	3.97671	2.339825	1.937675	1.182408	1.51157	0.00882317489312651	-1.02063845190242	down
Vitis_adenoclada_newGene_1027	205	133	94	85	48	55	3.132358	2.112888	1.526393	1.352485	0.790287	0.860539	0.0446639028129169	-1.06166044966717	down
Vad18G016840	99	60	53	32	22	17	1.674524	1.06713	0.949803	0.550724	0.408291	0.285277	0.0152826176154548	-1.44036239627945	down
Vad09G008980	13	16	10	36	34	42	0.141652	0.181723	0.117094	0.40737	0.418156	0.479716	0.0107565368339152	1.66239666054249	up
Vad18G011100	69	41	27	111	92	107	0.78439	0.484166	0.319399	1.292456	1.160334	1.275605	0.00945165266496648	1.33011961751874	up
Vad09G000970	127	172	180	56	67	59	1.892677	2.695881	2.838518	0.841118	1.106084	0.919044	0.00175322802962061	-1.26675471969442	down
Vad02G005190	418	425	353	919	538	794	13.72784	14.608577	12.257984	30.707237	19.57622	27.110752	0.000231801189114537	1.03851927928528	up
Vad04G002750	144	111	104	56	29	43	2.031123	1.642849	1.556004	0.793028	0.448222	0.62951	0.00159787907103747	-1.35912326095017	down
Vad18G008130	2164	3016	3098	7996	7953	7651	211.417557	308.345123	319.627167	793.625854	859.432312	776.549927	1.51252404374425e-10	1.63603654079392	up
Vad07G000230	1100	1065	618	452	226	191	17.867764	18.11231	10.596778	7.455324	4.059985	3.223274	0.000304894230056518	-1.55592772482399	down
Vad18G011840	81	60	51	84	267	120	1.678462	1.303009	1.115646	1.769404	6.138821	2.577753	0.0314010465674476	1.4697657850786	up
Vad14G008550	329	394	484	547	1025	933	4.621364	6.095987	7.481337	7.98541	16.532622	14.372412	0.00720412354270752	1.19474346198737	up
Vad05G003350	49	37	53	148	79	69	0.301622	0.24125	0.348442	0.94241	0.545166	0.446101	0.0310414695044399	1.19944226693062	up
Vad07G014010	8730	6304	4433	3038	1959	2597	78.639313	59.4179	42.167423	27.799799	19.512867	24.301298	0.000137461474487998	-1.21612179217536	down
Vitis_adenoclada_newGene_1183	50	51	38	580	253	624	1.928275	2.068097	1.54415	22.949497	10.874118	25.248013	1.08376878022315e-17	3.51701081555669	up
Vad02G004250	1074	1067	1613	1656	2726	2709	12.498583	12.992926	19.834623	19.589001	35.10556	32.760105	0.0156318031083672	1.0539155896272	up
Vitis_adenoclada_newGene_128	266	339	213	540	443	885	5.511692	7.365803	4.667284	11.382761	10.17022	19.107466	0.00129588626284871	1.33479946178476	up
Vad03G004940	4418	4194	2573	1698	1154	1047	61.189816	60.768372	37.627731	23.890051	17.673431	15.050402	5.26254371561659e-06	-1.3857415229493	down
Vitis_adenoclada_newGene_3242	59	62	27	144	93	98	3.237847	3.537828	1.533578	7.994808	5.65087	5.598973	0.0109050495522075	1.31634385250016	up
Vad07G014520	555	510	433	258	230	168	9.132122	8.69283	7.569456	4.206505	4.058664	2.753431	0.000107102640756086	-1.05674941600505	down
Vad05G008600	365	295	166	1255	1223	821	9.329305	7.887697	4.472486	32.619774	34.631634	21.820906	7.63607448966188e-10	2.14812200568644	up
Vad06G012680	93	44	51	278	111	159	2.914111	1.432762	1.673344	8.855749	3.854267	5.184052	0.00201080659122468	1.66687159984882	up
Vad07G016670	60	50	45	138	109	178	1.133995	0.980831	0.886421	2.648078	2.277468	3.479399	4.33334035703642e-05	1.59492851607238	up
Vad01G006090	3116	2572	2924	1178	982	838	79.625412	68.773514	78.903587	30.578136	27.75691	22.222677	1.40458058920504e-11	-1.3945366887734	down
Vad07G004450	408	235	311	167	100	113	14.468205	8.70041	11.629078	5.997661	3.907244	4.154459	0.00157497417494374	-1.20169303944245	down
Vad18G003940	102	97	82	288	126	157	1.79208	1.780483	1.513317	5.138318	2.430892	2.854855	0.0133117188244366	1.13753863896096	up
Vad01G008720	1341	815	731	365	193	331	15.693797	9.978167	9.027374	4.336327	2.495634	4.0157	2.76235554351618e-05	-1.56156734079801	down
Vad01G009450	446	409	208	111	110	85	10.964084	10.529746	5.391208	2.762828	2.970625	2.155533	2.823977139641e-05	-1.64518659258375	down
Vad03G008000	313	332	432	976	1289	935	4.030339	4.469407	5.866573	12.764164	18.356518	12.499925	5.32103097453445e-08	1.70233744649243	up
Vad11G000490	298	380	349	592	807	901	7.595849	10.129477	9.393564	15.327147	22.744543	23.832144	7.1395364255116e-05	1.30470901837075	up
Vad18G010450	243	279	249	851	1036	907	5.751224	6.927574	6.233177	20.51408	27.183975	22.36212	4.70942201741959e-18	1.99712701323106	up
Vitis_adenoclada_newGene_2979	699	746	301	56	88	36	3.779376	4.242277	1.736513	0.294362	0.530211	0.185997	2.26396809380973e-10	-3.11468257524011	down
Vad05G002720	16	21	13	294	199	243	0.57002	0.778302	0.486244	10.690612	7.858105	9.03427	5.3491839078877e-29	4.00832677864669	up
Vad05G004810	14	3	11	209	47	190	0.611388	0.123363	0.473595	9.34511	2.28986	8.701469	1.40310799970753e-07	4.10689220268001	up
Vad19G006310	68	105	90	19	17	23	1.542177	2.496434	2.152621	0.434049	0.411379	0.535996	4.60816033730309e-05	-2.02845299101372	down
Vad01G012920	40	56	48	120	75	216	1.061435	1.563376	1.357509	3.248893	2.227003	6.020891	0.00592298074838	1.64417927660024	up
Vad14G002460	6	0	8	261	229	231	0.239454	0	0.317269	11.205748	10.729024	10.154323	9.29488506287544e-27	5.81453080384264	up
Vad11G005950	1186	981	667	600	277	296	11.780854	10.188789	6.986775	6.054008	3.040904	3.052856	0.00751680504953973	-1.14899525979588	down
Vad0G021700	47	50	44	7	7	11	0.377539	0.419612	0.373346	0.05636	0.062619	0.089782	0.00021708371500895	-2.35792148047959	down
Vad15G007680	9791	5376	3753	2295	2345	2102	134.062668	77.019096	54.258392	31.915916	35.507046	29.89485	0.000805989674864568	-1.32724706503324	down
Vad06G012160	212	465	524	165	129	117	8.914652	20.551394	23.348959	7.041275	5.995144	5.113699	0.00445488941238142	-1.44327626212912	down
Vad14G008920	3587	2939	2064	815	713	585	42.655444	37.053967	26.767949	9.929779	9.424873	7.232117	2.226532681544e-13	-1.88000861042511	down
Vad01G007480	1752	2007	1262	4407	2267	3354	36.695511	44.000217	27.905321	93.785156	52.521381	72.998001	0.000810832510613038	1.12377654353357	up
Vad09G004300	227	241	111	799	279	253	4.648856	5.158397	2.399888	16.629499	6.321043	5.374425	0.0425088476961959	1.31347078746314	up
Vitis_adenoclada_newGene_262	165	224	103	54	84	44	1.390201	1.588743	0.781102	0.415483	0.955408	0.491368	0.0232868751729131	-1.27961891532438	down
Vad13G004560	397	291	324	216	110	87	7.909647	6.070545	6.820637	4.367839	2.424908	1.782483	0.0103266272212319	-1.1792814630986	down
Vad08G011040	1046	680	487	373	282	203	5.53685	3.763448	2.725686	2.012881	1.65861	1.11605	0.00289963730950048	-1.22431567783626	down
Vad14G001290	91	64	41	197	108	131	0.687774	0.540516	0.324048	1.546103	0.902613	1.115803	0.00817634197976996	1.28943892383061	up
Vad05G008870	3585	2831	3937	9525	7261	9361	49.669842	41.043987	57.606926	134.076248	111.282074	134.742584	2.32233446157141e-09	1.46088414254221	up
Vad06G004290	71	58	37	7	9	8	2.492935	2.119985	1.380358	0.217784	0.314752	0.286998	4.10746760696087e-05	-2.63705524849596	down
Vad16G010520	73	116	64	253	159	166	1.569996	2.617391	1.463179	5.573966	3.811358	3.720847	0.00189319195583085	1.31583374561808	up
Vad08G003890	48	43	24	85	81	107	1.27911	1.213835	0.662673	2.321238	2.39272	2.983389	0.00402106680267863	1.39808561068909	up
Vad04G005220	958	529	211	2441	818	1126	21.596467	12.582596	4.982662	55.316326	20.194818	26.073906	0.0310355392857408	1.50586931668612	up
Vad17G002120	15341	15558	12945	11336	3918	4811	1562.749756	1658.199585	1392.500488	1173.022705	441.427673	509.051453	0.0366771723170165	-1.02468412374528	down
Vad14G006450	44	17	22	88	142	84	0.748375	0.287612	0.394723	1.521596	2.67941	1.492958	0.0003941600414336	2.08237928324735	up
Vad10G006280	636	633	520	1421	1032	1099	22.603996	23.526926	19.490179	51.315666	40.571106	40.559456	2.38668888336624e-08	1.11944903907702	up
Vad0G011620	919	722	844	1450	1870	1506	10.691463	8.796174	10.37442	17.142298	24.080673	18.210239	2.94337892361254e-05	1.10027508469501	up
Vad08G009000	1968	1334	694	849	265	399	21.731992	15.416667	8.092538	9.514491	3.222737	4.569457	0.0401633196861779	-1.27502509555725	down
Vad08G000720	333	464	959	645	2346	1813	6.276116	9.105399	19.019249	12.346214	47.580388	35.151869	0.0340269444313495	1.58660369810435	up
Vad01G013070	411	165	175	109	29	30	23.815306	10.011547	10.696954	6.387918	1.83459	1.764358	0.0047100018192372	-2.04602038047582	down
Vad14G002730	427	377	259	7122	3872	5663	11.983892	11.054936	7.663723	203.158371	120.253433	165.178696	1.49755919779496e-50	4.10158569306153	up
Vad08G011200	76	48	59	318	189	215	1.19416	0.785857	0.978633	5.084781	3.281298	3.510287	1.40099453117372e-09	2.10463533515416	up
Vad08G013170	1381	961	335	3802	1109	2838	28.584749	20.808437	7.325437	79.974312	25.397182	61.053822	0.0124534000684326	1.67432440113869	up
Vitis_adenoclada_newGene_1812	545	308	111	2168	802	1634	17.582214	10.382633	3.765116	71.07104	28.550592	54.636506	7.74149054441799e-05	2.40487106530081	up
Vad02G005630	189	150	126	548	296	358	5.147917	4.276968	3.607578	15.159665	8.920877	10.140209	6.3820679076045e-06	1.4963340738868	up
Vad16G007300	81	77	53	35	4	12	1.057217	1.057668	0.735851	0.458711	0.050482	0.161105	0.0340007271390801	-1.95105477589419	down
Vad02G010320	25	26	20	403	39	64	0.545927	0.612821	0.46435	9.247795	0.968825	1.498095	0.00232486360341971	2.90176105862708	up
Vitis_adenoclada_newGene_1190	1149	734	1027	5544	2918	5129	35.509377	23.724672	33.524227	174.123413	99.793755	164.722549	1.75366896811272e-13	2.34587197672785	up
Vad18G010040	197	93	106	425	239	250	4.138314	2.033075	2.341007	9.06685	5.54002	5.437664	0.00342624585280183	1.33872766080203	up
Vad06G000920	36	23	17	123	41	98	0.766935	0.507487	0.383345	2.659187	0.949999	2.16642	0.00343121362776074	1.91429133604296	up
Vad10G010250	1717	1505	1113	5517	1818	2382	24.066645	22.076523	16.469227	78.563744	28.17947	34.680569	0.00947165511641266	1.27412648926021	up
Vad07G014850	149	144	120	90	34	44	4.482273	4.523151	3.824958	2.749555	1.130214	1.357871	0.0263633954532474	-1.18504444498407	down
Vad13G001920	507	454	725	1313	1116	2337	17.542828	16.435902	26.497349	46.20055	42.755733	84.092186	0.000212596103383351	1.62548608372312	up
Vad01G012170	1391	1163	1427	636	264	299	67.70752	59.198753	73.366829	31.411232	14.174281	15.1085	3.6675492052788e-05	-1.62839190216948	down
Vad08G003230	242	286	211	577	441	411	2.28506	2.823723	2.104845	5.53587	4.605646	4.0269	3.57671814933182e-05	1.08024370125776	up
Vad19G005710	160	124	77	66	45	50	4.19558	3.391256	2.124964	1.736069	1.28221	1.339546	0.0408498553563738	-1.02239381379514	down
Vad12G002200	234	162	137	455	256	478	6.158483	4.451303	3.806856	12.172933	7.452979	13.079285	0.000991994521377301	1.29579044509149	up
Vad18G020160	96	166	85	18	25	18	0.883954	1.603583	0.827773	0.1665	0.249551	0.168138	6.12074717613921e-06	-2.3641177118119	down
Vad06G007950	73	79	70	303	109	218	1.127257	1.280066	1.150052	4.796501	1.874018	3.534366	0.000693812036698803	1.61602323847234	up
Vad17G007740	18	23	20	122	49	521	0.804575	1.074967	0.951209	5.740449	2.518685	25.162876	3.94824858299018e-05	3.64769373957497	up
Vad18G012290	638	905	1982	1856	5721	3767	18.343756	27.207598	60.175304	54.207035	181.956238	112.514709	0.00811285819727111	1.81533667825208	up
Vad02G003820	4843	8030	7209	2637	1874	2327	91.953112	163.816349	142.796135	52.747806	40.481919	46.21991	3.37271993700747e-06	-1.43819693247022	down
Vad06G000060	180	140	144	320	316	257	2.648084	2.152308	2.240715	4.787328	5.155076	3.938856	6.02438029081401e-05	1.08212934174237	up
Vad07G013910	175	112	89	49	36	49	7.44527	4.986514	3.962216	2.110598	1.680626	2.142684	0.00378936756046251	-1.34204629720801	down
Vad06G012250	3007	2580	829	907	381	289	88.135925	79.110176	25.63195	27.007891	12.345673	8.785747	0.00264310886982678	-1.89475674084167	down
Vad02G010290	21376	20566	8238	11080	5434	4770	271.655006	273.228078	110.055606	144.133738	76.51699	62.939258	0.0469150476522184	-1.10668282682901	down
Vad18G014190	541	485	218	218	183	118	10.736733	10.070687	4.565292	4.384845	4.018056	2.434532	0.0300550476769126	-1.11385870616245	down
Vad06G003080	112	118	143	419	263	299	2.706869	2.994894	3.675425	10.362774	7.076504	7.544576	1.86228255548273e-06	1.5091666081836	up
Vad09G004380	71	87	51	33	7	17	2.80206	3.601105	2.124838	1.295923	0.295627	0.674177	0.0203870487915466	-1.76412955735442	down
Vad09G009550	375	293	310	763	725	442	6.742469	5.511083	5.885208	13.950727	14.432728	8.261099	0.000661489466179005	1.11369869685169	up
Vad10G003070	7875	7542	3995	3223	2241	1519	46.54409	46.641449	24.932993	19.347666	14.646546	9.320864	0.000934134093682773	-1.33968351354999	down
Vad15G004170	21	9	15	51	58	74	0.406913	0.169295	0.29954	1.004252	1.246735	1.486812	0.000284270431332377	2.17151451894865	up
Vad13G005690	1697	1319	913	912	356	492	25.345261	20.654528	14.755715	14.047479	5.968688	7.504914	0.0298845294615113	-1.03608744106947	down
Vad05G012190	389	225	426	141	77	127	10.641087	6.431224	12.299387	3.920115	2.318233	3.592912	0.000863821036522794	-1.47558995968699	down
Vad12G009390	76	68	77	192	141	152	1.258084	1.180371	1.347076	3.242347	2.598035	2.619382	6.23723661134737e-05	1.25950350524907	up
Vad15G006940	19	22	26	401	189	719	0.353853	0.402847	0.496421	7.629021	3.90766	14.013538	5.90236616630781e-16	4.41266792170289	up
Vad06G008960	68	96	93	44	24	16	1.417779	2.105362	2.056164	0.921836	0.537012	0.329196	0.0139989858510583	-1.50834946453027	down
Vad11G010060	1912	608	497	29	16	27	61.636917	20.489624	16.906008	0.933615	0.544438	0.880839	1.27150219456083e-21	-5.22685975200202	down
Vad12G003020	1987	3190	1478	691	509	328	60.337734	101.347244	47.369301	21.296425	17.062969	10.316831	1.0973629280746e-06	-1.99494934179914	down
Vad12G004530	289	194	327	466	476	619	3.008614	2.108254	3.586963	4.923001	5.481737	6.693353	0.00433877913377244	1.07916963640876	up
Vitis_adenoclada_newGene_597	485	858	988	267	371	410	29.648304	54.949429	63.879429	16.575731	25.097748	26.047888	0.0408711136290844	-1.02600843991211	down
Vad19G003690	45	31	25	123	157	121	0.712529	0.512935	0.418548	2.009654	2.797727	2.030291	1.56437061711752e-07	2.14163868611892	up
Vad09G001440	688	1051	1139	1744	2280	3104	18.886972	30.185896	33.030613	48.653469	69.252716	88.5429	0.000417724064526557	1.4411453526073	up
Vad17G004630	472	604	852	1324	1246	1370	5.336039	7.146966	10.177098	15.223283	15.598649	16.104465	0.00156617974577717	1.1475006947816	up
Vad04G001040	250	174	210	438	388	439	12.178401	8.875546	10.809134	21.719774	20.933857	22.24197	1.10721557710264e-05	1.13268049110944	up
Vad09G002360	425	486	247	238	101	148	4.390728	5.260325	2.689371	2.495368	1.150041	1.588028	0.0222983818925233	-1.12492036767748	down
Vad02G007320	48	39	47	100	107	81	1.139637	0.96782	1.171735	2.447126	2.842377	2.003629	0.00275476626415707	1.23832483759447	up
Vad06G000180	262	312	172	71	103	49	4.892964	6.101429	3.383796	1.34285	2.127556	0.935392	0.000689584266070416	-1.59048650507411	down
Vad08G014670	1657	927	706	428	257	225	28.271236	16.566568	12.724891	7.405843	4.850129	3.972821	4.58252210949179e-05	-1.71500334965851	down
Vad03G002270	27	17	18	78	35	84	0.45652	0.28577	0.322806	1.342394	0.640258	1.474308	0.00471291862222957	1.79876559892816	up
Vad10G005790	19	15	10	76	37	51	0.634392	0.519311	0.354146	2.581843	1.362412	1.763189	0.0010028564365739	2.02624869558143	up
Vad10G000310	373	432	650	792	1002	1086	6.278647	7.606262	11.861965	13.329463	19.171956	19.53861	0.00697994628288781	1.11102107653065	up
Vad05G000440	65	67	49	24	12	7	1.903075	2.045151	1.488363	0.713283	0.371138	0.187168	0.00365995873583451	-1.95502909249107	down
Vitis_adenoclada_newGene_1898	144	156	96	58	48	51	3.400797	3.868118	2.389819	1.388547	1.254595	1.247551	0.00253204986352642	-1.19498066267358	down
Vad14G008340	41	46	139	110	228	345	1.459579	1.723509	5.231403	3.980753	9.001521	12.813684	0.0418782408918947	1.71486010777433	up
Vad14G001640	50	26	43	135	122	179	1.563715	0.83827	1.403761	4.287303	4.203403	5.80102	4.25009032623945e-06	2.01203600639472	up
Vad18G017780	74	59	43	4	0	0	1.199399	0.998379	0.737294	0.062822	0	0	8.37759885138496e-07	-5.33822704770862	down
Vitis_adenoclada_newGene_3136	888	644	641	258	350	257	19.658314	14.188182	14.067999	5.698081	8.205366	5.743145	0.000102333622758822	-1.17870938236968	down
Vad18G020100	98	126	44	27	32	32	0.978831	1.316054	0.525665	0.27572	0.349555	0.326196	0.0303589722173755	-1.40120432352152	down
Vad04G000700	65	80	95	160	143	146	0.853796	1.101613	1.311395	2.137192	2.072676	1.98842	0.0071526762935913	1.02627983034927	up
Vad12G005940	216	71	83	0	0	0	8.752354	3.010409	3.528411	0	0	0	3.44778722194079e-10	-9.22793111025416	down
Vad03G006010	570	1316	1322	1547	2149	2843	15.241257	36.837181	37.35833	42.066414	63.61866	79.042786	0.0383919732794153	1.1554856479106	up
Vad08G008210	412	219	363	185	134	98	5.638861	3.138961	5.245527	2.568782	2.023325	1.384259	0.0128732711013914	-1.13062209566323	down
Vad11G001300	167	183	26	723	209	295	2.637203	3.013381	0.425751	11.608236	3.651108	4.831284	0.036136542199146	1.8351117071061	up
Vad10G005480	322	591	251	1333	1735	657	11.095465	21.307262	9.125697	46.698196	66.169777	23.504976	0.0005568000959172	1.82245511618865	up
Vad19G006220	107	79	88	33	25	19	2.001858	1.548479	1.743392	0.611821	0.504639	0.363199	0.000184929119460844	-1.70174414998047	down
Vad18G019310	499	317	280	751	781	732	8.283451	5.5067	4.905948	12.660676	14.337836	12.618925	5.58988440926375e-05	1.19767923078752	up
Vad19G003330	13	16	7	40	73	45	0.341482	0.422687	0.194031	1.069309	2.108154	1.215525	0.00081918954339619	2.29403964134759	up
Vad02G004730	103	52	67	120	150	137	0.849116	0.448532	0.584058	0.999264	1.367221	1.174035	0.0306969103859048	1.02583439949877	up
Vad10G004360	456	693	296	169	71	90	3.571813	5.686287	2.447623	1.344768	0.61012	0.728885	2.96145806422489e-05	-2.01086227691752	down
Vad08G015800	3703	2852	1986	1581	759	928	52.844814	42.580917	29.928799	22.91958	11.965693	13.755492	0.000958572294666885	-1.25773470918326	down
Vad0G021010	3310	2590	2470	8281	5097	2722	215.59494	176.526978	169.846008	547.928833	367.190857	184.160263	0.027101280593985	1.06161757039342	up
Vad10G000290	98	121	142	32	42	53	3.465924	4.521368	5.34995	1.148183	1.624042	1.946617	0.00536172449357035	-1.374318308885	down
Vad14G013230	1435	566	413	267	211	149	28.65888	11.823538	8.698812	5.40965	4.660335	3.083747	0.00111377516059135	-1.78681945519839	down
Vad11G009930	5627	2841	1272	593	578	551	148.163864	78.251175	35.358131	15.844848	16.817211	15.067657	4.43285213256485e-06	-2.32783246619283	down
Vad09G004410	1148	886	1207	1589	2316	2003	199.776474	161.338272	221.776413	281.004333	445.868164	362.152466	0.00226655534174747	1.00883938687239	up
Vad18G007340	101	75	74	172	153	170	1.250166	0.965837	0.957648	2.153548	2.094371	2.183566	0.000305243355494767	1.12467629063422	up
Vad07G012030	13	15	9	38	45	63	2.218731	2.675578	1.55055	6.891226	8.974197	11.810564	0.000784956108031566	2.13005091681015	up
Vad13G013780	1005	927	877	331	164	369	19.605743	18.927134	18.072203	6.560614	3.523838	7.47217	1.45955458850721e-05	-1.57427357285319	down
Vad14G009600	10	33	74	113	201	259	0.528378	1.833802	4.186296	6.125594	11.900974	14.430953	0.00477697299104402	2.4006887098442	up
Vad04G013070	92	79	88	28	26	26	1.83299	1.645662	1.844363	0.563657	0.568285	0.533169	0.000204975488541861	-1.56214640817177	down
Vad04G012850	187	126	180	81	33	62	3.333794	2.349925	3.385975	1.471384	0.642781	1.146648	0.00574280172960839	-1.37118123235002	down
Vad16G008780	1628	1939	544	577	197	83	45.798767	57.066875	16.138052	16.487751	6.119463	2.420629	0.00698391467919883	-2.15169434506168	down
Vad08G005390	0	0	4	125	70	60	0	0	0.138735	5.134305	3.124183	2.497428	2.86035942851695e-09	6.08827002872492	up
Vad13G000820	414	310	608	827	1213	1230	14.538575	11.389801	22.57378	29.531342	47.143021	44.894032	0.00085864493661351	1.42818783300505	up
Vad10G003620	10	19	14	42	54	71	0.108723	0.220909	0.163065	0.483942	0.673207	0.832652	0.000934134093682773	2.09765379702826	up
Vad11G003010	3889	4522	2890	1957	1396	1371	30.629038	37.265743	24.036951	15.659318	12.160654	11.213056	1.81705204529132e-05	-1.12723012936156	down
Vad02G009340	400	527	136	117	98	37	16.071079	22.149841	5.772076	4.770674	4.350131	1.535314	0.00528178473221918	-1.93268711928178	down
Vad06G000280	194	210	211	780	766	842	6.632092	7.508692	7.629824	27.131353	29.010178	29.970278	3.35995117189499e-24	2.09050143923262	up
Vad17G001250	614	723	753	1430	1747	1252	7.86905	9.703527	10.190145	18.632734	24.787319	16.678381	1.63196906431231e-05	1.21620144062143	up
Vitis_adenoclada_newGene_2347	77	68	126	12	15	13	1.056782	0.96147	1.804544	0.165512	0.217313	0.178927	4.3323983569196e-06	-2.63880770934075	down
Vad02G007830	731	752	848	136	120	208	7.898325	8.439448	9.678048	1.493966	1.415574	2.312892	4.23543816226739e-12	-2.19676675863172	down
Vad01G002050	3210	2451	2909	6864	4280	5692	56.282887	44.962097	53.864628	122.282867	83.01075	103.68586	1.41072707315294e-05	1.09799527274989	up
Vad05G010430	2043	1584	3171	3864	4089	5293	38.552917	31.27043	63.200958	74.083374	85.349045	103.772675	0.0117353834148467	1.08539216443865	up
Vad06G009730	186	111	98	59	20	16	9.097977	5.66832	5.057869	2.914258	1.039966	0.79611	0.00390914148555194	-1.94104557959509	down
Vad02G000700	155	55	45	752	333	985	6.27343	2.320311	1.92663	31.06078	14.966835	41.611462	6.79790914838328e-08	3.17932745627664	up
Vad18G011830	41	66	57	102	301	139	0.753018	1.271272	1.109987	1.92377	6.193048	2.692053	0.00295077657911122	1.879265149387	up
Vad17G001750	5956	2444	3224	1238	501	638	172.013544	71.26059	93.075278	35.677459	15.473095	18.962078	2.66720802239364e-06	-2.16650125225308	down
Vad10G001160	450	118	138	540	647	940	5.996692	1.636479	1.944416	7.31934	9.547385	13.028467	0.00521097955952927	1.77057447590489	up
Vad05G003300	30	117	25	285	94	172	0.887445	3.650297	0.784109	8.651313	3.086216	5.32197	0.0389336813064905	1.79150225690054	up
Vad06G004310	257	406	383	497	830	807	6.563352	10.846364	10.329991	12.760947	23.218287	21.204057	0.00730171384888314	1.16906591851983	up
Vad10G003470	21	15	10	156	60	104	0.199789	0.153109	0.103952	1.569503	0.648872	1.067074	2.4306612403256e-07	2.92319158515214	up
Vad06G001040	302	430	101	1569	771	990	14.276378	21.288816	5.03465	75.428947	40.327915	48.64045	0.000135477279514422	2.13513861539317	up
Vad12G005430	49	25	57	90	104	127	2.498933	1.295208	3.05416	4.626348	5.833645	6.692488	0.0104489479059305	1.42766809660072	up
Vad05G009200	795	529	633	231	239	153	19.478296	13.552986	16.372932	5.737584	6.464478	3.895674	1.42780441426486e-06	-1.51393579570701	down
Vad15G001730	365	213	215	100	106	80	3.935757	2.396984	2.444941	1.095146	1.258187	0.891059	0.000440358845936429	-1.3231927209365	down
Vad07G015210	114	87	120	1999	539	1193	1.791471	1.430067	1.993276	32.006657	9.394997	19.529991	2.00368954445436e-15	3.6367382023359	up
Vad05G008980	125	115	87	186	242	179	2.8232	2.685188	2.061928	4.224654	6.017854	4.152272	0.00371784612452323	1.04146995010999	up
Vad07G009270	51	38	20	124	106	95	0.50907	0.391981	0.208119	1.257262	1.167439	0.979863	0.000291831554853436	1.72432741840407	up
Vad18G009220	143	93	31	239	240	267	2.288911	1.562956	0.513956	3.899267	4.260716	4.447499	0.00618349774854528	1.65301488831172	up
Vad13G002480	2141	855	759	264	690	228	66.606783	27.603882	24.749671	8.288382	23.570553	7.370508	0.0388953044968876	-1.47876428829225	down
Vad13G012470	158	252	250	593	467	304	7.982896	13.373751	13.381443	30.559799	26.206896	15.982179	0.00788904341653566	1.158144957992	up
Vitis_adenoclada_newGene_1997	252	508	302	102	135	95	5.017136	10.586323	6.356131	2.047518	2.960346	1.951432	0.000498711790813178	-1.53934368188921	down
Vad05G002770	44	60	24	383	166	139	1.543097	2.229374	0.886531	13.856565	6.536517	5.125796	5.61419276410245e-06	2.54206998249595	up
Vad07G018510	202	188	249	1460	904	1370	3.270463	3.175918	4.251229	24.029982	16.184391	23.051821	1.18834625033999e-21	2.66411094349066	up
Vad07G018630	79	27	21	312	78	242	2.122761	0.749924	0.575775	8.617347	2.335568	6.821476	0.000986831868754813	2.45580071272921	up
Vad06G004570	2017	2135	2691	3863	4185	4575	44.181026	48.947311	62.270317	85.986877	101.426109	104.11628	0.000305243355494767	1.01250282207915	up
Vad12G010360	15	16	20	44	63	53	0.402325	0.431165	0.557732	1.188812	1.869592	1.471648	0.0020508887636885	1.78743749708823	up
Vad02G005350	141	82	129	264	401	318	3.290891	1.987067	3.179449	6.241492	10.33818	7.708264	3.60708040347293e-05	1.62850589040977	up
Vad07G004420	233	184	220	464	493	624	3.433482	2.830384	3.420738	6.943773	8.033585	9.553732	2.57453526833569e-07	1.45140021525476	up
Vad04G002510	147	35	35	28	5	6	5.958826	1.480929	1.501494	1.130597	0.225052	0.245786	0.0377020829374485	-2.35173305198398	down
Vad17G004380	558	323	356	983	1187	973	9.201173	5.569348	6.199997	16.485926	21.664682	16.682766	9.53056416840798e-07	1.49673594161082	up
Vad14G002180	277	382	229	148	69	48	7.963583	11.479156	6.956948	4.312457	2.171592	1.43037	0.00203117479020663	-1.63458693578852	down
Vad14G002450	0	7	0	258	148	194	0	0.295741	0	11.210352	6.998877	8.628204	0.000221533300781044	6.5482639548423	up
Vad05G009010	172	342	357	567	537	577	3.162982	6.586728	6.948052	10.609903	10.945582	11.041883	0.0177307701662429	1.06521426291327	up
Vad08G000920	20	41	34	139	45	94	0.258108	0.56923	0.486631	1.885875	0.687431	1.26453	0.01663346428134	1.64694509661053	up
Vad17G001540	302	319	307	90	165	91	9.483556	10.50377	10.211187	2.850412	5.732691	2.946399	0.00283548796539392	-1.2758074859048	down
Vad10G011560	19	18	8	82	54	74	0.189585	0.18734	0.081617	0.826566	0.589326	0.758918	1.72287906857505e-05	2.36251068034313	up
Vad10G009200	323	308	148	133	76	107	31.857193	31.754444	15.364411	13.335141	8.266228	10.92953	0.0147784053512909	-1.16130321261342	down
Vad05G008860	588	476	884	1192	1175	1717	9.384332	7.935469	14.889211	19.317408	20.741606	28.458504	0.00454816289036694	1.19180220062205	up
Vad10G001660	696	489	428	327	143	122	8.005883	5.883361	5.201815	3.821834	1.817128	1.45543	0.00672967158731731	-1.32940606880705	down
Vad12G006590	71	60	150	165	507	421	2.453302	2.153589	5.514564	5.830013	19.519316	15.222114	0.0017539001876503	2.09779237083284	up
Vad13G003160	11722	5104	5353	4994	1386	1288	220.525681	100.454445	106.339745	95.430214	28.839054	25.169285	0.0429277162022068	-1.4231644331863	down
Vad07G004580	1621	1693	1070	5830	2412	2805	38.785015	42.391903	27.041832	141.764114	63.859524	69.742264	0.000399369084032698	1.44909144994446	up
Vad02G000360	53	53	50	138	94	76	2.524995	2.671357	2.539457	6.731753	5.003497	3.785591	0.0135497424725745	1.10305640388799	up
Vad12G005000	89	59	79	128	211	182	2.54049	1.741798	2.362084	3.717279	6.661511	5.391262	0.00220489646744711	1.34902588926882	up
Vad06G001920	2203	2247	1416	538	638	684	29.92672	31.940052	20.317556	7.423658	9.576113	9.647618	7.49736708940183e-08	-1.50420752511611	down
Vad19G005310	40	34	56	250	178	175	1.178823	1.048969	1.746532	7.522485	5.847674	5.375355	3.79799959434104e-10	2.32846688339638	up
Vad14G002510	0	0	2	290	122	199	0	0	0.051653	12.757902	5.817557	8.912468	6.90458870585687e-12	8.36226385317452	up
Vad18G018430	411	373	198	184	144	72	2.560608	2.430764	1.297162	1.162238	0.985791	0.462644	0.0353292922435287	-1.15706978846973	down
Vad07G013180	162	104	127	289	164	268	2.161334	1.46116	1.734118	3.87034	2.405836	3.732472	0.0131297952998756	1.00378614006684	up
Vad02G010120	87	35	90	310	487	411	2.424602	1.022822	2.642194	8.78983	15.076997	11.932282	1.71380043821526e-08	2.6543074156399	up
Vad01G015070	31	14	17	82	41	40	0.393718	0.183384	0.220541	1.063203	0.576553	0.523435	0.0327706548725571	1.52002781452074	up
Vad14G012630	164	142	131	60	22	46	2.821215	2.558044	2.392956	1.049587	0.409877	0.823214	0.000490852177319528	-1.65098697397134	down
Vad08G002710	6	10	0	42	34	54	0.131716	0.227422	0	0.93345	0.810088	1.232001	0.00159154433592752	3.18111584782861	up
Vad17G002110	247	35	42	26	8	5	7.938929	1.176952	1.406538	0.831793	0.280861	0.133668	0.00860251448289171	-2.91204765898714	down
Vad17G006120	3765	2319	2389	1756	844	1072	44.649261	28.77441	29.914902	21.14603	11.064859	13.208035	0.00472895579704707	-1.08182116293587	down
Vad15G006890	49	48	49	123	182	172	1.12646	1.140297	1.196138	2.874517	4.650582	4.129977	1.42780441426486e-06	1.85380238989168	up
Vad08G014550	370	290	271	1864	411	579	13.297177	10.911072	10.286454	68.134392	16.350252	21.649578	0.00604176168462154	1.70898204927343	up
Vitis_adenoclada_newGene_2512	136	133	204	414	444	566	4.535602	4.645748	7.22272	14.111229	16.448622	19.719707	1.71228270021577e-06	1.71720804754698	up
Vad07G003950	1711	1572	901	651	203	304	36.192318	34.774429	20.122355	13.987248	4.744046	6.661203	0.000479694107350875	-1.73740654987782	down
Vad07G018500	571	437	524	1746	1487	1839	10.477201	8.38899	10.150618	32.569454	30.193666	35.073509	3.34594529497775e-19	1.86061304873325	up
Vad08G002920	156	117	171	453	283	568	2.11248	1.646088	2.440622	6.250755	4.249568	7.99747	1.83442258341791e-05	1.67909327668955	up
Vitis_adenoclada_newGene_1134	290	410	240	211	82	86	14.782611	21.866229	13.832726	10.023034	4.585889	4.710532	0.0293602355721035	-1.20240636571782	down
Vitis_adenoclada_newGene_176	267	209	261	49	120	113	2.582448	2.027733	2.856889	0.453572	1.306428	1.17987	0.0259411930857144	-1.22922336256401	down
Vad15G001040	622	420	483	2074	646	1200	17.605215	12.435712	14.434233	59.665604	20.215918	35.305027	0.00191440579618371	1.47078459192352	up
Vad02G003990	408	346	177	1798	508	1591	21.302439	18.895845	9.726336	95.526413	29.351019	86.470848	5.38158180457605e-05	2.19721728249106	up
Vad18G019620	13	7	10	75	42	34	0.19173	0.09819	0.149239	1.146156	0.684399	0.506292	0.000312578336394902	2.44987981213081	up
Vad07G014550	9	11	11	82	40	47	0.112232	0.157024	0.155939	1.135815	0.602609	0.669083	3.65901944601107e-05	2.55761551608479	up
Vad06G000910	18	9	5	113	113	98	0.58516	0.291448	0.169821	3.789572	4.122286	3.345538	2.81134839750825e-11	3.49300545012299	up
Vad04G006290	680	510	239	242	161	135	19.947166	15.669351	7.401611	7.194963	5.230377	4.098662	0.0129765575792714	-1.26395371068953	down
Vad17G005140	1763	1151	1163	2627	2283	2946	65.406746	44.675713	45.575813	99.033691	93.702415	113.559593	4.43255234317021e-05	1.09089340985973	up
Vad03G002960	1714	1475	524	699	234	100	25.257069	22.745573	8.15291	10.463369	3.807805	1.522334	0.0386115300557479	-1.73219757184169	down
Vad07G000540	95	102	62	404	178	289	1.20207	1.348614	0.824079	5.1951	2.490893	3.805829	5.55806179421481e-06	1.87352933569565	up
Vad04G013490	511	333	656	239	125	222	7.137117	4.871963	9.683863	3.387497	1.933279	3.213202	0.00803293577976901	-1.24553409630971	down
Vad14G014320	21183	6862	10336	2854	4161	4204	735.820374	249.387421	379.14035	100.680618	159.85405	151.685806	0.00114264658803314	-1.60572996290165	down
Vad10G011670	5	20	13	85	41	56	0.07141	0.319311	0.21407	1.364747	0.705907	0.910878	0.00157066272801815	2.36321307796416	up
Vad13G010540	20	20	13	33	45	42	0.479344	0.49541	0.317369	0.794986	1.215405	1.052724	0.0448428227083987	1.33013992996467	up
Vad10G009620	20	30	9	70	50	36	0.717872	1.173908	0.346896	2.673657	2.058825	1.39338	0.0441917993466989	1.53807139850523	up
Vad16G008240	205	186	154	85	70	71	1.469916	1.37871	1.205372	0.610518	0.54912	0.527486	0.000174334973005449	-1.13367274717272	down
Vad03G010660	184	100	84	31	21	30	3.724058	2.229704	1.92005	0.624513	0.456921	0.620745	6.40431914033332e-05	-2.01758627244482	down
Vad17G005300	38	19	21	78	103	126	1.534088	0.781009	0.91171	3.271694	4.700069	5.40412	3.50260789930895e-05	2.13477494037294	up
Vad12G007930	706	471	538	1605	799	885	7.55458	5.267982	6.078303	17.460018	9.460191	9.842261	0.00513242848525916	1.05741916521964	up
Vad18G020620	243	408	180	113	72	75	5.432131	9.557409	4.254369	2.552461	1.771381	1.732554	0.000706326927002386	-1.54729154273586	down
Vad04G000880	2318	2439	2119	502	263	375	42.00552	46.236286	40.551842	9.233816	5.271465	7.050972	3.18484645364941e-22	-2.47259567278125	down
Vad03G004810	120	105	169	225	492	376	4.458148	4.083327	6.614691	8.49913	20.24008	14.536949	0.0010953237408755	1.61623029099592	up
Vad18G016470	1099	1285	870	620	396	362	19.741688	23.863747	16.188726	11.19192	7.711794	6.571916	0.000327407173216106	-1.11487621023719	down
Vad08G008510	75	96	74	220	186	117	2.270754	3.022541	2.356759	6.755889	6.223516	3.65945	0.00345591996538973	1.21974489849833	up
Vad10G007020	74	53	93	221	277	274	3.739364	2.794506	4.970478	11.392239	15.527871	14.409421	2.78915698578709e-07	1.94526603862947	up
Vad06G012280	380	486	494	215	173	192	6.15981	8.259493	8.475098	3.537	3.098396	3.232477	0.000101647938380289	-1.10742247772873	down
Vad07G007190	211	268	467	624	1567	1344	9.401441	12.52155	22.037638	28.357309	77.517471	62.435856	0.000235554348845669	2.03719664897449	up
Vad07G009480	195	158	56	45	44	26	11.780042	9.970622	3.536312	2.76228	2.938828	1.594058	0.0109050495522075	-1.6718816502047	down
Vad01G003450	877	1222	558	3958	2576	2477	21.746681	31.713915	14.607489	99.73764	70.656433	63.814835	8.95233450663372e-08	1.89288253706596	up
Vad13G013060	27	31	32	446	308	348	0.829764	0.97736	1.036889	13.991588	10.521422	11.13821	1.69426543154268e-36	3.73647039060374	up
Vad05G004260	57	50	89	113	388	278	2.070273	1.882798	3.42921	4.191084	15.738894	10.575484	0.000727480708909204	2.14154575647925	up
Vad19G003490	138	118	110	378	332	297	1.481665	1.303113	1.221214	4.081781	3.931379	3.297411	1.10889577928121e-11	1.59485266549577	up
Vad07G015050	556	753	202	242	99	58	14.287567	20.255991	5.489874	6.320887	2.802213	1.545726	0.014919142197022	-1.80239121433689	down
Vitis_adenoclada_newGene_456	65	45	48	207	108	134	2.842624	2.038471	2.223155	9.230112	5.239774	6.088439	7.77583602438054e-05	1.62955259482556	up
Vad18G010530	2	0	0	70	42	68	0.034545	0	0	1.932935	1.241724	1.922922	5.40949122692196e-07	6.62774232001189	up
Vad09G000760	599	499	787	982	1071	1706	16.38838	14.278845	22.720852	27.274782	32.39772	48.458591	0.00759383626813402	1.1283193793597	up
Vad11G007900	1094	885	1620	448	503	499	17.330524	14.670076	27.114546	7.211391	8.820187	8.211908	0.001705374585051	-1.18754284549468	down
Vad19G003130	221	354	272	699	442	466	2.013341	3.372041	2.611675	6.467494	4.450691	4.406905	0.0038343728316981	1.03944722348522	up
Vad02G009390	9981	5953	1899	1257	690	459	195.436676	121.96125	39.258209	24.992695	14.928909	9.327011	6.72936507851243e-06	-2.74224109514436	down
Vad16G007420	409	285	110	78	32	25	4.682715	3.408138	1.329307	0.905862	0.396308	0.286877	0.000211983158074507	-2.44048479486465	down
Vad04G006450	4	0	2	82	39	45	0.07914	0	0.040394	1.642151	0.843241	0.918122	2.15300506272174e-07	4.91088856335029	up
Vad09G010380	1260	1137	2139	1637	3655	4229	48.444851	45.718575	86.842697	63.923046	155.434174	168.906677	0.0422109292400431	1.20921472839293	up
Vad17G002880	9547	9737	6083	4043	3766	2599	142.750978	152.963127	96.118929	61.688864	62.528824	40.438691	0.000160548244024186	-1.14425257807753	down
Vad0G015950	2413	1463	1363	9782	2247	4507	40.348663	25.585682	24.064285	166.153412	41.542782	78.280617	0.00170542033258282	1.76686502643171	up
Vad11G000110	29	22	18	59	54	42	0.433229	0.335498	0.274668	0.906386	0.908235	0.656246	0.0197104015239879	1.30714533075518	up
Vitis_adenoclada_newGene_1863	97	41	44	8	0	9	1.834518	0.807353	0.908664	0.14043	0	0.163009	0.00115239401196473	-3.28521283833339	down
Vad14G008310	131	151	297	513	725	1133	4.960306	5.978234	11.861785	19.7232	30.355633	44.576237	4.97323220855968e-05	2.15759372663002	up
Vad05G003510	700	340	117	109	20	18	6.616035	3.356313	1.16517	1.043903	0.202203	0.17129	0.00170542033258282	-2.85832131922998	down
Vad03G001530	95	124	182	404	499	380	6.419739	8.770505	12.984359	27.871223	37.42458	26.785234	6.99153510759551e-06	1.79927754781877	up
Vitis_adenoclada_newGene_3167	34	9	19	413	24	68	0.713942	0.191452	0.432298	9.038276	0.56394	1.504701	0.00577415488849923	3.10065808780375	up
Vad01G006730	63	89	174	171	300	355	1.188068	1.760517	3.45805	3.271591	6.273296	6.964749	0.0267292718607472	1.46438539946776	up
Vitis_adenoclada_newGene_1479	167	191	99	316	352	520	8.611216	10.290029	5.397642	16.585114	20.151096	27.957386	0.00019216456775023	1.53359634274806	up
Vad07G018190	668	501	905	1548	1763	2024	7.964043	6.256843	11.400763	18.7663	23.279722	25.098833	2.70934743248616e-05	1.49192223625743	up
Vad04G001990	191	71	60	28	14	21	8.722963	3.350382	2.879102	1.290597	0.683393	0.951946	0.00129279969644176	-2.20255190930059	down
Vad04G006420	177	88	120	210	323	435	2.790132	1.453059	1.988306	3.358722	5.647229	7.137752	0.00265016685879794	1.49034609577728	up
Vad16G001530	3554	3106	1353	1486	485	475	24.91684	22.782579	10.017852	10.581437	3.758058	3.454685	0.00945165266496648	-1.59437871468041	down
Vad11G008050	129	56	71	213	150	213	23.696806	10.657643	13.748813	39.836582	30.537691	40.630207	0.00504772489224875	1.31333507586881	up
Vad04G006910	1012	1579	682	636	356	370	8.996449	14.689115	6.396933	5.737905	3.495384	3.414656	0.0133117188244366	-1.13948107963421	down
Vad10G008580	29179	29551	56406	56496	70904	87608	929.311646	984.722961	1897.068481	1827.804443	2497.71875	2898.352783	0.0375410069697932	1.02290735896137	up
Vad05G012300	598	320	372	1355	795	966	7.934006	4.697036	5.541572	15.905674	10.729405	12.077624	5.40006598928236e-05	1.40398224716546	up
Vad14G008120	3894	4304	6400	8496	14023	16620	66.301491	76.682388	115.087952	146.959656	264.106598	293.986633	0.000301606697583069	1.55807564756895	up
Vad18G011790	86	131	152	610	414	690	1.606681	2.563916	3.001076	11.594169	8.578509	13.386576	3.31880614974949e-10	2.33025768449563	up
Vad07G005620	56	10	35	293	130	118	0.712635	0.133679	0.461475	3.792814	1.830406	1.560109	0.000443630976409393	2.53795367736458	up
Vad19G001800	1758	1675	968	4151	2461	2872	9.301267	9.272743	5.407217	22.320814	14.407035	15.791886	0.00017271670101711	1.24180350370315	up
Vad11G001070	464	500	440	1166	1111	1428	10.227901	11.526738	10.239868	26.111269	27.089079	32.684429	2.42016214720685e-12	1.53745285270684	up
Vad04G002670	1346	800	755	2195	1135	2079	14.150402	8.793277	8.383347	23.440029	13.192795	22.701723	0.0119211654995625	1.0357296534058	up
Vad13G000050	2087	3108	2147	158	448	237	33.808968	52.955433	36.816113	2.592209	8.060558	3.943721	1.10437410029092e-10	-2.96143484865482	down
Vad06G011840	267	233	322	117	50	53	6.297905	5.74263	8.028573	2.789349	1.298972	1.286986	6.85022538903419e-05	-1.80095718828215	down
Vad17G000880	796	506	557	1165	1300	1280	15.067611	10.053251	11.082659	22.34649	27.126712	25.123485	1.81201888613909e-05	1.15824140142738	up
Vad10G004100	1950	2731	414	794	450	191	32.303391	47.336189	7.232032	13.356849	8.238272	3.271537	0.0474413007891437	-1.69377975106941	down
Vad18G001130	1583	1378	975	4514	3874	6231	31.777782	28.938707	20.656935	92.037132	86.018097	129.923248	1.72707782460252e-12	2.04190043294085	up
Vad12G013060	58	36	57	171	85	104	1.129766	0.738212	1.162799	3.404816	1.843089	2.118307	0.00660297306608582	1.3664779638926	up
Vad12G001520	22	70	14	165	73	105	0.475562	1.604617	0.315795	3.686137	1.761358	2.392199	0.0289296454949289	1.81584823993929	up
Vad19G003640	352	173	189	16	44	29	6.07225	3.105483	3.43603	0.262964	0.83867	0.502417	1.71859940536779e-07	-2.83062880332431	down
Vad02G009310	1246	1404	455	302	236	186	18.701418	22.048571	7.209268	4.596884	3.917962	2.896521	3.60708040347293e-05	-1.95300404411239	down
Vad05G002660	16	29	9	549	246	323	0.933787	1.779458	0.537399	33.353161	16.271812	20.079634	2.77503891729916e-20	4.49212169038751	up
Vad09G009070	489	856	596	830	1228	1571	4.658812	8.538905	5.994938	8.037003	12.945947	15.56266	0.0243015871568842	1.04822017400199	up
Vad01G002780	234	211	216	801	407	1009	4.73895	4.462448	4.619082	16.480213	9.111445	21.231567	2.17486355746269e-06	1.87322944456806	up
Vad05G005470	1773	1971	1179	4505	2721	3933	30.865917	35.896683	21.675001	79.671654	52.39814	71.114456	1.35313608705257e-05	1.31387987334369	up
Vad11G010210	60	65	35	26	10	5	1.225716	1.400027	0.755867	0.547296	0.213513	0.089998	0.0353292922435287	-1.85089738519896	down
Vad18G003220	261	296	379	810	1243	947	3.264752	3.875898	5.012329	10.306815	17.222073	12.329529	1.41066494064009e-07	1.81549407536738	up
Vad10G005240	8	17	3	130	41	43	0.126565	0.279246	0.042924	2.323227	0.817505	0.798576	0.000575076665022835	3.04333310256211	up
Vad01G000310	124	101	96	312	151	197	1.68489	1.466183	1.375581	4.370934	2.304627	2.773859	0.00374031194007314	1.15969731600574	up
Vad18G016730	179	143	84	78	27	34	1.926448	1.614559	0.957177	0.853236	0.311583	0.38017	0.0249789715274418	-1.42379917031318	down
Vad17G005410	29	6	15	56	33	97	0.724704	0.160164	0.404127	1.458336	0.939678	2.584779	0.0227859443962074	2.0462677598271	up
Vad14G003980	44	54	36	145	43	128	0.659962	0.846022	0.576609	2.241863	0.710075	2.024815	0.0474928280494764	1.35488561604036	up
Vad07G016010	116	97	163	365	302	266	2.817826	2.464994	4.177564	9.010874	8.124036	6.718562	8.22878012193925e-05	1.42736997069047	up
Vad02G003070	641	180	118	129	52	75	15.278409	4.488319	2.9535	3.121574	1.384115	1.818361	0.0342657583809561	-1.72073425142723	down
Vad07G017940	48	53	43	89	74	109	2.463585	2.86136	2.358371	4.681703	4.259396	5.87913	0.0175367264619247	1.05375325931456	up
Vad04G005110	78	91	137	50	46	23	2.202659	2.700556	4.05045	1.421829	1.443259	0.6629	0.047711897162473	-1.25285870147558	down
Vad08G009480	77	67	47	176	100	132	0.361271	0.328174	0.230893	0.843028	0.519512	0.646801	0.00332179745966921	1.22623034184705	up
Vad0G011730	348	582	121	1531	921	1422	13.060469	22.857918	4.771824	58.38063	38.250362	55.436039	0.000470845788586053	2.02703622585722	up
Vad08G009730	774	296	326	1251	706	1000	12.124247	4.848881	5.391642	19.926317	12.244026	16.274298	0.015323806265953	1.22765149375104	up
Vitis_adenoclada_newGene_319	38	31	35	0	0	3	1.503612	1.256731	1.470692	0	0	0.088786	0.000107102640756086	-4.97374096042195	down
Vad04G004930	26	32	63	266	666	556	0.621589	0.800092	1.5939	6.539667	17.833178	13.981542	5.99526375312079e-12	3.75557581031451	up
Vad11G009980	1309	1004	944	2552	2122	1459	29.131742	23.380869	22.18556	57.73098	52.266232	33.748352	0.000454474230185831	1.04626332746836	up
Vad15G004980	34	48	36	100	61	98	0.765926	1.132289	0.859942	2.282378	1.504171	2.284079	0.0103123028736743	1.25924215890725	up
Vad01G009160	4453	2898	3072	1245	1847	1454	101.832741	69.330414	74.181961	28.922413	46.707844	34.544273	0.00168777751557814	-1.04146691606116	down
Vad04G008220	167	208	201	737	746	660	3.284975	4.297722	4.189075	14.793295	16.311855	13.554092	2.02538494886264e-18	2.02544771282406	up
Vad08G010120	1851	1266	1041	4044	2530	2799	28.241152	20.206163	16.764931	62.704018	42.699066	44.379883	1.46605246006488e-05	1.30805158593281	up
Vad13G012420	843	345	297	285	138	155	18.093557	7.743445	6.72973	6.209747	3.254768	3.439266	0.0414499920212226	-1.2207346131608	down
Vitis_adenoclada_newGene_1942	85	80	63	19	17	13	1.903216	1.877585	1.482814	0.424938	0.41601	0.291297	1.42003274222654e-05	-2.08128995001439	down
Vad02G009720	146	116	168	511	343	353	2.717714	2.233412	3.328379	9.812951	7.114695	6.850757	2.38446016816849e-07	1.60564909358137	up
Vad12G001890	52	37	43	91	80	91	0.483993	0.355912	0.424914	0.860279	0.828358	0.881848	0.00669277342190894	1.12512048865397	up
Vad06G008270	11085	4774	3475	3665	1515	1532	283.046387	127.550339	93.684311	95.057419	42.784702	40.627586	0.0221546615088702	-1.39121222485906	down
Vitis_adenoclada_newGene_1532	132	147	156	50	87	56	1.955128	2.394964	2.27578	0.703949	1.16599	0.803878	0.0357376722494734	-1.03062714439669	down
Vad08G015220	54	81	65	19	14	5	3.833299	6.073712	4.913488	1.371113	1.040975	0.357498	0.000744672248255813	-2.28035995341113	down
Vad03G004650	322	408	273	111	72	85	15.493804	20.492615	13.843077	5.42263	3.814742	4.23983	7.24373982504309e-09	-1.77568182410981	down
Vad03G007100	3457	2843	1727	1146	626	589	67.146294	57.777405	35.414043	22.594883	13.447795	11.881295	1.46605246006488e-05	-1.63447634896293	down
Vitis_adenoclada_newGene_279	146	89	109	210	192	225	0.844415	0.514327	0.662523	1.249291	1.296172	1.345589	0.00365995873583451	1.00656143462617	up
Vad10G004180	32	40	24	335	108	264	1.103559	1.427742	0.87869	11.844169	4.146347	9.550204	4.54977200695614e-09	2.99755356554019	up
Vad01G001940	161	140	121	360	236	337	3.670197	3.34481	2.924533	8.369218	5.978958	8.009459	1.06745480920592e-05	1.27702985575087	up
Vad08G011540	789	971	1093	1542	1959	2389	9.798453	13.007132	14.809054	20.578347	27.988364	33.209463	0.000608131622167391	1.18064698170936	up
Vad12G013570	75	115	64	35	34	20	4.81015	7.730943	4.318183	2.250357	2.355732	1.326418	0.0158128224094357	-1.37869394923426	down
Vad12G002790	12242	6235	4527	3125	3411	2149	322.030975	171.619659	125.759171	83.502342	99.240372	58.720463	0.00741285026254378	-1.24350795965674	down
Vad10G003090	15015	7694	9136	5009	2475	3023	197.586502	105.930115	126.953087	66.949669	36.01173	41.313686	0.000128638161295064	-1.47351247638266	down
Vad07G001870	61	52	87	27	14	28	1.621528	1.466102	2.477329	0.720291	0.410138	0.774475	0.0276436427730266	-1.42235947937651	down
Vad02G006870	83	87	61	165	153	178	1.941499	2.119359	1.505307	3.9147	3.96638	4.321962	0.000107102640756086	1.24341442335819	up
Vad08G011020	235	209	219	690	455	501	4.129949	3.844938	4.151546	12.516666	8.906959	9.274216	2.98871320093056e-09	1.43524459399482	up
Vitis_adenoclada_newGene_2769	98	65	40	19	15	22	0.604872	0.418709	0.261727	0.11473	0.10258	0.138737	0.00669277342190894	-1.7040222704798	down
Vad14G002800	38	26	24	508	73	268	1.24898	0.879248	0.825413	17.58155	2.707042	9.441872	9.53056416840798e-07	3.37191918589448	up
Vad05G002590	1837	1340	923	624	275	214	19.99872	15.26426	10.608136	6.898556	3.302822	2.416651	0.000273320230384197	-1.76058687564728	down
Vad18G011690	191	173	202	469	878	629	1.49657	1.417804	1.66604	3.731849	7.618297	5.121464	8.99681261208643e-08	1.95290510519363	up
Vad14G002520	0	0	3	132	106	132	0	0	0.090531	5.683042	4.951396	5.789494	1.98164324765497e-12	7.0712823895969	up
Vad16G006380	19	42	103	617	225	374	0.4193	0.95672	2.390793	13.839025	5.487375	8.576859	3.10026122498095e-05	2.95370481769639	up
Vad08G014520	54	43	63	88	125	95	0.829524	0.696415	1.033284	1.380131	2.147972	1.536644	0.0270573874231782	1.08287999100134	up
Vad18G015410	434	283	215	185	148	82	7.853066	5.690484	4.055651	3.464544	3.152357	1.69049	0.0470939025452477	-1.02658776610473	down
Vad01G009980	18	16	17	37	47	51	0.434845	0.415457	0.441376	0.933183	1.295759	1.317777	0.0097167544403323	1.54748859635367	up
Vad03G010570	43	45	14	147	102	212	2.092092	2.270741	0.686525	7.31047	5.532735	10.827861	6.93889872091322e-05	2.33135826860545	up
Vad14G008630	162	69	88	387	215	211	2.968394	1.31137	1.697229	7.236469	4.370131	4.021722	0.0024947926191287	1.48020296126734	up
Vad14G004430	169	202	103	290	400	540	8.672874	10.831837	5.576615	15.120152	22.761642	28.86306	0.000498711790813178	1.53550350285291	up
Vad09G010020	34	42	29	103	43	82	0.518958	0.680599	0.474764	1.624312	0.728719	1.332759	0.0390422472691718	1.23832183053684	up
Vad01G005180	16	6	20	52	72	65	0.505824	0.205505	0.680917	1.747585	2.623168	2.221939	0.000585530043736118	2.30595325140747	up
Vad06G011440	11229	9275	6444	3460	1970	2329	73.344109	63.387684	44.446117	22.955227	14.231512	15.802106	1.8596382655136e-08	-1.6640315505324	down
Vad17G000290	464	455	330	1181	582	694	3.579462	3.652844	2.675699	9.245604	4.952058	5.55946	0.00216939898797965	1.09713911219905	up
Vad12G013100	1185	408	703	3594	877	2072	20.771641	7.473446	13.012248	64.025383	16.998512	37.732048	0.0118403833983631	1.62432161436353	up
Vad15G004900	138	159	238	37	53	75	4.781966	5.73954	8.711705	1.29418	2.014958	2.695094	0.00369512872997146	-1.56681903325772	down
Vad01G005960	3	7	26	126	201	253	0.046139	0.116428	0.476766	2.256421	3.93422	4.646468	1.37856520591389e-07	4.11601593910264	up
Vad07G000040	1727	625	789	6521	1256	2530	23.308317	8.820979	11.243973	89.414871	18.741867	35.477951	0.00933325156265542	1.82408689152788	up
Vad15G005820	858	1072	385	7670	2549	6524	14.145205	18.484348	6.700808	128.475128	46.479332	111.748276	2.03846279173647e-09	2.9852841314896	up
Vitis_adenoclada_newGene_2335	117	142	89	66	48	35	6.338117	8.024103	5.048902	3.599357	2.832696	1.969493	0.024194482166339	-1.09444967545902	down
Vad09G009100	22	18	64	225	214	280	0.621998	0.523943	1.966998	6.680736	6.902991	8.491659	1.24803346145994e-06	2.89332343016537	up
Vad07G003000	52	123	48	13	22	26	0.63823	1.602607	0.624648	0.160601	0.300162	0.324971	0.0248728364444303	-1.71759232345243	down
Vad05G002700	120418	130292	88702	244485	162141	231781	3418.306396	3869.817627	2659.023926	7050.050781	5090.888672	6834.623535	6.40431914033332e-05	1.04528045821049	up
Vad11G010160	158	238	41	38	34	27	1.561892	2.462838	0.428498	0.379768	0.368476	0.271092	0.00945165266496648	-1.98728221252161	down
Vad06G005730	5794	4598	4392	1887	1527	1672	92.107424	76.796738	73.945959	30.571496	26.842999	27.658292	3.38242580283285e-16	-1.40329418152901	down
Vad17G003850	241	216	63	73	24	35	3.304897	3.102126	0.908731	1.010357	0.351391	0.486578	0.013109027653225	-1.84504943757572	down
Vad06G004060	80	33	52	106	101	141	2.703646	1.15888	1.838553	3.627589	3.770302	4.936656	0.0250723479054128	1.22428263707192	up
Vad05G005870	186	173	145	88	58	73	1.538675	1.49505	1.262959	0.735022	0.527989	0.62143	0.00130839367534017	-1.07106079033469	down
Vad05G009350	45	72	72	12	11	9	0.929108	1.544653	1.570498	0.245253	0.243248	0.178461	5.18969338149295e-05	-2.44253116438073	down
Vad14G002480	16	26	11	856	575	790	0.476872	0.800767	0.322759	26.506519	19.371834	25.003101	1.04758964518904e-55	5.52076518841151	up
Vad11G007600	4997	4028	2854	1829	1975	1333	54.870856	46.271694	33.092856	20.391157	23.988119	15.18823	0.00074029831901901	-1.06016631047196	down
Vad01G004790	1131	1546	918	561	479	582	22.863592	32.781719	19.617519	11.503928	10.640265	12.189342	0.000701939381096532	-1.01017318799432	down
Vad14G002900	14	12	6	50	40	54	0.29768	0.276523	0.122768	1.151708	1.004738	1.26533	0.000200299274515236	2.31510020866502	up
Vad08G003750	465	118	137	102	32	24	7.734107	2.042946	2.427868	1.69592	0.582775	0.387971	0.0162968679533103	-2.06122213557114	down
Vad01G003460	210	158	177	34	37	81	7.007636	5.50521	6.248487	1.123185	1.366782	2.792846	0.00115642739078714	-1.69403296402425	down
Vad14G000670	86	57	105	20	22	20	3.745785	2.595474	4.839626	0.859958	1.060457	0.888528	0.000531823375315719	-1.87233310790625	down
Vad14G010680	124	71	41	15	7	5	2.77121	1.650833	0.949326	0.331191	0.171661	0.100866	5.18969338149295e-05	-2.98724748472307	down
Vad19G009660	142	180	184	43	78	71	2.834082	3.820153	3.876524	0.865346	1.710765	1.46465	0.00880021541531808	-1.25563792158769	down
Vad08G008790	9696	8078	12115	3964	3133	4508	111.767792	99.342469	149.863884	47.989596	40.806781	55.150236	4.02060652695407e-05	-1.24203192622644	down
Vad06G006970	5548	7262	5213	14012	7383	13333	58.935951	80.718079	58.47599	151.214691	86.755913	147.141647	0.00203117479020663	1.06949921651877	up
Vad15G009840	625	919	466	250	76	33	28.667921	44.087048	22.540049	11.643158	3.814829	1.533224	0.00107118317410738	-2.39415652966414	down
Vad07G011900	6504	3160	4299	1654	1060	979	78.240974	39.765636	54.605637	20.210987	14.095893	12.227774	3.61273493245221e-07	-1.78920508755023	down
Vad08G001210	124	152	141	246	274	260	2.242224	2.881989	2.79044	4.678537	5.560584	4.986941	0.000454474230185831	1.03831512602025	up
Vad11G002150	543	296	388	1035	1192	760	17.428026	9.925547	13.144156	33.768547	42.364887	25.346916	5.03189946787482e-05	1.42802087265613	up
Vad10G011780	9	19	24	266	109	147	0.084941	0.179884	0.233066	2.557353	1.139145	1.440711	1.06543225336023e-09	3.41749888342127	up
Vad18G009200	5188	3429	4055	633	1530	1335	143.146637	99.00798	118.149918	17.737865	46.684956	38.262123	0.00015036088514194	-1.69191940718965	down
Vad05G001670	359	247	199	646	390	505	6.367449	4.572399	3.717514	11.641449	7.636403	9.303847	0.00203117479020663	1.0732339136855	up
Vad08G013150	111	43	14	410	83	185	3.381471	1.36385	0.436344	12.68932	2.785742	5.855497	0.0225959210661883	2.15068018321821	up
Vad05G011700	18	24	4	86	49	120	0.592084	0.83943	0.140714	3.039223	1.855259	4.325612	0.000721930685704879	2.62375958233725	up
Vad19G004650	408	544	605	716	1025	1238	13.73419	19.181902	21.512619	24.498549	38.200111	43.334667	0.00983134875258639	1.07263737443598	up
Vad14G009800	86	159	154	371	629	429	5.624292	10.860489	10.613977	24.605059	45.513905	29.122639	7.40576155466824e-06	1.97587162562859	up
Vad12G000960	381	393	420	1069	533	1060	7.153426	7.70617	8.318441	20.386665	11.066052	20.655169	0.000453200435668906	1.27443472257012	up
Vad08G006620	885	856	859	1393	1803	1743	10.803983	10.939186	11.078775	17.290817	24.366304	22.116037	1.94101500245685e-05	1.06887298836642	up
Vad14G007230	183	71	88	53	29	26	15.204595	6.147271	7.723275	4.446374	2.604095	2.206267	0.0174089611995356	-1.52772738306737	down
Vad03G008160	1336	889	611	377	311	260	20.335533	14.159107	9.819099	5.828244	5.238956	4.103004	5.28192630680401e-05	-1.43310379148486	down
Vad07G016690	88	100	43	224	157	169	1.337381	1.666935	0.678949	3.553918	2.715571	2.738015	0.00169188280704332	1.39138080390636	up
Vad07G005830	362	301	396	135	142	127	4.833115	4.201845	5.593383	1.829149	2.100161	1.764445	1.28505974233356e-05	-1.25908712856317	down
Vad10G004690	30	54	55	106	108	137	0.613776	1.172294	1.194178	2.227469	2.478368	2.944436	0.00295153802292486	1.46206344141031	up
Vad18G015350	2432	6066	2396	586	1167	569	134.587021	351.296936	139.999939	32.943405	71.436623	32.673714	0.00015036088514194	-2.07469734591176	down
Vad01G013840	1988	1718	2009	4245	4168	4558	147.559387	133.405167	157.458939	320.067352	342.166412	351.401917	6.62584120983736e-12	1.31646389880632	up
Vad15G003680	8	9	27	196	44	99	0.155178	0.183038	0.556876	3.952991	0.962631	2.026899	0.00030433449804556	3.00864289315775	up
Vad05G007050	66	54	46	2890	471	2642	1.308625	1.132945	0.95607	58.973648	10.448184	55.118763	8.21792896975185e-20	5.29109654427942	up
Vad07G016880	143	79	91	28	30	47	3.713904	2.132286	2.498653	0.731914	0.85137	1.253699	0.00823445360898179	-1.42395638150339	down
Vad13G008780	69	59	89	35	26	30	1.111925	0.983978	1.522774	0.571836	0.462083	0.50064	0.0363746697445798	-1.1340499215469	down
Vitis_adenoclada_newGene_937	269	203	155	70	103	96	5.755044	4.376003	3.258961	1.311686	2.636886	2.713386	0.0129206103867307	-1.06186724160892	down
Vad02G006220	139	98	143	283	284	284	2.501636	1.838766	2.719094	5.161366	5.648855	5.311078	2.38389704300538e-05	1.29620445803636	up
Vad03G004840	40	41	37	47	167	93	0.450724	0.459323	0.462637	0.50935	2.180549	1.155001	0.032990882309559	1.54650616060591	up
Vad17G001370	95	124	72	35	46	37	3.256054	4.427214	2.573964	1.185176	1.732823	1.282205	0.0216195098975602	-1.15535199959957	down
Vad19G007360	22	16	21	55	43	44	0.250098	0.179957	0.240948	0.632133	0.539792	0.51	0.0133238607736809	1.39556394004184	up
Vad10G011970	57	35	55	18	5	16	3.047258	1.949956	3.143234	0.971644	0.262783	0.867736	0.022234268740902	-1.79892083575691	down
Vad08G002050	1085	953	1067	1499	2675	2360	10.62526	9.766245	11.039671	14.915724	28.989843	24.02249	0.000578976139669036	1.22446306191762	up
Vad13G002550	132	86	73	44	24	32	5.351851	3.648182	3.099326	1.803266	1.059659	1.346513	0.00580040519405811	-1.40518274125163	down
Vad19G011390	70	76	74	21	25	13	1.273277	1.456114	1.427256	0.389908	0.496534	0.231983	0.000706326927002386	-1.76618793132193	down
Vad17G000850	143	159	234	81	55	68	4.378805	5.081826	7.563736	2.510793	1.854542	2.162492	0.00373173442418747	-1.28319866663573	down
Vad18G000380	17	28	15	53	65	37	0.497829	0.877395	0.446599	1.598746	2.159524	1.130505	0.022645843735354	1.50963831293915	up
Vad14G014180	2696	3753	2214	1354	998	1110	37.961906	55.296619	32.923306	19.363483	15.544086	16.228439	2.74123006972079e-05	-1.19163313309169	down
Vad10G004150	353	218	253	496	640	641	6.052073	3.89649	4.582181	8.629461	12.134536	11.413997	0.000101647938380289	1.26017057265317	up
Vad08G004060	33	33	8	330	159	193	0.648126	0.68195	0.167231	6.704926	3.517424	4.00739	2.34602291518127e-09	3.34079803573415	up
Vad12G012870	22	7	8	38	37	45	0.443234	0.142601	0.183396	0.825828	0.819657	0.990436	0.0189155895082248	1.85574972033302	up
Vad03G008350	150	191	142	789	441	2515	4.610227	6.150006	4.598267	24.688421	15.006402	80.508514	1.64675022572512e-06	3.09999598394706	up
Vad11G010000	940	293	154	60	15	22	25.915363	8.432907	4.46106	1.670512	0.45683	0.616703	1.42780441426486e-06	-3.69683403539165	down
Vad12G013580	607	433	253	136	131	157	9.891583	7.372993	4.341854	2.247593	2.354793	2.644005	0.000314176423548341	-1.4501644736207	down
Vad06G001510	555	565	196	251	155	121	8.412584	8.958385	3.125197	3.862853	2.589512	1.895836	0.0469743538185762	-1.18052398198204	down
Vad18G006240	77	95	86	178	167	162	1.616933	2.078793	1.925681	3.848991	3.914135	3.588893	0.000374449742159576	1.1052673337366	up
Vad05G002650	49	65	26	1156	569	840	3.246989	4.515948	1.820685	79.169113	42.417835	58.793873	5.26434733729231e-29	4.32398487516665	up
Vad19G002230	1735	2778	1486	4583	4677	3426	41.624641	69.736076	37.638668	111.724152	124.148514	85.398872	0.000442355204777088	1.2182663088302	up
Vitis_adenoclada_newGene_38	178	297	292	358	668	407	3.430122	5.168455	5.347856	4.790219	10.563402	5.92445	0.0452277888317325	1.04036637025485	up
Vad18G009280	273	394	426	827	473	916	4.865205	7.355911	8.031635	15.01569	9.351858	16.99157	0.00784239749616072	1.13306403879874	up
Vad01G007630	392	219	264	150	51	130	5.998728	3.499356	4.265613	2.322704	0.853882	2.06933	0.0221546615088702	-1.27833065511121	down
Vad04G014670	8	14	14	38	40	41	0.134727	0.246157	0.241198	0.648766	0.735004	0.701147	0.00525163670999075	1.85317290466479	up
Vad14G009880	3453	3362	3106	6478	7421	5241	32.059768	30.862065	29.032479	57.214535	65.361604	45.443804	2.66502679043363e-06	1.08698716326133	up
Vad04G005000	4929	4009	3366	2561	1599	1237	61.419964	52.752615	44.130599	32.340174	21.98273	15.962405	0.00205344955426481	-1.06367734887753	down
Vad09G005150	585	579	509	291	120	213	11.906646	12.357468	10.962851	6.028904	2.699198	4.506725	0.00058278386345267	-1.30616384749148	down
Vad08G002150	502	594	448	1196	1118	983	5.44163	6.663238	5.040545	12.908041	13.322094	10.885931	6.7222451012177e-09	1.22907818657307	up
Vad13G001500	388	343	534	613	1099	1069	5.287864	4.891785	7.686581	8.482033	16.57132	15.12707	0.00378936756046251	1.2772683183309	up
Vad18G006730	84	40	68	150	116	119	2.064299	1.011425	1.766336	3.755148	3.155012	3.038343	0.0157877672874266	1.13491671660471	up
Vad13G002740	359	462	195	207	91	100	5.920569	8.000181	3.307065	3.426323	1.574985	1.64844	0.026877174225845	-1.2293607045323	down
Vad08G005270	3378	1606	1867	937	345	538	67.703728	33.681709	39.523861	19.062866	7.638518	11.189785	0.000113887049561805	-1.78977985790484	down
Vad08G012410	2994	2831	2815	8226	7181	7930	60.687634	60.035229	60.256184	169.390732	161.009323	166.982651	2.98393062733755e-29	1.56619694958861	up
Vad14G001660	0	3	5	42	34	62	0	0.079723	0.147808	1.450175	1.254539	2.201692	1.05605047843027e-05	4.22217845145037	up
Vad14G009410	96	149	122	255	517	353	1.291122	1.922435	1.678077	3.517468	6.951385	4.57871	8.04898880659709e-05	1.76447809202074	up
Vad02G005070	216	125	174	429	201	344	2.900996	1.757878	2.465492	5.858553	2.988097	4.814183	0.0229655173666811	1.04066697265486	up
Vad02G009790	284	332	345	815	929	851	4.761801	5.82509	6.100682	13.883726	17.241877	14.817031	1.18268278824171e-10	1.56625142977412	up
Vad02G002860	450	260	248	124	70	74	71.710075	43.387753	41.634506	19.991215	12.283875	12.250435	2.0943780687133e-05	-1.70440402572546	down
Vad19G001260	208	483	180	122	113	93	13.21609	32.085503	12.071648	7.850432	7.88137	6.091512	0.0240368542529564	-1.27282988086032	down
Vad16G004350	67	141	75	1538	2180	1370	3.152378	6.991193	3.74772	74.047783	114.29512	67.42878	3.01630323766104e-30	4.31086035525846	up
Vad09G004770	47	66	41	522	151	292	0.295041	0.434169	0.27156	3.350069	1.053847	1.916002	7.85924407848522e-08	2.75267073820143	up
Vad0G022560	0	0	0	80	31	67	0	0	0	3.361154	1.426294	2.894801	1.86190757499591e-08	8.44911009742372	up
Vad01G013280	842	987	1383	1587	3559	2536	20.886337	25.600452	36.205296	39.979683	97.653221	65.332703	0.00374031194007314	1.39908734033628	up
Vad01G004550	4	10	0	63	37	79	0.114911	0.307601	0	1.883959	1.186475	2.41586	7.29428884583561e-05	3.8241509661567	up
Vad08G012650	481	464	367	1140	665	772	7.263422	7.303349	5.807948	17.489745	11.084382	12.102924	9.11809471564959e-05	1.09896591235509	up
Vad16G009310	1488	919	1128	7372	3583	4209	30.92452	19.982658	24.748014	155.656128	82.370064	90.871284	1.5517146010815e-11	2.21875947046394	up
Vad19G005000	157	94	118	47	23	29	2.492301	1.552565	1.974385	0.754477	0.405599	0.477086	0.000180869042317163	-1.77420432675784	down
Vad01G009110	115	105	183	441	437	595	1.383625	1.321102	2.341953	5.419121	5.852539	7.489305	1.545178897408e-07	1.99318578585458	up
Vitis_adenoclada_newGene_52	764	1125	886	445	430	393	3.983918	5.187701	6.132778	2.408348	2.66909	2.5929	0.00036459986253186	-1.00022159741282	down
Vad18G006940	541	600	643	975	1152	1467	17.587416	21.142267	23.18034	33.016367	42.833729	51.380035	0.000223126175717143	1.14784924125217	up
Vad14G001590	0	10	13	65	65	133	0	0.558552	0.798338	3.806376	4.163867	8.050738	0.000278864297952455	3.62233555415777	up
Vad07G012260	510	381	397	47	82	52	10.499642	8.205864	8.625087	0.983209	1.86524	1.110189	7.91728965407134e-15	-2.67907487681974	down
Vad02G000260	1153	918	541	298	69	111	12.602147	10.49397	6.241525	3.30794	0.830157	1.255275	5.09976562462433e-05	-2.33981463751144	down
Vitis_adenoclada_newGene_1979	31	12	17	42	85	45	0.781115	0.312856	0.448421	1.102632	2.41704	1.204787	0.0269654160249015	1.68537524243273	up
Vad06G005240	201	147	163	323	398	316	3.172134	2.419874	2.717548	5.185376	6.951094	5.186957	9.09936354011543e-05	1.16522656671112	up
Vad07G018620	39	13	15	318	33	223	1.205629	0.409092	0.478978	10.140855	1.120045	7.259637	0.000266306952207305	3.2198097019321	up
Vad04G005690	424	358	415	595	941	851	8.943282	7.884501	9.248465	12.752522	21.968388	18.656887	0.00069992359614129	1.14356095059314	up
Vad07G017010	461	723	927	1206	1409	1853	24.44046	40.119648	51.975933	65.031723	82.754089	102.203835	0.00715236020323799	1.20510696433104	up
Vad08G008040	1668	1315	2616	4805	6462	5852	26.560989	21.901283	43.991417	77.713631	113.80117	96.796616	6.80411645957956e-06	1.73919082171484	up
Vad18G005140	42182	25426	21285	11412	3746	7139	780.796448	492.409973	416.048157	214.571121	76.68766	137.256714	4.35012252287318e-05	-1.87119872002124	down
Vad06G003550	62	49	74	127	152	209	1.484616	1.24147	1.881749	3.120049	4.078922	5.265243	0.00053054208566875	1.53680964840881	up
Vad06G011810	560	362	367	843	712	858	8.763906	5.930595	6.071783	13.412903	12.330492	13.963742	0.000117274719358303	1.04719545468118	up
Vad15G004190	342	248	142	685	358	370	1.965469	1.504973	0.863362	4.00704	2.275237	2.207348	0.0282094251359143	1.0836280743282	up
Vad04G011520	1344	1400	1016	3301	1804	2858	19.225353	20.944019	15.345097	47.968765	28.543776	42.464355	4.86761443371693e-05	1.2103817220375	up
Vitis_adenoclada_newGene_2276	271	110	113	64	62	36	3.844699	1.682861	1.630939	0.834844	0.905821	0.488835	0.0151874204210301	-1.45473581859339	down
Vad01G006610	52	63	101	155	262	343	0.766669	0.965171	1.569618	2.329524	4.273846	5.259018	0.000305243355494767	1.94825584164652	up
Vad19G005630	920	1549	621	2296	2065	6729	48.75964	85.850861	34.745571	123.594597	121.044922	370.430511	0.00130839367534017	2.00055181604106	up
Vad12G001550	214	100	46	381	139	436	4.149829	2.020913	0.937095	7.500887	2.982512	8.787933	0.0438229563799353	1.56691043390351	up
Vad10G003600	641	673	371	126	108	52	8.881728	9.757009	5.421247	1.760808	1.650934	0.745602	8.21120585875651e-09	-2.42108073158927	down
Vad08G006000	5770	5087	5307	13057	6469	11507	61.11525	56.376308	59.354794	140.497162	75.785744	126.606773	0.0010953237408755	1.06119477593873	up
Vad06G005850	9	7	17	53	40	43	0.217892	0.174328	0.444485	1.331714	1.092537	1.097198	0.00169188280704332	2.15566963044723	up
Vitis_adenoclada_newGene_2732	1247	1652	1342	497	513	410	14.47758	20.075697	16.454302	5.86222	6.583518	4.935627	2.87652585078281e-09	-1.4463503146866	down
Vad12G010290	428	509	280	183	87	103	3.561127	4.436951	2.45821	1.542289	0.793472	0.883112	0.00012893720809005	-1.58287330710732	down
Vad04G001520	191	122	143	68	83	54	2.39789	1.596232	1.896573	0.861797	1.147585	0.696081	0.0221546615088702	-1.00948944134417	down
Vad0G015980	852	502	441	4457	1086	1998	24.370785	15.012883	13.321117	129.534622	34.342976	59.376965	5.28192630680401e-05	2.18225094746522	up
Vad07G016180	1043	446	498	1827	826	2948	25.805807	11.545247	12.998487	45.943459	22.603249	75.828209	0.00658757361033679	1.64570492359926	up
Vad09G001700	2578	2101	2509	6365	7774	4662	29.314365	24.992516	30.125175	73.531425	97.777313	55.068405	1.41066494064009e-07	1.52409374464072	up
Vad13G001230	6152	8645	7486	14484	15243	12886	417.80777	614.285889	536.829163	999.235779	1144.987061	909.048523	3.43757484515293e-05	1.06552102284129	up
Vad18G008120	4614	4346	6552	10135	11254	12664	441.750916	435.43277	662.524292	985.808289	1191.915405	1259.6698	6.32983917789091e-05	1.26174323512581	up
Vad07G016740	29229	22115	43556	86115	91739	93998	402.723572	318.810852	633.739014	1205.297607	1398.069702	1345.329834	3.37271993700747e-06	1.64032052428516	up
Vad18G011850	872	1029	720	398	283	386	16.482496	20.361677	14.366761	7.630992	5.90493	7.568196	9.14795830312095e-06	-1.16370745002302	down
Vad16G009800	188	116	185	530	253	422	8.202178	5.175151	8.743645	23.014436	11.942512	18.948192	0.000680908611314002	1.41632064367112	up
Vad13G005210	77	65	85	211	104	133	2.782875	2.476766	3.255486	7.812688	4.183808	5.035609	0.0174196220630726	1.09161280346746	up
Vad01G008550	356	178	125	102	61	90	10.210902	5.329554	3.784362	2.970918	1.935554	2.668338	0.0302682517515862	-1.2297448903542	down
Vad19G002850	1683	2443	4993	4920	9732	8891	31.91893	48.50119	100.030228	94.831375	204.238892	175.228546	0.0151581284857386	1.48979769356372	up
Vad09G001510	67	77	70	31	19	33	0.926503	1.136273	0.988718	0.373114	0.309943	0.407996	0.0174196220630726	-1.23985899540109	down
Vad05G009260	274	348	294	600	605	576	2.223252	2.962882	2.518945	4.950153	5.451842	4.860443	4.49631351911364e-06	1.09261216900249	up
Vad05G004610	122	259	288	337	504	756	3.165897	7.023717	7.889962	8.870144	14.441951	20.363789	0.0202410710603474	1.38508454222197	up
Vad10G013130	31	30	26	75	50	45	0.81573	0.819995	0.713819	2.006233	1.441567	1.222507	0.0482717316411425	1.09164935771818	up
Vad19G011470	42	32	36	1317	53	92	1.139611	0.906459	1.020118	36.543461	1.576539	2.592629	0.0236313311810239	3.78123312416503	up
Vad15G007710	4402	4929	5183	13666	8627	12289	81.365875	95.319839	101.174103	256.626678	176.394577	235.980316	4.61346626201417e-08	1.37099097460272	up
Vad14G009960	194	136	91	372	181	235	6.051921	4.435284	2.99033	11.791377	6.234163	7.62454	0.0340230938057583	1.0370264150962	up
Vad17G008180	37	30	34	161	75	137	1.377149	1.154747	1.31499	6.087317	3.076915	5.281909	1.28766098215182e-05	2.00462032281936	up
Vad18G013530	213	297	43	2743	600	469	1.934951	2.830419	0.412003	25.409983	6.044395	4.439322	0.0295458164360204	2.89067455820476	up
Vad03G008900	123	170	239	9	17	6	2.489884	3.588387	5.104559	0.176139	0.375642	0.119141	9.01668132609044e-12	-3.93195474708832	down
Vad05G002750	4	8	9	66	70	41	0.157665	0.3613	0.449418	3.209567	3.728449	2.032295	1.49074358631712e-06	3.19788015305925	up
Vitis_adenoclada_newGene_733	360	207	147	123	58	75	3.387455	1.838737	1.42336	0.865441	0.574897	0.679339	0.0115202212326989	-1.34247203011052	down
Vad08G002500	9431	11188	2757	4162	1406	836	132.996063	165.075974	41.051945	59.623333	21.925503	12.247121	0.0251299337918323	-1.7531195227183	down
Vad14G002470	4	3	2	378	177	239	0.148957	0.098544	0.085056	16.618183	8.468188	10.715171	6.52679433078162e-25	6.58182915468019	up
Vad05G009380	1161	430	489	2040	2729	2936	20.419519	7.918022	9.073293	36.461891	53.125847	53.67363	4.84977450414789e-06	2.05969799546125	up
Vad18G010750	155	75	90	367	118	299	2.253383	1.14584	1.381016	5.444524	1.900989	4.528473	0.0181130852495738	1.4181331185958	up
Vad10G007040	1555	2422	1623	749	739	485	21.574188	35.165733	23.771635	10.548399	11.332903	6.991266	3.50260789930895e-05	-1.37460799362117	down
Vad01G003110	2118	1409	1814	981	583	608	35.506001	24.715115	32.112511	16.696039	10.808479	10.581811	0.000163258990856329	-1.17777950928412	down
Vad0G010340	13	42	12	65	46	88	0.150223	0.525744	0.143914	0.803364	0.618902	1.109113	0.0407247531984066	1.70754493087666	up
Vad01G007120	66	59	99	127	242	117	0.893424	0.833919	1.406448	1.745395	3.624206	1.644155	0.0377966105466325	1.25444072357916	up
Vad10G002330	5922	8118	6400	2424	2117	1585	388.373016	557.060059	443.263031	161.495483	153.507507	107.980797	5.04547152465811e-10	-1.61275562177926	down
Vad06G006630	186	75	75	1421	253	472	3.852696	1.626596	1.628502	29.98863	5.810662	10.188244	5.49457331147988e-05	2.78332794732686	up
Vad14G006700	1451	815	1082	2536	2679	3282	18.745785	11.0071	14.756105	33.278793	38.292439	44.053986	1.11188728038689e-06	1.4901392565732	up
Vad03G005360	1972	1712	1317	1058	656	464	42.842117	38.924515	30.215296	23.337217	15.764464	10.467504	0.00555259491954264	-1.07454478417496	down
Vad19G004420	161	163	123	40	50	19	2.861269	3.030866	2.306525	0.707019	0.9744	0.33375	0.000119320981123161	-1.89447528305617	down
Vad06G002700	126	45	67	39	16	9	5.181272	1.91451	2.886353	1.623865	0.726193	0.343804	0.0389336813064905	-1.77648808279476	down
Vad03G006100	458	529	175	2153	799	1241	10.306301	12.463981	4.161396	49.272217	19.888388	29.025177	0.000201408356063746	1.97936309264831	up
Vad18G008210	2371	1570	1972	3915	3206	3801	43.914925	30.415848	38.552654	73.658768	65.678978	73.122963	2.70934743248616e-05	1.01964135552923	up
Vad06G004280	419	525	497	814	1415	1173	10.132027	13.268332	12.61115	19.771439	37.716032	29.26887	0.0001143186149971	1.38512552748879	up
Vitis_adenoclada_newGene_507	3	50	35	57	163	169	0.051438	1.35201	0.989951	1.475765	4.676395	4.682633	0.0396906773637406	2.28043214699968	up
Vad08G006460	1377	1094	1357	1902	3004	2794	33.57737	27.979673	34.947197	47.201821	81.156883	70.827576	0.000515725656972561	1.15593634724248	up
Vad06G012560	19280	14147	11541	6103	6119	5425	495.840424	380.67984	313.433441	159.419601	174.038879	144.90741	6.82980789120112e-07	-1.20137141200052	down
Vad08G008830	942	616	1034	2097	2698	3244	23.169382	15.856854	26.865471	52.416607	73.441467	82.952019	4.02380477799522e-07	1.7725134974982	up
Vad18G013100	79	93	61	28	16	25	1.903555	2.354732	1.559083	0.685111	0.424736	0.60774	0.00130214543857453	-1.62433800323681	down
Vad05G009170	30	40	18	414	63	39	0.619678	0.887405	0.387055	8.955352	1.461473	0.855159	0.00948946486396964	2.62795229801806	up
Vad04G012040	1719	1123	1923	2889	4482	3639	31.707052	21.673439	37.459602	54.135857	91.456032	69.729401	0.000330543891613523	1.3495812414081	up
Vad09G006890	14	15	18	53	35	37	0.411982	0.454893	0.5649	1.629673	1.159511	1.16211	0.014799670179731	1.52943431160695	up
Vad01G003300	2037	1489	2168	4631	5473	4726	26.99571	20.640186	30.341345	62.352558	80.240906	65.073006	1.4346366755812e-08	1.51645042827344	up
Vad01G008080	2485	2184	1832	6038	3541	5293	33.66111	30.958357	26.214989	83.112762	53.063755	74.503441	2.82366131385759e-07	1.32379899593121	up
Vitis_adenoclada_newGene_1809	84	77	70	29	22	21	0.671935	0.646342	0.595582	0.237954	0.188142	0.175742	0.000515393435725986	-1.55029113850603	down
Vad02G005600	97	58	28	535	264	997	3.045091	1.905092	0.931846	17.199633	9.238639	32.784054	1.23279978089424e-08	3.45783242204143	up
Vad14G002740	78	34	42	924	127	506	2.573922	1.146144	1.451	31.062485	4.641625	17.368177	6.14551202371365e-07	3.4452121865814	up
Vad01G006110	130	99	153	24	26	20	3.944078	3.139962	4.892774	0.739962	0.847889	0.620657	1.24899882263879e-07	-2.3205242696243	down
Vad18G010380	735	745	332	309	112	130	10.487309	11.119972	4.992895	4.467882	1.756048	1.91807	0.00370163360791705	-1.59677113570677	down
Vad18G010030	1289	1082	864	4345	1347	3527	21.034138	18.463772	14.882174	72.037842	24.307913	59.795944	0.000452329038487397	1.63112358542483	up
Vad01G002480	26	23	33	120	92	219	1.008401	0.942648	1.373237	4.837808	4.01612	9.049533	2.22704277784631e-06	2.5252620789695	up
Vad18G015600	8195	9961	5557	2011	2115	2474	72.189529	91.811073	51.688293	17.990112	20.603151	22.632833	1.96499625677781e-09	-1.69620634321118	down
Vad11G006710	292	266	235	35	21	21	3.379503	3.222718	2.87636	0.407279	0.261851	0.24144	1.31629873531657e-23	-3.23566029572495	down
Vad04G000420	1299	1882	1457	2817	4241	3304	24.667587	37.409	29.224091	54.35482	89.120148	65.190895	6.59736852461971e-05	1.3034152850922	up
Vad18G004810	28	16	6	50	56	129	0.834641	0.502376	0.173748	1.509237	1.847494	4.031461	0.00313218130355869	2.41097206815881	up
Vad19G010790	11	36	34	258	93	277	0.206281	0.711771	0.68181	5.075594	1.991634	5.580478	3.52793845178392e-06	3.05305478609629	up
Vad10G011650	28	22	27	276	306	354	0.467365	0.379452	0.46844	4.754514	5.728486	6.237763	1.11046701410455e-30	3.74425064463862	up
Vad0G021310	518	723	245	145	124	85	11.643476	16.999277	5.795259	3.293038	3.07048	1.964829	6.6365761930894e-05	-1.92587831937189	down
Vad02G004360	12711	10095	12611	2385	2455	2324	256.603241	213.223923	268.832001	48.905834	54.803936	48.728668	3.77534630683509e-29	-2.17136494084053	down
Vad09G002050	91	97	294	439	290	838	2.353636	2.630834	8.066103	11.571898	8.328568	22.611553	0.0162591392677591	1.79928596171752	up
Vad08G001050	97	73	99	270	230	165	1.452979	1.143876	1.551592	4.109628	3.807332	2.555777	6.16407432573278e-05	1.43052971549727	up
Vad03G002320	61	55	85	112	186	163	0.967262	0.904753	1.42223	1.80749	3.262652	2.695507	0.00643945124033825	1.33618393522152	up
Vad11G008070	759	525	318	354	148	98	7.714846	5.582803	3.405076	3.647401	1.652836	1.033481	0.0467263938631756	-1.29539963896682	down
Vad04G003160	743	763	415	1647	1164	1193	9.1904	9.876824	5.420182	20.712141	15.928637	15.343009	0.000185152502432707	1.19778716790228	up
Vad06G002320	114	138	164	297	239	338	2.066436	2.625964	3.148158	5.503141	4.818283	6.393606	0.000680730211729949	1.19346352474495	up
Vad12G006530	16	23	30	37	88	77	0.609657	0.901601	1.18863	1.396088	3.696643	3.047018	0.019570154637829	1.69225607777201	up
Vitis_adenoclada_newGene_812	893	1151	513	404	451	288	12.418176	16.79176	7.440109	5.685168	7.041728	4.154002	0.0230796098740767	-1.01280134076292	down
Vad04G011620	176	222	318	728	847	1768	4.765294	6.303894	9.097779	20.058531	25.420113	49.83987	1.86228255548273e-06	2.352810018955	up
Vad13G000560	132338	70793	56781	37672	27139	23852	1347.660333	755.41451	611.508402	389.846725	305.926296	252.701171	0.000245949089474454	-1.4057999278758	down
Vad02G000610	422	303	157	141	84	47	3.590057	2.692328	1.409541	1.210386	0.7835	0.414227	0.00923558098166014	-1.56086824872167	down
Vad10G008320	50	73	45	20	23	13	0.565801	0.853669	0.528055	0.224917	0.276837	0.152598	0.0230275485489865	-1.44775240349731	down
Vad16G008990	219	107	114	492	252	393	6.147578	3.130329	3.378892	14.054303	7.85002	11.474494	0.000591989296358249	1.50530158698869	up
Vad06G006140	284	491	335	744	1635	1366	6.545186	11.841308	8.143532	17.417086	41.717205	32.722202	2.38389704300538e-05	1.90831731751518	up
Vitis_adenoclada_newGene_2157	51	37	42	12	17	14	1.00291	0.748363	0.882885	0.220932	0.3657	0.265893	0.0260565077333867	-1.45185941126693	down
Vad14G009780	3	4	13	73	31	39	0.131651	0.148341	0.579372	3.302003	1.506089	1.787697	0.00119149467439422	2.91660917269235	up
Vad03G008360	48	137	119	285	748	1265	1.57552	4.724704	4.118836	9.554859	27.3158	43.358479	5.18503507200856e-06	3.0623748772603	up
Vad11G010070	414	161	120	15	12	15	13.275231	5.394252	4.063915	0.474804	0.417502	0.494018	2.89300471075952e-11	-3.88373088157126	down
Vad14G004310	157	56	154	493	229	1108	7.518604	2.770733	7.76468	23.989721	12.11896	55.182793	0.0005568000959172	2.45101677913234	up
Vad18G021850	1306	1324	2136	667	570	553	19.219513	20.381645	33.193848	9.962809	9.2647	8.451692	0.000157506559815254	-1.3000502878763	down
Vad12G005690	11	12	10	158	85	242	0.430656	0.457441	0.376586	6.274499	3.680139	9.844663	9.69952850236191e-13	4.01027106058111	up
Vad17G003930	120	207	75	793	197	289	1.905181	3.425648	1.258254	12.796618	3.461807	4.759266	0.0105600023143425	1.77139174340561	up
Vad19G002240	1627	2952	1632	4221	4753	3506	40.770981	77.415039	43.199265	107.485344	131.783615	91.273819	0.00226531586440237	1.1445831034845	up
Vad03G004110	181	99	107	374	216	189	2.059376	1.174354	1.281143	4.337279	2.717396	2.234864	0.0151076795157456	1.13717697095847	up
Vad02G008130	137	63	103	23	32	24	14.020031	6.731923	11.178982	2.385683	3.558619	2.562008	0.00105874248354722	-1.79206784438022	down
Vad06G001540	39	25	27	255	51	113	1.040888	0.693407	0.756704	6.994802	1.510199	3.154035	0.000958572294666885	2.30304804535712	up
Vad04G011810	161	157	105	63	31	28	2.807703	2.864087	1.932023	1.111542	0.594341	0.494741	0.000536592414457318	-1.67055711005126	down
Vad11G008440	201	206	327	282	569	591	2.788881	2.992303	4.784361	3.972468	8.738667	8.52004	0.0459434428183297	1.11365502439719	up
Vad18G003820	22	17	11	103	30	49	1.252005	0.994253	0.64719	6.062418	1.918968	2.90755	0.00860839391879713	1.97883133953628	up
Vad15G005710	74	52	56	182	82	97	1.807934	1.320737	1.447461	4.532054	2.22296	2.470742	0.0359507194716964	1.10456731572725	up
Vad08G015930	13	12	21	35	56	96	0.158997	0.155366	0.26726	0.446893	0.768784	1.251269	0.00363473256554262	2.1628867043288	up
Vad07G004480	3308	2456	2615	976	1542	1031	63.634571	49.439404	53.131134	19.068233	32.802391	20.60688	0.00112413580293234	-1.08700644856131	down
Vitis_adenoclada_newGene_1884	320	167	96	84	53	41	4.13366	2.252243	1.301751	1.099519	0.756946	0.545095	0.0117492795012972	-1.56328947250664	down
Vad19G009990	81	40	86	24	0	4	4.150112	2.114156	4.660445	1.241305	0	0.201082	0.0357775863481679	-2.82875066439104	down
Vad05G003390	392	290	134	138	54	68	3.164995	2.447259	1.138708	1.129524	0.481999	0.562524	0.0121416191393199	-1.51731447134798	down
Vad03G007950	47	77	62	152	204	354	2.296397	3.956482	3.209912	7.58611	11.065389	18.074936	4.48575687177092e-05	2.07584804373201	up
Vad01G006710	46	27	98	115	182	223	0.706453	0.437468	1.606674	1.824458	3.131516	3.60931	0.0158212152615388	1.72735656028244	up
Vitis_adenoclada_newGene_1418	832	1038	816	1677	2175	1937	5.923594	7.534793	6.101115	12.369696	16.873439	14.410072	1.81172208281203e-06	1.25102243606794	up
Vad0G011750	29	48	24	86	64	60	0.493924	0.865483	0.426977	1.511012	1.222664	1.075631	0.0375410069697932	1.1859311155956	up
Vad17G002900	4655	4289	2803	1039	928	719	76.94149	74.16185	48.912697	17.433538	16.953108	12.334547	1.30161366270265e-14	-1.98659019587425	down
Vad10G009530	43	119	79	190	169	166	1.962214	5.752012	3.858324	8.899716	8.635553	7.978555	0.0234494074306972	1.24441406931557	up
Vad11G009920	2114	735	335	159	77	57	58.258942	21.180981	9.750297	4.425834	2.328114	1.60395	1.49421432540211e-06	-3.28937691656115	down
Vad08G010240	127	99	174	477	280	491	2.205204	1.724284	3.07705	8.267446	5.264334	8.696021	1.45225034322708e-05	1.75515220073703	up
Vad13G005750	206	255	188	650	265	406	1.986995	2.582099	1.913901	6.387547	2.829444	4.083485	0.00863128571194527	1.13737811526952	up
Vad18G012200	57	13	28	228	129	94	1.481104	0.349174	0.764651	6.010409	3.694088	2.520238	0.000547186037004261	2.3326712288092	up
Vad06G004670	197	91	141	256	280	261	1.630465	0.78351	1.233427	2.152313	2.561314	2.249236	0.0151581284857386	1.03901266465757	up
Vad16G007050	38	48	52	141	176	279	0.556004	0.750923	0.814146	2.130434	2.909595	4.327827	7.2910799028255e-07	2.24940806850357	up
Vad14G003530	367	648	588	920	1044	982	30.496998	56.395519	51.654701	77.759613	96.127312	84.891922	0.00737548799261108	1.0054597088527	up
Vad18G008320	78	57	76	412	211	339	2.099697	1.582005	2.147608	11.289008	6.265639	9.494693	9.50667469136582e-11	2.30725298273687	up
Vad15G005320	68	124	52	375	167	246	1.979031	3.773313	1.602709	11.129604	5.397494	7.482752	0.000382329907481894	1.81065903329538	up
Vitis_adenoclada_newGene_210	50	51	29	116	75	133	0.415921	0.441178	0.257506	0.987632	0.694458	1.163021	0.00268187815502325	1.45785393546517	up
Vitis_adenoclada_newGene_211	20	14	13	47	52	87	0.706932	0.530191	0.499189	1.726689	2.095963	3.28709	0.00041580387128833	2.13616577509762	up
Vad18G003470	1399	1711	935	968	467	350	23.781832	30.441519	16.776419	16.720751	8.779004	6.179584	0.0411769905885578	-1.06476749249223	down
Vad09G004950	163	119	184	46	28	57	5.099851	3.895791	6.093893	1.451789	0.953821	1.857231	0.000267206551874172	-1.70722312308701	down
Vad07G005250	5742	5742	4688	3321	1907	2147	95.433735	99.480193	83.788562	58.440248	36.03599	37.354697	0.000184929119460844	-1.01067918733048	down
Vad0G022740	622	519	293	225	143	141	11.119065	9.671179	5.538666	4.060113	2.798929	2.601274	0.00058848956026532	-1.35526480866544	down
Vad06G007610	2096	2457	1306	999	753	647	37.082225	45.485166	24.449737	17.957203	14.75781	11.88828	0.000530382544724184	-1.15226609303456	down
Vad14G012960	101	74	23	270	115	162	3.644446	2.799418	0.868451	9.955908	4.629202	6.103905	0.0206578363221215	1.60793456551973	up
Vad19G007380	3902	3276	4966	10701	7062	8939	147.674118	129.713181	198.486908	411.43631	295.618683	351.423676	2.56934413797428e-05	1.2508517553028	up
Vad10G010310	89	115	105	182	176	226	2.024925	2.716448	2.50126	4.19655	4.41836	5.351174	0.00271190733905747	1.05132240340194	up
Vad01G008320	137	187	42	141	279	882	3.35388	4.806146	1.072179	3.521834	7.562827	22.528982	0.0295179100074264	2.01579669202558	up
Vad03G010450	546	367	439	249	91	102	11.816628	8.311963	10.028852	5.476447	2.176705	2.274035	0.00203117479020663	-1.50669725862065	down
Vad07G002490	107	137	137	287	255	209	2.337073	3.119994	3.141607	6.365475	6.14346	4.724964	0.000640146355369625	1.10240046237852	up
Vad19G002570	23	43	25	96	108	139	0.525295	1.066067	0.614875	2.313679	2.83042	3.414979	2.1199190471217e-05	2.05540173805582	up
Vad05G003480	813	633	248	133	88	85	7.96059	6.489055	2.559461	1.318796	0.947481	0.858047	1.37494257643309e-06	-2.3190348359872	down
Vad05G002680	1785	2749	1524	15389	6824	11445	106.788567	172.121658	96.287041	935.601929	451.703796	711.522034	8.25926608002054e-13	2.59261503329606	up
Vad14G000690	16	13	28	84	125	114	0.371649	0.308643	0.719431	2.053656	3.35174	2.864004	9.78226643325032e-07	2.63469815393215	up
Vad08G009540	10	10	13	50	38	53	0.344684	0.374701	0.501617	1.894234	1.58469	2.064389	0.000200425869386557	2.22135577400408	up
Vad09G005840	108	139	105	169	224	292	2.45078	3.299292	2.498849	3.888225	5.620161	6.87793	0.00929699815723495	1.1073614222725	up
Vad01G004310	5919	4748	3548	1696	1448	1164	177.666107	149.101349	112.451752	51.698509	48.061638	36.288193	4.6617496081461e-10	-1.58113644711446	down
Vad06G011650	4152	5449	1037	1390	740	335	75.580887	103.778915	19.930521	25.689985	14.889126	6.318683	0.00832263466382365	-1.97848588983437	down
Vitis_adenoclada_newGene_68	113	92	46	24	34	12	3.678564	2.901382	1.400769	0.683481	1.097085	0.355536	0.0186379024394194	-1.68214639385494	down
Vad09G000420	632	628	807	269	162	440	19.644804	20.419729	26.479292	8.464815	5.555764	14.195105	0.0294094208838717	-1.12241937384351	down
Vad09G010980	976	338	238	1841	1016	1242	12.492141	4.517073	3.205138	23.931435	14.375437	16.508421	0.010847686500282	1.55671922953575	up
Vad09G001770	65	37	69	164	286	196	0.845692	0.503023	0.955608	2.193634	4.203956	2.695472	1.11282456064016e-05	2.06307592929674	up
Vad07G007720	26	28	20	41	72	48	1.664642	1.86431	1.365851	2.731249	5.186971	3.220778	0.0460167714310141	1.27503393624752	up
Vad01G014970	286	178	194	85	57	68	6.407497	4.163142	4.573413	1.926378	1.404665	1.565935	1.87745076586051e-05	-1.51285148054206	down
Vad05G006230	54	43	50	99	102	78	0.359498	0.299141	0.354156	0.676124	0.754504	0.542966	0.0119525419716735	1.0591125521802	up
Vad13G007370	890	1090	634	3260	1728	1874	15.644656	20.064616	11.77803	57.646219	33.723153	34.303836	1.16479553309797e-05	1.51463244015164	up
Vad15G005920	4710	2410	2446	1136	730	851	207.491577	111.068184	113.76844	50.821087	35.563007	38.946346	1.09066445684558e-06	-1.67566529581878	down
Vad10G002480	137	137	107	281	263	215	1.65252	1.734522	1.359217	3.460866	3.521523	2.700943	4.77930654579506e-05	1.13096531155732	up
Vitis_adenoclada_newGene_1764	53	23	30	271	69	362	1.48323	0.657759	0.886699	7.761123	2.150437	10.616596	4.31185621537985e-05	2.86180212669225	up
Vad06G004320	69	64	43	19	16	9	1.495448	1.467056	0.981326	0.407659	0.377423	0.194327	0.00205344955426481	-1.86255115523458	down
Vad03G005860	1072	622	861	3408	1113	1631	19.052788	11.564869	16.155481	61.572567	21.879511	30.126032	0.00614967379542905	1.37237019958544	up
Vad17G004470	196	148	129	610	278	712	10.43583	8.22849	7.254414	33.122028	16.424364	39.524509	1.25109358639974e-05	1.89187132397378	up
Vad02G004290	1370	1088	1222	1787	2531	2485	15.63949	12.920698	14.662083	20.607386	31.782436	37.807913	0.000496198444269845	1.03454766805806	up
Vad06G010480	16	0	15	104	61	46	0.397257	0	0.39418	2.709081	1.713221	1.206111	0.0101951668654101	2.87731291524985	up
Vad01G002600	45	32	39	84	76	54	2.101346	1.551909	1.933162	3.996445	3.93895	2.650491	0.0493622652710701	1.01491215437318	up
Vad09G006350	77	53	49	221	134	173	1.189746	0.847899	0.792092	3.481958	2.30631	2.798033	3.37346319138721e-06	1.69251292728822	up
Vad17G008370	466	573	644	845	1693	1252	10.058426	12.930619	14.682499	18.537825	40.431873	28.091125	0.00194891128534949	1.31544897017205	up
Vad14G002790	292	225	144	3483	1995	2850	9.598735	7.738515	4.990431	116.414909	72.584221	97.413177	9.9210402493181e-36	3.793468099873	up
Vad04G011910	400	309	331	2240	603	2314	7.090945	5.729449	6.197941	40.419956	11.839487	42.687099	2.22704277784631e-06	2.42781092842769	up
Vad13G003690	14893	20120	17963	25830	45796	34362	253.81025	357.570905	322.006279	436.919831	832.271915	593.39541	0.00204874535520986	1.14625426193839	up
Vad14G014950	5948	4685	2543	2692	941	1385	90.749748	75.576688	41.444387	41.248546	15.893225	21.95036	0.0160313248574499	-1.26798211890508	down
Vitis_adenoclada_newGene_2930	29	40	57	102	202	132	1.154183	1.672718	2.385963	4.109619	8.91361	5.472395	0.0005568000959172	1.92624633057833	up
Vad05G002760	25	12	22	76	52	46	1.16053	0.573618	1.066621	3.628529	2.724701	2.256218	0.00536172449357035	1.68367345435166	up
Vad06G005670	53	43	48	143	240	205	1.413508	1.183652	1.33645	3.888354	7.120677	5.7106	3.96327777234605e-08	2.18058228386673	up
Vitis_adenoclada_newGene_1512	1235	1035	1931	1887	3302	3432	15.754262	14.063435	26.008939	24.116271	46.454821	45.32858	0.0167906780524325	1.17281570148812	up
Vitis_adenoclada_newGene_296	49	38	40	64	112	87	0.714912	0.580546	0.613844	0.954657	1.837448	1.337592	0.0225959210661883	1.20336119528088	up
Vad17G005660	13	8	6	63	51	102	0.360103	0.230354	0.169538	1.878793	1.638594	3.105259	6.14551202371365e-07	3.15022227500343	up
Vad16G010480	289	298	220	576	519	539	7.812855	8.420644	6.265667	15.828767	15.526411	15.136473	8.77347742978098e-08	1.15645373319657	up
Vad05G005810	2502	2579	1856	1419	808	510	35.544838	38.331116	27.835398	20.473122	12.686636	7.522245	0.00524937607001425	-1.22460222680309	down
Vad07G004830	740	470	371	227	118	185	15.610146	10.360986	8.257474	4.856314	2.747421	4.052521	0.000305243355494767	-1.43877473572896	down
Vad16G008770	283	273	98	104	33	20	10.828236	10.931123	3.942172	4.038191	1.382554	0.768979	0.0156436643265214	-1.94430115527709	down
Vad01G003140	73	73	85	121	172	164	3.326049	3.469519	4.064993	5.591011	8.626924	7.755598	0.00603088644085674	1.12478150856675	up
Vad15G007130	661	326	326	232	126	161	10.492587	5.408948	5.468302	3.729698	2.207152	2.656674	0.00839292647577999	-1.20175216082308	down
Vad19G004130	135	89	71	338	191	243	1.176892	0.813348	0.650343	3.010639	1.85131	2.212337	8.14926886586031e-05	1.52237332166836	up
Vad13G006300	131	176	134	53	23	30	2.724536	3.809197	2.936003	1.117711	0.524287	0.637884	1.88195955667841e-05	-1.94292611348214	down
Vad08G002480	1474	1021	1479	618	528	614	19.68826	14.26351	20.964393	8.387753	7.795125	8.507742	0.000146065891877318	-1.0454972763142	down
Vad18G021610	19990	11255	11929	35075	19971	28221	348.032196	205.0271	219.315765	620.346313	384.578339	510.39447	0.00202067703102326	1.08190543140482	up
Vad02G002420	921	1492	600	318	458	404	16.440411	27.87067	11.309793	5.758144	9.033583	7.476601	0.0109050495522075	-1.19579506257057	down
Vad19G003460	231	218	118	33	93	43	2.317174	2.278423	1.244846	0.331373	1.02599	0.438857	0.0144597656405921	-1.57044979700001	down
Vad09G011260	353	242	415	148	98	150	3.624591	2.601927	4.497056	1.545323	1.107491	1.600156	0.00226440056733065	-1.23100315581332	down
Vad10G010270	334	258	160	1190	320	405	5.235262	4.240036	2.638909	18.988941	5.548328	6.599705	0.0219011417810029	1.4580746681048	up
Vad07G017110	29	42	34	56	89	66	0.729632	1.124688	0.919295	1.45051	2.50068	1.744173	0.0452277888317325	1.1500711245348	up
Vad11G003260	541	395	300	1137	745	1181	11.219725	8.570614	6.572999	23.983232	17.098776	25.478302	6.51115651851951e-06	1.45167483849561	up
Vad17G002290	275	274	238	690	458	709	4.56136	4.756499	4.167235	11.643309	8.416901	12.248081	2.57453526833569e-07	1.36906080086861	up
Vad18G006130	919	702	838	1952	2146	1652	15.453918	12.350615	14.879202	33.334911	39.917572	28.845978	7.00547046769724e-09	1.36270486540088	up
Vad10G003750	120	107	106	162	251	220	1.533693	1.436807	1.427919	2.110579	3.551255	2.933024	0.0048635026217548	1.07610027769436	up
Vad09G005960	142	153	202	446	459	603	2.144467	2.421245	3.228875	6.870737	7.697144	9.495783	1.40310799970753e-07	1.72989567476955	up
Vad11G004960	90	42	73	16	7	8	2.490857	1.213709	2.125237	0.441255	0.211832	0.209878	9.15672169438293e-05	-2.60541333197283	down
Vad07G015690	52	27	43	68	112	87	0.564466	0.309503	0.494159	0.747686	1.354137	0.983242	0.0249718862433056	1.2810645673715	up
Vad02G005580	18	5	2	37	34	76	0.662327	0.186237	0.077887	1.359766	1.375215	2.879686	0.00675075392645694	2.73874307718141	up
Vad06G000960	871	377	332	1342	720	1897	26.314928	11.913193	10.595328	41.197876	24.057152	59.58683	0.00956994515756599	1.48146434574871	up
Vad08G009160	44	29	26	109	39	113	0.605269	0.423849	0.403714	1.562136	0.611472	1.708043	0.0226478780226495	1.52911537800847	up
Vad03G007670	521	579	557	798	1023	1387	11.277186	13.114121	12.734775	17.557623	24.526274	31.23756	0.00177773882438708	1.09655696125185	up
Vad02G008020	34	10	34	63	79	72	1.193451	0.370271	1.28522	2.290094	3.132975	2.670834	0.0259487069422117	1.59431014872134	up
Vad01G005940	1198	1130	1494	2451	2414	4388	28.633671	28.259031	37.72953	59.555573	63.854622	109.01474	0.000250279279819566	1.40910265540851	up
Vad09G005220	49	34	50	14	13	19	2.935813	2.107656	3.20158	0.851311	0.87611	1.150994	0.0385605865810596	-1.39824938241417	down
Vad08G007250	1625	1687	1220	5978	2090	2691	37.625797	40.886543	29.836369	140.677536	53.548027	64.755478	0.00274000747273379	1.35493549512201	up
Vad14G013780	307	351	258	66	156	120	3.447709	4.121679	3.052943	0.744737	1.937589	1.393677	0.0114427529055605	-1.26035608517586	down
Vad04G010590	429	292	422	184	100	145	8.895185	6.261555	9.180897	3.93153	2.317601	3.27273	0.000415813591932187	-1.29522459990804	down
Vad07G005090	176	144	124	75	39	30	3.919228	3.356476	2.9014	1.677993	0.945528	0.675756	0.00195812613091321	-1.50375614457432	down
Vad08G005490	71	63	40	376	132	209	0.8382	0.781442	0.496558	4.525793	1.726815	2.570071	1.12939215925646e-05	2.16128041674901	up
Vad02G009960	17	12	6	66	50	58	0.323739	0.234366	0.120022	1.331459	1.09594	1.192129	3.11237783616689e-05	2.45858258286506	up
Vitis_adenoclada_newGene_2312	65	29	19	101	125	70	0.61155	0.283989	0.183689	0.976565	1.318032	0.688404	0.0226011121726373	1.55614155824488	up
Vad06G001560	1570	1416	1375	831	468	507	12.710041	11.732866	11.702701	6.87208	4.390781	4.319357	4.11154001605689e-05	-1.15287939037459	down
Vad05G003050	79	59	50	109	143	111	2.493792	1.953084	1.658245	3.52498	5.029588	3.669604	0.00945165266496648	1.10051812799337	up
Vad01G013850	700	777	896	1442	1830	1931	103.113335	119.729378	139.289688	215.763321	298.088806	295.368561	1.57893722883095e-05	1.26808546293312	up
Vad10G001940	170	204	507	701	958	2087	5.195217	6.548343	16.481351	21.947345	32.604707	66.773172	0.0010016605665116	2.2047887339718	up
Vad19G009100	126	164	114	43	73	54	1.127801	1.533548	1.073628	0.38539	0.719717	0.499999	0.0237755258618722	-1.09943970714389	down
Vad02G000460	88	130	86	216	329	308	2.443635	3.765094	2.516289	6.158133	10.13912	8.943914	2.59627452369741e-05	1.63706857764552	up
Vad05G002040	34	36	33	8	10	6	0.931987	1.006517	0.928438	0.213503	0.281835	0.145169	0.00715236020323799	-1.96561634259124	down
Vad13G009490	223	269	348	392	823	887	5.795912	7.32097	9.54493	10.356107	23.663034	23.966715	0.00342055289424513	1.46641115585859	up
Vad16G001650	151	152	238	303	337	356	4.02279	4.217746	6.683489	8.175697	9.917371	9.848852	0.0129183209281922	1.0052740420464	up
Vad02G010460	3912	2194	1634	526	845	394	64.923592	38.089775	28.626694	8.855677	15.499805	6.792097	2.08486808806504e-05	-1.96311697713751	down
Vad10G010640	35	29	38	73	55	69	0.244255	0.207994	0.276614	0.518825	0.421342	0.498136	0.0300738064972205	1.07622727401094	up
Vad15G003880	37	14	20	101	58	67	1.969556	0.774028	1.083275	5.46476	3.37948	3.683573	0.00270482685575254	1.80323701877873	up
Vad11G009880	896	676	1632	1733	3892	3606	25.466555	20.097801	48.999908	50.047806	122.433289	106.514381	0.00321602602283378	1.66176538326282	up
Vad10G000090	221	224	113	59	94	63	2.740553	2.907095	1.475353	0.737237	1.283811	0.8128	0.0181009175609222	-1.20745748113871	down
Vad18G002790	140	122	51	2217	782	1569	3.232381	2.947867	1.234446	52.332695	20.088114	37.872227	4.70942201741959e-18	3.99966575605973	up
Vad11G008280	15	2	13	56	29	41	0.563323	0.080602	0.51889	2.269658	1.253238	1.682036	0.0205320650492016	2.18928377767848	up
Vad10G005060	2892	2372	1743	1058	995	952	43.001282	36.892944	27.364731	15.976252	16.361259	14.701563	8.55768855433165e-06	-1.07523651812177	down
Vad03G008850	502	577	728	2114	1364	1782	5.690184	6.842138	8.718456	24.367161	17.111612	21.003206	1.51592278001551e-08	1.65333458688617	up
Vad18G003110	1354	742	823	3140	1186	2518	29.407637	16.851267	18.881968	69.301262	28.499666	56.815983	0.00339655577597122	1.35549359224323	up
Vad11G003390	3408	3897	2544	1923	1337	1177	59.21719	70.85585	46.681137	33.936207	25.689308	21.233768	0.000470845788586053	-1.0217189952353	down
Vitis_adenoclada_newGene_2295	21	4	20	193	135	167	1.036939	0.200027	1.061428	10.03947	7.639554	8.883492	2.85875570236809e-10	3.58413044536431	up
Vad08G013620	29	19	40	81	71	83	0.413541	0.287632	0.60756	1.202318	1.152245	1.257112	0.00394539406332388	1.54001880948864	up
Vad19G000380	44	24	21	126	59	68	1.749691	0.990137	0.852462	5.146809	2.601464	2.835627	0.00637429386416668	1.63554140905324	up
Vad09G000750	2041	2432	1132	1109	718	639	24.10084	30.191376	14.0942	13.330713	9.426368	7.891726	0.0111310381929677	-1.05124058657876	down
Vad14G004320	109	104	164	835	464	1101	3.921513	3.892232	6.212084	30.534094	18.438374	41.139832	3.16088263284872e-11	2.78523609640751	up
Vitis_adenoclada_newGene_1380	894	796	490	395	257	247	20.380123	17.338158	9.260599	8.914796	6.339834	5.36106	0.00105341717687793	-1.14231432301952	down
Vad02G009380	281	313	194	74	78	89	6.329967	7.378907	4.606162	1.687477	1.929289	2.071347	2.39999964817994e-06	-1.56267234293684	down
Vad02G003120	85	98	68	172	245	349	1.490651	1.799035	1.247994	3.067181	4.766795	6.391927	4.97323220855968e-05	1.76381415746008	up
Vad16G007440	530	289	241	160	102	59	5.074138	2.888964	2.439229	1.556205	1.073153	0.582887	0.00264029069937399	-1.58783491418297	down
Vad06G008870	94	92	107	61	33	35	1.654414	1.688975	1.995092	1.084622	0.62846	0.633167	0.0313172053862394	-1.0701296999451	down
Vad09G004500	84	45	63	154	211	149	1.63813	0.907077	1.292878	3.062231	4.579734	3.021966	0.000240172414181753	1.56905045895521	up
Vad05G007200	1387	1264	1409	2359	3753	2773	25.88974	24.67799	27.770727	44.729092	77.483688	53.753632	3.65901944601107e-05	1.27583351517372	up
Vad07G012510	46	40	49	118	143	103	0.587065	0.514327	0.652887	1.640669	1.928736	1.44161	6.69792455891884e-05	1.56712991380727	up
Vad04G010880	58	73	95	130	148	170	1.539622	2.02973	2.666939	3.501176	4.352676	4.694673	0.0143233994669949	1.11474439606354	up
Vad01G013690	363	240	184	555	587	535	3.953657	2.765822	2.243226	6.302405	7.206334	6.197061	0.00012893720809005	1.24513067508289	up
Vad18G009190	100	108	68	23	30	24	1.521445	1.717569	1.089512	0.354085	0.494868	0.366847	0.000307922012067762	-1.69366335049328	down
Vad16G003980	615	527	705	207	103	237	17.488979	15.675093	21.177462	5.979372	3.22639	7.007744	5.18969338149295e-05	-1.63705954330172	down
Vad15G002270	10	12	6	174	35	66	0.121067	0.157274	0.072787	2.237367	0.486803	0.85909	1.6019757247011e-05	3.39453330087892	up
Vad16G000180	238	599	92	2062	730	956	8.828214	23.285851	3.589931	77.82901	29.975399	36.901638	0.0045502869907701	2.13114652699462	up
Vad05G011760	618	775	248	5543	1573	3932	16.048262	21.065247	6.805153	146.365082	45.21904	106.18396	1.54200388315935e-07	2.87762781392555	up
Vad02G000180	70	66	49	176	140	199	0.96656	0.956297	0.720235	2.491586	2.161281	2.889564	1.81172208281203e-06	1.61668261343735	up
Vad05G001870	2929	2178	1320	1324	579	736	56.467743	43.921986	26.866976	25.91646	12.330018	14.725013	0.0131147602396406	-1.15435664709408	down
Vad03G003210	5396	6605	4295	3414	1842	2200	78.879677	101.028999	66.300934	50.69767	29.778664	33.396278	0.00223892121102658	-1.00639383136738	down
Vad01G006720	759	976	1447	2685	4472	5258	12.510727	16.839611	25.211382	44.992435	81.612404	90.117271	1.72045025125972e-06	2.09596483336584	up
Vad07G015850	71	33	39	60	148	133	1.120052	0.542378	0.654321	0.962777	2.61304	2.191021	0.037525669000621	1.42788913096542	up
Vad11G004450	85	118	79	281	189	247	4.161188	6.049695	4.084459	14.056979	10.257301	12.61732	9.18251538315448e-06	1.47400060306907	up
Vad12G002190	1773	1312	2249	2740	3541	3569	25.091007	19.396931	33.539131	39.509453	55.200092	52.530554	0.00637429386416668	1.01849578555453	up
Vad02G004010	1195	1510	838	689	391	446	40.704288	53.818165	30.123562	23.837843	14.705079	15.782296	0.00266896115177956	-1.08880764867249	down
Vad07G016620	156	159	174	77	75	60	2.202384	2.367657	2.673366	1.098662	1.164787	0.878342	0.00169347410801469	-1.07724130926286	down
Vad08G002440	15134	6902	4498	4511	1841	1858	473.592377	225.970062	148.614624	143.379456	63.708454	60.397675	0.00896762856281127	-1.55693170021513	down
Vad01G003820	125	51	67	21	4	10	2.760883	1.162046	1.550746	0.462667	0.097518	0.213032	0.000531823375315719	-2.67649302343272	down
Vitis_adenoclada_newGene_2988	6	12	6	45	51	261	0.101167	0.235936	0.111167	0.873424	1.074446	5.219494	1.25399632731834e-05	4.05194797408832	up
Vad13G009140	31	33	25	71	101	84	0.286767	0.320304	0.241538	0.671602	1.035425	0.814211	0.000266128975741546	1.67239790426568	up
Vad05G012310	104	91	100	903	597	968	2.016141	1.843243	2.043421	17.849426	12.839921	19.553782	5.20481795755388e-32	3.19262913908274	up
Vad14G005530	419	237	190	582	511	480	4.48383	2.617215	2.154902	6.331404	5.819124	5.094957	0.00715236020323799	1.04602670077074	up
Vad0G016960	6	0	5	37	63	38	0.046561	0	0.041503	0.313665	0.589578	0.327545	6.40431914033332e-05	3.79914335510977	up
Vad08G009330	624	560	892	2474	3104	3652	11.933429	11.213221	18.033997	48.126064	65.748421	72.648079	4.66715926531252e-12	2.28374322284103	up
Vad16G004000	697	611	929	1411	1555	2877	9.733521	8.931644	13.695706	20.024349	24.026293	41.747242	0.000506076405971151	1.51935137479474	up
Vad01G011970	533	422	310	215	67	115	14.491552	12.002192	8.913952	5.927041	2.002205	3.240593	0.00203117479020663	-1.55468805064827	down
Vad08G004120	0	6	2	75	77	119	0	0.190073	0.04589	2.536202	2.86146	4.123577	1.72890753415419e-10	5.21856564394736	up
Vad10G004170	60	36	13	346	80	182	2.209798	1.400874	0.476631	13.073575	3.283003	7.009948	0.000454474230185831	2.60991466537281	up
Vad14G012950	245	167	137	850	290	768	4.321563	3.090047	2.54426	15.272895	5.658847	14.107694	6.44553001844377e-05	1.92611503212049	up
Vad05G005140	1444	1313	874	601	356	373	29.25672	27.845211	18.690548	12.37604	7.977696	7.834922	3.13467963885625e-05	-1.31818539066581	down
Vitis_adenoclada_newGene_622	20	18	17	47	38	35	1.018592	0.966744	0.897215	2.461737	2.157867	1.87394	0.0385674263642813	1.25670644650805	up
Vad19G003650	402	195	248	21	55	32	6.624918	3.367558	4.319	0.344208	0.992544	0.534857	8.02538125139145e-08	-2.79917562084361	down
Vad14G006940	68	52	74	120	183	95	3.891736	3.067511	4.469573	6.981029	11.549682	5.657843	0.0243947309265404	1.17650361381475	up
Vad17G003320	807	1334	1144	2537	4269	3674	18.398298	31.812035	27.524553	58.750977	107.653206	86.9963	1.0548471030818e-06	1.81532795361714	up
Vad04G001000	1394	751	660	291	214	131	19.991899	11.261564	9.994143	4.237652	3.379469	1.940459	2.48847216987863e-06	-2.00062006675138	down
Vad05G002670	719	881	465	6137	2128	3859	28.272266	36.268078	19.305582	245.298187	92.602112	157.724319	1.18268278824171e-10	2.67104841552377	up
Vad02G002210	115	95	127	186	243	308	4.212018	3.696496	4.610614	6.815519	9.024902	10.816599	0.00162804069225205	1.27015312210229	up
Vad12G010280	82	64	38	32	15	18	1.279435	1.033885	0.618958	0.502314	0.251845	0.28992	0.0451088065218091	-1.36738606665962	down
Vad09G005890	648	270	132	1229	718	885	15.535055	6.76088	3.339186	29.946281	19.044809	22.043333	0.0114577129017816	1.59117062569955	up
Vad01G004360	763	440	488	76	171	119	28.636364	17.270548	19.348045	2.894256	7.070467	4.640823	5.13278572512727e-06	-2.04073208382053	down
Vad18G008990	144	124	198	305	717	646	2.135518	1.922305	3.103442	4.603002	11.815543	9.99562	4.98731512726131e-05	1.98687930724612	up
Vad09G010310	246	360	586	1522	1902	2209	6.550238	10.03617	16.502094	41.225246	56.102318	61.203163	4.56771864096208e-08	2.35884100119103	up
Vad18G004190	385	325	623	1177	2038	1701	9.236416	8.160485	15.785727	28.71262	54.11956	42.432133	2.16855515702165e-06	2.01610167828425	up
Vad06G012000	2151	2514	1613	1221	531	424	43.094669	55.092615	34.298437	26.467063	12.278336	8.977411	0.00269262230189934	-1.41936411175119	down
Vad16G009500	12	10	23	44	49	42	0.187014	0.167965	0.396137	0.736491	0.876962	0.712449	0.0159099384763384	1.70554939227797	up
Vad15G003530	3638	3569	3852	9367	11052	10619	96.215782	98.765427	107.591125	251.694397	323.345428	291.782532	2.80118963347103e-15	1.62647564958915	up
Vad12G006420	935	788	706	1510	1365	1555	15.283268	13.481406	12.221413	25.170823	24.603042	26.307179	9.48557287060034e-08	1.00722322896863	up
Vad08G002170	162	190	127	337	299	271	2.134001	2.62639	1.770936	4.518312	4.362666	3.718875	0.000191636048991086	1.05720882067622	up
Vitis_adenoclada_newGene_212	67	98	62	319	206	266	0.490219	0.758392	0.482378	2.422733	1.69462	2.065679	9.83957486620985e-09	1.92729454491723	up
Vad13G000650	39	32	38	114	63	134	0.594425	0.492982	0.609031	1.782054	1.087585	2.149917	0.00104778682925568	1.63905767451674	up
Vad19G011160	60459	58229	72039	115185	112785	122387	1297.113281	1307.103638	1632.136719	2510.364502	2676.399902	2727.553467	1.00937936443462e-05	1.00615886216047	up
Vad07G005380	372	551	1491	2167	5125	4814	6.548943	10.156611	27.782454	38.828117	100.023857	88.236115	0.000265720719301293	2.44291145796154	up
Vad03G008270	200	80	49	636	341	1754	8.160666	3.405684	2.086794	26.474045	15.42049	74.625557	1.10985242033799e-05	3.23132197063027	up
Vad08G003300	598	364	314	1364	942	1907	12.219302	7.783322	6.782575	28.330704	21.310949	40.512848	1.53117713240685e-06	1.87318951079293	up
Vad03G008180	119	49	73	28	8	2	3.065329	1.3214	1.98887	0.728684	0.226553	0.053865	0.0106411326927956	-2.56621428799482	down
Vad18G010370	46	49	25	398	376	370	0.620156	0.685134	0.357457	5.509815	5.666484	5.227551	1.84899988477095e-29	3.39705217618232	up
Vad03G004740	109	119	68	45	39	23	1.709297	1.948112	1.12285	0.706493	0.668832	0.364284	0.0126640350401831	-1.33027513325559	down
Vad03G007090	3258	2920	1636	1858	746	638	55.960962	52.310667	29.566424	32.579876	14.147503	11.393243	0.0391118125740718	-1.1519301869147	down
Vad19G006480	480	535	542	763	981	1283	8.911323	10.421907	10.631357	14.414797	20.228455	24.855561	0.00145502695314273	1.10070780981882	up
Vad02G002390	3836	3015	2892	10778	4238	4954	69.602859	57.241936	55.422077	198.685638	85.049767	93.374016	0.00757187274900453	1.14547417880444	up
Vad01G005320	46	14	20	140	216	260	0.952381	0.295048	0.427681	2.989648	5.041878	5.687673	2.16859782803252e-08	3.1151634685948	up
Vad16G006200	361	494	273	928	1159	862	9.79499	14.014717	7.804998	25.572367	34.790359	24.30887	2.66502679043363e-06	1.53383719316983	up
Vad07G014330	70	70	43	207	94	131	1.516157	1.582791	0.983768	4.565354	2.258613	2.962838	0.0047100018192372	1.3631924765566	up
Vad19G011410	6978	7179	6285	2104	2579	1430	114.296988	122.750358	108.486058	35.002241	46.566004	24.306784	5.05108076147037e-08	-1.60202805566251	down
Vad16G009330	88	76	91	223	204	187	3.272099	2.95967	3.604203	8.494104	8.456651	7.280774	1.00492748381094e-06	1.39787719570624	up
Vad18G004760	11	0	15	37	139	78	0.230536	0	0.348442	0.821278	3.38828	1.779915	0.00268374355812375	3.44003885283297	up
Vad01G005660	23	42	69	97	189	153	0.688784	1.31968	2.20381	2.994805	6.378183	4.857035	0.00531453891744791	1.83780839244946	up
Vad16G005840	9882	9341	4465	1141	368	553	295.698944	292.449677	141.074753	34.67345	12.165309	17.185106	5.27637274242418e-14	-3.40170479102475	down
Vad11G000390	233	261	421	502	777	1094	7.832053	9.193238	14.962379	17.174051	28.955782	38.287552	0.00280936917225317	1.50699143655558	up
Vad11G010410	522	650	468	239	119	198	6.790322	8.837103	6.425809	3.150311	1.698583	2.667465	3.16009252690851e-05	-1.43851686560886	down
Vad12G012590	7	3	5	93	57	64	0.151779	0.059356	0.106714	2.12422	1.409366	1.50684	3.19816056074177e-10	3.96007452927649	up
Vad07G003610	69	37	47	64	161	151	1.916497	1.057331	1.373485	1.813084	4.957442	4.371504	0.0236616663629886	1.46576766702254	up
Vitis_adenoclada_newGene_1951	101	65	54	20	22	10	0.973851	0.623382	0.523141	0.186586	0.319478	0.094225	0.00140471724959751	-1.93329258130915	down
Vitis_adenoclada_newGene_2900	204	224	295	453	652	579	3.686628	4.255461	5.63854	8.389582	13.091346	10.936015	0.000173359308338593	1.35403231897604	up
Vad06G001020	103	129	53	1527	996	1426	3.639457	4.810233	1.973275	55.286922	39.235619	52.789608	2.18529726965374e-30	3.93229520095403	up
Vad18G020350	243	194	134	116	59	53	1.889759	1.572486	1.100514	0.913235	0.503057	0.426999	0.0169362104708832	-1.19753196593738	down
Vitis_adenoclada_newGene_1545	171	190	130	285	547	414	1.554066	1.850557	0.977041	1.762917	2.979651	2.170242	0.000235554348845669	1.50306648158023	up
Vad06G000640	48	36	23	581	61	106	0.678451	0.53038	0.336172	8.417834	0.961503	1.557641	0.00118650056845732	2.8895761334716	up
Vitis_adenoclada_newGene_139	316	627	384	202	137	106	5.999655	12.443499	7.682533	3.87897	2.863211	2.077131	0.00105487628114346	-1.46017291134016	down
Vad18G021000	225	160	135	484	305	433	2.958852	2.192391	1.869687	6.470142	4.427211	5.913868	1.93804504289532e-05	1.36950626731643	up
Vad09G001020	487	204	132	1749	452	1335	15.259783	6.699204	4.364306	55.761612	15.688499	43.509258	0.000569978766986238	2.24435473303836	up
Vad16G007740	27	46	27	122	96	129	1.076451	1.918776	1.114215	5.01992	4.298477	5.422235	9.9389201673056e-06	1.92725412163222	up
Vad08G004080	82	60	37	360	217	423	1.731595	1.322333	0.822	7.723731	5.063883	9.286471	2.40739505744472e-10	2.6278058519932	up
Vad13G001110	539	380	432	1439	1172	1175	11.877273	8.763873	10.042435	32.226448	28.575474	26.895096	1.19847330017846e-14	1.61993006587656	up
Vad11G009830	107	142	69	48	27	31	4.370927	6.095711	2.990057	1.986792	1.213795	1.299663	0.00625674551877885	-1.45473977836728	down
Vad01G009810	503	239	309	2995	1402	2335	16.490124	8.187721	10.696597	99.870872	50.879398	79.628372	7.44693015111881e-14	2.80817679052103	up
Vad03G008550	573	500	531	911	1164	901	7.526421	6.878501	7.362982	12.159994	16.9328	12.304192	6.44972076263043e-05	1.03370294093265	up
Vad12G012380	406	324	273	168	136	91	11.863893	10.202717	8.535041	4.963424	4.519547	2.828504	0.000591989296358249	-1.20984755668181	down
Vad10G003080	2097	1406	672	706	327	268	32.128223	22.538422	10.872725	10.985792	5.541166	4.254928	0.00676658780405259	-1.54850558479247	down
Vad18G011090	242	285	641	880	1459	1580	4.656918	5.725615	13.103442	17.255015	31.106815	31.728111	0.000763092720180353	1.86619016402864	up
Vad02G008290	1003	770	714	390	183	123	22.621222	18.180077	17.013712	8.932076	4.552631	2.869116	0.000223139885811738	-1.72526409590195	down
Vad12G009840	38	37	20	108	72	69	0.992854	1.010482	0.544017	2.917797	2.105729	1.901776	0.0023302546164923	1.5246512495463	up
Vad06G003410	213	71	66	43	10	6	5.169375	1.790087	1.688855	1.039688	0.247915	0.126665	0.0117088357595546	-2.453039959102	down
Vad03G006160	555	518	567	850	1386	1240	10.961804	10.696795	11.828794	17.062346	30.297377	25.462519	0.00020334825147934	1.23138774953475	up
Vad02G007870	205	231	205	488	347	449	1.931481	2.275587	2.033809	4.67068	3.61067	4.391027	6.75856274880804e-06	1.12925406864319	up
Vad01G004870	156	203	103	33	42	33	6.897653	9.402884	4.82697	1.454607	2.017974	1.520135	1.15489049956593e-05	-1.94772525015748	down
Vad18G008140	2016	2693	4328	4277	6201	7493	196.973495	275.31778	446.530243	424.53363	670.111877	760.505615	0.0295719275293312	1.11652611294528	up
Vad15G005140	249	163	153	443	300	381	3.458966	2.368742	2.240509	6.263756	4.625537	5.516114	0.000399369084032698	1.12957369910807	up
Vad13G011500	145	162	227	385	450	408	2.120462	2.485606	3.485472	5.709918	7.284089	6.235353	0.000123944917328642	1.3449360538269	up
Vad04G005290	1355	1308	1185	589	389	421	19.535479	19.725929	18.038746	8.621627	6.199263	6.291905	4.64160257535226e-10	-1.33439035076699	down
Vad13G007300	349	512	353	786	992	926	5.966737	9.168162	6.37404	13.675055	18.782558	16.472511	2.28881942117922e-05	1.29775783134466	up
Vad16G008150	59	78	58	178	169	186	0.742179	1.027811	0.773319	2.280762	2.361343	2.446431	4.96117695737583e-07	1.58607937769692	up
Vad02G000880	540	506	467	206	214	224	3.507129	3.441912	3.202108	1.359052	1.536978	1.51153	4.52642073795852e-07	-1.09282979575557	down
Vad19G011400	264	284	254	84	91	54	4.855215	5.464326	4.934688	1.563954	1.848198	1.018188	3.84510654687783e-07	-1.6747031645759	down
Vad16G008830	8106	8360	5359	4381	1799	2524	29.905704	32.657469	21.1294	16.612587	7.430895	9.777871	0.00266099271225646	-1.20755078470148	down
Vad12G009470	59	57	57	28	14	15	0.403348	0.407768	0.410288	0.194548	0.105961	0.103624	0.0109050495522075	-1.48385067364624	down
Vad16G000800	1295	1023	947	392	246	248	25.141205	20.77173	19.421459	7.730563	5.263993	4.99542	8.13681527494563e-12	-1.7540593619062	down
Vad18G008890	117	70	101	307	211	241	1.881248	1.17129	1.716148	5.00925	3.759624	4.019129	6.80411645957956e-06	1.52483400818398	up
Vad16G002080	139	104	56	233	202	277	7.290123	5.697387	3.090068	12.441572	11.71475	15.13902	0.00129641782945135	1.4074092705477	up
Vad06G000950	54	23	54	116	58	157	2.70368	1.218657	2.881641	5.992067	3.215032	8.273421	0.0382581300101548	1.46184067855781	up
Vad06G012540	15	16	12	71	34	51	1.554167	1.792387	1.297162	7.897532	4.066192	5.732744	0.00108629350922297	1.9805899869199	up
