# Supplementary material for: Transcriptome Profiling of Powdery Mildew-Stressed ‘Yeniang No. 2’ Grapevine Reveals Differential Expression, Alternative Splicing, and the Identification of 1232 Annotated Novel Genes
Source: Metabolites. 2026 Mar 9;16(3):182. doi: 10.3390/metabo16030182 (PMC13027967; doi:10.3390/metabo16030182)
Supplement: Supplementary file 1 [file metabolites-16-00182-s001.zip › Supplementary File S9/P1-He_vs_P2-In.txt]

ID	P1-He-A	P1-He-B	P1-He-C	P2-In-A	P2-In-B	P2-In-C
Vad07G003000	0.63823	1.602607	0.624648	0.160601	0.300162	0.324971
Vad02G002420	16.440411	27.87067	11.309793	5.758144	9.033583	7.476601
Vad18G020100	0.978831	1.316054	0.525665	0.27572	0.349555	0.326196
Vitis_adenoclada_newGene_262	1.390201	1.588743	0.781102	0.415483	0.955408	0.491368
Vad10G000090	2.740553	2.907095	1.475353	0.737237	1.283811	0.8128
Vad19G003460	2.317174	2.278423	1.244846	0.331373	1.02599	0.438857
Vad14G013780	3.447709	4.121679	3.052943	0.744737	1.937589	1.393677
Vad19G009100	1.127801	1.533548	1.073628	0.38539	0.719717	0.499999
Vitis_adenoclada_newGene_1532	1.955128	2.394964	2.27578	0.703949	1.16599	0.803878
Vad13G000050	33.808968	52.955433	36.816113	2.592209	8.060558	3.943721
Vitis_adenoclada_newGene_2382	2.027872	2.41686	2.203228	0.734865	1.166036	0.848213
Vad13G008620	9.260359	10.885489	8.713486	2.113773	4.243689	1.962104
Vad17G001540	9.483556	10.50377	10.211187	2.850412	5.732691	2.946399
Vad13G002480	66.606783	27.603882	24.749671	8.288382	23.570553	7.370508
Vad12G002790	322.030975	171.619659	125.759171	83.502342	99.240372	58.720463
Vitis_adenoclada_newGene_2276	3.844699	1.682861	1.630939	0.834844	0.905821	0.488835
Vad10G010560	3.373864	2.466013	1.425844	0.993883	1.25796	0.562281
Vitis_adenoclada_newGene_68	3.678564	2.901382	1.400769	0.683481	1.097085	0.355536
Vitis_adenoclada_newGene_1951	0.973851	0.623382	0.523141	0.186586	0.319478	0.094225
Vad02G010460	64.923592	38.089775	28.626694	8.855677	15.499805	6.792097
Vad11G007600	54.870856	46.271694	33.092856	20.391157	23.988119	15.18823
Vad14G014320	735.820374	249.387421	379.14035	100.680618	159.85405	151.685806
Vad15G004870	0.975626	0.740358	0.611092	0.190212	0.271552	0.193961
Vad09G000850	4.337083	3.46913	3.002068	1.40122	2.010857	1.413772
Vitis_adenoclada_newGene_3136	19.658314	14.188182	14.067999	5.698081	8.205366	5.743145
Vad01G009160	101.832741	69.330414	74.181961	28.922413	46.707844	34.544273
Vad01G004360	28.636364	17.270548	19.348045	2.894256	7.070467	4.640823
Vad19G003640	6.07225	3.105483	3.43603	0.262964	0.83867	0.502417
Vad07G004480	63.634571	49.439404	53.131134	19.068233	32.802391	20.60688
Vad19G003650	6.624918	3.367558	4.319	0.344208	0.992544	0.534857
Vitis_adenoclada_newGene_2157	1.00291	0.748363	0.882885	0.220932	0.3657	0.265893
Vad02G008130	14.020031	6.731923	11.178982	2.385683	3.558619	2.562008
Vad04G001520	2.39789	1.596232	1.896573	0.861797	1.147585	0.696081
Vad05G009200	19.478296	13.552986	16.372932	5.737584	6.464478	3.895674
Vitis_adenoclada_newGene_597	29.648304	54.949429	63.879429	16.575731	25.097748	26.047888
Vad19G009660	2.834082	3.820153	3.876524	0.865346	1.710765	1.46465
Vad02G009400	33.653114	38.96283	40.93895	9.953856	15.337986	18.517065
Vad10G000290	3.465924	4.521368	5.34995	1.148183	1.624042	1.946617
Vad15G004900	4.781966	5.73954	8.711705	1.29418	2.014958	2.695094
Vad06G012160	8.914652	20.551394	23.348959	7.041275	5.995144	5.113699
Vad04G005110	2.202659	2.700556	4.05045	1.421829	1.443259	0.6629
Vad04G006860	0.975957	1.2326	1.364414	0.509812	0.673868	0.268947
Vad17G008550	1.13646	1.219591	1.344664	0.480966	0.292911	0.212729
Vad18G020000	7.905703	8.750462	8.171499	4.44231	3.085084	2.373919
Vad06G008960	1.417779	2.105362	2.056164	0.921836	0.537012	0.329196
Vad08G015220	3.833299	6.073712	4.913488	1.371113	1.040975	0.357498
Vad01G004310	177.666107	149.101349	112.451752	51.698509	48.061638	36.288193
Vad14G008920	42.655444	37.053967	26.767949	9.929779	9.424873	7.232117
Vad17G002900	76.94149	74.16185	48.912697	17.433538	16.953108	12.334547
Vitis_adenoclada_newGene_1942	1.903216	1.877585	1.482814	0.424938	0.41601	0.291297
Vad06G008790	2.038375	1.773044	1.275192	0.136855	0.14437	0.052304
Vitis_adenoclada_newGene_2952	1.941749	1.644533	1.395654	0.398092	0.380915	0.244024
Vad05G000020	1.101217	0.90383	0.813493	0.120184	0.13549	0.103264
Vad06G005730	92.107424	76.796738	73.945959	30.571496	26.842999	27.658292
Vad16G008240	1.469916	1.37871	1.205372	0.610518	0.54912	0.527486
Vad01G006090	79.625412	68.773514	78.903587	30.578136	27.75691	22.222677
Vad19G006220	2.001858	1.548479	1.743392	0.611821	0.504639	0.363199
Vad16G000800	25.141205	20.77173	19.421459	7.730563	5.263993	4.99542
Vad04G005290	19.535479	19.725929	18.038746	8.621627	6.199263	6.291905
Vad11G006710	3.379503	3.222718	2.87636	0.407279	0.261851	0.24144
Vitis_adenoclada_newGene_1809	0.671935	0.646342	0.595582	0.237954	0.188142	0.175742
Vad03G008900	2.489884	3.588387	5.104559	0.176139	0.375642	0.119141
Vad07G016620	2.202384	2.367657	2.673366	1.098662	1.164787	0.878342
Vitis_adenoclada_newGene_2347	1.056782	0.96147	1.804544	0.165512	0.217313	0.178927
Vad01G006110	3.944078	3.139962	4.892774	0.739962	0.847889	0.620657
Vad07G005830	4.833115	4.201845	5.593383	1.829149	2.100161	1.764445
Vad07G012260	10.499642	8.205864	8.625087	0.983209	1.86524	1.110189
Vad11G002950	1.951142	2.183032	1.574271	0.189238	0.360067	0.193171
Vad02G000880	3.507129	3.441912	3.202108	1.359052	1.536978	1.51153
Vad19G003630	21.996893	22.452528	22.517111	7.060735	7.744786	8.260721
Vad0G015940	4.423868	2.514375	3.333366	0	0	0
Vad12G005940	8.752354	3.010409	3.528411	0	0	0
Vad02G004360	256.603241	213.223923	268.832001	48.905834	54.803936	48.728668
Vad04G013070	1.83299	1.645662	1.844363	0.563657	0.568285	0.533169
Vad13G008780	1.111925	0.983978	1.522774	0.571836	0.462083	0.50064
Vad17G000850	4.378805	5.081826	7.563736	2.510793	1.854542	2.162492
Vad18G021850	19.219513	20.381645	33.193848	9.962809	9.2647	8.451692
Vad0G021700	0.377539	0.419612	0.373346	0.05636	0.062619	0.089782
Vad02G007830	7.898325	8.439448	9.678048	1.493966	1.415574	2.312892
Vad07G015290	16.803904	18.076988	18.571686	6.057145	6.343908	7.823967
Vad09G001510	0.926503	1.136273	0.988718	0.373114	0.309943	0.407996
Vad19G006310	1.542177	2.496434	2.152621	0.434049	0.411379	0.535996
Vad07G001680	12.702995	19.211641	21.102295	4.915916	6.590199	5.753573
Vad09G000970	1.892677	2.695881	2.838518	0.841118	1.106084	0.919044
Vad10G001580	1.444574	1.795351	2.339813	0.600269	0.65421	0.587163
Vitis_adenoclada_newGene_52	3.983918	5.187701	6.132778	2.408348	2.66909	2.5929
Vad06G012280	6.15981	8.259493	8.475098	3.537	3.098396	3.232477
Vad05G009350	0.929108	1.544653	1.570498	0.245253	0.243248	0.178461
Vad07G002760	20.079668	32.281551	28.537121	5.220422	4.940636	3.792341
Vad14G013500	3.178235	4.761171	4.297978	1.833153	1.85254	1.962254
Vad02G003820	91.953112	163.816349	142.796135	52.747806	40.481919	46.21991
Vad03G003850	10.257966	17.831001	14.018594	5.713722	5.001692	5.755167
Vad0G022280	2.987436	1.559799	3.510761	0.441498	0.604539	0.751921
Vad13G002730	2.221155	1.190497	2.561572	0.40763	0.467795	0.808501
Vad07G011780	1.491232	0.920857	2.051842	0.130809	0.181251	0.320239
Vad18G007790	3.343198	3.064038	4.98695	0.639802	0.802096	1.200083
Vad09G005220	2.935813	2.107656	3.20158	0.851311	0.87611	1.150994
Vad09G010230	140.056793	106.066818	138.003967	27.776781	31.577684	38.889835
Vad08G002480	19.68826	14.26351	20.964393	8.387753	7.795125	8.507742
Vad16G006710	8.257482	5.648531	8.379821	2.097776	2.123568	2.377774
Vad13G001910	5.040535	4.335598	6.12464	2.334599	2.353168	2.457573
Vad14G000670	3.745785	2.595474	4.839626	0.859958	1.060457	0.888528
Vad03G007650	1.644226	1.771685	2.983327	0.504258	0.575369	0.732417
Vad11G007900	17.330524	14.670076	27.114546	7.211391	8.820187	8.211908
Vad01G008230	24.527085	31.768159	39.833844	14.721305	8.389576	15.003637
Vad09G000420	19.644804	20.419729	26.479292	8.464815	5.555764	14.195105
Vad08G008790	111.767792	99.342469	149.863884	47.989596	40.806781	55.150236
Vad13G008710	647.313599	634.901611	830.130188	336.286682	273.5625	344.042114
Vad07G001870	1.621528	1.466102	2.477329	0.720291	0.410138	0.774475
Vad15G007320	107.88401	102.460106	145.230347	49.449291	33.368465	56.928806
Vad09G004950	5.099851	3.895791	6.093893	1.451789	0.953821	1.857231
Vad16G003980	17.488979	15.675093	21.177462	5.979372	3.22639	7.007744
Vad04G010590	8.895185	6.261555	9.180897	3.93153	2.317601	3.27273
Vad04G012850	3.333794	2.349925	3.385975	1.471384	0.642781	1.146648
Vad09G011260	3.624591	2.601927	4.497056	1.545323	1.107491	1.600156
Vad04G013490	7.137117	4.871963	9.683863	3.387497	1.933279	3.213202
Vad05G012190	10.641087	6.431224	12.299387	3.920115	2.318233	3.592912
Vad12G006170	405.263153	263.656311	473.702454	199.623352	132.935883	192.694992
Vad18G009200	143.146637	99.00798	118.149918	17.737865	46.684956	38.262123
Vitis_adenoclada_newGene_176	2.582448	2.027733	2.856889	0.453572	1.306428	1.17987
Vad02G001400	15.71639	14.645405	12.378042	4.194705	6.915762	7.909122
Vitis_adenoclada_newGene_937	5.755044	4.376003	3.258961	1.311686	2.636886	2.713386
Vitis_adenoclada_newGene_319	1.503612	1.256731	1.470692	0	0	0.088786
Vad01G003460	7.007636	5.50521	6.248487	1.123185	1.366782	2.792846
Vad07G016880	3.713904	2.132286	2.498653	0.731914	0.85137	1.253699
Vad03G005150	2.887057	2.476196	0.720004	0.274617	0.341378	0
Vad13G011700	1.568855	0.618823	0.705588	0.270722	0.112273	0
Vad14G001720	3.681251	3.419582	3.244416	1.373019	1.345851	0.344754
Vad16G009590	71.349007	38.800098	53.265144	24.045218	26.211243	10.00885
Vad08G008210	5.638861	3.138961	5.245527	2.568782	2.023325	1.384259
Vad06G002700	5.181272	1.91451	2.886353	1.623865	0.726193	0.343804
Vad03G008180	3.065329	1.3214	1.98887	0.728684	0.226553	0.053865
Vad13G004560	7.909647	6.070545	6.820637	4.367839	2.424908	1.782483
Vitis_adenoclada_newGene_805	6.171272	9.148735	5.14948	3.375407	3.049258	1.240696
Vad06G011720	2.844704	3.608341	1.258361	1.020774	0.572362	0.264481
Vitis_adenoclada_newGene_2335	6.338117	8.024103	5.048902	3.599357	2.832696	1.969493
Vad18G003470	23.781832	30.441519	16.776419	16.720751	8.779004	6.179584
Vad05G005810	35.544838	38.331116	27.835398	20.473122	12.686636	7.522245
Vad11G010210	1.225716	1.400027	0.755867	0.547296	0.213513	0.089998
Vad06G012000	43.094669	55.092615	34.298437	26.467063	12.278336	8.977411
Vad14G002180	7.963583	11.479156	6.956948	4.312457	2.171592	1.43037
Vad15G009840	28.667921	44.087048	22.540049	11.643158	3.814829	1.533224
Vad18G018430	2.560608	2.430764	1.297162	1.162238	0.985791	0.462644
Vad08G005170	2.183931	2.032156	1.26711	0.953943	0.727646	0.36413
Vad15G004940	2.782062	2.57147	1.48733	1.110726	0.788263	0.432721
Vad02G000610	3.590057	2.692328	1.409541	1.210386	0.7835	0.414227
Vad10G003070	46.54409	46.641449	24.932993	19.347666	14.646546	9.320864
Vad14G007200	3.584813	3.318513	2.144686	1.646008	1.425971	0.901703
Vad16G007440	5.074138	2.888964	2.439229	1.556205	1.073153	0.582887
Vad07G013700	8.635501	6.251646	4.457467	3.053199	2.061123	1.132155
Vitis_adenoclada_newGene_1242	72.694282	53.53144	45.889702	29.127797	23.159495	14.225724
Vad12G009080	1.949186	1.196754	0.972197	0.663072	0.604277	0.271457
Vad18G015410	7.853066	5.690484	4.055651	3.464544	3.152357	1.69049
Vad14G006630	386.940468	327.234314	271.239067	177.988367	138.352219	120.763635
Vad14G010680	2.77121	1.650833	0.949326	0.331191	0.171661	0.100866
Vad04G011060	32.8293	25.056242	17.505859	8.843307	5.949457	5.277651
Vad18G004450	247.749405	124.966614	82.513603	24.250641	10.653403	10.085039
Vad06G011920	3.598606	2.08295	2.031613	0.925487	0.458377	0.353097
Vad04G001000	19.991899	11.261564	9.994143	4.237652	3.379469	1.940459
Vad0G019820	1.534653	0.879955	0.816191	0.421002	0.30647	0.196364
Vad18G016840	1.674524	1.06713	0.949803	0.550724	0.408291	0.285277
Vad03G004940	61.189816	60.768372	37.627731	23.890051	17.673431	15.050402
Vad03G007100	67.146294	57.777405	35.414043	22.594883	13.447795	11.881295
Vad05G005140	29.25672	27.845211	18.690548	12.37604	7.977696	7.834922
Vad04G011810	2.807703	2.864087	1.932023	1.111542	0.594341	0.494741
Vad07G000230	17.867764	18.11231	10.596778	7.455324	4.059985	3.223274
Vad18G011650	5.177146	5.338108	3.528427	2.778589	1.643144	1.435112
Vad06G004300	60.857407	47.878597	34.724171	5.138058	2.537209	0.659058
Vad07G014520	9.132122	8.69283	7.569456	4.206505	4.058664	2.753431
Vad12G012380	11.863893	10.202717	8.535041	4.963424	4.519547	2.828504
Vad03G005360	42.842117	38.924515	30.215296	23.337217	15.764464	10.467504
Vad04G005000	61.419964	52.752615	44.130599	32.340174	21.98273	15.962405
Vad05G000440	1.903075	2.045151	1.488363	0.713283	0.371138	0.187168
Vad02G008290	22.621222	18.180077	17.013712	8.932076	4.552631	2.869116
Vad07G005090	3.919228	3.356476	2.9014	1.677993	0.945528	0.675756
Vad19G001260	13.21609	32.085503	12.071648	7.850432	7.88137	6.091512
Vad18G015350	134.587021	351.296936	139.999939	32.943405	71.436623	32.673714
Vad18G017710	15.693396	29.454168	21.48942	9.445326	10.414809	6.677278
Vad18G008960	8.816376	19.882019	10.723787	2.441293	3.205021	1.946533
Vitis_adenoclada_newGene_1997	5.017136	10.586323	6.356131	2.047518	2.960346	1.951432
Vad04G001680	15.343076	28.393	17.903244	10.069965	9.065009	7.371684
Vitis_adenoclada_newGene_139	5.999655	12.443499	7.682533	3.87897	2.863211	2.077131
Vad14G014180	37.961906	55.296619	32.923306	19.363483	15.544086	16.228439
Vad06G006790	16.700408	24.664668	12.976605	8.852315	7.485492	7.143301
Vad18G020620	5.432131	9.557409	4.254369	2.552461	1.771381	1.732554
Vad11G003010	30.629038	37.265743	24.036951	15.659318	12.160654	11.213056
Vad11G003390	59.21719	70.85585	46.681137	33.936207	25.689308	21.233768
Vad18G016470	19.741688	23.863747	16.188726	11.19192	7.711794	6.571916
Vad18G008940	63.24263	87.767525	53.004887	16.87977	14.125935	9.011901
Vad07G011920	41.998474	56.4494	36.707855	20.238124	15.842274	12.374754
Vad12G003020	60.337734	101.347244	47.369301	21.296425	17.062969	10.316831
Vad01G004790	22.863592	32.781719	19.617519	11.503928	10.640265	12.189342
Vad04G014640	7.71705	11.881007	8.603173	4.632354	3.740658	4.520187
Vad11G010410	6.790322	8.837103	6.425809	3.150311	1.698583	2.667465
Vad03G004650	15.493804	20.492615	13.843077	5.42263	3.814742	4.23983
Vad18G011850	16.482496	20.361677	14.366761	7.630992	5.90493	7.568196
Vad18G013100	1.903555	2.354732	1.559083	0.685111	0.424736	0.60774
Vad04G000880	42.00552	46.236286	40.551842	9.233816	5.271465	7.050972
Vad15G004880	8.697624	9.499924	9.966558	4.105241	3.139271	3.644672
Vad02G002870	74.731369	93.422783	84.226761	40.516171	30.679468	30.900244
Vad13G006300	2.724536	3.809197	2.936003	1.117711	0.524287	0.637884
Vad19G004420	2.861269	3.030866	2.306525	0.707019	0.9744	0.33375
Vad19G011410	114.296988	122.750358	108.486058	35.002241	46.566004	24.306784
Vitis_adenoclada_newGene_1783	46.56693	52.345001	44.293904	16.879207	20.611622	12.414801
Vad05G002040	0.931987	1.006517	0.928438	0.213503	0.281835	0.145169
Vad19G011400	4.855215	5.464326	4.934688	1.563954	1.848198	1.018188
Vad04G011180	1.32838	1.331869	1.476605	0.625315	0.683767	0.407308
Vad19G011390	1.273277	1.456114	1.427256	0.389908	0.496534	0.231983
Vad12G013570	4.81015	7.730943	4.318183	2.250357	2.355732	1.326418
Vad10G007040	21.574188	35.165733	23.771635	10.548399	11.332903	6.991266
Vad10G008320	0.565801	0.853669	0.528055	0.224917	0.276837	0.152598
Vad04G006920	8.142745	11.301668	6.502795	1.870393	2.21665	1.440282
Vad14G013290	18.532464	22.903558	16.482178	6.437229	6.668331	4.761936
Vad10G002330	388.373016	557.060059	443.263031	161.495483	153.507507	107.980797
Vitis_adenoclada_newGene_2732	14.47758	20.075697	16.454302	5.86222	6.583518	4.935627
Vad17G001370	3.256054	4.427214	2.573964	1.185176	1.732823	1.282205
Vad18G020160	0.883954	1.603583	0.827773	0.1665	0.249551	0.168138
Vad01G004870	6.897653	9.402884	4.82697	1.454607	2.017974	1.520135
Vad18G009190	1.521445	1.717569	1.089512	0.354085	0.494868	0.366847
Vad06G004290	2.492935	2.119985	1.380358	0.217784	0.314752	0.286998
Vad06G001920	29.92672	31.940052	20.317556	7.423658	9.576113	9.647618
Vad02G009380	6.329967	7.378907	4.606162	1.687477	1.929289	2.071347
Vad18G015600	72.189529	91.811073	51.688293	17.990112	20.603151	22.632833
Vad06G007610	37.082225	45.485166	24.449737	17.957203	14.75781	11.88828
Vad0G021310	11.643476	16.999277	5.795259	3.293038	3.07048	1.964829
Vad19G010300	1.306993	1.853042	0.907122	0.61599	0.586324	0.418724
Vitis_adenoclada_newGene_1898	3.400797	3.868118	2.389819	1.388547	1.254595	1.247551
Vad01G009450	10.964084	10.529746	5.391208	2.762828	2.970625	2.155533
Vad02G009310	18.701418	22.048571	7.209268	4.596884	3.917962	2.896521
Vad06G000180	4.892964	6.101429	3.383796	1.34285	2.127556	0.935392
Vitis_adenoclada_newGene_2979	3.779376	4.242277	1.736513	0.294362	0.530211	0.185997
Vad06G004320	1.495448	1.467056	0.981326	0.407659	0.377423	0.194327
Vad10G003600	8.881728	9.757009	5.421247	1.760808	1.650934	0.745602
Vad03G004740	1.709297	1.948112	1.12285	0.706493	0.668832	0.364284
Vad17G002880	142.750978	152.963127	96.118929	61.688864	62.528824	40.438691
Vad15G008750	86.307198	143.637451	79.324844	67.307182	27.013971	23.145397
Vad08G000890	1.784491	2.906603	1.764711	1.277639	0.45669	0.566146
Vitis_adenoclada_newGene_1134	14.782611	21.866229	13.832726	10.023034	4.585889	4.710532
Vad13G002740	5.920569	8.000181	3.307065	3.426323	1.574985	1.64844
Vad04G006910	8.996449	14.689115	6.396933	5.737905	3.495384	3.414656
Vad12G003050	19.181812	25.775179	12.994222	11.567372	7.429299	6.801117
Vad09G002360	4.390728	5.260325	2.689371	2.495368	1.150041	1.588028
Vad14G001330	85.505326	87.942755	51.810631	39.65267	24.268851	23.21068
Vad18G020850	51.222038	57.168625	34.919342	28.196764	17.439819	19.221066
Vad02G004010	40.704288	53.818165	30.123562	23.837843	14.705079	15.782296
Vad11G009830	4.370927	6.095711	2.990057	1.986792	1.213795	1.299663
Vad03G003210	78.879677	101.028999	66.300934	50.69767	29.778664	33.396278
Vad10G004360	3.571813	5.686287	2.447623	1.344768	0.61012	0.728885
Vad12G010290	3.561127	4.436951	2.45821	1.542289	0.793472	0.883112
Vad07G015050	14.287567	20.255991	5.489874	6.320887	2.802213	1.545726
Vad08G002500	132.996063	165.075974	41.051945	59.623333	21.925503	12.247121
Vad03G002960	25.257069	22.745573	8.15291	10.463369	3.807805	1.522334
Vad16G008770	10.828236	10.931123	3.942172	4.038191	1.382554	0.768979
Vad16G008780	45.798767	57.066875	16.138052	16.487751	6.119463	2.420629
Vad03G007090	55.960962	52.310667	29.566424	32.579876	14.147503	11.393243
Vad11G008070	7.714846	5.582803	3.405076	3.647401	1.652836	1.033481
Vad05G002590	19.99872	15.26426	10.608136	6.898556	3.302822	2.416651
Vad18G020350	1.889759	1.572486	1.100514	0.913235	0.503057	0.426999
Vitis_adenoclada_newGene_335	12.14781	6.134951	3.085819	1.630227	0.282483	0.208581
Vad16G007420	4.682715	3.408138	1.329307	0.905862	0.396308	0.286877
Vad05G003510	6.616035	3.356313	1.16517	1.043903	0.202203	0.17129
Vad11G010010	32.911728	14.140385	4.086889	2.618514	0.385479	0.299844
Vad07G009480	11.780042	9.970622	3.536312	2.76228	2.938828	1.594058
Vad07G004890	48.024677	43.646034	17.715584	12.986856	12.493255	6.364669
Vad18G014190	10.736733	10.070687	4.565292	4.384845	4.018056	2.434532
Vad06G012250	88.135925	79.110176	25.63195	27.007891	12.345673	8.785747
Vad10G003080	32.128223	22.538422	10.872725	10.985792	5.541166	4.254928
Vad16G005860	14.407296	8.770209	3.259917	3.981193	1.881932	1.684309
Vad04G006290	19.947166	15.669351	7.401611	7.194963	5.230377	4.098662
Vitis_adenoclada_newGene_1380	20.380123	17.338158	9.260599	8.914796	6.339834	5.36106
Vad14G014060	7.26354	8.321174	1.049179	1.341291	0.682961	0.707351
Vad18G014910	51.918188	46.865828	17.864331	19.15763	16.182203	15.013131
Vad06G001510	8.412584	8.958385	3.125197	3.862853	2.589512	1.895836
Vad02G010290	271.655006	273.228078	110.055606	144.133738	76.51699	62.939258
Vad16G008530	30.237028	32.820244	8.582027	12.030041	5.855553	5.528625
Vad09G000750	24.10084	30.191376	14.0942	13.330713	9.426368	7.891726
Vad09G007500	5.054134	5.578461	2.536684	2.402465	1.865515	1.677205
Vad10G004100	32.303391	47.336189	7.232032	13.356849	8.238272	3.271537
Vad02G009340	16.071079	22.149841	5.772076	4.770674	4.350131	1.535314
Vad05G003870	312.00235	377.086334	83.456017	102.447556	73.168472	19.397629
Vad06G011650	75.580887	103.778915	19.930521	25.689985	14.889126	6.318683
Vitis_adenoclada_newGene_812	12.418176	16.79176	7.440109	5.685168	7.041728	4.154002
Vad11G010160	1.561892	2.462838	0.428498	0.379768	0.368476	0.271092
Vad12G007580	2.535004	5.250873	1.02561	0.946879	0.682676	0.507157
Vad18G002950	4.541798	16.409611	6.990924	3.334985	1.253751	3.32735
Vad19G009990	4.150112	2.114156	4.660445	1.241305	0	0.201082
Vitis_adenoclada_newGene_1863	1.834518	0.807353	0.908664	0.14043	0	0.163009
Vad01G002100	2.003767	1.525781	0.844827	0.462597	0.221493	0.62956
Vitis_adenoclada_newGene_3013	1.366749	0.883949	0.763277	0.27063	0.096296	0.385184
Vad01G008720	15.693797	9.978167	9.027374	4.336327	2.495634	4.0157
Vitis_adenoclada_newGene_268	29.380268	20.885452	21.716282	11.387926	7.326696	10.581646
Vad04G002750	2.031123	1.642849	1.556004	0.793028	0.448222	0.62951
Vad18G005140	780.796448	492.409973	416.048157	214.571121	76.68766	137.256714
Vad03G001840	5.007305	4.068798	3.265451	2.04198	1.263337	1.949744
Vad07G004830	15.610146	10.360986	8.257474	4.856314	2.747421	4.052521
Vad13G002550	5.351851	3.648182	3.099326	1.803266	1.059659	1.346513
Vad01G009080	254.279022	238.293396	184.008911	84.385666	67.019234	78.807419
Vad18G001960	45.235756	40.760761	35.626549	15.091633	12.368673	14.188811
Vad05G005870	1.538675	1.49505	1.262959	0.735022	0.527989	0.62143
Vad16G005840	295.698944	292.449677	141.074753	34.67345	12.165309	17.185106
Vad02G004160	188.779373	124.075356	85.092819	20.971365	8.643328	13.333759
Vad06G011440	73.344109	63.387684	44.446117	22.955227	14.231512	15.802106
Vad03G010660	3.724058	2.229704	1.92005	0.624513	0.456921	0.620745
Vad11G010070	13.275231	5.394252	4.063915	0.474804	0.417502	0.494018
Vad02G001320	6.934815	5.385314	4.912375	2.601718	2.327906	2.457097
Vad11G010060	61.636917	20.489624	16.906008	0.933615	0.544438	0.880839
Vad07G013910	7.44527	4.986514	3.962216	2.110598	1.680626	2.142684
Vad07G014010	78.639313	59.4179	42.167423	27.799799	19.512867	24.301298
Vad03G001060	2.214916	1.851969	0.919535	0.540303	0.37785	0.555813
Vad12G013580	9.891583	7.372993	4.341854	2.247593	2.354793	2.644005
Vitis_adenoclada_newGene_2769	0.604872	0.418709	0.261727	0.11473	0.10258	0.138737
Vad14G000410	6.476206	3.134295	2.574254	2.065644	1.549786	1.264683
Vad14G013230	28.65888	11.823538	8.698812	5.40965	4.660335	3.083747
Vad02G001210	71.331787	39.524418	25.042017	21.884071	16.995451	14.649341
Vitis_adenoclada_newGene_1884	4.13366	2.252243	1.301751	1.099519	0.756946	0.545095
Vad08G011040	5.53685	3.763448	2.725686	2.012881	1.65861	1.11605
Vad02G009390	195.436676	121.96125	39.258209	24.992695	14.928909	9.327011
Vad17G001360	3.403415	2.71323	1.778883	1.284052	1.153971	0.846794
Vad11G009920	58.258942	21.180981	9.750297	4.425834	2.328114	1.60395
Vad13G000560	1347.660333	755.41451	611.508402	389.846725	305.926296	252.701171
Vad08G014670	28.271236	16.566568	12.724891	7.405843	4.850129	3.972821
Vad12G006110	19.383787	10.197171	7.91246	4.306164	2.497858	1.967131
Vad11G009990	76.006294	29.477329	12.557966	5.85544	1.82414	0.903127
Vitis_adenoclada_newGene_1241	394.329254	289.894073	235.551468	180.848114	128.247314	101.713921
Vad11G009910	11.49939	5.086847	3.951236	0.342338	0.39297	0.201778
Vad11G010030	260.430206	73.26561	47.091774	4.309796	2.505864	1.991805
Vad15G001730	3.935757	2.396984	2.444941	1.095146	1.258187	0.891059
Vad18G006900	32.746964	15.809845	12.586641	5.231468	5.25544	4.097631
Vad11G009930	148.163864	78.251175	35.358131	15.844848	16.817211	15.067657
Vad15G007680	134.062668	77.019096	54.258392	31.915916	35.507046	29.89485
Vad03G008160	20.335533	14.159107	9.819099	5.828244	5.238956	4.103004
Vad13G002240	12.664364	9.25304	6.300293	3.433775	3.240697	2.313579
Vad06G012560	495.840424	380.67984	313.433441	159.419601	174.038879	144.90741
Vad10G005060	43.001282	36.892944	27.364731	15.976252	16.361259	14.701563
Vad01G008550	10.210902	5.329554	3.784362	2.970918	1.935554	2.668338
Vad11G010000	25.915363	8.432907	4.46106	1.670512	0.45683	0.616703
Vad02G004140	19.980461	5.813659	3.55885	1.941337	0.550158	0.582288
Vitis_adenoclada_newGene_1027	3.132358	2.112888	1.526393	1.352485	0.790287	0.860539
Vad15G007130	10.492587	5.408948	5.468302	3.729698	2.207152	2.656674
Vad09G010100	7.131755	3.855854	3.185832	2.083399	1.602744	1.701397
Vitis_adenoclada_newGene_733	3.387455	1.838737	1.42336	0.865441	0.574897	0.679339
Vad04G001990	8.722963	3.350382	2.879102	1.290597	0.683393	0.951946
Vad18G019110	43.973663	23.816147	20.669458	12.928312	8.035705	10.263899
Vad07G012430	4.301122	1.797702	1.240279	1.23988	0.506638	0.37068
Vad06G008270	283.046387	127.550339	93.684311	95.057419	42.784702	40.627586
Vad08G002440	473.592377	225.970062	148.614624	143.379456	63.708454	60.397675
Vad02G003070	15.278409	4.488319	2.9535	3.121574	1.384115	1.818361
Vad13G012420	18.093557	7.743445	6.72973	6.209747	3.254768	3.439266
Vad16G008830	29.905704	32.657469	21.1294	16.612587	7.430895	9.777871
Vad01G011970	14.491552	12.002192	8.913952	5.927041	2.002205	3.240593
Vad02G000260	12.602147	10.49397	6.241525	3.30794	0.830157	1.255275
Vad07G003950	36.192318	34.774429	20.122355	13.987248	4.744046	6.661203
Vad13G005690	25.345261	20.654528	14.755715	14.047479	5.968688	7.504914
Vad01G011960	0.715442	0.430348	0.286282	0.211242	0.042107	0.062462
Vad18G018050	6.582543	5.024827	3.494918	2.745435	0.995202	1.208967
Vad08G015800	52.844814	42.580917	29.928799	22.91958	11.965693	13.755492
Vad12G010280	1.279435	1.033885	0.618958	0.502314	0.251845	0.28992
Vad11G005950	11.780854	10.188789	6.986775	6.054008	3.040904	3.052856
Vad02G007160	88.391502	80.551529	48.254917	46.032269	19.377373	21.589575
Vad18G016730	1.926448	1.614559	0.957177	0.853236	0.311583	0.38017
Vad18G010380	10.487309	11.119972	4.992895	4.467882	1.756048	1.91807
Vad04G005470	11.397564	9.626506	1.913762	2.281149	0.308119	0.386581
Vad16G001530	24.91684	22.782579	10.017852	10.581437	3.758058	3.454685
Vad05G001870	56.467743	43.921986	26.866976	25.91646	12.330018	14.725013
Vad05G003390	3.164995	2.447259	1.138708	1.129524	0.481999	0.562524
Vad08G009000	21.731992	15.416667	8.092538	9.514491	3.222737	4.569457
Vad14G014950	90.749748	75.576688	41.444387	41.248546	15.893225	21.95036
Vad01G003950	4.245006	3.97671	2.339825	1.937675	1.182408	1.51157
Vad17G003850	3.304897	3.102126	0.908731	1.010357	0.351391	0.486578
Vad10G009200	31.857193	31.754444	15.364411	13.335141	8.266228	10.92953
Vad18G020070	98.303909	96.308162	43.436716	43.512066	25.181679	34.577316
Vad05G003480	7.96059	6.489055	2.559461	1.318796	0.947481	0.858047
Vad19G000900	1.926524	1.393222	0.648231	0.352503	0.276968	0.304531
Vad19G005710	4.19558	3.391256	2.124964	1.736069	1.28221	1.339546
Vad08G002900	12.304759	11.21434	4.572642	2.995648	1.665088	1.626462
Vad0G022740	11.119065	9.671179	5.538666	4.060113	2.798929	2.601274
Vad11G010250	8.02791	2.794483	3.288761	2.362798	1.263064	0.642165
Vad17G002110	7.938929	1.176952	1.406538	0.831793	0.280861	0.133668
Vad08G003750	7.734107	2.042946	2.427868	1.69592	0.582775	0.387971
Vad17G000650	19.878284	5.926013	6.426375	4.886594	2.100519	1.485868
Vad06G002400	10.957057	4.99688	6.406663	4.135126	3.561647	2.661953
Vad14G007230	15.204595	6.147271	7.723275	4.446374	2.604095	2.206267
Vad01G013070	23.815306	10.011547	10.696954	6.387918	1.83459	1.764358
Vad17G006120	44.649261	28.77441	29.914902	21.14603	11.064859	13.208035
Vad03G010450	11.816628	8.311963	10.028852	5.476447	2.176705	2.274035
Vad11G001540	216.62233	130.404358	133.153152	82.389015	18.845741	28.077299
Vad06G003410	5.169375	1.790087	1.688855	1.039688	0.247915	0.126665
Vad06G009730	9.097977	5.66832	5.057869	2.914258	1.039966	0.79611
Vad10G001660	8.005883	5.883361	5.201815	3.821834	1.817128	1.45543
Vad04G002510	5.958826	1.480929	1.501494	1.130597	0.225052	0.245786
Vad13G003160	220.525681	100.454445	106.339745	95.430214	28.839054	25.169285
Vad12G011250	2.941488	1.345148	1.806731	1.139996	0.614222	0.87705
Vad02G002860	71.710075	43.387753	41.634506	19.991215	12.283875	12.250435
Vad17G007110	4.531549	2.847952	2.86297	1.471973	1.167433	1.060398
Vad01G014970	6.407497	4.163142	4.573413	1.926378	1.404665	1.565935
Vad15G005920	207.491577	111.068184	113.76844	50.821087	35.563007	38.946346
Vad07G011900	78.240974	39.765636	54.605637	20.210987	14.095893	12.227774
Vad07G004450	14.468205	8.70041	11.629078	5.997661	3.907244	4.154459
Vad10G003090	197.586502	105.930115	126.953087	66.949669	36.01173	41.313686
Vad17G001750	172.013544	71.26059	93.075278	35.677459	15.473095	18.962078
Vad01G003820	2.760883	1.162046	1.550746	0.462667	0.097518	0.213032
Vad08G005270	67.703728	33.681709	39.523861	19.062866	7.638518	11.189785
Vad06G006160	16.080687	9.147934	15.992938	4.80622	1.739795	2.474417
Vad19G005000	2.492301	1.552565	1.974385	0.754477	0.405599	0.477086
Vad01G003110	35.506001	24.715115	32.112511	16.696039	10.808479	10.581811
Vad11G004960	2.490857	1.213709	2.125237	0.441255	0.211832	0.209878
Vad07G014850	4.482273	4.523151	3.824958	2.749555	1.130214	1.357871
Vad17G002120	1562.749756	1658.199585	1392.500488	1173.022705	441.427673	509.051453
Vad09G000890	5.097453	2.676514	2.769361	1.75058	0.15055	0.17432
Vad12G005890	5.11281	2.201539	3.104331	0.059662	0	0
Vitis_adenoclada_newGene_619	3.843066	1.444	2.496908	0.029053	0	0
Vad11G010040	5.611945	2.317948	1.211374	0.13218	0	0
Vad18G017780	1.199399	0.998379	0.737294	0.062822	0	0
Vad01G012170	67.70752	59.198753	73.366829	31.411232	14.174281	15.1085
Vad06G008870	1.654414	1.688975	1.995092	1.084622	0.62846	0.633167
Vad06G011840	6.297905	5.74263	8.028573	2.789349	1.298972	1.286986
Vad07G005250	95.433735	99.480193	83.788562	58.440248	36.03599	37.354697
Vad12G009470	0.403348	0.407768	0.410288	0.194548	0.105961	0.103624
Vad06G001560	12.710041	11.732866	11.702701	6.87208	4.390781	4.319357
Vad14G013580	2.484052	2.280078	2.220532	1.002975	0.619759	0.587915
Vad09G004380	2.80206	3.601105	2.124838	1.295923	0.295627	0.674177
Vad16G007300	1.057217	1.057668	0.735851	0.458711	0.050482	0.161105
Vad01G007630	5.998728	3.499356	4.265613	2.322704	0.853882	2.06933
Vad10G011970	3.047258	1.949956	3.143234	0.971644	0.262783	0.867736
Vad09G005150	11.906646	12.357468	10.962851	6.028904	2.699198	4.506725
Vad06G005720	1.176935	1.080856	0.939901	0.192721	0.036273	0.124225
Vad14G012630	2.821215	2.558044	2.392956	1.049587	0.409877	0.823214
Vad13G008690	12.646166	11.775973	13.320011	6.719514	3.847274	6.213082
Vad13G013780	19.605743	18.927134	18.072203	6.560614	3.523838	7.47217
Vitis_adenoclada_newGene_38	3.430122	5.168455	5.347856	4.790219	10.563402	5.92445
Vad01G007120	0.893424	0.833919	1.406448	1.745395	3.624206	1.644155
Vad14G003570	0.450039	0.314634	0.733883	1.391922	3.613941	1.073825
Vad14G006940	3.891736	3.067511	4.469573	6.981029	11.549682	5.657843
Vad03G004840	0.450724	0.459323	0.462637	0.50935	2.180549	1.155001
Vad11G009050	1.723736	1.343843	1.650956	2.236225	4.6895	2.62195
Vad18G011840	1.678462	1.303009	1.115646	1.769404	6.138821	2.577753
Vitis_adenoclada_newGene_1545	1.554066	1.850557	0.977041	1.762917	2.979651	2.170242
Vad10G005480	11.095465	21.307262	9.125697	46.698196	66.169777	23.504976
Vad18G000380	0.497829	0.877395	0.446599	1.598746	2.159524	1.130505
Vad19G002240	40.770981	77.415039	43.199265	107.485344	131.783615	91.273819
Vad15G003050	1.200295	1.972928	0.923434	3.797839	4.131101	2.74045
Vad19G002230	41.624641	69.736076	37.638668	111.724152	124.148514	85.398872
Vad07G007720	1.664642	1.86431	1.365851	2.731249	5.186971	3.220778
Vad05G003050	2.493792	1.953084	1.658245	3.52498	5.029588	3.669604
Vad05G008980	2.8232	2.685188	2.061928	4.224654	6.017854	4.152272
Vad13G010540	0.479344	0.49541	0.317369	0.794986	1.215405	1.052724
Vad16G001940	3.456494	3.3508	2.562452	6.149248	7.516765	6.532862
Vad04G008940	15.128426	16.221104	12.328008	28.726801	40.169926	33.810673
Vad13G009140	0.286767	0.320304	0.241538	0.671602	1.035425	0.814211
Vad01G008470	8.264544	7.799451	6.391416	12.605053	24.215124	18.205138
Vad10G003750	1.533693	1.436807	1.427919	2.110579	3.551255	2.933024
Vad08G001150	0.413648	0.342458	0.370207	0.598951	0.994429	0.807182
Vitis_adenoclada_newGene_296	0.714912	0.580546	0.613844	0.954657	1.837448	1.337592
Vad10G001480	28.556686	24.407076	26.816696	53.473053	66.725876	53.256973
Vad06G005240	3.172134	2.419874	2.717548	5.185376	6.951094	5.186957
Vad0G011620	10.691463	8.796174	10.37442	17.142298	24.080673	18.210239
Vad03G008550	7.526421	6.878501	7.362982	12.159994	16.9328	12.304192
Vitis_adenoclada_newGene_2923	25.821579	23.246868	25.850273	43.308315	70.546928	46.905613
Vad10G008850	4.902517	5.418971	5.646543	14.150718	25.673214	15.94322
Vad05G007200	25.88974	24.67799	27.770727	44.729092	77.483688	53.753632
Vad18G011690	1.49657	1.417804	1.66604	3.731849	7.618297	5.121464
Vad14G009800	5.624292	10.860489	10.613977	24.605059	45.513905	29.122639
Vad17G003320	18.398298	31.812035	27.524553	58.750977	107.653206	86.9963
Vad07G017110	0.729632	1.124688	0.919295	1.45051	2.50068	1.744173
Vad04G000420	24.667587	37.409	29.224091	54.35482	89.120148	65.190895
Vad14G009410	1.291122	1.922435	1.678077	3.517468	6.951385	4.57871
Vad06G010620	18.86721	24.391581	24.97881	36.122651	60.148839	35.765495
Vad17G001250	7.86905	9.703527	10.190145	18.632734	24.787319	16.678381
Vad10G005530	7.339281	8.733414	8.056341	9.178728	15.083168	11.311927
Vad13G003690	253.81025	357.570905	322.006279	436.919831	832.271915	593.39541
Vad18G011830	0.753018	1.271272	1.109987	1.92377	6.193048	2.692053
Vad06G006140	6.545186	11.841308	8.143532	17.417086	41.717205	32.722202
Vad19G000370	2.293587	2.991539	2.636604	3.712143	6.046513	5.918819
Vad05G010260	9.287592	13.828639	13.964743	19.203815	56.514109	44.860973
Vad06G004280	10.132027	13.268332	12.61115	19.771439	37.716032	29.26887
Vitis_adenoclada_newGene_507	0.051438	1.35201	0.989951	1.475765	4.676395	4.682633
Vad14G001590	0	0.558552	0.798338	3.806376	4.163867	8.050738
Vad08G004120	0	0.190073	0.04589	2.536202	2.86146	4.123577
Vad03G007930	0	0.161587	0.144154	6.213385	1.656647	6.322848
Vad14G001660	0	0.079723	0.147808	1.450175	1.254539	2.201692
Vad14G001670	0	0.102593	0.081701	2.55814	2.173973	1.973138
Vad04G011000	4.841411	10.006276	8.768381	13.206819	16.34054	22.607285
Vad11G007690	8.927802	12.9475	13.177953	20.39016	21.044003	27.597792
Vad10G004690	0.613776	1.172294	1.194178	2.227469	2.478368	2.944436
Vad04G000160	2.648208	4.209273	3.821198	6.273462	6.940636	7.366792
Vad13G005600	18.973053	28.406786	28.433405	45.114208	53.40662	53.095371
Vad10G003620	0.108723	0.220909	0.163065	0.483942	0.673207	0.832652
Vad18G012450	5.561707	8.795849	8.303927	16.329037	21.771091	25.113405
Vad10G010310	2.024925	2.716448	2.50126	4.19655	4.41836	5.351174
Vad13G003380	6.456371	9.947987	8.853532	21.251907	21.809254	25.737877
Vad10G009530	1.962214	5.752012	3.858324	8.899716	8.635553	7.978555
Vad05G009010	3.162982	6.586728	6.948052	10.609903	10.945582	11.041883
Vad14G003530	30.496998	56.395519	51.654701	77.759613	96.127312	84.891922
Vad02G009130	2.00115	3.843364	3.633965	8.469275	6.23243	6.57387
Vad10G011670	0.07141	0.319311	0.21407	1.364747	0.705907	0.910878
Vad09G003610	66.780319	120.964211	102.473221	254.735382	264.524628	262.184052
Vad16G004390	0.658145	1.324027	1.099725	4.099335	3.180094	3.267446
Vad09G002050	2.353636	2.630834	8.066103	11.571898	8.328568	22.611553
Vad16G007980	4.562777	5.187466	7.160701	8.454762	9.110819	24.070818
Vad14G009600	0.528378	1.833802	4.186296	6.125594	11.900974	14.430953
Vad06G012240	0.236392	0.708642	1.622703	2.947057	5.540775	8.341786
Vad07G017010	24.44046	40.119648	51.975933	65.031723	82.754089	102.203835
Vad01G013820	5.024728	10.393636	20.954348	26.444515	65.452751	74.062248
Vad01G005660	0.688784	1.31968	2.20381	2.994805	6.378183	4.857035
Vad11G000990	14.33819	22.191175	36.76889	42.782108	73.674805	66.315147
Vad18G011090	4.656918	5.725615	13.103442	17.255015	31.106815	31.728111
Vad07G005380	6.548943	10.156611	27.782454	38.828117	100.023857	88.236115
Vad10G000310	6.278647	7.606262	11.861965	13.329463	19.171956	19.53861
Vad16G001650	4.02279	4.217746	6.683489	8.175697	9.917371	9.848852
Vitis_adenoclada_newGene_2402	3.603642	4.025258	6.447742	9.184516	13.299887	12.215954
Vad04G010880	1.539622	2.02973	2.666939	3.501176	4.352676	4.694673
Vad06G004570	44.181026	48.947311	62.270317	85.986877	101.426109	104.11628
Vad09G010310	6.550238	10.03617	16.502094	41.225246	56.102318	61.203163
Vad01G014880	3.461088	4.01655	5.755333	8.23127	7.83161	9.111333
Vad01G005960	0.046139	0.116428	0.476766	2.256421	3.93422	4.646468
Vad17G004630	5.336039	7.146966	10.177098	15.223283	15.598649	16.104465
Vad08G015930	0.158997	0.155366	0.26726	0.446893	0.768784	1.251269
Vad09G003310	0.290771	0.328354	0.507923	0.942788	1.653623	2.716145
Vad04G011620	4.765294	6.303894	9.097779	20.058531	25.420113	49.83987
Vad15G007830	9.246586	9.792854	14.392538	25.776323	34.649971	62.479259
Vad09G005910	38.61338	46.989231	67.926582	80.717506	125.568314	149.026306
Vad11G000390	7.832053	9.193238	14.962379	17.174051	28.955782	38.287552
Vad10G001940	5.195217	6.548343	16.481351	21.947345	32.604707	66.773172
Vad14G008310	4.960306	5.978234	11.861785	19.7232	30.355633	44.576237
Vad11G004970	28.740948	21.516066	36.780491	59.855171	81.975388	158.574707
Vad02G002210	4.212018	3.696496	4.610614	6.815519	9.024902	10.816599
Vad06G003550	1.484616	1.24147	1.881749	3.120049	4.078922	5.265243
Vad09G000760	16.38838	14.278845	22.720852	27.274782	32.39772	48.458591
Vad12G000260	1.24881	1.217254	2.376771	3.48798	4.380109	7.826282
Vad13G001920	17.542828	16.435902	26.497349	46.20055	42.755733	84.092186
Vad01G005940	28.633671	28.259031	37.72953	59.555573	63.854622	109.01474
Vad16G004000	9.733521	8.931644	13.695706	20.024349	24.026293	41.747242
Vad01G003140	3.326049	3.469519	4.064993	5.591011	8.626924	7.755598
Vad01G013850	103.113335	119.729378	139.289688	215.763321	298.088806	295.368561
Vad04G004930	0.621589	0.800092	1.5939	6.539667	17.833178	13.981542
Vad19G002270	4.129008	3.742306	5.826111	7.936209	14.444583	15.263145
Vad14G008120	66.301491	76.682388	115.087952	146.959656	264.106598	293.986633
Vad19G003800	0.060924	0.087592	0.189449	0.387906	1.28196	1.349924
Vad01G006720	12.510727	16.839611	25.211382	44.992435	81.612404	90.117271
Vad01G006610	0.766669	0.965171	1.569618	2.329524	4.273846	5.259018
Vad09G004870	1.24308	1.62791	2.325387	3.516616	5.532497	6.705278
Vad03G008360	1.57552	4.724704	4.118836	9.554859	27.3158	43.358479
Vad09G009080	4.48104	7.098141	6.931032	9.03012	12.421815	13.741879
Vad19G004650	13.73419	19.181902	21.512619	24.498549	38.200111	43.334667
Vad08G011540	9.798453	13.007132	14.809054	20.578347	27.988364	33.209463
Vad09G001440	18.886972	30.185896	33.030613	48.653469	69.252716	88.5429
Vad03G007950	2.296397	3.956482	3.209912	7.58611	11.065389	18.074936
Vad03G007670	11.277186	13.114121	12.734775	17.557623	24.526274	31.23756
Vad19G006480	8.911323	10.421907	10.631357	14.414797	20.228455	24.855561
Vad11G000490	7.595849	10.129477	9.393564	15.327147	22.744543	23.832144
Vad18G001650	67.770241	91.074646	84.852425	141.536316	188.548401	198.745819
Vad16G007050	0.556004	0.750923	0.814146	2.130434	2.909595	4.327827
Vad18G006940	17.587416	21.142267	23.18034	33.016367	42.833729	51.380035
Vad09G009070	4.658812	8.538905	5.994938	8.037003	12.945947	15.56266
Vad03G006010	15.241257	36.837181	37.35833	42.066414	63.61866	79.042786
Vad05G004610	3.165897	7.023717	7.889962	8.870144	14.441951	20.363789
Vad18G011510	24.523546	56.306389	52.517902	52.068146	147.933685	115.831345
Vad06G004310	6.563352	10.846364	10.329991	12.760947	23.218287	21.204057
Vitis_adenoclada_newGene_618	0.42254	0.70766	0.764003	0.866022	1.899307	1.594542
Vad09G010380	48.444851	45.718575	86.842697	63.923046	155.434174	168.906677
Vad11G008440	2.788881	2.992303	4.784361	3.972468	8.738667	8.52004
Vad11G008270	3.683754	3.843964	8.355424	9.276812	28.77545	27.592289
Vad04G012770	4.244401	4.301734	7.01019	8.202516	15.906374	16.21381
Vad16G004690	18.745481	19.133547	31.394875	37.197769	74.055153	75.743645
Vad02G004250	12.498583	12.992926	19.834623	19.589001	35.10556	32.760105
Vad12G006590	2.453302	2.153589	5.514564	5.830013	19.519316	15.222114
Vad13G001500	5.287864	4.891785	7.686581	8.482033	16.57132	15.12707
Vad10G001190	21.733662	16.345732	34.942551	30.660696	58.57095	65.39257
Vad11G009880	25.466555	20.097801	48.999908	50.047806	122.433289	106.514381
Vitis_adenoclada_newGene_1512	15.754262	14.063435	26.008939	24.116271	46.454821	45.32858
Vad01G008760	60.0196	69.401306	191.03714	149.491943	387.166046	385.019714
Vitis_adenoclada_newGene_1578	2.900524	3.413988	5.706587	5.233511	9.735973	8.731129
Vad18G012290	18.343756	27.207598	60.175304	54.207035	181.956238	112.514709
Vad19G002850	31.91893	48.50119	100.030228	94.831375	204.238892	175.228546
Vad06G012140	0.351666	0.738519	2.620358	2.405923	5.259107	7.082166
Vad01G006730	1.188068	1.760517	3.45805	3.271591	6.273296	6.964749
Vad18G008140	196.973495	275.31778	446.530243	424.53363	670.111877	760.505615
Vad14G008340	1.459579	1.723509	5.231403	3.980753	9.001521	12.813684
Vad10G008580	929.311646	984.722961	1897.068481	1827.804443	2497.71875	2898.352783
Vad10G008590	125.483528	139.229507	352.500244	368.674591	543.900635	622.41333
Vad11G002680	32.009182	38.442066	47.139042	48.498268	124.173904	92.825974
Vad11G010350	2.840903	3.895224	5.697459	5.526902	18.158312	21.935516
Vad13G009490	5.795912	7.32097	9.54493	10.356107	23.663034	23.966715
Vad04G007910	50.076473	69.628021	116.842377	83.153862	311.045349	227.413818
Vad08G000720	6.276116	9.105399	19.019249	12.346214	47.580388	35.151869
Vad08G014160	2.748375	5.210983	9.231888	7.806142	23.180874	23.9554
Vad12G006530	0.609657	0.901601	1.18863	1.396088	3.696643	3.047018
Vad14G008550	4.621364	6.095987	7.481337	7.98541	16.532622	14.372412
Vad03G002170	31.698137	42.532194	54.641925	56.413852	100.216402	96.950151
Vad05G001260	3.581376	4.714876	6.083995	6.373794	11.251226	9.741878
Vitis_adenoclada_newGene_526	0.416465	0.418244	0.58234	0.868313	2.301778	1.278972
Vad01G013280	20.886337	25.600452	36.205296	39.979683	97.653221	65.332703
Vad01G013290	24.971571	29.445841	38.803341	51.987251	112.26445	73.670792
Vad17G008370	10.058426	12.930619	14.682499	18.537825	40.431873	28.091125
Vad07G007190	9.401441	12.52155	22.037638	28.357309	77.517471	62.435856
Vad04G013580	9.324492	10.441471	14.776325	17.164518	29.102453	23.871735
Vad05G000880	0.567008	0.913286	2.131594	3.100586	13.979955	7.437253
Vitis_adenoclada_newGene_2900	3.686628	4.255461	5.63854	8.389582	13.091346	10.936015
Vitis_adenoclada_newGene_2930	1.154183	1.672718	2.385963	4.109619	8.91361	5.472395
Vad10G004660	0.607741	0.512646	0.707192	0.830029	2.494321	1.644613
Vad12G005870	7.047725	6.01802	10.418349	10.706166	25.297846	17.080536
Vad03G004810	4.458148	4.083327	6.614691	8.49913	20.24008	14.536949
Vad05G004260	2.070273	1.882798	3.42921	4.191084	15.738894	10.575484
Vad08G000150	29.420647	31.795755	39.421806	47.676468	88.857956	74.376511
Vad12G004730	1.655959	1.534883	2.086189	2.741805	5.368971	4.614117
Vad18G008990	2.135518	1.922305	3.103442	4.603002	11.815543	9.99562
Vad04G005690	8.943282	7.884501	9.248465	12.752522	21.968388	18.656887
Vad08G006460	33.57737	27.979673	34.947197	47.201821	81.156883	70.827576
Vad03G006160	10.961804	10.696795	11.828794	17.062346	30.297377	25.462519
Vad08G002050	10.62526	9.766245	11.039671	14.915724	28.989843	24.02249
Vad06G000950	2.70368	1.218657	2.881641	5.992067	3.215032	8.273421
Vad14G004310	7.518604	2.770733	7.76468	23.989721	12.11896	55.182793
Vad13G005770	16.476381	10.594761	14.68786	32.347549	13.472708	33.171082
Vad07G016180	25.805807	11.545247	12.998487	45.943459	22.603249	75.828209
Vad15G009020	87.70253	50.371525	58.754902	127.662048	68.939217	193.86676
Vad01G002780	4.73895	4.462448	4.619082	16.480213	9.111445	21.231567
Vad13G000650	0.594425	0.492982	0.609031	1.782054	1.087585	2.149917
Vad01G005220	16.43334	11.32858	11.534202	57.460144	28.583435	60.657475
Vad17G004470	10.43583	8.22849	7.254414	33.122028	16.424364	39.524509
Vad17G003480	1.08801	0.54689	0.70399	2.447088	1.47727	3.556754
Vad03G002270	0.45652	0.28577	0.322806	1.342394	0.640258	1.474308
Vitis_adenoclada_newGene_1764	1.48323	0.657759	0.886699	7.761123	2.150437	10.616596
Vad03G006330	10.678542	5.014816	5.675943	36.041382	12.743915	35.472
Vad07G013180	2.161334	1.46116	1.734118	3.87034	2.405836	3.732472
Vad06G000960	26.314928	11.913193	10.595328	41.197876	24.057152	59.58683
Vad07G012210	12.234851	6.87894	4.433853	30.620613	14.994226	37.158596
Vad12G002200	6.158483	4.451303	3.806856	12.172933	7.452979	13.079285
Vad04G002670	14.150402	8.793277	8.383347	23.440029	13.192795	22.701723
Vad07G018630	2.122761	0.749924	0.575775	8.617347	2.335568	6.821476
Vad09G001020	15.259783	6.699204	4.364306	55.761612	15.688499	43.509258
Vad17G005150	3.765957	2.806864	2.680734	7.835958	4.454631	6.32229
Vad14G012950	4.321563	3.090047	2.54426	15.272895	5.658847	14.107694
Vad06G000920	0.766935	0.507487	0.383345	2.659187	0.949999	2.16642
Vad08G007970	0.511676	0.310104	0.217258	1.614644	0.607752	1.35749
Vad08G009160	0.605269	0.423849	0.403714	1.562136	0.611472	1.708043
Vad18G010750	2.253383	1.14584	1.381016	5.444524	1.900989	4.528473
Vad07G018620	1.205629	0.409092	0.478978	10.140855	1.120045	7.259637
Vad18G003110	29.407637	16.851267	18.881968	69.301262	28.499666	56.815983
Vad04G006450	0.07914	0	0.040394	1.642151	0.843241	0.918122
Vad14G002460	0.239454	0	0.317269	11.205748	10.729024	10.154323
Vad06G010480	0.397257	0	0.39418	2.709081	1.713221	1.206111
Vad0G016960	0.046561	0	0.041503	0.313665	0.589578	0.327545
Vad18G004760	0.230536	0	0.348442	0.821278	3.38828	1.779915
Vad05G008870	49.669842	41.043987	57.606926	134.076248	111.282074	134.742584
Vad10G010640	0.244255	0.207994	0.276614	0.518825	0.421342	0.498136
Vad18G010550	0.134504	0.05367	0.162049	2.203685	0.805141	1.871868
Vad18G008320	2.099697	1.582005	2.147608	11.289008	6.265639	9.494693
Vitis_adenoclada_newGene_1190	35.509377	23.724672	33.524227	174.123413	99.793755	164.722549
Vad07G011480	5.280144	4.132072	6.307937	14.495301	9.158868	12.406558
Vad18G000420	1.009302	0.879551	1.242526	2.918383	1.832982	2.356114
Vad08G010240	2.205204	1.724284	3.07705	8.267446	5.264334	8.696021
Vad11G001370	1.100849	0.999376	1.562306	5.61975	3.405052	4.780396
Vad19G007380	147.674118	129.713181	198.486908	411.43631	295.618683	351.423676
Vad08G008770	0.373009	0.211068	0.794108	6.17544	1.288269	5.041679
Vad05G004810	0.611388	0.123363	0.473595	9.34511	2.28986	8.701469
Vad16G009800	8.202178	5.175151	8.743645	23.014436	11.942512	18.948192
Vad12G012590	0.151779	0.059356	0.106714	2.12422	1.409366	1.50684
Vad13G001110	11.877273	8.763873	10.042435	32.226448	28.575474	26.895096
Vad18G008890	1.881248	1.17129	1.716148	5.00925	3.759624	4.019129
Vad19G007360	0.250098	0.179957	0.240948	0.632133	0.539792	0.51
Vad08G011020	4.129949	3.844938	4.151546	12.516666	8.906959	9.274216
Vad12G009390	1.258084	1.180371	1.347076	3.242347	2.598035	2.619382
Vad02G009720	2.717714	2.233412	3.328379	9.812951	7.114695	6.850757
Vad19G005310	1.178823	1.048969	1.746532	7.522485	5.847674	5.375355
Vad09G006350	1.189746	0.847899	0.792092	3.481958	2.30631	2.798033
Vad01G009810	16.490124	8.187721	10.696597	99.870872	50.879398	79.628372
Vad15G004550	0.777559	0.480574	0.552449	8.556021	4.21123	6.428862
Vad12G009770	3.7346	2.369535	2.511423	22.464493	11.281289	13.688849
Vitis_adenoclada_newGene_456	2.842624	2.038471	2.223155	9.230112	5.239774	6.088439
Vad12G009810	2.12053	1.023241	1.376039	11.179911	5.502117	6.383296
Vad08G011200	1.19416	0.785857	0.978633	5.084781	3.281298	3.510287
Vad16G009310	30.92452	19.982658	24.748014	155.656128	82.370064	90.871284
Vad17G007880	40.572693	34.167084	35.814892	79.956421	64.205452	84.042404
Vad07G015210	1.791471	1.430067	1.993276	32.006657	9.394997	19.529991
Vad17G008180	1.377149	1.154747	1.31499	6.087317	3.076915	5.281909
Vad01G002050	56.282887	44.962097	53.864628	122.282867	83.01075	103.68586
Vad05G004780	1.318183	0.460207	0.660027	53.327625	8.403746	35.905804
Vad18G012200	1.481104	0.349174	0.764651	6.010409	3.694088	2.520238
Vad07G005620	0.712635	0.133679	0.461475	3.792814	1.830406	1.560109
Vad18G006730	2.064299	1.011425	1.766336	3.755148	3.155012	3.038343
Vad11G008280	0.563323	0.080602	0.51889	2.269658	1.253238	1.682036
Vitis_adenoclada_newGene_2295	1.036939	0.200027	1.061428	10.03947	7.639554	8.883492
Vad04G000910	0.458482	0.152959	0.488149	2.556423	1.984283	1.475207
Vad05G002760	1.16053	0.573618	1.066621	3.628529	2.724701	2.256218
Vad05G003350	0.301622	0.24125	0.348442	0.94241	0.545166	0.446101
Vad11G002670	1.03634	0.788295	1.146029	2.41843	1.611556	1.921801
Vad12G013060	1.129766	0.738212	1.162799	3.404816	1.843089	2.118307
Vad08G001110	0.307344	0.255108	0.386855	2.109591	0.82584	1.192898
Vad13G005210	2.782875	2.476766	3.255486	7.812688	4.183808	5.035609
Vad02G009100	5.226067	4.041446	7.786805	15.105568	10.835286	11.131895
Vad07G016010	2.817826	2.464994	4.177564	9.010874	8.124036	6.718562
Vad06G005850	0.217892	0.174328	0.444485	1.331714	1.092537	1.097198
Vad07G009980	0.311599	0.288915	1.140756	7.533403	5.581033	4.754094
Vad12G002040	3.034627	3.161415	6.976899	8.699123	8.82498	9.565223
Vad14G002510	0	0	0.051653	12.757902	5.817557	8.912468
Vad08G005390	0	0	0.138735	5.134305	3.124183	2.497428
Vad14G002520	0	0	0.090531	5.683042	4.951396	5.789494
Vad16G009500	0.187014	0.167965	0.396137	0.736491	0.876962	0.712449
Vad17G005900	176.274963	151.902145	254.323181	382.904205	467.978546	382.67569
Vad08G013620	0.413541	0.287632	0.60756	1.202318	1.152245	1.257112
Vad07G016740	402.723572	318.810852	633.739014	1205.297607	1398.069702	1345.329834
Vad09G009100	0.621998	0.523943	1.966998	6.680736	6.902991	8.491659
Vad08G014520	0.829524	0.696415	1.033284	1.380131	2.147972	1.536644
Vad09G004410	199.776474	161.338272	221.776413	281.004333	445.868164	362.152466
Vad04G012040	31.707052	21.673439	37.459602	54.135857	91.456032	69.729401
Vad12G004980	9.458928	6.464118	10.268137	15.608068	27.155567	20.578226
Vad03G002320	0.967262	0.904753	1.42223	1.80749	3.262652	2.695507
Vad03G009110	6.304153	6.321798	9.180197	13.73125	25.070648	17.631084
Vad08G008040	26.560989	21.901283	43.991417	77.713631	113.80117	96.796616
Vad14G000690	0.371649	0.308643	0.719431	2.053656	3.35174	2.864004
Vad14G007530	80.126464	60.957874	113.081204	180.740789	304.863468	246.420037
Vad18G004190	9.236416	8.160485	15.785727	28.71262	54.11956	42.432133
Vad01G009970	9.626255	7.867824	11.14338	20.628664	32.18959	28.299355
Vad14G008500	8.787839	7.96137	9.287605	14.209867	19.753119	19.794231
Vad07G004420	3.433482	2.830384	3.420738	6.943773	8.033585	9.553732
Vad08G008830	23.169382	15.856854	26.865471	52.416607	73.441467	82.952019
Vad09G008200	12.590068	9.270962	13.220117	24.440599	30.608875	32.560474
Vad15G002260	6.471465	5.084311	6.754295	12.003678	15.519026	16.915671
Vad01G005180	0.505824	0.205505	0.680917	1.747585	2.623168	2.221939
Vad02G010120	2.424602	1.022822	2.642194	8.78983	15.076997	11.932282
Vad09G006960	1.082455	0.609686	1.123814	2.620762	3.678905	3.275885
Vad14G014300	32.694908	20.70911	33.886303	52.852196	72.457703	61.576649
Vad18G004580	1.940148	1.077745	1.963735	3.310979	4.453906	4.385023
Vad02G005350	3.290891	1.987067	3.179449	6.241492	10.33818	7.708264
Vad02G002900	6.615717	4.542368	7.21244	12.657848	18.230055	13.211366
Vad09G001770	0.845692	0.503023	0.955608	2.193634	4.203956	2.695472
Vad10G007020	3.739364	2.794506	4.970478	11.392239	15.527871	14.409421
Vad01G003300	26.99571	20.640186	30.341345	62.352558	80.240906	65.073006
Vad02G006220	2.501636	1.838766	2.719094	5.161366	5.648855	5.311078
Vad02G008020	1.193451	0.370271	1.28522	2.290094	3.132975	2.670834
Vad10G002590	7.055651	4.011977	7.737767	11.219043	12.789255	13.02393
Vad12G005430	2.498933	1.295208	3.05416	4.626348	5.833645	6.692488
Vad12G002190	25.091007	19.396931	33.539131	39.509453	55.200092	52.530554
Vad13G000820	14.538575	11.389801	22.57378	29.531342	47.143021	44.894032
Vad01G006710	0.706453	0.437468	1.606674	1.824458	3.131516	3.60931
Vad14G005850	2.279907	1.804747	3.637811	3.639428	5.761432	5.639277
Vad05G008860	9.384332	7.935469	14.889211	19.317408	20.741606	28.458504
Vad05G010430	38.552917	31.27043	63.200958	74.083374	85.349045	103.772675
Vad12G004530	3.008614	2.108254	3.586963	4.923001	5.481737	6.693353
Vad07G018190	7.964043	6.256843	11.400763	18.7663	23.279722	25.098833
Vad10G007230	114.689972	84.27343	176.63414	274.354126	396.698639	456.199707
Vad01G000120	0.797603	0.468238	0.743116	2.441414	3.048589	2.126899
Vad07G012510	0.587065	0.514327	0.652887	1.640669	1.928736	1.44161
Vad16G009330	3.272099	2.95967	3.604203	8.494104	8.456651	7.280774
Vad09G001700	29.314365	24.992516	30.125175	73.531425	97.777313	55.068405
Vad18G006130	15.453918	12.350615	14.879202	33.334911	39.917572	28.845978
Vad02G007320	1.139637	0.96782	1.171735	2.447126	2.842377	2.003629
Vad05G006230	0.359498	0.299141	0.354156	0.676124	0.754504	0.542966
Vad06G000060	2.648084	2.152308	2.240715	4.787328	5.155076	3.938856
Vad14G009880	32.059768	30.862065	29.032479	57.214535	65.361604	45.443804
Vad02G000360	2.524995	2.671357	2.539457	6.731753	5.003497	3.785591
Vad10G013130	0.81573	0.819995	0.713819	2.006233	1.441567	1.222507
Vad09G009550	6.742469	5.511083	5.885208	13.950727	14.432728	8.261099
Vad11G009980	29.131742	23.380869	22.18556	57.73098	52.266232	33.748352
Vad19G003030	0.539764	0.429828	0.430724	1.618512	1.174159	0.733833
Vad18G019620	0.19173	0.09819	0.149239	1.146156	0.684399	0.506292
Vad08G007550	2.303231	1.209027	1.397274	11.214817	8.209665	5.57074
Vad12G002610	2.372834	1.841968	1.948432	6.372589	4.998971	4.050884
Vad01G002600	2.101346	1.551909	1.933162	3.996445	3.93895	2.650491
Vad08G001050	1.452979	1.143876	1.551592	4.109628	3.807332	2.555777
Vad01G004540	1.219475	1.707727	1.523784	3.063756	3.585171	2.617015
Vad13G001230	417.80777	614.285889	536.829163	999.235779	1144.987061	909.048523
Vad05G002750	0.157665	0.3613	0.449418	3.209567	3.728449	2.032295
Vad07G002490	2.337073	3.119994	3.141607	6.365475	6.14346	4.724964
Vad04G014670	0.134727	0.246157	0.241198	0.648766	0.735004	0.701147
Vad18G008130	211.417557	308.345123	319.627167	793.625854	859.432312	776.549927
Vad17G003230	0.563478	0.927032	0.872082	3.972656	6.449555	6.15254
Vad02G009790	4.761801	5.82509	6.100682	13.883726	17.241877	14.817031
Vad08G001210	2.242224	2.881989	2.79044	4.678537	5.560584	4.986941
Vad13G007260	27.725269	35.589989	29.854969	63.168774	59.916206	65.271614
Vad16G008150	0.742179	1.027811	0.773319	2.280762	2.361343	2.446431
Vad04G008220	3.284975	4.297722	4.189075	14.793295	16.311855	13.554092
Vad18G006240	1.616933	2.078793	1.925681	3.848991	3.914135	3.588893
Vad05G009260	2.223252	2.962882	2.518945	4.950153	5.451842	4.860443
Vad16G004340	2.423532	5.392471	2.720779	58.682487	87.025101	50.060989
Vad16G004350	3.152378	6.991193	3.74772	74.047783	114.29512	67.42878
Vad08G004100	2.989712	3.730124	4.411882	6.336022	8.063478	6.902791
Vad03G001530	6.419739	8.770505	12.984359	27.871223	37.42458	26.785234
Vad13G011500	2.120462	2.485606	3.485472	5.709918	7.284089	6.235353
Vad03G008000	4.030339	4.469407	5.866573	12.764164	18.356518	12.499925
Vad12G010360	0.402325	0.431165	0.557732	1.188812	1.869592	1.471648
Vad18G003220	3.264752	3.875898	5.012329	10.306815	17.222073	12.329529
Vad18G004370	0.165892	0.259963	0.184628	3.500066	6.290965	6.064291
Vad18G010450	5.751224	6.927574	6.233177	20.51408	27.183975	22.36212
Vad06G000280	6.632092	7.508692	7.629824	27.131353	29.010178	29.970278
Vad15G003530	96.215782	98.765427	107.591125	251.694397	323.345428	291.782532
Vad14G011970	1.013561	1.13434	0.924618	5.59571	10.434269	9.90466
Vad16G004310	0.827872	0.95701	0.785238	2.898443	4.524951	3.869087
Vad01G009980	0.434845	0.415457	0.441376	0.933183	1.295759	1.317777
Vad06G005670	1.413508	1.183652	1.33645	3.888354	7.120677	5.7106
Vad08G006620	10.803983	10.939186	11.078775	17.290817	24.366304	22.116037
Vad15G006890	1.12646	1.140297	1.196138	2.874517	4.650582	4.129977
Vad02G002330	1.928928	2.344562	1.874986	4.477295	6.339572	4.204466
Vad16G006200	9.79499	14.014717	7.804998	25.572367	34.790359	24.30887
Vad19G003330	0.341482	0.422687	0.194031	1.069309	2.108154	1.215525
Vad02G000460	2.443635	3.765094	2.516289	6.158133	10.13912	8.943914
Vad0G021500	7.592772	11.616488	7.671708	16.376211	22.60759	19.845022
Vad13G007300	5.966737	9.168162	6.37404	13.675055	18.782558	16.472511
Vad09G003390	28.536806	34.208771	27.642538	68.371597	89.385841	73.056801
Vad08G014730	1.681119	2.030106	1.730284	3.637014	4.724055	4.445249
Vitis_adenoclada_newGene_1418	5.923594	7.534793	6.101115	12.369696	16.873439	14.410072
Vad03G011140	0.119304	0.257375	0.108359	2.070261	1.276674	0.885476
Vad08G003230	2.28506	2.823723	2.104845	5.53587	4.605646	4.0269
Vad08G006400	13.069096	14.466356	10.050252	32.777924	31.643753	26.465075
Vad10G002480	1.65252	1.734522	1.359217	3.460866	3.521523	2.700943
Vad08G002150	5.44163	6.663238	5.040545	12.908041	13.322094	10.885931
Vad08G002170	2.134001	2.62639	1.770936	4.518312	4.362666	3.718875
Vad13G013060	0.829764	0.97736	1.036889	13.991588	10.521422	11.13821
Vad14G004960	0.109474	0.113467	0.119062	1.384394	1.125526	0.926264
Vad08G012410	60.687634	60.035229	60.256184	169.390732	161.009323	166.982651
Vad0G022560	0	0	0	3.361154	1.426294	2.894801
Vad14G002470	0.148957	0.098544	0.085056	16.618183	8.468188	10.715171
Vitis_adenoclada_newGene_2240	6.581001	6.768312	6.006374	23.074211	20.354917	21.120191
Vad06G009580	0.199817	0.174506	0.153934	0.604039	0.621356	0.527291
Vad19G003490	1.481665	1.303113	1.221214	4.081781	3.931379	3.297411
Vad10G008200	1.374635	1.051294	1.083919	8.428239	6.823493	4.953956
Vitis_adenoclada_newGene_622	1.018592	0.966744	0.897215	2.461737	2.157867	1.87394
Vad07G015750	2.638398	2.545581	1.475505	14.506272	9.468169	8.126076
Vad10G006280	22.603996	23.526926	19.490179	51.315666	40.571106	40.559456
Vad14G014250	30.448462	32.472905	24.370895	104.87815	80.103533	83.92393
Vad14G002730	11.983892	11.054936	7.663723	203.158371	120.253433	165.178696
Vad14G002790	9.598735	7.738515	4.990431	116.414909	72.584221	97.413177
Vad16G010480	7.812855	8.420644	6.265667	15.828767	15.526411	15.136473
Vad18G010370	0.620156	0.685134	0.357457	5.509815	5.666484	5.227551
Vad05G002720	0.57002	0.778302	0.486244	10.690612	7.858105	9.03427
Vad14G002480	0.476872	0.800767	0.322759	26.506519	19.371834	25.003101
Vad05G002660	0.933787	1.779458	0.537399	33.353161	16.271812	20.079634
Vad05G002650	3.246989	4.515948	1.820685	79.169113	42.417835	58.793873
Vad06G001020	3.639457	4.810233	1.973275	55.286922	39.235619	52.789608
Vad05G003300	0.887445	3.650297	0.784109	8.651313	3.086216	5.32197
Vad15G005320	1.979031	3.773313	1.602709	11.129604	5.397494	7.482752
Vad16G000180	8.828214	23.285851	3.589931	77.82901	29.975399	36.901638
Vad06G000980	40.355415	97.967766	23.571411	195.617294	118.480171	172.714935
Vad12G001520	0.475562	1.604617	0.315795	3.686137	1.761358	2.392199
Vad0G011750	0.493924	0.865483	0.426977	1.511012	1.222664	1.075631
Vad16G010520	1.569996	2.617391	1.463179	5.573966	3.811358	3.720847
Vad14G012490	1.021004	1.318748	0.554581	4.20991	2.129306	2.12967
Vad10G005240	0.126565	0.279246	0.042924	2.323227	0.817505	0.798576
Vad09G004060	1.481562	3.042552	0.427501	21.25128	7.27812	9.417603
Vad16G002240	1.734138	2.057143	1.144468	4.351586	2.835541	3.112848
Vad01G003450	21.746681	31.713915	14.607489	99.73764	70.656433	63.814835
Vad19G010530	0.745731	1.245428	0.520441	3.175969	2.091987	2.169852
Vad05G002770	1.543097	2.229374	0.886531	13.856565	6.536517	5.125796
Vitis_adenoclada_newGene_1556	4.322604	5.515988	3.764703	11.833631	8.747525	9.044217
Vad03G000110	4.284605	5.280833	3.284102	11.750782	7.719157	8.462923
Vad13G007370	15.644656	20.064616	11.77803	57.646219	33.723153	34.303836
Vad13G007280	3.355386	6.4871	3.519765	9.236519	11.352983	10.52494
Vad01G001060	30.315353	72.113319	30.493134	81.751907	96.59568	85.476074
Vad14G002450	0	0.295741	0	11.210352	6.998877	8.628204
Vad0G011730	13.060469	22.857918	4.771824	58.38063	38.250362	55.436039
Vad11G005020	4.354082	6.975115	2.637661	10.197113	9.901098	10.441154
Vad07G012940	7.505552	11.03699	6.766762	16.792759	13.930416	16.21114
Vad19G001930	3.350154	7.028097	3.012207	10.856055	8.611119	11.318628
Vad0G010340	0.150223	0.525744	0.143914	0.803364	0.618902	1.109113
Vad17G006530	0.77466	1.10397	0.707626	1.519288	1.454464	1.931534
Vad04G000700	0.853796	1.101613	1.311395	2.137192	2.072676	1.98842
Vad15G004670	0.134825	0.263596	0.478579	1.798641	1.288821	1.150591
Vad03G008850	5.690184	6.842138	8.718456	24.367161	17.111612	21.003206
Vad10G011780	0.084941	0.179884	0.233066	2.557353	1.139145	1.440711
Vad07G014550	0.112232	0.157024	0.155939	1.135815	0.602609	0.669083
Vad06G003080	2.706869	2.994894	3.675425	10.362774	7.076504	7.544576
Vad09G006890	0.411982	0.454893	0.5649	1.629673	1.159511	1.16211
Vad15G003680	0.155178	0.183038	0.556876	3.952991	0.962631	2.026899
Vad02G003050	1.90574	2.007286	2.720289	5.508005	4.05407	4.090567
Vad14G009780	0.131651	0.148341	0.579372	3.302003	1.506089	1.787697
Vad16G006380	0.4193	0.95672	2.390793	13.839025	5.487375	8.576859
Vad14G002090	1.29292	1.618999	2.771754	4.916438	3.202255	5.167769
Vad18G009140	12.821902	16.132977	20.495991	35.136116	23.263281	34.314129
Vad05G007050	1.308625	1.132945	0.95607	58.973648	10.448184	55.118763
Vad11G007670	0.611205	0.661174	0.590623	1.470338	1.073256	1.397058
Vad17G002290	4.56136	4.756499	4.167235	11.643309	8.416901	12.248081
Vitis_adenoclada_newGene_1183	1.928275	2.068097	1.54415	22.949497	10.874118	25.248013
Vad15G007710	81.365875	95.319839	101.174103	256.626678	176.394577	235.980316
Vad02G007870	1.931481	2.275587	2.033809	4.67068	3.61067	4.391027
Vad10G003790	11.805244	16.95911	14.451614	68.155724	38.278763	73.097603
Vad15G004980	0.765926	1.132289	0.859942	2.282378	1.504171	2.284079
Vad05G002680	106.788567	172.121658	96.287041	935.601929	451.703796	711.522034
Vad11G004450	4.161188	6.049695	4.084459	14.056979	10.257301	12.61732
Vitis_adenoclada_newGene_212	0.490219	0.758392	0.482378	2.422733	1.69462	2.065679
Vad08G000920	0.258108	0.56923	0.486631	1.885875	0.687431	1.26453
Vad18G009280	4.865205	7.355911	8.031635	15.01569	9.351858	16.99157
Vad16G009560	2.032797	3.438542	3.004655	7.108111	5.200344	7.946541
Vad19G010790	0.206281	0.711771	0.68181	5.075594	1.991634	5.580478
Vad0G011720	11.497498	28.085835	7.184823	127.668259	102.18869	167.149261
Vad16G007740	1.076451	1.918776	1.114215	5.01992	4.298477	5.422235
Vad0G012380	0.198458	0.387087	0.184916	0.804617	0.689543	0.900032
Vad15G002780	3.947735	5.383867	3.889923	8.498524	7.342109	9.243999
Vad07G012030	2.218731	2.675578	1.55055	6.891226	8.974197	11.810564
Vad02G006870	1.941499	2.119359	1.505307	3.9147	3.96638	4.321962
Vad09G008980	0.141652	0.181723	0.117094	0.40737	0.418156	0.479716
Vad13G001470	28.251581	44.705257	33.962337	60.121578	64.259415	79.196579
Vad19G002570	0.525295	1.066067	0.614875	2.313679	2.83042	3.414979
Vitis_adenoclada_newGene_2988	0.101167	0.235936	0.111167	0.873424	1.074446	5.219494
Vad07G017940	2.463585	2.86136	2.358371	4.681703	4.259396	5.87913
Vad12G011140	0.2894	0.446391	0.269018	2.052079	1.428052	4.537967
Vad13G000340	14.410537	16.411617	20.985481	32.406933	33.178268	33.599354
Vad01G014870	16.600252	17.427389	21.381861	32.832756	36.572754	34.022518
Vad19G011160	1297.113281	1307.103638	1632.136719	2510.364502	2676.399902	2727.553467
Vad08G009330	11.933429	11.213221	18.033997	48.126064	65.748421	72.648079
Vad07G005660	0.363711	0.356189	0.518229	1.050168	1.159122	1.523781
Vad09G005960	2.144467	2.421245	3.228875	6.870737	7.697144	9.495783
Vad18G008120	441.750916	435.43277	662.524292	985.808289	1191.915405	1259.6698
Vitis_adenoclada_newGene_2512	4.535602	4.645748	7.22272	14.111229	16.448622	19.719707
Vad01G009110	1.383625	1.321102	2.341953	5.419121	5.852539	7.489305
Vad05G002270	1.582038	1.565007	2.418437	4.110984	4.416872	5.51349
Vad19G011090	17.712038	18.20505	26.388554	43.19034	39.739559	53.024539
Vad03G008290	0.156335	0.324978	0.399263	2.069111	2.064133	3.257514
Vad05G010310	1.174602	1.633174	1.856825	5.815593	5.096486	6.902486
Vad14G001650	0.063485	0.140606	0.161669	2.814961	2.592482	4.148834
Vad06G002320	2.066436	2.625964	3.148158	5.503141	4.818283	6.393606
Vad18G011790	1.606681	2.563916	3.001076	11.594169	8.578509	13.386576
Vad01G002480	1.008401	0.942648	1.373237	4.837808	4.01612	9.049533
Vad14G004320	3.921513	3.892232	6.212084	30.534094	18.438374	41.139832
Vad15G006940	0.353853	0.402847	0.496421	7.629021	3.90766	14.013538
Vad04G004910	24.060135	20.387033	24.449776	42.759087	37.930054	59.556999
Vad08G002920	2.11248	1.646088	2.440622	6.250755	4.249568	7.99747
Vad18G000180	18.111845	14.109197	20.150631	55.267063	44.250698	65.898506
Vad11G001070	10.227901	11.526738	10.239868	26.111269	27.089079	32.684429
Vad12G005690	0.430656	0.457441	0.376586	6.274499	3.680139	9.844663
Vad07G018510	3.270463	3.175918	4.251229	24.029982	16.184391	23.051821
Vad08G009540	0.344684	0.374701	0.501617	1.894234	1.58469	2.064389
Vad01G013840	147.559387	133.405167	157.458939	320.067352	342.166412	351.401917
Vad10G011650	0.467365	0.379452	0.46844	4.754514	5.728486	6.237763
Vad05G012310	2.016141	1.843243	2.043421	17.849426	12.839921	19.553782
Vad14G001620	0.604007	0.562647	0.686492	5.550503	4.776311	6.10926
Vad07G018500	10.477201	8.38899	10.150618	32.569454	30.193666	35.073509
Vad11G007390	2.228317	1.595682	1.71728	36.488605	38.323284	58.738167
Vad0G021010	215.59494	176.526978	169.846008	547.928833	367.190857	184.160263
Vad09G004270	1.445313	3.529603	2.01886	9.219762	5.444624	3.514713
Vad18G018600	0.48221	1.34161	0.602674	10.170933	2.292857	2.110016
Vad19G003130	2.013341	3.372041	2.611675	6.467494	4.450691	4.406905
Vad08G008510	2.270754	3.022541	2.356759	6.755889	6.223516	3.65945
Vad13G012470	7.982896	13.373751	13.381443	30.559799	26.206896	15.982179
Vad03G006100	10.306301	12.463981	4.161396	49.272217	19.888388	29.025177
Vad12G005260	2.684438	2.585276	1.340801	7.64888	3.827265	4.755429
Vad19G001800	9.301267	9.272743	5.407217	22.320814	14.407035	15.791886
Vad07G004580	38.785015	42.391903	27.041832	141.764114	63.859524	69.742264
Vad17G000290	3.579462	3.652844	2.675699	9.245604	4.952058	5.55946
Vad08G012650	7.263422	7.303349	5.807948	17.489745	11.084382	12.102924
Vitis_adenoclada_newGene_102	4.298479	4.657755	3.439914	10.172246	6.849606	6.96089
Vad18G003820	1.252005	0.994253	0.64719	6.062418	1.918968	2.90755
Vad08G009480	0.361271	0.328174	0.230893	0.843028	0.519512	0.646801
Vad04G012130	5.222221	4.351301	2.471619	30.629631	10.228958	20.884226
Vad11G002030	3.227967	2.691008	1.830992	13.452157	5.516181	9.191922
Vad01G007480	36.695511	44.000217	27.905321	93.785156	52.521381	72.998001
Vad07G014330	1.516157	1.582791	0.983768	4.565354	2.258613	2.962838
Vad08G005490	0.8382	0.781442	0.496558	4.525793	1.726815	2.570071
Vad15G002270	0.121067	0.157274	0.072787	2.237367	0.486803	0.85909
Vitis_adenoclada_newGene_1576	1.871684	2.314206	1.29726	7.017684	3.625076	5.222467
Vad05G002690	115.541595	131.833008	64.900658	817.482727	345.889282	536.510559
Vad05G002670	28.272266	36.268078	19.305582	245.298187	92.602112	157.724319
Vad07G000540	1.20207	1.348614	0.824079	5.1951	2.490893	3.805829
Vad02G005630	5.147917	4.276968	3.607578	15.159665	8.920877	10.140209
Vad08G004900	15.450738	13.013276	9.688968	47.607033	26.025711	32.223293
Vad10G005790	0.634392	0.519311	0.354146	2.581843	1.362412	1.763189
Vad01G001940	3.670197	3.34481	2.924533	8.369218	5.978958	8.009459
Vad02G003960	23.208492	19.645199	13.638258	250.347321	80.632095	171.144318
Vad01G008080	33.66111	30.958357	26.214989	83.112762	53.063755	74.503441
Vad09G008280	50.669945	45.499958	35.034184	147.485992	85.979279	128.851608
Vad18G002790	3.232381	2.947867	1.234446	52.332695	20.088114	37.872227
Vad18G007910	2.720047	2.090825	1.590804	10.013492	5.808615	7.690551
Vad10G003470	0.199789	0.153109	0.103952	1.569503	0.648872	1.067074
Vad18G002780	1.921894	1.336408	0.784495	33.569473	11.313828	21.891647
Vad05G002700	3418.306396	3869.817627	2659.023926	7050.050781	5090.888672	6834.623535
Vad15G005820	14.145205	18.484348	6.700808	128.475128	46.479332	111.748276
Vad05G005470	30.865917	35.896683	21.675001	79.671654	52.39814	71.114456
Vad05G011760	16.048262	21.065247	6.805153	146.365082	45.21904	106.18396
Vad02G005190	13.72784	14.608577	12.257984	30.707237	19.57622	27.110752
Vad04G011520	19.225353	20.944019	15.345097	47.968765	28.543776	42.464355
Vad09G004770	0.295041	0.434169	0.27156	3.350069	1.053847	1.916002
Vad06G012540	1.554167	1.792387	1.297162	7.897532	4.066192	5.732744
Vad10G004180	1.103559	1.427742	0.87869	11.844169	4.146347	9.550204
Vad14G002740	2.573922	1.146144	1.451	31.062485	4.641625	17.368177
Vad14G002800	1.24898	0.879248	0.825413	17.58155	2.707042	9.441872
Vad08G006000	61.11525	56.376308	59.354794	140.497162	75.785744	126.606773
Vad02G004420	4.553265	2.374285	3.238082	55.667919	9.764727	54.506908
Vad04G011910	7.090945	5.729449	6.197941	40.419956	11.839487	42.687099
Vad12G000960	7.153426	7.70617	8.318441	20.386665	11.066052	20.655169
Vad18G012840	0.332253	0.381347	0.379288	1.483884	0.667127	1.216308
Vad06G007950	1.127257	1.280066	1.150052	4.796501	1.874018	3.534366
Vad10G006360	0.954058	1.121526	0.861357	7.842133	1.989639	4.914754
Vad02G003990	21.302439	18.895845	9.726336	95.526413	29.351019	86.470848
Vad18G010030	21.034138	18.463772	14.882174	72.037842	24.307913	59.795944
Vitis_adenoclada_newGene_1401	5.861486	5.775511	4.31015	12.325358	5.900939	12.204658
Vad14G003980	0.659962	0.846022	0.576609	2.241863	0.710075	2.024815
Vad06G006970	58.935951	80.718079	58.47599	151.214691	86.755913	147.141647
Vad09G010020	0.518958	0.680599	0.474764	1.624312	0.728719	1.332759
Vad05G009170	0.619678	0.887405	0.387055	8.955352	1.461473	0.855159
Vad09G004300	4.648856	5.158397	2.399888	16.629499	6.321043	5.374425
Vad07G003190	8.293983	8.112166	5.64577	21.465963	8.505784	12.086372
Vad14G009770	3.699108	3.600307	2.306238	9.928092	4.079953	5.715414
Vad10G010270	5.235262	4.240036	2.638909	18.988941	5.548328	6.599705
Vad19G011170	4.283789	2.670346	1.024711	135.198425	3.828884	10.024826
Vad13G005750	1.986995	2.582099	1.913901	6.387547	2.829444	4.083485
Vad10G009630	1.025963	1.252518	0.71332	3.836351	1.4774	1.671116
Vad17G003930	1.905181	3.425648	1.258254	12.796618	3.461807	4.759266
Vad02G002390	69.602859	57.241936	55.422077	198.685638	85.049767	93.374016
Vad08G014550	13.297177	10.911072	10.286454	68.134392	16.350252	21.649578
Vad06G000640	0.678451	0.53038	0.336172	8.417834	0.961503	1.557641
Vad10G010250	24.066645	22.076523	16.469227	78.563744	28.17947	34.680569
Vad08G007250	37.625797	40.886543	29.836369	140.677536	53.548027	64.755478
Vad18G003940	1.79208	1.780483	1.513317	5.138318	2.430892	2.854855
Vad19G011140	21.778484	21.368681	17.718176	161.425232	24.12458	51.588886
Vad02G010320	0.545927	0.612821	0.46435	9.247795	0.968825	1.498095
Vad19G011470	1.139611	0.906459	1.020118	36.543461	1.576539	2.592629
Vad0G015950	40.348663	25.585682	24.064285	166.153412	41.542782	78.280617
Vad06G001540	1.040888	0.693407	0.756704	6.994802	1.510199	3.154035
Vad15G001040	17.605215	12.435712	14.434233	59.665604	20.215918	35.305027
Vad01G000310	1.68489	1.466183	1.375581	4.370934	2.304627	2.773859
Vad19G011030	10.938431	8.267014	7.772443	62.86591	17.949183	30.114098
Vad06G006630	3.852696	1.626596	1.628502	29.98863	5.810662	10.188244
Vad0G015980	24.370785	15.012883	13.321117	129.534622	34.342976	59.376965
Vad03G005860	19.052788	11.564869	16.155481	61.572567	21.879511	30.126032
Vad07G013800	0.883426	0.184189	0.705342	22.7314	1.007043	2.118643
Vitis_adenoclada_newGene_3167	0.713942	0.191452	0.432298	9.038276	0.56394	1.504701
Vad12G007930	7.55458	5.267982	6.078303	17.460018	9.460191	9.842261
Vad15G005710	1.807934	1.320737	1.447461	4.532054	2.22296	2.470742
Vad02G004650	3.156951	2.491715	2.701552	15.501353	5.227767	5.215916
Vad15G001660	1.422178	0.872661	0.90874	5.456127	1.776555	1.702153
Vad07G000520	11.721972	5.332439	4.514784	29.105234	14.318024	14.924954
Vad19G000380	1.749691	0.990137	0.852462	5.146809	2.601464	2.835627
Vad03G004110	2.059376	1.174354	1.281143	4.337279	2.717396	2.234864
Vad01G015070	0.393718	0.183384	0.220541	1.063203	0.576553	0.523435
Vad14G008630	2.968394	1.31137	1.697229	7.236469	4.370131	4.021722
Vad18G010040	4.138314	2.033075	2.341007	9.06685	5.54002	5.437664
Vad02G005070	2.900996	1.757878	2.465492	5.858553	2.988097	4.814183
Vad12G013100	20.771641	7.473446	13.012248	64.025383	16.998512	37.732048
Vad01G004490	13.253447	7.728709	9.074106	28.092657	13.949444	19.459686
Vad06G012680	2.914111	1.432762	1.673344	8.855749	3.854267	5.184052
Vad19G004390	30.428085	18.483429	23.616316	63.173367	33.64716	39.182236
Vad01G015000	0.744896	0.416364	0.558261	1.852599	0.993438	1.171579
Vad08G001780	4.14909	1.954964	2.808063	14.527182	6.214993	7.74027
Vad01G004510	33.341431	19.162886	19.649284	58.796608	31.626095	43.720955
Vad07G000040	23.308317	8.820979	11.243973	89.414871	18.741867	35.477951
Vad13G006940	0.592007	0.52622	0.38516	1.380554	1.133518	0.795659
Vad05G008600	9.329305	7.887697	4.472486	32.619774	34.631634	21.820906
Vad11G000110	0.433229	0.335498	0.274668	0.906386	0.908235	0.656246
Vad07G009270	0.50907	0.391981	0.208119	1.257262	1.167439	0.979863
Vad17G002520	0.951719	0.693966	0.368083	1.719088	1.665138	1.4206
Vitis_adenoclada_newGene_2312	0.61155	0.283989	0.183689	0.976565	1.318032	0.688404
Vad09G008010	1.091612	0.686801	0.650101	1.841535	1.658025	1.293423
Vad14G005530	4.48383	2.617215	2.154902	6.331404	5.819124	5.094957
Vad18G013530	1.934951	2.830419	0.412003	25.409983	6.044395	4.439322
Vitis_adenoclada_newGene_3193	4.836006	4.749014	2.702611	11.099004	7.749812	6.198609
Vad10G003240	1.245159	1.120739	0.67491	3.150237	1.679793	1.745448
Vitis_adenoclada_newGene_3192	10.179428	9.814971	5.269633	23.891856	13.53567	13.568764
Vad10G002170	4.933465	4.058436	2.685608	10.070615	6.810282	6.279961
Vad15G004190	1.965469	1.504973	0.863362	4.00704	2.275237	2.207348
Vad19G001820	4.992094	5.533957	2.832803	10.680446	8.058179	8.151179
Vitis_adenoclada_newGene_3242	3.237847	3.537828	1.533578	7.994808	5.65087	5.598973
Vad06G001040	14.276378	21.288816	5.03465	75.428947	40.327915	48.64045
Vad07G016690	1.337381	1.666935	0.678949	3.553918	2.715571	2.738015
Vad08G004060	0.648126	0.68195	0.167231	6.704926	3.517424	4.00739
Vad04G003160	9.1904	9.876824	5.420182	20.712141	15.928637	15.343009
Vad12G009840	0.992854	1.010482	0.544017	2.917797	2.105729	1.901776
Vad10G009620	0.717872	1.173908	0.346896	2.673657	2.058825	1.39338
Vad13G011600	1.371028	1.514518	0.518452	4.82016	5.134889	2.358999
Vad0G022030	0.388091	0.213338	0	7.794187	1.225577	1.592327
Vad01G004550	0.114911	0.307601	0	1.883959	1.186475	2.41586
Vad08G002710	0.131716	0.227422	0	0.93345	0.810088	1.232001
Vad11G001300	2.637203	3.013381	0.425751	11.608236	3.651108	4.831284
Vad16G006210	5.473145	8.348326	0.780282	22.54809	11.41089	11.432849
Vad01G004600	24.797979	13.855979	9.698984	47.375504	35.23204	41.917103
Vad18G011100	0.78439	0.484166	0.319399	1.292456	1.160334	1.275605
Vad09G005890	15.535055	6.76088	3.339186	29.946281	19.044809	22.043333
Vad09G010980	12.492141	4.517073	3.205138	23.931435	14.375437	16.508421
Vad06G002090	2.05833	1.220762	0.617079	5.289195	2.517173	3.43349
Vitis_adenoclada_newGene_1812	17.582214	10.382633	3.765116	71.07104	28.550592	54.636506
Vad10G004170	2.209798	1.400874	0.476631	13.073575	3.283003	7.009948
Vad14G001290	0.687774	0.540516	0.324048	1.546103	0.902613	1.115803
Vad03G006840	37.737659	20.25886	11.60894	119.557838	50.365005	107.310333
Vad05G001670	6.367449	4.572399	3.717514	11.641449	7.636403	9.303847
Vad14G010270	0.601343	0.450029	0.26017	1.765396	1.108814	1.174128
Vad08G010120	28.241152	20.206163	16.764931	62.704018	42.699066	44.379883
Vad19G004130	1.176892	0.813348	0.650343	3.010639	1.85131	2.212337
Vitis_adenoclada_newGene_2195	0.769723	0.590246	0.444947	1.784965	1.149711	1.275631
Vad06G001340	1.526028	1.143735	1.043882	3.048513	2.171586	2.669936
Vad18G021000	2.958852	2.192391	1.869687	6.470142	4.427211	5.913868
Vad11G006750	0.83082	0.317887	0.246241	5.748544	2.670867	3.743404
Vad15G005140	3.458966	2.368742	2.240509	6.263756	4.625537	5.516114
Vad08G002040	0.603148	0.360337	0.283661	1.310581	0.908299	1.003414
Vad08G002190	5.948823	4.318286	3.364647	11.051792	8.359128	10.370711
Vad14G012960	3.644446	2.799418	0.868451	9.955908	4.629202	6.103905
Vad14G009960	6.051921	4.435284	2.99033	11.791377	6.234163	7.62454
Vad04G005220	21.596467	12.582596	4.982662	55.316326	20.194818	26.073906
Vad02G004000	106.98941	70.944687	26.419184	288.404572	99.00325	167.393753
Vad08G013150	3.381471	1.36385	0.436344	12.68932	2.785742	5.855497
Vad06G010070	17.553827	7.406162	4.406302	47.408211	9.880015	26.478451
Vad08G013170	28.584749	20.808437	7.325437	79.974312	25.397182	61.053822
Vad12G001550	4.149829	2.020913	0.937095	7.500887	2.982512	8.787933
Vad17G000540	2.96271	1.712543	0.707224	8.225552	2.518548	8.210531
Vad18G000210	0.657482	0.408008	0.245213	1.267764	0.617876	1.410374
Vad01G008320	3.35388	4.806146	1.072179	3.521834	7.562827	22.528982
Vad02G003120	1.490651	1.799035	1.247994	3.067181	4.766795	6.391927
Vad09G005840	2.45078	3.299292	2.498849	3.888225	5.620161	6.87793
Vad19G007090	0.268915	0.421711	0.18036	0.458688	0.930868	0.880245
Vad14G004430	8.672874	10.831837	5.576615	15.120152	22.761642	28.86306
Vitis_adenoclada_newGene_1479	8.611216	10.290029	5.397642	16.585114	20.151096	27.957386
Vad09G001010	25.868494	20.215166	16.26951	64.460342	38.227203	136.725998
Vad07G005390	21.689747	22.823763	17.270147	48.071365	36.71014	81.716805
Vad09G006450	2.530973	2.532724	2.140357	4.773303	3.779307	6.349354
Vad03G008220	3.549304	1.190476	1.480438	9.428443	5.760608	31.52499
Vad04G003550	0.858084	0.581299	0.541028	1.293481	1.025321	2.258039
Vad03G008270	8.160666	3.405684	2.086794	26.474045	15.42049	74.625557
Vad04G009970	6.018683	4.39358	3.731876	11.60932	10.059714	19.279211
Vad08G003300	12.219302	7.783322	6.782575	28.330704	21.310949	40.512848
Vad19G005630	48.75964	85.850861	34.745571	123.594597	121.044922	370.430511
Vitis_adenoclada_newGene_128	5.511692	7.365803	4.667284	11.382761	10.17022	19.107466
Vad03G008350	4.610227	6.150006	4.598267	24.688421	15.006402	80.508514
Vad17G007740	0.804575	1.074967	0.951209	5.740449	2.518685	25.162876
Vad01G012920	1.061435	1.563376	1.357509	3.248893	2.227003	6.020891
Vad04G004300	2.785347	3.637587	3.693672	7.577097	6.326026	14.465127
Vad02G004730	0.849116	0.448532	0.584058	0.999264	1.367221	1.174035
Vad06G004670	1.630465	0.78351	1.233427	2.152313	2.561314	2.249236
Vad15G004590	19.554699	9.865366	14.088856	29.431667	45.584892	25.840796
Vitis_adenoclada_newGene_1979	0.781115	0.312856	0.448421	1.102632	2.41704	1.204787
Vad05G003910	12.706708	8.21378	8.623961	20.265947	26.499329	16.365046
Vad11G002150	17.428026	9.925547	13.144156	33.768547	42.364887	25.346916
Vad03G009120	1.493132	1.099402	1.252462	2.221942	3.175182	2.134665
Vad14G006450	0.748375	0.287612	0.394723	1.521596	2.67941	1.492958
Vad04G007630	82.85128	48.753235	68.265205	159.046768	202.881134	142.334625
Vad09G004500	1.63813	0.907077	1.292878	3.062231	4.579734	3.021966
Vad07G015690	0.564466	0.309503	0.494159	0.747686	1.354137	0.983242
Vad02G008180	2.112843	1.568727	2.279879	3.052635	5.032408	4.653098
Vad12G005000	2.54049	1.741798	2.362084	3.717279	6.661511	5.391262
Vad16G002280	1.766315	1.277031	1.263473	1.998234	2.987368	2.972178
Vad16G005050	0.254529	0.15955	0.180623	0.772052	1.496461	1.438261
Vad10G004150	6.052073	3.89649	4.582181	8.629461	12.134536	11.413997
Vad01G005320	0.952381	0.295048	0.427681	2.989648	5.041878	5.687673
Vad17G005300	1.534088	0.781009	0.91171	3.271694	4.700069	5.40412
Vad07G003610	1.916497	1.057331	1.373485	1.813084	4.957442	4.371504
Vad07G015850	1.120052	0.542378	0.654321	0.962777	2.61304	2.191021
Vad10G011340	2.195392	1.4786	2.364735	2.695045	4.160442	5.112173
Vad02G004290	15.63949	12.920698	14.662083	20.607386	31.782436	37.807913
Vad04G006420	2.790132	1.453059	1.988306	3.358722	5.647229	7.137752
Vad02G005580	0.662327	0.186237	0.077887	1.359766	1.375215	2.879686
Vad17G004660	3.939778	3.33357	2.394912	5.825049	5.128689	7.038044
Vad18G004810	0.834641	0.502376	0.173748	1.509237	1.847494	4.031461
Vad16G006740	3.313077	2.818804	1.661367	5.180453	4.163075	5.262185
Vad18G009220	2.288911	1.562956	0.513956	3.899267	4.260716	4.447499
Vad09G004150	1.089388	0.791271	0.2819	1.932111	2.159565	3.284153
Vad16G002080	7.290123	5.697387	3.090068	12.441572	11.71475	15.13902
Vitis_adenoclada_newGene_210	0.415921	0.441178	0.257506	0.987632	0.694458	1.163021
Vad03G010570	2.092092	2.270741	0.686525	7.31047	5.532735	10.827861
Vad05G011700	0.592084	0.83943	0.140714	3.039223	1.855259	4.325612
Vad08G003890	1.27911	1.213835	0.662673	2.321238	2.39272	2.983389
Vitis_adenoclada_newGene_3194	0.244462	0.214358	0.126501	0.551486	0.641407	0.693896
Vad08G003970	20.062477	21.73901	13.800091	47.357529	37.801163	48.741768
Vad06G001030	16.39596	22.330273	8.156159	129.705429	85.672302	149.997726
Vad06G001050	7.974206	11.192051	4.274786	66.475418	44.954086	66.676064
Vad02G009960	0.323739	0.234366	0.120022	1.331459	1.09594	1.192129
Vad14G002900	0.29768	0.276523	0.122768	1.151708	1.004738	1.26533
Vad12G001650	23.584579	25.709166	12.689313	108.177071	80.874863	98.419456
Vad03G000220	1.899413	1.835659	1.355169	3.576533	3.11184	3.46634
Vad10G011560	0.189585	0.18734	0.081617	0.826566	0.589326	0.758918
Vad01G011120	0.494987	0.349475	0.249994	0.733828	0.985507	1.037705
Vad03G001790	0.683378	0.331995	0.159086	1.233194	1.932818	1.59625
Vad18G007340	1.250166	0.965837	0.957648	2.153548	2.094371	2.183566
Vad09G001790	1.96162	1.581491	1.371737	5.132856	5.441541	5.348042
Vad12G006420	15.283268	13.481406	12.221413	25.170823	24.603042	26.307179
Vad07G006230	2.393649	1.697975	1.548584	5.129701	6.126965	5.052575
Vad19G003690	0.712529	0.512935	0.418548	2.009654	2.797727	2.030291
Vad06G000910	0.58516	0.291448	0.169821	3.789572	4.122286	3.345538
Vad15G009340	1.385669	1.205868	1.001521	2.25849	2.47032	2.420068
Vad19G000660	1.869471	1.493122	1.165779	2.943802	3.59292	3.188036
Vad01G013690	3.953657	2.765822	2.243226	6.302405	7.206334	6.197061
Vad18G019310	8.283451	5.5067	4.905948	12.660676	14.337836	12.618925
Vad18G002800	1.508881	0.81189	0.956824	2.496878	2.63241	4.143734
Vad16G010130	2.977732	2.330772	2.456199	5.051702	5.089569	6.22043
Vad12G003470	1.372859	1.152531	1.096105	2.420101	2.764379	3.768333
Vitis_adenoclada_newGene_211	0.706932	0.530191	0.499189	1.726689	2.095963	3.28709
Vad06G011810	8.763906	5.930595	6.071783	13.412903	12.330492	13.963742
Vad17G005140	65.406746	44.675713	45.575813	99.033691	93.702415	113.559593
Vad17G001080	1.08152	0.420893	0.387324	3.251721	1.846389	3.439794
Vad02G000700	6.27343	2.320311	1.92663	31.06078	14.966835	41.611462
Vad02G000710	2.30116	0.714276	0.648429	13.35846	5.220295	16.449341
Vad02G005600	3.045091	1.905092	0.931846	17.199633	9.238639	32.784054
Vad08G004080	1.731595	1.322333	0.822	7.723731	5.063883	9.286471
Vad11G003260	11.219725	8.570614	6.572999	23.983232	17.098776	25.478302
Vad16G005300	5.082196	4.911363	3.946232	8.27072	7.957166	10.411322
Vad02G000180	0.96656	0.956297	0.720235	2.491586	2.161281	2.889564
Vad18G001130	31.777782	28.938707	20.656935	92.037132	86.018097	129.923248
Vad07G016670	1.133995	0.980831	0.886421	2.648078	2.277468	3.479399
Vad17G005660	0.360103	0.230354	0.169538	1.878793	1.638594	3.105259
Vad13G005060	0.726562	0.35538	0.556486	0.957206	1.080546	2.739239
Vad06G004060	2.703646	1.15888	1.838553	3.627589	3.770302	4.936656
Vad06G005430	1.097362	0.294317	0.748387	2.143613	1.535742	4.739598
Vad17G005410	0.724704	0.160164	0.404127	1.458336	0.939678	2.584779
Vad05G012300	7.934006	4.697036	5.541572	15.905674	10.729405	12.077624
Vad15G003880	1.969556	0.774028	1.083275	5.46476	3.37948	3.683573
Vad10G004480	1.14876	0.555895	0.703863	2.878963	1.662688	2.782125
Vad16G008990	6.147578	3.130329	3.378892	14.054303	7.85002	11.474494
Vad18G021610	348.032196	205.0271	219.315765	620.346313	384.578339	510.39447
Vad08G009730	12.124247	4.848881	5.391642	19.926317	12.244026	16.274298
Vad08G012270	9.258021	3.781977	4.851992	14.650409	10.050929	15.752621
Vad11G008050	23.696806	10.657643	13.748813	39.836582	30.537691	40.630207
Vad11G008060	30.710024	13.002287	17.631681	43.8349	36.519653	49.15554
Vad10G001160	5.996692	1.636479	1.944416	7.31934	9.547385	13.028467
Vad11G001570	1.461806	0.535024	0.520006	1.600412	2.073553	2.314113
Vad07G018790	7.734764	3.063914	3.782487	9.17999	8.983555	9.25885
Vad15G001000	1.932755	0.381873	0.34497	4.775746	4.137521	4.466722
Vad18G010530	0.034545	0	0	1.932935	1.241724	1.922922
Vad11G008900	0.34899	0.178332	0.18368	0.480137	0.507724	0.544725
Vad12G012870	0.443234	0.142601	0.183396	0.825828	0.819657	0.990436
Vad18G008210	43.914925	30.415848	38.552654	73.658768	65.678978	73.122963
Vad04G001040	12.178401	8.875546	10.809134	21.719774	20.933857	22.24197
Vad12G001890	0.483993	0.355912	0.424914	0.860279	0.828358	0.881848
Vad06G010910	31.91057	24.165167	30.662342	54.386368	53.984135	61.324085
Vad14G001640	1.563715	0.83827	1.403761	4.287303	4.203403	5.80102
Vad01G013870	0.523687	0.259421	0.410091	1.035069	1.086754	1.301983
Vad06G000460	40.015862	21.65443	31.018238	80.069099	85.710114	103.839828
Vad14G006700	18.745785	11.0071	14.756105	33.278793	38.292439	44.053986
Vad15G004170	0.406913	0.169295	0.29954	1.004252	1.246735	1.486812
Vad18G008010	5.820846	3.845429	4.742853	8.966327	9.81217	8.941571
Vitis_adenoclada_newGene_279	0.844415	0.514327	0.662523	1.249291	1.296172	1.345589
Vad17G000880	15.067611	10.053251	11.082659	22.34649	27.126712	25.123485
Vad17G004380	9.201173	5.569348	6.199997	16.485926	21.664682	16.682766
Vad05G009380	20.419519	7.918022	9.073293	36.461891	53.125847	53.67363
Vad08G013650	2.407056	1.61837	1.586399	3.278507	3.52899	3.469206
